# Supplementary material for: 1p36 deletion is a marker for tumour dissemination in microsatellite stable stage II-III colon cancer
Source: BMC Cancer. 2014 Nov 24;14:872. doi: 10.1186/1471-2407-14-872 (PMC4251789; doi:10.1186/1471-2407-14-872)
Supplement: Supplementary file 1 — Additional file 1: This file includes supplementary figures, genome-wide copy number estimates and statistics. (ZIP 5 MB) [file 12885_2014_5046_MOESM1_ESM.zip]

Archive with 80 entries (72 files):
- Supplementary Data/
- Supplementary Data/.DS_Store
- Supplementary Data/._.DS_Store
- Supplementary Data/.Rhistory
- Supplementary Data/All copy number estimates.csv
- Supplementary Data/Figure S1.pdf
- Supplementary Data/Figure S2.pdf
- Supplementary Data/Figure S3.pdf
- Supplementary Data/MSI statistics/
- Supplementary Data/MSI statistics/Absolute Gain.Recurrence (MSI-H).No recurrence (MSI-H).txt
- Supplementary Data/MSI statistics/Absolute Loss.Recurrence (MSI-H).No recurrence (MSI-H).txt
- Supplementary Data/MSI statistics/Focal Gain.Recurrence (MSI-H).No recurrence (MSI-H).txt
- Supplementary Data/MSI statistics/Focal Loss.Recurrence (MSI-H).No recurrence (MSI-H).txt
- Supplementary Data/MSI statistics/High Gain.Recurrence (MSI-H).No recurrence (MSI-H).txt
- Supplementary Data/MSI statistics/Homozygous Loss.Recurrence (MSI-H).No recurrence (MSI-H).txt
- Supplementary Data/MSI statistics/LOH.Recurrence (MSI-H).No recurrence (MSI-H).txt
- Supplementary Data/MSI statistics/Relative Gain.Recurrence (MSI-H).No recurrence (MSI-H).txt
- Supplementary Data/MSI statistics/Relative Loss.Recurrence (MSI-H).No recurrence (MSI-H).txt
- Supplementary Data/MSS statistics Stage II/
- Supplementary Data/MSS statistics Stage II/Absolute Gain.Recurrence (SII excl MSI-H).No recurrence (SII excl MSI-H).txt
- Supplementary Data/MSS statistics Stage II/Absolute Loss.Recurrence (SII excl MSI-H).No recurrence (SII excl MSI-H).txt
- Supplementary Data/MSS statistics Stage II/Focal Gain.Recurrence (SII excl MSI-H).No recurrence (SII excl MSI-H).txt
- Supplementary Data/MSS statistics Stage II/Focal Loss.Recurrence (SII excl MSI-H).No recurrence (SII excl MSI-H).txt
- Supplementary Data/MSS statistics Stage II/High Gain.Recurrence (SII excl MSI-H).No recurrence (SII excl MSI-H).txt
- Supplementary Data/MSS statistics Stage II/Homozygous Loss.Recurrence (SII excl MSI-H).No recurrence (SII excl MSI-H).txt
- Supplementary Data/MSS statistics Stage II/LOH.Recurrence (SII excl MSI-H).No recurrence (SII excl MSI-H).txt
- Supplementary Data/MSS statistics Stage II/Relative Gain.Recurrence (SII excl MSI-H).No recurrence (SII excl MSI-H).txt
- Supplementary Data/MSS statistics Stage II/Relative Loss.Recurrence (SII excl MSI-H).No recurrence (SII excl MSI-H).txt
- Supplementary Data/MSS statistics Stage II-III/
- Supplementary Data/MSS statistics Stage II-III/Absolute Gain.Recurrence (SII&SIII excl MSI-H).No recurrence (SII&SIII excl MSI-H).txt
- Supplementary Data/MSS statistics Stage II-III/Absolute Loss.Recurrence (SII&SIII excl MSI-H).No recurrence (SII&SIII excl MSI-H).txt
- Supplementary Data/MSS statistics Stage II-III/Focal Gain.Recurrence (SII&SIII excl MSI-H).No recurrence (SII&SIII excl MSI-H).txt
- Supplementary Data/MSS statistics Stage II-III/Focal Loss.Recurrence (SII&SIII excl MSI-H).No recurrence (SII&SIII excl MSI-H).txt
- Supplementary Data/MSS statistics Stage II-III/High Gain.Recurrence (SII&SIII excl MSI-H).No recurrence (SII&SIII excl MSI-H).txt
- Supplementary Data/MSS statistics Stage II-III/Homozygous Loss.Recurrence (SII&SIII excl MSI-H).No recurrence (SII&SIII excl MSI-H).txt
- Supplementary Data/MSS statistics Stage II-III/LOH.Recurrence (SII&SIII excl MSI-H).No recurrence (SII&SIII excl MSI-H).txt
- Supplementary Data/MSS statistics Stage II-III/Relative Gain.Recurrence (SII&SIII excl MSI-H).No recurrence (SII&SIII excl MSI-H).txt
- Supplementary Data/MSS statistics Stage II-III/Relative Loss.Recurrence (SII&SIII excl MSI-H).No recurrence (SII&SIII excl MSI-H).txt
- Supplementary Data/MSS statistics Stage II-III (excl chemo)/
- Supplementary Data/MSS statistics Stage II-III (excl chemo)/Absolute Gain.Recurrence (SII&SIII excl MSI-H) noCyt.No recurrence (SII&SIII excl MSI-H) noCyt.txt
- Supplementary Data/MSS statistics Stage II-III (excl chemo)/Absolute Loss.Recurrence (SII&SIII excl MSI-H) noCyt.No recurrence (SII&SIII excl MSI-H) noCyt.txt
- Supplementary Data/MSS statistics Stage II-III (excl chemo)/Focal Gain.Recurrence (SII&SIII excl MSI-H) noCyt.No recurrence (SII&SIII excl MSI-H) noCyt.txt
- Supplementary Data/MSS statistics Stage II-III (excl chemo)/Focal Loss.Recurrence (SII&SIII excl MSI-H) noCyt.No recurrence (SII&SIII excl MSI-H) noCyt.txt
- Supplementary Data/MSS statistics Stage II-III (excl chemo)/High Gain.Recurrence (SII&SIII excl MSI-H) noCyt.No recurrence (SII&SIII excl MSI-H) noCyt.txt
- Supplementary Data/MSS statistics Stage II-III (excl chemo)/Homozygous Loss.Recurrence (SII&SIII excl MSI-H) noCyt.No recurrence (SII&SIII excl MSI-H) noCyt.txt
- Supplementary Data/MSS statistics Stage II-III (excl chemo)/LOH.Recurrence (SII&SIII excl MSI-H) noCyt.No recurrence (SII&SIII excl MSI-H) noCyt.txt
- Supplementary Data/MSS statistics Stage II-III (excl chemo)/Relative Gain.Recurrence (SII&SIII excl MSI-H) noCyt.No recurrence (SII&SIII excl MSI-H) noCyt.txt
- Supplementary Data/MSS statistics Stage II-III (excl chemo)/Relative Loss.Recurrence (SII&SIII excl MSI-H) noCyt.No recurrence (SII&SIII excl MSI-H) noCyt.txt
- Supplementary Data/MSS statistics Stage II-IV/
- Supplementary Data/MSS statistics Stage II-IV/Absolute Gain.Recurrence (excl MSI-H).No recurrence (excl MSI-H).txt
- Supplementary Data/MSS statistics Stage II-IV/Absolute Loss.Recurrence (excl MSI-H).No recurrence (excl MSI-H).txt
- Supplementary Data/MSS statistics Stage II-IV/Focal Gain.Recurrence (excl MSI-H).No recurrence (excl MSI-H).txt
- Supplementary Data/MSS statistics Stage II-IV/Focal Loss.Recurrence (excl MSI-H).No recurrence (excl MSI-H).txt
- Supplementary Data/MSS statistics Stage II-IV/High Gain.Recurrence (excl MSI-H).No recurrence (excl MSI-H).txt
- Supplementary Data/MSS statistics Stage II-IV/Homozygous Loss.Recurrence (excl MSI-H).No recurrence (excl MSI-H).txt
- Supplementary Data/MSS statistics Stage II-IV/LOH.Recurrence (excl MSI-H).No recurrence (excl MSI-H).txt
- Supplementary Data/MSS statistics Stage II-IV/Relative Gain.Recurrence (excl MSI-H).No recurrence (excl MSI-H).txt
- Supplementary Data/MSS statistics Stage II-IV/Relative Loss.Recurrence (excl MSI-H).No recurrence (excl MSI-H).txt
- Supplementary Data/MSS statistics Stage III/
- Supplementary Data/MSS statistics Stage III/Absolute Gain.Recurrence (SIII excl MSI-H).No recurrence (SIII excl MSI-H).txt
- Supplementary Data/MSS statistics Stage III/Absolute Loss.Recurrence (SIII excl MSI-H).No recurrence (SIII excl MSI-H).txt
- Supplementary Data/MSS statistics Stage III/Focal Gain.Recurrence (SIII excl MSI-H).No recurrence (SIII excl MSI-H).txt
- Supplementary Data/MSS statistics Stage III/Focal Loss.Recurrence (SIII excl MSI-H).No recurrence (SIII excl MSI-H).txt
- Supplementary Data/MSS statistics Stage III/High Gain.Recurrence (SIII excl MSI-H).No recurrence (SIII excl MSI-H).txt
- Supplementary Data/MSS statistics Stage III/Homozygous Loss.Recurrence (SIII excl MSI-H).No recurrence (SIII excl MSI-H).txt
- Supplementary Data/MSS statistics Stage III/LOH.Recurrence (SIII excl MSI-H).No recurrence (SIII excl MSI-H).txt
- Supplementary Data/MSS statistics Stage III/Relative Gain.Recurrence (SIII excl MSI-H).No recurrence (SIII excl MSI-H).txt
- Supplementary Data/MSS statistics Stage III/Relative Loss.Recurrence (SIII excl MSI-H).No recurrence (SIII excl MSI-H).txt
- Supplementary Data/Supplementary Figure Legends.docx
- Supplementary Data/._Supplementary Figure Legends.docx
- Supplementary Data/TCGA COAD subset statistics/
- Supplementary Data/TCGA COAD subset statistics/Absolute Gain.Metastatic.longsurv.txt
- Supplementary Data/TCGA COAD subset statistics/Absolute Loss.Metastatic.longsurv.txt
- Supplementary Data/TCGA COAD subset statistics/Focal Gain.Metastatic.longsurv.txt
- Supplementary Data/TCGA COAD subset statistics/Focal Loss.Metastatic.longsurv.txt
- Supplementary Data/TCGA COAD subset statistics/High Gain.Metastatic.longsurv.txt
- Supplementary Data/TCGA COAD subset statistics/Homozygous Loss.Metastatic.longsurv.txt
- Supplementary Data/TCGA COAD subset statistics/LOH.Metastatic.longsurv.txt
- Supplementary Data/TCGA COAD subset statistics/Relative Gain.Metastatic.longsurv.txt
- Supplementary Data/TCGA COAD subset statistics/Relative Loss.Metastatic.longsurv.txt
