# Supplementary material for: 1p36 deletion is a marker for tumour dissemination in microsatellite stable stage II-III colon cancer
Source: BMC Cancer. 2014 Nov 24;14:872. doi: 10.1186/1471-2407-14-872 (PMC4251789; doi:10.1186/1471-2407-14-872)
Supplement: Supplementary file 1 — Additional file 1: This file includes supplementary figures, genome-wide copy number estimates and statistics. (ZIP 5 MB) [file 12885_2014_5046_MOESM1_ESM.zip › Supplementary Data/MSI statistics/Absolute Gain.Recurrence (MSI-H).No recurrence (MSI-H).txt]

Chromosome	Start (hg19)	End (hg19)	Observations in G1	Observations in G2	Frequency G1 (%)	Frequency G2 (%)	Frequency difference	Fisher's Exact test p-value	Odds Ratio	Lower 95% CI	Upper 95% CI
chr1	16831348	17005877	0	1	0	6.25	-6.25	1	0	0	89.0202555854993
chr1	17005877	17371578	0	0	0	0	0	1	0	0	Inf
chr1	17371578	17470454	1	0	14.29	0	14.29	0.304347826086957	Inf	0.0586079109409877	Inf
chr1	17470454	19707574	0	0	0	0	0	1	0	0	Inf
chr1	19707574	19795446	0	1	0	6.25	-6.25	1	0	0	89.0202555854993
chr1	19795446	34247980	0	0	0	0	0	1	0	0	Inf
chr1	34247980	34339085	0	1	0	6.25	-6.25	1	0	0	89.0202555854993
chr1	34339085	49074820	0	0	0	0	0	1	0	0	Inf
chr1	49074820	49135948	0	1	0	6.25	-6.25	1	0	0	89.0202555854993
chr1	49135948	55307973	0	0	0	0	0	1	0	0	Inf
chr1	55307973	55383053	0	1	0	6.25	-6.25	1	0	0	89.0202555854993
chr1	55383053	55432509	0	2	0	12.5	-12.5	1	0	0	12.4997972418869
chr1	55432509	55496017	0	1	0	6.25	-6.25	1	0	0	89.0202555854993
chr1	55496017	55788019	0	0	0	0	0	1	0	0	Inf
chr1	55788019	57687363	1	0	14.29	0	14.29	0.304347826086957	Inf	0.0586079109409877	Inf
chr1	57687363	58096384	1	0	14.29	0	14.29	0.304347826086957	Inf	0.0586079109409877	Inf
chr1	58096384	58376106	0	0	0	0	0	1	0	0	Inf
chr1	58376106	58456840	0	1	0	6.25	-6.25	1	0	0	89.0202555854993
chr1	58456840	59416398	0	0	0	0	0	1	0	0	Inf
chr1	59416398	59487575	1	0	14.29	0	14.29	0.304347826086957	Inf	0.0586079109409877	Inf
chr1	59487575	63572515	0	0	0	0	0	1	0	0	Inf
chr1	63572515	64613326	1	0	14.29	0	14.29	0.304347826086957	Inf	0.0586079109409877	Inf
chr1	64613326	64684362	1	0	14.29	0	14.29	0.304347826086957	Inf	0.0586079109409877	Inf
chr1	64684362	72713907	0	0	0	0	0	1	0	0	Inf
chr1	72713907	72739223	1	0	14.29	0	14.29	0.304347826086957	Inf	0.0586079109409877	Inf
chr1	72739223	72740403	1	1	14.29	6.25	8.04	0.525691699604743	2.39047137129485	0.0273323248567808	208.670224838252
chr1	72740403	72746574	1	3	14.29	18.75	-4.46	1	0.73205819221836	0.0118209074754566	11.5928721885161
chr1	72746574	72748221	1	4	14.29	25	-10.71	1	0.514007400466697	0.00872671428689798	6.9488799569557
chr1	72748221	72765894	2	4	28.57	25	3.57	1	1.1903379194762	0.0822924802159727	12.0795309024365
chr1	72765894	72768458	6	8	85.71	50	35.71	0.175956631872637	5.5808380623865	0.491687527894989	309.183936334858
chr1	72768458	72768926	6	10	85.71	62.5	23.21	0.36600627353084	3.42495716140414	0.288799887617605	192.507746988738
chr1	72768926	72798602	7	10	100	62.5	37.5	0.124332570556827	Inf	0.577640599081873	Inf
chr1	72798602	72811532	7	10	100	62.5	37.5	0.124332570556827	Inf	0.577640599081873	Inf
chr1	72811532	72814597	6	10	85.71	62.5	23.21	0.36600627353084	3.42495716140414	0.288799887617605	192.507746988738
chr1	72814597	72816882	1	4	14.29	25	-10.71	1	0.514007400466697	0.00872671428689798	6.9488799569557
chr1	72816882	72822651	1	2	14.29	12.5	1.79	1	1.15868179005575	0.0169851488699286	26.5516027057704
chr1	72822651	72822808	0	2	0	12.5	-12.5	1	0	0	12.4997972418869
chr1	72822808	72869353	0	1	0	6.25	-6.25	1	0	0	89.0202555854993
chr1	72869353	73528180	0	0	0	0	0	1	0	0	Inf
chr1	73528180	73670066	1	0	14.29	0	14.29	0.304347826086957	Inf	0.0586079109409877	Inf
chr1	73670066	105982770	0	0	0	0	0	1	0	0	Inf
chr1	105982770	105998605	0	1	0	6.25	-6.25	1	0	0	89.0202555854993
chr1	105998605	106075411	0	2	0	12.5	-12.5	1	0	0	12.4997972418869
chr1	106075411	106086939	0	1	0	6.25	-6.25	1	0	0	89.0202555854993
chr1	106086939	110677055	0	0	0	0	0	1	0	0	Inf
chr1	110677055	110816321	0	1	0	6.25	-6.25	1	0	0	89.0202555854993
chr1	110816321	115682925	0	0	0	0	0	1	0	0	Inf
chr1	115682925	115772383	0	1	0	6.25	-6.25	1	0	0	89.0202555854993
chr1	115772383	115774093	0	0	0	0	0	1	0	0	Inf
chr1	115774093	115911860	0	1	0	6.25	-6.25	1	0	0	89.0202555854993
chr1	115911860	116795024	0	0	0	0	0	1	0	0	Inf
chr1	116795024	116869450	0	1	0	6.25	-6.25	1	0	0	89.0202555854993
chr1	116869450	120107863	0	0	0	0	0	1	0	0	Inf
chr1	120107863	120131417	0	1	0	6.25	-6.25	1	0	0	89.0202555854993
chr1	120131417	120240641	0	0	0	0	0	1	0	0	Inf
chr1	120240641	120345000	1	0	14.29	0	14.29	0.304347826086957	Inf	0.0586079109409877	Inf
chr1	120345000	142702814	0	0	0	0	0	1	0	0	Inf
chr1	142702814	144562581	0	2	0	12.5	-12.5	1	0	0	12.4997972418869
chr1	144562581	144918961	1	2	14.29	12.5	1.79	1	1.15868179005575	0.0169851488699286	26.5516027057704
chr1	144918961	148950829	0	2	0	12.5	-12.5	1	0	0	12.4997972418869
chr1	148950829	149204532	1	2	14.29	12.5	1.79	1	1.15868179005575	0.0169851488699286	26.5516027057704
chr1	149204532	152488600	0	2	0	12.5	-12.5	1	0	0	12.4997972418869
chr1	152488600	152548103	0	2	0	12.5	-12.5	1	0	0	12.4997972418869
chr1	152548103	152549861	0	1	0	6.25	-6.25	1	0	0	89.0202555854993
chr1	152549861	152588544	0	0	0	0	0	1	0	0	Inf
chr1	152588544	152590706	1	1	14.29	6.25	8.04	0.525691699604743	2.39047137129485	0.0273323248567808	208.670224838252
chr1	152590706	152591500	1	2	14.29	12.5	1.79	1	1.15868179005575	0.0169851488699286	26.5516027057704
chr1	152591500	152627231	1	3	14.29	18.75	-4.46	1	0.73205819221836	0.0118209074754566	11.5928721885161
chr1	152627231	152690686	1	2	14.29	12.5	1.79	1	1.15868179005575	0.0169851488699286	26.5516027057704
chr1	152690686	157513396	0	2	0	12.5	-12.5	1	0	0	12.4997972418869
chr1	157513396	157620016	0	2	0	12.5	-12.5	1	0	0	12.4997972418869
chr1	157620016	165455281	0	2	0	12.5	-12.5	1	0	0	12.4997972418869
chr1	165455281	169087726	0	2	0	12.5	-12.5	1	0	0	12.4997972418869
chr1	169087726	169150780	0	2	0	12.5	-12.5	1	0	0	12.4997972418869
chr1	169150780	171706906	0	1	0	6.25	-6.25	1	0	0	89.0202555854993
chr1	171706906	171811512	0	1	0	6.25	-6.25	1	0	0	89.0202555854993
chr1	171811512	177618387	0	1	0	6.25	-6.25	1	0	0	89.0202555854993
chr1	177618387	179304714	0	2	0	12.5	-12.5	1	0	0	12.4997972418869
chr1	179304714	179330955	0	1	0	6.25	-6.25	1	0	0	89.0202555854993
chr1	179330955	179426898	0	2	0	12.5	-12.5	1	0	0	12.4997972418869
chr1	179426898	179459507	0	1	0	6.25	-6.25	1	0	0	89.0202555854993
chr1	179459507	182941421	0	2	0	12.5	-12.5	1	0	0	12.4997972418869
chr1	182941421	183077954	0	2	0	12.5	-12.5	1	0	0	12.4997972418869
chr1	183077954	183260968	0	2	0	12.5	-12.5	1	0	0	12.4997972418869
chr1	183260968	184159734	0	2	0	12.5	-12.5	1	0	0	12.4997972418869
chr1	184159734	184299263	0	1	0	6.25	-6.25	1	0	0	89.0202555854993
chr1	184299263	185341236	0	2	0	12.5	-12.5	1	0	0	12.4997972418869
chr1	185341236	185411844	0	2	0	12.5	-12.5	1	0	0	12.4997972418869
chr1	185411844	185597712	0	2	0	12.5	-12.5	1	0	0	12.4997972418869
chr1	185597712	185716554	0	2	0	12.5	-12.5	1	0	0	12.4997972418869
chr1	185716554	185980319	0	1	0	6.25	-6.25	1	0	0	89.0202555854993
chr1	185980319	186113011	0	2	0	12.5	-12.5	1	0	0	12.4997972418869
chr1	186113011	186188333	0	1	0	6.25	-6.25	1	0	0	89.0202555854993
chr1	186188333	186339935	0	3	0	18.75	-18.75	0.525691699604743	0	0	5.65713397188339
chr1	186339935	186340543	0	2	0	12.5	-12.5	1	0	0	12.4997972418869
chr1	186340543	186409352	0	1	0	6.25	-6.25	1	0	0	89.0202555854993
chr1	186409352	186595913	0	1	0	6.25	-6.25	1	0	0	89.0202555854993
chr1	186595913	186674744	0	1	0	6.25	-6.25	1	0	0	89.0202555854993
chr1	186674744	187242180	0	1	0	6.25	-6.25	1	0	0	89.0202555854993
chr1	187242180	188430079	0	1	0	6.25	-6.25	1	0	0	89.0202555854993
chr1	188430079	188519356	0	2	0	12.5	-12.5	1	0	0	12.4997972418869
chr1	188519356	189607090	0	1	0	6.25	-6.25	1	0	0	89.0202555854993
chr1	189607090	189737821	0	1	0	6.25	-6.25	1	0	0	89.0202555854993
chr1	189737821	189975023	0	2	0	12.5	-12.5	1	0	0	12.4997972418869
chr1	189975023	190063188	0	3	0	18.75	-18.75	0.525691699604743	0	0	5.65713397188339
chr1	190063188	190088034	0	2	0	12.5	-12.5	1	0	0	12.4997972418869
chr1	190088034	195040616	0	1	0	6.25	-6.25	1	0	0	89.0202555854993
chr1	195040616	195096844	1	2	14.29	12.5	1.79	1	1.15868179005575	0.0169851488699286	26.5516027057704
chr1	195096844	195794345	0	1	0	6.25	-6.25	1	0	0	89.0202555854993
chr1	195794345	195876780	0	1	0	6.25	-6.25	1	0	0	89.0202555854993
chr1	195876780	199584512	0	1	0	6.25	-6.25	1	0	0	89.0202555854993
chr1	199584512	199694281	0	2	0	12.5	-12.5	1	0	0	12.4997972418869
chr1	199694281	200065416	0	1	0	6.25	-6.25	1	0	0	89.0202555854993
chr1	200065416	200213723	0	2	0	12.5	-12.5	1	0	0	12.4997972418869
chr1	200213723	200336671	0	2	0	12.5	-12.5	1	0	0	12.4997972418869
chr1	200336671	201426408	0	2	0	12.5	-12.5	1	0	0	12.4997972418869
chr1	201426408	202171676	0	2	0	12.5	-12.5	1	0	0	12.4997972418869
chr1	202171676	202323507	0	3	0	18.75	-18.75	0.525691699604743	0	0	5.65713397188339
chr1	202323507	204131331	0	2	0	12.5	-12.5	1	0	0	12.4997972418869
chr1	204131331	204184486	0	2	0	12.5	-12.5	1	0	0	12.4997972418869
chr1	204184486	204236821	2	5	28.57	31.25	-2.68	1	0.884876179309654	0.0633402492386605	8.26525833461055
chr1	204236821	204255304	2	5	28.57	31.25	-2.68	1	0.884876179309654	0.0633402492386605	8.26525833461055
chr1	204255304	204288789	2	4	28.57	25	3.57	1	1.1903379194762	0.0822924802159727	12.0795309024365
chr1	204288789	204558027	0	2	0	12.5	-12.5	1	0	0	12.4997972418869
chr1	204558027	204624982	1	2	14.29	12.5	1.79	1	1.15868179005575	0.0169851488699286	26.5516027057704
chr1	204624982	204768154	0	2	0	12.5	-12.5	1	0	0	12.4997972418869
chr1	204768154	204863632	0	2	0	12.5	-12.5	1	0	0	12.4997972418869
chr1	204863632	207882677	0	2	0	12.5	-12.5	1	0	0	12.4997972418869
chr1	207882677	208039415	0	3	0	18.75	-18.75	0.525691699604743	0	0	5.65713397188339
chr1	208039415	208523900	0	2	0	12.5	-12.5	1	0	0	12.4997972418869
chr1	208523900	209560285	0	2	0	12.5	-12.5	1	0	0	12.4997972418869
chr1	209560285	209603306	0	1	0	6.25	-6.25	1	0	0	89.0202555854993
chr1	209603306	209656847	1	1	14.29	6.25	8.04	0.525691699604743	2.39047137129485	0.0273323248567808	208.670224838252
chr1	209656847	209780936	0	2	0	12.5	-12.5	1	0	0	12.4997972418869
chr1	209780936	209893815	1	2	14.29	12.5	1.79	1	1.15868179005575	0.0169851488699286	26.5516027057704
chr1	209893815	214950162	0	2	0	12.5	-12.5	1	0	0	12.4997972418869
chr1	214950162	215018405	1	2	14.29	12.5	1.79	1	1.15868179005575	0.0169851488699286	26.5516027057704
chr1	215018405	224237657	0	2	0	12.5	-12.5	1	0	0	12.4997972418869
chr1	224237657	224285998	1	2	14.29	12.5	1.79	1	1.15868179005575	0.0169851488699286	26.5516027057704
chr1	224285998	226549557	0	2	0	12.5	-12.5	1	0	0	12.4997972418869
chr1	226549557	226650744	0	3	0	18.75	-18.75	0.525691699604743	0	0	5.65713397188339
chr1	226650744	226729170	0	3	0	18.75	-18.75	0.525691699604743	0	0	5.65713397188339
chr1	226729170	236081041	0	2	0	12.5	-12.5	1	0	0	12.4997972418869
chr1	236081041	236285816	0	2	0	12.5	-12.5	1	0	0	12.4997972418869
chr1	236285816	236380966	0	2	0	12.5	-12.5	1	0	0	12.4997972418869
chr1	236380966	237130802	0	2	0	12.5	-12.5	1	0	0	12.4997972418869
chr1	237130802	237612998	0	2	0	12.5	-12.5	1	0	0	12.4997972418869
chr1	237612998	237692079	0	2	0	12.5	-12.5	1	0	0	12.4997972418869
chr1	237692079	238576158	0	2	0	12.5	-12.5	1	0	0	12.4997972418869
chr1	238576158	238640563	1	2	14.29	12.5	1.79	1	1.15868179005575	0.0169851488699286	26.5516027057704
chr1	238640563	239163919	0	2	0	12.5	-12.5	1	0	0	12.4997972418869
chr1	239163919	239277572	0	2	0	12.5	-12.5	1	0	0	12.4997972418869
chr1	239277572	239925518	0	2	0	12.5	-12.5	1	0	0	12.4997972418869
chr1	239925518	240001483	1	2	14.29	12.5	1.79	1	1.15868179005575	0.0169851488699286	26.5516027057704
chr1	240001483	248411489	0	2	0	12.5	-12.5	1	0	0	12.4997972418869
chr1	248411489	248512888	0	2	0	12.5	-12.5	1	0	0	12.4997972418869
chr1	248512888	249250621	0	1	0	6.25	-6.25	1	0	0	89.0202555854993
chr2	590360	651503	2	1	28.57	6.25	22.32	0.209486166007905	5.46411740091185	0.237866569669179	375.758130933754
chr2	651503	651620	2	0	28.57	0	28.57	0.0830039525691699	Inf	0.457209885098536	Inf
chr2	651620	13810117	0	0	0	0	0	1	0	0	Inf
chr2	13810117	13925549	0	1	0	6.25	-6.25	1	0	0	89.0202555854993
chr2	13925549	19725389	0	0	0	0	0	1	0	0	Inf
chr2	19725389	19894368	1	0	14.29	0	14.29	0.304347826086957	Inf	0.0586079109409877	Inf
chr2	19894368	21259848	1	0	14.29	0	14.29	0.304347826086957	Inf	0.0586079109409877	Inf
chr2	21259848	22171076	0	0	0	0	0	1	0	0	Inf
chr2	22171076	22620961	0	1	0	6.25	-6.25	1	0	0	89.0202555854993
chr2	22620961	22721388	0	1	0	6.25	-6.25	1	0	0	89.0202555854993
chr2	22721388	22844396	0	1	0	6.25	-6.25	1	0	0	89.0202555854993
chr2	22844396	39978313	0	0	0	0	0	1	0	0	Inf
chr2	39978313	40069611	0	1	0	6.25	-6.25	1	0	0	89.0202555854993
chr2	40069611	49375695	0	0	0	0	0	1	0	0	Inf
chr2	49375695	49515743	0	1	0	6.25	-6.25	1	0	0	89.0202555854993
chr2	49515743	50834614	0	0	0	0	0	1	0	0	Inf
chr2	50834614	50946229	0	1	0	6.25	-6.25	1	0	0	89.0202555854993
chr2	50946229	52883733	0	0	0	0	0	1	0	0	Inf
chr2	52883733	52957107	0	1	0	6.25	-6.25	1	0	0	89.0202555854993
chr2	52957107	79558734	0	0	0	0	0	1	0	0	Inf
chr2	79558734	80056007	1	0	14.29	0	14.29	0.304347826086957	Inf	0.0586079109409877	Inf
chr2	80056007	80156276	0	0	0	0	0	1	0	0	Inf
chr2	80156276	80977298	1	0	14.29	0	14.29	0.304347826086957	Inf	0.0586079109409877	Inf
chr2	80977298	81173182	1	0	14.29	0	14.29	0.304347826086957	Inf	0.0586079109409877	Inf
chr2	81173182	81485791	0	0	0	0	0	1	0	0	Inf
chr2	81485791	81626273	1	0	14.29	0	14.29	0.304347826086957	Inf	0.0586079109409877	Inf
chr2	81626273	82318592	1	0	14.29	0	14.29	0.304347826086957	Inf	0.0586079109409877	Inf
chr2	82318592	82948483	0	0	0	0	0	1	0	0	Inf
chr2	82948483	83148338	1	0	14.29	0	14.29	0.304347826086957	Inf	0.0586079109409877	Inf
chr2	83148338	83276417	0	0	0	0	0	1	0	0	Inf
chr2	83276417	83378449	0	2	0	12.5	-12.5	1	0	0	12.4997972418869
chr2	83378449	83389565	0	1	0	6.25	-6.25	1	0	0	89.0202555854993
chr2	83389565	89132096	0	0	0	0	0	1	0	0	Inf
chr2	89132096	89133378	1	2	14.29	12.5	1.79	1	1.15868179005575	0.0169851488699286	26.5516027057704
chr2	89133378	89136152	4	4	57.14	25	32.14	0.181895683174456	3.73632905151981	0.427603585237582	38.7156940478461
chr2	89136152	89144104	5	4	71.43	25	46.43	0.0657129920826247	6.75608480908461	0.749422451520226	98.691732223524
chr2	89144104	89144968	6	5	85.71	31.25	54.46	0.0271907389958272	11.6579737073647	1.01586711747499	657.658539896093
chr2	89144968	89145847	6	9	85.71	56.25	29.46	0.345219593974473	4.39200391118143	0.380997989975863	244.394128410158
chr2	89145847	89147480	6	14	85.71	87.5	-1.79000000000001	1	0.863049724766872	0.0376625099087774	58.8749623366831
chr2	89147480	89148677	6	15	85.71	93.75	-8.04000000000001	0.525691699604743	0.418327536572141	0.00479225055119932	36.58671573823
chr2	89148677	89159534	6	16	85.71	100	-14.29	0.304347826086957	0	0	17.0625429902611
chr2	89159534	89349711	7	16	100	100	0	1	0	0	Inf
chr2	89349711	89377330	7	16	100	100	0	1	0	0	Inf
chr2	89377330	89388678	7	16	100	100	0	1	0	0	Inf
chr2	89388678	89406043	7	15	100	93.75	6.25	1	Inf	0.0112333984375	Inf
chr2	89406043	89418269	7	14	100	87.5	12.5	1	Inf	0.0800012976729731	Inf
chr2	89418269	89428877	7	13	100	81.25	18.75	0.525691699604743	Inf	0.176767954404141	Inf
chr2	89428877	89444114	7	12	100	75	25	0.272727272727273	Inf	0.290736036650276	Inf
chr2	89444114	89464861	7	12	100	75	25	0.272727272727273	Inf	0.290736036650276	Inf
chr2	89464861	89500819	7	12	100	75	25	0.272727272727273	Inf	0.290736036650276	Inf
chr2	89500819	89569727	7	11	100	68.75	31.25	0.271895152902018	Inf	0.423018179091517	Inf
chr2	89569727	90321410	5	11	71.43	68.75	2.68000000000001	1	1.13010161577653	0.120988353844008	15.7877496855449
chr2	90321410	91618895	0	0	0	0	0	1	0	0	Inf
chr2	91618895	93300000	1	6	14.29	37.5	-23.21	0.36600627353084	0.291974454825013	0.00519459614297234	3.46260522553971
chr2	93300000	102949525	0	0	0	0	0	1	0	0	Inf
chr2	102949525	103020347	1	0	14.29	0	14.29	0.304347826086957	Inf	0.0586079109409877	Inf
chr2	103020347	108038460	0	0	0	0	0	1	0	0	Inf
chr2	108038460	108196606	0	1	0	6.25	-6.25	1	0	0	89.0202555854993
chr2	108196606	113899839	0	0	0	0	0	1	0	0	Inf
chr2	113899839	114060876	0	1	0	6.25	-6.25	1	0	0	89.0202555854993
chr2	114060876	117132650	0	0	0	0	0	1	0	0	Inf
chr2	117132650	117258800	0	1	0	6.25	-6.25	1	0	0	89.0202555854993
chr2	117258800	124976205	0	0	0	0	0	1	0	0	Inf
chr2	124976205	125092348	1	0	14.29	0	14.29	0.304347826086957	Inf	0.0586079109409877	Inf
chr2	125092348	127340271	0	0	0	0	0	1	0	0	Inf
chr2	127340271	127463284	1	0	14.29	0	14.29	0.304347826086957	Inf	0.0586079109409877	Inf
chr2	127463284	127524060	1	1	14.29	6.25	8.04	0.525691699604743	2.39047137129485	0.0273323248567808	208.670224838252
chr2	127524060	127524514	2	1	28.57	6.25	22.32	0.209486166007905	5.46411740091185	0.237866569669179	375.758130933754
chr2	127524514	127583043	2	2	28.57	12.5	16.07	0.557312252964427	2.66172837546024	0.154437616021671	46.4653161806281
chr2	127583043	127601207	2	1	28.57	6.25	22.32	0.209486166007905	5.46411740091185	0.237866569669179	375.758130933754
chr2	127601207	127609749	1	0	14.29	0	14.29	0.304347826086957	Inf	0.0586079109409877	Inf
chr2	127609749	159418319	0	0	0	0	0	1	0	0	Inf
chr2	159418319	159543384	0	1	0	6.25	-6.25	1	0	0	89.0202555854993
chr2	159543384	163482801	0	0	0	0	0	1	0	0	Inf
chr2	163482801	163601994	1	0	14.29	0	14.29	0.304347826086957	Inf	0.0586079109409877	Inf
chr2	163601994	164436193	0	0	0	0	0	1	0	0	Inf
chr2	164436193	164505731	1	0	14.29	0	14.29	0.304347826086957	Inf	0.0586079109409877	Inf
chr2	164505731	183292401	0	0	0	0	0	1	0	0	Inf
chr2	183292401	183406704	0	1	0	6.25	-6.25	1	0	0	89.0202555854993
chr2	183406704	206479105	0	0	0	0	0	1	0	0	Inf
chr2	206479105	206607113	0	1	0	6.25	-6.25	1	0	0	89.0202555854993
chr2	206607113	220851280	0	0	0	0	0	1	0	0	Inf
chr2	220851280	220991436	1	0	14.29	0	14.29	0.304347826086957	Inf	0.0586079109409877	Inf
chr2	220991436	236617665	0	0	0	0	0	1	0	0	Inf
chr2	236617665	236669100	0	1	0	6.25	-6.25	1	0	0	89.0202555854993
chr2	236669100	236767049	1	1	14.29	6.25	8.04	0.525691699604743	2.39047137129485	0.0273323248567808	208.670224838252
chr2	236767049	236820954	1	0	14.29	0	14.29	0.304347826086957	Inf	0.0586079109409877	Inf
chr2	236820954	237770230	0	0	0	0	0	1	0	0	Inf
chr2	237770230	237817530	0	1	0	6.25	-6.25	1	0	0	89.0202555854993
chr3	8594162	8670984	0	1	0	6.25	-6.25	1	0	0	89.0202555854993
chr3	8670984	24806530	0	0	0	0	0	1	0	0	Inf
chr3	24806530	24934300	0	1	0	6.25	-6.25	1	0	0	89.0202555854993
chr3	24934300	30676785	0	0	0	0	0	1	0	0	Inf
chr3	30676785	30716445	0	1	0	6.25	-6.25	1	0	0	89.0202555854993
chr3	30716445	41019405	0	0	0	0	0	1	0	0	Inf
chr3	41019405	41079890	0	1	0	6.25	-6.25	1	0	0	89.0202555854993
chr3	41079890	42076566	0	0	0	0	0	1	0	0	Inf
chr3	42076566	42265997	0	1	0	6.25	-6.25	1	0	0	89.0202555854993
chr3	42265997	45129851	0	0	0	0	0	1	0	0	Inf
chr3	45129851	45217261	1	0	14.29	0	14.29	0.304347826086957	Inf	0.0586079109409877	Inf
chr3	45217261	52053103	0	0	0	0	0	1	0	0	Inf
chr3	52053103	52210786	1	0	14.29	0	14.29	0.304347826086957	Inf	0.0586079109409877	Inf
chr3	52210786	56372310	0	0	0	0	0	1	0	0	Inf
chr3	56372310	56527317	1	0	14.29	0	14.29	0.304347826086957	Inf	0.0586079109409877	Inf
chr3	56527317	63270117	0	0	0	0	0	1	0	0	Inf
chr3	63270117	63320694	0	1	0	6.25	-6.25	1	0	0	89.0202555854993
chr3	63320694	67900616	0	0	0	0	0	1	0	0	Inf
chr3	67900616	68522378	1	0	14.29	0	14.29	0.304347826086957	Inf	0.0586079109409877	Inf
chr3	68522378	68579524	1	0	14.29	0	14.29	0.304347826086957	Inf	0.0586079109409877	Inf
chr3	68579524	68622717	1	1	14.29	6.25	8.04	0.525691699604743	2.39047137129485	0.0273323248567808	208.670224838252
chr3	68622717	68692820	0	1	0	6.25	-6.25	1	0	0	89.0202555854993
chr3	68692820	79464539	0	0	0	0	0	1	0	0	Inf
chr3	79464539	79638689	0	1	0	6.25	-6.25	1	0	0	89.0202555854993
chr3	79638689	87190767	0	0	0	0	0	1	0	0	Inf
chr3	87190767	87411960	0	1	0	6.25	-6.25	1	0	0	89.0202555854993
chr3	87411960	109899850	0	0	0	0	0	1	0	0	Inf
chr3	109899850	110043009	1	0	14.29	0	14.29	0.304347826086957	Inf	0.0586079109409877	Inf
chr3	110043009	125068237	0	0	0	0	0	1	0	0	Inf
chr3	125068237	128245185	0	1	0	6.25	-6.25	1	0	0	89.0202555854993
chr3	128245185	129686419	0	0	0	0	0	1	0	0	Inf
chr3	129686419	129776212	0	1	0	6.25	-6.25	1	0	0	89.0202555854993
chr3	129776212	142962847	0	0	0	0	0	1	0	0	Inf
chr3	142962847	143085241	1	0	14.29	0	14.29	0.304347826086957	Inf	0.0586079109409877	Inf
chr3	143085241	143224890	1	0	14.29	0	14.29	0.304347826086957	Inf	0.0586079109409877	Inf
chr3	143224890	144169482	0	0	0	0	0	1	0	0	Inf
chr3	144169482	144265514	1	0	14.29	0	14.29	0.304347826086957	Inf	0.0586079109409877	Inf
chr3	144265514	162488580	0	0	0	0	0	1	0	0	Inf
chr3	162488580	162489666	1	0	14.29	0	14.29	0.304347826086957	Inf	0.0586079109409877	Inf
chr3	162489666	162510463	1	1	14.29	6.25	8.04	0.525691699604743	2.39047137129485	0.0273323248567808	208.670224838252
chr3	162510463	162512916	4	3	57.14	18.75	38.39	0.137352798410814	5.26631552689454	0.565495637934044	61.3518818779607
chr3	162512916	162513120	4	4	57.14	25	32.14	0.181895683174456	3.73632905151981	0.427603585237582	38.7156940478461
chr3	162513120	162543103	5	4	71.43	25	46.43	0.0657129920826247	6.75608480908461	0.749422451520226	98.691732223524
chr3	162543103	162625988	5	6	71.43	37.5	33.93	0.193027325346615	3.90347381170171	0.455505445839602	53.5251186454199
chr3	162625988	162626284	5	5	71.43	31.25	40.18	0.168797953964194	5.06517301391045	0.580841179555847	71.1961664702818
chr3	162626284	162626588	3	4	42.86	25	17.86	0.625839767985413	2.16623575528085	0.219721777388373	20.6976865426592
chr3	162626588	162627609	3	1	42.86	6.25	36.61	0.0671936758893281	9.81981765816747	0.610142602854574	625.396438773362
chr3	162627609	162628739	1	0	14.29	0	14.29	0.304347826086957	Inf	0.0586079109409877	Inf
chr3	162628739	163350372	0	0	0	0	0	1	0	0	Inf
chr3	163350372	163444475	1	0	14.29	0	14.29	0.304347826086957	Inf	0.0586079109409877	Inf
chr3	163444475	184284578	0	0	0	0	0	1	0	0	Inf
chr3	184284578	184450389	0	1	0	6.25	-6.25	1	0	0	89.0202555854993
chr3	184450389	187372250	0	0	0	0	0	1	0	0	Inf
chr3	187372250	187453133	0	1	0	6.25	-6.25	1	0	0	89.0202555854993
chr3	187453133	188238071	0	0	0	0	0	1	0	0	Inf
chr3	188238071	188298190	0	1	0	6.25	-6.25	1	0	0	89.0202555854993
chr3	188298190	192602678	0	0	0	0	0	1	0	0	Inf
chr3	192602678	192675757	0	1	0	6.25	-6.25	1	0	0	89.0202555854993
chr4	9909746	9911267	1	0	14.29	0	14.29	0.304347826086957	Inf	0.0586079109409877	Inf
chr4	9911267	9968767	1	1	14.29	6.25	8.04	0.525691699604743	2.39047137129485	0.0273323248567808	208.670224838252
chr4	9968767	10204989	0	1	0	6.25	-6.25	1	0	0	89.0202555854993
chr4	10204989	10209554	0	0	0	0	0	1	0	0	Inf
chr4	10209554	10210348	0	1	0	6.25	-6.25	1	0	0	89.0202555854993
chr4	10210348	10242669	1	1	14.29	6.25	8.04	0.525691699604743	2.39047137129485	0.0273323248567808	208.670224838252
chr4	10242669	10278690	1	0	14.29	0	14.29	0.304347826086957	Inf	0.0586079109409877	Inf
chr4	10278690	11000480	0	0	0	0	0	1	0	0	Inf
chr4	11000480	11092946	0	1	0	6.25	-6.25	1	0	0	89.0202555854993
chr4	11092946	12364988	0	0	0	0	0	1	0	0	Inf
chr4	12364988	12391460	0	1	0	6.25	-6.25	1	0	0	89.0202555854993
chr4	12391460	16349815	0	0	0	0	0	1	0	0	Inf
chr4	16349815	16562506	0	1	0	6.25	-6.25	1	0	0	89.0202555854993
chr4	16562506	60614949	0	0	0	0	0	1	0	0	Inf
chr4	60614949	60742040	0	1	0	6.25	-6.25	1	0	0	89.0202555854993
chr4	60742040	69352550	0	0	0	0	0	1	0	0	Inf
chr4	69352550	69363816	1	1	14.29	6.25	8.04	0.525691699604743	2.39047137129485	0.0273323248567808	208.670224838252
chr4	69363816	69373472	1	2	14.29	12.5	1.79	1	1.15868179005575	0.0169851488699286	26.5516027057704
chr4	69373472	69487657	2	3	28.57	18.75	9.82	0.621385479509049	1.6898615020969	0.10997804464975	20.1476995002698
chr4	69487657	69505725	1	1	14.29	6.25	8.04	0.525691699604743	2.39047137129485	0.0273323248567808	208.670224838252
chr4	69505725	69525184	0	1	0	6.25	-6.25	1	0	0	89.0202555854993
chr4	69525184	69857792	0	0	0	0	0	1	0	0	Inf
chr4	69857792	70003036	0	1	0	6.25	-6.25	1	0	0	89.0202555854993
chr4	70003036	70392672	0	0	0	0	0	1	0	0	Inf
chr4	70392672	70497883	0	1	0	6.25	-6.25	1	0	0	89.0202555854993
chr4	70497883	78167767	0	0	0	0	0	1	0	0	Inf
chr4	78167767	78181845	0	1	0	6.25	-6.25	1	0	0	89.0202555854993
chr4	78181845	78182717	0	2	0	12.5	-12.5	1	0	0	12.4997972418869
chr4	78182717	78183179	0	3	0	18.75	-18.75	0.525691699604743	0	0	5.65713397188339
chr4	78183179	78238004	1	3	14.29	18.75	-4.46	1	0.73205819221836	0.0118209074754566	11.5928721885161
chr4	78238004	78240067	1	2	14.29	12.5	1.79	1	1.15868179005575	0.0169851488699286	26.5516027057704
chr4	78240067	78241738	1	1	14.29	6.25	8.04	0.525691699604743	2.39047137129485	0.0273323248567808	208.670224838252
chr4	78241738	78269271	0	1	0	6.25	-6.25	1	0	0	89.0202555854993
chr4	78269271	92512946	0	0	0	0	0	1	0	0	Inf
chr4	92512946	92907530	1	0	14.29	0	14.29	0.304347826086957	Inf	0.0586079109409877	Inf
chr4	92907530	94689794	0	0	0	0	0	1	0	0	Inf
chr4	94689794	94780027	0	1	0	6.25	-6.25	1	0	0	89.0202555854993
chr4	94780027	96700158	0	0	0	0	0	1	0	0	Inf
chr4	96700158	96739881	0	1	0	6.25	-6.25	1	0	0	89.0202555854993
chr4	96739881	118478865	0	0	0	0	0	1	0	0	Inf
chr4	118478865	118776859	0	1	0	6.25	-6.25	1	0	0	89.0202555854993
chr4	118776859	120292593	0	0	0	0	0	1	0	0	Inf
chr4	120292593	120491353	0	1	0	6.25	-6.25	1	0	0	89.0202555854993
chr4	120491353	123864532	0	0	0	0	0	1	0	0	Inf
chr4	123864532	124036865	0	1	0	6.25	-6.25	1	0	0	89.0202555854993
chr4	124036865	124705992	0	0	0	0	0	1	0	0	Inf
chr4	124705992	124835025	0	1	0	6.25	-6.25	1	0	0	89.0202555854993
chr4	124835025	133536439	0	0	0	0	0	1	0	0	Inf
chr4	133536439	133632617	0	1	0	6.25	-6.25	1	0	0	89.0202555854993
chr4	133632617	134391777	0	0	0	0	0	1	0	0	Inf
chr4	134391777	134470756	0	1	0	6.25	-6.25	1	0	0	89.0202555854993
chr4	134470756	144656745	0	0	0	0	0	1	0	0	Inf
chr4	144656745	144726168	0	1	0	6.25	-6.25	1	0	0	89.0202555854993
chr4	144726168	161939881	0	0	0	0	0	1	0	0	Inf
chr4	161939881	162005051	0	1	0	6.25	-6.25	1	0	0	89.0202555854993
chr4	162005051	172779364	0	0	0	0	0	1	0	0	Inf
chr4	172779364	172867914	0	1	0	6.25	-6.25	1	0	0	89.0202555854993
chr5	692053	801668	0	1	0	6.25	-6.25	1	0	0	89.0202555854993
chr5	801668	1674290	0	0	0	0	0	1	0	0	Inf
chr5	1674290	1796191	0	1	0	6.25	-6.25	1	0	0	89.0202555854993
chr5	1796191	2035978	0	1	0	6.25	-6.25	1	0	0	89.0202555854993
chr5	2035978	14807649	0	0	0	0	0	1	0	0	Inf
chr5	14807649	14956111	0	1	0	6.25	-6.25	1	0	0	89.0202555854993
chr5	14956111	23686564	0	0	0	0	0	1	0	0	Inf
chr5	23686564	23722616	0	1	0	6.25	-6.25	1	0	0	89.0202555854993
chr5	23722616	23789958	0	2	0	12.5	-12.5	1	0	0	12.4997972418869
chr5	23789958	23794689	0	1	0	6.25	-6.25	1	0	0	89.0202555854993
chr5	23794689	40038870	0	0	0	0	0	1	0	0	Inf
chr5	40038870	40161892	0	1	0	6.25	-6.25	1	0	0	89.0202555854993
chr5	40161892	42961414	0	0	0	0	0	1	0	0	Inf
chr5	42961414	43165468	0	1	0	6.25	-6.25	1	0	0	89.0202555854993
chr5	43165468	55892195	0	0	0	0	0	1	0	0	Inf
chr5	55892195	55982796	0	1	0	6.25	-6.25	1	0	0	89.0202555854993
chr5	55982796	57297583	0	0	0	0	0	1	0	0	Inf
chr5	57297583	57298515	0	1	0	6.25	-6.25	1	0	0	89.0202555854993
chr5	57298515	57304500	0	2	0	12.5	-12.5	1	0	0	12.4997972418869
chr5	57304500	57309051	2	2	28.57	12.5	16.07	0.557312252964427	2.66172837546024	0.154437616021671	46.4653161806281
chr5	57309051	57309590	4	4	57.14	25	32.14	0.181895683174456	3.73632905151981	0.427603585237582	38.7156940478461
chr5	57309590	57323830	4	5	57.14	31.25	25.89	0.36303674787993	2.78932364443589	0.331087767963248	27.250368776229
chr5	57323830	57326095	5	5	71.43	31.25	40.18	0.168797953964194	5.06517301391045	0.580841179555847	71.1961664702818
chr5	57326095	57339215	5	6	71.43	37.5	33.93	0.193027325346615	3.90347381170171	0.455505445839602	53.5251186454199
chr5	57339215	57340543	5	5	71.43	31.25	40.18	0.168797953964194	5.06517301391045	0.580841179555847	71.1961664702818
chr5	57340543	57352699	5	4	71.43	25	46.43	0.0657129920826247	6.75608480908461	0.749422451520226	98.691732223524
chr5	57352699	57353585	3	4	42.86	25	17.86	0.625839767985413	2.16623575528085	0.219721777388373	20.6976865426592
chr5	57353585	57356616	1	4	14.29	25	-10.71	1	0.514007400466697	0.00872671428689798	6.9488799569557
chr5	57356616	57360159	1	2	14.29	12.5	1.79	1	1.15868179005575	0.0169851488699286	26.5516027057704
chr5	57360159	57372247	1	1	14.29	6.25	8.04	0.525691699604743	2.39047137129485	0.0273323248567808	208.670224838252
chr5	57372247	57372430	0	1	0	6.25	-6.25	1	0	0	89.0202555854993
chr5	57372430	104149832	0	0	0	0	0	1	0	0	Inf
chr5	104149832	104283109	0	1	0	6.25	-6.25	1	0	0	89.0202555854993
chr5	104283109	115715330	0	0	0	0	0	1	0	0	Inf
chr5	115715330	115772862	1	0	14.29	0	14.29	0.304347826086957	Inf	0.0586079109409877	Inf
chr5	115772862	127097488	0	0	0	0	0	1	0	0	Inf
chr5	127097488	127268505	0	1	0	6.25	-6.25	1	0	0	89.0202555854993
chr5	127268505	135255229	0	0	0	0	0	1	0	0	Inf
chr5	135255229	135313113	0	1	0	6.25	-6.25	1	0	0	89.0202555854993
chr5	135313113	135354021	0	0	0	0	0	1	0	0	Inf
chr5	135354021	135448667	1	0	14.29	0	14.29	0.304347826086957	Inf	0.0586079109409877	Inf
chr5	135448667	138212730	0	0	0	0	0	1	0	0	Inf
chr5	138212730	138427660	0	1	0	6.25	-6.25	1	0	0	89.0202555854993
chr5	138427660	145250773	0	0	0	0	0	1	0	0	Inf
chr5	145250773	145317726	0	1	0	6.25	-6.25	1	0	0	89.0202555854993
chr5	145317726	147441472	0	0	0	0	0	1	0	0	Inf
chr5	147441472	147495050	1	0	14.29	0	14.29	0.304347826086957	Inf	0.0586079109409877	Inf
chr5	147495050	147495717	0	0	0	0	0	1	0	0	Inf
chr5	147495717	147582457	1	0	14.29	0	14.29	0.304347826086957	Inf	0.0586079109409877	Inf
chr5	147582457	148118766	0	0	0	0	0	1	0	0	Inf
chr5	148118766	148172130	0	1	0	6.25	-6.25	1	0	0	89.0202555854993
chr5	148172130	148417027	0	0	0	0	0	1	0	0	Inf
chr5	148417027	148528544	0	2	0	12.5	-12.5	1	0	0	12.4997972418869
chr5	148528544	148533993	0	1	0	6.25	-6.25	1	0	0	89.0202555854993
chr5	148533993	162046563	0	0	0	0	0	1	0	0	Inf
chr5	162046563	163856458	0	1	0	6.25	-6.25	1	0	0	89.0202555854993
chr5	163856458	163925723	0	2	0	12.5	-12.5	1	0	0	12.4997972418869
chr5	163925723	170279184	0	1	0	6.25	-6.25	1	0	0	89.0202555854993
chr5	170279184	171594013	0	1	0	6.25	-6.25	1	0	0	89.0202555854993
chr5	171594013	171682650	0	1	0	6.25	-6.25	1	0	0	89.0202555854993
chr5	171682650	171927140	0	1	0	6.25	-6.25	1	0	0	89.0202555854993
chr5	171927140	180165401	0	0	0	0	0	1	0	0	Inf
chr5	180165401	180215232	1	0	14.29	0	14.29	0.304347826086957	Inf	0.0586079109409877	Inf
chr6	4955865	5052853	0	1	0	6.25	-6.25	1	0	0	89.0202555854993
chr6	5052853	30321348	0	0	0	0	0	1	0	0	Inf
chr6	30321348	31599424	1	0	14.29	0	14.29	0.304347826086957	Inf	0.0586079109409877	Inf
chr6	31599424	33731125	0	0	0	0	0	1	0	0	Inf
chr6	33731125	33812638	1	0	14.29	0	14.29	0.304347826086957	Inf	0.0586079109409877	Inf
chr6	33812638	35681554	0	0	0	0	0	1	0	0	Inf
chr6	35681554	35727622	0	1	0	6.25	-6.25	1	0	0	89.0202555854993
chr6	35727622	35823536	0	2	0	12.5	-12.5	1	0	0	12.4997972418869
chr6	35823536	35893067	0	1	0	6.25	-6.25	1	0	0	89.0202555854993
chr6	35893067	37571357	0	0	0	0	0	1	0	0	Inf
chr6	37571357	37629829	1	0	14.29	0	14.29	0.304347826086957	Inf	0.0586079109409877	Inf
chr6	37629829	40966472	0	0	0	0	0	1	0	0	Inf
chr6	40966472	41039916	1	0	14.29	0	14.29	0.304347826086957	Inf	0.0586079109409877	Inf
chr6	41039916	41286279	0	0	0	0	0	1	0	0	Inf
chr6	41286279	41359771	0	1	0	6.25	-6.25	1	0	0	89.0202555854993
chr6	41359771	41676821	0	1	0	6.25	-6.25	1	0	0	89.0202555854993
chr6	41676821	71779891	0	0	0	0	0	1	0	0	Inf
chr6	71779891	71884216	0	1	0	6.25	-6.25	1	0	0	89.0202555854993
chr6	71884216	77500534	0	0	0	0	0	1	0	0	Inf
chr6	77500534	77581113	0	1	0	6.25	-6.25	1	0	0	89.0202555854993
chr6	77581113	103736403	0	0	0	0	0	1	0	0	Inf
chr6	103736403	103765721	1	0	14.29	0	14.29	0.304347826086957	Inf	0.0586079109409877	Inf
chr6	103765721	124500755	0	0	0	0	0	1	0	0	Inf
chr6	124500755	124617776	0	1	0	6.25	-6.25	1	0	0	89.0202555854993
chr6	124617776	125990946	0	0	0	0	0	1	0	0	Inf
chr6	125990946	126123659	0	1	0	6.25	-6.25	1	0	0	89.0202555854993
chr6	126123659	145207818	0	0	0	0	0	1	0	0	Inf
chr6	145207818	145209399	0	1	0	6.25	-6.25	1	0	0	89.0202555854993
chr6	145209399	145320284	0	2	0	12.5	-12.5	1	0	0	12.4997972418869
chr6	145320284	145322314	0	1	0	6.25	-6.25	1	0	0	89.0202555854993
chr6	145322314	168194735	0	0	0	0	0	1	0	0	Inf
chr6	168194735	168335948	0	1	0	6.25	-6.25	1	0	0	89.0202555854993
chr6	168335948	168382885	1	1	14.29	6.25	8.04	0.525691699604743	2.39047137129485	0.0273323248567808	208.670224838252
chr6	168382885	168425280	1	0	14.29	0	14.29	0.304347826086957	Inf	0.0586079109409877	Inf
chr6	168425280	168583019	1	0	14.29	0	14.29	0.304347826086957	Inf	0.0586079109409877	Inf
chr10	4943377	5056252	0	1	0	6.25	-6.25	1	0	0	89.0202555854993
chr10	5056252	8698839	0	0	0	0	0	1	0	0	Inf
chr10	8698839	8765505	0	1	0	6.25	-6.25	1	0	0	89.0202555854993
chr10	8765505	24278821	0	0	0	0	0	1	0	0	Inf
chr10	24278821	24353881	1	0	14.29	0	14.29	0.304347826086957	Inf	0.0586079109409877	Inf
chr10	24353881	25581761	0	0	0	0	0	1	0	0	Inf
chr10	25581761	25702418	1	0	14.29	0	14.29	0.304347826086957	Inf	0.0586079109409877	Inf
chr10	25702418	25997236	0	0	0	0	0	1	0	0	Inf
chr10	25997236	26061889	1	0	14.29	0	14.29	0.304347826086957	Inf	0.0586079109409877	Inf
chr10	26061889	47067854	0	0	0	0	0	1	0	0	Inf
chr10	47067854	47416996	0	1	0	6.25	-6.25	1	0	0	89.0202555854993
chr10	47416996	50027549	0	0	0	0	0	1	0	0	Inf
chr10	50027549	50097600	0	1	0	6.25	-6.25	1	0	0	89.0202555854993
chr10	50097600	52005777	0	0	0	0	0	1	0	0	Inf
chr10	52005777	52129549	0	1	0	6.25	-6.25	1	0	0	89.0202555854993
chr10	52129549	55871241	0	0	0	0	0	1	0	0	Inf
chr10	55871241	55953586	0	1	0	6.25	-6.25	1	0	0	89.0202555854993
chr10	55953586	56129497	0	0	0	0	0	1	0	0	Inf
chr10	56129497	56153776	0	1	0	6.25	-6.25	1	0	0	89.0202555854993
chr10	56153776	56204099	0	2	0	12.5	-12.5	1	0	0	12.4997972418869
chr10	56204099	60169011	0	0	0	0	0	1	0	0	Inf
chr10	60169011	60244162	0	1	0	6.25	-6.25	1	0	0	89.0202555854993
chr10	60244162	60342276	0	2	0	12.5	-12.5	1	0	0	12.4997972418869
chr10	60342276	60376885	0	1	0	6.25	-6.25	1	0	0	89.0202555854993
chr10	60376885	64298813	0	0	0	0	0	1	0	0	Inf
chr10	64298813	64369836	0	1	0	6.25	-6.25	1	0	0	89.0202555854993
chr10	64369836	65664789	0	0	0	0	0	1	0	0	Inf
chr10	65664789	65772232	0	1	0	6.25	-6.25	1	0	0	89.0202555854993
chr10	65772232	68796280	0	0	0	0	0	1	0	0	Inf
chr10	68796280	68919969	2	0	28.57	0	28.57	0.0830039525691699	Inf	0.457209885098536	Inf
chr10	68919969	68925549	1	0	14.29	0	14.29	0.304347826086957	Inf	0.0586079109409877	Inf
chr10	68925549	71183495	0	0	0	0	0	1	0	0	Inf
chr10	71183495	71317930	0	1	0	6.25	-6.25	1	0	0	89.0202555854993
chr10	71317930	71447200	0	1	0	6.25	-6.25	1	0	0	89.0202555854993
chr10	71447200	71530800	0	2	0	12.5	-12.5	1	0	0	12.4997972418869
chr10	71530800	72287320	0	1	0	6.25	-6.25	1	0	0	89.0202555854993
chr10	72287320	77536818	0	0	0	0	0	1	0	0	Inf
chr10	77536818	77663342	1	0	14.29	0	14.29	0.304347826086957	Inf	0.0586079109409877	Inf
chr10	77663342	77799790	0	0	0	0	0	1	0	0	Inf
chr10	77799790	77872492	0	1	0	6.25	-6.25	1	0	0	89.0202555854993
chr10	77872492	89095342	0	0	0	0	0	1	0	0	Inf
chr10	89095342	89225853	1	0	14.29	0	14.29	0.304347826086957	Inf	0.0586079109409877	Inf
chr10	89225853	95581979	0	0	0	0	0	1	0	0	Inf
chr10	95581979	95703115	1	0	14.29	0	14.29	0.304347826086957	Inf	0.0586079109409877	Inf
chr10	95703115	99495247	0	0	0	0	0	1	0	0	Inf
chr10	99495247	99580948	0	1	0	6.25	-6.25	1	0	0	89.0202555854993
chr10	99580948	99696311	0	1	0	6.25	-6.25	1	0	0	89.0202555854993
chr10	99696311	106319541	0	0	0	0	0	1	0	0	Inf
chr10	106319541	106855005	1	0	14.29	0	14.29	0.304347826086957	Inf	0.0586079109409877	Inf
chr10	106855005	106979203	0	0	0	0	0	1	0	0	Inf
chr10	106979203	107632663	1	0	14.29	0	14.29	0.304347826086957	Inf	0.0586079109409877	Inf
chr10	107632663	107680000	1	0	14.29	0	14.29	0.304347826086957	Inf	0.0586079109409877	Inf
chr10	107680000	112121765	0	0	0	0	0	1	0	0	Inf
chr10	112121765	112191272	1	0	14.29	0	14.29	0.304347826086957	Inf	0.0586079109409877	Inf
chr10	112191272	113085132	0	0	0	0	0	1	0	0	Inf
chr10	113085132	113144265	1	0	14.29	0	14.29	0.304347826086957	Inf	0.0586079109409877	Inf
chr10	113144265	115068093	0	0	0	0	0	1	0	0	Inf
chr10	115068093	115068718	1	0	14.29	0	14.29	0.304347826086957	Inf	0.0586079109409877	Inf
chr10	115068718	115167846	1	1	14.29	6.25	8.04	0.525691699604743	2.39047137129485	0.0273323248567808	208.670224838252
chr10	115167846	123181592	0	0	0	0	0	1	0	0	Inf
chr10	123181592	123245762	1	0	14.29	0	14.29	0.304347826086957	Inf	0.0586079109409877	Inf
chr10	123245762	123334473	1	0	14.29	0	14.29	0.304347826086957	Inf	0.0586079109409877	Inf
chr10	123334473	135266063	0	0	0	0	0	1	0	0	Inf
chr10	135266063	135372207	0	1	0	6.25	-6.25	1	0	0	89.0202555854993
chr12	0	4926008	1	3	14.29	18.75	-4.46	1	0.73205819221836	0.0118209074754566	11.5928721885161
chr12	4926008	7984395	1	3	14.29	18.75	-4.46	1	0.73205819221836	0.0118209074754566	11.5928721885161
chr12	7984395	8127435	1	2	14.29	12.5	1.79	1	1.15868179005575	0.0169851488699286	26.5516027057704
chr12	8127435	9618119	1	3	14.29	18.75	-4.46	1	0.73205819221836	0.0118209074754566	11.5928721885161
chr12	9618119	9741822	1	2	14.29	12.5	1.79	1	1.15868179005575	0.0169851488699286	26.5516027057704
chr12	9741822	11177345	1	3	14.29	18.75	-4.46	1	0.73205819221836	0.0118209074754566	11.5928721885161
chr12	11177345	14908324	1	3	14.29	18.75	-4.46	1	0.73205819221836	0.0118209074754566	11.5928721885161
chr12	14908324	14915947	1	3	14.29	18.75	-4.46	1	0.73205819221836	0.0118209074754566	11.5928721885161
chr12	14915947	15093893	2	3	28.57	18.75	9.82	0.621385479509049	1.6898615020969	0.10997804464975	20.1476995002698
chr12	15093893	15112791	2	3	28.57	18.75	9.82	0.621385479509049	1.6898615020969	0.10997804464975	20.1476995002698
chr12	15112791	15165952	2	3	28.57	18.75	9.82	0.621385479509049	1.6898615020969	0.10997804464975	20.1476995002698
chr12	15165952	15564190	1	3	14.29	18.75	-4.46	1	0.73205819221836	0.0118209074754566	11.5928721885161
chr12	15564190	25053310	1	3	14.29	18.75	-4.46	1	0.73205819221836	0.0118209074754566	11.5928721885161
chr12	25053310	25165307	2	3	28.57	18.75	9.82	0.621385479509049	1.6898615020969	0.10997804464975	20.1476995002698
chr12	25165307	27774600	1	3	14.29	18.75	-4.46	1	0.73205819221836	0.0118209074754566	11.5928721885161
chr12	27774600	28538114	1	3	14.29	18.75	-4.46	1	0.73205819221836	0.0118209074754566	11.5928721885161
chr12	28538114	28607499	1	4	14.29	25	-10.71	1	0.514007400466697	0.00872671428689798	6.9488799569557
chr12	28607499	28667858	1	4	14.29	25	-10.71	1	0.514007400466697	0.00872671428689798	6.9488799569557
chr12	28667858	28721919	1	3	14.29	18.75	-4.46	1	0.73205819221836	0.0118209074754566	11.5928721885161
chr12	28721919	28723434	1	3	14.29	18.75	-4.46	1	0.73205819221836	0.0118209074754566	11.5928721885161
chr12	28723434	28836909	1	3	14.29	18.75	-4.46	1	0.73205819221836	0.0118209074754566	11.5928721885161
chr12	28836909	30563952	1	3	14.29	18.75	-4.46	1	0.73205819221836	0.0118209074754566	11.5928721885161
chr12	30563952	30571092	1	3	14.29	18.75	-4.46	1	0.73205819221836	0.0118209074754566	11.5928721885161
chr12	30571092	30658335	1	4	14.29	25	-10.71	1	0.514007400466697	0.00872671428689798	6.9488799569557
chr12	30658335	31222195	1	3	14.29	18.75	-4.46	1	0.73205819221836	0.0118209074754566	11.5928721885161
chr12	31222195	31263371	1	4	14.29	25	-10.71	1	0.514007400466697	0.00872671428689798	6.9488799569557
chr12	31263371	31267178	2	5	28.57	31.25	-2.68	1	0.884876179309654	0.0633402492386605	8.26525833461055
chr12	31267178	31390705	3	5	42.86	31.25	11.61	0.657019787319962	1.61328107065619	0.169789613171309	14.2919972363465
chr12	31390705	31407009	3	4	42.86	25	17.86	0.625839767985413	2.16623575528085	0.219721777388373	20.6976865426592
chr12	31407009	31408507	2	4	28.57	25	3.57	1	1.1903379194762	0.0822924802159727	12.0795309024365
chr12	31408507	35800000	1	3	14.29	18.75	-4.46	1	0.73205819221836	0.0118209074754566	11.5928721885161
chr12	35800000	37857751	0	0	0	0	0	1	0	0	Inf
chr12	37857751	38672325	1	3	14.29	18.75	-4.46	1	0.73205819221836	0.0118209074754566	11.5928721885161
chr12	38672325	38749351	1	3	14.29	18.75	-4.46	1	0.73205819221836	0.0118209074754566	11.5928721885161
chr12	38749351	39311792	1	3	14.29	18.75	-4.46	1	0.73205819221836	0.0118209074754566	11.5928721885161
chr12	39311792	39427434	2	3	28.57	18.75	9.82	0.621385479509049	1.6898615020969	0.10997804464975	20.1476995002698
chr12	39427434	40197279	1	3	14.29	18.75	-4.46	1	0.73205819221836	0.0118209074754566	11.5928721885161
chr12	40197279	40298871	1	3	14.29	18.75	-4.46	1	0.73205819221836	0.0118209074754566	11.5928721885161
chr12	40298871	40774457	1	3	14.29	18.75	-4.46	1	0.73205819221836	0.0118209074754566	11.5928721885161
chr12	40774457	40817806	1	3	14.29	18.75	-4.46	1	0.73205819221836	0.0118209074754566	11.5928721885161
chr12	40817806	40899561	1	2	14.29	12.5	1.79	1	1.15868179005575	0.0169851488699286	26.5516027057704
chr12	40899561	40907883	1	3	14.29	18.75	-4.46	1	0.73205819221836	0.0118209074754566	11.5928721885161
chr12	40907883	41017034	1	3	14.29	18.75	-4.46	1	0.73205819221836	0.0118209074754566	11.5928721885161
chr12	41017034	41514174	1	3	14.29	18.75	-4.46	1	0.73205819221836	0.0118209074754566	11.5928721885161
chr12	41514174	41685865	1	2	14.29	12.5	1.79	1	1.15868179005575	0.0169851488699286	26.5516027057704
chr12	41685865	42232838	1	3	14.29	18.75	-4.46	1	0.73205819221836	0.0118209074754566	11.5928721885161
chr12	42232838	42347909	2	3	28.57	18.75	9.82	0.621385479509049	1.6898615020969	0.10997804464975	20.1476995002698
chr12	42347909	42498420	1	3	14.29	18.75	-4.46	1	0.73205819221836	0.0118209074754566	11.5928721885161
chr12	42498420	42873384	1	3	14.29	18.75	-4.46	1	0.73205819221836	0.0118209074754566	11.5928721885161
chr12	42873384	43160270	1	3	14.29	18.75	-4.46	1	0.73205819221836	0.0118209074754566	11.5928721885161
chr12	43160270	43213598	1	4	14.29	25	-10.71	1	0.514007400466697	0.00872671428689798	6.9488799569557
chr12	43213598	43441373	1	3	14.29	18.75	-4.46	1	0.73205819221836	0.0118209074754566	11.5928721885161
chr12	43441373	43565745	2	3	28.57	18.75	9.82	0.621385479509049	1.6898615020969	0.10997804464975	20.1476995002698
chr12	43565745	44311737	1	3	14.29	18.75	-4.46	1	0.73205819221836	0.0118209074754566	11.5928721885161
chr12	44311737	45107242	1	3	14.29	18.75	-4.46	1	0.73205819221836	0.0118209074754566	11.5928721885161
chr12	45107242	45162178	1	5	14.29	31.25	-16.96	0.621385479509049	0.381330713389679	0.00666576749354914	4.74471161196721
chr12	45162178	45208998	1	5	14.29	31.25	-16.96	0.621385479509049	0.381330713389679	0.00666576749354914	4.74471161196721
chr12	45208998	45238783	1	4	14.29	25	-10.71	1	0.514007400466697	0.00872671428689798	6.9488799569557
chr12	45238783	45262774	1	4	14.29	25	-10.71	1	0.514007400466697	0.00872671428689798	6.9488799569557
chr12	45262774	46624062	1	3	14.29	18.75	-4.46	1	0.73205819221836	0.0118209074754566	11.5928721885161
chr12	46624062	46777527	1	3	14.29	18.75	-4.46	1	0.73205819221836	0.0118209074754566	11.5928721885161
chr12	46777527	47545107	1	3	14.29	18.75	-4.46	1	0.73205819221836	0.0118209074754566	11.5928721885161
chr12	47545107	49149414	1	3	14.29	18.75	-4.46	1	0.73205819221836	0.0118209074754566	11.5928721885161
chr12	49149414	49298288	2	3	28.57	18.75	9.82	0.621385479509049	1.6898615020969	0.10997804464975	20.1476995002698
chr12	49298288	52732725	1	3	14.29	18.75	-4.46	1	0.73205819221836	0.0118209074754566	11.5928721885161
chr12	52732725	52939796	1	3	14.29	18.75	-4.46	1	0.73205819221836	0.0118209074754566	11.5928721885161
chr12	52939796	58801811	1	3	14.29	18.75	-4.46	1	0.73205819221836	0.0118209074754566	11.5928721885161
chr12	58801811	58814644	1	3	14.29	18.75	-4.46	1	0.73205819221836	0.0118209074754566	11.5928721885161
chr12	58814644	58942555	1	3	14.29	18.75	-4.46	1	0.73205819221836	0.0118209074754566	11.5928721885161
chr12	58942555	59495115	1	3	14.29	18.75	-4.46	1	0.73205819221836	0.0118209074754566	11.5928721885161
chr12	59495115	59608749	1	3	14.29	18.75	-4.46	1	0.73205819221836	0.0118209074754566	11.5928721885161
chr12	59608749	60254906	1	3	14.29	18.75	-4.46	1	0.73205819221836	0.0118209074754566	11.5928721885161
chr12	60254906	61386146	1	3	14.29	18.75	-4.46	1	0.73205819221836	0.0118209074754566	11.5928721885161
chr12	61386146	61398237	1	3	14.29	18.75	-4.46	1	0.73205819221836	0.0118209074754566	11.5928721885161
chr12	61398237	61431042	1	3	14.29	18.75	-4.46	1	0.73205819221836	0.0118209074754566	11.5928721885161
chr12	61431042	61538382	1	4	14.29	25	-10.71	1	0.514007400466697	0.00872671428689798	6.9488799569557
chr12	61538382	61571070	1	4	14.29	25	-10.71	1	0.514007400466697	0.00872671428689798	6.9488799569557
chr12	61571070	66902972	1	3	14.29	18.75	-4.46	1	0.73205819221836	0.0118209074754566	11.5928721885161
chr12	66902972	66998152	1	3	14.29	18.75	-4.46	1	0.73205819221836	0.0118209074754566	11.5928721885161
chr12	66998152	67322377	1	3	14.29	18.75	-4.46	1	0.73205819221836	0.0118209074754566	11.5928721885161
chr12	67322377	67979349	1	3	14.29	18.75	-4.46	1	0.73205819221836	0.0118209074754566	11.5928721885161
chr12	67979349	68034728	1	3	14.29	18.75	-4.46	1	0.73205819221836	0.0118209074754566	11.5928721885161
chr12	68034728	68194750	1	3	14.29	18.75	-4.46	1	0.73205819221836	0.0118209074754566	11.5928721885161
chr12	68194750	72324090	1	3	14.29	18.75	-4.46	1	0.73205819221836	0.0118209074754566	11.5928721885161
chr12	72324090	75572597	1	3	14.29	18.75	-4.46	1	0.73205819221836	0.0118209074754566	11.5928721885161
chr12	75572597	76057368	1	3	14.29	18.75	-4.46	1	0.73205819221836	0.0118209074754566	11.5928721885161
chr12	76057368	80569561	1	3	14.29	18.75	-4.46	1	0.73205819221836	0.0118209074754566	11.5928721885161
chr12	80569561	80631947	2	3	28.57	18.75	9.82	0.621385479509049	1.6898615020969	0.10997804464975	20.1476995002698
chr12	80631947	80864612	1	3	14.29	18.75	-4.46	1	0.73205819221836	0.0118209074754566	11.5928721885161
chr12	80864612	80947146	2	3	28.57	18.75	9.82	0.621385479509049	1.6898615020969	0.10997804464975	20.1476995002698
chr12	80947146	81472812	1	3	14.29	18.75	-4.46	1	0.73205819221836	0.0118209074754566	11.5928721885161
chr12	81472812	81542196	2	3	28.57	18.75	9.82	0.621385479509049	1.6898615020969	0.10997804464975	20.1476995002698
chr12	81542196	82163578	2	3	28.57	18.75	9.82	0.621385479509049	1.6898615020969	0.10997804464975	20.1476995002698
chr12	82163578	84573842	1	3	14.29	18.75	-4.46	1	0.73205819221836	0.0118209074754566	11.5928721885161
chr12	84573842	84660707	1	4	14.29	25	-10.71	1	0.514007400466697	0.00872671428689798	6.9488799569557
chr12	84660707	85757955	1	3	14.29	18.75	-4.46	1	0.73205819221836	0.0118209074754566	11.5928721885161
chr12	85757955	87763427	1	3	14.29	18.75	-4.46	1	0.73205819221836	0.0118209074754566	11.5928721885161
chr12	87763427	87863512	1	3	14.29	18.75	-4.46	1	0.73205819221836	0.0118209074754566	11.5928721885161
chr12	87863512	90139163	1	3	14.29	18.75	-4.46	1	0.73205819221836	0.0118209074754566	11.5928721885161
chr12	90139163	90537026	1	3	14.29	18.75	-4.46	1	0.73205819221836	0.0118209074754566	11.5928721885161
chr12	90537026	90685344	1	3	14.29	18.75	-4.46	1	0.73205819221836	0.0118209074754566	11.5928721885161
chr12	90685344	91293326	1	3	14.29	18.75	-4.46	1	0.73205819221836	0.0118209074754566	11.5928721885161
chr12	91293326	91764862	1	3	14.29	18.75	-4.46	1	0.73205819221836	0.0118209074754566	11.5928721885161
chr12	91764862	91863735	1	3	14.29	18.75	-4.46	1	0.73205819221836	0.0118209074754566	11.5928721885161
chr12	91863735	92431147	1	3	14.29	18.75	-4.46	1	0.73205819221836	0.0118209074754566	11.5928721885161
chr12	92431147	93001057	1	3	14.29	18.75	-4.46	1	0.73205819221836	0.0118209074754566	11.5928721885161
chr12	93001057	93134085	1	3	14.29	18.75	-4.46	1	0.73205819221836	0.0118209074754566	11.5928721885161
chr12	93134085	106329858	1	3	14.29	18.75	-4.46	1	0.73205819221836	0.0118209074754566	11.5928721885161
chr12	106329858	106398781	1	3	14.29	18.75	-4.46	1	0.73205819221836	0.0118209074754566	11.5928721885161
chr12	106398781	107557954	1	3	14.29	18.75	-4.46	1	0.73205819221836	0.0118209074754566	11.5928721885161
chr12	107557954	109019467	1	3	14.29	18.75	-4.46	1	0.73205819221836	0.0118209074754566	11.5928721885161
chr12	109019467	111357149	1	3	14.29	18.75	-4.46	1	0.73205819221836	0.0118209074754566	11.5928721885161
chr12	111357149	111410990	1	3	14.29	18.75	-4.46	1	0.73205819221836	0.0118209074754566	11.5928721885161
chr12	111410990	113165824	0	3	0	18.75	-18.75	0.525691699604743	0	0	5.65713397188339
chr12	113165824	113253263	1	3	14.29	18.75	-4.46	1	0.73205819221836	0.0118209074754566	11.5928721885161
chr12	113253263	113317921	2	3	28.57	18.75	9.82	0.621385479509049	1.6898615020969	0.10997804464975	20.1476995002698
chr12	113317921	113350241	1	3	14.29	18.75	-4.46	1	0.73205819221836	0.0118209074754566	11.5928721885161
chr12	113350241	113399359	1	4	14.29	25	-10.71	1	0.514007400466697	0.00872671428689798	6.9488799569557
chr12	113399359	113408935	1	3	14.29	18.75	-4.46	1	0.73205819221836	0.0118209074754566	11.5928721885161
chr12	113408935	119990635	1	3	14.29	18.75	-4.46	1	0.73205819221836	0.0118209074754566	11.5928721885161
chr12	119990635	125704823	1	3	14.29	18.75	-4.46	1	0.73205819221836	0.0118209074754566	11.5928721885161
chr12	125704823	126863888	1	3	14.29	18.75	-4.46	1	0.73205819221836	0.0118209074754566	11.5928721885161
chr12	126863888	126936857	1	3	14.29	18.75	-4.46	1	0.73205819221836	0.0118209074754566	11.5928721885161
chr12	126936857	129618965	1	3	14.29	18.75	-4.46	1	0.73205819221836	0.0118209074754566	11.5928721885161
chr12	129618965	129690911	1	3	14.29	18.75	-4.46	1	0.73205819221836	0.0118209074754566	11.5928721885161
chr12	129690911	131829482	1	3	14.29	18.75	-4.46	1	0.73205819221836	0.0118209074754566	11.5928721885161
chr12	131829482	131907847	1	3	14.29	18.75	-4.46	1	0.73205819221836	0.0118209074754566	11.5928721885161
chr12	131907847	132382022	1	3	14.29	18.75	-4.46	1	0.73205819221836	0.0118209074754566	11.5928721885161
chr12	132382022	132539389	1	4	14.29	25	-10.71	1	0.514007400466697	0.00872671428689798	6.9488799569557
chr12	132539389	133851895	1	3	14.29	18.75	-4.46	1	0.73205819221836	0.0118209074754566	11.5928721885161
chr14	19002112	20203892	2	3	28.57	18.75	9.82	0.621385479509049	1.6898615020969	0.10997804464975	20.1476995002698
chr14	20203892	20376096	2	4	28.57	25	3.57	1	1.1903379194762	0.0822924802159727	12.0795309024365
chr14	20376096	20424155	2	3	28.57	18.75	9.82	0.621385479509049	1.6898615020969	0.10997804464975	20.1476995002698
chr14	20424155	20425211	2	2	28.57	12.5	16.07	0.557312252964427	2.66172837546024	0.154437616021671	46.4653161806281
chr14	20425211	20425685	1	2	14.29	12.5	1.79	1	1.15868179005575	0.0169851488699286	26.5516027057704
chr14	20425685	20433044	1	0	14.29	0	14.29	0.304347826086957	Inf	0.0586079109409877	Inf
chr14	20433044	28912698	0	0	0	0	0	1	0	0	Inf
chr14	28912698	29040019	1	0	14.29	0	14.29	0.304347826086957	Inf	0.0586079109409877	Inf
chr14	29040019	34709359	0	0	0	0	0	1	0	0	Inf
chr14	34709359	34760378	1	0	14.29	0	14.29	0.304347826086957	Inf	0.0586079109409877	Inf
chr14	34760378	36969346	0	0	0	0	0	1	0	0	Inf
chr14	36969346	38018278	1	0	14.29	0	14.29	0.304347826086957	Inf	0.0586079109409877	Inf
chr14	38018278	66230836	0	0	0	0	0	1	0	0	Inf
chr14	66230836	66284507	1	0	14.29	0	14.29	0.304347826086957	Inf	0.0586079109409877	Inf
chr14	66284507	72884208	0	0	0	0	0	1	0	0	Inf
chr14	72884208	72962214	1	0	14.29	0	14.29	0.304347826086957	Inf	0.0586079109409877	Inf
chr14	72962214	80183054	0	0	0	0	0	1	0	0	Inf
chr14	80183054	80266146	0	1	0	6.25	-6.25	1	0	0	89.0202555854993
chr14	80266146	83139784	0	0	0	0	0	1	0	0	Inf
chr14	83139784	84279639	1	0	14.29	0	14.29	0.304347826086957	Inf	0.0586079109409877	Inf
chr14	84279639	84340049	1	1	14.29	6.25	8.04	0.525691699604743	2.39047137129485	0.0273323248567808	208.670224838252
chr14	84340049	85414030	1	0	14.29	0	14.29	0.304347826086957	Inf	0.0586079109409877	Inf
chr14	85414030	94585045	0	0	0	0	0	1	0	0	Inf
chr14	94585045	94724145	0	1	0	6.25	-6.25	1	0	0	89.0202555854993
chr14	94724145	97809298	0	0	0	0	0	1	0	0	Inf
chr14	97809298	97897889	0	2	0	12.5	-12.5	1	0	0	12.4997972418869
chr14	97897889	97919840	0	1	0	6.25	-6.25	1	0	0	89.0202555854993
chr14	97919840	104964830	0	0	0	0	0	1	0	0	Inf
chr14	104964830	105987389	1	0	14.29	0	14.29	0.304347826086957	Inf	0.0586079109409877	Inf
chr14	105987389	106009970	1	1	14.29	6.25	8.04	0.525691699604743	2.39047137129485	0.0273323248567808	208.670224838252
chr14	106009970	106162502	2	1	28.57	6.25	22.32	0.209486166007905	5.46411740091185	0.237866569669179	375.758130933754
chr14	106162502	106196214	2	2	28.57	12.5	16.07	0.557312252964427	2.66172837546024	0.154437616021671	46.4653161806281
chr14	106196214	106198682	3	2	42.86	12.5	30.36	0.142084460162263	4.80932794615388	0.404658609373826	77.4773805341411
chr14	106198682	106208981	3	5	42.86	31.25	11.61	0.657019787319962	1.61328107065619	0.169789613171309	14.2919972363465
chr14	106208981	106235413	3	7	42.86	43.75	-0.890000000000001	1	0.965801139845876	0.104863183633663	8.01083629260173
chr14	106235413	106273737	4	8	57.14	50	7.14	1	1.31676505720852	0.160597447317311	12.1124301723661
chr14	106273737	106335773	4	9	57.14	56.25	0.890000000000001	1	1.03540983619007	0.124830911964027	9.53623536257943
chr14	106335773	106342555	5	10	71.43	62.5	8.93000000000001	1	1.47439392724428	0.165520815094757	20.1825032813987
chr14	106342555	106401597	6	10	85.71	62.5	23.21	0.36600627353084	3.42495716140414	0.288799887617605	192.507746988738
chr14	106401597	106512195	6	13	85.71	81.25	4.45999999999999	1	1.36601162397991	0.0862599003714199	84.5958740541932
chr14	106512195	106528665	4	13	57.14	81.25	-24.11	0.318493863116289	0.326133525535651	0.0293654364254394	3.42885137759226
chr14	106528665	106568282	4	12	57.14	75	-17.86	0.625839767985413	0.461630271572334	0.0483145784403941	4.55121022543174
chr14	106568282	106604028	4	11	57.14	68.75	-11.61	0.657019787319962	0.6198547904571	0.0699692270760355	5.88964178268698
chr14	106604028	106605696	4	11	57.14	68.75	-11.61	0.657019787319962	0.6198547904571	0.0699692270760355	5.88964178268698
chr14	106605696	106629350	4	11	57.14	68.75	-11.61	0.657019787319962	0.6198547904571	0.0699692270760355	5.88964178268698
chr14	106629350	106629833	4	10	57.14	62.5	-5.36	1	0.807893766437391	0.0951338048190108	7.51589649331135
chr14	106629833	106760026	4	10	57.14	62.5	-5.36	1	0.807893766437391	0.0951338048190108	7.51589649331135
chr14	106760026	106808998	4	9	57.14	56.25	0.890000000000001	1	1.03540983619007	0.124830911964027	9.53623536257943
chr14	106808998	106826376	4	8	57.14	50	7.14	1	1.31676505720852	0.160597447317311	12.1124301723661
chr14	106826376	106831357	3	6	42.86	37.5	5.36	1	1.23778650305689	0.133051326729943	10.5115106234053
chr14	106831357	106847831	3	5	42.86	31.25	11.61	0.657019787319962	1.61328107065619	0.169789613171309	14.2919972363465
chr14	106847831	107349540	3	4	42.86	25	17.86	0.625839767985413	2.16623575528085	0.219721777388373	20.6976865426592
chr19	22299820	22445717	0	1	0	6.25	-6.25	1	0	0	89.0202555854993
chr19	22445717	27747981	0	0	0	0	0	1	0	0	Inf
chr19	27747981	29997147	0	1	0	6.25	-6.25	1	0	0	89.0202555854993
chr19	29997147	30067832	0	2	0	12.5	-12.5	1	0	0	12.4997972418869
chr19	30067832	30202633	0	1	0	6.25	-6.25	1	0	0	89.0202555854993
chr19	30202633	31865612	0	1	0	6.25	-6.25	1	0	0	89.0202555854993
chr19	31865612	31960860	0	1	0	6.25	-6.25	1	0	0	89.0202555854993
chr19	31960860	43307110	0	1	0	6.25	-6.25	1	0	0	89.0202555854993
chr19	43307110	43508493	1	1	14.29	6.25	8.04	0.525691699604743	2.39047137129485	0.0273323248567808	208.670224838252
chr19	43508493	59128983	0	1	0	6.25	-6.25	1	0	0	89.0202555854993
chr20	1560674	1560862	0	1	0	6.25	-6.25	1	0	0	89.0202555854993
chr20	1560862	1560937	0	2	0	12.5	-12.5	1	0	0	12.4997972418869
chr20	1560937	1560975	1	3	14.29	18.75	-4.46	1	0.73205819221836	0.0118209074754566	11.5928721885161
chr20	1560975	1561290	2	4	28.57	25	3.57	1	1.1903379194762	0.0822924802159727	12.0795309024365
chr20	1561290	1595920	2	7	28.57	43.75	-15.18	0.657019787319962	0.529008396130885	0.0390529485250284	4.58476287459729
chr20	1595920	1599357	2	6	28.57	37.5	-8.93	1	0.678244790297699	0.049547867579026	6.04153622266493
chr20	1599357	1600001	1	5	14.29	31.25	-16.96	0.621385479509049	0.381330713389679	0.00666576749354914	4.74471161196721
chr20	1600001	1600859	1	4	14.29	25	-10.71	1	0.514007400466697	0.00872671428689798	6.9488799569557
chr20	1600859	1611259	1	2	14.29	12.5	1.79	1	1.15868179005575	0.0169851488699286	26.5516027057704
chr20	1611259	1627029	1	0	14.29	0	14.29	0.304347826086957	Inf	0.0586079109409877	Inf
chr20	1627029	19633053	0	0	0	0	0	1	0	0	Inf
chr20	19633053	19753582	0	1	0	6.25	-6.25	1	0	0	89.0202555854993
chr20	19753582	22214622	0	0	0	0	0	1	0	0	Inf
chr20	22214622	22291386	0	1	0	6.25	-6.25	1	0	0	89.0202555854993
chr20	22291386	22429953	0	0	0	0	0	1	0	0	Inf
chr20	22429953	22491380	0	1	0	6.25	-6.25	1	0	0	89.0202555854993
chr20	22491380	22616335	0	0	0	0	0	1	0	0	Inf
chr20	22616335	22682891	0	1	0	6.25	-6.25	1	0	0	89.0202555854993
chr20	22682891	22692024	0	2	0	12.5	-12.5	1	0	0	12.4997972418869
chr20	22692024	22745114	0	2	0	12.5	-12.5	1	0	0	12.4997972418869
chr20	22745114	22776584	0	2	0	12.5	-12.5	1	0	0	12.4997972418869
chr20	22776584	24714012	0	1	0	6.25	-6.25	1	0	0	89.0202555854993
chr20	24714012	24803077	0	2	0	12.5	-12.5	1	0	0	12.4997972418869
chr20	24803077	25170803	0	2	0	12.5	-12.5	1	0	0	12.4997972418869
chr20	25170803	26305592	0	1	0	6.25	-6.25	1	0	0	89.0202555854993
chr20	26305592	29420340	0	0	0	0	0	1	0	0	Inf
chr20	29420340	35730508	1	0	14.29	0	14.29	0.304347826086957	Inf	0.0586079109409877	Inf
chr20	35730508	38648247	1	0	14.29	0	14.29	0.304347826086957	Inf	0.0586079109409877	Inf
chr20	38648247	41613325	1	0	14.29	0	14.29	0.304347826086957	Inf	0.0586079109409877	Inf
chr20	41613325	41679718	2	0	28.57	0	28.57	0.0830039525691699	Inf	0.457209885098536	Inf
chr20	41679718	42203019	1	0	14.29	0	14.29	0.304347826086957	Inf	0.0586079109409877	Inf
chr20	42203019	42352149	1	0	14.29	0	14.29	0.304347826086957	Inf	0.0586079109409877	Inf
chr20	42352149	42624146	1	0	14.29	0	14.29	0.304347826086957	Inf	0.0586079109409877	Inf
chr20	42624146	42679192	1	2	14.29	12.5	1.79	1	1.15868179005575	0.0169851488699286	26.5516027057704
chr20	42679192	42743303	1	0	14.29	0	14.29	0.304347826086957	Inf	0.0586079109409877	Inf
chr20	42743303	43905655	1	0	14.29	0	14.29	0.304347826086957	Inf	0.0586079109409877	Inf
chr20	43905655	44048765	1	1	14.29	6.25	8.04	0.525691699604743	2.39047137129485	0.0273323248567808	208.670224838252
chr20	44048765	52615015	1	0	14.29	0	14.29	0.304347826086957	Inf	0.0586079109409877	Inf
chr20	52615015	52692466	0	0	0	0	0	1	0	0	Inf
chr20	52692466	54323671	1	0	14.29	0	14.29	0.304347826086957	Inf	0.0586079109409877	Inf
chr20	54323671	59198047	1	0	14.29	0	14.29	0.304347826086957	Inf	0.0586079109409877	Inf
chr20	59198047	60319982	1	0	14.29	0	14.29	0.304347826086957	Inf	0.0586079109409877	Inf
chr20	60319982	60504064	1	0	14.29	0	14.29	0.304347826086957	Inf	0.0586079109409877	Inf
chr20	60504064	63025520	2	0	28.57	0	28.57	0.0830039525691699	Inf	0.457209885098536	Inf
chr8	0	2326784	0	2	0	12.5	-12.5	1	0	0	12.4997972418869
chr8	2326784	2582569	0	3	0	18.75	-18.75	0.525691699604743	0	0	5.65713397188339
chr8	2582569	4463949	0	2	0	12.5	-12.5	1	0	0	12.4997972418869
chr8	4463949	4542522	0	2	0	12.5	-12.5	1	0	0	12.4997972418869
chr8	4542522	5211057	0	2	0	12.5	-12.5	1	0	0	12.4997972418869
chr8	5211057	5251485	0	2	0	12.5	-12.5	1	0	0	12.4997972418869
chr8	5251485	6680081	0	2	0	12.5	-12.5	1	0	0	12.4997972418869
chr8	6680081	6724245	0	2	0	12.5	-12.5	1	0	0	12.4997972418869
chr8	6724245	6765910	0	3	0	18.75	-18.75	0.525691699604743	0	0	5.65713397188339
chr8	6765910	6782907	0	3	0	18.75	-18.75	0.525691699604743	0	0	5.65713397188339
chr8	6782907	7244200	0	2	0	12.5	-12.5	1	0	0	12.4997972418869
chr8	7244200	7252336	0	3	0	18.75	-18.75	0.525691699604743	0	0	5.65713397188339
chr8	7252336	7355835	0	2	0	12.5	-12.5	1	0	0	12.4997972418869
chr8	7355835	7393821	1	2	14.29	12.5	1.79	1	1.15868179005575	0.0169851488699286	26.5516027057704
chr8	7393821	7641076	1	3	14.29	18.75	-4.46	1	0.73205819221836	0.0118209074754566	11.5928721885161
chr8	7641076	7783206	1	2	14.29	12.5	1.79	1	1.15868179005575	0.0169851488699286	26.5516027057704
chr8	7783206	7834063	0	2	0	12.5	-12.5	1	0	0	12.4997972418869
chr8	7834063	8372547	0	1	0	6.25	-6.25	1	0	0	89.0202555854993
chr8	8372547	8431916	0	2	0	12.5	-12.5	1	0	0	12.4997972418869
chr8	8431916	9267830	0	2	0	12.5	-12.5	1	0	0	12.4997972418869
chr8	9267830	10051361	0	2	0	12.5	-12.5	1	0	0	12.4997972418869
chr8	10051361	10135587	0	2	0	12.5	-12.5	1	0	0	12.4997972418869
chr8	10135587	12367016	0	2	0	12.5	-12.5	1	0	0	12.4997972418869
chr8	12367016	19269687	0	2	0	12.5	-12.5	1	0	0	12.4997972418869
chr8	19269687	19370848	1	2	14.29	12.5	1.79	1	1.15868179005575	0.0169851488699286	26.5516027057704
chr8	19370848	30169370	0	2	0	12.5	-12.5	1	0	0	12.4997972418869
chr8	30169370	30243914	1	2	14.29	12.5	1.79	1	1.15868179005575	0.0169851488699286	26.5516027057704
chr8	30243914	30550605	0	2	0	12.5	-12.5	1	0	0	12.4997972418869
chr8	30550605	34245524	0	1	0	6.25	-6.25	1	0	0	89.0202555854993
chr8	34245524	34260038	0	2	0	12.5	-12.5	1	0	0	12.4997972418869
chr8	34260038	34323609	0	3	0	18.75	-18.75	0.525691699604743	0	0	5.65713397188339
chr8	34323609	34420523	0	2	0	12.5	-12.5	1	0	0	12.4997972418869
chr8	34420523	34791909	0	1	0	6.25	-6.25	1	0	0	89.0202555854993
chr8	34791909	34899215	0	2	0	12.5	-12.5	1	0	0	12.4997972418869
chr8	34899215	36478648	0	1	0	6.25	-6.25	1	0	0	89.0202555854993
chr8	36478648	39122339	0	2	0	12.5	-12.5	1	0	0	12.4997972418869
chr8	39122339	39207371	0	1	0	6.25	-6.25	1	0	0	89.0202555854993
chr8	39207371	39387632	0	0	0	0	0	1	0	0	Inf
chr8	39387632	40702711	0	1	0	6.25	-6.25	1	0	0	89.0202555854993
chr8	40702711	43824061	0	2	0	12.5	-12.5	1	0	0	12.4997972418869
chr8	43824061	46847522	0	0	0	0	0	1	0	0	Inf
chr8	46847522	48546576	0	2	0	12.5	-12.5	1	0	0	12.4997972418869
chr8	48546576	49542370	0	2	0	12.5	-12.5	1	0	0	12.4997972418869
chr8	49542370	50092139	0	1	0	6.25	-6.25	1	0	0	89.0202555854993
chr8	50092139	50133441	0	1	0	6.25	-6.25	1	0	0	89.0202555854993
chr8	50133441	50242910	0	1	0	6.25	-6.25	1	0	0	89.0202555854993
chr8	50242910	51369694	0	1	0	6.25	-6.25	1	0	0	89.0202555854993
chr8	51369694	51819345	0	1	0	6.25	-6.25	1	0	0	89.0202555854993
chr8	51819345	51980896	0	1	0	6.25	-6.25	1	0	0	89.0202555854993
chr8	51980896	53732021	0	1	0	6.25	-6.25	1	0	0	89.0202555854993
chr8	53732021	53991422	0	2	0	12.5	-12.5	1	0	0	12.4997972418869
chr8	53991422	54115460	0	2	0	12.5	-12.5	1	0	0	12.4997972418869
chr8	54115460	55268277	0	2	0	12.5	-12.5	1	0	0	12.4997972418869
chr8	55268277	55585444	0	1	0	6.25	-6.25	1	0	0	89.0202555854993
chr8	55585444	55769898	0	1	0	6.25	-6.25	1	0	0	89.0202555854993
chr8	55769898	56287618	0	1	0	6.25	-6.25	1	0	0	89.0202555854993
chr8	56287618	56344564	0	1	0	6.25	-6.25	1	0	0	89.0202555854993
chr8	56344564	57312195	0	1	0	6.25	-6.25	1	0	0	89.0202555854993
chr8	57312195	57450760	0	0	0	0	0	1	0	0	Inf
chr8	57450760	58034316	0	1	0	6.25	-6.25	1	0	0	89.0202555854993
chr8	58034316	58054850	1	1	14.29	6.25	8.04	0.525691699604743	2.39047137129485	0.0273323248567808	208.670224838252
chr8	58054850	58198708	1	2	14.29	12.5	1.79	1	1.15868179005575	0.0169851488699286	26.5516027057704
chr8	58198708	58200331	0	2	0	12.5	-12.5	1	0	0	12.4997972418869
chr8	58200331	63298500	0	1	0	6.25	-6.25	1	0	0	89.0202555854993
chr8	63298500	67486906	0	2	0	12.5	-12.5	1	0	0	12.4997972418869
chr8	67486906	76482783	0	3	0	18.75	-18.75	0.525691699604743	0	0	5.65713397188339
chr8	76482783	76630886	1	3	14.29	18.75	-4.46	1	0.73205819221836	0.0118209074754566	11.5928721885161
chr8	76630886	81006936	0	3	0	18.75	-18.75	0.525691699604743	0	0	5.65713397188339
chr8	81006936	83821208	0	3	0	18.75	-18.75	0.525691699604743	0	0	5.65713397188339
chr8	83821208	83995924	0	3	0	18.75	-18.75	0.525691699604743	0	0	5.65713397188339
chr8	83995924	89106829	0	3	0	18.75	-18.75	0.525691699604743	0	0	5.65713397188339
chr8	89106829	89902576	0	2	0	12.5	-12.5	1	0	0	12.4997972418869
chr8	89902576	90020860	1	2	14.29	12.5	1.79	1	1.15868179005575	0.0169851488699286	26.5516027057704
chr8	90020860	91222440	0	2	0	12.5	-12.5	1	0	0	12.4997972418869
chr8	91222440	91672168	0	3	0	18.75	-18.75	0.525691699604743	0	0	5.65713397188339
chr8	91672168	91942921	0	3	0	18.75	-18.75	0.525691699604743	0	0	5.65713397188339
chr8	91942921	96306668	0	3	0	18.75	-18.75	0.525691699604743	0	0	5.65713397188339
chr8	96306668	97126927	0	3	0	18.75	-18.75	0.525691699604743	0	0	5.65713397188339
chr8	97126927	97215492	0	3	0	18.75	-18.75	0.525691699604743	0	0	5.65713397188339
chr8	97215492	98226285	0	3	0	18.75	-18.75	0.525691699604743	0	0	5.65713397188339
chr8	98226285	98290106	0	3	0	18.75	-18.75	0.525691699604743	0	0	5.65713397188339
chr8	98290106	98801039	0	3	0	18.75	-18.75	0.525691699604743	0	0	5.65713397188339
chr8	98801039	98928064	0	3	0	18.75	-18.75	0.525691699604743	0	0	5.65713397188339
chr8	98928064	99396403	0	3	0	18.75	-18.75	0.525691699604743	0	0	5.65713397188339
chr8	99396403	100650009	0	3	0	18.75	-18.75	0.525691699604743	0	0	5.65713397188339
chr8	100650009	100916212	0	2	0	12.5	-12.5	1	0	0	12.4997972418869
chr8	100916212	106322475	0	3	0	18.75	-18.75	0.525691699604743	0	0	5.65713397188339
chr8	106322475	106523200	0	3	0	18.75	-18.75	0.525691699604743	0	0	5.65713397188339
chr8	106523200	106587984	0	3	0	18.75	-18.75	0.525691699604743	0	0	5.65713397188339
chr8	106587984	108448314	0	3	0	18.75	-18.75	0.525691699604743	0	0	5.65713397188339
chr8	108448314	109059549	0	3	0	18.75	-18.75	0.525691699604743	0	0	5.65713397188339
chr8	109059549	109160654	0	4	0	25	-25	0.272727272727273	0	0	3.43954609659514
chr8	109160654	111434014	0	3	0	18.75	-18.75	0.525691699604743	0	0	5.65713397188339
chr8	111434014	111534537	0	3	0	18.75	-18.75	0.525691699604743	0	0	5.65713397188339
chr8	111534537	111682780	0	3	0	18.75	-18.75	0.525691699604743	0	0	5.65713397188339
chr8	111682780	112511934	0	3	0	18.75	-18.75	0.525691699604743	0	0	5.65713397188339
chr8	112511934	112596812	0	4	0	25	-25	0.272727272727273	0	0	3.43954609659514
chr8	112596812	112615080	0	3	0	18.75	-18.75	0.525691699604743	0	0	5.65713397188339
chr8	112615080	112736128	0	3	0	18.75	-18.75	0.525691699604743	0	0	5.65713397188339
chr8	112736128	113441161	0	3	0	18.75	-18.75	0.525691699604743	0	0	5.65713397188339
chr8	113441161	114918144	0	3	0	18.75	-18.75	0.525691699604743	0	0	5.65713397188339
chr8	114918144	115066078	0	4	0	25	-25	0.272727272727273	0	0	3.43954609659514
chr8	115066078	115270178	0	3	0	18.75	-18.75	0.525691699604743	0	0	5.65713397188339
chr8	115270178	116160010	0	3	0	18.75	-18.75	0.525691699604743	0	0	5.65713397188339
chr8	116160010	116281035	0	4	0	25	-25	0.272727272727273	0	0	3.43954609659514
chr8	116281035	117416711	0	3	0	18.75	-18.75	0.525691699604743	0	0	5.65713397188339
chr8	117416711	120873018	0	4	0	25	-25	0.272727272727273	0	0	3.43954609659514
chr8	120873018	121004418	0	5	0	31.25	-31.25	0.271895152902018	0	0	2.36396459874992
chr8	121004418	121269052	0	4	0	25	-25	0.272727272727273	0	0	3.43954609659514
chr8	121269052	121367780	0	4	0	25	-25	0.272727272727273	0	0	3.43954609659514
chr8	121367780	125040566	0	4	0	25	-25	0.272727272727273	0	0	3.43954609659514
chr8	125040566	125043093	0	4	0	25	-25	0.272727272727273	0	0	3.43954609659514
chr8	125043093	125164350	0	4	0	25	-25	0.272727272727273	0	0	3.43954609659514
chr8	125164350	125200072	0	4	0	25	-25	0.272727272727273	0	0	3.43954609659514
chr8	125200072	128028709	0	4	0	25	-25	0.272727272727273	0	0	3.43954609659514
chr8	128028709	128601417	0	5	0	31.25	-31.25	0.271895152902018	0	0	2.36396459874992
chr8	128601417	128700377	0	5	0	31.25	-31.25	0.271895152902018	0	0	2.36396459874992
chr8	128700377	129052179	0	5	0	31.25	-31.25	0.271895152902018	0	0	2.36396459874992
chr8	129052179	131779881	0	4	0	25	-25	0.272727272727273	0	0	3.43954609659514
chr8	131779881	132245081	0	4	0	25	-25	0.272727272727273	0	0	3.43954609659514
chr8	132245081	132519416	0	4	0	25	-25	0.272727272727273	0	0	3.43954609659514
chr8	132519416	132776720	0	4	0	25	-25	0.272727272727273	0	0	3.43954609659514
chr8	132776720	133139817	0	4	0	25	-25	0.272727272727273	0	0	3.43954609659514
chr8	133139817	133238469	0	4	0	25	-25	0.272727272727273	0	0	3.43954609659514
chr8	133238469	133515601	0	4	0	25	-25	0.272727272727273	0	0	3.43954609659514
chr8	133515601	133569679	0	4	0	25	-25	0.272727272727273	0	0	3.43954609659514
chr8	133569679	133985680	0	4	0	25	-25	0.272727272727273	0	0	3.43954609659514
chr8	133985680	134173387	0	4	0	25	-25	0.272727272727273	0	0	3.43954609659514
chr8	134173387	137337805	0	4	0	25	-25	0.272727272727273	0	0	3.43954609659514
chr8	137337805	142333518	0	4	0	25	-25	0.272727272727273	0	0	3.43954609659514
chr8	142333518	143728985	0	5	0	31.25	-31.25	0.271895152902018	0	0	2.36396459874992
chr8	143728985	146364022	0	5	0	31.25	-31.25	0.271895152902018	0	0	2.36396459874992
chr11	0	2477391	1	1	14.29	6.25	8.04	0.525691699604743	2.39047137129485	0.0273323248567808	208.670224838252
chr11	2477391	3275284	1	2	14.29	12.5	1.79	1	1.15868179005575	0.0169851488699286	26.5516027057704
chr11	3275284	3626503	1	1	14.29	6.25	8.04	0.525691699604743	2.39047137129485	0.0273323248567808	208.670224838252
chr11	3626503	3876456	1	0	14.29	0	14.29	0.304347826086957	Inf	0.0586079109409877	Inf
chr11	3876456	12157133	0	0	0	0	0	1	0	0	Inf
chr11	12157133	12413042	0	1	0	6.25	-6.25	1	0	0	89.0202555854993
chr11	12413042	41720768	0	0	0	0	0	1	0	0	Inf
chr11	41720768	42327023	1	0	14.29	0	14.29	0.304347826086957	Inf	0.0586079109409877	Inf
chr11	42327023	57170730	0	0	0	0	0	1	0	0	Inf
chr11	57170730	57329057	1	0	14.29	0	14.29	0.304347826086957	Inf	0.0586079109409877	Inf
chr11	57329057	60469715	0	0	0	0	0	1	0	0	Inf
chr11	60469715	73378212	0	1	0	6.25	-6.25	1	0	0	89.0202555854993
chr11	73378212	73592761	1	1	14.29	6.25	8.04	0.525691699604743	2.39047137129485	0.0273323248567808	208.670224838252
chr11	73592761	77323654	0	1	0	6.25	-6.25	1	0	0	89.0202555854993
chr11	77323654	78450964	0	0	0	0	0	1	0	0	Inf
chr11	78450964	78530885	0	1	0	6.25	-6.25	1	0	0	89.0202555854993
chr11	78530885	84724272	0	0	0	0	0	1	0	0	Inf
chr11	84724272	84838046	0	1	0	6.25	-6.25	1	0	0	89.0202555854993
chr11	84838046	90371127	0	0	0	0	0	1	0	0	Inf
chr11	90371127	90493982	0	1	0	6.25	-6.25	1	0	0	89.0202555854993
chr11	90493982	106005531	0	0	0	0	0	1	0	0	Inf
chr11	106005531	106142396	0	1	0	6.25	-6.25	1	0	0	89.0202555854993
chr11	106142396	131458657	0	0	0	0	0	1	0	0	Inf
chr11	131458657	131648183	1	0	14.29	0	14.29	0.304347826086957	Inf	0.0586079109409877	Inf
chr11	131648183	134854830	1	0	14.29	0	14.29	0.304347826086957	Inf	0.0586079109409877	Inf
chr11	134854830	135006516	1	2	14.29	12.5	1.79	1	1.15868179005575	0.0169851488699286	26.5516027057704
chr13	19026937	19527782	3	1	42.86	6.25	36.61	0.0671936758893281	9.81981765816747	0.610142602854574	625.396438773362
chr13	19527782	33805091	2	1	28.57	6.25	22.32	0.209486166007905	5.46411740091185	0.237866569669179	375.758130933754
chr13	33805091	33856610	2	2	28.57	12.5	16.07	0.557312252964427	2.66172837546024	0.154437616021671	46.4653161806281
chr13	33856610	34364487	2	1	28.57	6.25	22.32	0.209486166007905	5.46411740091185	0.237866569669179	375.758130933754
chr13	34364487	43491639	2	1	28.57	6.25	22.32	0.209486166007905	5.46411740091185	0.237866569669179	375.758130933754
chr13	43491639	43656452	2	1	28.57	6.25	22.32	0.209486166007905	5.46411740091185	0.237866569669179	375.758130933754
chr13	43656452	44024057	2	1	28.57	6.25	22.32	0.209486166007905	5.46411740091185	0.237866569669179	375.758130933754
chr13	44024057	44152755	2	1	28.57	6.25	22.32	0.209486166007905	5.46411740091185	0.237866569669179	375.758130933754
chr13	44152755	47544151	2	1	28.57	6.25	22.32	0.209486166007905	5.46411740091185	0.237866569669179	375.758130933754
chr13	47544151	47655736	2	1	28.57	6.25	22.32	0.209486166007905	5.46411740091185	0.237866569669179	375.758130933754
chr13	47655736	48197680	2	1	28.57	6.25	22.32	0.209486166007905	5.46411740091185	0.237866569669179	375.758130933754
chr13	48197680	48320991	2	1	28.57	6.25	22.32	0.209486166007905	5.46411740091185	0.237866569669179	375.758130933754
chr13	48320991	50057267	2	1	28.57	6.25	22.32	0.209486166007905	5.46411740091185	0.237866569669179	375.758130933754
chr13	50057267	50078501	2	1	28.57	6.25	22.32	0.209486166007905	5.46411740091185	0.237866569669179	375.758130933754
chr13	50078501	50187611	2	1	28.57	6.25	22.32	0.209486166007905	5.46411740091185	0.237866569669179	375.758130933754
chr13	50187611	51237283	2	1	28.57	6.25	22.32	0.209486166007905	5.46411740091185	0.237866569669179	375.758130933754
chr13	51237283	53332447	2	1	28.57	6.25	22.32	0.209486166007905	5.46411740091185	0.237866569669179	375.758130933754
chr13	53332447	53395627	2	1	28.57	6.25	22.32	0.209486166007905	5.46411740091185	0.237866569669179	375.758130933754
chr13	53395627	53801867	2	1	28.57	6.25	22.32	0.209486166007905	5.46411740091185	0.237866569669179	375.758130933754
chr13	53801867	53943457	2	2	28.57	12.5	16.07	0.557312252964427	2.66172837546024	0.154437616021671	46.4653161806281
chr13	53943457	55698635	2	1	28.57	6.25	22.32	0.209486166007905	5.46411740091185	0.237866569669179	375.758130933754
chr13	55698635	55882410	2	2	28.57	12.5	16.07	0.557312252964427	2.66172837546024	0.154437616021671	46.4653161806281
chr13	55882410	58234056	2	1	28.57	6.25	22.32	0.209486166007905	5.46411740091185	0.237866569669179	375.758130933754
chr13	58234056	59317303	2	1	28.57	6.25	22.32	0.209486166007905	5.46411740091185	0.237866569669179	375.758130933754
chr13	59317303	59428165	2	1	28.57	6.25	22.32	0.209486166007905	5.46411740091185	0.237866569669179	375.758130933754
chr13	59428165	59516576	2	1	28.57	6.25	22.32	0.209486166007905	5.46411740091185	0.237866569669179	375.758130933754
chr13	59516576	64679710	2	1	28.57	6.25	22.32	0.209486166007905	5.46411740091185	0.237866569669179	375.758130933754
chr13	64679710	64855419	2	1	28.57	6.25	22.32	0.209486166007905	5.46411740091185	0.237866569669179	375.758130933754
chr13	64855419	64855924	2	1	28.57	6.25	22.32	0.209486166007905	5.46411740091185	0.237866569669179	375.758130933754
chr13	64855924	68156107	2	1	28.57	6.25	22.32	0.209486166007905	5.46411740091185	0.237866569669179	375.758130933754
chr13	68156107	69773305	2	1	28.57	6.25	22.32	0.209486166007905	5.46411740091185	0.237866569669179	375.758130933754
chr13	69773305	71523566	2	1	28.57	6.25	22.32	0.209486166007905	5.46411740091185	0.237866569669179	375.758130933754
chr13	71523566	71603674	2	2	28.57	12.5	16.07	0.557312252964427	2.66172837546024	0.154437616021671	46.4653161806281
chr13	71603674	72319538	2	1	28.57	6.25	22.32	0.209486166007905	5.46411740091185	0.237866569669179	375.758130933754
chr13	72319538	72401161	2	2	28.57	12.5	16.07	0.557312252964427	2.66172837546024	0.154437616021671	46.4653161806281
chr13	72401161	72681541	2	1	28.57	6.25	22.32	0.209486166007905	5.46411740091185	0.237866569669179	375.758130933754
chr13	72681541	72882006	2	2	28.57	12.5	16.07	0.557312252964427	2.66172837546024	0.154437616021671	46.4653161806281
chr13	72882006	72963966	2	3	28.57	18.75	9.82	0.621385479509049	1.6898615020969	0.10997804464975	20.1476995002698
chr13	72963966	73174556	2	2	28.57	12.5	16.07	0.557312252964427	2.66172837546024	0.154437616021671	46.4653161806281
chr13	73174556	73748635	2	1	28.57	6.25	22.32	0.209486166007905	5.46411740091185	0.237866569669179	375.758130933754
chr13	73748635	73789693	2	2	28.57	12.5	16.07	0.557312252964427	2.66172837546024	0.154437616021671	46.4653161806281
chr13	73789693	73824918	2	3	28.57	18.75	9.82	0.621385479509049	1.6898615020969	0.10997804464975	20.1476995002698
chr13	73824918	73847103	2	2	28.57	12.5	16.07	0.557312252964427	2.66172837546024	0.154437616021671	46.4653161806281
chr13	73847103	76963552	2	1	28.57	6.25	22.32	0.209486166007905	5.46411740091185	0.237866569669179	375.758130933754
chr13	76963552	77091752	2	1	28.57	6.25	22.32	0.209486166007905	5.46411740091185	0.237866569669179	375.758130933754
chr13	77091752	84537604	2	1	28.57	6.25	22.32	0.209486166007905	5.46411740091185	0.237866569669179	375.758130933754
chr13	84537604	84677860	1	1	14.29	6.25	8.04	0.525691699604743	2.39047137129485	0.0273323248567808	208.670224838252
chr13	84677860	86228440	2	1	28.57	6.25	22.32	0.209486166007905	5.46411740091185	0.237866569669179	375.758130933754
chr13	86228440	86320177	2	2	28.57	12.5	16.07	0.557312252964427	2.66172837546024	0.154437616021671	46.4653161806281
chr13	86320177	86321439	2	3	28.57	18.75	9.82	0.621385479509049	1.6898615020969	0.10997804464975	20.1476995002698
chr13	86321439	86327237	2	4	28.57	25	3.57	1	1.1903379194762	0.0822924802159727	12.0795309024365
chr13	86327237	86381809	2	5	28.57	31.25	-2.68	1	0.884876179309654	0.0633402492386605	8.26525833461055
chr13	86381809	86383166	2	4	28.57	25	3.57	1	1.1903379194762	0.0822924802159727	12.0795309024365
chr13	86383166	86407410	2	3	28.57	18.75	9.82	0.621385479509049	1.6898615020969	0.10997804464975	20.1476995002698
chr13	86407410	86651203	2	2	28.57	12.5	16.07	0.557312252964427	2.66172837546024	0.154437616021671	46.4653161806281
chr13	86651203	86751628	2	2	28.57	12.5	16.07	0.557312252964427	2.66172837546024	0.154437616021671	46.4653161806281
chr13	86751628	87127560	2	1	28.57	6.25	22.32	0.209486166007905	5.46411740091185	0.237866569669179	375.758130933754
chr13	87127560	88624227	2	1	28.57	6.25	22.32	0.209486166007905	5.46411740091185	0.237866569669179	375.758130933754
chr13	88624227	88629587	2	2	28.57	12.5	16.07	0.557312252964427	2.66172837546024	0.154437616021671	46.4653161806281
chr13	88629587	88761771	2	2	28.57	12.5	16.07	0.557312252964427	2.66172837546024	0.154437616021671	46.4653161806281
chr13	88761771	88773254	2	1	28.57	6.25	22.32	0.209486166007905	5.46411740091185	0.237866569669179	375.758130933754
chr13	88773254	89197732	2	1	28.57	6.25	22.32	0.209486166007905	5.46411740091185	0.237866569669179	375.758130933754
chr13	89197732	89257687	2	2	28.57	12.5	16.07	0.557312252964427	2.66172837546024	0.154437616021671	46.4653161806281
chr13	89257687	90056341	2	2	28.57	12.5	16.07	0.557312252964427	2.66172837546024	0.154437616021671	46.4653161806281
chr13	90056341	90155909	2	2	28.57	12.5	16.07	0.557312252964427	2.66172837546024	0.154437616021671	46.4653161806281
chr13	90155909	90173468	2	2	28.57	12.5	16.07	0.557312252964427	2.66172837546024	0.154437616021671	46.4653161806281
chr13	90173468	90300370	2	3	28.57	18.75	9.82	0.621385479509049	1.6898615020969	0.10997804464975	20.1476995002698
chr13	90300370	90365821	2	2	28.57	12.5	16.07	0.557312252964427	2.66172837546024	0.154437616021671	46.4653161806281
chr13	90365821	90438654	2	2	28.57	12.5	16.07	0.557312252964427	2.66172837546024	0.154437616021671	46.4653161806281
chr13	90438654	90470797	2	2	28.57	12.5	16.07	0.557312252964427	2.66172837546024	0.154437616021671	46.4653161806281
chr13	90470797	90932644	2	1	28.57	6.25	22.32	0.209486166007905	5.46411740091185	0.237866569669179	375.758130933754
chr13	90932644	92859817	2	1	28.57	6.25	22.32	0.209486166007905	5.46411740091185	0.237866569669179	375.758130933754
chr13	92859817	92926053	2	1	28.57	6.25	22.32	0.209486166007905	5.46411740091185	0.237866569669179	375.758130933754
chr13	92926053	95147497	2	1	28.57	6.25	22.32	0.209486166007905	5.46411740091185	0.237866569669179	375.758130933754
chr13	95147497	95153981	2	1	28.57	6.25	22.32	0.209486166007905	5.46411740091185	0.237866569669179	375.758130933754
chr13	95153981	95243267	1	1	14.29	6.25	8.04	0.525691699604743	2.39047137129485	0.0273323248567808	208.670224838252
chr13	95243267	95256122	1	1	14.29	6.25	8.04	0.525691699604743	2.39047137129485	0.0273323248567808	208.670224838252
chr13	95256122	97031281	2	1	28.57	6.25	22.32	0.209486166007905	5.46411740091185	0.237866569669179	375.758130933754
chr13	97031281	98327793	2	1	28.57	6.25	22.32	0.209486166007905	5.46411740091185	0.237866569669179	375.758130933754
chr13	98327793	99544015	2	1	28.57	6.25	22.32	0.209486166007905	5.46411740091185	0.237866569669179	375.758130933754
chr13	99544015	99704013	2	1	28.57	6.25	22.32	0.209486166007905	5.46411740091185	0.237866569669179	375.758130933754
chr13	99704013	104036430	2	1	28.57	6.25	22.32	0.209486166007905	5.46411740091185	0.237866569669179	375.758130933754
chr13	104036430	106692826	2	1	28.57	6.25	22.32	0.209486166007905	5.46411740091185	0.237866569669179	375.758130933754
chr13	106692826	109801158	2	1	28.57	6.25	22.32	0.209486166007905	5.46411740091185	0.237866569669179	375.758130933754
chr13	109801158	111073566	2	1	28.57	6.25	22.32	0.209486166007905	5.46411740091185	0.237866569669179	375.758130933754
chr13	111073566	111232953	2	1	28.57	6.25	22.32	0.209486166007905	5.46411740091185	0.237866569669179	375.758130933754
chr13	111232953	114234386	2	1	28.57	6.25	22.32	0.209486166007905	5.46411740091185	0.237866569669179	375.758130933754
chr13	114234386	115169878	2	2	28.57	12.5	16.07	0.557312252964427	2.66172837546024	0.154437616021671	46.4653161806281
chr15	20016316	22132593	3	7	42.86	43.75	-0.890000000000001	1	0.965801139845876	0.104863183633663	8.01083629260173
chr15	22132593	22587217	3	6	42.86	37.5	5.36	1	1.23778650305689	0.133051326729943	10.5115106234053
chr15	22587217	22587753	2	6	28.57	37.5	-8.93	1	0.678244790297699	0.049547867579026	6.04153622266493
chr15	22587753	22630703	2	5	28.57	31.25	-2.68	1	0.884876179309654	0.0633402492386605	8.26525833461055
chr15	22630703	22677238	2	2	28.57	12.5	16.07	0.557312252964427	2.66172837546024	0.154437616021671	46.4653161806281
chr15	22677238	22716172	2	1	28.57	6.25	22.32	0.209486166007905	5.46411740091185	0.237866569669179	375.758130933754
chr15	22716172	22791422	1	1	14.29	6.25	8.04	0.525691699604743	2.39047137129485	0.0273323248567808	208.670224838252
chr15	22791422	22791431	1	0	14.29	0	14.29	0.304347826086957	Inf	0.0586079109409877	Inf
chr15	22791431	24562376	0	0	0	0	0	1	0	0	Inf
chr15	24562376	24590124	1	0	14.29	0	14.29	0.304347826086957	Inf	0.0586079109409877	Inf
chr15	24590124	24776038	2	0	28.57	0	28.57	0.0830039525691699	Inf	0.457209885098536	Inf
chr15	24776038	24780579	1	0	14.29	0	14.29	0.304347826086957	Inf	0.0586079109409877	Inf
chr15	24780579	27798987	0	0	0	0	0	1	0	0	Inf
chr15	27798987	27903595	0	1	0	6.25	-6.25	1	0	0	89.0202555854993
chr15	27903595	29761313	0	0	0	0	0	1	0	0	Inf
chr15	29761313	29904741	0	1	0	6.25	-6.25	1	0	0	89.0202555854993
chr15	29904741	51459300	0	0	0	0	0	1	0	0	Inf
chr15	51459300	51564052	0	1	0	6.25	-6.25	1	0	0	89.0202555854993
chr15	51564052	52104265	0	0	0	0	0	1	0	0	Inf
chr15	52104265	52436362	1	0	14.29	0	14.29	0.304347826086957	Inf	0.0586079109409877	Inf
chr15	52436362	53102801	1	0	14.29	0	14.29	0.304347826086957	Inf	0.0586079109409877	Inf
chr15	53102801	58028825	1	0	14.29	0	14.29	0.304347826086957	Inf	0.0586079109409877	Inf
chr15	58028825	58068761	2	0	28.57	0	28.57	0.0830039525691699	Inf	0.457209885098536	Inf
chr15	58068761	58083057	1	0	14.29	0	14.29	0.304347826086957	Inf	0.0586079109409877	Inf
chr15	58083057	58172030	2	0	28.57	0	28.57	0.0830039525691699	Inf	0.457209885098536	Inf
chr15	58172030	58602196	2	0	28.57	0	28.57	0.0830039525691699	Inf	0.457209885098536	Inf
chr15	58602196	58792469	1	0	14.29	0	14.29	0.304347826086957	Inf	0.0586079109409877	Inf
chr15	58792469	58835123	2	0	28.57	0	28.57	0.0830039525691699	Inf	0.457209885098536	Inf
chr15	58835123	71924598	1	0	14.29	0	14.29	0.304347826086957	Inf	0.0586079109409877	Inf
chr15	71924598	71992703	1	0	14.29	0	14.29	0.304347826086957	Inf	0.0586079109409877	Inf
chr15	71992703	72041207	1	1	14.29	6.25	8.04	0.525691699604743	2.39047137129485	0.0273323248567808	208.670224838252
chr15	72041207	73152466	1	0	14.29	0	14.29	0.304347826086957	Inf	0.0586079109409877	Inf
chr15	73152466	73231459	1	0	14.29	0	14.29	0.304347826086957	Inf	0.0586079109409877	Inf
chr15	73231459	73424815	1	0	14.29	0	14.29	0.304347826086957	Inf	0.0586079109409877	Inf
chr15	73424815	86716669	0	0	0	0	0	1	0	0	Inf
chr15	86716669	87910051	1	0	14.29	0	14.29	0.304347826086957	Inf	0.0586079109409877	Inf
chr17	17648422	22235650	0	1	0	6.25	-6.25	1	0	0	89.0202555854993
chr17	22235650	43142210	0	0	0	0	0	1	0	0	Inf
chr17	43142210	43340605	0	1	0	6.25	-6.25	1	0	0	89.0202555854993
chr17	43340605	43459830	0	1	0	6.25	-6.25	1	0	0	89.0202555854993
chr17	43459830	43656034	1	1	14.29	6.25	8.04	0.525691699604743	2.39047137129485	0.0273323248567808	208.670224838252
chr17	43656034	44164457	0	1	0	6.25	-6.25	1	0	0	89.0202555854993
chr17	44164457	44206258	0	3	0	18.75	-18.75	0.525691699604743	0	0	5.65713397188339
chr17	44206258	44210545	1	3	14.29	18.75	-4.46	1	0.73205819221836	0.0118209074754566	11.5928721885161
chr17	44210545	44213933	1	4	14.29	25	-10.71	1	0.514007400466697	0.00872671428689798	6.9488799569557
chr17	44213933	44362186	2	4	28.57	25	3.57	1	1.1903379194762	0.0822924802159727	12.0795309024365
chr17	44362186	44379313	2	3	28.57	18.75	9.82	0.621385479509049	1.6898615020969	0.10997804464975	20.1476995002698
chr17	44379313	44394413	0	2	0	12.5	-12.5	1	0	0	12.4997972418869
chr17	44394413	44394417	0	1	0	6.25	-6.25	1	0	0	89.0202555854993
chr17	44394417	48671139	0	0	0	0	0	1	0	0	Inf
chr17	48671139	49945452	1	0	14.29	0	14.29	0.304347826086957	Inf	0.0586079109409877	Inf
chr17	49945452	50067543	1	0	14.29	0	14.29	0.304347826086957	Inf	0.0586079109409877	Inf
chr17	50067543	50170257	1	0	14.29	0	14.29	0.304347826086957	Inf	0.0586079109409877	Inf
chr17	50170257	51036034	1	0	14.29	0	14.29	0.304347826086957	Inf	0.0586079109409877	Inf
chr17	51036034	51111739	1	0	14.29	0	14.29	0.304347826086957	Inf	0.0586079109409877	Inf
chr17	51111739	51893212	1	0	14.29	0	14.29	0.304347826086957	Inf	0.0586079109409877	Inf
chr17	51893212	51970479	1	0	14.29	0	14.29	0.304347826086957	Inf	0.0586079109409877	Inf
chr17	51970479	52333418	1	0	14.29	0	14.29	0.304347826086957	Inf	0.0586079109409877	Inf
chr17	52333418	53576749	1	0	14.29	0	14.29	0.304347826086957	Inf	0.0586079109409877	Inf
chr17	53576749	53692170	0	0	0	0	0	1	0	0	Inf
chr17	53692170	55916606	1	0	14.29	0	14.29	0.304347826086957	Inf	0.0586079109409877	Inf
chr17	55916606	57541773	1	0	14.29	0	14.29	0.304347826086957	Inf	0.0586079109409877	Inf
chr17	57541773	61454410	0	0	0	0	0	1	0	0	Inf
chr17	61454410	61637451	1	0	14.29	0	14.29	0.304347826086957	Inf	0.0586079109409877	Inf
chr17	61637451	61776207	0	0	0	0	0	1	0	0	Inf
chr17	61776207	61991030	1	0	14.29	0	14.29	0.304347826086957	Inf	0.0586079109409877	Inf
chr17	61991030	62231091	1	0	14.29	0	14.29	0.304347826086957	Inf	0.0586079109409877	Inf
chr17	62231091	62363934	1	0	14.29	0	14.29	0.304347826086957	Inf	0.0586079109409877	Inf
chr17	62363934	63246203	0	0	0	0	0	1	0	0	Inf
chr17	63246203	69854868	1	0	14.29	0	14.29	0.304347826086957	Inf	0.0586079109409877	Inf
chr17	69854868	70290622	1	1	14.29	6.25	8.04	0.525691699604743	2.39047137129485	0.0273323248567808	208.670224838252
chr17	70290622	70349882	1	1	14.29	6.25	8.04	0.525691699604743	2.39047137129485	0.0273323248567808	208.670224838252
chr17	70349882	70368733	1	2	14.29	12.5	1.79	1	1.15868179005575	0.0169851488699286	26.5516027057704
chr17	70368733	76412879	1	2	14.29	12.5	1.79	1	1.15868179005575	0.0169851488699286	26.5516027057704
chr17	76412879	76611114	2	2	28.57	12.5	16.07	0.557312252964427	2.66172837546024	0.154437616021671	46.4653161806281
chr17	76611114	78051051	2	2	28.57	12.5	16.07	0.557312252964427	2.66172837546024	0.154437616021671	46.4653161806281
chr17	78051051	81195210	2	2	28.57	12.5	16.07	0.557312252964427	2.66172837546024	0.154437616021671	46.4653161806281
chrX	0	5051975	0	1	0	6.25	-6.25	1	0	0	89.0202555854993
chrX	5051975	5109251	0	2	0	12.5	-12.5	1	0	0	12.4997972418869
chrX	5109251	5462756	0	1	0	6.25	-6.25	1	0	0	89.0202555854993
chrX	5462756	6000137	0	1	0	6.25	-6.25	1	0	0	89.0202555854993
chrX	6000137	6135960	0	1	0	6.25	-6.25	1	0	0	89.0202555854993
chrX	6135960	8227354	0	0	0	0	0	1	0	0	Inf
chrX	8227354	8229426	0	1	0	6.25	-6.25	1	0	0	89.0202555854993
chrX	8229426	8346582	0	2	0	12.5	-12.5	1	0	0	12.4997972418869
chrX	8346582	9343570	0	1	0	6.25	-6.25	1	0	0	89.0202555854993
chrX	9343570	11565251	0	1	0	6.25	-6.25	1	0	0	89.0202555854993
chrX	11565251	13656274	0	1	0	6.25	-6.25	1	0	0	89.0202555854993
chrX	13656274	13741260	0	1	0	6.25	-6.25	1	0	0	89.0202555854993
chrX	13741260	14321201	0	1	0	6.25	-6.25	1	0	0	89.0202555854993
chrX	14321201	14402318	0	1	0	6.25	-6.25	1	0	0	89.0202555854993
chrX	14402318	14603517	0	1	0	6.25	-6.25	1	0	0	89.0202555854993
chrX	14603517	14678850	0	1	0	6.25	-6.25	1	0	0	89.0202555854993
chrX	14678850	15269676	0	1	0	6.25	-6.25	1	0	0	89.0202555854993
chrX	15269676	15341503	0	1	0	6.25	-6.25	1	0	0	89.0202555854993
chrX	15341503	16453715	0	1	0	6.25	-6.25	1	0	0	89.0202555854993
chrX	16453715	16546102	0	1	0	6.25	-6.25	1	0	0	89.0202555854993
chrX	16546102	16759706	0	1	0	6.25	-6.25	1	0	0	89.0202555854993
chrX	16759706	16950399	0	1	0	6.25	-6.25	1	0	0	89.0202555854993
chrX	16950399	19506748	0	1	0	6.25	-6.25	1	0	0	89.0202555854993
chrX	19506748	19624073	0	1	0	6.25	-6.25	1	0	0	89.0202555854993
chrX	19624073	23165289	0	1	0	6.25	-6.25	1	0	0	89.0202555854993
chrX	23165289	23246631	0	1	0	6.25	-6.25	1	0	0	89.0202555854993
chrX	23246631	25017456	0	1	0	6.25	-6.25	1	0	0	89.0202555854993
chrX	25017456	25201710	0	1	0	6.25	-6.25	1	0	0	89.0202555854993
chrX	25201710	26144340	0	1	0	6.25	-6.25	1	0	0	89.0202555854993
chrX	26144340	26273898	0	0	0	0	0	1	0	0	Inf
chrX	26273898	26570564	0	1	0	6.25	-6.25	1	0	0	89.0202555854993
chrX	26570564	26651133	0	1	0	6.25	-6.25	1	0	0	89.0202555854993
chrX	26651133	26981431	0	1	0	6.25	-6.25	1	0	0	89.0202555854993
chrX	26981431	27059098	0	0	0	0	0	1	0	0	Inf
chrX	27059098	28638255	0	1	0	6.25	-6.25	1	0	0	89.0202555854993
chrX	28638255	28724981	0	2	0	12.5	-12.5	1	0	0	12.4997972418869
chrX	28724981	28892564	0	1	0	6.25	-6.25	1	0	0	89.0202555854993
chrX	28892564	29019488	0	1	0	6.25	-6.25	1	0	0	89.0202555854993
chrX	29019488	29272401	0	1	0	6.25	-6.25	1	0	0	89.0202555854993
chrX	29272401	29533416	0	1	0	6.25	-6.25	1	0	0	89.0202555854993
chrX	29533416	30191499	0	1	0	6.25	-6.25	1	0	0	89.0202555854993
chrX	30191499	30303879	0	1	0	6.25	-6.25	1	0	0	89.0202555854993
chrX	30303879	32383435	0	1	0	6.25	-6.25	1	0	0	89.0202555854993
chrX	32383435	32445507	0	1	0	6.25	-6.25	1	0	0	89.0202555854993
chrX	32445507	32883649	0	1	0	6.25	-6.25	1	0	0	89.0202555854993
chrX	32883649	33005331	0	1	0	6.25	-6.25	1	0	0	89.0202555854993
chrX	33005331	33346839	0	1	0	6.25	-6.25	1	0	0	89.0202555854993
chrX	33346839	35333136	0	1	0	6.25	-6.25	1	0	0	89.0202555854993
chrX	35333136	35485284	0	1	0	6.25	-6.25	1	0	0	89.0202555854993
chrX	35485284	35607483	0	1	0	6.25	-6.25	1	0	0	89.0202555854993
chrX	35607483	35715094	0	2	0	12.5	-12.5	1	0	0	12.4997972418869
chrX	35715094	35847112	0	1	0	6.25	-6.25	1	0	0	89.0202555854993
chrX	35847112	37806437	0	1	0	6.25	-6.25	1	0	0	89.0202555854993
chrX	37806437	37915359	0	1	0	6.25	-6.25	1	0	0	89.0202555854993
chrX	37915359	38042063	0	2	0	12.5	-12.5	1	0	0	12.4997972418869
chrX	38042063	38216229	0	1	0	6.25	-6.25	1	0	0	89.0202555854993
chrX	38216229	38298485	0	1	0	6.25	-6.25	1	0	0	89.0202555854993
chrX	38298485	38472637	0	1	0	6.25	-6.25	1	0	0	89.0202555854993
chrX	38472637	38581174	0	1	0	6.25	-6.25	1	0	0	89.0202555854993
chrX	38581174	38626942	0	1	0	6.25	-6.25	1	0	0	89.0202555854993
chrX	38626942	38717838	0	1	0	6.25	-6.25	1	0	0	89.0202555854993
chrX	38717838	38825788	0	1	0	6.25	-6.25	1	0	0	89.0202555854993
chrX	38825788	38905159	0	2	0	12.5	-12.5	1	0	0	12.4997972418869
chrX	38905159	39362351	0	2	0	12.5	-12.5	1	0	0	12.4997972418869
chrX	39362351	39470765	0	1	0	6.25	-6.25	1	0	0	89.0202555854993
chrX	39470765	39617381	0	1	0	6.25	-6.25	1	0	0	89.0202555854993
chrX	39617381	40243394	0	1	0	6.25	-6.25	1	0	0	89.0202555854993
chrX	40243394	40334556	0	1	0	6.25	-6.25	1	0	0	89.0202555854993
chrX	40334556	41189462	0	1	0	6.25	-6.25	1	0	0	89.0202555854993
chrX	41189462	41359051	0	1	0	6.25	-6.25	1	0	0	89.0202555854993
chrX	41359051	42695337	0	1	0	6.25	-6.25	1	0	0	89.0202555854993
chrX	42695337	42829727	0	1	0	6.25	-6.25	1	0	0	89.0202555854993
chrX	42829727	45007671	0	1	0	6.25	-6.25	1	0	0	89.0202555854993
chrX	45007671	45168157	1	1	14.29	6.25	8.04	0.525691699604743	2.39047137129485	0.0273323248567808	208.670224838252
chrX	45168157	46440824	0	1	0	6.25	-6.25	1	0	0	89.0202555854993
chrX	46440824	48474264	0	1	0	6.25	-6.25	1	0	0	89.0202555854993
chrX	48474264	49146448	0	1	0	6.25	-6.25	1	0	0	89.0202555854993
chrX	49146448	49149478	0	2	0	12.5	-12.5	1	0	0	12.4997972418869
chrX	49149478	49406576	0	3	0	18.75	-18.75	0.525691699604743	0	0	5.65713397188339
chrX	49406576	50520116	0	1	0	6.25	-6.25	1	0	0	89.0202555854993
chrX	50520116	50610067	0	1	0	6.25	-6.25	1	0	0	89.0202555854993
chrX	50610067	51165363	0	1	0	6.25	-6.25	1	0	0	89.0202555854993
chrX	51165363	51684214	0	1	0	6.25	-6.25	1	0	0	89.0202555854993
chrX	51684214	51963399	0	0	0	0	0	1	0	0	Inf
chrX	51963399	54491707	0	1	0	6.25	-6.25	1	0	0	89.0202555854993
chrX	54491707	54687324	0	1	0	6.25	-6.25	1	0	0	89.0202555854993
chrX	54687324	55253056	0	1	0	6.25	-6.25	1	0	0	89.0202555854993
chrX	55253056	57543904	0	1	0	6.25	-6.25	1	0	0	89.0202555854993
chrX	57543904	59357188	0	1	0	6.25	-6.25	1	0	0	89.0202555854993
chrX	59357188	61728817	0	0	0	0	0	1	0	0	Inf
chrX	61728817	65264136	0	1	0	6.25	-6.25	1	0	0	89.0202555854993
chrX	65264136	66262447	0	1	0	6.25	-6.25	1	0	0	89.0202555854993
chrX	66262447	66409823	0	1	0	6.25	-6.25	1	0	0	89.0202555854993
chrX	66409823	67516024	0	0	0	0	0	1	0	0	Inf
chrX	67516024	70179939	0	1	0	6.25	-6.25	1	0	0	89.0202555854993
chrX	70179939	70374759	0	1	0	6.25	-6.25	1	0	0	89.0202555854993
chrX	70374759	78511018	0	1	0	6.25	-6.25	1	0	0	89.0202555854993
chrX	78511018	80485469	0	0	0	0	0	1	0	0	Inf
chrX	80485469	81684362	0	1	0	6.25	-6.25	1	0	0	89.0202555854993
chrX	81684362	84154057	0	1	0	6.25	-6.25	1	0	0	89.0202555854993
chrX	84154057	84230353	0	2	0	12.5	-12.5	1	0	0	12.4997972418869
chrX	84230353	84283045	0	3	0	18.75	-18.75	0.525691699604743	0	0	5.65713397188339
chrX	84283045	84372467	0	2	0	12.5	-12.5	1	0	0	12.4997972418869
chrX	84372467	86416442	0	1	0	6.25	-6.25	1	0	0	89.0202555854993
chrX	86416442	86516004	0	2	0	12.5	-12.5	1	0	0	12.4997972418869
chrX	86516004	87587833	0	1	0	6.25	-6.25	1	0	0	89.0202555854993
chrX	87587833	87679456	0	2	0	12.5	-12.5	1	0	0	12.4997972418869
chrX	87679456	88670569	0	1	0	6.25	-6.25	1	0	0	89.0202555854993
chrX	88670569	88840158	0	2	0	12.5	-12.5	1	0	0	12.4997972418869
chrX	88840158	90469748	0	1	0	6.25	-6.25	1	0	0	89.0202555854993
chrX	90469748	90600543	1	1	14.29	6.25	8.04	0.525691699604743	2.39047137129485	0.0273323248567808	208.670224838252
chrX	90600543	90958965	0	1	0	6.25	-6.25	1	0	0	89.0202555854993
chrX	90958965	95773602	0	1	0	6.25	-6.25	1	0	0	89.0202555854993
chrX	95773602	95894613	0	2	0	12.5	-12.5	1	0	0	12.4997972418869
chrX	95894613	98346397	0	1	0	6.25	-6.25	1	0	0	89.0202555854993
chrX	98346397	98453239	0	1	0	6.25	-6.25	1	0	0	89.0202555854993
chrX	98453239	98968880	0	1	0	6.25	-6.25	1	0	0	89.0202555854993
chrX	98968880	99101290	0	2	0	12.5	-12.5	1	0	0	12.4997972418869
chrX	99101290	103261058	0	1	0	6.25	-6.25	1	0	0	89.0202555854993
chrX	103261058	103321896	0	2	0	12.5	-12.5	1	0	0	12.4997972418869
chrX	103321896	103926277	0	1	0	6.25	-6.25	1	0	0	89.0202555854993
chrX	103926277	104098993	0	1	0	6.25	-6.25	1	0	0	89.0202555854993
chrX	104098993	105182649	0	1	0	6.25	-6.25	1	0	0	89.0202555854993
chrX	105182649	105269611	0	0	0	0	0	1	0	0	Inf
chrX	105269611	107224495	0	1	0	6.25	-6.25	1	0	0	89.0202555854993
chrX	107224495	107401623	0	1	0	6.25	-6.25	1	0	0	89.0202555854993
chrX	107401623	108069405	0	1	0	6.25	-6.25	1	0	0	89.0202555854993
chrX	108069405	108234190	0	1	0	6.25	-6.25	1	0	0	89.0202555854993
chrX	108234190	108596069	0	1	0	6.25	-6.25	1	0	0	89.0202555854993
chrX	108596069	109775611	0	1	0	6.25	-6.25	1	0	0	89.0202555854993
chrX	109775611	109938437	1	1	14.29	6.25	8.04	0.525691699604743	2.39047137129485	0.0273323248567808	208.670224838252
chrX	109938437	109938530	1	1	14.29	6.25	8.04	0.525691699604743	2.39047137129485	0.0273323248567808	208.670224838252
chrX	109938530	111261998	0	1	0	6.25	-6.25	1	0	0	89.0202555854993
chrX	111261998	111323060	0	1	0	6.25	-6.25	1	0	0	89.0202555854993
chrX	111323060	111639066	0	1	0	6.25	-6.25	1	0	0	89.0202555854993
chrX	111639066	112335556	0	1	0	6.25	-6.25	1	0	0	89.0202555854993
chrX	112335556	112475656	0	1	0	6.25	-6.25	1	0	0	89.0202555854993
chrX	112475656	112994640	0	1	0	6.25	-6.25	1	0	0	89.0202555854993
chrX	112994640	113634742	0	1	0	6.25	-6.25	1	0	0	89.0202555854993
chrX	113634742	113723248	1	1	14.29	6.25	8.04	0.525691699604743	2.39047137129485	0.0273323248567808	208.670224838252
chrX	113723248	115285996	0	1	0	6.25	-6.25	1	0	0	89.0202555854993
chrX	115285996	115479896	0	2	0	12.5	-12.5	1	0	0	12.4997972418869
chrX	115479896	115563812	0	2	0	12.5	-12.5	1	0	0	12.4997972418869
chrX	115563812	115639588	0	2	0	12.5	-12.5	1	0	0	12.4997972418869
chrX	115639588	115656603	0	1	0	6.25	-6.25	1	0	0	89.0202555854993
chrX	115656603	115861635	0	1	0	6.25	-6.25	1	0	0	89.0202555854993
chrX	115861635	115968626	0	2	0	12.5	-12.5	1	0	0	12.4997972418869
chrX	115968626	116266595	0	1	0	6.25	-6.25	1	0	0	89.0202555854993
chrX	116266595	116520769	0	1	0	6.25	-6.25	1	0	0	89.0202555854993
chrX	116520769	116649839	0	1	0	6.25	-6.25	1	0	0	89.0202555854993
chrX	116649839	120278230	0	1	0	6.25	-6.25	1	0	0	89.0202555854993
chrX	120278230	120391745	0	1	0	6.25	-6.25	1	0	0	89.0202555854993
chrX	120391745	120524409	0	1	0	6.25	-6.25	1	0	0	89.0202555854993
chrX	120524409	121421441	0	1	0	6.25	-6.25	1	0	0	89.0202555854993
chrX	121421441	121490459	0	0	0	0	0	1	0	0	Inf
chrX	121490459	121521368	0	1	0	6.25	-6.25	1	0	0	89.0202555854993
chrX	121521368	121568072	0	2	0	12.5	-12.5	1	0	0	12.4997972418869
chrX	121568072	122301829	0	1	0	6.25	-6.25	1	0	0	89.0202555854993
chrX	122301829	122354862	0	1	0	6.25	-6.25	1	0	0	89.0202555854993
chrX	122354862	122406906	1	1	14.29	6.25	8.04	0.525691699604743	2.39047137129485	0.0273323248567808	208.670224838252
chrX	122406906	122570032	1	1	14.29	6.25	8.04	0.525691699604743	2.39047137129485	0.0273323248567808	208.670224838252
chrX	122570032	122647091	1	1	14.29	6.25	8.04	0.525691699604743	2.39047137129485	0.0273323248567808	208.670224838252
chrX	122647091	127832318	0	1	0	6.25	-6.25	1	0	0	89.0202555854993
chrX	127832318	128531842	0	1	0	6.25	-6.25	1	0	0	89.0202555854993
chrX	128531842	128635479	0	2	0	12.5	-12.5	1	0	0	12.4997972418869
chrX	128635479	128803300	0	1	0	6.25	-6.25	1	0	0	89.0202555854993
chrX	128803300	128873689	0	1	0	6.25	-6.25	1	0	0	89.0202555854993
chrX	128873689	129236347	0	1	0	6.25	-6.25	1	0	0	89.0202555854993
chrX	129236347	129375283	0	0	0	0	0	1	0	0	Inf
chrX	129375283	131778218	0	1	0	6.25	-6.25	1	0	0	89.0202555854993
chrX	131778218	132398426	0	1	0	6.25	-6.25	1	0	0	89.0202555854993
chrX	132398426	132402592	0	2	0	12.5	-12.5	1	0	0	12.4997972418869
chrX	132402592	132473705	1	2	14.29	12.5	1.79	1	1.15868179005575	0.0169851488699286	26.5516027057704
chrX	132473705	134087732	0	1	0	6.25	-6.25	1	0	0	89.0202555854993
chrX	134087732	134208324	0	1	0	6.25	-6.25	1	0	0	89.0202555854993
chrX	134208324	135105936	0	1	0	6.25	-6.25	1	0	0	89.0202555854993
chrX	135105936	135138510	0	2	0	12.5	-12.5	1	0	0	12.4997972418869
chrX	135138510	135190556	0	2	0	12.5	-12.5	1	0	0	12.4997972418869
chrX	135190556	137075260	0	1	0	6.25	-6.25	1	0	0	89.0202555854993
chrX	137075260	138025555	0	1	0	6.25	-6.25	1	0	0	89.0202555854993
chrX	138025555	138156654	0	2	0	12.5	-12.5	1	0	0	12.4997972418869
chrX	138156654	139872458	0	1	0	6.25	-6.25	1	0	0	89.0202555854993
chrX	139872458	139924521	0	1	0	6.25	-6.25	1	0	0	89.0202555854993
chrX	139924521	140549738	0	1	0	6.25	-6.25	1	0	0	89.0202555854993
chrX	140549738	140779206	0	2	0	12.5	-12.5	1	0	0	12.4997972418869
chrX	140779206	141138544	0	1	0	6.25	-6.25	1	0	0	89.0202555854993
chrX	141138544	141208364	0	2	0	12.5	-12.5	1	0	0	12.4997972418869
chrX	141208364	141422369	0	1	0	6.25	-6.25	1	0	0	89.0202555854993
chrX	141422369	141481065	0	2	0	12.5	-12.5	1	0	0	12.4997972418869
chrX	141481065	145325938	0	1	0	6.25	-6.25	1	0	0	89.0202555854993
chrX	145325938	145393360	0	2	0	12.5	-12.5	1	0	0	12.4997972418869
chrX	145393360	145999501	0	1	0	6.25	-6.25	1	0	0	89.0202555854993
chrX	145999501	146132612	0	2	0	12.5	-12.5	1	0	0	12.4997972418869
chrX	146132612	147380945	0	1	0	6.25	-6.25	1	0	0	89.0202555854993
chrX	147380945	147529098	0	1	0	6.25	-6.25	1	0	0	89.0202555854993
chrX	147529098	147670551	0	1	0	6.25	-6.25	1	0	0	89.0202555854993
chrX	147670551	147773031	0	1	0	6.25	-6.25	1	0	0	89.0202555854993
chrX	147773031	151416629	0	1	0	6.25	-6.25	1	0	0	89.0202555854993
chrX	151416629	151536324	0	1	0	6.25	-6.25	1	0	0	89.0202555854993
chrX	151536324	151789262	0	1	0	6.25	-6.25	1	0	0	89.0202555854993
chrX	151789262	151910163	0	1	0	6.25	-6.25	1	0	0	89.0202555854993
chrX	151910163	155270560	0	1	0	6.25	-6.25	1	0	0	89.0202555854993
chr7	0	13665479	0	1	0	6.25	-6.25	1	0	0	89.0202555854993
chr7	13665479	13728075	0	2	0	12.5	-12.5	1	0	0	12.4997972418869
chr7	13728075	24348054	0	1	0	6.25	-6.25	1	0	0	89.0202555854993
chr7	24348054	24378140	0	2	0	12.5	-12.5	1	0	0	12.4997972418869
chr7	24378140	52529553	0	1	0	6.25	-6.25	1	0	0	89.0202555854993
chr7	52529553	52624494	0	2	0	12.5	-12.5	1	0	0	12.4997972418869
chr7	52624494	52722212	0	1	0	6.25	-6.25	1	0	0	89.0202555854993
chr7	52722212	52848868	0	2	0	12.5	-12.5	1	0	0	12.4997972418869
chr7	52848868	53206971	0	1	0	6.25	-6.25	1	0	0	89.0202555854993
chr7	53206971	53295759	0	2	0	12.5	-12.5	1	0	0	12.4997972418869
chr7	53295759	57369051	0	1	0	6.25	-6.25	1	0	0	89.0202555854993
chr7	57369051	58019983	0	2	0	12.5	-12.5	1	0	0	12.4997972418869
chr7	58019983	61063962	0	0	0	0	0	1	0	0	Inf
chr7	61063962	70148581	0	1	0	6.25	-6.25	1	0	0	89.0202555854993
chr7	70148581	89577569	0	1	0	6.25	-6.25	1	0	0	89.0202555854993
chr7	89577569	89676014	1	1	14.29	6.25	8.04	0.525691699604743	2.39047137129485	0.0273323248567808	208.670224838252
chr7	89676014	112116524	0	1	0	6.25	-6.25	1	0	0	89.0202555854993
chr7	112116524	112212705	0	2	0	12.5	-12.5	1	0	0	12.4997972418869
chr7	112212705	126044209	0	1	0	6.25	-6.25	1	0	0	89.0202555854993
chr7	126044209	126154274	1	1	14.29	6.25	8.04	0.525691699604743	2.39047137129485	0.0273323248567808	208.670224838252
chr7	126154274	133768892	0	1	0	6.25	-6.25	1	0	0	89.0202555854993
chr7	133768892	133802727	0	0	0	0	0	1	0	0	Inf
chr7	133802727	141396152	0	1	0	6.25	-6.25	1	0	0	89.0202555854993
chr7	141396152	141607484	0	2	0	12.5	-12.5	1	0	0	12.4997972418869
chr7	141607484	142190699	0	1	0	6.25	-6.25	1	0	0	89.0202555854993
chr7	142190699	142273727	0	1	0	6.25	-6.25	1	0	0	89.0202555854993
chr7	142273727	143218913	0	1	0	6.25	-6.25	1	0	0	89.0202555854993
chr7	143218913	143547047	1	1	14.29	6.25	8.04	0.525691699604743	2.39047137129485	0.0273323248567808	208.670224838252
chr7	143547047	143690728	0	1	0	6.25	-6.25	1	0	0	89.0202555854993
chr7	143690728	143743050	0	1	0	6.25	-6.25	1	0	0	89.0202555854993
chr7	143743050	144453751	0	1	0	6.25	-6.25	1	0	0	89.0202555854993
chr7	144453751	144603955	0	1	0	6.25	-6.25	1	0	0	89.0202555854993
chr7	144603955	145018330	0	1	0	6.25	-6.25	1	0	0	89.0202555854993
chr7	145018330	145170875	0	1	0	6.25	-6.25	1	0	0	89.0202555854993
chr7	145170875	145775597	0	1	0	6.25	-6.25	1	0	0	89.0202555854993
chr7	145775597	145951654	0	1	0	6.25	-6.25	1	0	0	89.0202555854993
chr7	145951654	147236650	0	1	0	6.25	-6.25	1	0	0	89.0202555854993
chr7	147236650	147321768	0	1	0	6.25	-6.25	1	0	0	89.0202555854993
chr7	147321768	151564193	0	1	0	6.25	-6.25	1	0	0	89.0202555854993
chr7	151564193	154903791	0	1	0	6.25	-6.25	1	0	0	89.0202555854993
chr7	154903791	158080383	0	1	0	6.25	-6.25	1	0	0	89.0202555854993
chr7	158080383	158227194	0	2	0	12.5	-12.5	1	0	0	12.4997972418869
chr7	158227194	158754674	0	1	0	6.25	-6.25	1	0	0	89.0202555854993
chr7	158754674	158914626	0	2	0	12.5	-12.5	1	0	0	12.4997972418869
chr7	158914626	159138663	1	2	14.29	12.5	1.79	1	1.15868179005575	0.0169851488699286	26.5516027057704
chr16	5717035	5729505	0	1	0	6.25	-6.25	1	0	0	89.0202555854993
chr16	5729505	5778660	1	1	14.29	6.25	8.04	0.525691699604743	2.39047137129485	0.0273323248567808	208.670224838252
chr16	5778660	5804777	1	0	14.29	0	14.29	0.304347826086957	Inf	0.0586079109409877	Inf
chr16	5804777	10996630	0	0	0	0	0	1	0	0	Inf
chr16	10996630	11056583	0	1	0	6.25	-6.25	1	0	0	89.0202555854993
chr16	11056583	11669696	0	0	0	0	0	1	0	0	Inf
chr16	11669696	11768219	0	1	0	6.25	-6.25	1	0	0	89.0202555854993
chr16	11768219	17712418	0	0	0	0	0	1	0	0	Inf
chr16	17712418	17818153	1	0	14.29	0	14.29	0.304347826086957	Inf	0.0586079109409877	Inf
chr16	17818153	29931887	0	0	0	0	0	1	0	0	Inf
chr16	29931887	30320307	0	1	0	6.25	-6.25	1	0	0	89.0202555854993
chr16	30320307	31710547	0	0	0	0	0	1	0	0	Inf
chr16	31710547	35283239	0	1	0	6.25	-6.25	1	0	0	89.0202555854993
chr16	35283239	52217377	0	0	0	0	0	1	0	0	Inf
chr16	52217377	52323247	0	1	0	6.25	-6.25	1	0	0	89.0202555854993
chr16	52323247	68340468	0	0	0	0	0	1	0	0	Inf
chr16	68340468	68494452	0	2	0	12.5	-12.5	1	0	0	12.4997972418869
chr16	68494452	68500721	0	1	0	6.25	-6.25	1	0	0	89.0202555854993
chr16	68500721	77544873	0	0	0	0	0	1	0	0	Inf
chr16	77544873	78167782	0	1	0	6.25	-6.25	1	0	0	89.0202555854993
chr16	78167782	79738814	0	0	0	0	0	1	0	0	Inf
chr16	79738814	79758628	0	1	0	6.25	-6.25	1	0	0	89.0202555854993
chr16	79758628	79780323	1	1	14.29	6.25	8.04	0.525691699604743	2.39047137129485	0.0273323248567808	208.670224838252
chr16	79780323	79874143	1	0	14.29	0	14.29	0.304347826086957	Inf	0.0586079109409877	Inf
chr16	79874143	79991946	0	0	0	0	0	1	0	0	Inf
chr16	79991946	80075887	1	0	14.29	0	14.29	0.304347826086957	Inf	0.0586079109409877	Inf
chr16	80075887	81420419	0	0	0	0	0	1	0	0	Inf
chr16	81420419	81504162	1	0	14.29	0	14.29	0.304347826086957	Inf	0.0586079109409877	Inf
chr16	81504162	81513452	1	1	14.29	6.25	8.04	0.525691699604743	2.39047137129485	0.0273323248567808	208.670224838252
chr16	81513452	81603509	0	1	0	6.25	-6.25	1	0	0	89.0202555854993
chr16	81603509	84811455	0	0	0	0	0	1	0	0	Inf
chr16	84811455	84987345	0	1	0	6.25	-6.25	1	0	0	89.0202555854993
chr16	84987345	86281777	0	2	0	12.5	-12.5	1	0	0	12.4997972418869
chr16	86281777	87545864	0	1	0	6.25	-6.25	1	0	0	89.0202555854993
chr16	87545864	90354753	0	2	0	12.5	-12.5	1	0	0	12.4997972418869
chr9	0	1708757	1	0	14.29	0	14.29	0.304347826086957	Inf	0.0586079109409877	Inf
chr9	1708757	1709169	1	1	14.29	6.25	8.04	0.525691699604743	2.39047137129485	0.0273323248567808	208.670224838252
chr9	1709169	1761125	2	1	28.57	6.25	22.32	0.209486166007905	5.46411740091185	0.237866569669179	375.758130933754
chr9	1761125	14478786	1	0	14.29	0	14.29	0.304347826086957	Inf	0.0586079109409877	Inf
chr9	14478786	31175153	0	0	0	0	0	1	0	0	Inf
chr9	31175153	31233004	0	1	0	6.25	-6.25	1	0	0	89.0202555854993
chr9	31233004	74674786	0	0	0	0	0	1	0	0	Inf
chr9	74674786	75193941	0	1	0	6.25	-6.25	1	0	0	89.0202555854993
chr9	75193941	86611944	0	0	0	0	0	1	0	0	Inf
chr9	86611944	86752698	0	1	0	6.25	-6.25	1	0	0	89.0202555854993
chr9	86752698	88458671	0	0	0	0	0	1	0	0	Inf
chr9	88458671	92301013	0	1	0	6.25	-6.25	1	0	0	89.0202555854993
chr9	92301013	92451477	0	1	0	6.25	-6.25	1	0	0	89.0202555854993
chr9	92451477	92724200	0	1	0	6.25	-6.25	1	0	0	89.0202555854993
chr9	92724200	92776555	0	2	0	12.5	-12.5	1	0	0	12.4997972418869
chr9	92776555	95704970	0	1	0	6.25	-6.25	1	0	0	89.0202555854993
chr9	95704970	95810551	0	2	0	12.5	-12.5	1	0	0	12.4997972418869
chr9	95810551	116254536	0	1	0	6.25	-6.25	1	0	0	89.0202555854993
chr9	116254536	116358897	1	1	14.29	6.25	8.04	0.525691699604743	2.39047137129485	0.0273323248567808	208.670224838252
chr9	116358897	116942757	0	1	0	6.25	-6.25	1	0	0	89.0202555854993
chr9	116942757	117043229	0	2	0	12.5	-12.5	1	0	0	12.4997972418869
chr9	117043229	117569818	0	1	0	6.25	-6.25	1	0	0	89.0202555854993
chr9	117569818	117664535	0	2	0	12.5	-12.5	1	0	0	12.4997972418869
chr9	117664535	120044428	0	1	0	6.25	-6.25	1	0	0	89.0202555854993
chr9	120044428	120116166	0	2	0	12.5	-12.5	1	0	0	12.4997972418869
chr9	120116166	120495604	0	2	0	12.5	-12.5	1	0	0	12.4997972418869
chr9	120495604	120565223	0	2	0	12.5	-12.5	1	0	0	12.4997972418869
chr9	120565223	124238267	0	1	0	6.25	-6.25	1	0	0	89.0202555854993
chr9	124238267	124413933	0	2	0	12.5	-12.5	1	0	0	12.4997972418869
chr9	124413933	126751412	0	1	0	6.25	-6.25	1	0	0	89.0202555854993
chr9	126751412	126844864	0	2	0	12.5	-12.5	1	0	0	12.4997972418869
chr9	126844864	128679743	0	1	0	6.25	-6.25	1	0	0	89.0202555854993
chr9	128679743	129316989	0	2	0	12.5	-12.5	1	0	0	12.4997972418869
chr9	129316989	130163180	0	2	0	12.5	-12.5	1	0	0	12.4997972418869
chr9	130163180	130257415	0	2	0	12.5	-12.5	1	0	0	12.4997972418869
chr9	130257415	130461115	0	1	0	6.25	-6.25	1	0	0	89.0202555854993
chr9	130461115	130672265	0	2	0	12.5	-12.5	1	0	0	12.4997972418869
chr9	130672265	130770697	0	3	0	18.75	-18.75	0.525691699604743	0	0	5.65713397188339
chr9	130770697	130787547	0	3	0	18.75	-18.75	0.525691699604743	0	0	5.65713397188339
chr9	130787547	130860099	0	2	0	12.5	-12.5	1	0	0	12.4997972418869
chr9	130860099	131845506	0	1	0	6.25	-6.25	1	0	0	89.0202555854993
chr9	131845506	133589933	0	2	0	12.5	-12.5	1	0	0	12.4997972418869
chr9	133589933	133657852	0	3	0	18.75	-18.75	0.525691699604743	0	0	5.65713397188339
chr9	133657852	141213431	0	2	0	12.5	-12.5	1	0	0	12.4997972418869
chr18	0	15402421	1	2	14.29	12.5	1.79	1	1.15868179005575	0.0169851488699286	26.5516027057704
chr18	15402421	18529341	0	0	0	0	0	1	0	0	Inf
chr18	18529341	24255379	0	2	0	12.5	-12.5	1	0	0	12.4997972418869
chr18	24255379	27538784	0	1	0	6.25	-6.25	1	0	0	89.0202555854993
chr18	27538784	27839650	1	1	14.29	6.25	8.04	0.525691699604743	2.39047137129485	0.0273323248567808	208.670224838252
chr18	27839650	28894236	1	1	14.29	6.25	8.04	0.525691699604743	2.39047137129485	0.0273323248567808	208.670224838252
chr18	28894236	37820762	0	1	0	6.25	-6.25	1	0	0	89.0202555854993
chr18	37820762	37977260	0	2	0	12.5	-12.5	1	0	0	12.4997972418869
chr18	37977260	39929049	0	1	0	6.25	-6.25	1	0	0	89.0202555854993
chr18	39929049	39979557	0	2	0	12.5	-12.5	1	0	0	12.4997972418869
chr18	39979557	62290740	0	1	0	6.25	-6.25	1	0	0	89.0202555854993
chr18	62290740	63183534	0	1	0	6.25	-6.25	1	0	0	89.0202555854993
chr18	63183534	71890535	0	1	0	6.25	-6.25	1	0	0	89.0202555854993
chr18	71890535	72080181	0	2	0	12.5	-12.5	1	0	0	12.4997972418869
chr18	72080181	72177822	0	2	0	12.5	-12.5	1	0	0	12.4997972418869
chr18	72177822	72987506	0	1	0	6.25	-6.25	1	0	0	89.0202555854993
chr18	72987506	73046398	0	2	0	12.5	-12.5	1	0	0	12.4997972418869
chr18	73046398	73479464	0	1	0	6.25	-6.25	1	0	0	89.0202555854993
chr18	73479464	73747137	0	1	0	6.25	-6.25	1	0	0	89.0202555854993
chr18	73747137	74720240	0	2	0	12.5	-12.5	1	0	0	12.4997972418869
chr18	74720240	75840975	0	1	0	6.25	-6.25	1	0	0	89.0202555854993
chr18	75840975	75899673	0	2	0	12.5	-12.5	1	0	0	12.4997972418869
chr18	75899673	78077248	0	1	0	6.25	-6.25	1	0	0	89.0202555854993
chr21	9764385	11175925	2	4	28.57	25	3.57	1	1.1903379194762	0.0822924802159727	12.0795309024365
chr21	11175925	23052452	0	0	0	0	0	1	0	0	Inf
chr21	23052452	23139334	0	1	0	6.25	-6.25	1	0	0	89.0202555854993
chr21	23139334	23769536	0	0	0	0	0	1	0	0	Inf
chr21	23769536	23855958	0	1	0	6.25	-6.25	1	0	0	89.0202555854993
chr22	18286644	18401302	0	2	0	12.5	-12.5	1	0	0	12.4997972418869
chr22	18401302	18404136	0	1	0	6.25	-6.25	1	0	0	89.0202555854993
chr22	18404136	25660252	0	0	0	0	0	1	0	0	Inf
chr22	25660252	25806743	1	0	14.29	0	14.29	0.304347826086957	Inf	0.0586079109409877	Inf
chr22	25806743	25906062	1	0	14.29	0	14.29	0.304347826086957	Inf	0.0586079109409877	Inf
