# Supplementary material for: 1p36 deletion is a marker for tumour dissemination in microsatellite stable stage II-III colon cancer
Source: BMC Cancer. 2014 Nov 24;14:872. doi: 10.1186/1471-2407-14-872 (PMC4251789; doi:10.1186/1471-2407-14-872)
Supplement: Supplementary file 1 — Additional file 1: This file includes supplementary figures, genome-wide copy number estimates and statistics. (ZIP 5 MB) [file 12885_2014_5046_MOESM1_ESM.zip › Supplementary Data/MSI statistics/Focal Gain.Recurrence (MSI-H).No recurrence (MSI-H).txt]

Chromosome	Start (hg19)	End (hg19)	Observations in G1	Observations in G2	Frequency G1 (%)	Frequency G2 (%)	Frequency difference	Fisher's Exact test p-value	Odds Ratio	Lower 95% CI	Upper 95% CI
chr1	72713907	72739223	1	0	14.29	0	14.29	0.304347826086957	Inf	0.0586079109409877	Inf
chr1	72739223	72768458	1	1	14.29	6.25	8.04	0.525691699604743	2.39047137129485	0.0273323248567808	208.670224838252
chr1	72768458	72768926	1	2	14.29	12.5	1.79	1	1.15868179005575	0.0169851488699286	26.5516027057704
chr1	72768926	72798602	2	2	28.57	12.5	16.07	0.557312252964427	2.66172837546024	0.154437616021671	46.4653161806281
chr1	72798602	72811532	2	1	28.57	6.25	22.32	0.209486166007905	5.46411740091185	0.237866569669179	375.758130933754
chr1	72811532	72816882	1	1	14.29	6.25	8.04	0.525691699604743	2.39047137129485	0.0273323248567808	208.670224838252
chr1	72816882	72822651	1	0	14.29	0	14.29	0.304347826086957	Inf	0.0586079109409877	Inf
chr5	57309051	57309590	1	0	14.29	0	14.29	0.304347826086957	Inf	0.0586079109409877	Inf
chr5	57309590	57323830	1	1	14.29	6.25	8.04	0.525691699604743	2.39047137129485	0.0273323248567808	208.670224838252
chr5	57323830	57326095	2	1	28.57	6.25	22.32	0.209486166007905	5.46411740091185	0.237866569669179	375.758130933754
chr5	57326095	57353585	2	2	28.57	12.5	16.07	0.557312252964427	2.66172837546024	0.154437616021671	46.4653161806281
chr5	57353585	57360159	1	2	14.29	12.5	1.79	1	1.15868179005575	0.0169851488699286	26.5516027057704
chr5	57360159	57372247	1	1	14.29	6.25	8.04	0.525691699604743	2.39047137129485	0.0273323248567808	208.670224838252
chr5	57372247	57372430	0	1	0	6.25	-6.25	1	0	0	89.0202555854993
chr20	1560937	1599357	1	0	14.29	0	14.29	0.304347826086957	Inf	0.0586079109409877	Inf
chr2	89132096	89148677	1	0	14.29	0	14.29	0.304347826086957	Inf	0.0586079109409877	Inf
chr2	89148677	89377330	1	1	14.29	6.25	8.04	0.525691699604743	2.39047137129485	0.0273323248567808	208.670224838252
chr2	89377330	89418269	1	0	14.29	0	14.29	0.304347826086957	Inf	0.0586079109409877	Inf
chr3	162513120	162627609	1	0	14.29	0	14.29	0.304347826086957	Inf	0.0586079109409877	Inf
