# Supplementary material for: 1p36 deletion is a marker for tumour dissemination in microsatellite stable stage II-III colon cancer
Source: BMC Cancer. 2014 Nov 24;14:872. doi: 10.1186/1471-2407-14-872 (PMC4251789; doi:10.1186/1471-2407-14-872)
Supplement: Supplementary file 1 — Additional file 1: This file includes supplementary figures, genome-wide copy number estimates and statistics. (ZIP 5 MB) [file 12885_2014_5046_MOESM1_ESM.zip › Supplementary Data/MSI statistics/Focal Loss.Recurrence (MSI-H).No recurrence (MSI-H).txt]

Chromosome	Start (hg19)	End (hg19)	Observations in G1	Observations in G2	Frequency G1 (%)	Frequency G2 (%)	Frequency difference	Fisher's Exact test p-value	Odds Ratio	Lower 95% CI	Upper 95% CI
chr1	15842666	16048113	0	1	0	6.25	-6.25	1	0	0	89.0202555854993
chr1	16048113	25532279	0	0	0	0	0	1	0	0	Inf
chr1	25532279	25552210	0	1	0	6.25	-6.25	1	0	0	89.0202555854993
chr1	25552210	25654244	1	2	14.29	12.5	1.79	1	1.15868179005575	0.0169851488699286	26.5516027057704
chr1	25654244	25668249	1	1	14.29	6.25	8.04	0.525691699604743	2.39047137129485	0.0273323248567808	208.670224838252
chr1	25668249	35057714	0	0	0	0	0	1	0	0	Inf
chr1	35057714	35117978	0	1	0	6.25	-6.25	1	0	0	89.0202555854993
chr1	35117978	49126156	0	0	0	0	0	1	0	0	Inf
chr1	49126156	49197334	0	1	0	6.25	-6.25	1	0	0	89.0202555854993
chr1	49197334	49754318	0	0	0	0	0	1	0	0	Inf
chr1	49754318	49869787	0	1	0	6.25	-6.25	1	0	0	89.0202555854993
chr1	49869787	50010441	0	0	0	0	0	1	0	0	Inf
chr1	50010441	50109449	1	0	14.29	0	14.29	0.304347826086957	Inf	0.0586079109409877	Inf
chr1	50109449	50268727	2	0	28.57	0	28.57	0.0830039525691699	Inf	0.457209885098536	Inf
chr1	50268727	50387962	1	0	14.29	0	14.29	0.304347826086957	Inf	0.0586079109409877	Inf
chr1	50387962	56070979	0	0	0	0	0	1	0	0	Inf
chr1	56070979	56425039	0	1	0	6.25	-6.25	1	0	0	89.0202555854993
chr1	56425039	65907617	0	0	0	0	0	1	0	0	Inf
chr1	65907617	66055065	0	2	0	12.5	-12.5	1	0	0	12.4997972418869
chr1	66055065	73010593	0	0	0	0	0	1	0	0	Inf
chr1	73010593	73097134	0	1	0	6.25	-6.25	1	0	0	89.0202555854993
chr1	73097134	101205204	0	0	0	0	0	1	0	0	Inf
chr1	101205204	101360253	0	1	0	6.25	-6.25	1	0	0	89.0202555854993
chr1	101360253	106984394	0	0	0	0	0	1	0	0	Inf
chr1	106984394	107149953	0	1	0	6.25	-6.25	1	0	0	89.0202555854993
chr1	107149953	110690150	0	0	0	0	0	1	0	0	Inf
chr1	110690150	110823624	1	0	14.29	0	14.29	0.304347826086957	Inf	0.0586079109409877	Inf
chr1	110823624	111368243	0	0	0	0	0	1	0	0	Inf
chr1	111368243	111370452	1	1	14.29	6.25	8.04	0.525691699604743	2.39047137129485	0.0273323248567808	208.670224838252
chr1	111370452	111377467	1	2	14.29	12.5	1.79	1	1.15868179005575	0.0169851488699286	26.5516027057704
chr1	111377467	111390153	1	3	14.29	18.75	-4.46	1	0.73205819221836	0.0118209074754566	11.5928721885161
chr1	111390153	111400485	0	2	0	12.5	-12.5	1	0	0	12.4997972418869
chr1	111400485	111401403	0	1	0	6.25	-6.25	1	0	0	89.0202555854993
chr1	111401403	112695813	0	0	0	0	0	1	0	0	Inf
chr1	112695813	112696140	1	0	14.29	0	14.29	0.304347826086957	Inf	0.0586079109409877	Inf
chr1	112696140	112766255	1	1	14.29	6.25	8.04	0.525691699604743	2.39047137129485	0.0273323248567808	208.670224838252
chr1	112766255	146910319	0	0	0	0	0	1	0	0	Inf
chr1	146910319	146969507	1	0	14.29	0	14.29	0.304347826086957	Inf	0.0586079109409877	Inf
chr1	146969507	152547919	0	0	0	0	0	1	0	0	Inf
chr1	152547919	152547986	1	2	14.29	12.5	1.79	1	1.15868179005575	0.0169851488699286	26.5516027057704
chr1	152547986	152548103	2	3	28.57	18.75	9.82	0.621385479509049	1.6898615020969	0.10997804464975	20.1476995002698
chr1	152548103	152548298	3	8	42.86	50	-7.14	1	0.759436920448023	0.0825598154762903	6.22674903433667
chr1	152548298	152549861	3	9	42.86	56.25	-13.39	0.666846143491722	0.597332438856486	0.064429770335107	4.89086767085606
chr1	152549861	152552058	3	10	42.86	62.5	-19.64	0.650020191142819	0.466466216777646	0.0493936844385535	3.85211709014277
chr1	152552058	152552470	4	10	57.14	62.5	-5.36	1	0.807893766437391	0.0951338048190108	7.51589649331135
chr1	152552470	152586558	4	11	57.14	68.75	-11.61	0.657019787319962	0.6198547904571	0.0699692270760355	5.88964178268698
chr1	152586558	152588544	3	10	42.86	62.5	-19.64	0.650020191142819	0.466466216777646	0.0493936844385535	3.85211709014277
chr1	152588544	152590536	1	5	14.29	31.25	-16.96	0.621385479509049	0.381330713389679	0.00666576749354914	4.74471161196721
chr1	152590536	152590706	1	2	14.29	12.5	1.79	1	1.15868179005575	0.0169851488699286	26.5516027057704
chr1	152590706	152591326	1	1	14.29	6.25	8.04	0.525691699604743	2.39047137129485	0.0273323248567808	208.670224838252
chr1	152591326	152591500	0	1	0	6.25	-6.25	1	0	0	89.0202555854993
chr1	152591500	152755463	0	0	0	0	0	1	0	0	Inf
chr1	152755463	152756480	0	1	0	6.25	-6.25	1	0	0	89.0202555854993
chr1	152756480	152757248	1	5	14.29	31.25	-16.96	0.621385479509049	0.381330713389679	0.00666576749354914	4.74471161196721
chr1	152757248	152778696	2	5	28.57	31.25	-2.68	1	0.884876179309654	0.0633402492386605	8.26525833461055
chr1	152778696	152779500	2	4	28.57	25	3.57	1	1.1903379194762	0.0822924802159727	12.0795309024365
chr1	152779500	152782123	1	0	14.29	0	14.29	0.304347826086957	Inf	0.0586079109409877	Inf
chr1	152782123	180333993	0	0	0	0	0	1	0	0	Inf
chr1	180333993	180505799	1	0	14.29	0	14.29	0.304347826086957	Inf	0.0586079109409877	Inf
chr1	180505799	185217463	0	0	0	0	0	1	0	0	Inf
chr1	185217463	186188333	0	1	0	6.25	-6.25	1	0	0	89.0202555854993
chr1	186188333	188918460	0	0	0	0	0	1	0	0	Inf
chr1	188918460	189002575	0	1	0	6.25	-6.25	1	0	0	89.0202555854993
chr1	189002575	196726535	0	0	0	0	0	1	0	0	Inf
chr1	196726535	196801720	1	0	14.29	0	14.29	0.304347826086957	Inf	0.0586079109409877	Inf
chr1	196801720	221288925	0	0	0	0	0	1	0	0	Inf
chr1	221288925	221458451	0	1	0	6.25	-6.25	1	0	0	89.0202555854993
chr1	221458451	222123940	0	1	0	6.25	-6.25	1	0	0	89.0202555854993
chr1	222123940	245469427	0	0	0	0	0	1	0	0	Inf
chr1	245469427	245618986	0	1	0	6.25	-6.25	1	0	0	89.0202555854993
chr2	4209776	4236965	0	1	0	6.25	-6.25	1	0	0	89.0202555854993
chr2	4236965	17217046	0	0	0	0	0	1	0	0	Inf
chr2	17217046	17237933	0	1	0	6.25	-6.25	1	0	0	89.0202555854993
chr2	17237933	18794551	0	0	0	0	0	1	0	0	Inf
chr2	18794551	18886845	0	1	0	6.25	-6.25	1	0	0	89.0202555854993
chr2	18886845	24597126	0	0	0	0	0	1	0	0	Inf
chr2	24597126	24660793	0	1	0	6.25	-6.25	1	0	0	89.0202555854993
chr2	24660793	25136163	0	0	0	0	0	1	0	0	Inf
chr2	25136163	25484870	0	1	0	6.25	-6.25	1	0	0	89.0202555854993
chr2	25484870	34595093	0	0	0	0	0	1	0	0	Inf
chr2	34595093	34661457	0	1	0	6.25	-6.25	1	0	0	89.0202555854993
chr2	34661457	34737116	0	2	0	12.5	-12.5	1	0	0	12.4997972418869
chr2	34737116	34813528	0	1	0	6.25	-6.25	1	0	0	89.0202555854993
chr2	34813528	35858446	0	0	0	0	0	1	0	0	Inf
chr2	35858446	35905918	1	0	14.29	0	14.29	0.304347826086957	Inf	0.0586079109409877	Inf
chr2	35905918	41099175	0	0	0	0	0	1	0	0	Inf
chr2	41099175	41236572	0	1	0	6.25	-6.25	1	0	0	89.0202555854993
chr2	41236572	52699856	0	0	0	0	0	1	0	0	Inf
chr2	52699856	52747747	0	1	0	6.25	-6.25	1	0	0	89.0202555854993
chr2	52747747	52842339	1	1	14.29	6.25	8.04	0.525691699604743	2.39047137129485	0.0273323248567808	208.670224838252
chr2	52842339	52868444	0	1	0	6.25	-6.25	1	0	0	89.0202555854993
chr2	52868444	89500819	0	0	0	0	0	1	0	0	Inf
chr2	89500819	89569727	0	1	0	6.25	-6.25	1	0	0	89.0202555854993
chr2	89569727	90321410	2	1	28.57	6.25	22.32	0.209486166007905	5.46411740091185	0.237866569669179	375.758130933754
chr2	90321410	117235795	0	0	0	0	0	1	0	0	Inf
chr2	117235795	117316806	0	1	0	6.25	-6.25	1	0	0	89.0202555854993
chr2	117316806	118514942	0	0	0	0	0	1	0	0	Inf
chr2	118514942	118591198	0	1	0	6.25	-6.25	1	0	0	89.0202555854993
chr2	118591198	146835346	0	0	0	0	0	1	0	0	Inf
chr2	146835346	146878944	1	1	14.29	6.25	8.04	0.525691699604743	2.39047137129485	0.0273323248567808	208.670224838252
chr2	146878944	171916800	0	0	0	0	0	1	0	0	Inf
chr2	171916800	172070131	1	0	14.29	0	14.29	0.304347826086957	Inf	0.0586079109409877	Inf
chr2	172070131	178192868	0	0	0	0	0	1	0	0	Inf
chr2	178192868	178381770	1	0	14.29	0	14.29	0.304347826086957	Inf	0.0586079109409877	Inf
chr2	178381770	189868112	0	0	0	0	0	1	0	0	Inf
chr2	189868112	190007280	1	0	14.29	0	14.29	0.304347826086957	Inf	0.0586079109409877	Inf
chr2	190007280	195863352	0	0	0	0	0	1	0	0	Inf
chr2	195863352	195942551	0	1	0	6.25	-6.25	1	0	0	89.0202555854993
chr2	195942551	206055049	0	0	0	0	0	1	0	0	Inf
chr2	206055049	206141718	0	1	0	6.25	-6.25	1	0	0	89.0202555854993
chr2	206141718	242772053	0	0	0	0	0	1	0	0	Inf
chr2	242772053	242917506	1	0	14.29	0	14.29	0.304347826086957	Inf	0.0586079109409877	Inf
chr2	242917506	242918340	1	1	14.29	6.25	8.04	0.525691699604743	2.39047137129485	0.0273323248567808	208.670224838252
chr2	242918340	243019595	1	2	14.29	12.5	1.79	1	1.15868179005575	0.0169851488699286	26.5516027057704
chr2	243019595	243199373	1	1	14.29	6.25	8.04	0.525691699604743	2.39047137129485	0.0273323248567808	208.670224838252
chr3	295717	336320	0	1	0	6.25	-6.25	1	0	0	89.0202555854993
chr3	336320	563033	0	0	0	0	0	1	0	0	Inf
chr3	563033	989491	0	1	0	6.25	-6.25	1	0	0	89.0202555854993
chr3	989491	6617401	0	0	0	0	0	1	0	0	Inf
chr3	6617401	6663644	0	2	0	12.5	-12.5	1	0	0	12.4997972418869
chr3	6663644	6726360	0	1	0	6.25	-6.25	1	0	0	89.0202555854993
chr3	6726360	31752318	0	0	0	0	0	1	0	0	Inf
chr3	31752318	31933684	1	0	14.29	0	14.29	0.304347826086957	Inf	0.0586079109409877	Inf
chr3	31933684	59764216	0	0	0	0	0	1	0	0	Inf
chr3	59764216	60001619	0	1	0	6.25	-6.25	1	0	0	89.0202555854993
chr3	60001619	60088271	0	2	0	12.5	-12.5	1	0	0	12.4997972418869
chr3	60088271	60215535	1	2	14.29	12.5	1.79	1	1.15868179005575	0.0169851488699286	26.5516027057704
chr3	60215535	60235425	1	3	14.29	18.75	-4.46	1	0.73205819221836	0.0118209074754566	11.5928721885161
chr3	60235425	60268065	2	3	28.57	18.75	9.82	0.621385479509049	1.6898615020969	0.10997804464975	20.1476995002698
chr3	60268065	60280930	2	4	28.57	25	3.57	1	1.1903379194762	0.0822924802159727	12.0795309024365
chr3	60280930	60283005	3	4	42.86	25	17.86	0.625839767985413	2.16623575528085	0.219721777388373	20.6976865426592
chr3	60283005	60296685	4	4	57.14	25	32.14	0.181895683174456	3.73632905151981	0.427603585237582	38.7156940478461
chr3	60296685	60315665	4	5	57.14	31.25	25.89	0.36303674787993	2.78932364443589	0.331087767963248	27.250368776229
chr3	60315665	60329231	4	5	57.14	31.25	25.89	0.36303674787993	2.78932364443589	0.331087767963248	27.250368776229
chr3	60329231	60365141	4	6	57.14	37.5	19.64	0.650020191142819	2.1437779715496	0.259597508746272	20.245503273683
chr3	60365141	60367822	4	5	57.14	31.25	25.89	0.36303674787993	2.78932364443589	0.331087767963248	27.250368776229
chr3	60367822	60433987	4	5	57.14	31.25	25.89	0.36303674787993	2.78932364443589	0.331087767963248	27.250368776229
chr3	60433987	60468433	4	5	57.14	31.25	25.89	0.36303674787993	2.78932364443589	0.331087767963248	27.250368776229
chr3	60468433	60472320	4	5	57.14	31.25	25.89	0.36303674787993	2.78932364443589	0.331087767963248	27.250368776229
chr3	60472320	60495163	4	5	57.14	31.25	25.89	0.36303674787993	2.78932364443589	0.331087767963248	27.250368776229
chr3	60495163	60506414	4	4	57.14	25	32.14	0.181895683174456	3.73632905151981	0.427603585237582	38.7156940478461
chr3	60506414	60510277	4	4	57.14	25	32.14	0.181895683174456	3.73632905151981	0.427603585237582	38.7156940478461
chr3	60510277	60532072	4	5	57.14	31.25	25.89	0.36303674787993	2.78932364443589	0.331087767963248	27.250368776229
chr3	60532072	60545923	4	4	57.14	25	32.14	0.181895683174456	3.73632905151981	0.427603585237582	38.7156940478461
chr3	60545923	60554805	4	4	57.14	25	32.14	0.181895683174456	3.73632905151981	0.427603585237582	38.7156940478461
chr3	60554805	60581314	4	3	57.14	18.75	38.39	0.137352798410814	5.26631552689454	0.565495637934044	61.3518818779607
chr3	60581314	60591575	3	3	42.86	18.75	24.11	0.318493863116289	3.06622877349874	0.29164285350338	34.0536399838314
chr3	60591575	60593085	3	3	42.86	18.75	24.11	0.318493863116289	3.06622877349874	0.29164285350338	34.0536399838314
chr3	60593085	60609955	3	2	42.86	12.5	30.36	0.142084460162263	4.80932794615388	0.404658609373826	77.4773805341411
chr3	60609955	60647804	2	2	28.57	12.5	16.07	0.557312252964427	2.66172837546024	0.154437616021671	46.4653161806281
chr3	60647804	60897773	1	2	14.29	12.5	1.79	1	1.15868179005575	0.0169851488699286	26.5516027057704
chr3	60897773	60904521	1	2	14.29	12.5	1.79	1	1.15868179005575	0.0169851488699286	26.5516027057704
chr3	60904521	60990595	2	2	28.57	12.5	16.07	0.557312252964427	2.66172837546024	0.154437616021671	46.4653161806281
chr3	60990595	61137050	2	2	28.57	12.5	16.07	0.557312252964427	2.66172837546024	0.154437616021671	46.4653161806281
chr3	61137050	61171262	2	2	28.57	12.5	16.07	0.557312252964427	2.66172837546024	0.154437616021671	46.4653161806281
chr3	61171262	61198122	2	1	28.57	6.25	22.32	0.209486166007905	5.46411740091185	0.237866569669179	375.758130933754
chr3	61198122	61253418	2	0	28.57	0	28.57	0.0830039525691699	Inf	0.457209885098536	Inf
chr3	61253418	61281835	1	0	14.29	0	14.29	0.304347826086957	Inf	0.0586079109409877	Inf
chr3	61281835	65182261	0	0	0	0	0	1	0	0	Inf
chr3	65182261	65213401	1	0	14.29	0	14.29	0.304347826086957	Inf	0.0586079109409877	Inf
chr3	65213401	67649922	0	0	0	0	0	1	0	0	Inf
chr3	67649922	67742648	0	1	0	6.25	-6.25	1	0	0	89.0202555854993
chr3	67742648	68692820	0	0	0	0	0	1	0	0	Inf
chr3	68692820	68873921	0	1	0	6.25	-6.25	1	0	0	89.0202555854993
chr3	68873921	75424139	0	0	0	0	0	1	0	0	Inf
chr3	75424139	75701268	0	1	0	6.25	-6.25	1	0	0	89.0202555854993
chr3	75701268	76425866	0	0	0	0	0	1	0	0	Inf
chr3	76425866	76492628	1	0	14.29	0	14.29	0.304347826086957	Inf	0.0586079109409877	Inf
chr3	76492628	83897085	0	0	0	0	0	1	0	0	Inf
chr3	83897085	84081449	1	0	14.29	0	14.29	0.304347826086957	Inf	0.0586079109409877	Inf
chr3	84081449	97231849	0	0	0	0	0	1	0	0	Inf
chr3	97231849	97362195	0	1	0	6.25	-6.25	1	0	0	89.0202555854993
chr3	97362195	98941121	0	0	0	0	0	1	0	0	Inf
chr3	98941121	98971672	1	0	14.29	0	14.29	0.304347826086957	Inf	0.0586079109409877	Inf
chr3	98971672	111878675	0	0	0	0	0	1	0	0	Inf
chr3	111878675	112044103	1	0	14.29	0	14.29	0.304347826086957	Inf	0.0586079109409877	Inf
chr3	112044103	114076201	0	0	0	0	0	1	0	0	Inf
chr3	114076201	114346274	1	0	14.29	0	14.29	0.304347826086957	Inf	0.0586079109409877	Inf
chr3	114346274	115558298	0	0	0	0	0	1	0	0	Inf
chr3	115558298	115649934	0	1	0	6.25	-6.25	1	0	0	89.0202555854993
chr3	115649934	121561297	0	0	0	0	0	1	0	0	Inf
chr3	121561297	121736244	0	1	0	6.25	-6.25	1	0	0	89.0202555854993
chr3	121736244	128311396	0	0	0	0	0	1	0	0	Inf
chr3	128311396	128425102	1	0	14.29	0	14.29	0.304347826086957	Inf	0.0586079109409877	Inf
chr3	128425102	129761985	0	0	0	0	0	1	0	0	Inf
chr3	129761985	129763279	1	1	14.29	6.25	8.04	0.525691699604743	2.39047137129485	0.0273323248567808	208.670224838252
chr3	129763279	129766450	1	2	14.29	12.5	1.79	1	1.15868179005575	0.0169851488699286	26.5516027057704
chr3	129766450	129771199	2	4	28.57	25	3.57	1	1.1903379194762	0.0822924802159727	12.0795309024365
chr3	129771199	129806580	3	4	42.86	25	17.86	0.625839767985413	2.16623575528085	0.219721777388373	20.6976865426592
chr3	129806580	142094648	0	0	0	0	0	1	0	0	Inf
chr3	142094648	142333497	1	0	14.29	0	14.29	0.304347826086957	Inf	0.0586079109409877	Inf
chr3	142333497	142885240	0	0	0	0	0	1	0	0	Inf
chr3	142885240	142962847	1	0	14.29	0	14.29	0.304347826086957	Inf	0.0586079109409877	Inf
chr3	142962847	162504487	0	0	0	0	0	1	0	0	Inf
chr3	162504487	162505592	0	1	0	6.25	-6.25	1	0	0	89.0202555854993
chr3	162505592	162623848	0	2	0	12.5	-12.5	1	0	0	12.4997972418869
chr3	162623848	162623889	0	1	0	6.25	-6.25	1	0	0	89.0202555854993
chr5	13314131	13443384	0	1	0	6.25	-6.25	1	0	0	89.0202555854993
chr5	13443384	13790279	0	1	0	6.25	-6.25	1	0	0	89.0202555854993
chr5	13790279	36466202	0	0	0	0	0	1	0	0	Inf
chr5	36466202	36599416	0	1	0	6.25	-6.25	1	0	0	89.0202555854993
chr5	36599416	44395794	0	0	0	0	0	1	0	0	Inf
chr5	44395794	44566171	0	1	0	6.25	-6.25	1	0	0	89.0202555854993
chr5	44566171	77273958	0	0	0	0	0	1	0	0	Inf
chr5	77273958	77812937	1	0	14.29	0	14.29	0.304347826086957	Inf	0.0586079109409877	Inf
chr5	77812937	88302218	0	0	0	0	0	1	0	0	Inf
chr5	88302218	88474350	1	0	14.29	0	14.29	0.304347826086957	Inf	0.0586079109409877	Inf
chr5	88474350	89227998	0	0	0	0	0	1	0	0	Inf
chr5	89227998	89415535	0	1	0	6.25	-6.25	1	0	0	89.0202555854993
chr5	89415535	93737044	0	0	0	0	0	1	0	0	Inf
chr5	93737044	93922245	1	0	14.29	0	14.29	0.304347826086957	Inf	0.0586079109409877	Inf
chr5	93922245	97033903	0	0	0	0	0	1	0	0	Inf
chr5	97033903	97099496	1	0	14.29	0	14.29	0.304347826086957	Inf	0.0586079109409877	Inf
chr5	97099496	100130658	0	0	0	0	0	1	0	0	Inf
chr5	100130658	100331089	0	1	0	6.25	-6.25	1	0	0	89.0202555854993
chr5	100331089	107950637	0	0	0	0	0	1	0	0	Inf
chr5	107950637	108067015	0	1	0	6.25	-6.25	1	0	0	89.0202555854993
chr5	108067015	112562231	0	0	0	0	0	1	0	0	Inf
chr5	112562231	113118293	0	1	0	6.25	-6.25	1	0	0	89.0202555854993
chr5	113118293	147496339	0	0	0	0	0	1	0	0	Inf
chr5	147496339	147582758	0	1	0	6.25	-6.25	1	0	0	89.0202555854993
chr5	147582758	161475904	0	0	0	0	0	1	0	0	Inf
chr5	161475904	162046563	0	1	0	6.25	-6.25	1	0	0	89.0202555854993
chr5	162046563	171628989	0	0	0	0	0	1	0	0	Inf
chr5	171628989	171764166	1	0	14.29	0	14.29	0.304347826086957	Inf	0.0586079109409877	Inf
chr5	171764166	180215232	0	0	0	0	0	1	0	0	Inf
chr5	180215232	180498414	1	0	14.29	0	14.29	0.304347826086957	Inf	0.0586079109409877	Inf
chr6	1732190	1918192	1	0	14.29	0	14.29	0.304347826086957	Inf	0.0586079109409877	Inf
chr6	1918192	1947812	2	0	28.57	0	28.57	0.0830039525691699	Inf	0.457209885098536	Inf
chr6	1947812	1949664	2	1	28.57	6.25	22.32	0.209486166007905	5.46411740091185	0.237866569669179	375.758130933754
chr6	1949664	1996512	3	1	42.86	6.25	36.61	0.0671936758893281	9.81981765816747	0.610142602854574	625.396438773362
chr6	1996512	2000335	3	2	42.86	12.5	30.36	0.142084460162263	4.80932794615388	0.404658609373826	77.4773805341411
chr6	2000335	2041901	4	2	57.14	12.5	44.64	0.0450038138825324	8.20318274552477	0.779694643064096	133.556966550102
chr6	2041901	2051494	3	2	42.86	12.5	30.36	0.142084460162263	4.80932794615388	0.404658609373826	77.4773805341411
chr6	2051494	2057631	3	3	42.86	18.75	24.11	0.318493863116289	3.06622877349874	0.29164285350338	34.0536399838314
chr6	2057631	2100378	2	3	28.57	18.75	9.82	0.621385479509049	1.6898615020969	0.10997804464975	20.1476995002698
chr6	2100378	2141276	2	2	28.57	12.5	16.07	0.557312252964427	2.66172837546024	0.154437616021671	46.4653161806281
chr6	2141276	2178145	1	2	14.29	12.5	1.79	1	1.15868179005575	0.0169851488699286	26.5516027057704
chr6	2178145	2187688	1	1	14.29	6.25	8.04	0.525691699604743	2.39047137129485	0.0273323248567808	208.670224838252
chr6	2187688	2238291	1	0	14.29	0	14.29	0.304347826086957	Inf	0.0586079109409877	Inf
chr6	2238291	11824860	0	0	0	0	0	1	0	0	Inf
chr6	11824860	11930910	1	0	14.29	0	14.29	0.304347826086957	Inf	0.0586079109409877	Inf
chr6	11930910	12036860	1	1	14.29	6.25	8.04	0.525691699604743	2.39047137129485	0.0273323248567808	208.670224838252
chr6	12036860	12429900	1	0	14.29	0	14.29	0.304347826086957	Inf	0.0586079109409877	Inf
chr6	12429900	12517906	1	0	14.29	0	14.29	0.304347826086957	Inf	0.0586079109409877	Inf
chr6	12517906	16374646	0	0	0	0	0	1	0	0	Inf
chr6	16374646	16420981	1	0	14.29	0	14.29	0.304347826086957	Inf	0.0586079109409877	Inf
chr6	16420981	39789036	0	0	0	0	0	1	0	0	Inf
chr6	39789036	40118130	1	0	14.29	0	14.29	0.304347826086957	Inf	0.0586079109409877	Inf
chr6	40118130	40236009	0	0	0	0	0	1	0	0	Inf
chr6	40236009	40504167	1	0	14.29	0	14.29	0.304347826086957	Inf	0.0586079109409877	Inf
chr6	40504167	47887737	0	0	0	0	0	1	0	0	Inf
chr6	47887737	48668682	0	1	0	6.25	-6.25	1	0	0	89.0202555854993
chr6	48668682	57096647	0	0	0	0	0	1	0	0	Inf
chr6	57096647	57177240	0	1	0	6.25	-6.25	1	0	0	89.0202555854993
chr6	57177240	65274533	0	0	0	0	0	1	0	0	Inf
chr6	65274533	65482727	1	0	14.29	0	14.29	0.304347826086957	Inf	0.0586079109409877	Inf
chr6	65482727	66062255	0	0	0	0	0	1	0	0	Inf
chr6	66062255	66132013	1	0	14.29	0	14.29	0.304347826086957	Inf	0.0586079109409877	Inf
chr6	66132013	66536914	0	0	0	0	0	1	0	0	Inf
chr6	66536914	66608681	0	1	0	6.25	-6.25	1	0	0	89.0202555854993
chr6	66608681	67000176	0	0	0	0	0	1	0	0	Inf
chr6	67000176	67008548	1	0	14.29	0	14.29	0.304347826086957	Inf	0.0586079109409877	Inf
chr6	67008548	67049017	1	1	14.29	6.25	8.04	0.525691699604743	2.39047137129485	0.0273323248567808	208.670224838252
chr6	67049017	77034889	0	0	0	0	0	1	0	0	Inf
chr6	77034889	77198270	0	1	0	6.25	-6.25	1	0	0	89.0202555854993
chr6	77198270	77418141	0	0	0	0	0	1	0	0	Inf
chr6	77418141	77472417	0	2	0	12.5	-12.5	1	0	0	12.4997972418869
chr6	77472417	78962232	0	0	0	0	0	1	0	0	Inf
chr6	78962232	78962744	0	1	0	6.25	-6.25	1	0	0	89.0202555854993
chr6	78962744	78965977	0	2	0	12.5	-12.5	1	0	0	12.4997972418869
chr6	78965977	78969085	1	2	14.29	12.5	1.79	1	1.15868179005575	0.0169851488699286	26.5516027057704
chr6	78969085	78971747	1	3	14.29	18.75	-4.46	1	0.73205819221836	0.0118209074754566	11.5928721885161
chr6	78971747	78971792	1	4	14.29	25	-10.71	1	0.514007400466697	0.00872671428689798	6.9488799569557
chr6	78971792	78971818	1	6	14.29	37.5	-23.21	0.36600627353084	0.291974454825013	0.00519459614297234	3.46260522553971
chr6	78971818	78972317	1	7	14.29	43.75	-29.46	0.345219593974473	0.227686500336245	0.00409175133013725	2.62468576294419
chr6	78972317	78972544	2	7	28.57	43.75	-15.18	0.657019787319962	0.529008396130885	0.0390529485250284	4.58476287459729
chr6	78972544	78979346	3	7	42.86	43.75	-0.890000000000001	1	0.965801139845876	0.104863183633663	8.01083629260173
chr6	78979346	78983973	3	8	42.86	50	-7.14	1	0.759436920448023	0.0825598154762903	6.22674903433667
chr6	78983973	79026687	4	8	57.14	50	7.14	1	1.31676505720852	0.160597447317311	12.1124301723661
chr6	79026687	79026837	4	7	57.14	43.75	13.39	0.666846143491722	1.67410964975277	0.204462698093193	15.5207754862214
chr6	79026837	79027271	4	6	57.14	37.5	19.64	0.650020191142819	2.1437779715496	0.259597508746272	20.245503273683
chr6	79027271	79027328	3	5	42.86	31.25	11.61	0.657019787319962	1.61328107065619	0.169789613171309	14.2919972363465
chr6	79027328	79037215	2	5	28.57	31.25	-2.68	1	0.884876179309654	0.0633402492386605	8.26525833461055
chr6	79037215	79045828	0	2	0	12.5	-12.5	1	0	0	12.4997972418869
chr6	79045828	103734403	0	0	0	0	0	1	0	0	Inf
chr6	103734403	103734724	0	1	0	6.25	-6.25	1	0	0	89.0202555854993
chr6	103734724	103763766	0	2	0	12.5	-12.5	1	0	0	12.4997972418869
chr6	103763766	107955086	0	0	0	0	0	1	0	0	Inf
chr6	107955086	108678402	0	1	0	6.25	-6.25	1	0	0	89.0202555854993
chr6	108678402	108854992	0	1	0	6.25	-6.25	1	0	0	89.0202555854993
chr6	108854992	109003915	0	1	0	6.25	-6.25	1	0	0	89.0202555854993
chr6	109003915	109071110	0	1	0	6.25	-6.25	1	0	0	89.0202555854993
chr6	109071110	109500647	0	1	0	6.25	-6.25	1	0	0	89.0202555854993
chr6	109500647	110300095	0	1	0	6.25	-6.25	1	0	0	89.0202555854993
chr6	110300095	117217666	0	0	0	0	0	1	0	0	Inf
chr6	117217666	117320443	0	1	0	6.25	-6.25	1	0	0	89.0202555854993
chr6	117320443	125984558	0	0	0	0	0	1	0	0	Inf
chr6	125984558	126112576	1	0	14.29	0	14.29	0.304347826086957	Inf	0.0586079109409877	Inf
chr6	126112576	127047817	1	0	14.29	0	14.29	0.304347826086957	Inf	0.0586079109409877	Inf
chr6	127047817	127529111	1	0	14.29	0	14.29	0.304347826086957	Inf	0.0586079109409877	Inf
chr6	127529111	130588432	0	0	0	0	0	1	0	0	Inf
chr6	130588432	130701220	0	1	0	6.25	-6.25	1	0	0	89.0202555854993
chr6	130701220	146314543	0	0	0	0	0	1	0	0	Inf
chr6	146314543	146517376	0	1	0	6.25	-6.25	1	0	0	89.0202555854993
chr6	146517376	156693620	0	0	0	0	0	1	0	0	Inf
chr6	156693620	156805617	0	1	0	6.25	-6.25	1	0	0	89.0202555854993
chr6	156805617	169764716	0	0	0	0	0	1	0	0	Inf
chr6	169764716	170552289	0	1	0	6.25	-6.25	1	0	0	89.0202555854993
chr7	16651089	16832347	1	0	14.29	0	14.29	0.304347826086957	Inf	0.0586079109409877	Inf
chr7	16832347	17948113	0	0	0	0	0	1	0	0	Inf
chr7	17948113	18082898	0	1	0	6.25	-6.25	1	0	0	89.0202555854993
chr7	18082898	46880697	0	0	0	0	0	1	0	0	Inf
chr7	46880697	46963718	1	0	14.29	0	14.29	0.304347826086957	Inf	0.0586079109409877	Inf
chr7	46963718	64594203	0	0	0	0	0	1	0	0	Inf
chr7	64594203	64949440	1	0	14.29	0	14.29	0.304347826086957	Inf	0.0586079109409877	Inf
chr7	64949440	68124900	0	0	0	0	0	1	0	0	Inf
chr7	68124900	68233548	0	1	0	6.25	-6.25	1	0	0	89.0202555854993
chr7	68233548	89896123	0	0	0	0	0	1	0	0	Inf
chr7	89896123	90061507	1	0	14.29	0	14.29	0.304347826086957	Inf	0.0586079109409877	Inf
chr7	90061507	109159619	0	0	0	0	0	1	0	0	Inf
chr7	109159619	109275674	0	1	0	6.25	-6.25	1	0	0	89.0202555854993
chr7	109275674	109426244	0	0	0	0	0	1	0	0	Inf
chr7	109426244	109427549	1	0	14.29	0	14.29	0.304347826086957	Inf	0.0586079109409877	Inf
chr7	109427549	109431899	2	0	28.57	0	28.57	0.0830039525691699	Inf	0.457209885098536	Inf
chr7	109431899	109433762	2	1	28.57	6.25	22.32	0.209486166007905	5.46411740091185	0.237866569669179	375.758130933754
chr7	109433762	109453946	2	2	28.57	12.5	16.07	0.557312252964427	2.66172837546024	0.154437616021671	46.4653161806281
chr7	109453946	109458574	1	2	14.29	12.5	1.79	1	1.15868179005575	0.0169851488699286	26.5516027057704
chr7	109458574	109460623	0	2	0	12.5	-12.5	1	0	0	12.4997972418869
chr7	109460623	110955171	0	0	0	0	0	1	0	0	Inf
chr7	110955171	111097748	1	0	14.29	0	14.29	0.304347826086957	Inf	0.0586079109409877	Inf
chr7	111097748	133758031	0	0	0	0	0	1	0	0	Inf
chr7	133758031	133768892	0	1	0	6.25	-6.25	1	0	0	89.0202555854993
chr7	133768892	133774177	0	3	0	18.75	-18.75	0.525691699604743	0	0	5.65713397188339
chr7	133774177	133775307	2	3	28.57	18.75	9.82	0.621385479509049	1.6898615020969	0.10997804464975	20.1476995002698
chr7	133775307	133796947	2	4	28.57	25	3.57	1	1.1903379194762	0.0822924802159727	12.0795309024365
chr7	133796947	133802727	2	3	28.57	18.75	9.82	0.621385479509049	1.6898615020969	0.10997804464975	20.1476995002698
chr7	133802727	133815468	0	1	0	6.25	-6.25	1	0	0	89.0202555854993
chr7	133815468	141761352	0	0	0	0	0	1	0	0	Inf
chr7	141761352	141799060	0	1	0	6.25	-6.25	1	0	0	89.0202555854993
chr7	141799060	142434487	0	0	0	0	0	1	0	0	Inf
chr7	142434487	142452033	1	0	14.29	0	14.29	0.304347826086957	Inf	0.0586079109409877	Inf
chr7	142452033	142464361	1	1	14.29	6.25	8.04	0.525691699604743	2.39047137129485	0.0273323248567808	208.670224838252
chr7	142464361	142464934	1	2	14.29	12.5	1.79	1	1.15868179005575	0.0169851488699286	26.5516027057704
chr7	142464934	142467524	1	3	14.29	18.75	-4.46	1	0.73205819221836	0.0118209074754566	11.5928721885161
chr7	142467524	142486080	2	3	28.57	18.75	9.82	0.621385479509049	1.6898615020969	0.10997804464975	20.1476995002698
chr7	142486080	142486420	1	3	14.29	18.75	-4.46	1	0.73205819221836	0.0118209074754566	11.5928721885161
chr7	142486420	142491287	1	2	14.29	12.5	1.79	1	1.15868179005575	0.0169851488699286	26.5516027057704
chr7	142491287	142492573	1	1	14.29	6.25	8.04	0.525691699604743	2.39047137129485	0.0273323248567808	208.670224838252
chr7	142492573	143720008	0	0	0	0	0	1	0	0	Inf
chr7	143720008	143860013	0	1	0	6.25	-6.25	1	0	0	89.0202555854993
chr7	143860013	157898328	0	0	0	0	0	1	0	0	Inf
chr7	157898328	158103569	1	0	14.29	0	14.29	0.304347826086957	Inf	0.0586079109409877	Inf
chr7	158103569	158263321	1	0	14.29	0	14.29	0.304347826086957	Inf	0.0586079109409877	Inf
chr9	832935	880850	0	1	0	6.25	-6.25	1	0	0	89.0202555854993
chr9	880850	9417035	0	0	0	0	0	1	0	0	Inf
chr9	9417035	9476377	0	1	0	6.25	-6.25	1	0	0	89.0202555854993
chr9	9476377	9798646	0	0	0	0	0	1	0	0	Inf
chr9	9798646	9829360	0	1	0	6.25	-6.25	1	0	0	89.0202555854993
chr9	9829360	28297660	0	0	0	0	0	1	0	0	Inf
chr9	28297660	28509080	1	0	14.29	0	14.29	0.304347826086957	Inf	0.0586079109409877	Inf
chr9	28509080	28677453	1	0	14.29	0	14.29	0.304347826086957	Inf	0.0586079109409877	Inf
chr9	28677453	29006554	1	0	14.29	0	14.29	0.304347826086957	Inf	0.0586079109409877	Inf
chr9	29006554	29986122	0	0	0	0	0	1	0	0	Inf
chr9	29986122	30095145	0	1	0	6.25	-6.25	1	0	0	89.0202555854993
chr9	30095145	44238134	0	0	0	0	0	1	0	0	Inf
chr9	44238134	44247867	0	1	0	6.25	-6.25	1	0	0	89.0202555854993
chr9	44247867	44678541	0	2	0	12.5	-12.5	1	0	0	12.4997972418869
chr9	44678541	44860219	0	4	0	25	-25	0.272727272727273	0	0	3.43954609659514
chr9	44860219	44949920	0	2	0	12.5	-12.5	1	0	0	12.4997972418869
chr9	44949920	106344738	0	0	0	0	0	1	0	0	Inf
chr9	106344738	106466421	1	0	14.29	0	14.29	0.304347826086957	Inf	0.0586079109409877	Inf
chr9	106466421	121177659	0	0	0	0	0	1	0	0	Inf
chr9	121177659	121320645	0	1	0	6.25	-6.25	1	0	0	89.0202555854993
chr10	16443204	16558903	0	1	0	6.25	-6.25	1	0	0	89.0202555854993
chr10	16558903	19559504	0	0	0	0	0	1	0	0	Inf
chr10	19559504	19701406	1	0	14.29	0	14.29	0.304347826086957	Inf	0.0586079109409877	Inf
chr10	19701406	19816132	1	0	14.29	0	14.29	0.304347826086957	Inf	0.0586079109409877	Inf
chr10	19816132	20364720	1	0	14.29	0	14.29	0.304347826086957	Inf	0.0586079109409877	Inf
chr10	20364720	21855217	0	0	0	0	0	1	0	0	Inf
chr10	21855217	22564798	1	0	14.29	0	14.29	0.304347826086957	Inf	0.0586079109409877	Inf
chr10	22564798	23416024	0	0	0	0	0	1	0	0	Inf
chr10	23416024	23635567	0	1	0	6.25	-6.25	1	0	0	89.0202555854993
chr10	23635567	28110796	0	0	0	0	0	1	0	0	Inf
chr10	28110796	28256814	1	0	14.29	0	14.29	0.304347826086957	Inf	0.0586079109409877	Inf
chr10	28256814	53471305	0	0	0	0	0	1	0	0	Inf
chr10	53471305	53579276	1	0	14.29	0	14.29	0.304347826086957	Inf	0.0586079109409877	Inf
chr10	53579276	58087953	0	0	0	0	0	1	0	0	Inf
chr10	58087953	58516462	0	1	0	6.25	-6.25	1	0	0	89.0202555854993
chr10	58516462	58562567	1	1	14.29	6.25	8.04	0.525691699604743	2.39047137129485	0.0273323248567808	208.670224838252
chr10	58562567	58947849	0	1	0	6.25	-6.25	1	0	0	89.0202555854993
chr10	58947849	59026793	0	1	0	6.25	-6.25	1	0	0	89.0202555854993
chr10	59026793	59366282	0	0	0	0	0	1	0	0	Inf
chr10	59366282	59498287	0	1	0	6.25	-6.25	1	0	0	89.0202555854993
chr10	59498287	60875779	0	0	0	0	0	1	0	0	Inf
chr10	60875779	61036493	0	1	0	6.25	-6.25	1	0	0	89.0202555854993
chr10	61036493	64881998	0	0	0	0	0	1	0	0	Inf
chr10	64881998	65482547	1	0	14.29	0	14.29	0.304347826086957	Inf	0.0586079109409877	Inf
chr10	65482547	65633347	1	0	14.29	0	14.29	0.304347826086957	Inf	0.0586079109409877	Inf
chr10	65633347	67289052	0	0	0	0	0	1	0	0	Inf
chr10	67289052	67318621	0	1	0	6.25	-6.25	1	0	0	89.0202555854993
chr10	67318621	68446188	0	0	0	0	0	1	0	0	Inf
chr10	68446188	68791577	0	1	0	6.25	-6.25	1	0	0	89.0202555854993
chr10	68791577	69549718	0	0	0	0	0	1	0	0	Inf
chr10	69549718	69729886	1	0	14.29	0	14.29	0.304347826086957	Inf	0.0586079109409877	Inf
chr10	69729886	74832518	0	0	0	0	0	1	0	0	Inf
chr10	74832518	75080340	0	1	0	6.25	-6.25	1	0	0	89.0202555854993
chr10	75080340	85220457	0	0	0	0	0	1	0	0	Inf
chr10	85220457	85320186	0	1	0	6.25	-6.25	1	0	0	89.0202555854993
chr10	85320186	102222743	0	0	0	0	0	1	0	0	Inf
chr10	102222743	102372076	0	1	0	6.25	-6.25	1	0	0	89.0202555854993
chr10	102372076	111388002	0	0	0	0	0	1	0	0	Inf
chr10	111388002	111534810	0	1	0	6.25	-6.25	1	0	0	89.0202555854993
chr10	111534810	111984024	0	0	0	0	0	1	0	0	Inf
chr10	111984024	112440634	0	1	0	6.25	-6.25	1	0	0	89.0202555854993
chr10	112440634	112536972	0	1	0	6.25	-6.25	1	0	0	89.0202555854993
chr16	1835909	2004235	0	1	0	6.25	-6.25	1	0	0	89.0202555854993
chr16	2004235	5950968	0	0	0	0	0	1	0	0	Inf
chr16	5950968	6182935	1	0	14.29	0	14.29	0.304347826086957	Inf	0.0586079109409877	Inf
chr16	6182935	6346767	1	1	14.29	6.25	8.04	0.525691699604743	2.39047137129485	0.0273323248567808	208.670224838252
chr16	6346767	6419028	1	1	14.29	6.25	8.04	0.525691699604743	2.39047137129485	0.0273323248567808	208.670224838252
chr16	6419028	6426234	1	2	14.29	12.5	1.79	1	1.15868179005575	0.0169851488699286	26.5516027057704
chr16	6426234	6495753	1	1	14.29	6.25	8.04	0.525691699604743	2.39047137129485	0.0273323248567808	208.670224838252
chr16	6495753	6593684	1	0	14.29	0	14.29	0.304347826086957	Inf	0.0586079109409877	Inf
chr16	6593684	6606331	1	1	14.29	6.25	8.04	0.525691699604743	2.39047137129485	0.0273323248567808	208.670224838252
chr16	6606331	6632558	2	1	28.57	6.25	22.32	0.209486166007905	5.46411740091185	0.237866569669179	375.758130933754
chr16	6632558	6725037	1	1	14.29	6.25	8.04	0.525691699604743	2.39047137129485	0.0273323248567808	208.670224838252
chr16	6725037	6747797	2	1	28.57	6.25	22.32	0.209486166007905	5.46411740091185	0.237866569669179	375.758130933754
chr16	6747797	6812733	2	2	28.57	12.5	16.07	0.557312252964427	2.66172837546024	0.154437616021671	46.4653161806281
chr16	6812733	6824358	1	2	14.29	12.5	1.79	1	1.15868179005575	0.0169851488699286	26.5516027057704
chr16	6824358	6831575	1	3	14.29	18.75	-4.46	1	0.73205819221836	0.0118209074754566	11.5928721885161
chr16	6831575	6909486	1	2	14.29	12.5	1.79	1	1.15868179005575	0.0169851488699286	26.5516027057704
chr16	6909486	6926358	2	2	28.57	12.5	16.07	0.557312252964427	2.66172837546024	0.154437616021671	46.4653161806281
chr16	6926358	7004429	2	1	28.57	6.25	22.32	0.209486166007905	5.46411740091185	0.237866569669179	375.758130933754
chr16	7004429	7052381	2	1	28.57	6.25	22.32	0.209486166007905	5.46411740091185	0.237866569669179	375.758130933754
chr16	7052381	7159560	1	1	14.29	6.25	8.04	0.525691699604743	2.39047137129485	0.0273323248567808	208.670224838252
chr16	7159560	7176015	1	0	14.29	0	14.29	0.304347826086957	Inf	0.0586079109409877	Inf
chr16	7176015	8054440	0	0	0	0	0	1	0	0	Inf
chr16	8054440	8113805	0	1	0	6.25	-6.25	1	0	0	89.0202555854993
chr16	8113805	8307308	0	0	0	0	0	1	0	0	Inf
chr16	8307308	8506218	0	1	0	6.25	-6.25	1	0	0	89.0202555854993
chr16	8506218	9783160	0	0	0	0	0	1	0	0	Inf
chr16	9783160	9817259	0	1	0	6.25	-6.25	1	0	0	89.0202555854993
chr16	9817259	22499976	0	0	0	0	0	1	0	0	Inf
chr16	22499976	22704191	0	2	0	12.5	-12.5	1	0	0	12.4997972418869
chr16	22704191	31658676	0	0	0	0	0	1	0	0	Inf
chr16	31658676	31861967	0	1	0	6.25	-6.25	1	0	0	89.0202555854993
chr16	31861967	75384143	0	0	0	0	0	1	0	0	Inf
chr16	75384143	75493565	1	0	14.29	0	14.29	0.304347826086957	Inf	0.0586079109409877	Inf
chr16	75493565	78204722	0	0	0	0	0	1	0	0	Inf
chr16	78204722	78293572	0	1	0	6.25	-6.25	1	0	0	89.0202555854993
chr16	78293572	78482540	0	0	0	0	0	1	0	0	Inf
chr16	78482540	78525303	1	0	14.29	0	14.29	0.304347826086957	Inf	0.0586079109409877	Inf
chr16	78525303	78672710	2	1	28.57	6.25	22.32	0.209486166007905	5.46411740091185	0.237866569669179	375.758130933754
chr16	78672710	78708277	2	2	28.57	12.5	16.07	0.557312252964427	2.66172837546024	0.154437616021671	46.4653161806281
chr16	78708277	78755742	2	3	28.57	18.75	9.82	0.621385479509049	1.6898615020969	0.10997804464975	20.1476995002698
chr16	78755742	78787311	2	2	28.57	12.5	16.07	0.557312252964427	2.66172837546024	0.154437616021671	46.4653161806281
chr16	78787311	78798792	1	2	14.29	12.5	1.79	1	1.15868179005575	0.0169851488699286	26.5516027057704
chr16	78798792	78805123	1	1	14.29	6.25	8.04	0.525691699604743	2.39047137129485	0.0273323248567808	208.670224838252
chr16	78805123	78854273	1	1	14.29	6.25	8.04	0.525691699604743	2.39047137129485	0.0273323248567808	208.670224838252
chr16	78854273	78863099	1	1	14.29	6.25	8.04	0.525691699604743	2.39047137129485	0.0273323248567808	208.670224838252
chr16	78863099	78909040	1	1	14.29	6.25	8.04	0.525691699604743	2.39047137129485	0.0273323248567808	208.670224838252
chr16	78909040	79242393	0	1	0	6.25	-6.25	1	0	0	89.0202555854993
chr17	17471894	17660829	0	1	0	6.25	-6.25	1	0	0	89.0202555854993
chr17	17660829	18291669	0	0	0	0	0	1	0	0	Inf
chr17	18291669	18303629	1	0	14.29	0	14.29	0.304347826086957	Inf	0.0586079109409877	Inf
chr17	18303629	18337627	1	1	14.29	6.25	8.04	0.525691699604743	2.39047137129485	0.0273323248567808	208.670224838252
chr17	18337627	18533204	1	2	14.29	12.5	1.79	1	1.15868179005575	0.0169851488699286	26.5516027057704
chr17	18533204	18535511	0	2	0	12.5	-12.5	1	0	0	12.4997972418869
chr17	18535511	18547432	0	1	0	6.25	-6.25	1	0	0	89.0202555854993
chr17	18547432	19981056	0	0	0	0	0	1	0	0	Inf
chr17	19981056	20135428	1	0	14.29	0	14.29	0.304347826086957	Inf	0.0586079109409877	Inf
chr17	20135428	21552185	0	0	0	0	0	1	0	0	Inf
chr17	21552185	22235650	0	1	0	6.25	-6.25	1	0	0	89.0202555854993
chr17	22235650	29075592	0	0	0	0	0	1	0	0	Inf
chr17	29075592	29265466	0	1	0	6.25	-6.25	1	0	0	89.0202555854993
chr17	29265466	44394417	0	0	0	0	0	1	0	0	Inf
chr17	44394417	44397744	0	1	0	6.25	-6.25	1	0	0	89.0202555854993
chr17	44397744	44774823	1	1	14.29	6.25	8.04	0.525691699604743	2.39047137129485	0.0273323248567808	208.670224838252
chr17	44774823	44791049	0	1	0	6.25	-6.25	1	0	0	89.0202555854993
chr17	44791049	64410281	0	0	0	0	0	1	0	0	Inf
chr17	64410281	64487712	1	0	14.29	0	14.29	0.304347826086957	Inf	0.0586079109409877	Inf
chr17	64487712	73003182	0	0	0	0	0	1	0	0	Inf
chr17	73003182	73161660	1	0	14.29	0	14.29	0.304347826086957	Inf	0.0586079109409877	Inf
chr4	10204989	10210038	1	3	14.29	18.75	-4.46	1	0.73205819221836	0.0118209074754566	11.5928721885161
chr4	10210038	10235711	1	4	14.29	25	-10.71	1	0.514007400466697	0.00872671428689798	6.9488799569557
chr4	10235711	10246085	0	1	0	6.25	-6.25	1	0	0	89.0202555854993
chr4	10246085	11538357	0	0	0	0	0	1	0	0	Inf
chr4	11538357	11663284	1	0	14.29	0	14.29	0.304347826086957	Inf	0.0586079109409877	Inf
chr4	11663284	14794216	0	0	0	0	0	1	0	0	Inf
chr4	14794216	14858949	0	1	0	6.25	-6.25	1	0	0	89.0202555854993
chr4	14858949	14974262	0	1	0	6.25	-6.25	1	0	0	89.0202555854993
chr4	14974262	28157787	0	0	0	0	0	1	0	0	Inf
chr4	28157787	28246903	0	1	0	6.25	-6.25	1	0	0	89.0202555854993
chr4	28246903	29531212	0	0	0	0	0	1	0	0	Inf
chr4	29531212	29546477	1	0	14.29	0	14.29	0.304347826086957	Inf	0.0586079109409877	Inf
chr4	29546477	29684202	2	0	28.57	0	28.57	0.0830039525691699	Inf	0.457209885098536	Inf
chr4	29684202	29694863	1	0	14.29	0	14.29	0.304347826086957	Inf	0.0586079109409877	Inf
chr4	29694863	32588693	0	0	0	0	0	1	0	0	Inf
chr4	32588693	32709408	0	1	0	6.25	-6.25	1	0	0	89.0202555854993
chr4	32709408	33941530	0	0	0	0	0	1	0	0	Inf
chr4	33941530	34149264	0	1	0	6.25	-6.25	1	0	0	89.0202555854993
chr4	34149264	34272047	0	1	0	6.25	-6.25	1	0	0	89.0202555854993
chr4	34272047	34765389	0	0	0	0	0	1	0	0	Inf
chr4	34765389	34765728	0	1	0	6.25	-6.25	1	0	0	89.0202555854993
chr4	34765728	34776188	1	1	14.29	6.25	8.04	0.525691699604743	2.39047137129485	0.0273323248567808	208.670224838252
chr4	34776188	34786973	3	3	42.86	18.75	24.11	0.318493863116289	3.06622877349874	0.29164285350338	34.0536399838314
chr4	34786973	34824454	3	4	42.86	25	17.86	0.625839767985413	2.16623575528085	0.219721777388373	20.6976865426592
chr4	34824454	34829976	3	3	42.86	18.75	24.11	0.318493863116289	3.06622877349874	0.29164285350338	34.0536399838314
chr4	34829976	34833715	2	3	28.57	18.75	9.82	0.621385479509049	1.6898615020969	0.10997804464975	20.1476995002698
chr4	34833715	34841463	1	1	14.29	6.25	8.04	0.525691699604743	2.39047137129485	0.0273323248567808	208.670224838252
chr4	34841463	34846440	1	0	14.29	0	14.29	0.304347826086957	Inf	0.0586079109409877	Inf
chr4	34846440	35415643	0	0	0	0	0	1	0	0	Inf
chr4	35415643	35442556	0	1	0	6.25	-6.25	1	0	0	89.0202555854993
chr4	35442556	35470165	0	2	0	12.5	-12.5	1	0	0	12.4997972418869
chr4	35470165	35511870	1	3	14.29	18.75	-4.46	1	0.73205819221836	0.0118209074754566	11.5928721885161
chr4	35511870	35530900	1	4	14.29	25	-10.71	1	0.514007400466697	0.00872671428689798	6.9488799569557
chr4	35530900	35533365	0	3	0	18.75	-18.75	0.525691699604743	0	0	5.65713397188339
chr4	35533365	35571649	0	2	0	12.5	-12.5	1	0	0	12.4997972418869
chr4	35571649	35606543	0	1	0	6.25	-6.25	1	0	0	89.0202555854993
chr4	35606543	41974322	0	0	0	0	0	1	0	0	Inf
chr4	41974322	42003101	0	1	0	6.25	-6.25	1	0	0	89.0202555854993
chr4	42003101	42113353	0	2	0	12.5	-12.5	1	0	0	12.4997972418869
chr4	42113353	43690376	0	0	0	0	0	1	0	0	Inf
chr4	43690376	43884411	1	0	14.29	0	14.29	0.304347826086957	Inf	0.0586079109409877	Inf
chr4	43884411	43974576	1	0	14.29	0	14.29	0.304347826086957	Inf	0.0586079109409877	Inf
chr4	43974576	45329569	0	0	0	0	0	1	0	0	Inf
chr4	45329569	45524480	1	0	14.29	0	14.29	0.304347826086957	Inf	0.0586079109409877	Inf
chr4	45524480	45730878	1	0	14.29	0	14.29	0.304347826086957	Inf	0.0586079109409877	Inf
chr4	45730878	52685687	0	0	0	0	0	1	0	0	Inf
chr4	52685687	53121658	1	0	14.29	0	14.29	0.304347826086957	Inf	0.0586079109409877	Inf
chr4	53121658	53290022	1	0	14.29	0	14.29	0.304347826086957	Inf	0.0586079109409877	Inf
chr4	53290022	59983673	0	0	0	0	0	1	0	0	Inf
chr4	59983673	60089915	1	0	14.29	0	14.29	0.304347826086957	Inf	0.0586079109409877	Inf
chr4	60089915	60641046	0	0	0	0	0	1	0	0	Inf
chr4	60641046	60738344	0	1	0	6.25	-6.25	1	0	0	89.0202555854993
chr4	60738344	63251613	0	0	0	0	0	1	0	0	Inf
chr4	63251613	63382115	1	0	14.29	0	14.29	0.304347826086957	Inf	0.0586079109409877	Inf
chr4	63382115	64670473	0	0	0	0	0	1	0	0	Inf
chr4	64670473	64673111	0	1	0	6.25	-6.25	1	0	0	89.0202555854993
chr4	64673111	64705314	0	2	0	12.5	-12.5	1	0	0	12.4997972418869
chr4	64705314	64720130	1	2	14.29	12.5	1.79	1	1.15868179005575	0.0169851488699286	26.5516027057704
chr4	64720130	64724355	1	1	14.29	6.25	8.04	0.525691699604743	2.39047137129485	0.0273323248567808	208.670224838252
chr4	64724355	64905293	1	0	14.29	0	14.29	0.304347826086957	Inf	0.0586079109409877	Inf
chr4	64905293	69363816	0	0	0	0	0	1	0	0	Inf
chr4	69363816	69373472	0	1	0	6.25	-6.25	1	0	0	89.0202555854993
chr4	69373472	69497225	1	2	14.29	12.5	1.79	1	1.15868179005575	0.0169851488699286	26.5516027057704
chr4	69497225	69536970	0	2	0	12.5	-12.5	1	0	0	12.4997972418869
chr4	69536970	69600450	0	1	0	6.25	-6.25	1	0	0	89.0202555854993
chr4	69600450	70125577	0	0	0	0	0	1	0	0	Inf
chr4	70125577	70294366	0	1	0	6.25	-6.25	1	0	0	89.0202555854993
chr4	70294366	70387276	0	0	0	0	0	1	0	0	Inf
chr4	70387276	70478176	1	0	14.29	0	14.29	0.304347826086957	Inf	0.0586079109409877	Inf
chr4	70478176	76842488	0	0	0	0	0	1	0	0	Inf
chr4	76842488	76985232	1	0	14.29	0	14.29	0.304347826086957	Inf	0.0586079109409877	Inf
chr4	76985232	86826421	0	0	0	0	0	1	0	0	Inf
chr4	86826421	86931056	1	0	14.29	0	14.29	0.304347826086957	Inf	0.0586079109409877	Inf
chr4	86931056	91948986	0	0	0	0	0	1	0	0	Inf
chr4	91948986	92095858	0	1	0	6.25	-6.25	1	0	0	89.0202555854993
chr4	92095858	92376555	0	1	0	6.25	-6.25	1	0	0	89.0202555854993
chr4	92376555	93522815	0	0	0	0	0	1	0	0	Inf
chr4	93522815	93625253	0	1	0	6.25	-6.25	1	0	0	89.0202555854993
chr4	93625253	109749906	0	0	0	0	0	1	0	0	Inf
chr4	109749906	109832071	0	1	0	6.25	-6.25	1	0	0	89.0202555854993
chr4	109832071	120056106	0	0	0	0	0	1	0	0	Inf
chr4	120056106	120610229	1	0	14.29	0	14.29	0.304347826086957	Inf	0.0586079109409877	Inf
chr4	120610229	120689300	1	0	14.29	0	14.29	0.304347826086957	Inf	0.0586079109409877	Inf
chr4	120689300	121262297	1	0	14.29	0	14.29	0.304347826086957	Inf	0.0586079109409877	Inf
chr4	121262297	145278815	0	0	0	0	0	1	0	0	Inf
chr4	145278815	145457251	0	1	0	6.25	-6.25	1	0	0	89.0202555854993
chr4	145457251	151446371	0	0	0	0	0	1	0	0	Inf
chr4	151446371	152222698	1	0	14.29	0	14.29	0.304347826086957	Inf	0.0586079109409877	Inf
chr4	152222698	152403900	1	0	14.29	0	14.29	0.304347826086957	Inf	0.0586079109409877	Inf
chr4	152403900	152589619	1	0	14.29	0	14.29	0.304347826086957	Inf	0.0586079109409877	Inf
chr4	152589619	160093871	0	0	0	0	0	1	0	0	Inf
chr4	160093871	160278595	0	1	0	6.25	-6.25	1	0	0	89.0202555854993
chr4	160278595	181951342	0	0	0	0	0	1	0	0	Inf
chr4	181951342	182311092	1	0	14.29	0	14.29	0.304347826086957	Inf	0.0586079109409877	Inf
chr4	182311092	182414794	1	0	14.29	0	14.29	0.304347826086957	Inf	0.0586079109409877	Inf
chr4	182414794	182894342	1	0	14.29	0	14.29	0.304347826086957	Inf	0.0586079109409877	Inf
chr4	182894342	187900614	0	0	0	0	0	1	0	0	Inf
chr4	187900614	188592098	0	1	0	6.25	-6.25	1	0	0	89.0202555854993
chr4	188592098	189920380	0	0	0	0	0	1	0	0	Inf
chr4	189920380	190035183	1	0	14.29	0	14.29	0.304347826086957	Inf	0.0586079109409877	Inf
chr13	49986820	50141353	0	1	0	6.25	-6.25	1	0	0	89.0202555854993
chr13	50141353	79805187	0	0	0	0	0	1	0	0	Inf
chr13	79805187	80010016	0	1	0	6.25	-6.25	1	0	0	89.0202555854993
chr13	80010016	83001112	0	0	0	0	0	1	0	0	Inf
chr13	83001112	83155508	1	0	14.29	0	14.29	0.304347826086957	Inf	0.0586079109409877	Inf
chr13	83155508	83914757	0	0	0	0	0	1	0	0	Inf
chr13	83914757	84031238	0	1	0	6.25	-6.25	1	0	0	89.0202555854993
chr13	84031238	84537604	0	0	0	0	0	1	0	0	Inf
chr13	84537604	84677860	1	0	14.29	0	14.29	0.304347826086957	Inf	0.0586079109409877	Inf
chr13	84677860	89239067	0	0	0	0	0	1	0	0	Inf
chr13	89239067	89356057	0	1	0	6.25	-6.25	1	0	0	89.0202555854993
chrX	2712472	3347704	0	1	0	6.25	-6.25	1	0	0	89.0202555854993
chrX	3347704	3372698	1	1	14.29	6.25	8.04	0.525691699604743	2.39047137129485	0.0273323248567808	208.670224838252
chrX	3372698	3481460	1	1	14.29	6.25	8.04	0.525691699604743	2.39047137129485	0.0273323248567808	208.670224838252
chrX	3481460	3512196	1	1	14.29	6.25	8.04	0.525691699604743	2.39047137129485	0.0273323248567808	208.670224838252
chrX	3512196	3648202	1	0	14.29	0	14.29	0.304347826086957	Inf	0.0586079109409877	Inf
chrX	3648202	4687168	0	0	0	0	0	1	0	0	Inf
chrX	4687168	4815937	1	0	14.29	0	14.29	0.304347826086957	Inf	0.0586079109409877	Inf
chrX	4815937	5367533	1	0	14.29	0	14.29	0.304347826086957	Inf	0.0586079109409877	Inf
chrX	5367533	5457547	2	0	28.57	0	28.57	0.0830039525691699	Inf	0.457209885098536	Inf
chrX	5457547	5556257	1	0	14.29	0	14.29	0.304347826086957	Inf	0.0586079109409877	Inf
chrX	5556257	6696192	0	0	0	0	0	1	0	0	Inf
chrX	6696192	6734136	0	1	0	6.25	-6.25	1	0	0	89.0202555854993
chrX	6734136	6773472	0	2	0	12.5	-12.5	1	0	0	12.4997972418869
chrX	6773472	6823481	0	1	0	6.25	-6.25	1	0	0	89.0202555854993
chrX	6823481	6825551	1	1	14.29	6.25	8.04	0.525691699604743	2.39047137129485	0.0273323248567808	208.670224838252
chrX	6825551	6966913	2	1	28.57	6.25	22.32	0.209486166007905	5.46411740091185	0.237866569669179	375.758130933754
chrX	6966913	6978487	2	1	28.57	6.25	22.32	0.209486166007905	5.46411740091185	0.237866569669179	375.758130933754
chrX	6978487	7097629	2	2	28.57	12.5	16.07	0.557312252964427	2.66172837546024	0.154437616021671	46.4653161806281
chrX	7097629	7215070	2	1	28.57	6.25	22.32	0.209486166007905	5.46411740091185	0.237866569669179	375.758130933754
chrX	7215070	7233933	1	1	14.29	6.25	8.04	0.525691699604743	2.39047137129485	0.0273323248567808	208.670224838252
chrX	7233933	7317566	0	1	0	6.25	-6.25	1	0	0	89.0202555854993
chrX	7317566	8345207	0	0	0	0	0	1	0	0	Inf
chrX	8345207	8390842	1	0	14.29	0	14.29	0.304347826086957	Inf	0.0586079109409877	Inf
chrX	8390842	14111155	0	0	0	0	0	1	0	0	Inf
chrX	14111155	14242904	1	0	14.29	0	14.29	0.304347826086957	Inf	0.0586079109409877	Inf
chrX	14242904	24751625	0	0	0	0	0	1	0	0	Inf
chrX	24751625	25397330	0	1	0	6.25	-6.25	1	0	0	89.0202555854993
chrX	25397330	25559074	1	1	14.29	6.25	8.04	0.525691699604743	2.39047137129485	0.0273323248567808	208.670224838252
chrX	25559074	25695768	0	1	0	6.25	-6.25	1	0	0	89.0202555854993
chrX	25695768	25773333	0	0	0	0	0	1	0	0	Inf
chrX	25773333	26142257	0	1	0	6.25	-6.25	1	0	0	89.0202555854993
chrX	26142257	26267562	0	1	0	6.25	-6.25	1	0	0	89.0202555854993
chrX	26267562	26590705	0	1	0	6.25	-6.25	1	0	0	89.0202555854993
chrX	26590705	26758019	0	1	0	6.25	-6.25	1	0	0	89.0202555854993
chrX	26758019	27710083	0	1	0	6.25	-6.25	1	0	0	89.0202555854993
chrX	27710083	30233596	0	0	0	0	0	1	0	0	Inf
chrX	30233596	30355701	1	0	14.29	0	14.29	0.304347826086957	Inf	0.0586079109409877	Inf
chrX	30355701	30792002	0	0	0	0	0	1	0	0	Inf
chrX	30792002	30964418	0	1	0	6.25	-6.25	1	0	0	89.0202555854993
chrX	30964418	33403981	0	0	0	0	0	1	0	0	Inf
chrX	33403981	33518620	0	1	0	6.25	-6.25	1	0	0	89.0202555854993
chrX	33518620	33586100	0	1	0	6.25	-6.25	1	0	0	89.0202555854993
chrX	33586100	34194987	0	0	0	0	0	1	0	0	Inf
chrX	34194987	34339287	0	1	0	6.25	-6.25	1	0	0	89.0202555854993
chrX	34339287	35326634	0	0	0	0	0	1	0	0	Inf
chrX	35326634	35463652	1	0	14.29	0	14.29	0.304347826086957	Inf	0.0586079109409877	Inf
chrX	35463652	35970713	1	0	14.29	0	14.29	0.304347826086957	Inf	0.0586079109409877	Inf
chrX	35970713	36125555	1	1	14.29	6.25	8.04	0.525691699604743	2.39047137129485	0.0273323248567808	208.670224838252
chrX	36125555	36262430	1	1	14.29	6.25	8.04	0.525691699604743	2.39047137129485	0.0273323248567808	208.670224838252
chrX	36262430	36438624	1	2	14.29	12.5	1.79	1	1.15868179005575	0.0169851488699286	26.5516027057704
chrX	36438624	36601376	1	1	14.29	6.25	8.04	0.525691699604743	2.39047137129485	0.0273323248567808	208.670224838252
chrX	36601376	36604016	1	1	14.29	6.25	8.04	0.525691699604743	2.39047137129485	0.0273323248567808	208.670224838252
chrX	36604016	36672333	1	1	14.29	6.25	8.04	0.525691699604743	2.39047137129485	0.0273323248567808	208.670224838252
chrX	36672333	36676843	1	1	14.29	6.25	8.04	0.525691699604743	2.39047137129485	0.0273323248567808	208.670224838252
chrX	36676843	36690205	0	1	0	6.25	-6.25	1	0	0	89.0202555854993
chrX	36690205	37294988	1	1	14.29	6.25	8.04	0.525691699604743	2.39047137129485	0.0273323248567808	208.670224838252
chrX	37294988	37470922	0	1	0	6.25	-6.25	1	0	0	89.0202555854993
chrX	37470922	37920137	0	0	0	0	0	1	0	0	Inf
chrX	37920137	38072862	1	0	14.29	0	14.29	0.304347826086957	Inf	0.0586079109409877	Inf
chrX	38072862	38164175	1	0	14.29	0	14.29	0.304347826086957	Inf	0.0586079109409877	Inf
chrX	38164175	38328175	2	0	28.57	0	28.57	0.0830039525691699	Inf	0.457209885098536	Inf
chrX	38328175	38421778	2	0	28.57	0	28.57	0.0830039525691699	Inf	0.457209885098536	Inf
chrX	38421778	38547972	1	0	14.29	0	14.29	0.304347826086957	Inf	0.0586079109409877	Inf
chrX	38547972	45665880	0	0	0	0	0	1	0	0	Inf
chrX	45665880	45769281	0	1	0	6.25	-6.25	1	0	0	89.0202555854993
chrX	45769281	47538183	0	0	0	0	0	1	0	0	Inf
chrX	47538183	47621812	0	1	0	6.25	-6.25	1	0	0	89.0202555854993
chrX	47621812	47712114	1	1	14.29	6.25	8.04	0.525691699604743	2.39047137129485	0.0273323248567808	208.670224838252
chrX	47712114	47774261	1	1	14.29	6.25	8.04	0.525691699604743	2.39047137129485	0.0273323248567808	208.670224838252
chrX	47774261	48475467	1	0	14.29	0	14.29	0.304347826086957	Inf	0.0586079109409877	Inf
chrX	48475467	50250514	0	0	0	0	0	1	0	0	Inf
chrX	50250514	50346619	0	1	0	6.25	-6.25	1	0	0	89.0202555854993
chrX	50346619	50416314	1	1	14.29	6.25	8.04	0.525691699604743	2.39047137129485	0.0273323248567808	208.670224838252
chrX	50416314	50906990	1	1	14.29	6.25	8.04	0.525691699604743	2.39047137129485	0.0273323248567808	208.670224838252
chrX	50906990	50918193	1	1	14.29	6.25	8.04	0.525691699604743	2.39047137129485	0.0273323248567808	208.670224838252
chrX	50918193	51012976	1	1	14.29	6.25	8.04	0.525691699604743	2.39047137129485	0.0273323248567808	208.670224838252
chrX	51012976	51029331	0	1	0	6.25	-6.25	1	0	0	89.0202555854993
chrX	51029331	51111582	0	2	0	12.5	-12.5	1	0	0	12.4997972418869
chrX	51111582	51138270	0	2	0	12.5	-12.5	1	0	0	12.4997972418869
chrX	51138270	51348141	0	1	0	6.25	-6.25	1	0	0	89.0202555854993
chrX	51348141	51558087	0	0	0	0	0	1	0	0	Inf
chrX	51558087	51684214	0	1	0	6.25	-6.25	1	0	0	89.0202555854993
chrX	51684214	51930016	0	1	0	6.25	-6.25	1	0	0	89.0202555854993
chrX	51930016	53056217	0	0	0	0	0	1	0	0	Inf
chrX	53056217	53167975	0	1	0	6.25	-6.25	1	0	0	89.0202555854993
chrX	53167975	56405301	0	0	0	0	0	1	0	0	Inf
chrX	56405301	56501330	0	1	0	6.25	-6.25	1	0	0	89.0202555854993
chrX	56501330	61728817	0	0	0	0	0	1	0	0	Inf
chrX	61728817	62254340	1	1	14.29	6.25	8.04	0.525691699604743	2.39047137129485	0.0273323248567808	208.670224838252
chrX	62254340	62722809	0	1	0	6.25	-6.25	1	0	0	89.0202555854993
chrX	62722809	65342551	0	0	0	0	0	1	0	0	Inf
chrX	65342551	65426173	0	1	0	6.25	-6.25	1	0	0	89.0202555854993
chrX	65426173	67609920	0	0	0	0	0	1	0	0	Inf
chrX	67609920	67817687	0	1	0	6.25	-6.25	1	0	0	89.0202555854993
chrX	67817687	68165825	0	1	0	6.25	-6.25	1	0	0	89.0202555854993
chrX	68165825	71924882	0	0	0	0	0	1	0	0	Inf
chrX	71924882	72381248	1	0	14.29	0	14.29	0.304347826086957	Inf	0.0586079109409877	Inf
chrX	72381248	73436372	0	0	0	0	0	1	0	0	Inf
chrX	73436372	73555151	1	0	14.29	0	14.29	0.304347826086957	Inf	0.0586079109409877	Inf
chrX	73555151	73650321	2	0	28.57	0	28.57	0.0830039525691699	Inf	0.457209885098536	Inf
chrX	73650321	73735878	1	0	14.29	0	14.29	0.304347826086957	Inf	0.0586079109409877	Inf
chrX	73735878	75219299	0	0	0	0	0	1	0	0	Inf
chrX	75219299	75237216	1	0	14.29	0	14.29	0.304347826086957	Inf	0.0586079109409877	Inf
chrX	75237216	75360400	1	2	14.29	12.5	1.79	1	1.15868179005575	0.0169851488699286	26.5516027057704
chrX	75360400	75385502	0	2	0	12.5	-12.5	1	0	0	12.4997972418869
chrX	75385502	75439687	0	1	0	6.25	-6.25	1	0	0	89.0202555854993
chrX	75439687	75989485	1	1	14.29	6.25	8.04	0.525691699604743	2.39047137129485	0.0273323248567808	208.670224838252
chrX	75989485	76289236	1	1	14.29	6.25	8.04	0.525691699604743	2.39047137129485	0.0273323248567808	208.670224838252
chrX	76289236	76454698	1	0	14.29	0	14.29	0.304347826086957	Inf	0.0586079109409877	Inf
chrX	76454698	77750101	0	0	0	0	0	1	0	0	Inf
chrX	77750101	77848421	1	0	14.29	0	14.29	0.304347826086957	Inf	0.0586079109409877	Inf
chrX	77848421	79124743	0	0	0	0	0	1	0	0	Inf
chrX	79124743	79298931	0	1	0	6.25	-6.25	1	0	0	89.0202555854993
chrX	79298931	79394731	0	2	0	12.5	-12.5	1	0	0	12.4997972418869
chrX	79394731	79484282	0	2	0	12.5	-12.5	1	0	0	12.4997972418869
chrX	79484282	80179948	0	1	0	6.25	-6.25	1	0	0	89.0202555854993
chrX	80179948	80490631	0	0	0	0	0	1	0	0	Inf
chrX	80490631	80685793	1	0	14.29	0	14.29	0.304347826086957	Inf	0.0586079109409877	Inf
chrX	80685793	80861246	1	0	14.29	0	14.29	0.304347826086957	Inf	0.0586079109409877	Inf
chrX	80861246	81564301	1	0	14.29	0	14.29	0.304347826086957	Inf	0.0586079109409877	Inf
chrX	81564301	81684362	1	1	14.29	6.25	8.04	0.525691699604743	2.39047137129485	0.0273323248567808	208.670224838252
chrX	81684362	82256576	0	1	0	6.25	-6.25	1	0	0	89.0202555854993
chrX	82256576	82420547	1	1	14.29	6.25	8.04	0.525691699604743	2.39047137129485	0.0273323248567808	208.670224838252
chrX	82420547	82456186	0	1	0	6.25	-6.25	1	0	0	89.0202555854993
chrX	82456186	82626719	0	1	0	6.25	-6.25	1	0	0	89.0202555854993
chrX	82626719	83489232	0	0	0	0	0	1	0	0	Inf
chrX	83489232	83643523	0	1	0	6.25	-6.25	1	0	0	89.0202555854993
chrX	83643523	84372467	0	0	0	0	0	1	0	0	Inf
chrX	84372467	85138988	0	1	0	6.25	-6.25	1	0	0	89.0202555854993
chrX	85138988	85523746	0	1	0	6.25	-6.25	1	0	0	89.0202555854993
chrX	85523746	87642559	0	0	0	0	0	1	0	0	Inf
chrX	87642559	87719459	1	0	14.29	0	14.29	0.304347826086957	Inf	0.0586079109409877	Inf
chrX	87719459	95077352	0	0	0	0	0	1	0	0	Inf
chrX	95077352	95153241	0	1	0	6.25	-6.25	1	0	0	89.0202555854993
chrX	95153241	98223849	0	0	0	0	0	1	0	0	Inf
chrX	98223849	98407859	0	1	0	6.25	-6.25	1	0	0	89.0202555854993
chrX	98407859	98935824	0	1	0	6.25	-6.25	1	0	0	89.0202555854993
chrX	98935824	102992316	0	0	0	0	0	1	0	0	Inf
chrX	102992316	103666183	0	1	0	6.25	-6.25	1	0	0	89.0202555854993
chrX	103666183	103745679	0	2	0	12.5	-12.5	1	0	0	12.4997972418869
chrX	103745679	103822652	0	1	0	6.25	-6.25	1	0	0	89.0202555854993
chrX	103822652	105083960	0	0	0	0	0	1	0	0	Inf
chrX	105083960	105263923	0	1	0	6.25	-6.25	1	0	0	89.0202555854993
chrX	105263923	107218272	0	0	0	0	0	1	0	0	Inf
chrX	107218272	107226651	1	0	14.29	0	14.29	0.304347826086957	Inf	0.0586079109409877	Inf
chrX	107226651	107401623	1	1	14.29	6.25	8.04	0.525691699604743	2.39047137129485	0.0273323248567808	208.670224838252
chrX	107401623	108071184	1	0	14.29	0	14.29	0.304347826086957	Inf	0.0586079109409877	Inf
chrX	108071184	108074149	2	1	28.57	6.25	22.32	0.209486166007905	5.46411740091185	0.237866569669179	375.758130933754
chrX	108074149	108234190	2	1	28.57	6.25	22.32	0.209486166007905	5.46411740091185	0.237866569669179	375.758130933754
chrX	108234190	108236252	2	0	28.57	0	28.57	0.0830039525691699	Inf	0.457209885098536	Inf
chrX	108236252	108239026	1	0	14.29	0	14.29	0.304347826086957	Inf	0.0586079109409877	Inf
chrX	108239026	108709922	0	0	0	0	0	1	0	0	Inf
chrX	108709922	108869772	0	1	0	6.25	-6.25	1	0	0	89.0202555854993
chrX	108869772	109186794	0	1	0	6.25	-6.25	1	0	0	89.0202555854993
chrX	109186794	109272713	0	0	0	0	0	1	0	0	Inf
chrX	109272713	109391866	0	1	0	6.25	-6.25	1	0	0	89.0202555854993
chrX	109391866	109524510	0	1	0	6.25	-6.25	1	0	0	89.0202555854993
chrX	109524510	111400384	0	0	0	0	0	1	0	0	Inf
chrX	111400384	111490537	0	1	0	6.25	-6.25	1	0	0	89.0202555854993
chrX	111490537	112259360	0	0	0	0	0	1	0	0	Inf
chrX	112259360	112411296	0	1	0	6.25	-6.25	1	0	0	89.0202555854993
chrX	112411296	112756830	0	1	0	6.25	-6.25	1	0	0	89.0202555854993
chrX	112756830	112906370	0	1	0	6.25	-6.25	1	0	0	89.0202555854993
chrX	112906370	113080614	1	0	14.29	0	14.29	0.304347826086957	Inf	0.0586079109409877	Inf
chrX	113080614	113151013	1	1	14.29	6.25	8.04	0.525691699604743	2.39047137129485	0.0273323248567808	208.670224838252
chrX	113151013	113222129	1	2	14.29	12.5	1.79	1	1.15868179005575	0.0169851488699286	26.5516027057704
chrX	113222129	113266455	1	2	14.29	12.5	1.79	1	1.15868179005575	0.0169851488699286	26.5516027057704
chrX	113266455	113319568	1	1	14.29	6.25	8.04	0.525691699604743	2.39047137129485	0.0273323248567808	208.670224838252
chrX	113319568	113388511	1	1	14.29	6.25	8.04	0.525691699604743	2.39047137129485	0.0273323248567808	208.670224838252
chrX	113388511	113417064	1	1	14.29	6.25	8.04	0.525691699604743	2.39047137129485	0.0273323248567808	208.670224838252
chrX	113417064	113496628	1	0	14.29	0	14.29	0.304347826086957	Inf	0.0586079109409877	Inf
chrX	113496628	113506968	2	0	28.57	0	28.57	0.0830039525691699	Inf	0.457209885098536	Inf
chrX	113506968	113634742	1	0	14.29	0	14.29	0.304347826086957	Inf	0.0586079109409877	Inf
chrX	113634742	114579173	0	0	0	0	0	1	0	0	Inf
chrX	114579173	114734089	0	1	0	6.25	-6.25	1	0	0	89.0202555854993
chrX	114734089	114821481	0	1	0	6.25	-6.25	1	0	0	89.0202555854993
chrX	114821481	115566957	0	1	0	6.25	-6.25	1	0	0	89.0202555854993
chrX	115566957	115655575	1	1	14.29	6.25	8.04	0.525691699604743	2.39047137129485	0.0273323248567808	208.670224838252
chrX	115655575	115767752	1	1	14.29	6.25	8.04	0.525691699604743	2.39047137129485	0.0273323248567808	208.670224838252
chrX	115767752	115862280	0	1	0	6.25	-6.25	1	0	0	89.0202555854993
chrX	115862280	116441898	0	1	0	6.25	-6.25	1	0	0	89.0202555854993
chrX	116441898	116539581	0	1	0	6.25	-6.25	1	0	0	89.0202555854993
chrX	116539581	116665596	0	1	0	6.25	-6.25	1	0	0	89.0202555854993
chrX	116665596	116799903	0	1	0	6.25	-6.25	1	0	0	89.0202555854993
chrX	116799903	117605625	0	1	0	6.25	-6.25	1	0	0	89.0202555854993
chrX	117605625	117633333	0	1	0	6.25	-6.25	1	0	0	89.0202555854993
chrX	117633333	117791346	0	2	0	12.5	-12.5	1	0	0	12.4997972418869
chrX	117791346	117843851	0	2	0	12.5	-12.5	1	0	0	12.4997972418869
chrX	117843851	117897107	0	1	0	6.25	-6.25	1	0	0	89.0202555854993
chrX	117897107	118006531	1	1	14.29	6.25	8.04	0.525691699604743	2.39047137129485	0.0273323248567808	208.670224838252
chrX	118006531	118028990	1	0	14.29	0	14.29	0.304347826086957	Inf	0.0586079109409877	Inf
chrX	118028990	120323847	0	0	0	0	0	1	0	0	Inf
chrX	120323847	120460672	0	1	0	6.25	-6.25	1	0	0	89.0202555854993
chrX	120460672	121358388	0	0	0	0	0	1	0	0	Inf
chrX	121358388	121491341	1	0	14.29	0	14.29	0.304347826086957	Inf	0.0586079109409877	Inf
chrX	121491341	123554355	0	0	0	0	0	1	0	0	Inf
chrX	123554355	124255287	0	1	0	6.25	-6.25	1	0	0	89.0202555854993
chrX	124255287	124351097	0	1	0	6.25	-6.25	1	0	0	89.0202555854993
chrX	124351097	124668988	0	1	0	6.25	-6.25	1	0	0	89.0202555854993
chrX	124668988	125005789	0	1	0	6.25	-6.25	1	0	0	89.0202555854993
chrX	125005789	125530493	0	1	0	6.25	-6.25	1	0	0	89.0202555854993
chrX	125530493	125670926	0	1	0	6.25	-6.25	1	0	0	89.0202555854993
chrX	125670926	125730243	0	1	0	6.25	-6.25	1	0	0	89.0202555854993
chrX	125730243	126064110	0	0	0	0	0	1	0	0	Inf
chrX	126064110	126171508	0	1	0	6.25	-6.25	1	0	0	89.0202555854993
chrX	126171508	127609797	0	0	0	0	0	1	0	0	Inf
chrX	127609797	127724697	1	0	14.29	0	14.29	0.304347826086957	Inf	0.0586079109409877	Inf
chrX	127724697	127798631	0	0	0	0	0	1	0	0	Inf
chrX	127798631	127931998	0	1	0	6.25	-6.25	1	0	0	89.0202555854993
chrX	127931998	128275941	0	1	0	6.25	-6.25	1	0	0	89.0202555854993
chrX	128275941	135406747	0	0	0	0	0	1	0	0	Inf
chrX	135406747	135553824	0	1	0	6.25	-6.25	1	0	0	89.0202555854993
chrX	135553824	138185514	0	0	0	0	0	1	0	0	Inf
chrX	138185514	138267233	0	1	0	6.25	-6.25	1	0	0	89.0202555854993
chrX	138267233	138503799	0	0	0	0	0	1	0	0	Inf
chrX	138503799	138620165	0	1	0	6.25	-6.25	1	0	0	89.0202555854993
chrX	138620165	138725469	0	0	0	0	0	1	0	0	Inf
chrX	138725469	138784192	0	1	0	6.25	-6.25	1	0	0	89.0202555854993
chrX	138784192	139687553	0	1	0	6.25	-6.25	1	0	0	89.0202555854993
chrX	139687553	139769588	0	0	0	0	0	1	0	0	Inf
chrX	139769588	139899930	0	1	0	6.25	-6.25	1	0	0	89.0202555854993
chrX	139899930	139952755	0	0	0	0	0	1	0	0	Inf
chrX	139952755	140438719	0	1	0	6.25	-6.25	1	0	0	89.0202555854993
chrX	140438719	141307310	0	1	0	6.25	-6.25	1	0	0	89.0202555854993
chrX	141307310	142244381	0	1	0	6.25	-6.25	1	0	0	89.0202555854993
chrX	142244381	142354678	0	1	0	6.25	-6.25	1	0	0	89.0202555854993
chrX	142354678	142601884	0	1	0	6.25	-6.25	1	0	0	89.0202555854993
chrX	142601884	142777772	0	2	0	12.5	-12.5	1	0	0	12.4997972418869
chrX	142777772	142891002	0	2	0	12.5	-12.5	1	0	0	12.4997972418869
chrX	142891002	143560350	0	2	0	12.5	-12.5	1	0	0	12.4997972418869
chrX	143560350	143708086	0	1	0	6.25	-6.25	1	0	0	89.0202555854993
chrX	143708086	143831573	0	1	0	6.25	-6.25	1	0	0	89.0202555854993
chrX	143831573	144210804	0	1	0	6.25	-6.25	1	0	0	89.0202555854993
chrX	144210804	144282065	0	1	0	6.25	-6.25	1	0	0	89.0202555854993
chrX	144282065	145019613	0	1	0	6.25	-6.25	1	0	0	89.0202555854993
chrX	145019613	145136801	0	1	0	6.25	-6.25	1	0	0	89.0202555854993
chrX	145136801	145539277	0	1	0	6.25	-6.25	1	0	0	89.0202555854993
chrX	145539277	145654023	0	1	0	6.25	-6.25	1	0	0	89.0202555854993
chrX	145654023	146669109	0	0	0	0	0	1	0	0	Inf
chrX	146669109	146787695	0	1	0	6.25	-6.25	1	0	0	89.0202555854993
chrX	146787695	147157415	0	1	0	6.25	-6.25	1	0	0	89.0202555854993
chrX	147157415	147247833	0	1	0	6.25	-6.25	1	0	0	89.0202555854993
chrX	147247833	147506835	0	1	0	6.25	-6.25	1	0	0	89.0202555854993
chrX	147506835	147683412	0	1	0	6.25	-6.25	1	0	0	89.0202555854993
chrX	147683412	147773031	0	1	0	6.25	-6.25	1	0	0	89.0202555854993
chr8	7834063	8546826	0	1	0	6.25	-6.25	1	0	0	89.0202555854993
chr8	8546826	12173585	0	0	0	0	0	1	0	0	Inf
chr8	12173585	12193682	0	1	0	6.25	-6.25	1	0	0	89.0202555854993
chr8	12193682	12254207	0	2	0	12.5	-12.5	1	0	0	12.4997972418869
chr8	12254207	12264584	0	1	0	6.25	-6.25	1	0	0	89.0202555854993
chr8	12264584	39207371	0	0	0	0	0	1	0	0	Inf
chr8	39207371	39225869	0	1	0	6.25	-6.25	1	0	0	89.0202555854993
chr8	39225869	39230492	0	2	0	12.5	-12.5	1	0	0	12.4997972418869
chr8	39230492	39233131	0	3	0	18.75	-18.75	0.525691699604743	0	0	5.65713397188339
chr8	39233131	39387632	2	9	28.57	56.25	-27.68	0.37070938215103	0.327517085209536	0.0241843577642053	2.78886651187978
chr8	39387632	39388539	2	4	28.57	25	3.57	1	1.1903379194762	0.0822924802159727	12.0795309024365
chr8	39388539	39408533	1	1	14.29	6.25	8.04	0.525691699604743	2.39047137129485	0.0273323248567808	208.670224838252
chr8	39408533	39430293	0	1	0	6.25	-6.25	1	0	0	89.0202555854993
chr8	39430293	83290603	0	0	0	0	0	1	0	0	Inf
chr8	83290603	83450107	1	0	14.29	0	14.29	0.304347826086957	Inf	0.0586079109409877	Inf
chr8	83450107	94835998	0	0	0	0	0	1	0	0	Inf
chr8	94835998	94944557	1	0	14.29	0	14.29	0.304347826086957	Inf	0.0586079109409877	Inf
chr8	94944557	95688750	0	0	0	0	0	1	0	0	Inf
chr8	95688750	95862016	0	1	0	6.25	-6.25	1	0	0	89.0202555854993
chr8	95862016	100650009	0	0	0	0	0	1	0	0	Inf
chr8	100650009	100916212	0	1	0	6.25	-6.25	1	0	0	89.0202555854993
chr8	100916212	110911103	0	0	0	0	0	1	0	0	Inf
chr8	110911103	111047905	0	1	0	6.25	-6.25	1	0	0	89.0202555854993
chr8	111047905	111393616	0	0	0	0	0	1	0	0	Inf
chr8	111393616	111517023	1	0	14.29	0	14.29	0.304347826086957	Inf	0.0586079109409877	Inf
chr8	111517023	113933677	0	0	0	0	0	1	0	0	Inf
chr8	113933677	114399016	0	1	0	6.25	-6.25	1	0	0	89.0202555854993
chr8	114399016	115633259	0	0	0	0	0	1	0	0	Inf
chr8	115633259	115683438	0	1	0	6.25	-6.25	1	0	0	89.0202555854993
chr8	115683438	121658813	0	0	0	0	0	1	0	0	Inf
chr8	121658813	122348797	0	1	0	6.25	-6.25	1	0	0	89.0202555854993
chr14	35274699	35446121	0	1	0	6.25	-6.25	1	0	0	89.0202555854993
chr14	35446121	40184069	0	0	0	0	0	1	0	0	Inf
chr14	40184069	40276567	1	0	14.29	0	14.29	0.304347826086957	Inf	0.0586079109409877	Inf
chr14	40276567	60734756	0	0	0	0	0	1	0	0	Inf
chr14	60734756	60897188	0	1	0	6.25	-6.25	1	0	0	89.0202555854993
chr14	60897188	63009934	0	0	0	0	0	1	0	0	Inf
chr14	63009934	63143732	0	1	0	6.25	-6.25	1	0	0	89.0202555854993
chr14	63143732	63678994	0	0	0	0	0	1	0	0	Inf
chr14	63678994	63742877	0	1	0	6.25	-6.25	1	0	0	89.0202555854993
chr14	63742877	64273194	0	0	0	0	0	1	0	0	Inf
chr14	64273194	64456968	0	1	0	6.25	-6.25	1	0	0	89.0202555854993
chr14	64456968	106831357	0	0	0	0	0	1	0	0	Inf
chr14	106831357	106920590	0	1	0	6.25	-6.25	1	0	0	89.0202555854993
chr14	106920590	107038322	0	0	0	0	0	1	0	0	Inf
chr14	107038322	107349540	1	0	14.29	0	14.29	0.304347826086957	Inf	0.0586079109409877	Inf
chr20	1554847	1572231	0	1	0	6.25	-6.25	1	0	0	89.0202555854993
chr20	1572231	14653306	0	0	0	0	0	1	0	0	Inf
chr20	14653306	14738781	0	1	0	6.25	-6.25	1	0	0	89.0202555854993
chr20	14738781	14792823	1	1	14.29	6.25	8.04	0.525691699604743	2.39047137129485	0.0273323248567808	208.670224838252
chr20	14792823	14868807	1	2	14.29	12.5	1.79	1	1.15868179005575	0.0169851488699286	26.5516027057704
chr20	14868807	14900316	1	2	14.29	12.5	1.79	1	1.15868179005575	0.0169851488699286	26.5516027057704
chr20	14900316	14907815	1	3	14.29	18.75	-4.46	1	0.73205819221836	0.0118209074754566	11.5928721885161
chr20	14907815	14950762	2	3	28.57	18.75	9.82	0.621385479509049	1.6898615020969	0.10997804464975	20.1476995002698
chr20	14950762	14978636	2	3	28.57	18.75	9.82	0.621385479509049	1.6898615020969	0.10997804464975	20.1476995002698
chr20	14978636	15025549	3	3	42.86	18.75	24.11	0.318493863116289	3.06622877349874	0.29164285350338	34.0536399838314
chr20	15025549	15037049	3	3	42.86	18.75	24.11	0.318493863116289	3.06622877349874	0.29164285350338	34.0536399838314
chr20	15037049	15040090	3	3	42.86	18.75	24.11	0.318493863116289	3.06622877349874	0.29164285350338	34.0536399838314
chr20	15040090	15085330	2	3	28.57	18.75	9.82	0.621385479509049	1.6898615020969	0.10997804464975	20.1476995002698
chr20	15085330	15120533	1	3	14.29	18.75	-4.46	1	0.73205819221836	0.0118209074754566	11.5928721885161
chr20	15120533	15127885	1	2	14.29	12.5	1.79	1	1.15868179005575	0.0169851488699286	26.5516027057704
chr20	15127885	15195482	1	2	14.29	12.5	1.79	1	1.15868179005575	0.0169851488699286	26.5516027057704
chr20	15195482	15317341	1	1	14.29	6.25	8.04	0.525691699604743	2.39047137129485	0.0273323248567808	208.670224838252
chr20	15317341	15515858	1	0	14.29	0	14.29	0.304347826086957	Inf	0.0586079109409877	Inf
chr20	15515858	20020643	0	0	0	0	0	1	0	0	Inf
chr20	20020643	20736813	1	0	14.29	0	14.29	0.304347826086957	Inf	0.0586079109409877	Inf
chr20	20736813	20803712	1	0	14.29	0	14.29	0.304347826086957	Inf	0.0586079109409877	Inf
chr20	20803712	21788025	1	0	14.29	0	14.29	0.304347826086957	Inf	0.0586079109409877	Inf
chr20	21788025	21920291	1	0	14.29	0	14.29	0.304347826086957	Inf	0.0586079109409877	Inf
chr20	21920291	22210423	1	0	14.29	0	14.29	0.304347826086957	Inf	0.0586079109409877	Inf
chr20	22210423	22307669	1	0	14.29	0	14.29	0.304347826086957	Inf	0.0586079109409877	Inf
chr20	22307669	22344636	1	0	14.29	0	14.29	0.304347826086957	Inf	0.0586079109409877	Inf
chr20	22344636	22633107	1	0	14.29	0	14.29	0.304347826086957	Inf	0.0586079109409877	Inf
chr20	22633107	22710486	1	0	14.29	0	14.29	0.304347826086957	Inf	0.0586079109409877	Inf
chr20	22710486	22894547	1	0	14.29	0	14.29	0.304347826086957	Inf	0.0586079109409877	Inf
chr20	22894547	22998176	1	0	14.29	0	14.29	0.304347826086957	Inf	0.0586079109409877	Inf
chr11	4963917	4964148	0	1	0	6.25	-6.25	1	0	0	89.0202555854993
chr11	4964148	4964363	0	2	0	12.5	-12.5	1	0	0	12.4997972418869
chr11	4964363	4965743	0	3	0	18.75	-18.75	0.525691699604743	0	0	5.65713397188339
chr11	4965743	4967313	1	3	14.29	18.75	-4.46	1	0.73205819221836	0.0118209074754566	11.5928721885161
chr11	4967313	4967523	2	4	28.57	25	3.57	1	1.1903379194762	0.0822924802159727	12.0795309024365
chr11	4967523	4976714	2	5	28.57	31.25	-2.68	1	0.884876179309654	0.0633402492386605	8.26525833461055
chr11	4976714	4976872	2	3	28.57	18.75	9.82	0.621385479509049	1.6898615020969	0.10997804464975	20.1476995002698
chr11	4976872	4976885	2	2	28.57	12.5	16.07	0.557312252964427	2.66172837546024	0.154437616021671	46.4653161806281
chr11	4976885	4977738	1	2	14.29	12.5	1.79	1	1.15868179005575	0.0169851488699286	26.5516027057704
chr11	4977738	5015783	0	1	0	6.25	-6.25	1	0	0	89.0202555854993
chr11	5015783	5780724	0	0	0	0	0	1	0	0	Inf
chr11	5780724	5782968	0	1	0	6.25	-6.25	1	0	0	89.0202555854993
chr11	5782968	5820045	0	2	0	12.5	-12.5	1	0	0	12.4997972418869
chr11	5820045	5828108	0	1	0	6.25	-6.25	1	0	0	89.0202555854993
chr11	5828108	18940583	0	0	0	0	0	1	0	0	Inf
chr11	18940583	18944971	1	0	14.29	0	14.29	0.304347826086957	Inf	0.0586079109409877	Inf
chr11	18944971	18961230	1	1	14.29	6.25	8.04	0.525691699604743	2.39047137129485	0.0273323248567808	208.670224838252
chr11	18961230	18962075	0	1	0	6.25	-6.25	1	0	0	89.0202555854993
chr11	18962075	24385505	0	0	0	0	0	1	0	0	Inf
chr11	24385505	24513023	0	1	0	6.25	-6.25	1	0	0	89.0202555854993
chr11	24513023	33029636	0	0	0	0	0	1	0	0	Inf
chr11	33029636	33097523	0	1	0	6.25	-6.25	1	0	0	89.0202555854993
chr11	33097523	42309621	0	0	0	0	0	1	0	0	Inf
chr11	42309621	42327947	0	1	0	6.25	-6.25	1	0	0	89.0202555854993
chr11	42327947	42427922	0	2	0	12.5	-12.5	1	0	0	12.4997972418869
chr11	42427922	42434712	0	1	0	6.25	-6.25	1	0	0	89.0202555854993
chr11	42434712	78172643	0	0	0	0	0	1	0	0	Inf
chr11	78172643	78285178	1	0	14.29	0	14.29	0.304347826086957	Inf	0.0586079109409877	Inf
chr11	78285178	79088081	0	0	0	0	0	1	0	0	Inf
chr11	79088081	79192893	1	0	14.29	0	14.29	0.304347826086957	Inf	0.0586079109409877	Inf
chr11	79192893	84239192	0	0	0	0	0	1	0	0	Inf
chr11	84239192	84330252	0	1	0	6.25	-6.25	1	0	0	89.0202555854993
chr11	84330252	90966090	0	0	0	0	0	1	0	0	Inf
chr11	90966090	91047013	0	1	0	6.25	-6.25	1	0	0	89.0202555854993
chr11	91047013	107585191	0	0	0	0	0	1	0	0	Inf
chr11	107585191	107729397	0	1	0	6.25	-6.25	1	0	0	89.0202555854993
chr11	107729397	108492548	0	1	0	6.25	-6.25	1	0	0	89.0202555854993
chr11	108492548	109288282	0	0	0	0	0	1	0	0	Inf
chr11	109288282	109444130	0	1	0	6.25	-6.25	1	0	0	89.0202555854993
chr11	109444130	110649223	0	0	0	0	0	1	0	0	Inf
chr11	110649223	110704775	0	1	0	6.25	-6.25	1	0	0	89.0202555854993
chr11	110704775	111051968	0	1	0	6.25	-6.25	1	0	0	89.0202555854993
chr15	20016316	20581509	1	0	14.29	0	14.29	0.304347826086957	Inf	0.0586079109409877	Inf
chr15	20581509	20947023	1	0	14.29	0	14.29	0.304347826086957	Inf	0.0586079109409877	Inf
chr15	20947023	24579496	0	0	0	0	0	1	0	0	Inf
chr15	24579496	24721945	0	1	0	6.25	-6.25	1	0	0	89.0202555854993
chr15	24721945	34694979	0	0	0	0	0	1	0	0	Inf
chr15	34694979	34731134	0	1	0	6.25	-6.25	1	0	0	89.0202555854993
chr15	34731134	34731210	0	2	0	12.5	-12.5	1	0	0	12.4997972418869
chr15	34731210	34798046	1	3	14.29	18.75	-4.46	1	0.73205819221836	0.0118209074754566	11.5928721885161
chr15	34798046	34805335	1	2	14.29	12.5	1.79	1	1.15868179005575	0.0169851488699286	26.5516027057704
chr15	34805335	34811604	1	1	14.29	6.25	8.04	0.525691699604743	2.39047137129485	0.0273323248567808	208.670224838252
chr15	34811604	34813740	1	0	14.29	0	14.29	0.304347826086957	Inf	0.0586079109409877	Inf
chr15	34813740	58835123	0	0	0	0	0	1	0	0	Inf
chr15	58835123	59819100	1	0	14.29	0	14.29	0.304347826086957	Inf	0.0586079109409877	Inf
chr15	59819100	59884167	0	0	0	0	0	1	0	0	Inf
chr15	59884167	59887797	1	0	14.29	0	14.29	0.304347826086957	Inf	0.0586079109409877	Inf
chr15	59887797	59980719	1	1	14.29	6.25	8.04	0.525691699604743	2.39047137129485	0.0273323248567808	208.670224838252
chr15	59980719	60139982	1	0	14.29	0	14.29	0.304347826086957	Inf	0.0586079109409877	Inf
chr15	60139982	76814655	0	0	0	0	0	1	0	0	Inf
chr15	76814655	76836029	1	0	14.29	0	14.29	0.304347826086957	Inf	0.0586079109409877	Inf
chr15	76836029	76902457	1	1	14.29	6.25	8.04	0.525691699604743	2.39047137129485	0.0273323248567808	208.670224838252
chr15	76902457	76908219	1	1	14.29	6.25	8.04	0.525691699604743	2.39047137129485	0.0273323248567808	208.670224838252
chr15	76908219	77765704	1	0	14.29	0	14.29	0.304347826086957	Inf	0.0586079109409877	Inf
chr15	77765704	96102873	0	0	0	0	0	1	0	0	Inf
chr15	96102873	96218394	0	1	0	6.25	-6.25	1	0	0	89.0202555854993
chr15	96218394	96531193	0	1	0	6.25	-6.25	1	0	0	89.0202555854993
chr15	96531193	100790467	0	0	0	0	0	1	0	0	Inf
chr15	100790467	100847189	1	0	14.29	0	14.29	0.304347826086957	Inf	0.0586079109409877	Inf
chr18	1900119	1976852	0	1	0	6.25	-6.25	1	0	0	89.0202555854993
chr18	1976852	11522676	0	0	0	0	0	1	0	0	Inf
chr18	11522676	12033972	0	1	0	6.25	-6.25	1	0	0	89.0202555854993
chr18	12033972	23212756	0	0	0	0	0	1	0	0	Inf
chr18	23212756	23855620	1	0	14.29	0	14.29	0.304347826086957	Inf	0.0586079109409877	Inf
chr18	23855620	24559864	0	0	0	0	0	1	0	0	Inf
chr18	24559864	25193787	1	0	14.29	0	14.29	0.304347826086957	Inf	0.0586079109409877	Inf
chr18	25193787	26171882	0	0	0	0	0	1	0	0	Inf
chr18	26171882	26287154	1	0	14.29	0	14.29	0.304347826086957	Inf	0.0586079109409877	Inf
chr18	26287154	26757975	1	0	14.29	0	14.29	0.304347826086957	Inf	0.0586079109409877	Inf
chr18	26757975	27381986	0	0	0	0	0	1	0	0	Inf
chr18	27381986	27538784	1	0	14.29	0	14.29	0.304347826086957	Inf	0.0586079109409877	Inf
chr18	27538784	38207810	0	0	0	0	0	1	0	0	Inf
chr18	38207810	38283439	0	1	0	6.25	-6.25	1	0	0	89.0202555854993
chr18	38283439	63032866	0	0	0	0	0	1	0	0	Inf
chr18	63032866	63461564	1	0	14.29	0	14.29	0.304347826086957	Inf	0.0586079109409877	Inf
chr18	63461564	75717360	0	0	0	0	0	1	0	0	Inf
chr18	75717360	75876459	1	0	14.29	0	14.29	0.304347826086957	Inf	0.0586079109409877	Inf
chr12	7984395	8127435	0	1	0	6.25	-6.25	1	0	0	89.0202555854993
chr12	8127435	9618119	0	0	0	0	0	1	0	0	Inf
chr12	9618119	9741822	0	2	0	12.5	-12.5	1	0	0	12.4997972418869
chr12	9741822	11482178	0	0	0	0	0	1	0	0	Inf
chr12	11482178	11547799	0	1	0	6.25	-6.25	1	0	0	89.0202555854993
chr12	11547799	15165952	0	0	0	0	0	1	0	0	Inf
chr12	15165952	15238761	1	0	14.29	0	14.29	0.304347826086957	Inf	0.0586079109409877	Inf
chr12	15238761	32035732	0	0	0	0	0	1	0	0	Inf
chr12	32035732	32079679	0	1	0	6.25	-6.25	1	0	0	89.0202555854993
chr12	32079679	33294633	0	0	0	0	0	1	0	0	Inf
chr12	33294633	33331362	0	1	0	6.25	-6.25	1	0	0	89.0202555854993
chr12	33331362	111357149	0	0	0	0	0	1	0	0	Inf
chr12	111357149	111414422	1	0	14.29	0	14.29	0.304347826086957	Inf	0.0586079109409877	Inf
chr12	111414422	124157860	0	0	0	0	0	1	0	0	Inf
chr12	124157860	124337579	0	1	0	6.25	-6.25	1	0	0	89.0202555854993
chr21	25383896	25479712	1	0	14.29	0	14.29	0.304347826086957	Inf	0.0586079109409877	Inf
chr22	25662835	25922345	1	0	14.29	0	14.29	0.304347826086957	Inf	0.0586079109409877	Inf
chr19	23306503	23481940	0	1	0	6.25	-6.25	1	0	0	89.0202555854993
