# Supplementary material for: 1p36 deletion is a marker for tumour dissemination in microsatellite stable stage II-III colon cancer
Source: BMC Cancer. 2014 Nov 24;14:872. doi: 10.1186/1471-2407-14-872 (PMC4251789; doi:10.1186/1471-2407-14-872)
Supplement: Supplementary file 1 — Additional file 1: This file includes supplementary figures, genome-wide copy number estimates and statistics. (ZIP 5 MB) [file 12885_2014_5046_MOESM1_ESM.zip › Supplementary Data/MSI statistics/High Gain.Recurrence (MSI-H).No recurrence (MSI-H).txt]

Chromosome	Start (hg19)	End (hg19)	Observations in G1	Observations in G2	Frequency G1 (%)	Frequency G2 (%)	Frequency difference	Fisher's Exact test p-value	Odds Ratio	Lower 95% CI	Upper 95% CI
chr1	72713907	72739223	1	0	14.29	0	14.29	0.304347826086957	Inf	0.0586079109409877	Inf
chr1	72739223	72740403	1	1	14.29	6.25	8.04	0.525691699604743	2.39047137129485	0.0273323248567808	208.670224838252
chr1	72740403	72765894	1	2	14.29	12.5	1.79	1	1.15868179005575	0.0169851488699286	26.5516027057704
chr1	72765894	72768458	2	3	28.57	18.75	9.82	0.621385479509049	1.6898615020969	0.10997804464975	20.1476995002698
chr1	72768458	72768926	2	4	28.57	25	3.57	1	1.1903379194762	0.0822924802159727	12.0795309024365
chr1	72768926	72798602	3	4	42.86	25	17.86	0.625839767985413	2.16623575528085	0.219721777388373	20.6976865426592
chr1	72798602	72811532	3	3	42.86	18.75	24.11	0.318493863116289	3.06622877349874	0.29164285350338	34.0536399838314
chr1	72811532	72814597	2	3	28.57	18.75	9.82	0.621385479509049	1.6898615020969	0.10997804464975	20.1476995002698
chr1	72814597	72816882	1	2	14.29	12.5	1.79	1	1.15868179005575	0.0169851488699286	26.5516027057704
chr1	72816882	72822651	1	1	14.29	6.25	8.04	0.525691699604743	2.39047137129485	0.0273323248567808	208.670224838252
chr1	72822651	72822808	0	1	0	6.25	-6.25	1	0	0	89.0202555854993
chr1	72822808	148950829	0	0	0	0	0	1	0	0	Inf
chr1	148950829	149204532	1	0	14.29	0	14.29	0.304347826086957	Inf	0.0586079109409877	Inf
chr5	57298515	57309051	0	1	0	6.25	-6.25	1	0	0	89.0202555854993
chr5	57309051	57309590	1	2	14.29	12.5	1.79	1	1.15868179005575	0.0169851488699286	26.5516027057704
chr5	57309590	57323830	1	3	14.29	18.75	-4.46	1	0.73205819221836	0.0118209074754566	11.5928721885161
chr5	57323830	57326095	2	3	28.57	18.75	9.82	0.621385479509049	1.6898615020969	0.10997804464975	20.1476995002698
chr5	57326095	57340543	2	4	28.57	25	3.57	1	1.1903379194762	0.0822924802159727	12.0795309024365
chr5	57340543	57353585	2	3	28.57	18.75	9.82	0.621385479509049	1.6898615020969	0.10997804464975	20.1476995002698
chr5	57353585	57356616	1	3	14.29	18.75	-4.46	1	0.73205819221836	0.0118209074754566	11.5928721885161
chr5	57356616	57360159	1	2	14.29	12.5	1.79	1	1.15868179005575	0.0169851488699286	26.5516027057704
chr5	57360159	57372247	1	1	14.29	6.25	8.04	0.525691699604743	2.39047137129485	0.0273323248567808	208.670224838252
chr5	57372247	57372430	0	1	0	6.25	-6.25	1	0	0	89.0202555854993
chr20	1560862	1560937	0	1	0	6.25	-6.25	1	0	0	89.0202555854993
chr20	1560937	1599357	1	1	14.29	6.25	8.04	0.525691699604743	2.39047137129485	0.0273323248567808	208.670224838252
chr20	1599357	1611259	0	1	0	6.25	-6.25	1	0	0	89.0202555854993
chr20	1611259	38648247	0	0	0	0	0	1	0	0	Inf
chr20	38648247	42203019	1	0	14.29	0	14.29	0.304347826086957	Inf	0.0586079109409877	Inf
chr20	42203019	42624146	0	0	0	0	0	1	0	0	Inf
chr20	42624146	42743303	1	0	14.29	0	14.29	0.304347826086957	Inf	0.0586079109409877	Inf
chr20	42743303	52692466	0	0	0	0	0	1	0	0	Inf
chr20	52692466	54323671	1	0	14.29	0	14.29	0.304347826086957	Inf	0.0586079109409877	Inf
chr20	54323671	59198047	1	0	14.29	0	14.29	0.304347826086957	Inf	0.0586079109409877	Inf
chr20	59198047	60319982	1	0	14.29	0	14.29	0.304347826086957	Inf	0.0586079109409877	Inf
chr2	89132096	89133378	1	0	14.29	0	14.29	0.304347826086957	Inf	0.0586079109409877	Inf
chr2	89133378	89144968	1	2	14.29	12.5	1.79	1	1.15868179005575	0.0169851488699286	26.5516027057704
chr2	89144968	89145847	1	4	14.29	25	-10.71	1	0.514007400466697	0.00872671428689798	6.9488799569557
chr2	89145847	89147480	1	5	14.29	31.25	-16.96	0.621385479509049	0.381330713389679	0.00666576749354914	4.74471161196721
chr2	89147480	89148677	1	6	14.29	37.5	-23.21	0.36600627353084	0.291974454825013	0.00519459614297234	3.46260522553971
chr2	89148677	89159534	1	7	14.29	43.75	-29.46	0.345219593974473	0.227686500336245	0.00409175133013725	2.62468576294419
chr2	89159534	89349711	2	7	28.57	43.75	-15.18	0.657019787319962	0.529008396130885	0.0390529485250284	4.58476287459729
chr2	89349711	89377330	2	6	28.57	37.5	-8.93	1	0.678244790297699	0.049547867579026	6.04153622266493
chr2	89377330	89418269	2	5	28.57	31.25	-2.68	1	0.884876179309654	0.0633402492386605	8.26525833461055
chr2	89418269	89500819	0	1	0	6.25	-6.25	1	0	0	89.0202555854993
chr15	24562376	24780579	1	0	14.29	0	14.29	0.304347826086957	Inf	0.0586079109409877	Inf
chr3	162512916	162513120	0	1	0	6.25	-6.25	1	0	0	89.0202555854993
chr3	162513120	162626588	1	1	14.29	6.25	8.04	0.525691699604743	2.39047137129485	0.0273323248567808	208.670224838252
chr3	162626588	162627609	1	0	14.29	0	14.29	0.304347826086957	Inf	0.0586079109409877	Inf
chr6	103736403	103765721	1	0	14.29	0	14.29	0.304347826086957	Inf	0.0586079109409877	Inf
chr8	7355835	7783206	1	0	14.29	0	14.29	0.304347826086957	Inf	0.0586079109409877	Inf
chr12	25053310	25165307	1	0	14.29	0	14.29	0.304347826086957	Inf	0.0586079109409877	Inf
chr14	84279639	84340049	0	1	0	6.25	-6.25	1	0	0	89.0202555854993
chr14	84340049	106208981	0	0	0	0	0	1	0	0	Inf
chr14	106208981	106335773	0	1	0	6.25	-6.25	1	0	0	89.0202555854993
chr14	106335773	106401597	1	1	14.29	6.25	8.04	0.525691699604743	2.39047137129485	0.0273323248567808	208.670224838252
chr14	106401597	106512195	1	2	14.29	12.5	1.79	1	1.15868179005575	0.0169851488699286	26.5516027057704
chr14	106512195	106568282	0	2	0	12.5	-12.5	1	0	0	12.4997972418869
chr14	106568282	106629833	0	1	0	6.25	-6.25	1	0	0	89.0202555854993
chr17	44164457	44394417	0	1	0	6.25	-6.25	1	0	0	89.0202555854993
chr17	44394417	51893212	0	0	0	0	0	1	0	0	Inf
chr17	51893212	51970479	1	0	14.29	0	14.29	0.304347826086957	Inf	0.0586079109409877	Inf
chr22	25660252	25806743	1	0	14.29	0	14.29	0.304347826086957	Inf	0.0586079109409877	Inf
chr22	25806743	25906062	1	0	14.29	0	14.29	0.304347826086957	Inf	0.0586079109409877	Inf
