# Supplementary material for: 1p36 deletion is a marker for tumour dissemination in microsatellite stable stage II-III colon cancer
Source: BMC Cancer. 2014 Nov 24;14:872. doi: 10.1186/1471-2407-14-872 (PMC4251789; doi:10.1186/1471-2407-14-872)
Supplement: Supplementary file 1 — Additional file 1: This file includes supplementary figures, genome-wide copy number estimates and statistics. (ZIP 5 MB) [file 12885_2014_5046_MOESM1_ESM.zip › Supplementary Data/MSI statistics/Homozygous Loss.Recurrence (MSI-H).No recurrence (MSI-H).txt]

Chromosome	Start (hg19)	End (hg19)	Observations in G1	Observations in G2	Frequency G1 (%)	Frequency G2 (%)	Frequency difference	Fisher's Exact test p-value	Odds Ratio	Lower 95% CI	Upper 95% CI
chr1	25532279	25552210	0	1	0	6.25	-6.25	1	0	0	89.0202555854993
chr1	25552210	25654244	1	2	14.29	12.5	1.79	1	1.15868179005575	0.0169851488699286	26.5516027057704
chr1	25654244	25668249	1	1	14.29	6.25	8.04	0.525691699604743	2.39047137129485	0.0273323248567808	208.670224838252
chr1	25668249	49754318	0	0	0	0	0	1	0	0	Inf
chr1	49754318	49869787	0	1	0	6.25	-6.25	1	0	0	89.0202555854993
chr1	49869787	50109449	0	0	0	0	0	1	0	0	Inf
chr1	50109449	50387962	1	0	14.29	0	14.29	0.304347826086957	Inf	0.0586079109409877	Inf
chr1	50387962	108919602	0	0	0	0	0	1	0	0	Inf
chr1	108919602	110690150	1	0	14.29	0	14.29	0.304347826086957	Inf	0.0586079109409877	Inf
chr1	110690150	110823624	1	0	14.29	0	14.29	0.304347826086957	Inf	0.0586079109409877	Inf
chr1	110823624	111370452	1	0	14.29	0	14.29	0.304347826086957	Inf	0.0586079109409877	Inf
chr1	111370452	111401403	1	1	14.29	6.25	8.04	0.525691699604743	2.39047137129485	0.0273323248567808	208.670224838252
chr1	111401403	117946769	1	0	14.29	0	14.29	0.304347826086957	Inf	0.0586079109409877	Inf
chr1	117946769	152547919	0	0	0	0	0	1	0	0	Inf
chr1	152547919	152547986	0	2	0	12.5	-12.5	1	0	0	12.4997972418869
chr1	152547986	152548103	1	3	14.29	18.75	-4.46	1	0.73205819221836	0.0118209074754566	11.5928721885161
chr1	152548103	152548298	2	8	28.57	50	-21.43	0.405034324942792	0.416051011936036	0.0308107717279991	3.55547959061309
chr1	152548298	152549861	2	9	28.57	56.25	-27.68	0.37070938215103	0.327517085209536	0.0241843577642053	2.78886651187978
chr1	152549861	152552058	2	10	28.57	62.5	-33.93	0.193027325346615	0.256182069673999	0.0186828170643499	2.19536343447391
chr1	152552058	152552470	3	10	42.86	62.5	-19.64	0.650020191142819	0.466466216777646	0.0493936844385535	3.85211709014277
chr1	152552470	152586558	3	11	42.86	68.75	-25.89	0.36303674787993	0.3585098495095	0.0366967510866245	3.02034716097093
chr1	152586558	152588544	3	10	42.86	62.5	-19.64	0.650020191142819	0.466466216777646	0.0493936844385535	3.85211709014277
chr1	152588544	152590536	1	5	14.29	31.25	-16.96	0.621385479509049	0.381330713389679	0.00666576749354914	4.74471161196721
chr1	152590536	152590706	1	2	14.29	12.5	1.79	1	1.15868179005575	0.0169851488699286	26.5516027057704
chr1	152590706	152591326	1	1	14.29	6.25	8.04	0.525691699604743	2.39047137129485	0.0273323248567808	208.670224838252
chr1	152591326	152591500	0	1	0	6.25	-6.25	1	0	0	89.0202555854993
chr1	152591500	152755463	0	0	0	0	0	1	0	0	Inf
chr1	152755463	152756480	0	1	0	6.25	-6.25	1	0	0	89.0202555854993
chr1	152756480	152778696	1	5	14.29	31.25	-16.96	0.621385479509049	0.381330713389679	0.00666576749354914	4.74471161196721
chr1	152778696	152779500	1	4	14.29	25	-10.71	1	0.514007400466697	0.00872671428689798	6.9488799569557
chr1	152779500	196726535	0	0	0	0	0	1	0	0	Inf
chr1	196726535	196801720	1	0	14.29	0	14.29	0.304347826086957	Inf	0.0586079109409877	Inf
chr3	563033	989491	0	1	0	6.25	-6.25	1	0	0	89.0202555854993
chr3	989491	6617401	0	0	0	0	0	1	0	0	Inf
chr3	6617401	6663644	0	1	0	6.25	-6.25	1	0	0	89.0202555854993
chr3	6663644	60088271	0	0	0	0	0	1	0	0	Inf
chr3	60088271	60329231	1	0	14.29	0	14.29	0.304347826086957	Inf	0.0586079109409877	Inf
chr3	60329231	60367822	1	1	14.29	6.25	8.04	0.525691699604743	2.39047137129485	0.0273323248567808	208.670224838252
chr3	60367822	60433987	2	1	28.57	6.25	22.32	0.209486166007905	5.46411740091185	0.237866569669179	375.758130933754
chr3	60433987	60468433	2	2	28.57	12.5	16.07	0.557312252964427	2.66172837546024	0.154437616021671	46.4653161806281
chr3	60468433	60472320	1	2	14.29	12.5	1.79	1	1.15868179005575	0.0169851488699286	26.5516027057704
chr3	60472320	60495163	1	2	14.29	12.5	1.79	1	1.15868179005575	0.0169851488699286	26.5516027057704
chr3	60495163	60545923	1	1	14.29	6.25	8.04	0.525691699604743	2.39047137129485	0.0273323248567808	208.670224838252
chr3	60545923	60554805	1	1	14.29	6.25	8.04	0.525691699604743	2.39047137129485	0.0273323248567808	208.670224838252
chr3	60554805	60647804	1	0	14.29	0	14.29	0.304347826086957	Inf	0.0586079109409877	Inf
chr3	60647804	65182261	0	0	0	0	0	1	0	0	Inf
chr3	65182261	65213401	1	0	14.29	0	14.29	0.304347826086957	Inf	0.0586079109409877	Inf
chr3	65213401	75424139	0	0	0	0	0	1	0	0	Inf
chr3	75424139	75701268	0	1	0	6.25	-6.25	1	0	0	89.0202555854993
chr3	75701268	98941121	0	0	0	0	0	1	0	0	Inf
chr3	98941121	98971672	1	0	14.29	0	14.29	0.304347826086957	Inf	0.0586079109409877	Inf
chr3	98971672	129761985	0	0	0	0	0	1	0	0	Inf
chr3	129761985	129763279	1	0	14.29	0	14.29	0.304347826086957	Inf	0.0586079109409877	Inf
chr3	129763279	129766450	1	1	14.29	6.25	8.04	0.525691699604743	2.39047137129485	0.0273323248567808	208.670224838252
chr3	129766450	129771199	2	2	28.57	12.5	16.07	0.557312252964427	2.66172837546024	0.154437616021671	46.4653161806281
chr3	129771199	129806580	3	2	42.86	12.5	30.36	0.142084460162263	4.80932794615388	0.404658609373826	77.4773805341411
chr3	129806580	162505592	0	0	0	0	0	1	0	0	Inf
chr3	162505592	162623889	0	1	0	6.25	-6.25	1	0	0	89.0202555854993
chr7	109426244	109427549	1	0	14.29	0	14.29	0.304347826086957	Inf	0.0586079109409877	Inf
chr7	109427549	109431899	2	0	28.57	0	28.57	0.0830039525691699	Inf	0.457209885098536	Inf
chr7	109431899	109433762	2	1	28.57	6.25	22.32	0.209486166007905	5.46411740091185	0.237866569669179	375.758130933754
chr7	109433762	109453946	2	2	28.57	12.5	16.07	0.557312252964427	2.66172837546024	0.154437616021671	46.4653161806281
chr7	109453946	109458574	1	2	14.29	12.5	1.79	1	1.15868179005575	0.0169851488699286	26.5516027057704
chr7	109458574	109460623	0	2	0	12.5	-12.5	1	0	0	12.4997972418869
chr7	109460623	133758031	0	0	0	0	0	1	0	0	Inf
chr7	133758031	133768892	0	1	0	6.25	-6.25	1	0	0	89.0202555854993
chr7	133768892	133774177	0	2	0	12.5	-12.5	1	0	0	12.4997972418869
chr7	133774177	133796947	2	2	28.57	12.5	16.07	0.557312252964427	2.66172837546024	0.154437616021671	46.4653161806281
chr7	133796947	133802727	2	1	28.57	6.25	22.32	0.209486166007905	5.46411740091185	0.237866569669179	375.758130933754
chr7	133802727	141761352	0	0	0	0	0	1	0	0	Inf
chr7	141761352	141799060	0	1	0	6.25	-6.25	1	0	0	89.0202555854993
chr7	141799060	142434487	0	0	0	0	0	1	0	0	Inf
chr7	142434487	142464361	1	0	14.29	0	14.29	0.304347826086957	Inf	0.0586079109409877	Inf
chr7	142464361	142464934	1	1	14.29	6.25	8.04	0.525691699604743	2.39047137129485	0.0273323248567808	208.670224838252
chr7	142464934	142486080	1	2	14.29	12.5	1.79	1	1.15868179005575	0.0169851488699286	26.5516027057704
chr7	142486080	142491287	0	2	0	12.5	-12.5	1	0	0	12.4997972418869
chr7	142491287	142492573	0	1	0	6.25	-6.25	1	0	0	89.0202555854993
chr4	10204989	10210038	1	3	14.29	18.75	-4.46	1	0.73205819221836	0.0118209074754566	11.5928721885161
chr4	10210038	10235711	1	4	14.29	25	-10.71	1	0.514007400466697	0.00872671428689798	6.9488799569557
chr4	10235711	10246085	0	1	0	6.25	-6.25	1	0	0	89.0202555854993
chr4	10246085	34765389	0	0	0	0	0	1	0	0	Inf
chr4	34765389	34776188	0	1	0	6.25	-6.25	1	0	0	89.0202555854993
chr4	34776188	34786973	2	2	28.57	12.5	16.07	0.557312252964427	2.66172837546024	0.154437616021671	46.4653161806281
chr4	34786973	34824454	2	3	28.57	18.75	9.82	0.621385479509049	1.6898615020969	0.10997804464975	20.1476995002698
chr4	34824454	34829976	2	2	28.57	12.5	16.07	0.557312252964427	2.66172837546024	0.154437616021671	46.4653161806281
chr4	34829976	34833715	1	2	14.29	12.5	1.79	1	1.15868179005575	0.0169851488699286	26.5516027057704
chr4	34833715	34841463	1	1	14.29	6.25	8.04	0.525691699604743	2.39047137129485	0.0273323248567808	208.670224838252
chr4	34841463	34846440	1	0	14.29	0	14.29	0.304347826086957	Inf	0.0586079109409877	Inf
chr4	34846440	43690376	0	0	0	0	0	1	0	0	Inf
chr4	43690376	43884411	1	0	14.29	0	14.29	0.304347826086957	Inf	0.0586079109409877	Inf
chr4	43884411	69363816	0	0	0	0	0	1	0	0	Inf
chr4	69363816	69373472	0	1	0	6.25	-6.25	1	0	0	89.0202555854993
chr4	69373472	69497225	1	2	14.29	12.5	1.79	1	1.15868179005575	0.0169851488699286	26.5516027057704
chr4	69497225	69536970	0	2	0	12.5	-12.5	1	0	0	12.4997972418869
chr4	69536970	69600450	0	1	0	6.25	-6.25	1	0	0	89.0202555854993
chr4	69600450	70125577	0	0	0	0	0	1	0	0	Inf
chr4	70125577	70294366	0	1	0	6.25	-6.25	1	0	0	89.0202555854993
chr4	70294366	151446371	0	0	0	0	0	1	0	0	Inf
chr4	151446371	152222698	1	0	14.29	0	14.29	0.304347826086957	Inf	0.0586079109409877	Inf
chr6	1947812	1996512	0	1	0	6.25	-6.25	1	0	0	89.0202555854993
chr6	1996512	2100378	0	2	0	12.5	-12.5	1	0	0	12.4997972418869
chr6	2100378	2187688	0	1	0	6.25	-6.25	1	0	0	89.0202555854993
chr6	2187688	16374646	0	0	0	0	0	1	0	0	Inf
chr6	16374646	16420981	1	0	14.29	0	14.29	0.304347826086957	Inf	0.0586079109409877	Inf
chr6	16420981	67000176	0	0	0	0	0	1	0	0	Inf
chr6	67000176	67008548	1	0	14.29	0	14.29	0.304347826086957	Inf	0.0586079109409877	Inf
chr6	67008548	67049017	1	1	14.29	6.25	8.04	0.525691699604743	2.39047137129485	0.0273323248567808	208.670224838252
chr6	67049017	78962744	0	0	0	0	0	1	0	0	Inf
chr6	78962744	78969085	0	1	0	6.25	-6.25	1	0	0	89.0202555854993
chr6	78969085	78979346	0	2	0	12.5	-12.5	1	0	0	12.4997972418869
chr6	78979346	78983973	0	3	0	18.75	-18.75	0.525691699604743	0	0	5.65713397188339
chr6	78983973	79037215	1	3	14.29	18.75	-4.46	1	0.73205819221836	0.0118209074754566	11.5928721885161
chr6	79037215	103734403	0	0	0	0	0	1	0	0	Inf
chr6	103734403	103763766	0	1	0	6.25	-6.25	1	0	0	89.0202555854993
chr6	103763766	108678402	0	0	0	0	0	1	0	0	Inf
chr6	108678402	108854992	0	1	0	6.25	-6.25	1	0	0	89.0202555854993
chr13	84537604	84677860	1	0	14.29	0	14.29	0.304347826086957	Inf	0.0586079109409877	Inf
chr17	18291669	18303629	1	0	14.29	0	14.29	0.304347826086957	Inf	0.0586079109409877	Inf
chr17	18303629	18533204	1	1	14.29	6.25	8.04	0.525691699604743	2.39047137129485	0.0273323248567808	208.670224838252
chr17	18533204	18535511	0	1	0	6.25	-6.25	1	0	0	89.0202555854993
chr17	18535511	44397744	0	0	0	0	0	1	0	0	Inf
chr17	44397744	44774823	1	0	14.29	0	14.29	0.304347826086957	Inf	0.0586079109409877	Inf
chr2	4209776	4236965	0	1	0	6.25	-6.25	1	0	0	89.0202555854993
chr2	4236965	17217046	0	0	0	0	0	1	0	0	Inf
chr2	17217046	17237933	0	1	0	6.25	-6.25	1	0	0	89.0202555854993
chr2	17237933	34661457	0	0	0	0	0	1	0	0	Inf
chr2	34661457	34737116	0	1	0	6.25	-6.25	1	0	0	89.0202555854993
chr2	34737116	52747747	0	0	0	0	0	1	0	0	Inf
chr2	52747747	52842339	1	0	14.29	0	14.29	0.304347826086957	Inf	0.0586079109409877	Inf
chr2	52842339	89500819	0	0	0	0	0	1	0	0	Inf
chr2	89500819	89569727	0	1	0	6.25	-6.25	1	0	0	89.0202555854993
chr2	89569727	90321410	1	1	14.29	6.25	8.04	0.525691699604743	2.39047137129485	0.0273323248567808	208.670224838252
chr16	6725037	7176015	1	0	14.29	0	14.29	0.304347826086957	Inf	0.0586079109409877	Inf
chr16	7176015	22499976	0	0	0	0	0	1	0	0	Inf
chr16	22499976	22704191	0	1	0	6.25	-6.25	1	0	0	89.0202555854993
chr16	22704191	78805123	0	0	0	0	0	1	0	0	Inf
chr16	78805123	78863099	0	1	0	6.25	-6.25	1	0	0	89.0202555854993
chrX	0	2665781	1	0	14.29	0	14.29	0.304347826086957	Inf	0.0586079109409877	Inf
chrX	2665781	2703788	2	1	28.57	6.25	22.32	0.209486166007905	5.46411740091185	0.237866569669179	375.758130933754
chrX	2703788	3347704	2	2	28.57	12.5	16.07	0.557312252964427	2.66172837546024	0.154437616021671	46.4653161806281
chrX	3347704	3481460	2	2	28.57	12.5	16.07	0.557312252964427	2.66172837546024	0.154437616021671	46.4653161806281
chrX	3481460	3648202	2	2	28.57	12.5	16.07	0.557312252964427	2.66172837546024	0.154437616021671	46.4653161806281
chrX	3648202	4687168	2	2	28.57	12.5	16.07	0.557312252964427	2.66172837546024	0.154437616021671	46.4653161806281
chrX	4687168	4815937	2	2	28.57	12.5	16.07	0.557312252964427	2.66172837546024	0.154437616021671	46.4653161806281
chrX	4815937	5556257	2	2	28.57	12.5	16.07	0.557312252964427	2.66172837546024	0.154437616021671	46.4653161806281
chrX	5556257	6825551	2	2	28.57	12.5	16.07	0.557312252964427	2.66172837546024	0.154437616021671	46.4653161806281
chrX	6825551	6966913	2	2	28.57	12.5	16.07	0.557312252964427	2.66172837546024	0.154437616021671	46.4653161806281
chrX	6966913	7215070	3	2	42.86	12.5	30.36	0.142084460162263	4.80932794615388	0.404658609373826	77.4773805341411
chrX	7215070	7233933	2	2	28.57	12.5	16.07	0.557312252964427	2.66172837546024	0.154437616021671	46.4653161806281
chrX	7233933	8345207	2	2	28.57	12.5	16.07	0.557312252964427	2.66172837546024	0.154437616021671	46.4653161806281
chrX	8345207	8390842	2	2	28.57	12.5	16.07	0.557312252964427	2.66172837546024	0.154437616021671	46.4653161806281
chrX	8390842	14111155	2	2	28.57	12.5	16.07	0.557312252964427	2.66172837546024	0.154437616021671	46.4653161806281
chrX	14111155	14242904	2	2	28.57	12.5	16.07	0.557312252964427	2.66172837546024	0.154437616021671	46.4653161806281
chrX	14242904	15617048	2	2	28.57	12.5	16.07	0.557312252964427	2.66172837546024	0.154437616021671	46.4653161806281
chrX	15617048	24736706	2	2	28.57	12.5	16.07	0.557312252964427	2.66172837546024	0.154437616021671	46.4653161806281
chrX	24736706	25463915	2	2	28.57	12.5	16.07	0.557312252964427	2.66172837546024	0.154437616021671	46.4653161806281
chrX	25463915	26267562	2	2	28.57	12.5	16.07	0.557312252964427	2.66172837546024	0.154437616021671	46.4653161806281
chrX	26267562	26590705	2	3	28.57	18.75	9.82	0.621385479509049	1.6898615020969	0.10997804464975	20.1476995002698
chrX	26590705	27459442	2	2	28.57	12.5	16.07	0.557312252964427	2.66172837546024	0.154437616021671	46.4653161806281
chrX	27459442	30233596	2	2	28.57	12.5	16.07	0.557312252964427	2.66172837546024	0.154437616021671	46.4653161806281
chrX	30233596	30355701	2	2	28.57	12.5	16.07	0.557312252964427	2.66172837546024	0.154437616021671	46.4653161806281
chrX	30355701	35326634	2	2	28.57	12.5	16.07	0.557312252964427	2.66172837546024	0.154437616021671	46.4653161806281
chrX	35326634	35463652	2	2	28.57	12.5	16.07	0.557312252964427	2.66172837546024	0.154437616021671	46.4653161806281
chrX	35463652	35970713	2	2	28.57	12.5	16.07	0.557312252964427	2.66172837546024	0.154437616021671	46.4653161806281
chrX	35970713	36125555	2	3	28.57	18.75	9.82	0.621385479509049	1.6898615020969	0.10997804464975	20.1476995002698
chrX	36125555	36601376	2	3	28.57	18.75	9.82	0.621385479509049	1.6898615020969	0.10997804464975	20.1476995002698
chrX	36601376	36604016	2	3	28.57	18.75	9.82	0.621385479509049	1.6898615020969	0.10997804464975	20.1476995002698
chrX	36604016	36672333	2	3	28.57	18.75	9.82	0.621385479509049	1.6898615020969	0.10997804464975	20.1476995002698
chrX	36672333	36676843	2	2	28.57	12.5	16.07	0.557312252964427	2.66172837546024	0.154437616021671	46.4653161806281
chrX	36676843	37920137	2	2	28.57	12.5	16.07	0.557312252964427	2.66172837546024	0.154437616021671	46.4653161806281
chrX	37920137	38072862	2	2	28.57	12.5	16.07	0.557312252964427	2.66172837546024	0.154437616021671	46.4653161806281
chrX	38072862	38164175	2	2	28.57	12.5	16.07	0.557312252964427	2.66172837546024	0.154437616021671	46.4653161806281
chrX	38164175	38328175	2	2	28.57	12.5	16.07	0.557312252964427	2.66172837546024	0.154437616021671	46.4653161806281
chrX	38328175	38421778	2	2	28.57	12.5	16.07	0.557312252964427	2.66172837546024	0.154437616021671	46.4653161806281
chrX	38421778	38547972	2	2	28.57	12.5	16.07	0.557312252964427	2.66172837546024	0.154437616021671	46.4653161806281
chrX	38547972	47621812	2	2	28.57	12.5	16.07	0.557312252964427	2.66172837546024	0.154437616021671	46.4653161806281
chrX	47621812	47712114	2	2	28.57	12.5	16.07	0.557312252964427	2.66172837546024	0.154437616021671	46.4653161806281
chrX	47712114	48475467	2	2	28.57	12.5	16.07	0.557312252964427	2.66172837546024	0.154437616021671	46.4653161806281
chrX	48475467	50346619	2	2	28.57	12.5	16.07	0.557312252964427	2.66172837546024	0.154437616021671	46.4653161806281
chrX	50346619	50416314	1	2	14.29	12.5	1.79	1	1.15868179005575	0.0169851488699286	26.5516027057704
chrX	50416314	50906990	2	2	28.57	12.5	16.07	0.557312252964427	2.66172837546024	0.154437616021671	46.4653161806281
chrX	50906990	51012976	2	2	28.57	12.5	16.07	0.557312252964427	2.66172837546024	0.154437616021671	46.4653161806281
chrX	51012976	51111582	2	2	28.57	12.5	16.07	0.557312252964427	2.66172837546024	0.154437616021671	46.4653161806281
chrX	51111582	51348141	2	3	28.57	18.75	9.82	0.621385479509049	1.6898615020969	0.10997804464975	20.1476995002698
chrX	51348141	59357188	2	2	28.57	12.5	16.07	0.557312252964427	2.66172837546024	0.154437616021671	46.4653161806281
chrX	59357188	61728817	0	0	0	0	0	1	0	0	Inf
chrX	61728817	62254340	2	2	28.57	12.5	16.07	0.557312252964427	2.66172837546024	0.154437616021671	46.4653161806281
chrX	62254340	65342551	2	2	28.57	12.5	16.07	0.557312252964427	2.66172837546024	0.154437616021671	46.4653161806281
chrX	65342551	65426173	2	3	28.57	18.75	9.82	0.621385479509049	1.6898615020969	0.10997804464975	20.1476995002698
chrX	65426173	67125063	2	2	28.57	12.5	16.07	0.557312252964427	2.66172837546024	0.154437616021671	46.4653161806281
chrX	67125063	70431526	2	2	28.57	12.5	16.07	0.557312252964427	2.66172837546024	0.154437616021671	46.4653161806281
chrX	70431526	71924882	2	2	28.57	12.5	16.07	0.557312252964427	2.66172837546024	0.154437616021671	46.4653161806281
chrX	71924882	72381248	2	2	28.57	12.5	16.07	0.557312252964427	2.66172837546024	0.154437616021671	46.4653161806281
chrX	72381248	73555151	2	2	28.57	12.5	16.07	0.557312252964427	2.66172837546024	0.154437616021671	46.4653161806281
chrX	73555151	73735878	2	2	28.57	12.5	16.07	0.557312252964427	2.66172837546024	0.154437616021671	46.4653161806281
chrX	73735878	75237216	2	2	28.57	12.5	16.07	0.557312252964427	2.66172837546024	0.154437616021671	46.4653161806281
chrX	75237216	75385502	2	3	28.57	18.75	9.82	0.621385479509049	1.6898615020969	0.10997804464975	20.1476995002698
chrX	75385502	75439687	2	2	28.57	12.5	16.07	0.557312252964427	2.66172837546024	0.154437616021671	46.4653161806281
chrX	75439687	75989485	2	2	28.57	12.5	16.07	0.557312252964427	2.66172837546024	0.154437616021671	46.4653161806281
chrX	75989485	76454698	2	2	28.57	12.5	16.07	0.557312252964427	2.66172837546024	0.154437616021671	46.4653161806281
chrX	76454698	80490631	1	2	14.29	12.5	1.79	1	1.15868179005575	0.0169851488699286	26.5516027057704
chrX	80490631	80685793	2	2	28.57	12.5	16.07	0.557312252964427	2.66172837546024	0.154437616021671	46.4653161806281
chrX	80685793	82456186	1	2	14.29	12.5	1.79	1	1.15868179005575	0.0169851488699286	26.5516027057704
chrX	82456186	82626719	1	3	14.29	18.75	-4.46	1	0.73205819221836	0.0118209074754566	11.5928721885161
chrX	82626719	107401623	1	2	14.29	12.5	1.79	1	1.15868179005575	0.0169851488699286	26.5516027057704
chrX	107401623	108709922	1	3	14.29	18.75	-4.46	1	0.73205819221836	0.0118209074754566	11.5928721885161
chrX	108709922	113222129	1	2	14.29	12.5	1.79	1	1.15868179005575	0.0169851488699286	26.5516027057704
chrX	113222129	113319568	1	3	14.29	18.75	-4.46	1	0.73205819221836	0.0118209074754566	11.5928721885161
chrX	113319568	114579173	1	2	14.29	12.5	1.79	1	1.15868179005575	0.0169851488699286	26.5516027057704
chrX	114579173	114734089	1	3	14.29	18.75	-4.46	1	0.73205819221836	0.0118209074754566	11.5928721885161
chrX	114734089	115566957	1	2	14.29	12.5	1.79	1	1.15868179005575	0.0169851488699286	26.5516027057704
chrX	115566957	115767752	2	2	28.57	12.5	16.07	0.557312252964427	2.66172837546024	0.154437616021671	46.4653161806281
chrX	115767752	117605625	1	2	14.29	12.5	1.79	1	1.15868179005575	0.0169851488699286	26.5516027057704
chrX	117605625	117791346	1	3	14.29	18.75	-4.46	1	0.73205819221836	0.0118209074754566	11.5928721885161
chrX	117791346	125670926	1	2	14.29	12.5	1.79	1	1.15868179005575	0.0169851488699286	26.5516027057704
chrX	125670926	125730243	1	3	14.29	18.75	-4.46	1	0.73205819221836	0.0118209074754566	11.5928721885161
chrX	125730243	127609797	1	2	14.29	12.5	1.79	1	1.15868179005575	0.0169851488699286	26.5516027057704
chrX	127609797	127724697	2	2	28.57	12.5	16.07	0.557312252964427	2.66172837546024	0.154437616021671	46.4653161806281
chrX	127724697	138503799	1	2	14.29	12.5	1.79	1	1.15868179005575	0.0169851488699286	26.5516027057704
chrX	138503799	138620165	1	3	14.29	18.75	-4.46	1	0.73205819221836	0.0118209074754566	11.5928721885161
chrX	138620165	138725469	1	2	14.29	12.5	1.79	1	1.15868179005575	0.0169851488699286	26.5516027057704
chrX	138725469	138784192	1	3	14.29	18.75	-4.46	1	0.73205819221836	0.0118209074754566	11.5928721885161
chrX	138784192	142244381	1	2	14.29	12.5	1.79	1	1.15868179005575	0.0169851488699286	26.5516027057704
chrX	142244381	142354678	1	3	14.29	18.75	-4.46	1	0.73205819221836	0.0118209074754566	11.5928721885161
chrX	142354678	155270560	1	2	14.29	12.5	1.79	1	1.15868179005575	0.0169851488699286	26.5516027057704
chr11	4963917	4964148	0	1	0	6.25	-6.25	1	0	0	89.0202555854993
chr11	4964148	4965743	0	2	0	12.5	-12.5	1	0	0	12.4997972418869
chr11	4965743	4967313	1	2	14.29	12.5	1.79	1	1.15868179005575	0.0169851488699286	26.5516027057704
chr11	4967313	4976714	2	3	28.57	18.75	9.82	0.621385479509049	1.6898615020969	0.10997804464975	20.1476995002698
chr11	4976714	4976885	2	1	28.57	6.25	22.32	0.209486166007905	5.46411740091185	0.237866569669179	375.758130933754
chr11	4976885	4977738	1	1	14.29	6.25	8.04	0.525691699604743	2.39047137129485	0.0273323248567808	208.670224838252
chr11	4977738	5780724	0	0	0	0	0	1	0	0	Inf
chr11	5780724	5782968	0	1	0	6.25	-6.25	1	0	0	89.0202555854993
chr11	5782968	5820045	0	2	0	12.5	-12.5	1	0	0	12.4997972418869
chr11	5820045	5828108	0	1	0	6.25	-6.25	1	0	0	89.0202555854993
chr15	20581509	20947023	1	0	14.29	0	14.29	0.304347826086957	Inf	0.0586079109409877	Inf
chr15	20947023	34694979	0	0	0	0	0	1	0	0	Inf
chr15	34694979	34731134	0	1	0	6.25	-6.25	1	0	0	89.0202555854993
chr15	34731134	34731210	0	2	0	12.5	-12.5	1	0	0	12.4997972418869
chr15	34731210	34798046	1	2	14.29	12.5	1.79	1	1.15868179005575	0.0169851488699286	26.5516027057704
chr15	34798046	34805335	1	1	14.29	6.25	8.04	0.525691699604743	2.39047137129485	0.0273323248567808	208.670224838252
chr15	34805335	34813740	1	0	14.29	0	14.29	0.304347826086957	Inf	0.0586079109409877	Inf
chr15	34813740	76814655	0	0	0	0	0	1	0	0	Inf
chr15	76814655	76836029	1	0	14.29	0	14.29	0.304347826086957	Inf	0.0586079109409877	Inf
chr15	76836029	76902457	1	1	14.29	6.25	8.04	0.525691699604743	2.39047137129485	0.0273323248567808	208.670224838252
chr15	76902457	76908219	0	1	0	6.25	-6.25	1	0	0	89.0202555854993
chr15	76908219	96102873	0	0	0	0	0	1	0	0	Inf
chr15	96102873	96218394	0	1	0	6.25	-6.25	1	0	0	89.0202555854993
chr20	0	1554847	1	0	14.29	0	14.29	0.304347826086957	Inf	0.0586079109409877	Inf
chr20	1554847	1572231	1	1	14.29	6.25	8.04	0.525691699604743	2.39047137129485	0.0273323248567808	208.670224838252
chr20	1572231	14738781	1	0	14.29	0	14.29	0.304347826086957	Inf	0.0586079109409877	Inf
chr20	14738781	14792823	1	0	14.29	0	14.29	0.304347826086957	Inf	0.0586079109409877	Inf
chr20	14792823	14868807	1	1	14.29	6.25	8.04	0.525691699604743	2.39047137129485	0.0273323248567808	208.670224838252
chr20	14868807	14900316	1	1	14.29	6.25	8.04	0.525691699604743	2.39047137129485	0.0273323248567808	208.670224838252
chr20	14900316	14907815	1	2	14.29	12.5	1.79	1	1.15868179005575	0.0169851488699286	26.5516027057704
chr20	14907815	14950762	2	2	28.57	12.5	16.07	0.557312252964427	2.66172837546024	0.154437616021671	46.4653161806281
chr20	14950762	15025549	2	2	28.57	12.5	16.07	0.557312252964427	2.66172837546024	0.154437616021671	46.4653161806281
chr20	15025549	15040090	2	1	28.57	6.25	22.32	0.209486166007905	5.46411740091185	0.237866569669179	375.758130933754
chr20	15040090	15195482	1	1	14.29	6.25	8.04	0.525691699604743	2.39047137129485	0.0273323248567808	208.670224838252
chr20	15195482	15515858	1	0	14.29	0	14.29	0.304347826086957	Inf	0.0586079109409877	Inf
chr20	15515858	19383633	1	0	14.29	0	14.29	0.304347826086957	Inf	0.0586079109409877	Inf
chr20	19383633	20020643	0	0	0	0	0	1	0	0	Inf
chr20	20020643	20736813	1	0	14.29	0	14.29	0.304347826086957	Inf	0.0586079109409877	Inf
chr20	20736813	20803712	1	0	14.29	0	14.29	0.304347826086957	Inf	0.0586079109409877	Inf
chr20	20803712	21788025	1	0	14.29	0	14.29	0.304347826086957	Inf	0.0586079109409877	Inf
chr20	21788025	21920291	0	0	0	0	0	1	0	0	Inf
chr20	21920291	22210423	1	0	14.29	0	14.29	0.304347826086957	Inf	0.0586079109409877	Inf
chr20	22210423	22344636	0	0	0	0	0	1	0	0	Inf
chr20	22344636	22633107	1	0	14.29	0	14.29	0.304347826086957	Inf	0.0586079109409877	Inf
chr20	22633107	22894547	0	0	0	0	0	1	0	0	Inf
chr20	22894547	22998176	1	0	14.29	0	14.29	0.304347826086957	Inf	0.0586079109409877	Inf
chr20	22998176	26305592	1	0	14.29	0	14.29	0.304347826086957	Inf	0.0586079109409877	Inf
chr14	85414030	96225976	1	0	14.29	0	14.29	0.304347826086957	Inf	0.0586079109409877	Inf
chr14	96225976	106335773	1	0	14.29	0	14.29	0.304347826086957	Inf	0.0586079109409877	Inf
chr14	106335773	106831357	0	0	0	0	0	1	0	0	Inf
chr14	106831357	106920590	0	1	0	6.25	-6.25	1	0	0	89.0202555854993
chr14	106920590	107038322	0	0	0	0	0	1	0	0	Inf
chr14	107038322	107349540	1	0	14.29	0	14.29	0.304347826086957	Inf	0.0586079109409877	Inf
chr19	0	3542551	1	0	14.29	0	14.29	0.304347826086957	Inf	0.0586079109409877	Inf
chr5	100130658	100331089	0	1	0	6.25	-6.25	1	0	0	89.0202555854993
chr8	12173585	12193682	0	1	0	6.25	-6.25	1	0	0	89.0202555854993
chr8	12193682	12254207	0	2	0	12.5	-12.5	1	0	0	12.4997972418869
chr8	12254207	12264584	0	1	0	6.25	-6.25	1	0	0	89.0202555854993
chr8	12264584	39207371	0	0	0	0	0	1	0	0	Inf
chr8	39207371	39225869	0	1	0	6.25	-6.25	1	0	0	89.0202555854993
chr8	39225869	39233131	0	2	0	12.5	-12.5	1	0	0	12.4997972418869
chr8	39233131	39387632	0	4	0	25	-25	0.272727272727273	0	0	3.43954609659514
chr8	39387632	39430293	0	1	0	6.25	-6.25	1	0	0	89.0202555854993
chr8	39430293	115633259	0	0	0	0	0	1	0	0	Inf
chr8	115633259	115683438	0	1	0	6.25	-6.25	1	0	0	89.0202555854993
chr8	115683438	121658813	0	0	0	0	0	1	0	0	Inf
chr8	121658813	122348797	0	1	0	6.25	-6.25	1	0	0	89.0202555854993
chr12	7984395	8127435	0	1	0	6.25	-6.25	1	0	0	89.0202555854993
chr12	8127435	9618119	0	0	0	0	0	1	0	0	Inf
chr12	9618119	9741822	0	2	0	12.5	-12.5	1	0	0	12.4997972418869
chr12	9741822	33294633	0	0	0	0	0	1	0	0	Inf
chr12	33294633	33331362	0	1	0	6.25	-6.25	1	0	0	89.0202555854993
chr9	44247867	44860219	0	1	0	6.25	-6.25	1	0	0	89.0202555854993
