# Supplementary material for: 1p36 deletion is a marker for tumour dissemination in microsatellite stable stage II-III colon cancer
Source: BMC Cancer. 2014 Nov 24;14:872. doi: 10.1186/1471-2407-14-872 (PMC4251789; doi:10.1186/1471-2407-14-872)
Supplement: Supplementary file 1 — Additional file 1: This file includes supplementary figures, genome-wide copy number estimates and statistics. (ZIP 5 MB) [file 12885_2014_5046_MOESM1_ESM.zip › Supplementary Data/MSI statistics/LOH.Recurrence (MSI-H).No recurrence (MSI-H).txt]

Chromosome	Start (hg19)	End (hg19)	Observations in G1	Observations in G2	Frequency G1 (%)	Frequency G2 (%)	Frequency difference	Fisher's Exact test p-value	Odds Ratio	Lower 95% CI	Upper 95% CI
chr1	15842666	16048113	0	1	0	6.25	-6.25	1	0	0	89.0202555854993
chr1	16048113	23181637	0	0	0	0	0	1	0	0	Inf
chr1	23181637	23208315	1	0	14.29	0	14.29	0.304347826086957	Inf	0.0586079109409877	Inf
chr1	23208315	23842895	2	0	28.57	0	28.57	0.0830039525691699	Inf	0.457209885098536	Inf
chr1	23842895	25532279	1	0	14.29	0	14.29	0.304347826086957	Inf	0.0586079109409877	Inf
chr1	25532279	25552210	1	1	14.29	6.25	8.04	0.525691699604743	2.39047137129485	0.0273323248567808	208.670224838252
chr1	25552210	25654244	2	2	28.57	12.5	16.07	0.557312252964427	2.66172837546024	0.154437616021671	46.4653161806281
chr1	25654244	25668249	2	1	28.57	6.25	22.32	0.209486166007905	5.46411740091185	0.237866569669179	375.758130933754
chr1	25668249	26940523	1	0	14.29	0	14.29	0.304347826086957	Inf	0.0586079109409877	Inf
chr1	26940523	35057714	0	0	0	0	0	1	0	0	Inf
chr1	35057714	35117978	0	1	0	6.25	-6.25	1	0	0	89.0202555854993
chr1	35117978	42354172	0	0	0	0	0	1	0	0	Inf
chr1	42354172	42798438	1	0	14.29	0	14.29	0.304347826086957	Inf	0.0586079109409877	Inf
chr1	42798438	45765497	0	0	0	0	0	1	0	0	Inf
chr1	45765497	48221554	0	1	0	6.25	-6.25	1	0	0	89.0202555854993
chr1	48221554	49126156	0	0	0	0	0	1	0	0	Inf
chr1	49126156	49197334	0	1	0	6.25	-6.25	1	0	0	89.0202555854993
chr1	49197334	49361188	0	0	0	0	0	1	0	0	Inf
chr1	49361188	49450460	1	0	14.29	0	14.29	0.304347826086957	Inf	0.0586079109409877	Inf
chr1	49450460	49754318	1	1	14.29	6.25	8.04	0.525691699604743	2.39047137129485	0.0273323248567808	208.670224838252
chr1	49754318	49869787	1	2	14.29	12.5	1.79	1	1.15868179005575	0.0169851488699286	26.5516027057704
chr1	49869787	50010441	1	1	14.29	6.25	8.04	0.525691699604743	2.39047137129485	0.0273323248567808	208.670224838252
chr1	50010441	50109449	2	1	28.57	6.25	22.32	0.209486166007905	5.46411740091185	0.237866569669179	375.758130933754
chr1	50109449	50268727	3	1	42.86	6.25	36.61	0.0671936758893281	9.81981765816747	0.610142602854574	625.396438773362
chr1	50268727	50387962	2	1	28.57	6.25	22.32	0.209486166007905	5.46411740091185	0.237866569669179	375.758130933754
chr1	50387962	50754849	1	1	14.29	6.25	8.04	0.525691699604743	2.39047137129485	0.0273323248567808	208.670224838252
chr1	50754849	52251629	1	0	14.29	0	14.29	0.304347826086957	Inf	0.0586079109409877	Inf
chr1	52251629	52896923	1	1	14.29	6.25	8.04	0.525691699604743	2.39047137129485	0.0273323248567808	208.670224838252
chr1	52896923	53605982	0	1	0	6.25	-6.25	1	0	0	89.0202555854993
chr1	53605982	54084707	0	0	0	0	0	1	0	0	Inf
chr1	54084707	55903873	0	1	0	6.25	-6.25	1	0	0	89.0202555854993
chr1	55903873	56070979	0	2	0	12.5	-12.5	1	0	0	12.4997972418869
chr1	56070979	56425039	0	3	0	18.75	-18.75	0.525691699604743	0	0	5.65713397188339
chr1	56425039	56791619	0	2	0	12.5	-12.5	1	0	0	12.4997972418869
chr1	56791619	59487575	0	1	0	6.25	-6.25	1	0	0	89.0202555854993
chr1	59487575	59622360	0	2	0	12.5	-12.5	1	0	0	12.4997972418869
chr1	59622360	65907617	0	1	0	6.25	-6.25	1	0	0	89.0202555854993
chr1	65907617	66055065	0	2	0	12.5	-12.5	1	0	0	12.4997972418869
chr1	66055065	72814597	0	1	0	6.25	-6.25	1	0	0	89.0202555854993
chr1	72814597	73010593	0	2	0	12.5	-12.5	1	0	0	12.4997972418869
chr1	73010593	73097134	0	3	0	18.75	-18.75	0.525691699604743	0	0	5.65713397188339
chr1	73097134	73763399	0	2	0	12.5	-12.5	1	0	0	12.4997972418869
chr1	73763399	75162274	0	1	0	6.25	-6.25	1	0	0	89.0202555854993
chr1	75162274	75701420	0	2	0	12.5	-12.5	1	0	0	12.4997972418869
chr1	75701420	100112378	0	1	0	6.25	-6.25	1	0	0	89.0202555854993
chr1	100112378	101205204	0	0	0	0	0	1	0	0	Inf
chr1	101205204	101360253	0	1	0	6.25	-6.25	1	0	0	89.0202555854993
chr1	101360253	106613388	0	0	0	0	0	1	0	0	Inf
chr1	106613388	106984394	0	1	0	6.25	-6.25	1	0	0	89.0202555854993
chr1	106984394	107149953	0	2	0	12.5	-12.5	1	0	0	12.4997972418869
chr1	107149953	108919602	0	1	0	6.25	-6.25	1	0	0	89.0202555854993
chr1	108919602	110690150	1	1	14.29	6.25	8.04	0.525691699604743	2.39047137129485	0.0273323248567808	208.670224838252
chr1	110690150	110823624	1	1	14.29	6.25	8.04	0.525691699604743	2.39047137129485	0.0273323248567808	208.670224838252
chr1	110823624	111368243	1	1	14.29	6.25	8.04	0.525691699604743	2.39047137129485	0.0273323248567808	208.670224838252
chr1	111368243	111370452	2	2	28.57	12.5	16.07	0.557312252964427	2.66172837546024	0.154437616021671	46.4653161806281
chr1	111370452	111377467	2	3	28.57	18.75	9.82	0.621385479509049	1.6898615020969	0.10997804464975	20.1476995002698
chr1	111377467	111390153	2	4	28.57	25	3.57	1	1.1903379194762	0.0822924802159727	12.0795309024365
chr1	111390153	111400485	1	3	14.29	18.75	-4.46	1	0.73205819221836	0.0118209074754566	11.5928721885161
chr1	111400485	111401403	1	2	14.29	12.5	1.79	1	1.15868179005575	0.0169851488699286	26.5516027057704
chr1	111401403	112695813	1	1	14.29	6.25	8.04	0.525691699604743	2.39047137129485	0.0273323248567808	208.670224838252
chr1	112695813	112696140	2	1	28.57	6.25	22.32	0.209486166007905	5.46411740091185	0.237866569669179	375.758130933754
chr1	112696140	112766255	2	2	28.57	12.5	16.07	0.557312252964427	2.66172837546024	0.154437616021671	46.4653161806281
chr1	112766255	116705805	1	1	14.29	6.25	8.04	0.525691699604743	2.39047137129485	0.0273323248567808	208.670224838252
chr1	116705805	117946769	1	0	14.29	0	14.29	0.304347826086957	Inf	0.0586079109409877	Inf
chr1	117946769	118514665	0	0	0	0	0	1	0	0	Inf
chr1	118514665	119762810	1	0	14.29	0	14.29	0.304347826086957	Inf	0.0586079109409877	Inf
chr1	119762810	119803130	0	0	0	0	0	1	0	0	Inf
chr1	119803130	121482991	0	1	0	6.25	-6.25	1	0	0	89.0202555854993
chr1	121482991	146910319	0	0	0	0	0	1	0	0	Inf
chr1	146910319	146969507	1	0	14.29	0	14.29	0.304347826086957	Inf	0.0586079109409877	Inf
chr1	146969507	151973155	0	0	0	0	0	1	0	0	Inf
chr1	151973155	152547919	1	0	14.29	0	14.29	0.304347826086957	Inf	0.0586079109409877	Inf
chr1	152547919	152547986	2	2	28.57	12.5	16.07	0.557312252964427	2.66172837546024	0.154437616021671	46.4653161806281
chr1	152547986	152548103	3	3	42.86	18.75	24.11	0.318493863116289	3.06622877349874	0.29164285350338	34.0536399838314
chr1	152548103	152548298	4	8	57.14	50	7.14	1	1.31676505720852	0.160597447317311	12.1124301723661
chr1	152548298	152549861	4	9	57.14	56.25	0.890000000000001	1	1.03540983619007	0.124830911964027	9.53623536257943
chr1	152549861	152552058	4	10	57.14	62.5	-5.36	1	0.807893766437391	0.0951338048190108	7.51589649331135
chr1	152552058	152552470	4	10	57.14	62.5	-5.36	1	0.807893766437391	0.0951338048190108	7.51589649331135
chr1	152552470	152586558	4	11	57.14	68.75	-11.61	0.657019787319962	0.6198547904571	0.0699692270760355	5.88964178268698
chr1	152586558	152588544	3	10	42.86	62.5	-19.64	0.650020191142819	0.466466216777646	0.0493936844385535	3.85211709014277
chr1	152588544	152590536	2	5	28.57	31.25	-2.68	1	0.884876179309654	0.0633402492386605	8.26525833461055
chr1	152590536	152590706	2	4	28.57	25	3.57	1	1.1903379194762	0.0822924802159727	12.0795309024365
chr1	152590706	152591326	2	3	28.57	18.75	9.82	0.621385479509049	1.6898615020969	0.10997804464975	20.1476995002698
chr1	152591326	152591500	2	3	28.57	18.75	9.82	0.621385479509049	1.6898615020969	0.10997804464975	20.1476995002698
chr1	152591500	152690686	2	2	28.57	12.5	16.07	0.557312252964427	2.66172837546024	0.154437616021671	46.4653161806281
chr1	152690686	152691934	1	2	14.29	12.5	1.79	1	1.15868179005575	0.0169851488699286	26.5516027057704
chr1	152691934	152755463	1	3	14.29	18.75	-4.46	1	0.73205819221836	0.0118209074754566	11.5928721885161
chr1	152755463	152756480	1	3	14.29	18.75	-4.46	1	0.73205819221836	0.0118209074754566	11.5928721885161
chr1	152756480	152757248	1	5	14.29	31.25	-16.96	0.621385479509049	0.381330713389679	0.00666576749354914	4.74471161196721
chr1	152757248	152778696	2	5	28.57	31.25	-2.68	1	0.884876179309654	0.0633402492386605	8.26525833461055
chr1	152778696	152779500	2	4	28.57	25	3.57	1	1.1903379194762	0.0822924802159727	12.0795309024365
chr1	152779500	152782123	1	1	14.29	6.25	8.04	0.525691699604743	2.39047137129485	0.0273323248567808	208.670224838252
chr1	152782123	153214899	0	1	0	6.25	-6.25	1	0	0	89.0202555854993
chr1	153214899	155157009	0	0	0	0	0	1	0	0	Inf
chr1	155157009	155980261	0	1	0	6.25	-6.25	1	0	0	89.0202555854993
chr1	155980261	167014635	0	0	0	0	0	1	0	0	Inf
chr1	167014635	167449488	0	1	0	6.25	-6.25	1	0	0	89.0202555854993
chr1	167449488	169389241	0	0	0	0	0	1	0	0	Inf
chr1	169389241	169938003	0	1	0	6.25	-6.25	1	0	0	89.0202555854993
chr1	169938003	171947102	0	0	0	0	0	1	0	0	Inf
chr1	171947102	172483559	0	1	0	6.25	-6.25	1	0	0	89.0202555854993
chr1	172483559	180122330	0	0	0	0	0	1	0	0	Inf
chr1	180122330	180333993	0	1	0	6.25	-6.25	1	0	0	89.0202555854993
chr1	180333993	180505799	1	1	14.29	6.25	8.04	0.525691699604743	2.39047137129485	0.0273323248567808	208.670224838252
chr1	180505799	180899340	0	1	0	6.25	-6.25	1	0	0	89.0202555854993
chr1	180899340	183895655	0	0	0	0	0	1	0	0	Inf
chr1	183895655	184254323	1	0	14.29	0	14.29	0.304347826086957	Inf	0.0586079109409877	Inf
chr1	184254323	184299263	0	0	0	0	0	1	0	0	Inf
chr1	184299263	184331631	0	1	0	6.25	-6.25	1	0	0	89.0202555854993
chr1	184331631	184562721	1	1	14.29	6.25	8.04	0.525691699604743	2.39047137129485	0.0273323248567808	208.670224838252
chr1	184562721	184651935	0	1	0	6.25	-6.25	1	0	0	89.0202555854993
chr1	184651935	185217463	1	1	14.29	6.25	8.04	0.525691699604743	2.39047137129485	0.0273323248567808	208.670224838252
chr1	185217463	185382754	1	2	14.29	12.5	1.79	1	1.15868179005575	0.0169851488699286	26.5516027057704
chr1	185382754	185597712	0	2	0	12.5	-12.5	1	0	0	12.4997972418869
chr1	185597712	186188333	0	1	0	6.25	-6.25	1	0	0	89.0202555854993
chr1	186188333	186674744	0	0	0	0	0	1	0	0	Inf
chr1	186674744	187242180	0	1	0	6.25	-6.25	1	0	0	89.0202555854993
chr1	187242180	187840680	0	0	0	0	0	1	0	0	Inf
chr1	187840680	188430079	0	1	0	6.25	-6.25	1	0	0	89.0202555854993
chr1	188430079	188511200	0	0	0	0	0	1	0	0	Inf
chr1	188511200	188612259	0	1	0	6.25	-6.25	1	0	0	89.0202555854993
chr1	188612259	188709620	0	0	0	0	0	1	0	0	Inf
chr1	188709620	188918460	0	1	0	6.25	-6.25	1	0	0	89.0202555854993
chr1	188918460	188936193	0	2	0	12.5	-12.5	1	0	0	12.4997972418869
chr1	188936193	189002575	0	1	0	6.25	-6.25	1	0	0	89.0202555854993
chr1	189002575	189007121	0	1	0	6.25	-6.25	1	0	0	89.0202555854993
chr1	189007121	189888858	1	1	14.29	6.25	8.04	0.525691699604743	2.39047137129485	0.0273323248567808	208.670224838252
chr1	189888858	190088034	1	0	14.29	0	14.29	0.304347826086957	Inf	0.0586079109409877	Inf
chr1	190088034	190660738	1	1	14.29	6.25	8.04	0.525691699604743	2.39047137129485	0.0273323248567808	208.670224838252
chr1	190660738	191121425	2	1	28.57	6.25	22.32	0.209486166007905	5.46411740091185	0.237866569669179	375.758130933754
chr1	191121425	191459753	2	0	28.57	0	28.57	0.0830039525691699	Inf	0.457209885098536	Inf
chr1	191459753	191535457	1	0	14.29	0	14.29	0.304347826086957	Inf	0.0586079109409877	Inf
chr1	191535457	191931838	0	0	0	0	0	1	0	0	Inf
chr1	191931838	192137708	1	0	14.29	0	14.29	0.304347826086957	Inf	0.0586079109409877	Inf
chr1	192137708	193771849	0	0	0	0	0	1	0	0	Inf
chr1	193771849	194094331	0	1	0	6.25	-6.25	1	0	0	89.0202555854993
chr1	194094331	194572223	1	1	14.29	6.25	8.04	0.525691699604743	2.39047137129485	0.0273323248567808	208.670224838252
chr1	194572223	194771610	1	0	14.29	0	14.29	0.304347826086957	Inf	0.0586079109409877	Inf
chr1	194771610	195280386	0	0	0	0	0	1	0	0	Inf
chr1	195280386	196726535	1	0	14.29	0	14.29	0.304347826086957	Inf	0.0586079109409877	Inf
chr1	196726535	196801720	2	0	28.57	0	28.57	0.0830039525691699	Inf	0.457209885098536	Inf
chr1	196801720	198806114	1	0	14.29	0	14.29	0.304347826086957	Inf	0.0586079109409877	Inf
chr1	198806114	198946114	1	1	14.29	6.25	8.04	0.525691699604743	2.39047137129485	0.0273323248567808	208.670224838252
chr1	198946114	199139201	1	2	14.29	12.5	1.79	1	1.15868179005575	0.0169851488699286	26.5516027057704
chr1	199139201	199194129	1	1	14.29	6.25	8.04	0.525691699604743	2.39047137129485	0.0273323248567808	208.670224838252
chr1	199194129	199259975	0	1	0	6.25	-6.25	1	0	0	89.0202555854993
chr1	199259975	199271458	0	2	0	12.5	-12.5	1	0	0	12.4997972418869
chr1	199271458	199373524	1	2	14.29	12.5	1.79	1	1.15868179005575	0.0169851488699286	26.5516027057704
chr1	199373524	199584512	0	2	0	12.5	-12.5	1	0	0	12.4997972418869
chr1	199584512	199694281	0	1	0	6.25	-6.25	1	0	0	89.0202555854993
chr1	199694281	199707713	0	2	0	12.5	-12.5	1	0	0	12.4997972418869
chr1	199707713	200065416	0	1	0	6.25	-6.25	1	0	0	89.0202555854993
chr1	200065416	207136664	0	0	0	0	0	1	0	0	Inf
chr1	207136664	207560602	1	0	14.29	0	14.29	0.304347826086957	Inf	0.0586079109409877	Inf
chr1	207560602	209007748	0	0	0	0	0	1	0	0	Inf
chr1	209007748	209780936	1	0	14.29	0	14.29	0.304347826086957	Inf	0.0586079109409877	Inf
chr1	209780936	214570580	0	0	0	0	0	1	0	0	Inf
chr1	214570580	215012423	0	1	0	6.25	-6.25	1	0	0	89.0202555854993
chr1	215012423	215131376	0	2	0	12.5	-12.5	1	0	0	12.4997972418869
chr1	215131376	215968264	0	1	0	6.25	-6.25	1	0	0	89.0202555854993
chr1	215968264	216075219	0	2	0	12.5	-12.5	1	0	0	12.4997972418869
chr1	216075219	216117509	0	1	0	6.25	-6.25	1	0	0	89.0202555854993
chr1	216117509	220152124	0	0	0	0	0	1	0	0	Inf
chr1	220152124	220970820	0	1	0	6.25	-6.25	1	0	0	89.0202555854993
chr1	220970820	221288925	0	0	0	0	0	1	0	0	Inf
chr1	221288925	221458451	0	1	0	6.25	-6.25	1	0	0	89.0202555854993
chr1	221458451	222123940	0	1	0	6.25	-6.25	1	0	0	89.0202555854993
chr1	222123940	226737720	0	0	0	0	0	1	0	0	Inf
chr1	226737720	228427853	0	1	0	6.25	-6.25	1	0	0	89.0202555854993
chr1	228427853	229306033	0	0	0	0	0	1	0	0	Inf
chr1	229306033	229905388	0	1	0	6.25	-6.25	1	0	0	89.0202555854993
chr1	229905388	238700073	0	0	0	0	0	1	0	0	Inf
chr1	238700073	238849507	1	0	14.29	0	14.29	0.304347826086957	Inf	0.0586079109409877	Inf
chr1	238849507	242489672	0	0	0	0	0	1	0	0	Inf
chr1	242489672	242759825	1	0	14.29	0	14.29	0.304347826086957	Inf	0.0586079109409877	Inf
chr1	242759825	245469427	0	0	0	0	0	1	0	0	Inf
chr1	245469427	245618986	0	1	0	6.25	-6.25	1	0	0	89.0202555854993
chr1	245618986	248036752	0	0	0	0	0	1	0	0	Inf
chr1	248036752	249250621	1	0	14.29	0	14.29	0.304347826086957	Inf	0.0586079109409877	Inf
chr2	2407083	2674339	0	1	0	6.25	-6.25	1	0	0	89.0202555854993
chr2	2674339	4209776	0	0	0	0	0	1	0	0	Inf
chr2	4209776	4236965	0	1	0	6.25	-6.25	1	0	0	89.0202555854993
chr2	4236965	15104013	0	0	0	0	0	1	0	0	Inf
chr2	15104013	16795560	0	1	0	6.25	-6.25	1	0	0	89.0202555854993
chr2	16795560	17217046	0	0	0	0	0	1	0	0	Inf
chr2	17217046	17237933	0	1	0	6.25	-6.25	1	0	0	89.0202555854993
chr2	17237933	18284519	0	0	0	0	0	1	0	0	Inf
chr2	18284519	18532962	0	1	0	6.25	-6.25	1	0	0	89.0202555854993
chr2	18532962	18794551	0	0	0	0	0	1	0	0	Inf
chr2	18794551	18886845	0	1	0	6.25	-6.25	1	0	0	89.0202555854993
chr2	18886845	24597126	0	0	0	0	0	1	0	0	Inf
chr2	24597126	24660793	0	1	0	6.25	-6.25	1	0	0	89.0202555854993
chr2	24660793	25052114	0	1	0	6.25	-6.25	1	0	0	89.0202555854993
chr2	25052114	25136163	0	0	0	0	0	1	0	0	Inf
chr2	25136163	25262750	0	1	0	6.25	-6.25	1	0	0	89.0202555854993
chr2	25262750	25478909	1	1	14.29	6.25	8.04	0.525691699604743	2.39047137129485	0.0273323248567808	208.670224838252
chr2	25478909	25484870	0	1	0	6.25	-6.25	1	0	0	89.0202555854993
chr2	25484870	29477011	0	0	0	0	0	1	0	0	Inf
chr2	29477011	29586716	1	0	14.29	0	14.29	0.304347826086957	Inf	0.0586079109409877	Inf
chr2	29586716	34273763	0	0	0	0	0	1	0	0	Inf
chr2	34273763	34530180	0	1	0	6.25	-6.25	1	0	0	89.0202555854993
chr2	34530180	34595093	0	0	0	0	0	1	0	0	Inf
chr2	34595093	34661457	0	1	0	6.25	-6.25	1	0	0	89.0202555854993
chr2	34661457	34737116	0	2	0	12.5	-12.5	1	0	0	12.4997972418869
chr2	34737116	34813528	0	1	0	6.25	-6.25	1	0	0	89.0202555854993
chr2	34813528	35858446	0	0	0	0	0	1	0	0	Inf
chr2	35858446	35905918	1	0	14.29	0	14.29	0.304347826086957	Inf	0.0586079109409877	Inf
chr2	35905918	38494539	0	0	0	0	0	1	0	0	Inf
chr2	38494539	38648770	0	1	0	6.25	-6.25	1	0	0	89.0202555854993
chr2	38648770	41099175	0	0	0	0	0	1	0	0	Inf
chr2	41099175	41236572	0	1	0	6.25	-6.25	1	0	0	89.0202555854993
chr2	41236572	41431025	0	0	0	0	0	1	0	0	Inf
chr2	41431025	41546844	0	1	0	6.25	-6.25	1	0	0	89.0202555854993
chr2	41546844	42589907	0	0	0	0	0	1	0	0	Inf
chr2	42589907	43198611	0	1	0	6.25	-6.25	1	0	0	89.0202555854993
chr2	43198611	49123589	0	0	0	0	0	1	0	0	Inf
chr2	49123589	49641367	0	1	0	6.25	-6.25	1	0	0	89.0202555854993
chr2	49641367	49716490	0	0	0	0	0	1	0	0	Inf
chr2	49716490	49971515	0	1	0	6.25	-6.25	1	0	0	89.0202555854993
chr2	49971515	52699856	0	0	0	0	0	1	0	0	Inf
chr2	52699856	52747747	0	1	0	6.25	-6.25	1	0	0	89.0202555854993
chr2	52747747	52842339	1	1	14.29	6.25	8.04	0.525691699604743	2.39047137129485	0.0273323248567808	208.670224838252
chr2	52842339	52847893	0	1	0	6.25	-6.25	1	0	0	89.0202555854993
chr2	52847893	52868444	1	1	14.29	6.25	8.04	0.525691699604743	2.39047137129485	0.0273323248567808	208.670224838252
chr2	52868444	53352588	1	0	14.29	0	14.29	0.304347826086957	Inf	0.0586079109409877	Inf
chr2	53352588	53562408	0	0	0	0	0	1	0	0	Inf
chr2	53562408	53793450	1	0	14.29	0	14.29	0.304347826086957	Inf	0.0586079109409877	Inf
chr2	53793450	53857720	0	0	0	0	0	1	0	0	Inf
chr2	53857720	53884401	1	0	14.29	0	14.29	0.304347826086957	Inf	0.0586079109409877	Inf
chr2	53884401	53900938	1	1	14.29	6.25	8.04	0.525691699604743	2.39047137129485	0.0273323248567808	208.670224838252
chr2	53900938	54562583	1	2	14.29	12.5	1.79	1	1.15868179005575	0.0169851488699286	26.5516027057704
chr2	54562583	54726170	1	1	14.29	6.25	8.04	0.525691699604743	2.39047137129485	0.0273323248567808	208.670224838252
chr2	54726170	56309690	1	0	14.29	0	14.29	0.304347826086957	Inf	0.0586079109409877	Inf
chr2	56309690	68725863	0	0	0	0	0	1	0	0	Inf
chr2	68725863	69416622	1	0	14.29	0	14.29	0.304347826086957	Inf	0.0586079109409877	Inf
chr2	69416622	69498145	0	0	0	0	0	1	0	0	Inf
chr2	69498145	69901198	1	0	14.29	0	14.29	0.304347826086957	Inf	0.0586079109409877	Inf
chr2	69901198	72199881	0	0	0	0	0	1	0	0	Inf
chr2	72199881	73231615	1	0	14.29	0	14.29	0.304347826086957	Inf	0.0586079109409877	Inf
chr2	73231615	73477992	0	0	0	0	0	1	0	0	Inf
chr2	73477992	74126227	0	1	0	6.25	-6.25	1	0	0	89.0202555854993
chr2	74126227	77309273	0	0	0	0	0	1	0	0	Inf
chr2	77309273	77628641	1	0	14.29	0	14.29	0.304347826086957	Inf	0.0586079109409877	Inf
chr2	77628641	79765785	0	0	0	0	0	1	0	0	Inf
chr2	79765785	80849502	0	1	0	6.25	-6.25	1	0	0	89.0202555854993
chr2	80849502	81615457	0	0	0	0	0	1	0	0	Inf
chr2	81615457	82449556	0	1	0	6.25	-6.25	1	0	0	89.0202555854993
chr2	82449556	82547117	0	2	0	12.5	-12.5	1	0	0	12.4997972418869
chr2	82547117	82739707	0	3	0	18.75	-18.75	0.525691699604743	0	0	5.65713397188339
chr2	82739707	83352636	0	2	0	12.5	-12.5	1	0	0	12.4997972418869
chr2	83352636	83353968	0	1	0	6.25	-6.25	1	0	0	89.0202555854993
chr2	83353968	89133378	0	0	0	0	0	1	0	0	Inf
chr2	89133378	89377330	1	0	14.29	0	14.29	0.304347826086957	Inf	0.0586079109409877	Inf
chr2	89377330	89388678	1	1	14.29	6.25	8.04	0.525691699604743	2.39047137129485	0.0273323248567808	208.670224838252
chr2	89388678	89418269	1	2	14.29	12.5	1.79	1	1.15868179005575	0.0169851488699286	26.5516027057704
chr2	89418269	89444114	3	4	42.86	25	17.86	0.625839767985413	2.16623575528085	0.219721777388373	20.6976865426592
chr2	89444114	89464861	3	5	42.86	31.25	11.61	0.657019787319962	1.61328107065619	0.169789613171309	14.2919972363465
chr2	89464861	89500819	4	6	57.14	37.5	19.64	0.650020191142819	2.1437779715496	0.259597508746272	20.245503273683
chr2	89500819	89569727	4	7	57.14	43.75	13.39	0.666846143491722	1.67410964975277	0.204462698093193	15.5207754862214
chr2	89569727	90321410	6	7	85.71	43.75	41.96	0.0886207613896401	7.07846341458888	0.627129980896339	392.370549311073
chr2	90321410	91618895	0	0	0	0	0	1	0	0	Inf
chr2	91618895	93300000	6	6	85.71	37.5	48.21	0.068649885583524	9.02453853785599	0.796809930153069	503.079071166709
chr2	93300000	95327875	0	0	0	0	0	1	0	0	Inf
chr2	95327875	98319686	1	0	14.29	0	14.29	0.304347826086957	Inf	0.0586079109409877	Inf
chr2	98319686	100198233	0	0	0	0	0	1	0	0	Inf
chr2	100198233	101318249	1	0	14.29	0	14.29	0.304347826086957	Inf	0.0586079109409877	Inf
chr2	101318249	109649275	0	0	0	0	0	1	0	0	Inf
chr2	109649275	109692934	0	1	0	6.25	-6.25	1	0	0	89.0202555854993
chr2	109692934	109961182	0	2	0	12.5	-12.5	1	0	0	12.4997972418869
chr2	109961182	110257201	0	1	0	6.25	-6.25	1	0	0	89.0202555854993
chr2	110257201	116898872	0	0	0	0	0	1	0	0	Inf
chr2	116898872	117235795	0	1	0	6.25	-6.25	1	0	0	89.0202555854993
chr2	117235795	117316806	0	2	0	12.5	-12.5	1	0	0	12.4997972418869
chr2	117316806	117382513	0	1	0	6.25	-6.25	1	0	0	89.0202555854993
chr2	117382513	117387780	0	2	0	12.5	-12.5	1	0	0	12.4997972418869
chr2	117387780	118514942	0	1	0	6.25	-6.25	1	0	0	89.0202555854993
chr2	118514942	118591198	0	1	0	6.25	-6.25	1	0	0	89.0202555854993
chr2	118591198	123491014	0	0	0	0	0	1	0	0	Inf
chr2	123491014	124748948	0	1	0	6.25	-6.25	1	0	0	89.0202555854993
chr2	124748948	134721745	0	0	0	0	0	1	0	0	Inf
chr2	134721745	135288144	1	0	14.29	0	14.29	0.304347826086957	Inf	0.0586079109409877	Inf
chr2	135288144	135747827	1	1	14.29	6.25	8.04	0.525691699604743	2.39047137129485	0.0273323248567808	208.670224838252
chr2	135747827	137149495	0	1	0	6.25	-6.25	1	0	0	89.0202555854993
chr2	137149495	137623001	0	2	0	12.5	-12.5	1	0	0	12.4997972418869
chr2	137623001	138623164	0	1	0	6.25	-6.25	1	0	0	89.0202555854993
chr2	138623164	141801693	0	0	0	0	0	1	0	0	Inf
chr2	141801693	142185627	1	0	14.29	0	14.29	0.304347826086957	Inf	0.0586079109409877	Inf
chr2	142185627	142791004	0	0	0	0	0	1	0	0	Inf
chr2	142791004	143268096	1	0	14.29	0	14.29	0.304347826086957	Inf	0.0586079109409877	Inf
chr2	143268096	145750128	0	0	0	0	0	1	0	0	Inf
chr2	145750128	146392194	1	0	14.29	0	14.29	0.304347826086957	Inf	0.0586079109409877	Inf
chr2	146392194	146526113	0	0	0	0	0	1	0	0	Inf
chr2	146526113	146835346	1	0	14.29	0	14.29	0.304347826086957	Inf	0.0586079109409877	Inf
chr2	146835346	146878944	2	1	28.57	6.25	22.32	0.209486166007905	5.46411740091185	0.237866569669179	375.758130933754
chr2	146878944	147108991	1	0	14.29	0	14.29	0.304347826086957	Inf	0.0586079109409877	Inf
chr2	147108991	160219132	0	0	0	0	0	1	0	0	Inf
chr2	160219132	162907746	1	0	14.29	0	14.29	0.304347826086957	Inf	0.0586079109409877	Inf
chr2	162907746	163601994	0	0	0	0	0	1	0	0	Inf
chr2	163601994	164436193	1	0	14.29	0	14.29	0.304347826086957	Inf	0.0586079109409877	Inf
chr2	164436193	167228781	0	0	0	0	0	1	0	0	Inf
chr2	167228781	167470789	0	1	0	6.25	-6.25	1	0	0	89.0202555854993
chr2	167470789	168325995	0	2	0	12.5	-12.5	1	0	0	12.4997972418869
chr2	168325995	168513223	0	1	0	6.25	-6.25	1	0	0	89.0202555854993
chr2	168513223	168576558	0	0	0	0	0	1	0	0	Inf
chr2	168576558	168809846	0	1	0	6.25	-6.25	1	0	0	89.0202555854993
chr2	168809846	171916800	0	0	0	0	0	1	0	0	Inf
chr2	171916800	172070131	1	0	14.29	0	14.29	0.304347826086957	Inf	0.0586079109409877	Inf
chr2	172070131	178192868	0	0	0	0	0	1	0	0	Inf
chr2	178192868	178381770	1	0	14.29	0	14.29	0.304347826086957	Inf	0.0586079109409877	Inf
chr2	178381770	189868112	0	0	0	0	0	1	0	0	Inf
chr2	189868112	190007280	1	0	14.29	0	14.29	0.304347826086957	Inf	0.0586079109409877	Inf
chr2	190007280	191040410	0	0	0	0	0	1	0	0	Inf
chr2	191040410	192002612	0	1	0	6.25	-6.25	1	0	0	89.0202555854993
chr2	192002612	194833149	0	0	0	0	0	1	0	0	Inf
chr2	194833149	195377225	0	1	0	6.25	-6.25	1	0	0	89.0202555854993
chr2	195377225	195534510	0	0	0	0	0	1	0	0	Inf
chr2	195534510	195863352	0	1	0	6.25	-6.25	1	0	0	89.0202555854993
chr2	195863352	195942551	0	1	0	6.25	-6.25	1	0	0	89.0202555854993
chr2	195942551	195950908	0	0	0	0	0	1	0	0	Inf
chr2	195950908	196443359	0	1	0	6.25	-6.25	1	0	0	89.0202555854993
chr2	196443359	197128574	0	2	0	12.5	-12.5	1	0	0	12.4997972418869
chr2	197128574	197668580	0	1	0	6.25	-6.25	1	0	0	89.0202555854993
chr2	197668580	197853599	0	0	0	0	0	1	0	0	Inf
chr2	197853599	198032831	0	1	0	6.25	-6.25	1	0	0	89.0202555854993
chr2	198032831	206055049	0	0	0	0	0	1	0	0	Inf
chr2	206055049	206141718	0	1	0	6.25	-6.25	1	0	0	89.0202555854993
chr2	206141718	209516646	0	0	0	0	0	1	0	0	Inf
chr2	209516646	210842813	0	1	0	6.25	-6.25	1	0	0	89.0202555854993
chr2	210842813	215406883	0	0	0	0	0	1	0	0	Inf
chr2	215406883	215566939	0	1	0	6.25	-6.25	1	0	0	89.0202555854993
chr2	215566939	215635902	0	0	0	0	0	1	0	0	Inf
chr2	215635902	216143881	0	1	0	6.25	-6.25	1	0	0	89.0202555854993
chr2	216143881	218482111	0	0	0	0	0	1	0	0	Inf
chr2	218482111	218617665	1	0	14.29	0	14.29	0.304347826086957	Inf	0.0586079109409877	Inf
chr2	218617665	218737970	0	0	0	0	0	1	0	0	Inf
chr2	218737970	220085280	1	0	14.29	0	14.29	0.304347826086957	Inf	0.0586079109409877	Inf
chr2	220085280	221770661	0	0	0	0	0	1	0	0	Inf
chr2	221770661	222986784	1	0	14.29	0	14.29	0.304347826086957	Inf	0.0586079109409877	Inf
chr2	222986784	223115314	1	1	14.29	6.25	8.04	0.525691699604743	2.39047137129485	0.0273323248567808	208.670224838252
chr2	223115314	236858465	1	0	14.29	0	14.29	0.304347826086957	Inf	0.0586079109409877	Inf
chr2	236858465	237945152	0	0	0	0	0	1	0	0	Inf
chr2	237945152	238236610	0	1	0	6.25	-6.25	1	0	0	89.0202555854993
chr2	238236610	242772053	0	0	0	0	0	1	0	0	Inf
chr2	242772053	242917506	1	0	14.29	0	14.29	0.304347826086957	Inf	0.0586079109409877	Inf
chr2	242917506	242918340	1	1	14.29	6.25	8.04	0.525691699604743	2.39047137129485	0.0273323248567808	208.670224838252
chr2	242918340	243019595	1	2	14.29	12.5	1.79	1	1.15868179005575	0.0169851488699286	26.5516027057704
chr2	243019595	243199373	1	1	14.29	6.25	8.04	0.525691699604743	2.39047137129485	0.0273323248567808	208.670224838252
chr3	0	295717	0	2	0	12.5	-12.5	1	0	0	12.4997972418869
chr3	295717	336320	0	2	0	12.5	-12.5	1	0	0	12.4997972418869
chr3	336320	354472	0	1	0	6.25	-6.25	1	0	0	89.0202555854993
chr3	354472	563033	0	0	0	0	0	1	0	0	Inf
chr3	563033	989491	0	1	0	6.25	-6.25	1	0	0	89.0202555854993
chr3	989491	6617401	0	0	0	0	0	1	0	0	Inf
chr3	6617401	6663644	0	2	0	12.5	-12.5	1	0	0	12.4997972418869
chr3	6663644	6724826	0	2	0	12.5	-12.5	1	0	0	12.4997972418869
chr3	6724826	6726360	0	1	0	6.25	-6.25	1	0	0	89.0202555854993
chr3	6726360	6869263	0	0	0	0	0	1	0	0	Inf
chr3	6869263	8390526	0	1	0	6.25	-6.25	1	0	0	89.0202555854993
chr3	8390526	25068923	0	0	0	0	0	1	0	0	Inf
chr3	25068923	25477851	0	1	0	6.25	-6.25	1	0	0	89.0202555854993
chr3	25477851	25510913	0	0	0	0	0	1	0	0	Inf
chr3	25510913	25568701	0	1	0	6.25	-6.25	1	0	0	89.0202555854993
chr3	25568701	30079694	0	0	0	0	0	1	0	0	Inf
chr3	30079694	30208523	0	1	0	6.25	-6.25	1	0	0	89.0202555854993
chr3	30208523	30268096	0	0	0	0	0	1	0	0	Inf
chr3	30268096	31445637	0	1	0	6.25	-6.25	1	0	0	89.0202555854993
chr3	31445637	31752318	0	0	0	0	0	1	0	0	Inf
chr3	31752318	31933684	1	0	14.29	0	14.29	0.304347826086957	Inf	0.0586079109409877	Inf
chr3	31933684	36748861	0	0	0	0	0	1	0	0	Inf
chr3	36748861	38072949	1	0	14.29	0	14.29	0.304347826086957	Inf	0.0586079109409877	Inf
chr3	38072949	39960879	0	0	0	0	0	1	0	0	Inf
chr3	39960879	42287885	0	1	0	6.25	-6.25	1	0	0	89.0202555854993
chr3	42287885	42403847	1	1	14.29	6.25	8.04	0.525691699604743	2.39047137129485	0.0273323248567808	208.670224838252
chr3	42403847	43882143	1	0	14.29	0	14.29	0.304347826086957	Inf	0.0586079109409877	Inf
chr3	43882143	46801841	0	0	0	0	0	1	0	0	Inf
chr3	46801841	46982748	1	0	14.29	0	14.29	0.304347826086957	Inf	0.0586079109409877	Inf
chr3	46982748	47582744	1	1	14.29	6.25	8.04	0.525691699604743	2.39047137129485	0.0273323248567808	208.670224838252
chr3	47582744	50291989	0	1	0	6.25	-6.25	1	0	0	89.0202555854993
chr3	50291989	51160419	1	1	14.29	6.25	8.04	0.525691699604743	2.39047137129485	0.0273323248567808	208.670224838252
chr3	51160419	52210786	0	1	0	6.25	-6.25	1	0	0	89.0202555854993
chr3	52210786	52913962	1	1	14.29	6.25	8.04	0.525691699604743	2.39047137129485	0.0273323248567808	208.670224838252
chr3	52913962	54083426	0	1	0	6.25	-6.25	1	0	0	89.0202555854993
chr3	54083426	57978835	0	0	0	0	0	1	0	0	Inf
chr3	57978835	58558026	0	1	0	6.25	-6.25	1	0	0	89.0202555854993
chr3	58558026	59555009	0	0	0	0	0	1	0	0	Inf
chr3	59555009	59764216	0	1	0	6.25	-6.25	1	0	0	89.0202555854993
chr3	59764216	60001619	0	2	0	12.5	-12.5	1	0	0	12.4997972418869
chr3	60001619	60016545	0	3	0	18.75	-18.75	0.525691699604743	0	0	5.65713397188339
chr3	60016545	60088271	0	2	0	12.5	-12.5	1	0	0	12.4997972418869
chr3	60088271	60215535	1	2	14.29	12.5	1.79	1	1.15868179005575	0.0169851488699286	26.5516027057704
chr3	60215535	60235425	1	3	14.29	18.75	-4.46	1	0.73205819221836	0.0118209074754566	11.5928721885161
chr3	60235425	60268065	2	3	28.57	18.75	9.82	0.621385479509049	1.6898615020969	0.10997804464975	20.1476995002698
chr3	60268065	60280930	2	4	28.57	25	3.57	1	1.1903379194762	0.0822924802159727	12.0795309024365
chr3	60280930	60283005	3	4	42.86	25	17.86	0.625839767985413	2.16623575528085	0.219721777388373	20.6976865426592
chr3	60283005	60296685	4	4	57.14	25	32.14	0.181895683174456	3.73632905151981	0.427603585237582	38.7156940478461
chr3	60296685	60315665	4	5	57.14	31.25	25.89	0.36303674787993	2.78932364443589	0.331087767963248	27.250368776229
chr3	60315665	60329231	4	5	57.14	31.25	25.89	0.36303674787993	2.78932364443589	0.331087767963248	27.250368776229
chr3	60329231	60365141	4	6	57.14	37.5	19.64	0.650020191142819	2.1437779715496	0.259597508746272	20.245503273683
chr3	60365141	60367822	4	5	57.14	31.25	25.89	0.36303674787993	2.78932364443589	0.331087767963248	27.250368776229
chr3	60367822	60433987	4	5	57.14	31.25	25.89	0.36303674787993	2.78932364443589	0.331087767963248	27.250368776229
chr3	60433987	60468433	4	5	57.14	31.25	25.89	0.36303674787993	2.78932364443589	0.331087767963248	27.250368776229
chr3	60468433	60472320	4	5	57.14	31.25	25.89	0.36303674787993	2.78932364443589	0.331087767963248	27.250368776229
chr3	60472320	60495163	4	5	57.14	31.25	25.89	0.36303674787993	2.78932364443589	0.331087767963248	27.250368776229
chr3	60495163	60506414	4	4	57.14	25	32.14	0.181895683174456	3.73632905151981	0.427603585237582	38.7156940478461
chr3	60506414	60510277	4	4	57.14	25	32.14	0.181895683174456	3.73632905151981	0.427603585237582	38.7156940478461
chr3	60510277	60532072	4	5	57.14	31.25	25.89	0.36303674787993	2.78932364443589	0.331087767963248	27.250368776229
chr3	60532072	60545923	4	4	57.14	25	32.14	0.181895683174456	3.73632905151981	0.427603585237582	38.7156940478461
chr3	60545923	60554805	4	4	57.14	25	32.14	0.181895683174456	3.73632905151981	0.427603585237582	38.7156940478461
chr3	60554805	60581314	4	3	57.14	18.75	38.39	0.137352798410814	5.26631552689454	0.565495637934044	61.3518818779607
chr3	60581314	60591575	3	3	42.86	18.75	24.11	0.318493863116289	3.06622877349874	0.29164285350338	34.0536399838314
chr3	60591575	60593085	3	3	42.86	18.75	24.11	0.318493863116289	3.06622877349874	0.29164285350338	34.0536399838314
chr3	60593085	60609955	3	2	42.86	12.5	30.36	0.142084460162263	4.80932794615388	0.404658609373826	77.4773805341411
chr3	60609955	60647804	2	2	28.57	12.5	16.07	0.557312252964427	2.66172837546024	0.154437616021671	46.4653161806281
chr3	60647804	60897773	1	2	14.29	12.5	1.79	1	1.15868179005575	0.0169851488699286	26.5516027057704
chr3	60897773	60904521	1	2	14.29	12.5	1.79	1	1.15868179005575	0.0169851488699286	26.5516027057704
chr3	60904521	60990595	2	2	28.57	12.5	16.07	0.557312252964427	2.66172837546024	0.154437616021671	46.4653161806281
chr3	60990595	61137050	2	2	28.57	12.5	16.07	0.557312252964427	2.66172837546024	0.154437616021671	46.4653161806281
chr3	61137050	61171262	2	2	28.57	12.5	16.07	0.557312252964427	2.66172837546024	0.154437616021671	46.4653161806281
chr3	61171262	61198122	2	1	28.57	6.25	22.32	0.209486166007905	5.46411740091185	0.237866569669179	375.758130933754
chr3	61198122	61253418	2	0	28.57	0	28.57	0.0830039525691699	Inf	0.457209885098536	Inf
chr3	61253418	61281835	1	0	14.29	0	14.29	0.304347826086957	Inf	0.0586079109409877	Inf
chr3	61281835	61819469	1	0	14.29	0	14.29	0.304347826086957	Inf	0.0586079109409877	Inf
chr3	61819469	63504525	0	0	0	0	0	1	0	0	Inf
chr3	63504525	64633377	1	0	14.29	0	14.29	0.304347826086957	Inf	0.0586079109409877	Inf
chr3	64633377	64685758	0	0	0	0	0	1	0	0	Inf
chr3	64685758	65182261	1	0	14.29	0	14.29	0.304347826086957	Inf	0.0586079109409877	Inf
chr3	65182261	65213401	2	0	28.57	0	28.57	0.0830039525691699	Inf	0.457209885098536	Inf
chr3	65213401	65256280	1	0	14.29	0	14.29	0.304347826086957	Inf	0.0586079109409877	Inf
chr3	65256280	65320578	0	0	0	0	0	1	0	0	Inf
chr3	65320578	65390074	1	0	14.29	0	14.29	0.304347826086957	Inf	0.0586079109409877	Inf
chr3	65390074	66933733	0	0	0	0	0	1	0	0	Inf
chr3	66933733	67296636	1	0	14.29	0	14.29	0.304347826086957	Inf	0.0586079109409877	Inf
chr3	67296636	67453111	0	0	0	0	0	1	0	0	Inf
chr3	67453111	67649922	0	1	0	6.25	-6.25	1	0	0	89.0202555854993
chr3	67649922	67742648	0	2	0	12.5	-12.5	1	0	0	12.4997972418869
chr3	67742648	68586592	0	1	0	6.25	-6.25	1	0	0	89.0202555854993
chr3	68586592	68692820	0	0	0	0	0	1	0	0	Inf
chr3	68692820	68873921	0	1	0	6.25	-6.25	1	0	0	89.0202555854993
chr3	68873921	75424139	0	0	0	0	0	1	0	0	Inf
chr3	75424139	75701268	0	1	0	6.25	-6.25	1	0	0	89.0202555854993
chr3	75701268	76425866	0	0	0	0	0	1	0	0	Inf
chr3	76425866	76492628	1	0	14.29	0	14.29	0.304347826086957	Inf	0.0586079109409877	Inf
chr3	76492628	82446852	0	0	0	0	0	1	0	0	Inf
chr3	82446852	82452925	1	0	14.29	0	14.29	0.304347826086957	Inf	0.0586079109409877	Inf
chr3	82452925	82456678	1	1	14.29	6.25	8.04	0.525691699604743	2.39047137129485	0.0273323248567808	208.670224838252
chr3	82456678	83897085	1	2	14.29	12.5	1.79	1	1.15868179005575	0.0169851488699286	26.5516027057704
chr3	83897085	84081449	1	2	14.29	12.5	1.79	1	1.15868179005575	0.0169851488699286	26.5516027057704
chr3	84081449	84303019	0	2	0	12.5	-12.5	1	0	0	12.4997972418869
chr3	84303019	84835254	0	1	0	6.25	-6.25	1	0	0	89.0202555854993
chr3	84835254	84986833	0	2	0	12.5	-12.5	1	0	0	12.4997972418869
chr3	84986833	85130011	1	2	14.29	12.5	1.79	1	1.15868179005575	0.0169851488699286	26.5516027057704
chr3	85130011	85874491	1	1	14.29	6.25	8.04	0.525691699604743	2.39047137129485	0.0273323248567808	208.670224838252
chr3	85874491	86201048	1	2	14.29	12.5	1.79	1	1.15868179005575	0.0169851488699286	26.5516027057704
chr3	86201048	87088994	0	2	0	12.5	-12.5	1	0	0	12.4997972418869
chr3	87088994	87103519	0	1	0	6.25	-6.25	1	0	0	89.0202555854993
chr3	87103519	87407827	0	0	0	0	0	1	0	0	Inf
chr3	87407827	87611078	1	0	14.29	0	14.29	0.304347826086957	Inf	0.0586079109409877	Inf
chr3	87611078	88372266	2	0	28.57	0	28.57	0.0830039525691699	Inf	0.457209885098536	Inf
chr3	88372266	88375079	3	0	42.86	0	42.86	0.0197628458498024	Inf	1.12127311957586	Inf
chr3	88375079	88769327	2	0	28.57	0	28.57	0.0830039525691699	Inf	0.457209885098536	Inf
chr3	88769327	88954920	3	0	42.86	0	42.86	0.0197628458498024	Inf	1.12127311957586	Inf
chr3	88954920	89186700	3	1	42.86	6.25	36.61	0.0671936758893281	9.81981765816747	0.610142602854574	625.396438773362
chr3	89186700	91000000	2	1	28.57	6.25	22.32	0.209486166007905	5.46411740091185	0.237866569669179	375.758130933754
chr3	91000000	93519466	0	0	0	0	0	1	0	0	Inf
chr3	93519466	94164482	0	2	0	12.5	-12.5	1	0	0	12.4997972418869
chr3	94164482	94248536	0	1	0	6.25	-6.25	1	0	0	89.0202555854993
chr3	94248536	94328899	0	2	0	12.5	-12.5	1	0	0	12.4997972418869
chr3	94328899	94366881	0	3	0	18.75	-18.75	0.525691699604743	0	0	5.65713397188339
chr3	94366881	94461760	0	4	0	25	-25	0.272727272727273	0	0	3.43954609659514
chr3	94461760	95062676	0	3	0	18.75	-18.75	0.525691699604743	0	0	5.65713397188339
chr3	95062676	95094725	0	2	0	12.5	-12.5	1	0	0	12.4997972418869
chr3	95094725	95372260	1	2	14.29	12.5	1.79	1	1.15868179005575	0.0169851488699286	26.5516027057704
chr3	95372260	95419321	1	1	14.29	6.25	8.04	0.525691699604743	2.39047137129485	0.0273323248567808	208.670224838252
chr3	95419321	95629798	1	0	14.29	0	14.29	0.304347826086957	Inf	0.0586079109409877	Inf
chr3	95629798	96056883	0	0	0	0	0	1	0	0	Inf
chr3	96056883	96119894	0	1	0	6.25	-6.25	1	0	0	89.0202555854993
chr3	96119894	96167628	0	3	0	18.75	-18.75	0.525691699604743	0	0	5.65713397188339
chr3	96167628	96310225	1	3	14.29	18.75	-4.46	1	0.73205819221836	0.0118209074754566	11.5928721885161
chr3	96310225	97231849	1	4	14.29	25	-10.71	1	0.514007400466697	0.00872671428689798	6.9488799569557
chr3	97231849	97278671	1	4	14.29	25	-10.71	1	0.514007400466697	0.00872671428689798	6.9488799569557
chr3	97278671	97358051	0	3	0	18.75	-18.75	0.525691699604743	0	0	5.65713397188339
chr3	97358051	97362195	0	2	0	12.5	-12.5	1	0	0	12.4997972418869
chr3	97362195	97428980	0	1	0	6.25	-6.25	1	0	0	89.0202555854993
chr3	97428980	97452235	0	0	0	0	0	1	0	0	Inf
chr3	97452235	97808102	0	1	0	6.25	-6.25	1	0	0	89.0202555854993
chr3	97808102	97917114	0	0	0	0	0	1	0	0	Inf
chr3	97917114	97918396	1	0	14.29	0	14.29	0.304347826086957	Inf	0.0586079109409877	Inf
chr3	97918396	98143552	1	1	14.29	6.25	8.04	0.525691699604743	2.39047137129485	0.0273323248567808	208.670224838252
chr3	98143552	98430985	0	1	0	6.25	-6.25	1	0	0	89.0202555854993
chr3	98430985	98941121	0	0	0	0	0	1	0	0	Inf
chr3	98941121	98971672	1	0	14.29	0	14.29	0.304347826086957	Inf	0.0586079109409877	Inf
chr3	98971672	99232162	1	0	14.29	0	14.29	0.304347826086957	Inf	0.0586079109409877	Inf
chr3	99232162	103697896	0	0	0	0	0	1	0	0	Inf
chr3	103697896	104290992	1	0	14.29	0	14.29	0.304347826086957	Inf	0.0586079109409877	Inf
chr3	104290992	104363864	0	0	0	0	0	1	0	0	Inf
chr3	104363864	104592424	1	0	14.29	0	14.29	0.304347826086957	Inf	0.0586079109409877	Inf
chr3	104592424	110274122	0	0	0	0	0	1	0	0	Inf
chr3	110274122	110929972	1	0	14.29	0	14.29	0.304347826086957	Inf	0.0586079109409877	Inf
chr3	110929972	111016006	0	0	0	0	0	1	0	0	Inf
chr3	111016006	111317028	1	0	14.29	0	14.29	0.304347826086957	Inf	0.0586079109409877	Inf
chr3	111317028	111415826	0	0	0	0	0	1	0	0	Inf
chr3	111415826	111878675	1	0	14.29	0	14.29	0.304347826086957	Inf	0.0586079109409877	Inf
chr3	111878675	112044103	2	0	28.57	0	28.57	0.0830039525691699	Inf	0.457209885098536	Inf
chr3	112044103	112111834	1	0	14.29	0	14.29	0.304347826086957	Inf	0.0586079109409877	Inf
chr3	112111834	114076201	0	0	0	0	0	1	0	0	Inf
chr3	114076201	114341465	1	0	14.29	0	14.29	0.304347826086957	Inf	0.0586079109409877	Inf
chr3	114341465	114346274	1	1	14.29	6.25	8.04	0.525691699604743	2.39047137129485	0.0273323248567808	208.670224838252
chr3	114346274	115319821	0	1	0	6.25	-6.25	1	0	0	89.0202555854993
chr3	115319821	115558298	0	0	0	0	0	1	0	0	Inf
chr3	115558298	115649934	0	1	0	6.25	-6.25	1	0	0	89.0202555854993
chr3	115649934	121561297	0	0	0	0	0	1	0	0	Inf
chr3	121561297	121736244	0	1	0	6.25	-6.25	1	0	0	89.0202555854993
chr3	121736244	122707191	0	0	0	0	0	1	0	0	Inf
chr3	122707191	125956197	0	1	0	6.25	-6.25	1	0	0	89.0202555854993
chr3	125956197	126131742	0	2	0	12.5	-12.5	1	0	0	12.4997972418869
chr3	126131742	128311396	0	1	0	6.25	-6.25	1	0	0	89.0202555854993
chr3	128311396	128425102	1	1	14.29	6.25	8.04	0.525691699604743	2.39047137129485	0.0273323248567808	208.670224838252
chr3	128425102	129267007	2	1	28.57	6.25	22.32	0.209486166007905	5.46411740091185	0.237866569669179	375.758130933754
chr3	129267007	129643905	1	1	14.29	6.25	8.04	0.525691699604743	2.39047137129485	0.0273323248567808	208.670224838252
chr3	129643905	129710813	0	1	0	6.25	-6.25	1	0	0	89.0202555854993
chr3	129710813	129761985	1	1	14.29	6.25	8.04	0.525691699604743	2.39047137129485	0.0273323248567808	208.670224838252
chr3	129761985	129763279	2	2	28.57	12.5	16.07	0.557312252964427	2.66172837546024	0.154437616021671	46.4653161806281
chr3	129763279	129766450	2	3	28.57	18.75	9.82	0.621385479509049	1.6898615020969	0.10997804464975	20.1476995002698
chr3	129766450	129771199	3	5	42.86	31.25	11.61	0.657019787319962	1.61328107065619	0.169789613171309	14.2919972363465
chr3	129771199	129776212	4	5	57.14	31.25	25.89	0.36303674787993	2.78932364443589	0.331087767963248	27.250368776229
chr3	129776212	129806580	4	6	57.14	37.5	19.64	0.650020191142819	2.1437779715496	0.259597508746272	20.245503273683
chr3	129806580	130150129	1	3	14.29	18.75	-4.46	1	0.73205819221836	0.0118209074754566	11.5928721885161
chr3	130150129	130225439	1	2	14.29	12.5	1.79	1	1.15868179005575	0.0169851488699286	26.5516027057704
chr3	130225439	130240426	1	3	14.29	18.75	-4.46	1	0.73205819221836	0.0118209074754566	11.5928721885161
chr3	130240426	130406413	0	3	0	18.75	-18.75	0.525691699604743	0	0	5.65713397188339
chr3	130406413	131508920	0	2	0	12.5	-12.5	1	0	0	12.4997972418869
chr3	131508920	140628673	0	1	0	6.25	-6.25	1	0	0	89.0202555854993
chr3	140628673	141021840	1	1	14.29	6.25	8.04	0.525691699604743	2.39047137129485	0.0273323248567808	208.670224838252
chr3	141021840	141417033	0	1	0	6.25	-6.25	1	0	0	89.0202555854993
chr3	141417033	142094648	0	2	0	12.5	-12.5	1	0	0	12.4997972418869
chr3	142094648	142333497	1	2	14.29	12.5	1.79	1	1.15868179005575	0.0169851488699286	26.5516027057704
chr3	142333497	142885240	0	2	0	12.5	-12.5	1	0	0	12.4997972418869
chr3	142885240	142962847	1	2	14.29	12.5	1.79	1	1.15868179005575	0.0169851488699286	26.5516027057704
chr3	142962847	143250163	0	2	0	12.5	-12.5	1	0	0	12.4997972418869
chr3	143250163	155737295	0	1	0	6.25	-6.25	1	0	0	89.0202555854993
chr3	155737295	156261670	0	2	0	12.5	-12.5	1	0	0	12.4997972418869
chr3	156261670	156744291	0	3	0	18.75	-18.75	0.525691699604743	0	0	5.65713397188339
chr3	156744291	156820145	0	2	0	12.5	-12.5	1	0	0	12.4997972418869
chr3	156820145	156825577	0	3	0	18.75	-18.75	0.525691699604743	0	0	5.65713397188339
chr3	156825577	157164999	1	3	14.29	18.75	-4.46	1	0.73205819221836	0.0118209074754566	11.5928721885161
chr3	157164999	157312682	1	2	14.29	12.5	1.79	1	1.15868179005575	0.0169851488699286	26.5516027057704
chr3	157312682	157398630	1	1	14.29	6.25	8.04	0.525691699604743	2.39047137129485	0.0273323248567808	208.670224838252
chr3	157398630	157562215	1	2	14.29	12.5	1.79	1	1.15868179005575	0.0169851488699286	26.5516027057704
chr3	157562215	157726827	1	1	14.29	6.25	8.04	0.525691699604743	2.39047137129485	0.0273323248567808	208.670224838252
chr3	157726827	158285037	1	2	14.29	12.5	1.79	1	1.15868179005575	0.0169851488699286	26.5516027057704
chr3	158285037	162489666	1	1	14.29	6.25	8.04	0.525691699604743	2.39047137129485	0.0273323248567808	208.670224838252
chr3	162489666	162504487	1	2	14.29	12.5	1.79	1	1.15868179005575	0.0169851488699286	26.5516027057704
chr3	162504487	162505592	1	2	14.29	12.5	1.79	1	1.15868179005575	0.0169851488699286	26.5516027057704
chr3	162505592	162623848	1	3	14.29	18.75	-4.46	1	0.73205819221836	0.0118209074754566	11.5928721885161
chr3	162623848	162623889	1	3	14.29	18.75	-4.46	1	0.73205819221836	0.0118209074754566	11.5928721885161
chr3	162623889	162627609	1	2	14.29	12.5	1.79	1	1.15868179005575	0.0169851488699286	26.5516027057704
chr3	162627609	165751400	1	2	14.29	12.5	1.79	1	1.15868179005575	0.0169851488699286	26.5516027057704
chr3	165751400	165838688	1	3	14.29	18.75	-4.46	1	0.73205819221836	0.0118209074754566	11.5928721885161
chr3	165838688	166463777	1	2	14.29	12.5	1.79	1	1.15868179005575	0.0169851488699286	26.5516027057704
chr3	166463777	167516691	1	1	14.29	6.25	8.04	0.525691699604743	2.39047137129485	0.0273323248567808	208.670224838252
chr3	167516691	169193435	1	0	14.29	0	14.29	0.304347826086957	Inf	0.0586079109409877	Inf
chr3	169193435	189225251	0	0	0	0	0	1	0	0	Inf
chr3	189225251	189408320	0	1	0	6.25	-6.25	1	0	0	89.0202555854993
chr3	189408320	190028950	0	0	0	0	0	1	0	0	Inf
chr3	190028950	190270203	0	1	0	6.25	-6.25	1	0	0	89.0202555854993
chr3	190270203	190356640	0	0	0	0	0	1	0	0	Inf
chr3	190356640	190516909	0	1	0	6.25	-6.25	1	0	0	89.0202555854993
chr3	190516909	194194220	0	0	0	0	0	1	0	0	Inf
chr3	194194220	194780671	1	0	14.29	0	14.29	0.304347826086957	Inf	0.0586079109409877	Inf
chr3	194780671	198022430	1	1	14.29	6.25	8.04	0.525691699604743	2.39047137129485	0.0273323248567808	208.670224838252
chr4	0	5190227	1	0	14.29	0	14.29	0.304347826086957	Inf	0.0586079109409877	Inf
chr4	5190227	5642397	2	0	28.57	0	28.57	0.0830039525691699	Inf	0.457209885098536	Inf
chr4	5642397	8672625	1	0	14.29	0	14.29	0.304347826086957	Inf	0.0586079109409877	Inf
chr4	8672625	9763809	1	1	14.29	6.25	8.04	0.525691699604743	2.39047137129485	0.0273323248567808	208.670224838252
chr4	9763809	9896076	1	2	14.29	12.5	1.79	1	1.15868179005575	0.0169851488699286	26.5516027057704
chr4	9896076	10067505	1	3	14.29	18.75	-4.46	1	0.73205819221836	0.0118209074754566	11.5928721885161
chr4	10067505	10204989	1	2	14.29	12.5	1.79	1	1.15868179005575	0.0169851488699286	26.5516027057704
chr4	10204989	10210038	2	4	28.57	25	3.57	1	1.1903379194762	0.0822924802159727	12.0795309024365
chr4	10210038	10235711	2	5	28.57	31.25	-2.68	1	0.884876179309654	0.0633402492386605	8.26525833461055
chr4	10235711	10246085	1	2	14.29	12.5	1.79	1	1.15868179005575	0.0169851488699286	26.5516027057704
chr4	10246085	10668466	1	1	14.29	6.25	8.04	0.525691699604743	2.39047137129485	0.0273323248567808	208.670224838252
chr4	10668466	11050418	1	0	14.29	0	14.29	0.304347826086957	Inf	0.0586079109409877	Inf
chr4	11050418	11050636	2	0	28.57	0	28.57	0.0830039525691699	Inf	0.457209885098536	Inf
chr4	11050636	11465361	2	1	28.57	6.25	22.32	0.209486166007905	5.46411740091185	0.237866569669179	375.758130933754
chr4	11465361	11474116	1	1	14.29	6.25	8.04	0.525691699604743	2.39047137129485	0.0273323248567808	208.670224838252
chr4	11474116	11538357	1	0	14.29	0	14.29	0.304347826086957	Inf	0.0586079109409877	Inf
chr4	11538357	11663284	2	0	28.57	0	28.57	0.0830039525691699	Inf	0.457209885098536	Inf
chr4	11663284	12391460	1	0	14.29	0	14.29	0.304347826086957	Inf	0.0586079109409877	Inf
chr4	12391460	12737460	1	1	14.29	6.25	8.04	0.525691699604743	2.39047137129485	0.0273323248567808	208.670224838252
chr4	12737460	13705973	1	0	14.29	0	14.29	0.304347826086957	Inf	0.0586079109409877	Inf
chr4	13705973	14794216	1	1	14.29	6.25	8.04	0.525691699604743	2.39047137129485	0.0273323248567808	208.670224838252
chr4	14794216	14858949	1	1	14.29	6.25	8.04	0.525691699604743	2.39047137129485	0.0273323248567808	208.670224838252
chr4	14858949	14974262	1	1	14.29	6.25	8.04	0.525691699604743	2.39047137129485	0.0273323248567808	208.670224838252
chr4	14974262	28157787	1	0	14.29	0	14.29	0.304347826086957	Inf	0.0586079109409877	Inf
chr4	28157787	28246903	1	1	14.29	6.25	8.04	0.525691699604743	2.39047137129485	0.0273323248567808	208.670224838252
chr4	28246903	29315957	1	0	14.29	0	14.29	0.304347826086957	Inf	0.0586079109409877	Inf
chr4	29315957	29531212	1	1	14.29	6.25	8.04	0.525691699604743	2.39047137129485	0.0273323248567808	208.670224838252
chr4	29531212	29546477	2	1	28.57	6.25	22.32	0.209486166007905	5.46411740091185	0.237866569669179	375.758130933754
chr4	29546477	29684202	3	1	42.86	6.25	36.61	0.0671936758893281	9.81981765816747	0.610142602854574	625.396438773362
chr4	29684202	29694863	2	1	28.57	6.25	22.32	0.209486166007905	5.46411740091185	0.237866569669179	375.758130933754
chr4	29694863	29984828	1	1	14.29	6.25	8.04	0.525691699604743	2.39047137129485	0.0273323248567808	208.670224838252
chr4	29984828	30156488	1	0	14.29	0	14.29	0.304347826086957	Inf	0.0586079109409877	Inf
chr4	30156488	31312415	1	1	14.29	6.25	8.04	0.525691699604743	2.39047137129485	0.0273323248567808	208.670224838252
chr4	31312415	32265041	1	0	14.29	0	14.29	0.304347826086957	Inf	0.0586079109409877	Inf
chr4	32265041	32588693	2	0	28.57	0	28.57	0.0830039525691699	Inf	0.457209885098536	Inf
chr4	32588693	32709408	2	1	28.57	6.25	22.32	0.209486166007905	5.46411740091185	0.237866569669179	375.758130933754
chr4	32709408	32803750	2	0	28.57	0	28.57	0.0830039525691699	Inf	0.457209885098536	Inf
chr4	32803750	32855231	3	0	42.86	0	42.86	0.0197628458498024	Inf	1.12127311957586	Inf
chr4	32855231	32873082	3	0	42.86	0	42.86	0.0197628458498024	Inf	1.12127311957586	Inf
chr4	32873082	33068733	4	0	57.14	0	57.14	0.00395256916996047	Inf	2.09314194481838	Inf
chr4	33068733	33159742	4	1	57.14	6.25	50.89	0.0172664863740379	16.5655419190053	1.16296882450291	1038.60765451744
chr4	33159742	33309832	4	2	57.14	12.5	44.64	0.0450038138825324	8.20318274552477	0.779694643064096	133.556966550102
chr4	33309832	33382021	4	4	57.14	25	32.14	0.181895683174456	3.73632905151981	0.427603585237582	38.7156940478461
chr4	33382021	33632652	5	4	71.43	25	46.43	0.0657129920826247	6.75608480908461	0.749422451520226	98.691732223524
chr4	33632652	33941530	6	4	85.71	25	60.71	0.0186247996182038	15.4289960545482	1.31012596023846	888.583606982455
chr4	33941530	34149264	6	5	85.71	31.25	54.46	0.0271907389958272	11.6579737073647	1.01586711747499	657.658539896093
chr4	34149264	34272047	6	5	85.71	31.25	54.46	0.0271907389958272	11.6579737073647	1.01586711747499	657.658539896093
chr4	34272047	34348638	6	4	85.71	25	60.71	0.0186247996182038	15.4289960545482	1.31012596023846	888.583606982455
chr4	34348638	34718749	5	4	71.43	25	46.43	0.0657129920826247	6.75608480908461	0.749422451520226	98.691732223524
chr4	34718749	34726386	5	4	71.43	25	46.43	0.0657129920826247	6.75608480908461	0.749422451520226	98.691732223524
chr4	34726386	34765389	5	3	71.43	18.75	52.68	0.02573045028288	9.45241689286379	0.989150751373062	148.265835945256
chr4	34765389	34765728	5	3	71.43	18.75	52.68	0.02573045028288	9.45241689286379	0.989150751373062	148.265835945256
chr4	34765728	34776188	4	3	57.14	18.75	38.39	0.137352798410814	5.26631552689454	0.565495637934044	61.3518818779607
chr4	34776188	34786973	5	5	71.43	31.25	40.18	0.168797953964194	5.06517301391045	0.580841179555847	71.1961664702818
chr4	34786973	34824454	5	5	71.43	31.25	40.18	0.168797953964194	5.06517301391045	0.580841179555847	71.1961664702818
chr4	34824454	34829976	5	5	71.43	31.25	40.18	0.168797953964194	5.06517301391045	0.580841179555847	71.1961664702818
chr4	34829976	34833715	4	5	57.14	31.25	25.89	0.36303674787993	2.78932364443589	0.331087767963248	27.250368776229
chr4	34833715	34841463	3	3	42.86	18.75	24.11	0.318493863116289	3.06622877349874	0.29164285350338	34.0536399838314
chr4	34841463	34846440	3	2	42.86	12.5	30.36	0.142084460162263	4.80932794615388	0.404658609373826	77.4773805341411
chr4	34846440	34867178	2	2	28.57	12.5	16.07	0.557312252964427	2.66172837546024	0.154437616021671	46.4653161806281
chr4	34867178	34867942	2	1	28.57	6.25	22.32	0.209486166007905	5.46411740091185	0.237866569669179	375.758130933754
chr4	34867942	34881496	1	1	14.29	6.25	8.04	0.525691699604743	2.39047137129485	0.0273323248567808	208.670224838252
chr4	34881496	35158993	1	0	14.29	0	14.29	0.304347826086957	Inf	0.0586079109409877	Inf
chr4	35158993	35404700	2	0	28.57	0	28.57	0.0830039525691699	Inf	0.457209885098536	Inf
chr4	35404700	35415643	1	0	14.29	0	14.29	0.304347826086957	Inf	0.0586079109409877	Inf
chr4	35415643	35442556	1	1	14.29	6.25	8.04	0.525691699604743	2.39047137129485	0.0273323248567808	208.670224838252
chr4	35442556	35470165	1	2	14.29	12.5	1.79	1	1.15868179005575	0.0169851488699286	26.5516027057704
chr4	35470165	35511870	2	3	28.57	18.75	9.82	0.621385479509049	1.6898615020969	0.10997804464975	20.1476995002698
chr4	35511870	35530900	2	4	28.57	25	3.57	1	1.1903379194762	0.0822924802159727	12.0795309024365
chr4	35530900	35533365	1	3	14.29	18.75	-4.46	1	0.73205819221836	0.0118209074754566	11.5928721885161
chr4	35533365	35571649	1	2	14.29	12.5	1.79	1	1.15868179005575	0.0169851488699286	26.5516027057704
chr4	35571649	35606543	1	1	14.29	6.25	8.04	0.525691699604743	2.39047137129485	0.0273323248567808	208.670224838252
chr4	35606543	37401438	1	0	14.29	0	14.29	0.304347826086957	Inf	0.0586079109409877	Inf
chr4	37401438	37475271	1	1	14.29	6.25	8.04	0.525691699604743	2.39047137129485	0.0273323248567808	208.670224838252
chr4	37475271	40865369	1	0	14.29	0	14.29	0.304347826086957	Inf	0.0586079109409877	Inf
chr4	40865369	41222216	2	0	28.57	0	28.57	0.0830039525691699	Inf	0.457209885098536	Inf
chr4	41222216	41300566	1	0	14.29	0	14.29	0.304347826086957	Inf	0.0586079109409877	Inf
chr4	41300566	41320036	1	1	14.29	6.25	8.04	0.525691699604743	2.39047137129485	0.0273323248567808	208.670224838252
chr4	41320036	41450523	2	1	28.57	6.25	22.32	0.209486166007905	5.46411740091185	0.237866569669179	375.758130933754
chr4	41450523	41974322	2	0	28.57	0	28.57	0.0830039525691699	Inf	0.457209885098536	Inf
chr4	41974322	42003101	2	1	28.57	6.25	22.32	0.209486166007905	5.46411740091185	0.237866569669179	375.758130933754
chr4	42003101	42113353	2	2	28.57	12.5	16.07	0.557312252964427	2.66172837546024	0.154437616021671	46.4653161806281
chr4	42113353	42205724	2	0	28.57	0	28.57	0.0830039525691699	Inf	0.457209885098536	Inf
chr4	42205724	42662303	1	0	14.29	0	14.29	0.304347826086957	Inf	0.0586079109409877	Inf
chr4	42662303	42692898	1	0	14.29	0	14.29	0.304347826086957	Inf	0.0586079109409877	Inf
chr4	42692898	43237432	2	0	28.57	0	28.57	0.0830039525691699	Inf	0.457209885098536	Inf
chr4	43237432	43333984	1	0	14.29	0	14.29	0.304347826086957	Inf	0.0586079109409877	Inf
chr4	43333984	43690376	2	0	28.57	0	28.57	0.0830039525691699	Inf	0.457209885098536	Inf
chr4	43690376	43884411	2	0	28.57	0	28.57	0.0830039525691699	Inf	0.457209885098536	Inf
chr4	43884411	43974576	2	0	28.57	0	28.57	0.0830039525691699	Inf	0.457209885098536	Inf
chr4	43974576	44288428	2	0	28.57	0	28.57	0.0830039525691699	Inf	0.457209885098536	Inf
chr4	44288428	45329569	1	0	14.29	0	14.29	0.304347826086957	Inf	0.0586079109409877	Inf
chr4	45329569	45524480	1	0	14.29	0	14.29	0.304347826086957	Inf	0.0586079109409877	Inf
chr4	45524480	45730878	1	0	14.29	0	14.29	0.304347826086957	Inf	0.0586079109409877	Inf
chr4	45730878	47637338	1	0	14.29	0	14.29	0.304347826086957	Inf	0.0586079109409877	Inf
chr4	47637338	48196227	1	1	14.29	6.25	8.04	0.525691699604743	2.39047137129485	0.0273323248567808	208.670224838252
chr4	48196227	48223618	1	0	14.29	0	14.29	0.304347826086957	Inf	0.0586079109409877	Inf
chr4	48223618	50400000	1	1	14.29	6.25	8.04	0.525691699604743	2.39047137129485	0.0273323248567808	208.670224838252
chr4	50400000	52685687	0	0	0	0	0	1	0	0	Inf
chr4	52685687	53121658	1	0	14.29	0	14.29	0.304347826086957	Inf	0.0586079109409877	Inf
chr4	53121658	53290022	1	0	14.29	0	14.29	0.304347826086957	Inf	0.0586079109409877	Inf
chr4	53290022	59983673	1	0	14.29	0	14.29	0.304347826086957	Inf	0.0586079109409877	Inf
chr4	59983673	60089915	1	0	14.29	0	14.29	0.304347826086957	Inf	0.0586079109409877	Inf
chr4	60089915	60641046	1	0	14.29	0	14.29	0.304347826086957	Inf	0.0586079109409877	Inf
chr4	60641046	60738344	1	1	14.29	6.25	8.04	0.525691699604743	2.39047137129485	0.0273323248567808	208.670224838252
chr4	60738344	61371496	1	1	14.29	6.25	8.04	0.525691699604743	2.39047137129485	0.0273323248567808	208.670224838252
chr4	61371496	61696384	1	2	14.29	12.5	1.79	1	1.15868179005575	0.0169851488699286	26.5516027057704
chr4	61696384	61874059	1	1	14.29	6.25	8.04	0.525691699604743	2.39047137129485	0.0273323248567808	208.670224838252
chr4	61874059	63251613	1	0	14.29	0	14.29	0.304347826086957	Inf	0.0586079109409877	Inf
chr4	63251613	63382115	1	0	14.29	0	14.29	0.304347826086957	Inf	0.0586079109409877	Inf
chr4	63382115	64337630	0	0	0	0	0	1	0	0	Inf
chr4	64337630	64500114	1	0	14.29	0	14.29	0.304347826086957	Inf	0.0586079109409877	Inf
chr4	64500114	64670473	1	1	14.29	6.25	8.04	0.525691699604743	2.39047137129485	0.0273323248567808	208.670224838252
chr4	64670473	64673111	1	2	14.29	12.5	1.79	1	1.15868179005575	0.0169851488699286	26.5516027057704
chr4	64673111	64705314	1	2	14.29	12.5	1.79	1	1.15868179005575	0.0169851488699286	26.5516027057704
chr4	64705314	64720130	2	2	28.57	12.5	16.07	0.557312252964427	2.66172837546024	0.154437616021671	46.4653161806281
chr4	64720130	64724355	2	1	28.57	6.25	22.32	0.209486166007905	5.46411740091185	0.237866569669179	375.758130933754
chr4	64724355	64905293	2	1	28.57	6.25	22.32	0.209486166007905	5.46411740091185	0.237866569669179	375.758130933754
chr4	64905293	65334005	2	1	28.57	6.25	22.32	0.209486166007905	5.46411740091185	0.237866569669179	375.758130933754
chr4	65334005	66095904	1	1	14.29	6.25	8.04	0.525691699604743	2.39047137129485	0.0273323248567808	208.670224838252
chr4	66095904	66334906	1	0	14.29	0	14.29	0.304347826086957	Inf	0.0586079109409877	Inf
chr4	66334906	66455324	0	0	0	0	0	1	0	0	Inf
chr4	66455324	68781711	1	0	14.29	0	14.29	0.304347826086957	Inf	0.0586079109409877	Inf
chr4	68781711	69363816	2	0	28.57	0	28.57	0.0830039525691699	Inf	0.457209885098536	Inf
chr4	69363816	69373472	2	1	28.57	6.25	22.32	0.209486166007905	5.46411740091185	0.237866569669179	375.758130933754
chr4	69373472	69497225	2	2	28.57	12.5	16.07	0.557312252964427	2.66172837546024	0.154437616021671	46.4653161806281
chr4	69497225	69536970	1	2	14.29	12.5	1.79	1	1.15868179005575	0.0169851488699286	26.5516027057704
chr4	69536970	69600450	1	1	14.29	6.25	8.04	0.525691699604743	2.39047137129485	0.0273323248567808	208.670224838252
chr4	69600450	70125577	1	0	14.29	0	14.29	0.304347826086957	Inf	0.0586079109409877	Inf
chr4	70125577	70294366	1	1	14.29	6.25	8.04	0.525691699604743	2.39047137129485	0.0273323248567808	208.670224838252
chr4	70294366	70387276	1	0	14.29	0	14.29	0.304347826086957	Inf	0.0586079109409877	Inf
chr4	70387276	70478176	1	0	14.29	0	14.29	0.304347826086957	Inf	0.0586079109409877	Inf
chr4	70478176	71008410	1	0	14.29	0	14.29	0.304347826086957	Inf	0.0586079109409877	Inf
chr4	71008410	72025603	1	1	14.29	6.25	8.04	0.525691699604743	2.39047137129485	0.0273323248567808	208.670224838252
chr4	72025603	72773398	1	0	14.29	0	14.29	0.304347826086957	Inf	0.0586079109409877	Inf
chr4	72773398	73699246	1	1	14.29	6.25	8.04	0.525691699604743	2.39047137129485	0.0273323248567808	208.670224838252
chr4	73699246	74871100	1	2	14.29	12.5	1.79	1	1.15868179005575	0.0169851488699286	26.5516027057704
chr4	74871100	75011044	1	1	14.29	6.25	8.04	0.525691699604743	2.39047137129485	0.0273323248567808	208.670224838252
chr4	75011044	75260011	1	2	14.29	12.5	1.79	1	1.15868179005575	0.0169851488699286	26.5516027057704
chr4	75260011	75280795	1	1	14.29	6.25	8.04	0.525691699604743	2.39047137129485	0.0273323248567808	208.670224838252
chr4	75280795	75602756	2	1	28.57	6.25	22.32	0.209486166007905	5.46411740091185	0.237866569669179	375.758130933754
chr4	75602756	76738322	1	1	14.29	6.25	8.04	0.525691699604743	2.39047137129485	0.0273323248567808	208.670224838252
chr4	76738322	76842488	1	0	14.29	0	14.29	0.304347826086957	Inf	0.0586079109409877	Inf
chr4	76842488	76985232	1	0	14.29	0	14.29	0.304347826086957	Inf	0.0586079109409877	Inf
chr4	76985232	77861097	1	0	14.29	0	14.29	0.304347826086957	Inf	0.0586079109409877	Inf
chr4	77861097	78104404	1	1	14.29	6.25	8.04	0.525691699604743	2.39047137129485	0.0273323248567808	208.670224838252
chr4	78104404	78267651	1	2	14.29	12.5	1.79	1	1.15868179005575	0.0169851488699286	26.5516027057704
chr4	78267651	78278350	1	1	14.29	6.25	8.04	0.525691699604743	2.39047137129485	0.0273323248567808	208.670224838252
chr4	78278350	78544217	1	1	14.29	6.25	8.04	0.525691699604743	2.39047137129485	0.0273323248567808	208.670224838252
chr4	78544217	80184760	1	0	14.29	0	14.29	0.304347826086957	Inf	0.0586079109409877	Inf
chr4	80184760	80359274	1	1	14.29	6.25	8.04	0.525691699604743	2.39047137129485	0.0273323248567808	208.670224838252
chr4	80359274	82733454	1	0	14.29	0	14.29	0.304347826086957	Inf	0.0586079109409877	Inf
chr4	82733454	84252791	1	0	14.29	0	14.29	0.304347826086957	Inf	0.0586079109409877	Inf
chr4	84252791	84799791	1	1	14.29	6.25	8.04	0.525691699604743	2.39047137129485	0.0273323248567808	208.670224838252
chr4	84799791	85565574	1	0	14.29	0	14.29	0.304347826086957	Inf	0.0586079109409877	Inf
chr4	85565574	86252066	2	0	28.57	0	28.57	0.0830039525691699	Inf	0.457209885098536	Inf
chr4	86252066	86826421	1	0	14.29	0	14.29	0.304347826086957	Inf	0.0586079109409877	Inf
chr4	86826421	86931056	2	0	28.57	0	28.57	0.0830039525691699	Inf	0.457209885098536	Inf
chr4	86931056	90870349	1	0	14.29	0	14.29	0.304347826086957	Inf	0.0586079109409877	Inf
chr4	90870349	91118250	2	0	28.57	0	28.57	0.0830039525691699	Inf	0.457209885098536	Inf
chr4	91118250	91948986	2	1	28.57	6.25	22.32	0.209486166007905	5.46411740091185	0.237866569669179	375.758130933754
chr4	91948986	92095858	2	2	28.57	12.5	16.07	0.557312252964427	2.66172837546024	0.154437616021671	46.4653161806281
chr4	92095858	92319273	2	2	28.57	12.5	16.07	0.557312252964427	2.66172837546024	0.154437616021671	46.4653161806281
chr4	92319273	92376555	2	2	28.57	12.5	16.07	0.557312252964427	2.66172837546024	0.154437616021671	46.4653161806281
chr4	92376555	92638884	2	1	28.57	6.25	22.32	0.209486166007905	5.46411740091185	0.237866569669179	375.758130933754
chr4	92638884	92687289	1	1	14.29	6.25	8.04	0.525691699604743	2.39047137129485	0.0273323248567808	208.670224838252
chr4	92687289	92774966	1	0	14.29	0	14.29	0.304347826086957	Inf	0.0586079109409877	Inf
chr4	92774966	93522815	1	1	14.29	6.25	8.04	0.525691699604743	2.39047137129485	0.0273323248567808	208.670224838252
chr4	93522815	93625253	1	2	14.29	12.5	1.79	1	1.15868179005575	0.0169851488699286	26.5516027057704
chr4	93625253	94156569	1	1	14.29	6.25	8.04	0.525691699604743	2.39047137129485	0.0273323248567808	208.670224838252
chr4	94156569	97947889	1	0	14.29	0	14.29	0.304347826086957	Inf	0.0586079109409877	Inf
chr4	97947889	99409583	1	1	14.29	6.25	8.04	0.525691699604743	2.39047137129485	0.0273323248567808	208.670224838252
chr4	99409583	101229454	1	0	14.29	0	14.29	0.304347826086957	Inf	0.0586079109409877	Inf
chr4	101229454	101523719	1	1	14.29	6.25	8.04	0.525691699604743	2.39047137129485	0.0273323248567808	208.670224838252
chr4	101523719	108629794	1	0	14.29	0	14.29	0.304347826086957	Inf	0.0586079109409877	Inf
chr4	108629794	109713988	2	0	28.57	0	28.57	0.0830039525691699	Inf	0.457209885098536	Inf
chr4	109713988	109749906	1	0	14.29	0	14.29	0.304347826086957	Inf	0.0586079109409877	Inf
chr4	109749906	109832071	1	1	14.29	6.25	8.04	0.525691699604743	2.39047137129485	0.0273323248567808	208.670224838252
chr4	109832071	110650053	1	0	14.29	0	14.29	0.304347826086957	Inf	0.0586079109409877	Inf
chr4	110650053	111033545	1	1	14.29	6.25	8.04	0.525691699604743	2.39047137129485	0.0273323248567808	208.670224838252
chr4	111033545	118478865	1	0	14.29	0	14.29	0.304347826086957	Inf	0.0586079109409877	Inf
chr4	118478865	118776859	1	1	14.29	6.25	8.04	0.525691699604743	2.39047137129485	0.0273323248567808	208.670224838252
chr4	118776859	120056106	1	0	14.29	0	14.29	0.304347826086957	Inf	0.0586079109409877	Inf
chr4	120056106	120610229	1	0	14.29	0	14.29	0.304347826086957	Inf	0.0586079109409877	Inf
chr4	120610229	120689300	1	0	14.29	0	14.29	0.304347826086957	Inf	0.0586079109409877	Inf
chr4	120689300	121262297	1	0	14.29	0	14.29	0.304347826086957	Inf	0.0586079109409877	Inf
chr4	121262297	134470756	1	0	14.29	0	14.29	0.304347826086957	Inf	0.0586079109409877	Inf
chr4	134470756	134577267	1	1	14.29	6.25	8.04	0.525691699604743	2.39047137129485	0.0273323248567808	208.670224838252
chr4	134577267	142884829	1	0	14.29	0	14.29	0.304347826086957	Inf	0.0586079109409877	Inf
chr4	142884829	143430678	2	0	28.57	0	28.57	0.0830039525691699	Inf	0.457209885098536	Inf
chr4	143430678	143909901	2	1	28.57	6.25	22.32	0.209486166007905	5.46411740091185	0.237866569669179	375.758130933754
chr4	143909901	144036620	2	0	28.57	0	28.57	0.0830039525691699	Inf	0.457209885098536	Inf
chr4	144036620	144399660	2	1	28.57	6.25	22.32	0.209486166007905	5.46411740091185	0.237866569669179	375.758130933754
chr4	144399660	144507694	1	1	14.29	6.25	8.04	0.525691699604743	2.39047137129485	0.0273323248567808	208.670224838252
chr4	144507694	144656745	2	1	28.57	6.25	22.32	0.209486166007905	5.46411740091185	0.237866569669179	375.758130933754
chr4	144656745	145025936	2	0	28.57	0	28.57	0.0830039525691699	Inf	0.457209885098536	Inf
chr4	145025936	145278815	1	0	14.29	0	14.29	0.304347826086957	Inf	0.0586079109409877	Inf
chr4	145278815	145457251	1	1	14.29	6.25	8.04	0.525691699604743	2.39047137129485	0.0273323248567808	208.670224838252
chr4	145457251	147391372	1	0	14.29	0	14.29	0.304347826086957	Inf	0.0586079109409877	Inf
chr4	147391372	149744113	1	1	14.29	6.25	8.04	0.525691699604743	2.39047137129485	0.0273323248567808	208.670224838252
chr4	149744113	151446371	1	0	14.29	0	14.29	0.304347826086957	Inf	0.0586079109409877	Inf
chr4	151446371	152222698	1	0	14.29	0	14.29	0.304347826086957	Inf	0.0586079109409877	Inf
chr4	152222698	152403900	1	0	14.29	0	14.29	0.304347826086957	Inf	0.0586079109409877	Inf
chr4	152403900	152589619	1	0	14.29	0	14.29	0.304347826086957	Inf	0.0586079109409877	Inf
chr4	152589619	152657468	0	0	0	0	0	1	0	0	Inf
chr4	152657468	159446406	1	0	14.29	0	14.29	0.304347826086957	Inf	0.0586079109409877	Inf
chr4	159446406	160093871	1	1	14.29	6.25	8.04	0.525691699604743	2.39047137129485	0.0273323248567808	208.670224838252
chr4	160093871	160278595	1	1	14.29	6.25	8.04	0.525691699604743	2.39047137129485	0.0273323248567808	208.670224838252
chr4	160278595	161296406	1	1	14.29	6.25	8.04	0.525691699604743	2.39047137129485	0.0273323248567808	208.670224838252
chr4	161296406	169940945	1	0	14.29	0	14.29	0.304347826086957	Inf	0.0586079109409877	Inf
chr4	169940945	172752532	1	1	14.29	6.25	8.04	0.525691699604743	2.39047137129485	0.0273323248567808	208.670224838252
chr4	172752532	180217548	1	0	14.29	0	14.29	0.304347826086957	Inf	0.0586079109409877	Inf
chr4	180217548	181951342	1	1	14.29	6.25	8.04	0.525691699604743	2.39047137129485	0.0273323248567808	208.670224838252
chr4	181951342	182311092	2	1	28.57	6.25	22.32	0.209486166007905	5.46411740091185	0.237866569669179	375.758130933754
chr4	182311092	182414794	2	1	28.57	6.25	22.32	0.209486166007905	5.46411740091185	0.237866569669179	375.758130933754
chr4	182414794	182894342	2	1	28.57	6.25	22.32	0.209486166007905	5.46411740091185	0.237866569669179	375.758130933754
chr4	182894342	186839913	1	1	14.29	6.25	8.04	0.525691699604743	2.39047137129485	0.0273323248567808	208.670224838252
chr4	186839913	187900614	1	0	14.29	0	14.29	0.304347826086957	Inf	0.0586079109409877	Inf
chr4	187900614	188592098	1	1	14.29	6.25	8.04	0.525691699604743	2.39047137129485	0.0273323248567808	208.670224838252
chr4	188592098	189920380	1	0	14.29	0	14.29	0.304347826086957	Inf	0.0586079109409877	Inf
chr4	189920380	190035183	2	0	28.57	0	28.57	0.0830039525691699	Inf	0.457209885098536	Inf
chr4	190035183	191154276	1	0	14.29	0	14.29	0.304347826086957	Inf	0.0586079109409877	Inf
chr5	11911205	11993155	0	1	0	6.25	-6.25	1	0	0	89.0202555854993
chr5	11993155	12808335	0	2	0	12.5	-12.5	1	0	0	12.4997972418869
chr5	12808335	13314131	0	1	0	6.25	-6.25	1	0	0	89.0202555854993
chr5	13314131	13443384	0	2	0	12.5	-12.5	1	0	0	12.4997972418869
chr5	13443384	13611149	0	2	0	12.5	-12.5	1	0	0	12.4997972418869
chr5	13611149	13790279	0	1	0	6.25	-6.25	1	0	0	89.0202555854993
chr5	13790279	35366037	0	0	0	0	0	1	0	0	Inf
chr5	35366037	35481980	0	1	0	6.25	-6.25	1	0	0	89.0202555854993
chr5	35481980	35585623	0	0	0	0	0	1	0	0	Inf
chr5	35585623	36429473	0	1	0	6.25	-6.25	1	0	0	89.0202555854993
chr5	36429473	36466202	0	0	0	0	0	1	0	0	Inf
chr5	36466202	36599416	0	1	0	6.25	-6.25	1	0	0	89.0202555854993
chr5	36599416	39775727	0	0	0	0	0	1	0	0	Inf
chr5	39775727	40493887	0	1	0	6.25	-6.25	1	0	0	89.0202555854993
chr5	40493887	40668988	1	1	14.29	6.25	8.04	0.525691699604743	2.39047137129485	0.0273323248567808	208.670224838252
chr5	40668988	40844759	1	0	14.29	0	14.29	0.304347826086957	Inf	0.0586079109409877	Inf
chr5	40844759	40956606	1	1	14.29	6.25	8.04	0.525691699604743	2.39047137129485	0.0273323248567808	208.670224838252
chr5	40956606	41267273	2	1	28.57	6.25	22.32	0.209486166007905	5.46411740091185	0.237866569669179	375.758130933754
chr5	41267273	41268414	2	2	28.57	12.5	16.07	0.557312252964427	2.66172837546024	0.154437616021671	46.4653161806281
chr5	41268414	41269135	2	1	28.57	6.25	22.32	0.209486166007905	5.46411740091185	0.237866569669179	375.758130933754
chr5	41269135	41313359	2	2	28.57	12.5	16.07	0.557312252964427	2.66172837546024	0.154437616021671	46.4653161806281
chr5	41313359	41545914	1	2	14.29	12.5	1.79	1	1.15868179005575	0.0169851488699286	26.5516027057704
chr5	41545914	42715709	0	2	0	12.5	-12.5	1	0	0	12.4997972418869
chr5	42715709	42961414	0	1	0	6.25	-6.25	1	0	0	89.0202555854993
chr5	42961414	43192474	0	0	0	0	0	1	0	0	Inf
chr5	43192474	43385063	1	0	14.29	0	14.29	0.304347826086957	Inf	0.0586079109409877	Inf
chr5	43385063	43433650	1	1	14.29	6.25	8.04	0.525691699604743	2.39047137129485	0.0273323248567808	208.670224838252
chr5	43433650	44395794	2	1	28.57	6.25	22.32	0.209486166007905	5.46411740091185	0.237866569669179	375.758130933754
chr5	44395794	44566171	2	2	28.57	12.5	16.07	0.557312252964427	2.66172837546024	0.154437616021671	46.4653161806281
chr5	44566171	44642693	2	2	28.57	12.5	16.07	0.557312252964427	2.66172837546024	0.154437616021671	46.4653161806281
chr5	44642693	44906293	1	2	14.29	12.5	1.79	1	1.15868179005575	0.0169851488699286	26.5516027057704
chr5	44906293	46389286	1	3	14.29	18.75	-4.46	1	0.73205819221836	0.0118209074754566	11.5928721885161
chr5	46389286	49432819	0	0	0	0	0	1	0	0	Inf
chr5	49432819	50773789	0	1	0	6.25	-6.25	1	0	0	89.0202555854993
chr5	50773789	77273958	0	0	0	0	0	1	0	0	Inf
chr5	77273958	77812937	1	0	14.29	0	14.29	0.304347826086957	Inf	0.0586079109409877	Inf
chr5	77812937	85301818	0	0	0	0	0	1	0	0	Inf
chr5	85301818	85974762	1	0	14.29	0	14.29	0.304347826086957	Inf	0.0586079109409877	Inf
chr5	85974762	88302218	0	0	0	0	0	1	0	0	Inf
chr5	88302218	88474350	1	0	14.29	0	14.29	0.304347826086957	Inf	0.0586079109409877	Inf
chr5	88474350	89227998	0	0	0	0	0	1	0	0	Inf
chr5	89227998	89415535	0	1	0	6.25	-6.25	1	0	0	89.0202555854993
chr5	89415535	93737044	0	0	0	0	0	1	0	0	Inf
chr5	93737044	93922245	1	0	14.29	0	14.29	0.304347826086957	Inf	0.0586079109409877	Inf
chr5	93922245	97033903	0	0	0	0	0	1	0	0	Inf
chr5	97033903	97099496	1	0	14.29	0	14.29	0.304347826086957	Inf	0.0586079109409877	Inf
chr5	97099496	100130658	0	0	0	0	0	1	0	0	Inf
chr5	100130658	100331089	0	1	0	6.25	-6.25	1	0	0	89.0202555854993
chr5	100331089	101065247	0	0	0	0	0	1	0	0	Inf
chr5	101065247	101490281	0	1	0	6.25	-6.25	1	0	0	89.0202555854993
chr5	101490281	103537290	0	0	0	0	0	1	0	0	Inf
chr5	103537290	103692876	0	1	0	6.25	-6.25	1	0	0	89.0202555854993
chr5	103692876	107950637	0	0	0	0	0	1	0	0	Inf
chr5	107950637	108067015	0	1	0	6.25	-6.25	1	0	0	89.0202555854993
chr5	108067015	108992636	0	1	0	6.25	-6.25	1	0	0	89.0202555854993
chr5	108992636	109132471	0	0	0	0	0	1	0	0	Inf
chr5	109132471	109607827	0	1	0	6.25	-6.25	1	0	0	89.0202555854993
chr5	109607827	109609009	0	2	0	12.5	-12.5	1	0	0	12.4997972418869
chr5	109609009	110400452	1	2	14.29	12.5	1.79	1	1.15868179005575	0.0169851488699286	26.5516027057704
chr5	110400452	110655317	0	2	0	12.5	-12.5	1	0	0	12.4997972418869
chr5	110655317	110733724	0	1	0	6.25	-6.25	1	0	0	89.0202555854993
chr5	110733724	110814751	0	0	0	0	0	1	0	0	Inf
chr5	110814751	111091622	0	1	0	6.25	-6.25	1	0	0	89.0202555854993
chr5	111091622	111604808	0	0	0	0	0	1	0	0	Inf
chr5	111604808	112005648	1	0	14.29	0	14.29	0.304347826086957	Inf	0.0586079109409877	Inf
chr5	112005648	112304765	2	0	28.57	0	28.57	0.0830039525691699	Inf	0.457209885098536	Inf
chr5	112304765	112549991	1	0	14.29	0	14.29	0.304347826086957	Inf	0.0586079109409877	Inf
chr5	112549991	112562231	0	0	0	0	0	1	0	0	Inf
chr5	112562231	113118293	0	1	0	6.25	-6.25	1	0	0	89.0202555854993
chr5	113118293	113237943	0	0	0	0	0	1	0	0	Inf
chr5	113237943	113396321	0	1	0	6.25	-6.25	1	0	0	89.0202555854993
chr5	113396321	113998279	0	2	0	12.5	-12.5	1	0	0	12.4997972418869
chr5	113998279	114539348	1	2	14.29	12.5	1.79	1	1.15868179005575	0.0169851488699286	26.5516027057704
chr5	114539348	114681436	0	2	0	12.5	-12.5	1	0	0	12.4997972418869
chr5	114681436	114719214	0	1	0	6.25	-6.25	1	0	0	89.0202555854993
chr5	114719214	114830424	0	0	0	0	0	1	0	0	Inf
chr5	114830424	114972695	1	0	14.29	0	14.29	0.304347826086957	Inf	0.0586079109409877	Inf
chr5	114972695	116223010	0	0	0	0	0	1	0	0	Inf
chr5	116223010	116369489	0	1	0	6.25	-6.25	1	0	0	89.0202555854993
chr5	116369489	116476609	0	2	0	12.5	-12.5	1	0	0	12.4997972418869
chr5	116476609	116527566	0	1	0	6.25	-6.25	1	0	0	89.0202555854993
chr5	116527566	117220980	0	2	0	12.5	-12.5	1	0	0	12.4997972418869
chr5	117220980	117859306	0	1	0	6.25	-6.25	1	0	0	89.0202555854993
chr5	117859306	122490787	0	0	0	0	0	1	0	0	Inf
chr5	122490787	126169530	0	1	0	6.25	-6.25	1	0	0	89.0202555854993
chr5	126169530	126990342	0	2	0	12.5	-12.5	1	0	0	12.4997972418869
chr5	126990342	128061313	0	1	0	6.25	-6.25	1	0	0	89.0202555854993
chr5	128061313	128302851	1	1	14.29	6.25	8.04	0.525691699604743	2.39047137129485	0.0273323248567808	208.670224838252
chr5	128302851	128506180	1	2	14.29	12.5	1.79	1	1.15868179005575	0.0169851488699286	26.5516027057704
chr5	128506180	128636128	0	2	0	12.5	-12.5	1	0	0	12.4997972418869
chr5	128636128	128726936	0	1	0	6.25	-6.25	1	0	0	89.0202555854993
chr5	128726936	128741298	0	2	0	12.5	-12.5	1	0	0	12.4997972418869
chr5	128741298	129111114	0	3	0	18.75	-18.75	0.525691699604743	0	0	5.65713397188339
chr5	129111114	129203107	1	3	14.29	18.75	-4.46	1	0.73205819221836	0.0118209074754566	11.5928721885161
chr5	129203107	129377584	1	2	14.29	12.5	1.79	1	1.15868179005575	0.0169851488699286	26.5516027057704
chr5	129377584	129462561	1	3	14.29	18.75	-4.46	1	0.73205819221836	0.0118209074754566	11.5928721885161
chr5	129462561	129995132	1	4	14.29	25	-10.71	1	0.514007400466697	0.00872671428689798	6.9488799569557
chr5	129995132	130577805	1	5	14.29	31.25	-16.96	0.621385479509049	0.381330713389679	0.00666576749354914	4.74471161196721
chr5	130577805	131331459	1	4	14.29	25	-10.71	1	0.514007400466697	0.00872671428689798	6.9488799569557
chr5	131331459	131333949	1	3	14.29	18.75	-4.46	1	0.73205819221836	0.0118209074754566	11.5928721885161
chr5	131333949	132180954	1	1	14.29	6.25	8.04	0.525691699604743	2.39047137129485	0.0273323248567808	208.670224838252
chr5	132180954	134467376	0	1	0	6.25	-6.25	1	0	0	89.0202555854993
chr5	134467376	142019430	0	0	0	0	0	1	0	0	Inf
chr5	142019430	142521593	0	1	0	6.25	-6.25	1	0	0	89.0202555854993
chr5	142521593	143095020	0	0	0	0	0	1	0	0	Inf
chr5	143095020	143108621	1	0	14.29	0	14.29	0.304347826086957	Inf	0.0586079109409877	Inf
chr5	143108621	143249811	1	1	14.29	6.25	8.04	0.525691699604743	2.39047137129485	0.0273323248567808	208.670224838252
chr5	143249811	143484892	0	1	0	6.25	-6.25	1	0	0	89.0202555854993
chr5	143484892	143588233	0	0	0	0	0	1	0	0	Inf
chr5	143588233	144693044	1	0	14.29	0	14.29	0.304347826086957	Inf	0.0586079109409877	Inf
chr5	144693044	144913248	0	0	0	0	0	1	0	0	Inf
chr5	144913248	145250773	0	1	0	6.25	-6.25	1	0	0	89.0202555854993
chr5	145250773	145444364	0	0	0	0	0	1	0	0	Inf
chr5	145444364	145581963	1	0	14.29	0	14.29	0.304347826086957	Inf	0.0586079109409877	Inf
chr5	145581963	145701656	0	0	0	0	0	1	0	0	Inf
chr5	145701656	145782826	1	0	14.29	0	14.29	0.304347826086957	Inf	0.0586079109409877	Inf
chr5	145782826	145925799	2	0	28.57	0	28.57	0.0830039525691699	Inf	0.457209885098536	Inf
chr5	145925799	146089000	1	0	14.29	0	14.29	0.304347826086957	Inf	0.0586079109409877	Inf
chr5	146089000	147496339	0	0	0	0	0	1	0	0	Inf
chr5	147496339	147582758	0	1	0	6.25	-6.25	1	0	0	89.0202555854993
chr5	147582758	147966318	0	0	0	0	0	1	0	0	Inf
chr5	147966318	148118766	0	1	0	6.25	-6.25	1	0	0	89.0202555854993
chr5	148118766	161475904	0	0	0	0	0	1	0	0	Inf
chr5	161475904	162046563	0	1	0	6.25	-6.25	1	0	0	89.0202555854993
chr5	162046563	171628989	0	0	0	0	0	1	0	0	Inf
chr5	171628989	171764166	1	0	14.29	0	14.29	0.304347826086957	Inf	0.0586079109409877	Inf
chr5	171764166	173730491	0	0	0	0	0	1	0	0	Inf
chr5	173730491	175347806	1	0	14.29	0	14.29	0.304347826086957	Inf	0.0586079109409877	Inf
chr5	175347806	180215232	0	0	0	0	0	1	0	0	Inf
chr5	180215232	180498414	1	0	14.29	0	14.29	0.304347826086957	Inf	0.0586079109409877	Inf
chr6	0	1732190	3	3	42.86	18.75	24.11	0.318493863116289	3.06622877349874	0.29164285350338	34.0536399838314
chr6	1732190	1918192	4	3	57.14	18.75	38.39	0.137352798410814	5.26631552689454	0.565495637934044	61.3518818779607
chr6	1918192	1947812	5	3	71.43	18.75	52.68	0.02573045028288	9.45241689286379	0.989150751373062	148.265835945256
chr6	1947812	1949664	5	4	71.43	25	46.43	0.0657129920826247	6.75608480908461	0.749422451520226	98.691732223524
chr6	1949664	1996512	5	4	71.43	25	46.43	0.0657129920826247	6.75608480908461	0.749422451520226	98.691732223524
chr6	1996512	2000335	5	5	71.43	31.25	40.18	0.168797953964194	5.06517301391045	0.580841179555847	71.1961664702818
chr6	2000335	2041901	6	5	85.71	31.25	54.46	0.0271907389958272	11.6579737073647	1.01586711747499	657.658539896093
chr6	2041901	2051494	6	5	85.71	31.25	54.46	0.0271907389958272	11.6579737073647	1.01586711747499	657.658539896093
chr6	2051494	2057631	6	6	85.71	37.5	48.21	0.068649885583524	9.02453853785599	0.796809930153069	503.079071166709
chr6	2057631	2100378	5	6	71.43	37.5	33.93	0.193027325346615	3.90347381170171	0.455505445839602	53.5251186454199
chr6	2100378	2141276	5	5	71.43	31.25	40.18	0.168797953964194	5.06517301391045	0.580841179555847	71.1961664702818
chr6	2141276	2178145	4	5	57.14	31.25	25.89	0.36303674787993	2.78932364443589	0.331087767963248	27.250368776229
chr6	2178145	2187688	4	4	57.14	25	32.14	0.181895683174456	3.73632905151981	0.427603585237582	38.7156940478461
chr6	2187688	2238291	4	3	57.14	18.75	38.39	0.137352798410814	5.26631552689454	0.565495637934044	61.3518818779607
chr6	2238291	5487082	3	3	42.86	18.75	24.11	0.318493863116289	3.06622877349874	0.29164285350338	34.0536399838314
chr6	5487082	5652761	3	3	42.86	18.75	24.11	0.318493863116289	3.06622877349874	0.29164285350338	34.0536399838314
chr6	5652761	9471938	3	3	42.86	18.75	24.11	0.318493863116289	3.06622877349874	0.29164285350338	34.0536399838314
chr6	9471938	9571675	3	3	42.86	18.75	24.11	0.318493863116289	3.06622877349874	0.29164285350338	34.0536399838314
chr6	9571675	11824860	3	3	42.86	18.75	24.11	0.318493863116289	3.06622877349874	0.29164285350338	34.0536399838314
chr6	11824860	11930910	3	3	42.86	18.75	24.11	0.318493863116289	3.06622877349874	0.29164285350338	34.0536399838314
chr6	11930910	12036860	3	4	42.86	25	17.86	0.625839767985413	2.16623575528085	0.219721777388373	20.6976865426592
chr6	12036860	12429900	3	3	42.86	18.75	24.11	0.318493863116289	3.06622877349874	0.29164285350338	34.0536399838314
chr6	12429900	12517906	3	3	42.86	18.75	24.11	0.318493863116289	3.06622877349874	0.29164285350338	34.0536399838314
chr6	12517906	15374608	3	3	42.86	18.75	24.11	0.318493863116289	3.06622877349874	0.29164285350338	34.0536399838314
chr6	15374608	15440352	3	3	42.86	18.75	24.11	0.318493863116289	3.06622877349874	0.29164285350338	34.0536399838314
chr6	15440352	15629194	3	3	42.86	18.75	24.11	0.318493863116289	3.06622877349874	0.29164285350338	34.0536399838314
chr6	15629194	16374646	3	3	42.86	18.75	24.11	0.318493863116289	3.06622877349874	0.29164285350338	34.0536399838314
chr6	16374646	16420981	3	3	42.86	18.75	24.11	0.318493863116289	3.06622877349874	0.29164285350338	34.0536399838314
chr6	16420981	17434243	3	3	42.86	18.75	24.11	0.318493863116289	3.06622877349874	0.29164285350338	34.0536399838314
chr6	17434243	18894246	4	3	57.14	18.75	38.39	0.137352798410814	5.26631552689454	0.565495637934044	61.3518818779607
chr6	18894246	19757151	3	3	42.86	18.75	24.11	0.318493863116289	3.06622877349874	0.29164285350338	34.0536399838314
chr6	19757151	25221685	3	4	42.86	25	17.86	0.625839767985413	2.16623575528085	0.219721777388373	20.6976865426592
chr6	25221685	25253381	3	3	42.86	18.75	24.11	0.318493863116289	3.06622877349874	0.29164285350338	34.0536399838314
chr6	25253381	27080468	3	3	42.86	18.75	24.11	0.318493863116289	3.06622877349874	0.29164285350338	34.0536399838314
chr6	27080468	28449383	3	3	42.86	18.75	24.11	0.318493863116289	3.06622877349874	0.29164285350338	34.0536399838314
chr6	28449383	29335814	3	3	42.86	18.75	24.11	0.318493863116289	3.06622877349874	0.29164285350338	34.0536399838314
chr6	29335814	29545972	3	3	42.86	18.75	24.11	0.318493863116289	3.06622877349874	0.29164285350338	34.0536399838314
chr6	29545972	29658913	4	3	57.14	18.75	38.39	0.137352798410814	5.26631552689454	0.565495637934044	61.3518818779607
chr6	29658913	30321348	4	3	57.14	18.75	38.39	0.137352798410814	5.26631552689454	0.565495637934044	61.3518818779607
chr6	30321348	30719454	3	3	42.86	18.75	24.11	0.318493863116289	3.06622877349874	0.29164285350338	34.0536399838314
chr6	30719454	31570401	3	4	42.86	25	17.86	0.625839767985413	2.16623575528085	0.219721777388373	20.6976865426592
chr6	31570401	32657880	3	3	42.86	18.75	24.11	0.318493863116289	3.06622877349874	0.29164285350338	34.0536399838314
chr6	32657880	32974678	3	3	42.86	18.75	24.11	0.318493863116289	3.06622877349874	0.29164285350338	34.0536399838314
chr6	32974678	33432089	2	3	28.57	18.75	9.82	0.621385479509049	1.6898615020969	0.10997804464975	20.1476995002698
chr6	33432089	33731125	3	3	42.86	18.75	24.11	0.318493863116289	3.06622877349874	0.29164285350338	34.0536399838314
chr6	33731125	34125417	2	3	28.57	18.75	9.82	0.621385479509049	1.6898615020969	0.10997804464975	20.1476995002698
chr6	34125417	36382636	2	3	28.57	18.75	9.82	0.621385479509049	1.6898615020969	0.10997804464975	20.1476995002698
chr6	36382636	36602812	3	3	42.86	18.75	24.11	0.318493863116289	3.06622877349874	0.29164285350338	34.0536399838314
chr6	36602812	36663718	2	3	28.57	18.75	9.82	0.621385479509049	1.6898615020969	0.10997804464975	20.1476995002698
chr6	36663718	36854172	3	3	42.86	18.75	24.11	0.318493863116289	3.06622877349874	0.29164285350338	34.0536399838314
chr6	36854172	37050703	2	3	28.57	18.75	9.82	0.621385479509049	1.6898615020969	0.10997804464975	20.1476995002698
chr6	37050703	39789036	1	3	14.29	18.75	-4.46	1	0.73205819221836	0.0118209074754566	11.5928721885161
chr6	39789036	39879098	1	3	14.29	18.75	-4.46	1	0.73205819221836	0.0118209074754566	11.5928721885161
chr6	39879098	40118130	1	4	14.29	25	-10.71	1	0.514007400466697	0.00872671428689798	6.9488799569557
chr6	40118130	40236009	0	4	0	25	-25	0.272727272727273	0	0	3.43954609659514
chr6	40236009	40321688	1	4	14.29	25	-10.71	1	0.514007400466697	0.00872671428689798	6.9488799569557
chr6	40321688	40504167	1	3	14.29	18.75	-4.46	1	0.73205819221836	0.0118209074754566	11.5928721885161
chr6	40504167	40947105	1	3	14.29	18.75	-4.46	1	0.73205819221836	0.0118209074754566	11.5928721885161
chr6	40947105	41059712	1	3	14.29	18.75	-4.46	1	0.73205819221836	0.0118209074754566	11.5928721885161
chr6	41059712	41286279	1	3	14.29	18.75	-4.46	1	0.73205819221836	0.0118209074754566	11.5928721885161
chr6	41286279	43480013	1	2	14.29	12.5	1.79	1	1.15868179005575	0.0169851488699286	26.5516027057704
chr6	43480013	45791855	1	1	14.29	6.25	8.04	0.525691699604743	2.39047137129485	0.0273323248567808	208.670224838252
chr6	45791855	45895747	1	1	14.29	6.25	8.04	0.525691699604743	2.39047137129485	0.0273323248567808	208.670224838252
chr6	45895747	46307446	1	1	14.29	6.25	8.04	0.525691699604743	2.39047137129485	0.0273323248567808	208.670224838252
chr6	46307446	47086946	1	0	14.29	0	14.29	0.304347826086957	Inf	0.0586079109409877	Inf
chr6	47086946	47307903	1	1	14.29	6.25	8.04	0.525691699604743	2.39047137129485	0.0273323248567808	208.670224838252
chr6	47307903	47887737	1	0	14.29	0	14.29	0.304347826086957	Inf	0.0586079109409877	Inf
chr6	47887737	48668682	1	1	14.29	6.25	8.04	0.525691699604743	2.39047137129485	0.0273323248567808	208.670224838252
chr6	48668682	54172190	1	0	14.29	0	14.29	0.304347826086957	Inf	0.0586079109409877	Inf
chr6	54172190	54278316	2	0	28.57	0	28.57	0.0830039525691699	Inf	0.457209885098536	Inf
chr6	54278316	54864898	2	1	28.57	6.25	22.32	0.209486166007905	5.46411740091185	0.237866569669179	375.758130933754
chr6	54864898	55190757	1	1	14.29	6.25	8.04	0.525691699604743	2.39047137129485	0.0273323248567808	208.670224838252
chr6	55190757	55255920	1	0	14.29	0	14.29	0.304347826086957	Inf	0.0586079109409877	Inf
chr6	55255920	55921641	1	1	14.29	6.25	8.04	0.525691699604743	2.39047137129485	0.0273323248567808	208.670224838252
chr6	55921641	57096647	1	0	14.29	0	14.29	0.304347826086957	Inf	0.0586079109409877	Inf
chr6	57096647	57177240	1	1	14.29	6.25	8.04	0.525691699604743	2.39047137129485	0.0273323248567808	208.670224838252
chr6	57177240	57226938	1	1	14.29	6.25	8.04	0.525691699604743	2.39047137129485	0.0273323248567808	208.670224838252
chr6	57226938	57232656	1	2	14.29	12.5	1.79	1	1.15868179005575	0.0169851488699286	26.5516027057704
chr6	57232656	58777385	1	3	14.29	18.75	-4.46	1	0.73205819221836	0.0118209074754566	11.5928721885161
chr6	58777385	61000000	0	0	0	0	0	1	0	0	Inf
chr6	61000000	62690875	2	3	28.57	18.75	9.82	0.621385479509049	1.6898615020969	0.10997804464975	20.1476995002698
chr6	62690875	62700166	2	2	28.57	12.5	16.07	0.557312252964427	2.66172837546024	0.154437616021671	46.4653161806281
chr6	62700166	63421184	2	1	28.57	6.25	22.32	0.209486166007905	5.46411740091185	0.237866569669179	375.758130933754
chr6	63421184	63967394	1	1	14.29	6.25	8.04	0.525691699604743	2.39047137129485	0.0273323248567808	208.670224838252
chr6	63967394	63979135	2	1	28.57	6.25	22.32	0.209486166007905	5.46411740091185	0.237866569669179	375.758130933754
chr6	63979135	64190434	3	1	42.86	6.25	36.61	0.0671936758893281	9.81981765816747	0.610142602854574	625.396438773362
chr6	64190434	64613357	2	1	28.57	6.25	22.32	0.209486166007905	5.46411740091185	0.237866569669179	375.758130933754
chr6	64613357	65274533	2	0	28.57	0	28.57	0.0830039525691699	Inf	0.457209885098536	Inf
chr6	65274533	65391244	2	0	28.57	0	28.57	0.0830039525691699	Inf	0.457209885098536	Inf
chr6	65391244	65482727	1	0	14.29	0	14.29	0.304347826086957	Inf	0.0586079109409877	Inf
chr6	65482727	65656476	0	0	0	0	0	1	0	0	Inf
chr6	65656476	65696050	1	0	14.29	0	14.29	0.304347826086957	Inf	0.0586079109409877	Inf
chr6	65696050	66062255	2	0	28.57	0	28.57	0.0830039525691699	Inf	0.457209885098536	Inf
chr6	66062255	66132013	2	0	28.57	0	28.57	0.0830039525691699	Inf	0.457209885098536	Inf
chr6	66132013	66536914	1	0	14.29	0	14.29	0.304347826086957	Inf	0.0586079109409877	Inf
chr6	66536914	66608681	1	1	14.29	6.25	8.04	0.525691699604743	2.39047137129485	0.0273323248567808	208.670224838252
chr6	66608681	67000176	1	0	14.29	0	14.29	0.304347826086957	Inf	0.0586079109409877	Inf
chr6	67000176	67008548	1	0	14.29	0	14.29	0.304347826086957	Inf	0.0586079109409877	Inf
chr6	67008548	67049017	1	1	14.29	6.25	8.04	0.525691699604743	2.39047137129485	0.0273323248567808	208.670224838252
chr6	67049017	68534401	1	0	14.29	0	14.29	0.304347826086957	Inf	0.0586079109409877	Inf
chr6	68534401	69809847	1	1	14.29	6.25	8.04	0.525691699604743	2.39047137129485	0.0273323248567808	208.670224838252
chr6	69809847	71779891	1	1	14.29	6.25	8.04	0.525691699604743	2.39047137129485	0.0273323248567808	208.670224838252
chr6	71779891	72528517	1	0	14.29	0	14.29	0.304347826086957	Inf	0.0586079109409877	Inf
chr6	72528517	73187346	2	0	28.57	0	28.57	0.0830039525691699	Inf	0.457209885098536	Inf
chr6	73187346	75451780	1	0	14.29	0	14.29	0.304347826086957	Inf	0.0586079109409877	Inf
chr6	75451780	75996640	2	0	28.57	0	28.57	0.0830039525691699	Inf	0.457209885098536	Inf
chr6	75996640	77034889	1	0	14.29	0	14.29	0.304347826086957	Inf	0.0586079109409877	Inf
chr6	77034889	77198270	1	1	14.29	6.25	8.04	0.525691699604743	2.39047137129485	0.0273323248567808	208.670224838252
chr6	77198270	77418141	1	0	14.29	0	14.29	0.304347826086957	Inf	0.0586079109409877	Inf
chr6	77418141	77472417	1	2	14.29	12.5	1.79	1	1.15868179005575	0.0169851488699286	26.5516027057704
chr6	77472417	77581113	1	2	14.29	12.5	1.79	1	1.15868179005575	0.0169851488699286	26.5516027057704
chr6	77581113	77705807	1	3	14.29	18.75	-4.46	1	0.73205819221836	0.0118209074754566	11.5928721885161
chr6	77705807	77877532	1	2	14.29	12.5	1.79	1	1.15868179005575	0.0169851488699286	26.5516027057704
chr6	77877532	77983122	1	3	14.29	18.75	-4.46	1	0.73205819221836	0.0118209074754566	11.5928721885161
chr6	77983122	78022780	1	2	14.29	12.5	1.79	1	1.15868179005575	0.0169851488699286	26.5516027057704
chr6	78022780	78269046	1	1	14.29	6.25	8.04	0.525691699604743	2.39047137129485	0.0273323248567808	208.670224838252
chr6	78269046	78385019	1	0	14.29	0	14.29	0.304347826086957	Inf	0.0586079109409877	Inf
chr6	78385019	78962232	1	1	14.29	6.25	8.04	0.525691699604743	2.39047137129485	0.0273323248567808	208.670224838252
chr6	78962232	78962744	1	2	14.29	12.5	1.79	1	1.15868179005575	0.0169851488699286	26.5516027057704
chr6	78962744	78965977	1	3	14.29	18.75	-4.46	1	0.73205819221836	0.0118209074754566	11.5928721885161
chr6	78965977	78969085	2	3	28.57	18.75	9.82	0.621385479509049	1.6898615020969	0.10997804464975	20.1476995002698
chr6	78969085	78971747	2	4	28.57	25	3.57	1	1.1903379194762	0.0822924802159727	12.0795309024365
chr6	78971747	78971792	2	4	28.57	25	3.57	1	1.1903379194762	0.0822924802159727	12.0795309024365
chr6	78971792	78971818	2	6	28.57	37.5	-8.93	1	0.678244790297699	0.049547867579026	6.04153622266493
chr6	78971818	78972317	2	7	28.57	43.75	-15.18	0.657019787319962	0.529008396130885	0.0390529485250284	4.58476287459729
chr6	78972317	78972544	3	7	42.86	43.75	-0.890000000000001	1	0.965801139845876	0.104863183633663	8.01083629260173
chr6	78972544	78979346	4	7	57.14	43.75	13.39	0.666846143491722	1.67410964975277	0.204462698093193	15.5207754862214
chr6	78979346	78983973	4	8	57.14	50	7.14	1	1.31676505720852	0.160597447317311	12.1124301723661
chr6	78983973	79026687	5	8	71.43	50	21.43	0.405034324942792	2.403551418723	0.281256009074029	32.4561815208041
chr6	79026687	79026837	5	7	71.43	43.75	27.68	0.37070938215103	3.05327582944331	0.358568614073238	41.3490409689554
chr6	79026837	79027271	5	6	71.43	37.5	33.93	0.193027325346615	3.90347381170171	0.455505445839602	53.5251186454199
chr6	79027271	79027328	4	5	57.14	31.25	25.89	0.36303674787993	2.78932364443589	0.331087767963248	27.250368776229
chr6	79027328	79037215	3	5	42.86	31.25	11.61	0.657019787319962	1.61328107065619	0.169789613171309	14.2919972363465
chr6	79037215	79045828	1	2	14.29	12.5	1.79	1	1.15868179005575	0.0169851488699286	26.5516027057704
chr6	79045828	83267105	1	0	14.29	0	14.29	0.304347826086957	Inf	0.0586079109409877	Inf
chr6	83267105	84197973	2	0	28.57	0	28.57	0.0830039525691699	Inf	0.457209885098536	Inf
chr6	84197973	84332416	2	1	28.57	6.25	22.32	0.209486166007905	5.46411740091185	0.237866569669179	375.758130933754
chr6	84332416	85064853	2	0	28.57	0	28.57	0.0830039525691699	Inf	0.457209885098536	Inf
chr6	85064853	85516376	1	0	14.29	0	14.29	0.304347826086957	Inf	0.0586079109409877	Inf
chr6	85516376	86005294	1	1	14.29	6.25	8.04	0.525691699604743	2.39047137129485	0.0273323248567808	208.670224838252
chr6	86005294	86099110	1	0	14.29	0	14.29	0.304347826086957	Inf	0.0586079109409877	Inf
chr6	86099110	86194392	1	1	14.29	6.25	8.04	0.525691699604743	2.39047137129485	0.0273323248567808	208.670224838252
chr6	86194392	98687093	1	0	14.29	0	14.29	0.304347826086957	Inf	0.0586079109409877	Inf
chr6	98687093	103734403	1	1	14.29	6.25	8.04	0.525691699604743	2.39047137129485	0.0273323248567808	208.670224838252
chr6	103734403	103734724	1	2	14.29	12.5	1.79	1	1.15868179005575	0.0169851488699286	26.5516027057704
chr6	103734724	103736403	1	3	14.29	18.75	-4.46	1	0.73205819221836	0.0118209074754566	11.5928721885161
chr6	103736403	103763766	0	3	0	18.75	-18.75	0.525691699604743	0	0	5.65713397188339
chr6	103763766	103765721	0	1	0	6.25	-6.25	1	0	0	89.0202555854993
chr6	103765721	104607120	1	1	14.29	6.25	8.04	0.525691699604743	2.39047137129485	0.0273323248567808	208.670224838252
chr6	104607120	105076126	1	2	14.29	12.5	1.79	1	1.15868179005575	0.0169851488699286	26.5516027057704
chr6	105076126	107955086	1	1	14.29	6.25	8.04	0.525691699604743	2.39047137129485	0.0273323248567808	208.670224838252
chr6	107955086	108678402	1	1	14.29	6.25	8.04	0.525691699604743	2.39047137129485	0.0273323248567808	208.670224838252
chr6	108678402	108854992	1	1	14.29	6.25	8.04	0.525691699604743	2.39047137129485	0.0273323248567808	208.670224838252
chr6	108854992	109003915	1	1	14.29	6.25	8.04	0.525691699604743	2.39047137129485	0.0273323248567808	208.670224838252
chr6	109003915	109071110	1	1	14.29	6.25	8.04	0.525691699604743	2.39047137129485	0.0273323248567808	208.670224838252
chr6	109071110	109500647	1	1	14.29	6.25	8.04	0.525691699604743	2.39047137129485	0.0273323248567808	208.670224838252
chr6	109500647	110300095	1	1	14.29	6.25	8.04	0.525691699604743	2.39047137129485	0.0273323248567808	208.670224838252
chr6	110300095	114825042	1	0	14.29	0	14.29	0.304347826086957	Inf	0.0586079109409877	Inf
chr6	114825042	116803407	1	1	14.29	6.25	8.04	0.525691699604743	2.39047137129485	0.0273323248567808	208.670224838252
chr6	116803407	117217666	1	2	14.29	12.5	1.79	1	1.15868179005575	0.0169851488699286	26.5516027057704
chr6	117217666	117230266	1	2	14.29	12.5	1.79	1	1.15868179005575	0.0169851488699286	26.5516027057704
chr6	117230266	117281984	0	2	0	12.5	-12.5	1	0	0	12.4997972418869
chr6	117281984	117320443	1	2	14.29	12.5	1.79	1	1.15868179005575	0.0169851488699286	26.5516027057704
chr6	117320443	118206769	1	1	14.29	6.25	8.04	0.525691699604743	2.39047137129485	0.0273323248567808	208.670224838252
chr6	118206769	124500755	1	0	14.29	0	14.29	0.304347826086957	Inf	0.0586079109409877	Inf
chr6	124500755	124617776	0	0	0	0	0	1	0	0	Inf
chr6	124617776	125405424	1	0	14.29	0	14.29	0.304347826086957	Inf	0.0586079109409877	Inf
chr6	125405424	125715171	1	1	14.29	6.25	8.04	0.525691699604743	2.39047137129485	0.0273323248567808	208.670224838252
chr6	125715171	125984558	1	0	14.29	0	14.29	0.304347826086957	Inf	0.0586079109409877	Inf
chr6	125984558	126112576	1	0	14.29	0	14.29	0.304347826086957	Inf	0.0586079109409877	Inf
chr6	126112576	126258898	1	0	14.29	0	14.29	0.304347826086957	Inf	0.0586079109409877	Inf
chr6	126258898	127047817	1	1	14.29	6.25	8.04	0.525691699604743	2.39047137129485	0.0273323248567808	208.670224838252
chr6	127047817	127529111	1	1	14.29	6.25	8.04	0.525691699604743	2.39047137129485	0.0273323248567808	208.670224838252
chr6	127529111	127734157	1	1	14.29	6.25	8.04	0.525691699604743	2.39047137129485	0.0273323248567808	208.670224838252
chr6	127734157	129038448	1	0	14.29	0	14.29	0.304347826086957	Inf	0.0586079109409877	Inf
chr6	129038448	129138159	2	0	28.57	0	28.57	0.0830039525691699	Inf	0.457209885098536	Inf
chr6	129138159	129219001	1	0	14.29	0	14.29	0.304347826086957	Inf	0.0586079109409877	Inf
chr6	129219001	129576861	2	0	28.57	0	28.57	0.0830039525691699	Inf	0.457209885098536	Inf
chr6	129576861	130050970	1	0	14.29	0	14.29	0.304347826086957	Inf	0.0586079109409877	Inf
chr6	130050970	130525431	1	1	14.29	6.25	8.04	0.525691699604743	2.39047137129485	0.0273323248567808	208.670224838252
chr6	130525431	130588432	1	0	14.29	0	14.29	0.304347826086957	Inf	0.0586079109409877	Inf
chr6	130588432	130701220	1	1	14.29	6.25	8.04	0.525691699604743	2.39047137129485	0.0273323248567808	208.670224838252
chr6	130701220	132929115	1	0	14.29	0	14.29	0.304347826086957	Inf	0.0586079109409877	Inf
chr6	132929115	132998988	1	1	14.29	6.25	8.04	0.525691699604743	2.39047137129485	0.0273323248567808	208.670224838252
chr6	132998988	136952422	1	0	14.29	0	14.29	0.304347826086957	Inf	0.0586079109409877	Inf
chr6	136952422	142349935	1	0	14.29	0	14.29	0.304347826086957	Inf	0.0586079109409877	Inf
chr6	142349935	143131203	2	0	28.57	0	28.57	0.0830039525691699	Inf	0.457209885098536	Inf
chr6	143131203	144908156	1	0	14.29	0	14.29	0.304347826086957	Inf	0.0586079109409877	Inf
chr6	144908156	145376408	1	1	14.29	6.25	8.04	0.525691699604743	2.39047137129485	0.0273323248567808	208.670224838252
chr6	145376408	145396938	1	2	14.29	12.5	1.79	1	1.15868179005575	0.0169851488699286	26.5516027057704
chr6	145396938	145518741	1	1	14.29	6.25	8.04	0.525691699604743	2.39047137129485	0.0273323248567808	208.670224838252
chr6	145518741	146314543	1	0	14.29	0	14.29	0.304347826086957	Inf	0.0586079109409877	Inf
chr6	146314543	146517376	1	1	14.29	6.25	8.04	0.525691699604743	2.39047137129485	0.0273323248567808	208.670224838252
chr6	146517376	156693620	1	0	14.29	0	14.29	0.304347826086957	Inf	0.0586079109409877	Inf
chr6	156693620	156805617	1	1	14.29	6.25	8.04	0.525691699604743	2.39047137129485	0.0273323248567808	208.670224838252
chr6	156805617	160406633	1	0	14.29	0	14.29	0.304347826086957	Inf	0.0586079109409877	Inf
chr6	160406633	169551160	1	0	14.29	0	14.29	0.304347826086957	Inf	0.0586079109409877	Inf
chr6	169551160	169622558	1	1	14.29	6.25	8.04	0.525691699604743	2.39047137129485	0.0273323248567808	208.670224838252
chr6	169622558	169764716	1	0	14.29	0	14.29	0.304347826086957	Inf	0.0586079109409877	Inf
chr6	169764716	170552289	1	1	14.29	6.25	8.04	0.525691699604743	2.39047137129485	0.0273323248567808	208.670224838252
chr6	170552289	171115067	1	0	14.29	0	14.29	0.304347826086957	Inf	0.0586079109409877	Inf
chr7	16651089	16832347	1	0	14.29	0	14.29	0.304347826086957	Inf	0.0586079109409877	Inf
chr7	16832347	17948113	0	0	0	0	0	1	0	0	Inf
chr7	17948113	18082898	0	1	0	6.25	-6.25	1	0	0	89.0202555854993
chr7	18082898	25191953	0	0	0	0	0	1	0	0	Inf
chr7	25191953	25334386	0	1	0	6.25	-6.25	1	0	0	89.0202555854993
chr7	25334386	45953491	0	0	0	0	0	1	0	0	Inf
chr7	45953491	46643673	1	0	14.29	0	14.29	0.304347826086957	Inf	0.0586079109409877	Inf
chr7	46643673	46880697	0	0	0	0	0	1	0	0	Inf
chr7	46880697	46963718	1	0	14.29	0	14.29	0.304347826086957	Inf	0.0586079109409877	Inf
chr7	46963718	51946910	0	0	0	0	0	1	0	0	Inf
chr7	51946910	52529553	0	1	0	6.25	-6.25	1	0	0	89.0202555854993
chr7	52529553	55140449	0	0	0	0	0	1	0	0	Inf
chr7	55140449	55623598	1	0	14.29	0	14.29	0.304347826086957	Inf	0.0586079109409877	Inf
chr7	55623598	57248370	2	0	28.57	0	28.57	0.0830039525691699	Inf	0.457209885098536	Inf
chr7	57248370	58019983	1	0	14.29	0	14.29	0.304347826086957	Inf	0.0586079109409877	Inf
chr7	58019983	61063962	0	0	0	0	0	1	0	0	Inf
chr7	61063962	62907820	1	0	14.29	0	14.29	0.304347826086957	Inf	0.0586079109409877	Inf
chr7	62907820	64594203	2	0	28.57	0	28.57	0.0830039525691699	Inf	0.457209885098536	Inf
chr7	64594203	64949440	3	0	42.86	0	42.86	0.0197628458498024	Inf	1.12127311957586	Inf
chr7	64949440	66481592	2	0	28.57	0	28.57	0.0830039525691699	Inf	0.457209885098536	Inf
chr7	66481592	68124900	1	0	14.29	0	14.29	0.304347826086957	Inf	0.0586079109409877	Inf
chr7	68124900	68233548	1	1	14.29	6.25	8.04	0.525691699604743	2.39047137129485	0.0273323248567808	208.670224838252
chr7	68233548	69901988	1	0	14.29	0	14.29	0.304347826086957	Inf	0.0586079109409877	Inf
chr7	69901988	70992213	0	0	0	0	0	1	0	0	Inf
chr7	70992213	71680950	0	1	0	6.25	-6.25	1	0	0	89.0202555854993
chr7	71680950	75468942	0	0	0	0	0	1	0	0	Inf
chr7	75468942	77810762	0	1	0	6.25	-6.25	1	0	0	89.0202555854993
chr7	77810762	89896123	0	0	0	0	0	1	0	0	Inf
chr7	89896123	90061507	1	0	14.29	0	14.29	0.304347826086957	Inf	0.0586079109409877	Inf
chr7	90061507	109159619	0	0	0	0	0	1	0	0	Inf
chr7	109159619	109275674	0	1	0	6.25	-6.25	1	0	0	89.0202555854993
chr7	109275674	109426244	0	1	0	6.25	-6.25	1	0	0	89.0202555854993
chr7	109426244	109427549	1	1	14.29	6.25	8.04	0.525691699604743	2.39047137129485	0.0273323248567808	208.670224838252
chr7	109427549	109431899	2	1	28.57	6.25	22.32	0.209486166007905	5.46411740091185	0.237866569669179	375.758130933754
chr7	109431899	109433762	2	2	28.57	12.5	16.07	0.557312252964427	2.66172837546024	0.154437616021671	46.4653161806281
chr7	109433762	109453946	2	3	28.57	18.75	9.82	0.621385479509049	1.6898615020969	0.10997804464975	20.1476995002698
chr7	109453946	109458574	1	3	14.29	18.75	-4.46	1	0.73205819221836	0.0118209074754566	11.5928721885161
chr7	109458574	109460623	0	3	0	18.75	-18.75	0.525691699604743	0	0	5.65713397188339
chr7	109460623	109767618	0	1	0	6.25	-6.25	1	0	0	89.0202555854993
chr7	109767618	110340184	0	0	0	0	0	1	0	0	Inf
chr7	110340184	110839737	0	1	0	6.25	-6.25	1	0	0	89.0202555854993
chr7	110839737	110955171	0	0	0	0	0	1	0	0	Inf
chr7	110955171	111097748	1	0	14.29	0	14.29	0.304347826086957	Inf	0.0586079109409877	Inf
chr7	111097748	133758031	0	0	0	0	0	1	0	0	Inf
chr7	133758031	133768892	0	1	0	6.25	-6.25	1	0	0	89.0202555854993
chr7	133768892	133774177	0	3	0	18.75	-18.75	0.525691699604743	0	0	5.65713397188339
chr7	133774177	133775307	2	3	28.57	18.75	9.82	0.621385479509049	1.6898615020969	0.10997804464975	20.1476995002698
chr7	133775307	133796947	2	4	28.57	25	3.57	1	1.1903379194762	0.0822924802159727	12.0795309024365
chr7	133796947	133802727	2	3	28.57	18.75	9.82	0.621385479509049	1.6898615020969	0.10997804464975	20.1476995002698
chr7	133802727	133815468	0	1	0	6.25	-6.25	1	0	0	89.0202555854993
chr7	133815468	136110862	0	0	0	0	0	1	0	0	Inf
chr7	136110862	136644752	1	0	14.29	0	14.29	0.304347826086957	Inf	0.0586079109409877	Inf
chr7	136644752	141761352	0	0	0	0	0	1	0	0	Inf
chr7	141761352	141799060	0	1	0	6.25	-6.25	1	0	0	89.0202555854993
chr7	141799060	142434487	0	0	0	0	0	1	0	0	Inf
chr7	142434487	142452033	1	0	14.29	0	14.29	0.304347826086957	Inf	0.0586079109409877	Inf
chr7	142452033	142464361	1	1	14.29	6.25	8.04	0.525691699604743	2.39047137129485	0.0273323248567808	208.670224838252
chr7	142464361	142464934	1	2	14.29	12.5	1.79	1	1.15868179005575	0.0169851488699286	26.5516027057704
chr7	142464934	142467524	1	3	14.29	18.75	-4.46	1	0.73205819221836	0.0118209074754566	11.5928721885161
chr7	142467524	142486080	2	3	28.57	18.75	9.82	0.621385479509049	1.6898615020969	0.10997804464975	20.1476995002698
chr7	142486080	142486420	1	3	14.29	18.75	-4.46	1	0.73205819221836	0.0118209074754566	11.5928721885161
chr7	142486420	142491287	1	2	14.29	12.5	1.79	1	1.15868179005575	0.0169851488699286	26.5516027057704
chr7	142491287	142492573	1	1	14.29	6.25	8.04	0.525691699604743	2.39047137129485	0.0273323248567808	208.670224838252
chr7	142492573	143720008	0	0	0	0	0	1	0	0	Inf
chr7	143720008	143860013	0	1	0	6.25	-6.25	1	0	0	89.0202555854993
chr7	143860013	157898328	0	0	0	0	0	1	0	0	Inf
chr7	157898328	158103569	1	0	14.29	0	14.29	0.304347826086957	Inf	0.0586079109409877	Inf
chr7	158103569	158263321	1	0	14.29	0	14.29	0.304347826086957	Inf	0.0586079109409877	Inf
chr7	158263321	158367953	0	0	0	0	0	1	0	0	Inf
chr7	158367953	158754674	0	1	0	6.25	-6.25	1	0	0	89.0202555854993
chr8	0	1982280	0	2	0	12.5	-12.5	1	0	0	12.4997972418869
chr8	1982280	3074858	0	1	0	6.25	-6.25	1	0	0	89.0202555854993
chr8	3074858	3519647	1	1	14.29	6.25	8.04	0.525691699604743	2.39047137129485	0.0273323248567808	208.670224838252
chr8	3519647	4481577	0	1	0	6.25	-6.25	1	0	0	89.0202555854993
chr8	4481577	4585979	1	1	14.29	6.25	8.04	0.525691699604743	2.39047137129485	0.0273323248567808	208.670224838252
chr8	4585979	7252336	0	1	0	6.25	-6.25	1	0	0	89.0202555854993
chr8	7252336	7834063	0	2	0	12.5	-12.5	1	0	0	12.4997972418869
chr8	7834063	8372547	0	3	0	18.75	-18.75	0.525691699604743	0	0	5.65713397188339
chr8	8372547	8546826	0	2	0	12.5	-12.5	1	0	0	12.4997972418869
chr8	8546826	9372037	0	1	0	6.25	-6.25	1	0	0	89.0202555854993
chr8	9372037	10118816	0	2	0	12.5	-12.5	1	0	0	12.4997972418869
chr8	10118816	10365517	0	1	0	6.25	-6.25	1	0	0	89.0202555854993
chr8	10365517	11516007	0	1	0	6.25	-6.25	1	0	0	89.0202555854993
chr8	11516007	12173585	1	1	14.29	6.25	8.04	0.525691699604743	2.39047137129485	0.0273323248567808	208.670224838252
chr8	12173585	12193682	1	2	14.29	12.5	1.79	1	1.15868179005575	0.0169851488699286	26.5516027057704
chr8	12193682	12237118	0	3	0	18.75	-18.75	0.525691699604743	0	0	5.65713397188339
chr8	12237118	12254207	0	2	0	12.5	-12.5	1	0	0	12.4997972418869
chr8	12254207	12264584	0	1	0	6.25	-6.25	1	0	0	89.0202555854993
chr8	12264584	12421160	0	0	0	0	0	1	0	0	Inf
chr8	12421160	14871460	0	1	0	6.25	-6.25	1	0	0	89.0202555854993
chr8	14871460	15811544	0	1	0	6.25	-6.25	1	0	0	89.0202555854993
chr8	15811544	16526001	1	1	14.29	6.25	8.04	0.525691699604743	2.39047137129485	0.0273323248567808	208.670224838252
chr8	16526001	17543625	0	1	0	6.25	-6.25	1	0	0	89.0202555854993
chr8	17543625	17806394	0	1	0	6.25	-6.25	1	0	0	89.0202555854993
chr8	17806394	18232735	0	2	0	12.5	-12.5	1	0	0	12.4997972418869
chr8	18232735	24431226	0	1	0	6.25	-6.25	1	0	0	89.0202555854993
chr8	24431226	26672974	0	0	0	0	0	1	0	0	Inf
chr8	26672974	27066917	0	1	0	6.25	-6.25	1	0	0	89.0202555854993
chr8	27066917	27366594	0	0	0	0	0	1	0	0	Inf
chr8	27366594	27740327	1	0	14.29	0	14.29	0.304347826086957	Inf	0.0586079109409877	Inf
chr8	27740327	31682342	0	0	0	0	0	1	0	0	Inf
chr8	31682342	32132763	1	0	14.29	0	14.29	0.304347826086957	Inf	0.0586079109409877	Inf
chr8	32132763	32173300	0	0	0	0	0	1	0	0	Inf
chr8	32173300	32991165	1	0	14.29	0	14.29	0.304347826086957	Inf	0.0586079109409877	Inf
chr8	32991165	33282599	0	0	0	0	0	1	0	0	Inf
chr8	33282599	33455381	0	1	0	6.25	-6.25	1	0	0	89.0202555854993
chr8	33455381	33566542	1	1	14.29	6.25	8.04	0.525691699604743	2.39047137129485	0.0273323248567808	208.670224838252
chr8	33566542	33982365	1	2	14.29	12.5	1.79	1	1.15868179005575	0.0169851488699286	26.5516027057704
chr8	33982365	33984595	1	1	14.29	6.25	8.04	0.525691699604743	2.39047137129485	0.0273323248567808	208.670224838252
chr8	33984595	34954943	1	0	14.29	0	14.29	0.304347826086957	Inf	0.0586079109409877	Inf
chr8	34954943	39122339	0	0	0	0	0	1	0	0	Inf
chr8	39122339	39207371	0	1	0	6.25	-6.25	1	0	0	89.0202555854993
chr8	39207371	39225869	0	2	0	12.5	-12.5	1	0	0	12.4997972418869
chr8	39225869	39230492	0	3	0	18.75	-18.75	0.525691699604743	0	0	5.65713397188339
chr8	39230492	39233131	0	4	0	25	-25	0.272727272727273	0	0	3.43954609659514
chr8	39233131	39387632	2	10	28.57	62.5	-33.93	0.193027325346615	0.256182069673999	0.0186828170643499	2.19536343447391
chr8	39387632	39388539	2	5	28.57	31.25	-2.68	1	0.884876179309654	0.0633402492386605	8.26525833461055
chr8	39388539	39408533	1	2	14.29	12.5	1.79	1	1.15868179005575	0.0169851488699286	26.5516027057704
chr8	39408533	39430293	0	2	0	12.5	-12.5	1	0	0	12.4997972418869
chr8	39430293	40702711	0	1	0	6.25	-6.25	1	0	0	89.0202555854993
chr8	40702711	46847522	0	0	0	0	0	1	0	0	Inf
chr8	46847522	47871725	1	3	14.29	18.75	-4.46	1	0.73205819221836	0.0118209074754566	11.5928721885161
chr8	47871725	48352859	1	2	14.29	12.5	1.79	1	1.15868179005575	0.0169851488699286	26.5516027057704
chr8	48352859	49170043	1	1	14.29	6.25	8.04	0.525691699604743	2.39047137129485	0.0273323248567808	208.670224838252
chr8	49170043	49794925	1	0	14.29	0	14.29	0.304347826086957	Inf	0.0586079109409877	Inf
chr8	49794925	50050101	0	0	0	0	0	1	0	0	Inf
chr8	50050101	50052182	0	1	0	6.25	-6.25	1	0	0	89.0202555854993
chr8	50052182	50133168	0	2	0	12.5	-12.5	1	0	0	12.4997972418869
chr8	50133168	50242910	1	2	14.29	12.5	1.79	1	1.15868179005575	0.0169851488699286	26.5516027057704
chr8	50242910	50281438	1	3	14.29	18.75	-4.46	1	0.73205819221836	0.0118209074754566	11.5928721885161
chr8	50281438	50419338	1	4	14.29	25	-10.71	1	0.514007400466697	0.00872671428689798	6.9488799569557
chr8	50419338	50800938	2	4	28.57	25	3.57	1	1.1903379194762	0.0822924802159727	12.0795309024365
chr8	50800938	51180631	2	3	28.57	18.75	9.82	0.621385479509049	1.6898615020969	0.10997804464975	20.1476995002698
chr8	51180631	51369694	2	4	28.57	25	3.57	1	1.1903379194762	0.0822924802159727	12.0795309024365
chr8	51369694	51462189	1	3	14.29	18.75	-4.46	1	0.73205819221836	0.0118209074754566	11.5928721885161
chr8	51462189	51462421	2	3	28.57	18.75	9.82	0.621385479509049	1.6898615020969	0.10997804464975	20.1476995002698
chr8	51462421	51463826	1	3	14.29	18.75	-4.46	1	0.73205819221836	0.0118209074754566	11.5928721885161
chr8	51463826	52026712	1	2	14.29	12.5	1.79	1	1.15868179005575	0.0169851488699286	26.5516027057704
chr8	52026712	52071239	1	1	14.29	6.25	8.04	0.525691699604743	2.39047137129485	0.0273323248567808	208.670224838252
chr8	52071239	52080288	1	0	14.29	0	14.29	0.304347826086957	Inf	0.0586079109409877	Inf
chr8	52080288	52279536	1	1	14.29	6.25	8.04	0.525691699604743	2.39047137129485	0.0273323248567808	208.670224838252
chr8	52279536	52929131	2	1	28.57	6.25	22.32	0.209486166007905	5.46411740091185	0.237866569669179	375.758130933754
chr8	52929131	53298399	1	1	14.29	6.25	8.04	0.525691699604743	2.39047137129485	0.0273323248567808	208.670224838252
chr8	53298399	53305894	0	1	0	6.25	-6.25	1	0	0	89.0202555854993
chr8	53305894	53436584	0	0	0	0	0	1	0	0	Inf
chr8	53436584	54047423	0	1	0	6.25	-6.25	1	0	0	89.0202555854993
chr8	54047423	54396320	0	0	0	0	0	1	0	0	Inf
chr8	54396320	54548515	0	1	0	6.25	-6.25	1	0	0	89.0202555854993
chr8	54548515	62492723	0	0	0	0	0	1	0	0	Inf
chr8	62492723	62823926	0	1	0	6.25	-6.25	1	0	0	89.0202555854993
chr8	62823926	63808734	0	2	0	12.5	-12.5	1	0	0	12.4997972418869
chr8	63808734	65299607	0	1	0	6.25	-6.25	1	0	0	89.0202555854993
chr8	65299607	79945545	0	0	0	0	0	1	0	0	Inf
chr8	79945545	80308587	0	1	0	6.25	-6.25	1	0	0	89.0202555854993
chr8	80308587	83290603	0	0	0	0	0	1	0	0	Inf
chr8	83290603	83450107	1	0	14.29	0	14.29	0.304347826086957	Inf	0.0586079109409877	Inf
chr8	83450107	89763907	0	0	0	0	0	1	0	0	Inf
chr8	89763907	90873737	0	1	0	6.25	-6.25	1	0	0	89.0202555854993
chr8	90873737	90949960	1	1	14.29	6.25	8.04	0.525691699604743	2.39047137129485	0.0273323248567808	208.670224838252
chr8	90949960	91676330	2	1	28.57	6.25	22.32	0.209486166007905	5.46411740091185	0.237866569669179	375.758130933754
chr8	91676330	92076150	1	1	14.29	6.25	8.04	0.525691699604743	2.39047137129485	0.0273323248567808	208.670224838252
chr8	92076150	92613982	0	1	0	6.25	-6.25	1	0	0	89.0202555854993
chr8	92613982	94835998	0	0	0	0	0	1	0	0	Inf
chr8	94835998	94944557	1	0	14.29	0	14.29	0.304347826086957	Inf	0.0586079109409877	Inf
chr8	94944557	95688750	0	0	0	0	0	1	0	0	Inf
chr8	95688750	95862016	0	1	0	6.25	-6.25	1	0	0	89.0202555854993
chr8	95862016	100650009	0	0	0	0	0	1	0	0	Inf
chr8	100650009	100916212	0	1	0	6.25	-6.25	1	0	0	89.0202555854993
chr8	100916212	106322475	0	0	0	0	0	1	0	0	Inf
chr8	106322475	106523200	0	1	0	6.25	-6.25	1	0	0	89.0202555854993
chr8	106523200	106587984	0	0	0	0	0	1	0	0	Inf
chr8	106587984	110911103	0	1	0	6.25	-6.25	1	0	0	89.0202555854993
chr8	110911103	111047905	0	2	0	12.5	-12.5	1	0	0	12.4997972418869
chr8	111047905	111177759	0	1	0	6.25	-6.25	1	0	0	89.0202555854993
chr8	111177759	111375432	0	2	0	12.5	-12.5	1	0	0	12.4997972418869
chr8	111375432	111393616	0	3	0	18.75	-18.75	0.525691699604743	0	0	5.65713397188339
chr8	111393616	111434014	1	3	14.29	18.75	-4.46	1	0.73205819221836	0.0118209074754566	11.5928721885161
chr8	111434014	111517023	1	2	14.29	12.5	1.79	1	1.15868179005575	0.0169851488699286	26.5516027057704
chr8	111517023	112289948	1	2	14.29	12.5	1.79	1	1.15868179005575	0.0169851488699286	26.5516027057704
chr8	112289948	112370241	0	2	0	12.5	-12.5	1	0	0	12.4997972418869
chr8	112370241	112511934	0	1	0	6.25	-6.25	1	0	0	89.0202555854993
chr8	112511934	112533673	0	0	0	0	0	1	0	0	Inf
chr8	112533673	112741360	0	1	0	6.25	-6.25	1	0	0	89.0202555854993
chr8	112741360	113619939	0	2	0	12.5	-12.5	1	0	0	12.4997972418869
chr8	113619939	113653980	0	1	0	6.25	-6.25	1	0	0	89.0202555854993
chr8	113653980	113933677	1	1	14.29	6.25	8.04	0.525691699604743	2.39047137129485	0.0273323248567808	208.670224838252
chr8	113933677	114399016	1	2	14.29	12.5	1.79	1	1.15868179005575	0.0169851488699286	26.5516027057704
chr8	114399016	114787246	1	0	14.29	0	14.29	0.304347826086957	Inf	0.0586079109409877	Inf
chr8	114787246	115034457	0	0	0	0	0	1	0	0	Inf
chr8	115034457	115451460	0	1	0	6.25	-6.25	1	0	0	89.0202555854993
chr8	115451460	115633259	0	2	0	12.5	-12.5	1	0	0	12.4997972418869
chr8	115633259	115683438	0	3	0	18.75	-18.75	0.525691699604743	0	0	5.65713397188339
chr8	115683438	116166548	0	2	0	12.5	-12.5	1	0	0	12.4997972418869
chr8	116166548	116212322	0	1	0	6.25	-6.25	1	0	0	89.0202555854993
chr8	116212322	116644348	0	0	0	0	0	1	0	0	Inf
chr8	116644348	116960052	0	1	0	6.25	-6.25	1	0	0	89.0202555854993
chr8	116960052	117120456	0	0	0	0	0	1	0	0	Inf
chr8	117120456	117429986	0	1	0	6.25	-6.25	1	0	0	89.0202555854993
chr8	117429986	117583555	0	0	0	0	0	1	0	0	Inf
chr8	117583555	117858828	0	1	0	6.25	-6.25	1	0	0	89.0202555854993
chr8	117858828	121658813	0	0	0	0	0	1	0	0	Inf
chr8	121658813	122348797	0	1	0	6.25	-6.25	1	0	0	89.0202555854993
chr8	122348797	130619212	0	0	0	0	0	1	0	0	Inf
chr8	130619212	131353213	1	0	14.29	0	14.29	0.304347826086957	Inf	0.0586079109409877	Inf
chr8	131353213	131543906	0	0	0	0	0	1	0	0	Inf
chr8	131543906	131952117	0	1	0	6.25	-6.25	1	0	0	89.0202555854993
chr8	131952117	132776720	0	0	0	0	0	1	0	0	Inf
chr8	132776720	133985680	0	1	0	6.25	-6.25	1	0	0	89.0202555854993
chr9	832935	880850	0	1	0	6.25	-6.25	1	0	0	89.0202555854993
chr9	880850	1386142	0	0	0	0	0	1	0	0	Inf
chr9	1386142	1455630	0	1	0	6.25	-6.25	1	0	0	89.0202555854993
chr9	1455630	1463985	1	1	14.29	6.25	8.04	0.525691699604743	2.39047137129485	0.0273323248567808	208.670224838252
chr9	1463985	1763926	1	2	14.29	12.5	1.79	1	1.15868179005575	0.0169851488699286	26.5516027057704
chr9	1763926	1957668	0	2	0	12.5	-12.5	1	0	0	12.4997972418869
chr9	1957668	2038868	0	1	0	6.25	-6.25	1	0	0	89.0202555854993
chr9	2038868	9417035	0	0	0	0	0	1	0	0	Inf
chr9	9417035	9476377	0	1	0	6.25	-6.25	1	0	0	89.0202555854993
chr9	9476377	9798646	0	0	0	0	0	1	0	0	Inf
chr9	9798646	9829360	0	1	0	6.25	-6.25	1	0	0	89.0202555854993
chr9	9829360	18906926	0	0	0	0	0	1	0	0	Inf
chr9	18906926	19828569	0	1	0	6.25	-6.25	1	0	0	89.0202555854993
chr9	19828569	27936888	0	0	0	0	0	1	0	0	Inf
chr9	27936888	28042771	1	0	14.29	0	14.29	0.304347826086957	Inf	0.0586079109409877	Inf
chr9	28042771	28297660	0	0	0	0	0	1	0	0	Inf
chr9	28297660	28509080	1	0	14.29	0	14.29	0.304347826086957	Inf	0.0586079109409877	Inf
chr9	28509080	28677453	1	0	14.29	0	14.29	0.304347826086957	Inf	0.0586079109409877	Inf
chr9	28677453	29006554	1	0	14.29	0	14.29	0.304347826086957	Inf	0.0586079109409877	Inf
chr9	29006554	29986122	0	0	0	0	0	1	0	0	Inf
chr9	29986122	30095145	0	1	0	6.25	-6.25	1	0	0	89.0202555854993
chr9	30095145	31092182	0	1	0	6.25	-6.25	1	0	0	89.0202555854993
chr9	31092182	31114300	0	0	0	0	0	1	0	0	Inf
chr9	31114300	31290695	1	0	14.29	0	14.29	0.304347826086957	Inf	0.0586079109409877	Inf
chr9	31290695	44238134	0	0	0	0	0	1	0	0	Inf
chr9	44238134	44247867	0	1	0	6.25	-6.25	1	0	0	89.0202555854993
chr9	44247867	44678541	0	2	0	12.5	-12.5	1	0	0	12.4997972418869
chr9	44678541	44860219	0	4	0	25	-25	0.272727272727273	0	0	3.43954609659514
chr9	44860219	44949920	0	2	0	12.5	-12.5	1	0	0	12.4997972418869
chr9	44949920	71515235	0	0	0	0	0	1	0	0	Inf
chr9	71515235	71875463	1	0	14.29	0	14.29	0.304347826086957	Inf	0.0586079109409877	Inf
chr9	71875463	72512254	0	0	0	0	0	1	0	0	Inf
chr9	72512254	72985913	0	1	0	6.25	-6.25	1	0	0	89.0202555854993
chr9	72985913	73107128	0	0	0	0	0	1	0	0	Inf
chr9	73107128	73187899	0	1	0	6.25	-6.25	1	0	0	89.0202555854993
chr9	73187899	75431942	0	0	0	0	0	1	0	0	Inf
chr9	75431942	76189748	0	1	0	6.25	-6.25	1	0	0	89.0202555854993
chr9	76189748	76262292	0	0	0	0	0	1	0	0	Inf
chr9	76262292	76900349	0	1	0	6.25	-6.25	1	0	0	89.0202555854993
chr9	76900349	94920251	0	0	0	0	0	1	0	0	Inf
chr9	94920251	95704970	0	1	0	6.25	-6.25	1	0	0	89.0202555854993
chr9	95704970	96681999	0	0	0	0	0	1	0	0	Inf
chr9	96681999	97015701	0	1	0	6.25	-6.25	1	0	0	89.0202555854993
chr9	97015701	99062049	0	2	0	12.5	-12.5	1	0	0	12.4997972418869
chr9	99062049	99766844	0	3	0	18.75	-18.75	0.525691699604743	0	0	5.65713397188339
chr9	99766844	100002825	0	2	0	12.5	-12.5	1	0	0	12.4997972418869
chr9	100002825	101854013	0	1	0	6.25	-6.25	1	0	0	89.0202555854993
chr9	101854013	103150058	0	0	0	0	0	1	0	0	Inf
chr9	103150058	103868460	1	0	14.29	0	14.29	0.304347826086957	Inf	0.0586079109409877	Inf
chr9	103868460	106344738	0	0	0	0	0	1	0	0	Inf
chr9	106344738	106466421	1	0	14.29	0	14.29	0.304347826086957	Inf	0.0586079109409877	Inf
chr9	106466421	107949250	0	0	0	0	0	1	0	0	Inf
chr9	107949250	109155596	0	1	0	6.25	-6.25	1	0	0	89.0202555854993
chr9	109155596	116358897	0	0	0	0	0	1	0	0	Inf
chr9	116358897	116880952	1	0	14.29	0	14.29	0.304347826086957	Inf	0.0586079109409877	Inf
chr9	116880952	118675304	0	0	0	0	0	1	0	0	Inf
chr9	118675304	121177659	1	0	14.29	0	14.29	0.304347826086957	Inf	0.0586079109409877	Inf
chr9	121177659	121320645	1	1	14.29	6.25	8.04	0.525691699604743	2.39047137129485	0.0273323248567808	208.670224838252
chr9	121320645	123723251	1	0	14.29	0	14.29	0.304347826086957	Inf	0.0586079109409877	Inf
chr9	123723251	125355028	0	0	0	0	0	1	0	0	Inf
chr9	125355028	126860595	0	1	0	6.25	-6.25	1	0	0	89.0202555854993
chr9	126860595	130257415	0	0	0	0	0	1	0	0	Inf
chr9	130257415	130672265	0	1	0	6.25	-6.25	1	0	0	89.0202555854993
chr9	130672265	130787547	0	0	0	0	0	1	0	0	Inf
chr9	130787547	131845506	0	1	0	6.25	-6.25	1	0	0	89.0202555854993
chr10	0	818821	0	1	0	6.25	-6.25	1	0	0	89.0202555854993
chr10	818821	1175671	1	1	14.29	6.25	8.04	0.525691699604743	2.39047137129485	0.0273323248567808	208.670224838252
chr10	1175671	1414955	0	1	0	6.25	-6.25	1	0	0	89.0202555854993
chr10	1414955	2110992	0	0	0	0	0	1	0	0	Inf
chr10	2110992	2532259	0	1	0	6.25	-6.25	1	0	0	89.0202555854993
chr10	2532259	2640814	0	2	0	12.5	-12.5	1	0	0	12.4997972418869
chr10	2640814	2667591	0	1	0	6.25	-6.25	1	0	0	89.0202555854993
chr10	2667591	14026885	0	0	0	0	0	1	0	0	Inf
chr10	14026885	16443204	0	1	0	6.25	-6.25	1	0	0	89.0202555854993
chr10	16443204	16558903	0	2	0	12.5	-12.5	1	0	0	12.4997972418869
chr10	16558903	18673714	0	1	0	6.25	-6.25	1	0	0	89.0202555854993
chr10	18673714	19423086	0	2	0	12.5	-12.5	1	0	0	12.4997972418869
chr10	19423086	19559504	0	1	0	6.25	-6.25	1	0	0	89.0202555854993
chr10	19559504	19562900	1	1	14.29	6.25	8.04	0.525691699604743	2.39047137129485	0.0273323248567808	208.670224838252
chr10	19562900	19701406	1	2	14.29	12.5	1.79	1	1.15868179005575	0.0169851488699286	26.5516027057704
chr10	19701406	19816132	1	2	14.29	12.5	1.79	1	1.15868179005575	0.0169851488699286	26.5516027057704
chr10	19816132	20135257	1	2	14.29	12.5	1.79	1	1.15868179005575	0.0169851488699286	26.5516027057704
chr10	20135257	20364720	1	1	14.29	6.25	8.04	0.525691699604743	2.39047137129485	0.0273323248567808	208.670224838252
chr10	20364720	21009267	0	1	0	6.25	-6.25	1	0	0	89.0202555854993
chr10	21009267	21081878	1	1	14.29	6.25	8.04	0.525691699604743	2.39047137129485	0.0273323248567808	208.670224838252
chr10	21081878	21251516	1	1	14.29	6.25	8.04	0.525691699604743	2.39047137129485	0.0273323248567808	208.670224838252
chr10	21251516	21458721	0	1	0	6.25	-6.25	1	0	0	89.0202555854993
chr10	21458721	21855217	1	1	14.29	6.25	8.04	0.525691699604743	2.39047137129485	0.0273323248567808	208.670224838252
chr10	21855217	22564798	2	1	28.57	6.25	22.32	0.209486166007905	5.46411740091185	0.237866569669179	375.758130933754
chr10	22564798	22788152	3	1	42.86	6.25	36.61	0.0671936758893281	9.81981765816747	0.610142602854574	625.396438773362
chr10	22788152	22799049	2	1	28.57	6.25	22.32	0.209486166007905	5.46411740091185	0.237866569669179	375.758130933754
chr10	22799049	22942672	2	0	28.57	0	28.57	0.0830039525691699	Inf	0.457209885098536	Inf
chr10	22942672	23084558	2	1	28.57	6.25	22.32	0.209486166007905	5.46411740091185	0.237866569669179	375.758130933754
chr10	23084558	23332837	1	1	14.29	6.25	8.04	0.525691699604743	2.39047137129485	0.0273323248567808	208.670224838252
chr10	23332837	23416024	1	0	14.29	0	14.29	0.304347826086957	Inf	0.0586079109409877	Inf
chr10	23416024	23635567	1	1	14.29	6.25	8.04	0.525691699604743	2.39047137129485	0.0273323248567808	208.670224838252
chr10	23635567	23720025	0	0	0	0	0	1	0	0	Inf
chr10	23720025	24263595	0	1	0	6.25	-6.25	1	0	0	89.0202555854993
chr10	24263595	26061889	0	0	0	0	0	1	0	0	Inf
chr10	26061889	26632983	1	0	14.29	0	14.29	0.304347826086957	Inf	0.0586079109409877	Inf
chr10	26632983	28110796	0	0	0	0	0	1	0	0	Inf
chr10	28110796	28256814	1	0	14.29	0	14.29	0.304347826086957	Inf	0.0586079109409877	Inf
chr10	28256814	30673897	0	0	0	0	0	1	0	0	Inf
chr10	30673897	30782863	0	1	0	6.25	-6.25	1	0	0	89.0202555854993
chr10	30782863	35222797	0	0	0	0	0	1	0	0	Inf
chr10	35222797	36038188	0	1	0	6.25	-6.25	1	0	0	89.0202555854993
chr10	36038188	37055594	0	0	0	0	0	1	0	0	Inf
chr10	37055594	37243286	0	1	0	6.25	-6.25	1	0	0	89.0202555854993
chr10	37243286	37366091	0	2	0	12.5	-12.5	1	0	0	12.4997972418869
chr10	37366091	37579084	1	2	14.29	12.5	1.79	1	1.15868179005575	0.0169851488699286	26.5516027057704
chr10	37579084	37835194	1	3	14.29	18.75	-4.46	1	0.73205819221836	0.0118209074754566	11.5928721885161
chr10	37835194	39076234	1	2	14.29	12.5	1.79	1	1.15868179005575	0.0169851488699286	26.5516027057704
chr10	39076234	42433540	0	0	0	0	0	1	0	0	Inf
chr10	42433540	43290973	0	1	0	6.25	-6.25	1	0	0	89.0202555854993
chr10	43290973	53471305	0	0	0	0	0	1	0	0	Inf
chr10	53471305	53579276	1	0	14.29	0	14.29	0.304347826086957	Inf	0.0586079109409877	Inf
chr10	53579276	55956057	0	0	0	0	0	1	0	0	Inf
chr10	55956057	58087953	0	1	0	6.25	-6.25	1	0	0	89.0202555854993
chr10	58087953	58341105	0	1	0	6.25	-6.25	1	0	0	89.0202555854993
chr10	58341105	58516462	1	1	14.29	6.25	8.04	0.525691699604743	2.39047137129485	0.0273323248567808	208.670224838252
chr10	58516462	58562567	2	1	28.57	6.25	22.32	0.209486166007905	5.46411740091185	0.237866569669179	375.758130933754
chr10	58562567	58947849	1	1	14.29	6.25	8.04	0.525691699604743	2.39047137129485	0.0273323248567808	208.670224838252
chr10	58947849	59026793	1	1	14.29	6.25	8.04	0.525691699604743	2.39047137129485	0.0273323248567808	208.670224838252
chr10	59026793	59302940	1	1	14.29	6.25	8.04	0.525691699604743	2.39047137129485	0.0273323248567808	208.670224838252
chr10	59302940	59366282	1	2	14.29	12.5	1.79	1	1.15868179005575	0.0169851488699286	26.5516027057704
chr10	59366282	59498287	0	2	0	12.5	-12.5	1	0	0	12.4997972418869
chr10	59498287	59710731	0	1	0	6.25	-6.25	1	0	0	89.0202555854993
chr10	59710731	60059973	0	2	0	12.5	-12.5	1	0	0	12.4997972418869
chr10	60059973	60097727	1	2	14.29	12.5	1.79	1	1.15868179005575	0.0169851488699286	26.5516027057704
chr10	60097727	60226340	1	1	14.29	6.25	8.04	0.525691699604743	2.39047137129485	0.0273323248567808	208.670224838252
chr10	60226340	60264556	0	1	0	6.25	-6.25	1	0	0	89.0202555854993
chr10	60264556	60875779	0	0	0	0	0	1	0	0	Inf
chr10	60875779	61036493	0	1	0	6.25	-6.25	1	0	0	89.0202555854993
chr10	61036493	62201489	0	0	0	0	0	1	0	0	Inf
chr10	62201489	62594200	0	1	0	6.25	-6.25	1	0	0	89.0202555854993
chr10	62594200	62660602	0	0	0	0	0	1	0	0	Inf
chr10	62660602	63049100	0	1	0	6.25	-6.25	1	0	0	89.0202555854993
chr10	63049100	63114064	0	0	0	0	0	1	0	0	Inf
chr10	63114064	63632681	0	1	0	6.25	-6.25	1	0	0	89.0202555854993
chr10	63632681	64881998	0	0	0	0	0	1	0	0	Inf
chr10	64881998	65482547	1	0	14.29	0	14.29	0.304347826086957	Inf	0.0586079109409877	Inf
chr10	65482547	65633347	1	0	14.29	0	14.29	0.304347826086957	Inf	0.0586079109409877	Inf
chr10	65633347	65789477	0	0	0	0	0	1	0	0	Inf
chr10	65789477	66260968	0	1	0	6.25	-6.25	1	0	0	89.0202555854993
chr10	66260968	67289052	0	0	0	0	0	1	0	0	Inf
chr10	67289052	67318621	0	1	0	6.25	-6.25	1	0	0	89.0202555854993
chr10	67318621	68446188	0	0	0	0	0	1	0	0	Inf
chr10	68446188	68791577	0	1	0	6.25	-6.25	1	0	0	89.0202555854993
chr10	68791577	69549718	0	0	0	0	0	1	0	0	Inf
chr10	69549718	69729886	1	0	14.29	0	14.29	0.304347826086957	Inf	0.0586079109409877	Inf
chr10	69729886	70752198	1	0	14.29	0	14.29	0.304347826086957	Inf	0.0586079109409877	Inf
chr10	70752198	74013372	0	0	0	0	0	1	0	0	Inf
chr10	74013372	74832518	1	0	14.29	0	14.29	0.304347826086957	Inf	0.0586079109409877	Inf
chr10	74832518	75080340	1	1	14.29	6.25	8.04	0.525691699604743	2.39047137129485	0.0273323248567808	208.670224838252
chr10	75080340	75678692	1	0	14.29	0	14.29	0.304347826086957	Inf	0.0586079109409877	Inf
chr10	75678692	75778144	0	0	0	0	0	1	0	0	Inf
chr10	75778144	76836578	0	1	0	6.25	-6.25	1	0	0	89.0202555854993
chr10	76836578	82966039	0	0	0	0	0	1	0	0	Inf
chr10	82966039	83764808	0	1	0	6.25	-6.25	1	0	0	89.0202555854993
chr10	83764808	83872915	0	0	0	0	0	1	0	0	Inf
chr10	83872915	85220457	0	1	0	6.25	-6.25	1	0	0	89.0202555854993
chr10	85220457	85320186	0	2	0	12.5	-12.5	1	0	0	12.4997972418869
chr10	85320186	85548948	0	1	0	6.25	-6.25	1	0	0	89.0202555854993
chr10	85548948	85622143	0	2	0	12.5	-12.5	1	0	0	12.4997972418869
chr10	85622143	85712118	0	1	0	6.25	-6.25	1	0	0	89.0202555854993
chr10	85712118	86020621	0	2	0	12.5	-12.5	1	0	0	12.4997972418869
chr10	86020621	86117799	0	1	0	6.25	-6.25	1	0	0	89.0202555854993
chr10	86117799	86299147	0	2	0	12.5	-12.5	1	0	0	12.4997972418869
chr10	86299147	86782932	0	1	0	6.25	-6.25	1	0	0	89.0202555854993
chr10	86782932	87866399	0	0	0	0	0	1	0	0	Inf
chr10	87866399	87999021	0	1	0	6.25	-6.25	1	0	0	89.0202555854993
chr10	87999021	88087448	1	1	14.29	6.25	8.04	0.525691699604743	2.39047137129485	0.0273323248567808	208.670224838252
chr10	88087448	88313701	2	1	28.57	6.25	22.32	0.209486166007905	5.46411740091185	0.237866569669179	375.758130933754
chr10	88313701	88436552	1	1	14.29	6.25	8.04	0.525691699604743	2.39047137129485	0.0273323248567808	208.670224838252
chr10	88436552	89095342	2	1	28.57	6.25	22.32	0.209486166007905	5.46411740091185	0.237866569669179	375.758130933754
chr10	89095342	89225853	1	1	14.29	6.25	8.04	0.525691699604743	2.39047137129485	0.0273323248567808	208.670224838252
chr10	89225853	89445735	2	1	28.57	6.25	22.32	0.209486166007905	5.46411740091185	0.237866569669179	375.758130933754
chr10	89445735	89494776	2	2	28.57	12.5	16.07	0.557312252964427	2.66172837546024	0.154437616021671	46.4653161806281
chr10	89494776	89818789	1	2	14.29	12.5	1.79	1	1.15868179005575	0.0169851488699286	26.5516027057704
chr10	89818789	89822934	1	1	14.29	6.25	8.04	0.525691699604743	2.39047137129485	0.0273323248567808	208.670224838252
chr10	89822934	90076444	0	1	0	6.25	-6.25	1	0	0	89.0202555854993
chr10	90076444	97296088	0	0	0	0	0	1	0	0	Inf
chr10	97296088	98053728	1	0	14.29	0	14.29	0.304347826086957	Inf	0.0586079109409877	Inf
chr10	98053728	102222743	0	0	0	0	0	1	0	0	Inf
chr10	102222743	102372076	0	1	0	6.25	-6.25	1	0	0	89.0202555854993
chr10	102372076	107039564	0	0	0	0	0	1	0	0	Inf
chr10	107039564	107681691	0	1	0	6.25	-6.25	1	0	0	89.0202555854993
chr10	107681691	111352556	0	0	0	0	0	1	0	0	Inf
chr10	111352556	111388002	0	1	0	6.25	-6.25	1	0	0	89.0202555854993
chr10	111388002	111534810	0	2	0	12.5	-12.5	1	0	0	12.4997972418869
chr10	111534810	111593845	0	1	0	6.25	-6.25	1	0	0	89.0202555854993
chr10	111593845	111650657	1	1	14.29	6.25	8.04	0.525691699604743	2.39047137129485	0.0273323248567808	208.670224838252
chr10	111650657	111984024	1	0	14.29	0	14.29	0.304347826086957	Inf	0.0586079109409877	Inf
chr10	111984024	112121765	1	1	14.29	6.25	8.04	0.525691699604743	2.39047137129485	0.0273323248567808	208.670224838252
chr10	112121765	112440634	0	1	0	6.25	-6.25	1	0	0	89.0202555854993
chr10	112440634	112536972	0	1	0	6.25	-6.25	1	0	0	89.0202555854993
chr10	112536972	112951213	0	0	0	0	0	1	0	0	Inf
chr10	112951213	113504990	1	0	14.29	0	14.29	0.304347826086957	Inf	0.0586079109409877	Inf
chr10	113504990	113544819	1	1	14.29	6.25	8.04	0.525691699604743	2.39047137129485	0.0273323248567808	208.670224838252
chr10	113544819	113877749	0	1	0	6.25	-6.25	1	0	0	89.0202555854993
chr10	113877749	115551949	0	0	0	0	0	1	0	0	Inf
chr10	115551949	115848050	1	0	14.29	0	14.29	0.304347826086957	Inf	0.0586079109409877	Inf
chr10	115848050	121401975	0	0	0	0	0	1	0	0	Inf
chr10	121401975	122007202	1	0	14.29	0	14.29	0.304347826086957	Inf	0.0586079109409877	Inf
chr10	122007202	122090258	0	0	0	0	0	1	0	0	Inf
chr10	122090258	122266859	1	0	14.29	0	14.29	0.304347826086957	Inf	0.0586079109409877	Inf
chr10	122266859	129942640	0	0	0	0	0	1	0	0	Inf
chr10	129942640	130595672	0	1	0	6.25	-6.25	1	0	0	89.0202555854993
chr10	130595672	130626862	0	0	0	0	0	1	0	0	Inf
chr10	130626862	131722866	0	1	0	6.25	-6.25	1	0	0	89.0202555854993
chr11	0	4963917	0	1	0	6.25	-6.25	1	0	0	89.0202555854993
chr11	4963917	4964148	0	1	0	6.25	-6.25	1	0	0	89.0202555854993
chr11	4964148	4964363	0	2	0	12.5	-12.5	1	0	0	12.4997972418869
chr11	4964363	4965743	0	3	0	18.75	-18.75	0.525691699604743	0	0	5.65713397188339
chr11	4965743	4967313	1	3	14.29	18.75	-4.46	1	0.73205819221836	0.0118209074754566	11.5928721885161
chr11	4967313	4967523	2	4	28.57	25	3.57	1	1.1903379194762	0.0822924802159727	12.0795309024365
chr11	4967523	4976714	2	5	28.57	31.25	-2.68	1	0.884876179309654	0.0633402492386605	8.26525833461055
chr11	4976714	4976872	2	4	28.57	25	3.57	1	1.1903379194762	0.0822924802159727	12.0795309024365
chr11	4976872	4976885	2	3	28.57	18.75	9.82	0.621385479509049	1.6898615020969	0.10997804464975	20.1476995002698
chr11	4976885	4977738	1	3	14.29	18.75	-4.46	1	0.73205819221836	0.0118209074754566	11.5928721885161
chr11	4977738	5015783	0	2	0	12.5	-12.5	1	0	0	12.4997972418869
chr11	5015783	5526517	0	1	0	6.25	-6.25	1	0	0	89.0202555854993
chr11	5526517	5600414	0	1	0	6.25	-6.25	1	0	0	89.0202555854993
chr11	5600414	5780724	0	1	0	6.25	-6.25	1	0	0	89.0202555854993
chr11	5780724	5782968	0	2	0	12.5	-12.5	1	0	0	12.4997972418869
chr11	5782968	5820045	0	2	0	12.5	-12.5	1	0	0	12.4997972418869
chr11	5820045	5828108	0	1	0	6.25	-6.25	1	0	0	89.0202555854993
chr11	5828108	12157133	0	1	0	6.25	-6.25	1	0	0	89.0202555854993
chr11	12157133	12413042	0	2	0	12.5	-12.5	1	0	0	12.4997972418869
chr11	12413042	18940583	0	1	0	6.25	-6.25	1	0	0	89.0202555854993
chr11	18940583	18944971	1	1	14.29	6.25	8.04	0.525691699604743	2.39047137129485	0.0273323248567808	208.670224838252
chr11	18944971	18961230	1	2	14.29	12.5	1.79	1	1.15868179005575	0.0169851488699286	26.5516027057704
chr11	18961230	18962075	0	2	0	12.5	-12.5	1	0	0	12.4997972418869
chr11	18962075	24385505	0	1	0	6.25	-6.25	1	0	0	89.0202555854993
chr11	24385505	24513023	0	2	0	12.5	-12.5	1	0	0	12.4997972418869
chr11	24513023	25287181	0	1	0	6.25	-6.25	1	0	0	89.0202555854993
chr11	25287181	31033605	0	0	0	0	0	1	0	0	Inf
chr11	31033605	32019874	0	1	0	6.25	-6.25	1	0	0	89.0202555854993
chr11	32019874	33029636	0	0	0	0	0	1	0	0	Inf
chr11	33029636	33097523	0	1	0	6.25	-6.25	1	0	0	89.0202555854993
chr11	33097523	37675359	0	0	0	0	0	1	0	0	Inf
chr11	37675359	37949927	1	0	14.29	0	14.29	0.304347826086957	Inf	0.0586079109409877	Inf
chr11	37949927	38538520	0	0	0	0	0	1	0	0	Inf
chr11	38538520	39272234	0	1	0	6.25	-6.25	1	0	0	89.0202555854993
chr11	39272234	39699182	0	0	0	0	0	1	0	0	Inf
chr11	39699182	40075619	1	0	14.29	0	14.29	0.304347826086957	Inf	0.0586079109409877	Inf
chr11	40075619	40382912	0	0	0	0	0	1	0	0	Inf
chr11	40382912	40623104	0	1	0	6.25	-6.25	1	0	0	89.0202555854993
chr11	40623104	41609747	0	0	0	0	0	1	0	0	Inf
chr11	41609747	42241752	0	1	0	6.25	-6.25	1	0	0	89.0202555854993
chr11	42241752	42309621	0	0	0	0	0	1	0	0	Inf
chr11	42309621	42327947	0	1	0	6.25	-6.25	1	0	0	89.0202555854993
chr11	42327947	42427922	0	2	0	12.5	-12.5	1	0	0	12.4997972418869
chr11	42427922	42434712	0	1	0	6.25	-6.25	1	0	0	89.0202555854993
chr11	42434712	46043506	0	0	0	0	0	1	0	0	Inf
chr11	46043506	47247951	0	1	0	6.25	-6.25	1	0	0	89.0202555854993
chr11	47247951	51564440	0	2	0	12.5	-12.5	1	0	0	12.4997972418869
chr11	51564440	54701633	0	0	0	0	0	1	0	0	Inf
chr11	54701633	55636842	0	1	0	6.25	-6.25	1	0	0	89.0202555854993
chr11	55636842	56908907	0	2	0	12.5	-12.5	1	0	0	12.4997972418869
chr11	56908907	57209788	0	1	0	6.25	-6.25	1	0	0	89.0202555854993
chr11	57209788	57351673	0	0	0	0	0	1	0	0	Inf
chr11	57351673	57819227	0	1	0	6.25	-6.25	1	0	0	89.0202555854993
chr11	57819227	57987821	1	1	14.29	6.25	8.04	0.525691699604743	2.39047137129485	0.0273323248567808	208.670224838252
chr11	57987821	58434877	1	0	14.29	0	14.29	0.304347826086957	Inf	0.0586079109409877	Inf
chr11	58434877	59708005	1	1	14.29	6.25	8.04	0.525691699604743	2.39047137129485	0.0273323248567808	208.670224838252
chr11	59708005	59852182	1	0	14.29	0	14.29	0.304347826086957	Inf	0.0586079109409877	Inf
chr11	59852182	60236278	0	0	0	0	0	1	0	0	Inf
chr11	60236278	60940224	1	0	14.29	0	14.29	0.304347826086957	Inf	0.0586079109409877	Inf
chr11	60940224	73378212	0	0	0	0	0	1	0	0	Inf
chr11	73378212	73592761	1	0	14.29	0	14.29	0.304347826086957	Inf	0.0586079109409877	Inf
chr11	73592761	74269231	1	0	14.29	0	14.29	0.304347826086957	Inf	0.0586079109409877	Inf
chr11	74269231	77721749	0	0	0	0	0	1	0	0	Inf
chr11	77721749	78172643	0	1	0	6.25	-6.25	1	0	0	89.0202555854993
chr11	78172643	78285178	1	1	14.29	6.25	8.04	0.525691699604743	2.39047137129485	0.0273323248567808	208.670224838252
chr11	78285178	78286158	0	1	0	6.25	-6.25	1	0	0	89.0202555854993
chr11	78286158	78382186	0	2	0	12.5	-12.5	1	0	0	12.4997972418869
chr11	78382186	78450964	0	1	0	6.25	-6.25	1	0	0	89.0202555854993
chr11	78450964	78572695	0	0	0	0	0	1	0	0	Inf
chr11	78572695	78722113	0	1	0	6.25	-6.25	1	0	0	89.0202555854993
chr11	78722113	79088081	0	0	0	0	0	1	0	0	Inf
chr11	79088081	79192893	1	0	14.29	0	14.29	0.304347826086957	Inf	0.0586079109409877	Inf
chr11	79192893	79623969	0	0	0	0	0	1	0	0	Inf
chr11	79623969	79798541	0	1	0	6.25	-6.25	1	0	0	89.0202555854993
chr11	79798541	81241371	0	0	0	0	0	1	0	0	Inf
chr11	81241371	82090555	0	1	0	6.25	-6.25	1	0	0	89.0202555854993
chr11	82090555	83964934	0	0	0	0	0	1	0	0	Inf
chr11	83964934	84239192	0	1	0	6.25	-6.25	1	0	0	89.0202555854993
chr11	84239192	84330252	0	1	0	6.25	-6.25	1	0	0	89.0202555854993
chr11	84330252	88023126	0	0	0	0	0	1	0	0	Inf
chr11	88023126	88278876	0	1	0	6.25	-6.25	1	0	0	89.0202555854993
chr11	88278876	88796585	0	2	0	12.5	-12.5	1	0	0	12.4997972418869
chr11	88796585	89249938	0	1	0	6.25	-6.25	1	0	0	89.0202555854993
chr11	89249938	89444603	0	0	0	0	0	1	0	0	Inf
chr11	89444603	90369000	0	1	0	6.25	-6.25	1	0	0	89.0202555854993
chr11	90369000	90966090	0	0	0	0	0	1	0	0	Inf
chr11	90966090	91047013	0	1	0	6.25	-6.25	1	0	0	89.0202555854993
chr11	91047013	97127220	0	0	0	0	0	1	0	0	Inf
chr11	97127220	98149896	1	0	14.29	0	14.29	0.304347826086957	Inf	0.0586079109409877	Inf
chr11	98149896	100125245	0	0	0	0	0	1	0	0	Inf
chr11	100125245	102503014	0	1	0	6.25	-6.25	1	0	0	89.0202555854993
chr11	102503014	102865217	0	2	0	12.5	-12.5	1	0	0	12.4997972418869
chr11	102865217	103899191	0	1	0	6.25	-6.25	1	0	0	89.0202555854993
chr11	103899191	104194957	0	2	0	12.5	-12.5	1	0	0	12.4997972418869
chr11	104194957	104195375	0	3	0	18.75	-18.75	0.525691699604743	0	0	5.65713397188339
chr11	104195375	104915047	0	4	0	25	-25	0.272727272727273	0	0	3.43954609659514
chr11	104915047	105506404	1	4	14.29	25	-10.71	1	0.514007400466697	0.00872671428689798	6.9488799569557
chr11	105506404	105709061	1	3	14.29	18.75	-4.46	1	0.73205819221836	0.0118209074754566	11.5928721885161
chr11	105709061	106246869	0	3	0	18.75	-18.75	0.525691699604743	0	0	5.65713397188339
chr11	106246869	106259079	0	2	0	12.5	-12.5	1	0	0	12.4997972418869
chr11	106259079	107497475	0	1	0	6.25	-6.25	1	0	0	89.0202555854993
chr11	107497475	107585191	0	0	0	0	0	1	0	0	Inf
chr11	107585191	107729397	0	1	0	6.25	-6.25	1	0	0	89.0202555854993
chr11	107729397	108492548	0	1	0	6.25	-6.25	1	0	0	89.0202555854993
chr11	108492548	109288282	0	0	0	0	0	1	0	0	Inf
chr11	109288282	109444130	0	1	0	6.25	-6.25	1	0	0	89.0202555854993
chr11	109444130	110649223	0	0	0	0	0	1	0	0	Inf
chr11	110649223	110704775	0	1	0	6.25	-6.25	1	0	0	89.0202555854993
chr11	110704775	111051968	0	1	0	6.25	-6.25	1	0	0	89.0202555854993
chr11	111051968	124635704	0	0	0	0	0	1	0	0	Inf
chr11	124635704	133086365	0	1	0	6.25	-6.25	1	0	0	89.0202555854993
chr13	19026937	19344138	1	1	14.29	6.25	8.04	0.525691699604743	2.39047137129485	0.0273323248567808	208.670224838252
chr13	19344138	19776967	1	0	14.29	0	14.29	0.304347826086957	Inf	0.0586079109409877	Inf
chr13	19776967	21085473	1	1	14.29	6.25	8.04	0.525691699604743	2.39047137129485	0.0273323248567808	208.670224838252
chr13	21085473	21540087	1	2	14.29	12.5	1.79	1	1.15868179005575	0.0169851488699286	26.5516027057704
chr13	21540087	29506219	1	1	14.29	6.25	8.04	0.525691699604743	2.39047137129485	0.0273323248567808	208.670224838252
chr13	29506219	30000829	1	2	14.29	12.5	1.79	1	1.15868179005575	0.0169851488699286	26.5516027057704
chr13	30000829	47123850	1	1	14.29	6.25	8.04	0.525691699604743	2.39047137129485	0.0273323248567808	208.670224838252
chr13	47123850	47684468	2	1	28.57	6.25	22.32	0.209486166007905	5.46411740091185	0.237866569669179	375.758130933754
chr13	47684468	49986820	1	1	14.29	6.25	8.04	0.525691699604743	2.39047137129485	0.0273323248567808	208.670224838252
chr13	49986820	50141353	1	2	14.29	12.5	1.79	1	1.15868179005575	0.0169851488699286	26.5516027057704
chr13	50141353	53418825	1	1	14.29	6.25	8.04	0.525691699604743	2.39047137129485	0.0273323248567808	208.670224838252
chr13	53418825	55117749	1	1	14.29	6.25	8.04	0.525691699604743	2.39047137129485	0.0273323248567808	208.670224838252
chr13	55117749	55298291	1	1	14.29	6.25	8.04	0.525691699604743	2.39047137129485	0.0273323248567808	208.670224838252
chr13	55298291	56102604	2	1	28.57	6.25	22.32	0.209486166007905	5.46411740091185	0.237866569669179	375.758130933754
chr13	56102604	56242566	2	1	28.57	6.25	22.32	0.209486166007905	5.46411740091185	0.237866569669179	375.758130933754
chr13	56242566	56610911	2	1	28.57	6.25	22.32	0.209486166007905	5.46411740091185	0.237866569669179	375.758130933754
chr13	56610911	58234056	1	1	14.29	6.25	8.04	0.525691699604743	2.39047137129485	0.0273323248567808	208.670224838252
chr13	58234056	59317303	1	2	14.29	12.5	1.79	1	1.15868179005575	0.0169851488699286	26.5516027057704
chr13	59317303	65366067	1	1	14.29	6.25	8.04	0.525691699604743	2.39047137129485	0.0273323248567808	208.670224838252
chr13	65366067	66356535	1	2	14.29	12.5	1.79	1	1.15868179005575	0.0169851488699286	26.5516027057704
chr13	66356535	72401161	1	1	14.29	6.25	8.04	0.525691699604743	2.39047137129485	0.0273323248567808	208.670224838252
chr13	72401161	72882006	1	2	14.29	12.5	1.79	1	1.15868179005575	0.0169851488699286	26.5516027057704
chr13	72882006	75869609	1	1	14.29	6.25	8.04	0.525691699604743	2.39047137129485	0.0273323248567808	208.670224838252
chr13	75869609	76496186	1	2	14.29	12.5	1.79	1	1.15868179005575	0.0169851488699286	26.5516027057704
chr13	76496186	79805187	1	1	14.29	6.25	8.04	0.525691699604743	2.39047137129485	0.0273323248567808	208.670224838252
chr13	79805187	80010016	1	2	14.29	12.5	1.79	1	1.15868179005575	0.0169851488699286	26.5516027057704
chr13	80010016	82265939	1	1	14.29	6.25	8.04	0.525691699604743	2.39047137129485	0.0273323248567808	208.670224838252
chr13	82265939	83001112	1	2	14.29	12.5	1.79	1	1.15868179005575	0.0169851488699286	26.5516027057704
chr13	83001112	83155508	2	2	28.57	12.5	16.07	0.557312252964427	2.66172837546024	0.154437616021671	46.4653161806281
chr13	83155508	83191103	1	2	14.29	12.5	1.79	1	1.15868179005575	0.0169851488699286	26.5516027057704
chr13	83191103	83914757	1	3	14.29	18.75	-4.46	1	0.73205819221836	0.0118209074754566	11.5928721885161
chr13	83914757	84031238	1	3	14.29	18.75	-4.46	1	0.73205819221836	0.0118209074754566	11.5928721885161
chr13	84031238	84537604	1	3	14.29	18.75	-4.46	1	0.73205819221836	0.0118209074754566	11.5928721885161
chr13	84537604	84606284	2	3	28.57	18.75	9.82	0.621385479509049	1.6898615020969	0.10997804464975	20.1476995002698
chr13	84606284	84677860	2	2	28.57	12.5	16.07	0.557312252964427	2.66172837546024	0.154437616021671	46.4653161806281
chr13	84677860	85246287	1	2	14.29	12.5	1.79	1	1.15868179005575	0.0169851488699286	26.5516027057704
chr13	85246287	85511056	1	1	14.29	6.25	8.04	0.525691699604743	2.39047137129485	0.0273323248567808	208.670224838252
chr13	85511056	85617333	1	2	14.29	12.5	1.79	1	1.15868179005575	0.0169851488699286	26.5516027057704
chr13	85617333	87115875	1	1	14.29	6.25	8.04	0.525691699604743	2.39047137129485	0.0273323248567808	208.670224838252
chr13	87115875	88587310	1	2	14.29	12.5	1.79	1	1.15868179005575	0.0169851488699286	26.5516027057704
chr13	88587310	88680621	1	1	14.29	6.25	8.04	0.525691699604743	2.39047137129485	0.0273323248567808	208.670224838252
chr13	88680621	88769512	1	2	14.29	12.5	1.79	1	1.15868179005575	0.0169851488699286	26.5516027057704
chr13	88769512	88961034	1	1	14.29	6.25	8.04	0.525691699604743	2.39047137129485	0.0273323248567808	208.670224838252
chr13	88961034	89139013	1	2	14.29	12.5	1.79	1	1.15868179005575	0.0169851488699286	26.5516027057704
chr13	89139013	89239067	1	1	14.29	6.25	8.04	0.525691699604743	2.39047137129485	0.0273323248567808	208.670224838252
chr13	89239067	89356057	1	2	14.29	12.5	1.79	1	1.15868179005575	0.0169851488699286	26.5516027057704
chr13	89356057	95782933	1	1	14.29	6.25	8.04	0.525691699604743	2.39047137129485	0.0273323248567808	208.670224838252
chr13	95782933	96171770	1	2	14.29	12.5	1.79	1	1.15868179005575	0.0169851488699286	26.5516027057704
chr13	96171770	96254976	1	1	14.29	6.25	8.04	0.525691699604743	2.39047137129485	0.0273323248567808	208.670224838252
chr13	96254976	97047490	1	2	14.29	12.5	1.79	1	1.15868179005575	0.0169851488699286	26.5516027057704
chr13	97047490	101960947	1	1	14.29	6.25	8.04	0.525691699604743	2.39047137129485	0.0273323248567808	208.670224838252
chr13	101960947	102204602	1	2	14.29	12.5	1.79	1	1.15868179005575	0.0169851488699286	26.5516027057704
chr13	102204602	102307257	1	1	14.29	6.25	8.04	0.525691699604743	2.39047137129485	0.0273323248567808	208.670224838252
chr13	102307257	102522204	1	2	14.29	12.5	1.79	1	1.15868179005575	0.0169851488699286	26.5516027057704
chr13	102522204	104036430	1	1	14.29	6.25	8.04	0.525691699604743	2.39047137129485	0.0273323248567808	208.670224838252
chr13	104036430	105107227	1	2	14.29	12.5	1.79	1	1.15868179005575	0.0169851488699286	26.5516027057704
chr13	105107227	109416650	1	1	14.29	6.25	8.04	0.525691699604743	2.39047137129485	0.0273323248567808	208.670224838252
chr13	109416650	111073566	1	1	14.29	6.25	8.04	0.525691699604743	2.39047137129485	0.0273323248567808	208.670224838252
chr13	111073566	111232953	2	1	28.57	6.25	22.32	0.209486166007905	5.46411740091185	0.237866569669179	375.758130933754
chr13	111232953	115169878	1	1	14.29	6.25	8.04	0.525691699604743	2.39047137129485	0.0273323248567808	208.670224838252
chr15	20016316	20581509	3	1	42.86	6.25	36.61	0.0671936758893281	9.81981765816747	0.610142602854574	625.396438773362
chr15	20581509	20947023	3	1	42.86	6.25	36.61	0.0671936758893281	9.81981765816747	0.610142602854574	625.396438773362
chr15	20947023	22681163	2	1	28.57	6.25	22.32	0.209486166007905	5.46411740091185	0.237866569669179	375.758130933754
chr15	22681163	22751468	1	1	14.29	6.25	8.04	0.525691699604743	2.39047137129485	0.0273323248567808	208.670224838252
chr15	22751468	24562376	1	0	14.29	0	14.29	0.304347826086957	Inf	0.0586079109409877	Inf
chr15	24562376	24579496	0	0	0	0	0	1	0	0	Inf
chr15	24579496	24590124	0	1	0	6.25	-6.25	1	0	0	89.0202555854993
chr15	24590124	24721945	1	1	14.29	6.25	8.04	0.525691699604743	2.39047137129485	0.0273323248567808	208.670224838252
chr15	24721945	24776038	1	0	14.29	0	14.29	0.304347826086957	Inf	0.0586079109409877	Inf
chr15	24776038	24780579	0	0	0	0	0	1	0	0	Inf
chr15	24780579	34686707	1	0	14.29	0	14.29	0.304347826086957	Inf	0.0586079109409877	Inf
chr15	34686707	34694979	1	1	14.29	6.25	8.04	0.525691699604743	2.39047137129485	0.0273323248567808	208.670224838252
chr15	34694979	34731134	1	2	14.29	12.5	1.79	1	1.15868179005575	0.0169851488699286	26.5516027057704
chr15	34731134	34731210	1	3	14.29	18.75	-4.46	1	0.73205819221836	0.0118209074754566	11.5928721885161
chr15	34731210	34798046	1	4	14.29	25	-10.71	1	0.514007400466697	0.00872671428689798	6.9488799569557
chr15	34798046	34805335	1	3	14.29	18.75	-4.46	1	0.73205819221836	0.0118209074754566	11.5928721885161
chr15	34805335	34811604	1	2	14.29	12.5	1.79	1	1.15868179005575	0.0169851488699286	26.5516027057704
chr15	34811604	34813740	1	1	14.29	6.25	8.04	0.525691699604743	2.39047137129485	0.0273323248567808	208.670224838252
chr15	34813740	34981402	1	1	14.29	6.25	8.04	0.525691699604743	2.39047137129485	0.0273323248567808	208.670224838252
chr15	34981402	39665978	1	0	14.29	0	14.29	0.304347826086957	Inf	0.0586079109409877	Inf
chr15	39665978	40300567	1	1	14.29	6.25	8.04	0.525691699604743	2.39047137129485	0.0273323248567808	208.670224838252
chr15	40300567	40656202	1	0	14.29	0	14.29	0.304347826086957	Inf	0.0586079109409877	Inf
chr15	40656202	40722063	1	1	14.29	6.25	8.04	0.525691699604743	2.39047137129485	0.0273323248567808	208.670224838252
chr15	40722063	41241748	1	2	14.29	12.5	1.79	1	1.15868179005575	0.0169851488699286	26.5516027057704
chr15	41241748	41547280	1	3	14.29	18.75	-4.46	1	0.73205819221836	0.0118209074754566	11.5928721885161
chr15	41547280	47158496	1	2	14.29	12.5	1.79	1	1.15868179005575	0.0169851488699286	26.5516027057704
chr15	47158496	48686710	0	2	0	12.5	-12.5	1	0	0	12.4997972418869
chr15	48686710	49090454	1	2	14.29	12.5	1.79	1	1.15868179005575	0.0169851488699286	26.5516027057704
chr15	49090454	50189989	0	2	0	12.5	-12.5	1	0	0	12.4997972418869
chr15	50189989	50559300	0	3	0	18.75	-18.75	0.525691699604743	0	0	5.65713397188339
chr15	50559300	52103721	0	2	0	12.5	-12.5	1	0	0	12.4997972418869
chr15	52103721	52257172	0	2	0	12.5	-12.5	1	0	0	12.4997972418869
chr15	52257172	52266880	0	2	0	12.5	-12.5	1	0	0	12.4997972418869
chr15	52266880	52984545	1	2	14.29	12.5	1.79	1	1.15868179005575	0.0169851488699286	26.5516027057704
chr15	52984545	53068628	0	2	0	12.5	-12.5	1	0	0	12.4997972418869
chr15	53068628	53173823	1	2	14.29	12.5	1.79	1	1.15868179005575	0.0169851488699286	26.5516027057704
chr15	53173823	57701215	0	2	0	12.5	-12.5	1	0	0	12.4997972418869
chr15	57701215	58028825	1	2	14.29	12.5	1.79	1	1.15868179005575	0.0169851488699286	26.5516027057704
chr15	58028825	58068761	0	2	0	12.5	-12.5	1	0	0	12.4997972418869
chr15	58068761	58176739	1	2	14.29	12.5	1.79	1	1.15868179005575	0.0169851488699286	26.5516027057704
chr15	58176739	58835123	0	2	0	12.5	-12.5	1	0	0	12.4997972418869
chr15	58835123	59819100	1	2	14.29	12.5	1.79	1	1.15868179005575	0.0169851488699286	26.5516027057704
chr15	59819100	59884167	0	2	0	12.5	-12.5	1	0	0	12.4997972418869
chr15	59884167	59887797	1	2	14.29	12.5	1.79	1	1.15868179005575	0.0169851488699286	26.5516027057704
chr15	59887797	59980719	1	3	14.29	18.75	-4.46	1	0.73205819221836	0.0118209074754566	11.5928721885161
chr15	59980719	60139982	1	2	14.29	12.5	1.79	1	1.15868179005575	0.0169851488699286	26.5516027057704
chr15	60139982	70051017	0	2	0	12.5	-12.5	1	0	0	12.4997972418869
chr15	70051017	70313361	0	3	0	18.75	-18.75	0.525691699604743	0	0	5.65713397188339
chr15	70313361	70346039	0	2	0	12.5	-12.5	1	0	0	12.4997972418869
chr15	70346039	71753135	0	3	0	18.75	-18.75	0.525691699604743	0	0	5.65713397188339
chr15	71753135	71807367	0	3	0	18.75	-18.75	0.525691699604743	0	0	5.65713397188339
chr15	71807367	71924598	0	2	0	12.5	-12.5	1	0	0	12.4997972418869
chr15	71924598	72041207	1	2	14.29	12.5	1.79	1	1.15868179005575	0.0169851488699286	26.5516027057704
chr15	72041207	73080285	1	3	14.29	18.75	-4.46	1	0.73205819221836	0.0118209074754566	11.5928721885161
chr15	73080285	73152466	1	2	14.29	12.5	1.79	1	1.15868179005575	0.0169851488699286	26.5516027057704
chr15	73152466	73231459	0	2	0	12.5	-12.5	1	0	0	12.4997972418869
chr15	73231459	73424815	1	2	14.29	12.5	1.79	1	1.15868179005575	0.0169851488699286	26.5516027057704
chr15	73424815	76410593	1	2	14.29	12.5	1.79	1	1.15868179005575	0.0169851488699286	26.5516027057704
chr15	76410593	76814655	2	2	28.57	12.5	16.07	0.557312252964427	2.66172837546024	0.154437616021671	46.4653161806281
chr15	76814655	76836029	3	2	42.86	12.5	30.36	0.142084460162263	4.80932794615388	0.404658609373826	77.4773805341411
chr15	76836029	76902457	3	3	42.86	18.75	24.11	0.318493863116289	3.06622877349874	0.29164285350338	34.0536399838314
chr15	76902457	76908219	3	3	42.86	18.75	24.11	0.318493863116289	3.06622877349874	0.29164285350338	34.0536399838314
chr15	76908219	77765704	3	3	42.86	18.75	24.11	0.318493863116289	3.06622877349874	0.29164285350338	34.0536399838314
chr15	77765704	78374545	2	3	28.57	18.75	9.82	0.621385479509049	1.6898615020969	0.10997804464975	20.1476995002698
chr15	78374545	79800031	2	2	28.57	12.5	16.07	0.557312252964427	2.66172837546024	0.154437616021671	46.4653161806281
chr15	79800031	79862328	2	2	28.57	12.5	16.07	0.557312252964427	2.66172837546024	0.154437616021671	46.4653161806281
chr15	79862328	84769374	2	2	28.57	12.5	16.07	0.557312252964427	2.66172837546024	0.154437616021671	46.4653161806281
chr15	84769374	85105996	1	2	14.29	12.5	1.79	1	1.15868179005575	0.0169851488699286	26.5516027057704
chr15	85105996	86471010	2	2	28.57	12.5	16.07	0.557312252964427	2.66172837546024	0.154437616021671	46.4653161806281
chr15	86471010	87119177	2	3	28.57	18.75	9.82	0.621385479509049	1.6898615020969	0.10997804464975	20.1476995002698
chr15	87119177	96102873	2	2	28.57	12.5	16.07	0.557312252964427	2.66172837546024	0.154437616021671	46.4653161806281
chr15	96102873	96218394	2	3	28.57	18.75	9.82	0.621385479509049	1.6898615020969	0.10997804464975	20.1476995002698
chr15	96218394	96531193	2	3	28.57	18.75	9.82	0.621385479509049	1.6898615020969	0.10997804464975	20.1476995002698
chr15	96531193	96627888	2	2	28.57	12.5	16.07	0.557312252964427	2.66172837546024	0.154437616021671	46.4653161806281
chr15	96627888	100790467	1	2	14.29	12.5	1.79	1	1.15868179005575	0.0169851488699286	26.5516027057704
chr15	100790467	100847189	1	2	14.29	12.5	1.79	1	1.15868179005575	0.0169851488699286	26.5516027057704
chr15	100847189	102531392	1	2	14.29	12.5	1.79	1	1.15868179005575	0.0169851488699286	26.5516027057704
chr16	1835909	2004235	0	1	0	6.25	-6.25	1	0	0	89.0202555854993
chr16	2004235	5532751	0	0	0	0	0	1	0	0	Inf
chr16	5532751	5950968	0	1	0	6.25	-6.25	1	0	0	89.0202555854993
chr16	5950968	5978757	1	1	14.29	6.25	8.04	0.525691699604743	2.39047137129485	0.0273323248567808	208.670224838252
chr16	5978757	6182935	1	2	14.29	12.5	1.79	1	1.15868179005575	0.0169851488699286	26.5516027057704
chr16	6182935	6346767	1	3	14.29	18.75	-4.46	1	0.73205819221836	0.0118209074754566	11.5928721885161
chr16	6346767	6419028	1	3	14.29	18.75	-4.46	1	0.73205819221836	0.0118209074754566	11.5928721885161
chr16	6419028	6426234	1	4	14.29	25	-10.71	1	0.514007400466697	0.00872671428689798	6.9488799569557
chr16	6426234	6495753	1	3	14.29	18.75	-4.46	1	0.73205819221836	0.0118209074754566	11.5928721885161
chr16	6495753	6593684	1	2	14.29	12.5	1.79	1	1.15868179005575	0.0169851488699286	26.5516027057704
chr16	6593684	6606331	1	3	14.29	18.75	-4.46	1	0.73205819221836	0.0118209074754566	11.5928721885161
chr16	6606331	6632558	2	3	28.57	18.75	9.82	0.621385479509049	1.6898615020969	0.10997804464975	20.1476995002698
chr16	6632558	6725037	1	3	14.29	18.75	-4.46	1	0.73205819221836	0.0118209074754566	11.5928721885161
chr16	6725037	6747797	2	3	28.57	18.75	9.82	0.621385479509049	1.6898615020969	0.10997804464975	20.1476995002698
chr16	6747797	6812733	2	4	28.57	25	3.57	1	1.1903379194762	0.0822924802159727	12.0795309024365
chr16	6812733	6824358	1	4	14.29	25	-10.71	1	0.514007400466697	0.00872671428689798	6.9488799569557
chr16	6824358	6831575	1	5	14.29	31.25	-16.96	0.621385479509049	0.381330713389679	0.00666576749354914	4.74471161196721
chr16	6831575	6909486	1	4	14.29	25	-10.71	1	0.514007400466697	0.00872671428689798	6.9488799569557
chr16	6909486	6926358	2	4	28.57	25	3.57	1	1.1903379194762	0.0822924802159727	12.0795309024365
chr16	6926358	7004429	2	3	28.57	18.75	9.82	0.621385479509049	1.6898615020969	0.10997804464975	20.1476995002698
chr16	7004429	7052381	2	3	28.57	18.75	9.82	0.621385479509049	1.6898615020969	0.10997804464975	20.1476995002698
chr16	7052381	7159560	1	3	14.29	18.75	-4.46	1	0.73205819221836	0.0118209074754566	11.5928721885161
chr16	7159560	7176015	1	2	14.29	12.5	1.79	1	1.15868179005575	0.0169851488699286	26.5516027057704
chr16	7176015	7176470	1	2	14.29	12.5	1.79	1	1.15868179005575	0.0169851488699286	26.5516027057704
chr16	7176470	7394208	1	1	14.29	6.25	8.04	0.525691699604743	2.39047137129485	0.0273323248567808	208.670224838252
chr16	7394208	7526987	0	1	0	6.25	-6.25	1	0	0	89.0202555854993
chr16	7526987	7605417	0	2	0	12.5	-12.5	1	0	0	12.4997972418869
chr16	7605417	7730353	0	1	0	6.25	-6.25	1	0	0	89.0202555854993
chr16	7730353	8054440	0	2	0	12.5	-12.5	1	0	0	12.4997972418869
chr16	8054440	8113805	0	2	0	12.5	-12.5	1	0	0	12.4997972418869
chr16	8113805	8307308	0	1	0	6.25	-6.25	1	0	0	89.0202555854993
chr16	8307308	8428930	0	1	0	6.25	-6.25	1	0	0	89.0202555854993
chr16	8428930	8506218	0	2	0	12.5	-12.5	1	0	0	12.4997972418869
chr16	8506218	8578588	0	1	0	6.25	-6.25	1	0	0	89.0202555854993
chr16	8578588	9783160	0	0	0	0	0	1	0	0	Inf
chr16	9783160	9817259	0	1	0	6.25	-6.25	1	0	0	89.0202555854993
chr16	9817259	9914588	0	0	0	0	0	1	0	0	Inf
chr16	9914588	10467566	0	1	0	6.25	-6.25	1	0	0	89.0202555854993
chr16	10467566	22499976	0	0	0	0	0	1	0	0	Inf
chr16	22499976	22704191	0	2	0	12.5	-12.5	1	0	0	12.4997972418869
chr16	22704191	31655671	0	0	0	0	0	1	0	0	Inf
chr16	31655671	31658676	0	1	0	6.25	-6.25	1	0	0	89.0202555854993
chr16	31658676	31861967	0	2	0	12.5	-12.5	1	0	0	12.4997972418869
chr16	31861967	31873417	0	1	0	6.25	-6.25	1	0	0	89.0202555854993
chr16	31873417	32110325	1	1	14.29	6.25	8.04	0.525691699604743	2.39047137129485	0.0273323248567808	208.670224838252
chr16	32110325	35283239	1	2	14.29	12.5	1.79	1	1.15868179005575	0.0169851488699286	26.5516027057704
chr16	35283239	46463770	0	0	0	0	0	1	0	0	Inf
chr16	46463770	47002969	1	1	14.29	6.25	8.04	0.525691699604743	2.39047137129485	0.0273323248567808	208.670224838252
chr16	47002969	48174445	1	2	14.29	12.5	1.79	1	1.15868179005575	0.0169851488699286	26.5516027057704
chr16	48174445	48488695	0	2	0	12.5	-12.5	1	0	0	12.4997972418869
chr16	48488695	49112978	0	1	0	6.25	-6.25	1	0	0	89.0202555854993
chr16	49112978	52171577	0	0	0	0	0	1	0	0	Inf
chr16	52171577	53078255	0	1	0	6.25	-6.25	1	0	0	89.0202555854993
chr16	53078255	62366455	0	0	0	0	0	1	0	0	Inf
chr16	62366455	62519267	1	0	14.29	0	14.29	0.304347826086957	Inf	0.0586079109409877	Inf
chr16	62519267	66483884	0	0	0	0	0	1	0	0	Inf
chr16	66483884	71207810	0	1	0	6.25	-6.25	1	0	0	89.0202555854993
chr16	71207810	75384143	0	0	0	0	0	1	0	0	Inf
chr16	75384143	75493565	1	0	14.29	0	14.29	0.304347826086957	Inf	0.0586079109409877	Inf
chr16	75493565	78204722	0	0	0	0	0	1	0	0	Inf
chr16	78204722	78293572	0	1	0	6.25	-6.25	1	0	0	89.0202555854993
chr16	78293572	78454713	0	0	0	0	0	1	0	0	Inf
chr16	78454713	78482540	0	1	0	6.25	-6.25	1	0	0	89.0202555854993
chr16	78482540	78525303	1	1	14.29	6.25	8.04	0.525691699604743	2.39047137129485	0.0273323248567808	208.670224838252
chr16	78525303	78559959	2	2	28.57	12.5	16.07	0.557312252964427	2.66172837546024	0.154437616021671	46.4653161806281
chr16	78559959	78672710	3	2	42.86	12.5	30.36	0.142084460162263	4.80932794615388	0.404658609373826	77.4773805341411
chr16	78672710	78708277	3	3	42.86	18.75	24.11	0.318493863116289	3.06622877349874	0.29164285350338	34.0536399838314
chr16	78708277	78713662	3	4	42.86	25	17.86	0.625839767985413	2.16623575528085	0.219721777388373	20.6976865426592
chr16	78713662	78755742	3	3	42.86	18.75	24.11	0.318493863116289	3.06622877349874	0.29164285350338	34.0536399838314
chr16	78755742	78787311	3	2	42.86	12.5	30.36	0.142084460162263	4.80932794615388	0.404658609373826	77.4773805341411
chr16	78787311	78798792	2	2	28.57	12.5	16.07	0.557312252964427	2.66172837546024	0.154437616021671	46.4653161806281
chr16	78798792	78805123	2	1	28.57	6.25	22.32	0.209486166007905	5.46411740091185	0.237866569669179	375.758130933754
chr16	78805123	78854273	2	1	28.57	6.25	22.32	0.209486166007905	5.46411740091185	0.237866569669179	375.758130933754
chr16	78854273	78863099	2	1	28.57	6.25	22.32	0.209486166007905	5.46411740091185	0.237866569669179	375.758130933754
chr16	78863099	78909040	2	1	28.57	6.25	22.32	0.209486166007905	5.46411740091185	0.237866569669179	375.758130933754
chr16	78909040	79242393	1	1	14.29	6.25	8.04	0.525691699604743	2.39047137129485	0.0273323248567808	208.670224838252
chr16	79242393	87838032	1	0	14.29	0	14.29	0.304347826086957	Inf	0.0586079109409877	Inf
chr16	87838032	88321610	1	1	14.29	6.25	8.04	0.525691699604743	2.39047137129485	0.0273323248567808	208.670224838252
chr16	88321610	88472559	1	0	14.29	0	14.29	0.304347826086957	Inf	0.0586079109409877	Inf
chr16	88472559	89159895	1	1	14.29	6.25	8.04	0.525691699604743	2.39047137129485	0.0273323248567808	208.670224838252
chr16	89159895	90354753	2	1	28.57	6.25	22.32	0.209486166007905	5.46411740091185	0.237866569669179	375.758130933754
chr17	0	9714943	1	1	14.29	6.25	8.04	0.525691699604743	2.39047137129485	0.0273323248567808	208.670224838252
chr17	9714943	10205893	1	1	14.29	6.25	8.04	0.525691699604743	2.39047137129485	0.0273323248567808	208.670224838252
chr17	10205893	17330717	1	0	14.29	0	14.29	0.304347826086957	Inf	0.0586079109409877	Inf
chr17	17330717	17471894	1	1	14.29	6.25	8.04	0.525691699604743	2.39047137129485	0.0273323248567808	208.670224838252
chr17	17471894	17660829	1	2	14.29	12.5	1.79	1	1.15868179005575	0.0169851488699286	26.5516027057704
chr17	17660829	18291669	1	1	14.29	6.25	8.04	0.525691699604743	2.39047137129485	0.0273323248567808	208.670224838252
chr17	18291669	18303629	1	1	14.29	6.25	8.04	0.525691699604743	2.39047137129485	0.0273323248567808	208.670224838252
chr17	18303629	18337627	1	2	14.29	12.5	1.79	1	1.15868179005575	0.0169851488699286	26.5516027057704
chr17	18337627	18533204	1	2	14.29	12.5	1.79	1	1.15868179005575	0.0169851488699286	26.5516027057704
chr17	18533204	18535511	1	2	14.29	12.5	1.79	1	1.15868179005575	0.0169851488699286	26.5516027057704
chr17	18535511	18547432	1	1	14.29	6.25	8.04	0.525691699604743	2.39047137129485	0.0273323248567808	208.670224838252
chr17	18547432	19981056	1	0	14.29	0	14.29	0.304347826086957	Inf	0.0586079109409877	Inf
chr17	19981056	20135428	1	0	14.29	0	14.29	0.304347826086957	Inf	0.0586079109409877	Inf
chr17	20135428	21552185	1	0	14.29	0	14.29	0.304347826086957	Inf	0.0586079109409877	Inf
chr17	21552185	22235650	1	1	14.29	6.25	8.04	0.525691699604743	2.39047137129485	0.0273323248567808	208.670224838252
chr17	22235650	25270399	0	0	0	0	0	1	0	0	Inf
chr17	25270399	29075592	1	0	14.29	0	14.29	0.304347826086957	Inf	0.0586079109409877	Inf
chr17	29075592	29265466	1	1	14.29	6.25	8.04	0.525691699604743	2.39047137129485	0.0273323248567808	208.670224838252
chr17	29265466	41161709	1	0	14.29	0	14.29	0.304347826086957	Inf	0.0586079109409877	Inf
chr17	41161709	44164457	1	1	14.29	6.25	8.04	0.525691699604743	2.39047137129485	0.0273323248567808	208.670224838252
chr17	44164457	44210545	1	2	14.29	12.5	1.79	1	1.15868179005575	0.0169851488699286	26.5516027057704
chr17	44210545	44362186	1	3	14.29	18.75	-4.46	1	0.73205819221836	0.0118209074754566	11.5928721885161
chr17	44362186	44379313	1	2	14.29	12.5	1.79	1	1.15868179005575	0.0169851488699286	26.5516027057704
chr17	44379313	44394413	1	1	14.29	6.25	8.04	0.525691699604743	2.39047137129485	0.0273323248567808	208.670224838252
chr17	44394413	44394417	1	1	14.29	6.25	8.04	0.525691699604743	2.39047137129485	0.0273323248567808	208.670224838252
chr17	44394417	44397744	1	2	14.29	12.5	1.79	1	1.15868179005575	0.0169851488699286	26.5516027057704
chr17	44397744	44774823	2	2	28.57	12.5	16.07	0.557312252964427	2.66172837546024	0.154437616021671	46.4653161806281
chr17	44774823	44791049	1	2	14.29	12.5	1.79	1	1.15868179005575	0.0169851488699286	26.5516027057704
chr17	44791049	48671139	1	1	14.29	6.25	8.04	0.525691699604743	2.39047137129485	0.0273323248567808	208.670224838252
chr17	48671139	49840020	0	1	0	6.25	-6.25	1	0	0	89.0202555854993
chr17	49840020	50249085	1	1	14.29	6.25	8.04	0.525691699604743	2.39047137129485	0.0273323248567808	208.670224838252
chr17	50249085	53565979	0	1	0	6.25	-6.25	1	0	0	89.0202555854993
chr17	53565979	53903683	1	1	14.29	6.25	8.04	0.525691699604743	2.39047137129485	0.0273323248567808	208.670224838252
chr17	53903683	53909874	0	1	0	6.25	-6.25	1	0	0	89.0202555854993
chr17	53909874	54278081	0	2	0	12.5	-12.5	1	0	0	12.4997972418869
chr17	54278081	54324876	0	3	0	18.75	-18.75	0.525691699604743	0	0	5.65713397188339
chr17	54324876	54430557	0	2	0	12.5	-12.5	1	0	0	12.4997972418869
chr17	54430557	54750724	0	3	0	18.75	-18.75	0.525691699604743	0	0	5.65713397188339
chr17	54750724	55730056	0	2	0	12.5	-12.5	1	0	0	12.4997972418869
chr17	55730056	59651853	0	3	0	18.75	-18.75	0.525691699604743	0	0	5.65713397188339
chr17	59651853	61637451	0	2	0	12.5	-12.5	1	0	0	12.4997972418869
chr17	61637451	61776207	1	2	14.29	12.5	1.79	1	1.15868179005575	0.0169851488699286	26.5516027057704
chr17	61776207	63411581	0	2	0	12.5	-12.5	1	0	0	12.4997972418869
chr17	63411581	64410281	0	1	0	6.25	-6.25	1	0	0	89.0202555854993
chr17	64410281	64487712	1	1	14.29	6.25	8.04	0.525691699604743	2.39047137129485	0.0273323248567808	208.670224838252
chr17	64487712	67330262	0	1	0	6.25	-6.25	1	0	0	89.0202555854993
chr17	67330262	67413992	0	2	0	12.5	-12.5	1	0	0	12.4997972418869
chr17	67413992	73003182	0	1	0	6.25	-6.25	1	0	0	89.0202555854993
chr17	73003182	73161660	1	1	14.29	6.25	8.04	0.525691699604743	2.39047137129485	0.0273323248567808	208.670224838252
chr17	73161660	74914047	0	1	0	6.25	-6.25	1	0	0	89.0202555854993
chr17	74914047	79142767	0	1	0	6.25	-6.25	1	0	0	89.0202555854993
chr17	79142767	81195210	1	1	14.29	6.25	8.04	0.525691699604743	2.39047137129485	0.0273323248567808	208.670224838252
chr18	0	1900119	1	0	14.29	0	14.29	0.304347826086957	Inf	0.0586079109409877	Inf
chr18	1900119	1976852	1	1	14.29	6.25	8.04	0.525691699604743	2.39047137129485	0.0273323248567808	208.670224838252
chr18	1976852	9784978	1	0	14.29	0	14.29	0.304347826086957	Inf	0.0586079109409877	Inf
chr18	9784978	10143050	1	1	14.29	6.25	8.04	0.525691699604743	2.39047137129485	0.0273323248567808	208.670224838252
chr18	10143050	11522676	1	0	14.29	0	14.29	0.304347826086957	Inf	0.0586079109409877	Inf
chr18	11522676	12033972	1	1	14.29	6.25	8.04	0.525691699604743	2.39047137129485	0.0273323248567808	208.670224838252
chr18	12033972	13524856	1	0	14.29	0	14.29	0.304347826086957	Inf	0.0586079109409877	Inf
chr18	13524856	13580488	1	1	14.29	6.25	8.04	0.525691699604743	2.39047137129485	0.0273323248567808	208.670224838252
chr18	13580488	14553737	2	1	28.57	6.25	22.32	0.209486166007905	5.46411740091185	0.237866569669179	375.758130933754
chr18	14553737	15402421	1	0	14.29	0	14.29	0.304347826086957	Inf	0.0586079109409877	Inf
chr18	15402421	18529341	0	0	0	0	0	1	0	0	Inf
chr18	18529341	20295288	1	1	14.29	6.25	8.04	0.525691699604743	2.39047137129485	0.0273323248567808	208.670224838252
chr18	20295288	23098934	1	0	14.29	0	14.29	0.304347826086957	Inf	0.0586079109409877	Inf
chr18	23098934	23212756	0	0	0	0	0	1	0	0	Inf
chr18	23212756	23855620	1	0	14.29	0	14.29	0.304347826086957	Inf	0.0586079109409877	Inf
chr18	23855620	24559864	1	0	14.29	0	14.29	0.304347826086957	Inf	0.0586079109409877	Inf
chr18	24559864	25193787	2	0	28.57	0	28.57	0.0830039525691699	Inf	0.457209885098536	Inf
chr18	25193787	26171882	1	0	14.29	0	14.29	0.304347826086957	Inf	0.0586079109409877	Inf
chr18	26171882	26287154	2	0	28.57	0	28.57	0.0830039525691699	Inf	0.457209885098536	Inf
chr18	26287154	26757975	2	0	28.57	0	28.57	0.0830039525691699	Inf	0.457209885098536	Inf
chr18	26757975	27381986	1	0	14.29	0	14.29	0.304347826086957	Inf	0.0586079109409877	Inf
chr18	27381986	27538784	2	0	28.57	0	28.57	0.0830039525691699	Inf	0.457209885098536	Inf
chr18	27538784	28894236	1	0	14.29	0	14.29	0.304347826086957	Inf	0.0586079109409877	Inf
chr18	28894236	29652466	2	0	28.57	0	28.57	0.0830039525691699	Inf	0.457209885098536	Inf
chr18	29652466	30977590	2	1	28.57	6.25	22.32	0.209486166007905	5.46411740091185	0.237866569669179	375.758130933754
chr18	30977590	37496678	2	0	28.57	0	28.57	0.0830039525691699	Inf	0.457209885098536	Inf
chr18	37496678	38207810	2	1	28.57	6.25	22.32	0.209486166007905	5.46411740091185	0.237866569669179	375.758130933754
chr18	38207810	38283439	2	2	28.57	12.5	16.07	0.557312252964427	2.66172837546024	0.154437616021671	46.4653161806281
chr18	38283439	39410510	2	1	28.57	6.25	22.32	0.209486166007905	5.46411740091185	0.237866569669179	375.758130933754
chr18	39410510	39472161	2	1	28.57	6.25	22.32	0.209486166007905	5.46411740091185	0.237866569669179	375.758130933754
chr18	39472161	39929049	2	1	28.57	6.25	22.32	0.209486166007905	5.46411740091185	0.237866569669179	375.758130933754
chr18	39929049	39979557	2	1	28.57	6.25	22.32	0.209486166007905	5.46411740091185	0.237866569669179	375.758130933754
chr18	39979557	44087807	2	1	28.57	6.25	22.32	0.209486166007905	5.46411740091185	0.237866569669179	375.758130933754
chr18	44087807	48551224	2	1	28.57	6.25	22.32	0.209486166007905	5.46411740091185	0.237866569669179	375.758130933754
chr18	48551224	50356743	2	2	28.57	12.5	16.07	0.557312252964427	2.66172837546024	0.154437616021671	46.4653161806281
chr18	50356743	51088601	2	3	28.57	18.75	9.82	0.621385479509049	1.6898615020969	0.10997804464975	20.1476995002698
chr18	51088601	52768045	2	2	28.57	12.5	16.07	0.557312252964427	2.66172837546024	0.154437616021671	46.4653161806281
chr18	52768045	53716771	3	2	42.86	12.5	30.36	0.142084460162263	4.80932794615388	0.404658609373826	77.4773805341411
chr18	53716771	63032866	3	2	42.86	12.5	30.36	0.142084460162263	4.80932794615388	0.404658609373826	77.4773805341411
chr18	63032866	63197433	3	2	42.86	12.5	30.36	0.142084460162263	4.80932794615388	0.404658609373826	77.4773805341411
chr18	63197433	63461564	3	3	42.86	18.75	24.11	0.318493863116289	3.06622877349874	0.29164285350338	34.0536399838314
chr18	63461564	63627058	4	3	57.14	18.75	38.39	0.137352798410814	5.26631552689454	0.565495637934044	61.3518818779607
chr18	63627058	64771566	3	3	42.86	18.75	24.11	0.318493863116289	3.06622877349874	0.29164285350338	34.0536399838314
chr18	64771566	65140293	3	2	42.86	12.5	30.36	0.142084460162263	4.80932794615388	0.404658609373826	77.4773805341411
chr18	65140293	66545416	2	2	28.57	12.5	16.07	0.557312252964427	2.66172837546024	0.154437616021671	46.4653161806281
chr18	66545416	68391995	3	2	42.86	12.5	30.36	0.142084460162263	4.80932794615388	0.404658609373826	77.4773805341411
chr18	68391995	74445920	3	1	42.86	6.25	36.61	0.0671936758893281	9.81981765816747	0.610142602854574	625.396438773362
chr18	74445920	75717360	2	1	28.57	6.25	22.32	0.209486166007905	5.46411740091185	0.237866569669179	375.758130933754
chr18	75717360	75876459	2	1	28.57	6.25	22.32	0.209486166007905	5.46411740091185	0.237866569669179	375.758130933754
chr18	75876459	78077248	2	1	28.57	6.25	22.32	0.209486166007905	5.46411740091185	0.237866569669179	375.758130933754
chr20	0	1554847	1	0	14.29	0	14.29	0.304347826086957	Inf	0.0586079109409877	Inf
chr20	1554847	1572231	1	1	14.29	6.25	8.04	0.525691699604743	2.39047137129485	0.0273323248567808	208.670224838252
chr20	1572231	14653306	1	0	14.29	0	14.29	0.304347826086957	Inf	0.0586079109409877	Inf
chr20	14653306	14738781	1	1	14.29	6.25	8.04	0.525691699604743	2.39047137129485	0.0273323248567808	208.670224838252
chr20	14738781	14792823	1	1	14.29	6.25	8.04	0.525691699604743	2.39047137129485	0.0273323248567808	208.670224838252
chr20	14792823	14868807	1	2	14.29	12.5	1.79	1	1.15868179005575	0.0169851488699286	26.5516027057704
chr20	14868807	14900316	1	2	14.29	12.5	1.79	1	1.15868179005575	0.0169851488699286	26.5516027057704
chr20	14900316	14907815	1	3	14.29	18.75	-4.46	1	0.73205819221836	0.0118209074754566	11.5928721885161
chr20	14907815	14950762	2	3	28.57	18.75	9.82	0.621385479509049	1.6898615020969	0.10997804464975	20.1476995002698
chr20	14950762	14978636	2	3	28.57	18.75	9.82	0.621385479509049	1.6898615020969	0.10997804464975	20.1476995002698
chr20	14978636	15025549	3	3	42.86	18.75	24.11	0.318493863116289	3.06622877349874	0.29164285350338	34.0536399838314
chr20	15025549	15037049	3	3	42.86	18.75	24.11	0.318493863116289	3.06622877349874	0.29164285350338	34.0536399838314
chr20	15037049	15040090	3	3	42.86	18.75	24.11	0.318493863116289	3.06622877349874	0.29164285350338	34.0536399838314
chr20	15040090	15085330	2	3	28.57	18.75	9.82	0.621385479509049	1.6898615020969	0.10997804464975	20.1476995002698
chr20	15085330	15120533	1	3	14.29	18.75	-4.46	1	0.73205819221836	0.0118209074754566	11.5928721885161
chr20	15120533	15127885	1	2	14.29	12.5	1.79	1	1.15868179005575	0.0169851488699286	26.5516027057704
chr20	15127885	15195482	1	2	14.29	12.5	1.79	1	1.15868179005575	0.0169851488699286	26.5516027057704
chr20	15195482	15317341	1	1	14.29	6.25	8.04	0.525691699604743	2.39047137129485	0.0273323248567808	208.670224838252
chr20	15317341	15515858	1	0	14.29	0	14.29	0.304347826086957	Inf	0.0586079109409877	Inf
chr20	15515858	19383633	1	0	14.29	0	14.29	0.304347826086957	Inf	0.0586079109409877	Inf
chr20	19383633	20020643	0	0	0	0	0	1	0	0	Inf
chr20	20020643	20736813	1	0	14.29	0	14.29	0.304347826086957	Inf	0.0586079109409877	Inf
chr20	20736813	20803712	1	0	14.29	0	14.29	0.304347826086957	Inf	0.0586079109409877	Inf
chr20	20803712	21056088	1	0	14.29	0	14.29	0.304347826086957	Inf	0.0586079109409877	Inf
chr20	21056088	21454320	1	1	14.29	6.25	8.04	0.525691699604743	2.39047137129485	0.0273323248567808	208.670224838252
chr20	21454320	21553422	1	0	14.29	0	14.29	0.304347826086957	Inf	0.0586079109409877	Inf
chr20	21553422	21557507	2	0	28.57	0	28.57	0.0830039525691699	Inf	0.457209885098536	Inf
[truncated: 651 more rows]
