# Supplementary material for: 1p36 deletion is a marker for tumour dissemination in microsatellite stable stage II-III colon cancer
Source: BMC Cancer. 2014 Nov 24;14:872. doi: 10.1186/1471-2407-14-872 (PMC4251789; doi:10.1186/1471-2407-14-872)
Supplement: Supplementary file 1 — Additional file 1: This file includes supplementary figures, genome-wide copy number estimates and statistics. (ZIP 5 MB) [file 12885_2014_5046_MOESM1_ESM.zip › Supplementary Data/MSS statistics Stage II/Absolute Gain.Recurrence (SII excl MSI-H).No recurrence (SII excl MSI-H).txt]

Chromosome	Start (hg19)	End (hg19)	Observations in G1	Observations in G2	Frequency G1 (%)	Frequency G2 (%)	Frequency difference	Fisher's Exact test p-value	Odds Ratio	Lower 95% CI	Upper 95% CI
chr1	0	1282669	4	7	33.33	46.67	-13.34	0.69596625835689	0.583466572724602	0.0869852876518956	3.49249390749573
chr1	1282669	4063538	4	6	33.33	40	-6.67	1	0.758025342754006	0.112229775069193	4.68658431566107
chr1	4063538	5303408	4	6	33.33	40	-6.67	1	0.758025342754006	0.112229775069193	4.68658431566107
chr1	5303408	5390197	4	7	33.33	46.67	-13.34	0.69596625835689	0.583466572724602	0.0869852876518956	3.49249390749573
chr1	5390197	9355434	4	6	33.33	40	-6.67	1	0.758025342754006	0.112229775069193	4.68658431566107
chr1	9355434	10261223	4	7	33.33	46.67	-13.34	0.69596625835689	0.583466572724602	0.0869852876518956	3.49249390749573
chr1	10261223	14726333	4	7	33.33	46.67	-13.34	0.69596625835689	0.583466572724602	0.0869852876518956	3.49249390749573
chr1	14726333	16829505	4	7	33.33	46.67	-13.34	0.69596625835689	0.583466572724602	0.0869852876518956	3.49249390749573
chr1	16829505	16969763	4	7	33.33	46.67	-13.34	0.69596625835689	0.583466572724602	0.0869852876518956	3.49249390749573
chr1	16969763	17303207	4	7	33.33	46.67	-13.34	0.69596625835689	0.583466572724602	0.0869852876518956	3.49249390749573
chr1	17303207	17472295	4	7	33.33	46.67	-13.34	0.69596625835689	0.583466572724602	0.0869852876518956	3.49249390749573
chr1	17472295	18220650	4	7	33.33	46.67	-13.34	0.69596625835689	0.583466572724602	0.0869852876518956	3.49249390749573
chr1	18220650	18237523	4	6	33.33	40	-6.67	1	0.758025342754006	0.112229775069193	4.68658431566107
chr1	18237523	20503446	4	6	33.33	40	-6.67	1	0.758025342754006	0.112229775069193	4.68658431566107
chr1	20503446	25198010	4	6	33.33	40	-6.67	1	0.758025342754006	0.112229775069193	4.68658431566107
chr1	25198010	25340052	4	6	33.33	40	-6.67	1	0.758025342754006	0.112229775069193	4.68658431566107
chr1	25340052	25530550	4	6	33.33	40	-6.67	1	0.758025342754006	0.112229775069193	4.68658431566107
chr1	25530550	25552210	3	6	25	40	-15	0.682837528604119	0.512964914962125	0.0627038497387013	3.3811607199277
chr1	25552210	25557631	3	4	25	26.67	-1.67	1	0.91963655697017	0.105770275142384	7.11824769427429
chr1	25557631	25654244	3	3	25	20	5	1	1.3190557122957	0.141539648613133	12.3524244525521
chr1	25654244	25668249	4	3	33.33	20	13.33	0.661835748792271	1.94810133866917	0.252245707078244	17.1431914968473
chr1	25668249	25678369	4	4	33.33	26.67	6.66	1	1.3587035412955	0.189183055046679	9.8686172076999
chr1	25678369	26527296	4	5	33.33	33.33	0	1	1	0.14497653555716	6.55325151966373
chr1	26527296	30478884	4	5	33.33	33.33	0	1	1	0.14497653555716	6.55325151966373
chr1	30478884	30573135	4	5	33.33	33.33	0	1	1	0.14497653555716	6.55325151966373
chr1	30573135	31328384	4	5	33.33	33.33	0	1	1	0.14497653555716	6.55325151966373
chr1	31328384	31730573	5	5	41.67	33.33	8.34	0.706331045003814	1.40961749118428	0.225248385986854	9.00740258401191
chr1	31730573	32251779	5	5	41.67	33.33	8.34	0.706331045003814	1.40961749118428	0.225248385986854	9.00740258401191
chr1	32251779	37707941	5	5	41.67	33.33	8.34	0.706331045003814	1.40961749118428	0.225248385986854	9.00740258401191
chr1	37707941	37794971	5	5	41.67	33.33	8.34	0.706331045003814	1.40961749118428	0.225248385986854	9.00740258401191
chr1	37794971	39067670	5	5	41.67	33.33	8.34	0.706331045003814	1.40961749118428	0.225248385986854	9.00740258401191
chr1	39067670	39582716	5	6	41.67	40	1.67	1	1.06869005374632	0.17427950389438	6.45031819091794
chr1	39582716	39787718	5	6	41.67	40	1.67	1	1.06869005374632	0.17427950389438	6.45031819091794
chr1	39787718	42404443	5	5	41.67	33.33	8.34	0.706331045003814	1.40961749118428	0.225248385986854	9.00740258401191
chr1	42404443	42551075	5	5	41.67	33.33	8.34	0.706331045003814	1.40961749118428	0.225248385986854	9.00740258401191
chr1	42551075	43105494	5	5	41.67	33.33	8.34	0.706331045003814	1.40961749118428	0.225248385986854	9.00740258401191
chr1	43105494	43516289	5	6	41.67	40	1.67	1	1.06869005374632	0.17427950389438	6.45031819091794
chr1	43516289	43613782	5	5	41.67	33.33	8.34	0.706331045003814	1.40961749118428	0.225248385986854	9.00740258401191
chr1	43613782	45064782	5	6	41.67	40	1.67	1	1.06869005374632	0.17427950389438	6.45031819091794
chr1	45064782	45990640	5	6	41.67	40	1.67	1	1.06869005374632	0.17427950389438	6.45031819091794
chr1	45990640	46035615	5	6	41.67	40	1.67	1	1.06869005374632	0.17427950389438	6.45031819091794
chr1	46035615	46244471	5	6	41.67	40	1.67	1	1.06869005374632	0.17427950389438	6.45031819091794
chr1	46244471	46245317	5	6	41.67	40	1.67	1	1.06869005374632	0.17427950389438	6.45031819091794
chr1	46245317	46865174	5	6	41.67	40	1.67	1	1.06869005374632	0.17427950389438	6.45031819091794
chr1	46865174	46977303	5	6	41.67	40	1.67	1	1.06869005374632	0.17427950389438	6.45031819091794
chr1	46977303	47261654	5	6	41.67	40	1.67	1	1.06869005374632	0.17427950389438	6.45031819091794
chr1	47261654	47467109	5	6	41.67	40	1.67	1	1.06869005374632	0.17427950389438	6.45031819091794
chr1	47467109	47662931	5	6	41.67	40	1.67	1	1.06869005374632	0.17427950389438	6.45031819091794
chr1	47662931	48484330	5	6	41.67	40	1.67	1	1.06869005374632	0.17427950389438	6.45031819091794
chr1	48484330	48556506	5	6	41.67	40	1.67	1	1.06869005374632	0.17427950389438	6.45031819091794
chr1	48556506	49021323	5	6	41.67	40	1.67	1	1.06869005374632	0.17427950389438	6.45031819091794
chr1	49021323	49124871	5	6	41.67	40	1.67	1	1.06869005374632	0.17427950389438	6.45031819091794
chr1	49124871	50238748	5	6	41.67	40	1.67	1	1.06869005374632	0.17427950389438	6.45031819091794
chr1	50238748	50387962	5	5	41.67	33.33	8.34	0.706331045003814	1.40961749118428	0.225248385986854	9.00740258401191
chr1	50387962	51000765	5	6	41.67	40	1.67	1	1.06869005374632	0.17427950389438	6.45031819091794
chr1	51000765	53631828	5	5	41.67	33.33	8.34	0.706331045003814	1.40961749118428	0.225248385986854	9.00740258401191
chr1	53631828	53762856	5	5	41.67	33.33	8.34	0.706331045003814	1.40961749118428	0.225248385986854	9.00740258401191
chr1	53762856	54042997	5	5	41.67	33.33	8.34	0.706331045003814	1.40961749118428	0.225248385986854	9.00740258401191
chr1	54042997	54050946	5	5	41.67	33.33	8.34	0.706331045003814	1.40961749118428	0.225248385986854	9.00740258401191
chr1	54050946	54125921	5	5	41.67	33.33	8.34	0.706331045003814	1.40961749118428	0.225248385986854	9.00740258401191
chr1	54125921	54177799	5	5	41.67	33.33	8.34	0.706331045003814	1.40961749118428	0.225248385986854	9.00740258401191
chr1	54177799	54557682	5	5	41.67	33.33	8.34	0.706331045003814	1.40961749118428	0.225248385986854	9.00740258401191
chr1	54557682	56433649	5	5	41.67	33.33	8.34	0.706331045003814	1.40961749118428	0.225248385986854	9.00740258401191
chr1	56433649	56644701	5	5	41.67	33.33	8.34	0.706331045003814	1.40961749118428	0.225248385986854	9.00740258401191
chr1	56644701	58084531	5	5	41.67	33.33	8.34	0.706331045003814	1.40961749118428	0.225248385986854	9.00740258401191
chr1	58084531	58317599	5	5	41.67	33.33	8.34	0.706331045003814	1.40961749118428	0.225248385986854	9.00740258401191
chr1	58317599	58414833	5	5	41.67	33.33	8.34	0.706331045003814	1.40961749118428	0.225248385986854	9.00740258401191
chr1	58414833	59416988	5	5	41.67	33.33	8.34	0.706331045003814	1.40961749118428	0.225248385986854	9.00740258401191
chr1	59416988	59487575	5	5	41.67	33.33	8.34	0.706331045003814	1.40961749118428	0.225248385986854	9.00740258401191
chr1	59487575	61999731	5	5	41.67	33.33	8.34	0.706331045003814	1.40961749118428	0.225248385986854	9.00740258401191
chr1	61999731	62716300	5	5	41.67	33.33	8.34	0.706331045003814	1.40961749118428	0.225248385986854	9.00740258401191
chr1	62716300	62789726	5	5	41.67	33.33	8.34	0.706331045003814	1.40961749118428	0.225248385986854	9.00740258401191
chr1	62789726	63401636	5	5	41.67	33.33	8.34	0.706331045003814	1.40961749118428	0.225248385986854	9.00740258401191
chr1	63401636	63495836	5	5	41.67	33.33	8.34	0.706331045003814	1.40961749118428	0.225248385986854	9.00740258401191
chr1	63495836	64097204	5	5	41.67	33.33	8.34	0.706331045003814	1.40961749118428	0.225248385986854	9.00740258401191
chr1	64097204	64172431	5	5	41.67	33.33	8.34	0.706331045003814	1.40961749118428	0.225248385986854	9.00740258401191
chr1	64172431	64552569	5	5	41.67	33.33	8.34	0.706331045003814	1.40961749118428	0.225248385986854	9.00740258401191
chr1	64552569	64656045	5	5	41.67	33.33	8.34	0.706331045003814	1.40961749118428	0.225248385986854	9.00740258401191
chr1	64656045	70521784	5	5	41.67	33.33	8.34	0.706331045003814	1.40961749118428	0.225248385986854	9.00740258401191
chr1	70521784	70992124	5	4	41.67	26.67	15	0.44790236460717	1.9145835746763	0.293675527417477	13.5319143970011
chr1	70992124	71049650	5	4	41.67	26.67	15	0.44790236460717	1.9145835746763	0.293675527417477	13.5319143970011
chr1	71049650	72713907	5	4	41.67	26.67	15	0.44790236460717	1.9145835746763	0.293675527417477	13.5319143970011
chr1	72713907	72740013	5	4	41.67	26.67	15	0.44790236460717	1.9145835746763	0.293675527417477	13.5319143970011
chr1	72740013	72740403	5	4	41.67	26.67	15	0.44790236460717	1.9145835746763	0.293675527417477	13.5319143970011
chr1	72740403	72746574	6	4	50	26.67	23.33	0.256598016781083	2.64394630989774	0.425185291086294	18.6828543714154
chr1	72746574	72748221	7	4	58.33	26.67	31.66	0.130246331942388	3.64686306138173	0.594433131121615	26.4783486462915
chr1	72748221	72765894	7	5	58.33	33.33	25	0.25756046125544	2.69016536758619	0.456130799821561	17.8525459410102
chr1	72765894	72768458	9	10	75	66.67	8.33	0.695652173913044	1.47777793254377	0.211458863468422	12.3500240817113
chr1	72768458	72768926	10	11	83.33	73.33	10	0.66183574879227	1.77913951278742	0.201192755330355	23.7663177755594
chr1	72768926	72777107	10	12	83.33	80	3.33	1	1.23979893352873	0.116458691752705	17.6354351887883
chr1	72777107	72811532	11	12	91.67	80	11.67	0.605128205128205	2.6556215075507	0.180970246815773	157.110979736258
chr1	72811532	72814597	11	12	91.67	80	11.67	0.605128205128205	2.6556215075507	0.180970246815773	157.110979736258
chr1	72814597	72816882	7	6	58.33	40	18.33	0.449481760667654	2.04175181088818	0.35266233801778	12.8990135264782
chr1	72816882	72817810	6	6	50	40	10	0.706824606272715	1.47740323286548	0.25229909577181	8.97509591098944
chr1	72817810	72818695	6	5	50	33.33	16.67	0.451653430250819	1.94806371306228	0.326217114828722	12.4914677069032
chr1	72818695	72825407	6	4	50	26.67	23.33	0.256598016781083	2.64394630989774	0.425185291086294	18.6828543714154
chr1	72825407	72828145	6	4	50	26.67	23.33	0.256598016781083	2.64394630989774	0.425185291086294	18.6828543714154
chr1	72828145	77037594	5	4	41.67	26.67	15	0.44790236460717	1.9145835746763	0.293675527417477	13.5319143970011
chr1	77037594	77112748	6	4	50	26.67	23.33	0.256598016781083	2.64394630989774	0.425185291086294	18.6828543714154
chr1	77112748	79490331	5	4	41.67	26.67	15	0.44790236460717	1.9145835746763	0.293675527417477	13.5319143970011
chr1	79490331	80339867	5	4	41.67	26.67	15	0.44790236460717	1.9145835746763	0.293675527417477	13.5319143970011
chr1	80339867	81145098	5	4	41.67	26.67	15	0.44790236460717	1.9145835746763	0.293675527417477	13.5319143970011
chr1	81145098	81279921	5	4	41.67	26.67	15	0.44790236460717	1.9145835746763	0.293675527417477	13.5319143970011
chr1	81279921	81966612	5	4	41.67	26.67	15	0.44790236460717	1.9145835746763	0.293675527417477	13.5319143970011
chr1	81966612	82020254	5	4	41.67	26.67	15	0.44790236460717	1.9145835746763	0.293675527417477	13.5319143970011
chr1	82020254	82121600	5	4	41.67	26.67	15	0.44790236460717	1.9145835746763	0.293675527417477	13.5319143970011
chr1	82121600	83095702	5	4	41.67	26.67	15	0.44790236460717	1.9145835746763	0.293675527417477	13.5319143970011
chr1	83095702	83108932	5	4	41.67	26.67	15	0.44790236460717	1.9145835746763	0.293675527417477	13.5319143970011
chr1	83108932	83218655	5	4	41.67	26.67	15	0.44790236460717	1.9145835746763	0.293675527417477	13.5319143970011
chr1	83218655	83219296	5	4	41.67	26.67	15	0.44790236460717	1.9145835746763	0.293675527417477	13.5319143970011
chr1	83219296	83242519	5	4	41.67	26.67	15	0.44790236460717	1.9145835746763	0.293675527417477	13.5319143970011
chr1	83242519	84745653	5	4	41.67	26.67	15	0.44790236460717	1.9145835746763	0.293675527417477	13.5319143970011
chr1	84745653	87856597	5	4	41.67	26.67	15	0.44790236460717	1.9145835746763	0.293675527417477	13.5319143970011
chr1	87856597	87997159	5	4	41.67	26.67	15	0.44790236460717	1.9145835746763	0.293675527417477	13.5319143970011
chr1	87997159	88312063	5	4	41.67	26.67	15	0.44790236460717	1.9145835746763	0.293675527417477	13.5319143970011
chr1	88312063	88335492	5	4	41.67	26.67	15	0.44790236460717	1.9145835746763	0.293675527417477	13.5319143970011
chr1	88335492	88980240	5	4	41.67	26.67	15	0.44790236460717	1.9145835746763	0.293675527417477	13.5319143970011
chr1	88980240	97054921	5	4	41.67	26.67	15	0.44790236460717	1.9145835746763	0.293675527417477	13.5319143970011
chr1	97054921	98376131	5	4	41.67	26.67	15	0.44790236460717	1.9145835746763	0.293675527417477	13.5319143970011
chr1	98376131	98570412	5	4	41.67	26.67	15	0.44790236460717	1.9145835746763	0.293675527417477	13.5319143970011
chr1	98570412	98728208	5	4	41.67	26.67	15	0.44790236460717	1.9145835746763	0.293675527417477	13.5319143970011
chr1	98728208	99951831	5	4	41.67	26.67	15	0.44790236460717	1.9145835746763	0.293675527417477	13.5319143970011
chr1	99951831	100046310	5	4	41.67	26.67	15	0.44790236460717	1.9145835746763	0.293675527417477	13.5319143970011
chr1	100046310	100088645	5	4	41.67	26.67	15	0.44790236460717	1.9145835746763	0.293675527417477	13.5319143970011
chr1	100088645	100794171	5	4	41.67	26.67	15	0.44790236460717	1.9145835746763	0.293675527417477	13.5319143970011
chr1	100794171	100801371	5	4	41.67	26.67	15	0.44790236460717	1.9145835746763	0.293675527417477	13.5319143970011
chr1	100801371	100916467	5	4	41.67	26.67	15	0.44790236460717	1.9145835746763	0.293675527417477	13.5319143970011
chr1	100916467	101205204	5	4	41.67	26.67	15	0.44790236460717	1.9145835746763	0.293675527417477	13.5319143970011
chr1	101205204	102406667	5	4	41.67	26.67	15	0.44790236460717	1.9145835746763	0.293675527417477	13.5319143970011
chr1	102406667	103775186	5	4	41.67	26.67	15	0.44790236460717	1.9145835746763	0.293675527417477	13.5319143970011
chr1	103775186	106016291	5	4	41.67	26.67	15	0.44790236460717	1.9145835746763	0.293675527417477	13.5319143970011
chr1	106016291	106124746	5	5	41.67	33.33	8.34	0.706331045003814	1.40961749118428	0.225248385986854	9.00740258401191
chr1	106124746	106647087	5	4	41.67	26.67	15	0.44790236460717	1.9145835746763	0.293675527417477	13.5319143970011
chr1	106647087	106762259	5	4	41.67	26.67	15	0.44790236460717	1.9145835746763	0.293675527417477	13.5319143970011
chr1	106762259	109379710	5	4	41.67	26.67	15	0.44790236460717	1.9145835746763	0.293675527417477	13.5319143970011
chr1	109379710	110219553	5	4	41.67	26.67	15	0.44790236460717	1.9145835746763	0.293675527417477	13.5319143970011
chr1	110219553	110220332	5	4	41.67	26.67	15	0.44790236460717	1.9145835746763	0.293675527417477	13.5319143970011
chr1	110220332	110250866	6	4	50	26.67	23.33	0.256598016781083	2.64394630989774	0.425185291086294	18.6828543714154
chr1	110250866	110251150	6	4	50	26.67	23.33	0.256598016781083	2.64394630989774	0.425185291086294	18.6828543714154
chr1	110251150	111187704	5	4	41.67	26.67	15	0.44790236460717	1.9145835746763	0.293675527417477	13.5319143970011
chr1	111187704	111370452	5	5	41.67	33.33	8.34	0.706331045003814	1.40961749118428	0.225248385986854	9.00740258401191
chr1	111370452	111393615	5	4	41.67	26.67	15	0.44790236460717	1.9145835746763	0.293675527417477	13.5319143970011
chr1	111393615	111847399	5	5	41.67	33.33	8.34	0.706331045003814	1.40961749118428	0.225248385986854	9.00740258401191
chr1	111847399	112597540	5	5	41.67	33.33	8.34	0.706331045003814	1.40961749118428	0.225248385986854	9.00740258401191
chr1	112597540	112669058	5	4	41.67	26.67	15	0.44790236460717	1.9145835746763	0.293675527417477	13.5319143970011
chr1	112669058	112680180	4	4	33.33	26.67	6.66	1	1.3587035412955	0.189183055046679	9.8686172076999
chr1	112680180	112681604	4	3	33.33	20	13.33	0.661835748792271	1.94810133866917	0.252245707078244	17.1431914968473
chr1	112681604	112706216	3	3	25	20	5	1	1.3190557122957	0.141539648613133	12.3524244525521
chr1	112706216	112761157	4	3	33.33	20	13.33	0.661835748792271	1.94810133866917	0.252245707078244	17.1431914968473
chr1	112761157	112795990	5	3	41.67	20	21.67	0.398067632850241	2.74313866621835	0.390811808872198	23.4725748771253
chr1	112795990	113064119	5	5	41.67	33.33	8.34	0.706331045003814	1.40961749118428	0.225248385986854	9.00740258401191
chr1	113064119	113250661	5	5	41.67	33.33	8.34	0.706331045003814	1.40961749118428	0.225248385986854	9.00740258401191
chr1	113250661	113615452	5	5	41.67	33.33	8.34	0.706331045003814	1.40961749118428	0.225248385986854	9.00740258401191
chr1	113615452	114606743	5	5	41.67	33.33	8.34	0.706331045003814	1.40961749118428	0.225248385986854	9.00740258401191
chr1	114606743	114711158	5	5	41.67	33.33	8.34	0.706331045003814	1.40961749118428	0.225248385986854	9.00740258401191
chr1	114711158	115651005	5	5	41.67	33.33	8.34	0.706331045003814	1.40961749118428	0.225248385986854	9.00740258401191
chr1	115651005	116795024	5	5	41.67	33.33	8.34	0.706331045003814	1.40961749118428	0.225248385986854	9.00740258401191
chr1	116795024	116800108	5	5	41.67	33.33	8.34	0.706331045003814	1.40961749118428	0.225248385986854	9.00740258401191
chr1	116800108	116838485	5	5	41.67	33.33	8.34	0.706331045003814	1.40961749118428	0.225248385986854	9.00740258401191
chr1	116838485	116869450	5	5	41.67	33.33	8.34	0.706331045003814	1.40961749118428	0.225248385986854	9.00740258401191
chr1	116869450	117297853	5	5	41.67	33.33	8.34	0.706331045003814	1.40961749118428	0.225248385986854	9.00740258401191
chr1	117297853	117376601	5	5	41.67	33.33	8.34	0.706331045003814	1.40961749118428	0.225248385986854	9.00740258401191
chr1	117376601	117706149	5	5	41.67	33.33	8.34	0.706331045003814	1.40961749118428	0.225248385986854	9.00740258401191
chr1	117706149	117773722	5	5	41.67	33.33	8.34	0.706331045003814	1.40961749118428	0.225248385986854	9.00740258401191
chr1	117773722	118795987	5	5	41.67	33.33	8.34	0.706331045003814	1.40961749118428	0.225248385986854	9.00740258401191
chr1	118795987	118798327	5	5	41.67	33.33	8.34	0.706331045003814	1.40961749118428	0.225248385986854	9.00740258401191
chr1	118798327	118912392	5	5	41.67	33.33	8.34	0.706331045003814	1.40961749118428	0.225248385986854	9.00740258401191
chr1	118912392	119841119	5	5	41.67	33.33	8.34	0.706331045003814	1.40961749118428	0.225248385986854	9.00740258401191
chr1	119841119	119906116	6	5	50	33.33	16.67	0.451653430250819	1.94806371306228	0.326217114828722	12.4914677069032
chr1	119906116	120107863	5	5	41.67	33.33	8.34	0.706331045003814	1.40961749118428	0.225248385986854	9.00740258401191
chr1	120107863	120156630	5	5	41.67	33.33	8.34	0.706331045003814	1.40961749118428	0.225248385986854	9.00740258401191
chr1	120156630	121482991	5	5	41.67	33.33	8.34	0.706331045003814	1.40961749118428	0.225248385986854	9.00740258401191
chr1	121482991	142702814	0	0	0	0	0	1	0	0	Inf
chr1	142702814	145676238	7	7	58.33	46.67	11.66	0.703567101897968	1.57213637580318	0.272210190575821	9.67965242456006
chr1	145676238	146902173	7	7	58.33	46.67	11.66	0.703567101897968	1.57213637580318	0.272210190575821	9.67965242456006
chr1	146902173	146968167	7	7	58.33	46.67	11.66	0.703567101897968	1.57213637580318	0.272210190575821	9.67965242456006
chr1	146968167	146969670	7	7	58.33	46.67	11.66	0.703567101897968	1.57213637580318	0.272210190575821	9.67965242456006
chr1	146969670	146978174	7	7	58.33	46.67	11.66	0.703567101897968	1.57213637580318	0.272210190575821	9.67965242456006
chr1	146978174	147244350	7	7	58.33	46.67	11.66	0.703567101897968	1.57213637580318	0.272210190575821	9.67965242456006
chr1	147244350	148916125	7	7	58.33	46.67	11.66	0.703567101897968	1.57213637580318	0.272210190575821	9.67965242456006
chr1	148916125	149258054	7	6	58.33	40	18.33	0.449481760667654	2.04175181088818	0.35266233801778	12.8990135264782
chr1	149258054	151587756	7	7	58.33	46.67	11.66	0.703567101897968	1.57213637580318	0.272210190575821	9.67965242456006
chr1	151587756	151602648	7	7	58.33	46.67	11.66	0.703567101897968	1.57213637580318	0.272210190575821	9.67965242456006
chr1	151602648	151668636	7	7	58.33	46.67	11.66	0.703567101897968	1.57213637580318	0.272210190575821	9.67965242456006
chr1	151668636	151762677	7	7	58.33	46.67	11.66	0.703567101897968	1.57213637580318	0.272210190575821	9.67965242456006
chr1	151762677	151833280	7	7	58.33	46.67	11.66	0.703567101897968	1.57213637580318	0.272210190575821	9.67965242456006
chr1	151833280	151844913	7	7	58.33	46.67	11.66	0.703567101897968	1.57213637580318	0.272210190575821	9.67965242456006
chr1	151844913	151896484	7	7	58.33	46.67	11.66	0.703567101897968	1.57213637580318	0.272210190575821	9.67965242456006
chr1	151896484	151993276	8	7	66.67	46.67	20	0.440795082334993	2.21542617416753	0.375380972752209	14.9557914097356
chr1	151993276	152020632	8	7	66.67	46.67	20	0.440795082334993	2.21542617416753	0.375380972752209	14.9557914097356
chr1	152020632	152142546	7	7	58.33	46.67	11.66	0.703567101897968	1.57213637580318	0.272210190575821	9.67965242456006
chr1	152142546	152536659	7	7	58.33	46.67	11.66	0.703567101897968	1.57213637580318	0.272210190575821	9.67965242456006
chr1	152536659	152547919	6	7	50	46.67	3.33	1	1.13721083598709	0.194904324319337	6.71097268162314
chr1	152547919	152547986	5	7	41.67	46.67	-5	1	0.822491065076997	0.134828273256077	4.81228181294077
chr1	152547986	152548103	5	6	41.67	40	1.67	1	1.06869005374632	0.17427950389438	6.45031819091794
chr1	152548103	152552923	4	5	33.33	33.33	0	1	1	0.14497653555716	6.55325151966373
chr1	152552923	152554022	4	4	33.33	26.67	6.66	1	1.3587035412955	0.189183055046679	9.8686172076999
chr1	152554022	152586558	3	4	25	26.67	-1.67	1	0.91963655697017	0.105770275142384	7.11824769427429
chr1	152586558	152586585	4	4	33.33	26.67	6.66	1	1.3587035412955	0.189183055046679	9.8686172076999
chr1	152586585	152588544	4	5	33.33	33.33	0	1	1	0.14497653555716	6.55325151966373
chr1	152588544	152609961	5	6	41.67	40	1.67	1	1.06869005374632	0.17427950389438	6.45031819091794
chr1	152609961	152853575	5	7	41.67	46.67	-5	1	0.822491065076997	0.134828273256077	4.81228181294077
chr1	152853575	152894491	6	7	50	46.67	3.33	1	1.13721083598709	0.194904324319337	6.71097268162314
chr1	152894491	152954608	6	7	50	46.67	3.33	1	1.13721083598709	0.194904324319337	6.71097268162314
chr1	152954608	152960865	6	7	50	46.67	3.33	1	1.13721083598709	0.194904324319337	6.71097268162314
chr1	152960865	153062058	6	7	50	46.67	3.33	1	1.13721083598709	0.194904324319337	6.71097268162314
chr1	153062058	153064312	6	7	50	46.67	3.33	1	1.13721083598709	0.194904324319337	6.71097268162314
chr1	153064312	153099116	6	7	50	46.67	3.33	1	1.13721083598709	0.194904324319337	6.71097268162314
chr1	153099116	153140672	6	7	50	46.67	3.33	1	1.13721083598709	0.194904324319337	6.71097268162314
chr1	153140672	153175073	7	7	58.33	46.67	11.66	0.703567101897968	1.57213637580318	0.272210190575821	9.67965242456006
chr1	153175073	153216561	7	7	58.33	46.67	11.66	0.703567101897968	1.57213637580318	0.272210190575821	9.67965242456006
chr1	153216561	153336103	7	7	58.33	46.67	11.66	0.703567101897968	1.57213637580318	0.272210190575821	9.67965242456006
chr1	153336103	153474782	7	7	58.33	46.67	11.66	0.703567101897968	1.57213637580318	0.272210190575821	9.67965242456006
chr1	153474782	153659420	7	7	58.33	46.67	11.66	0.703567101897968	1.57213637580318	0.272210190575821	9.67965242456006
chr1	153659420	154717835	7	7	58.33	46.67	11.66	0.703567101897968	1.57213637580318	0.272210190575821	9.67965242456006
chr1	154717835	157073208	7	7	58.33	46.67	11.66	0.703567101897968	1.57213637580318	0.272210190575821	9.67965242456006
chr1	157073208	157222658	7	7	58.33	46.67	11.66	0.703567101897968	1.57213637580318	0.272210190575821	9.67965242456006
chr1	157222658	157549650	7	7	58.33	46.67	11.66	0.703567101897968	1.57213637580318	0.272210190575821	9.67965242456006
chr1	157549650	157614299	7	7	58.33	46.67	11.66	0.703567101897968	1.57213637580318	0.272210190575821	9.67965242456006
chr1	157614299	158373696	7	7	58.33	46.67	11.66	0.703567101897968	1.57213637580318	0.272210190575821	9.67965242456006
chr1	158373696	158624175	7	6	58.33	40	18.33	0.449481760667654	2.04175181088818	0.35266233801778	12.8990135264782
chr1	158624175	160762435	7	7	58.33	46.67	11.66	0.703567101897968	1.57213637580318	0.272210190575821	9.67965242456006
chr1	160762435	160788540	8	7	66.67	46.67	20	0.440795082334993	2.21542617416753	0.375380972752209	14.9557914097356
chr1	160788540	160803768	8	7	66.67	46.67	20	0.440795082334993	2.21542617416753	0.375380972752209	14.9557914097356
chr1	160803768	160819888	8	7	66.67	46.67	20	0.440795082334993	2.21542617416753	0.375380972752209	14.9557914097356
chr1	160819888	160892991	8	7	66.67	46.67	20	0.440795082334993	2.21542617416753	0.375380972752209	14.9557914097356
chr1	160892991	160900991	7	7	58.33	46.67	11.66	0.703567101897968	1.57213637580318	0.272210190575821	9.67965242456006
chr1	160900991	160940058	7	7	58.33	46.67	11.66	0.703567101897968	1.57213637580318	0.272210190575821	9.67965242456006
chr1	160940058	160957618	7	7	58.33	46.67	11.66	0.703567101897968	1.57213637580318	0.272210190575821	9.67965242456006
chr1	160957618	161594026	7	7	58.33	46.67	11.66	0.703567101897968	1.57213637580318	0.272210190575821	9.67965242456006
chr1	161594026	161638528	7	7	58.33	46.67	11.66	0.703567101897968	1.57213637580318	0.272210190575821	9.67965242456006
chr1	161638528	161671174	7	7	58.33	46.67	11.66	0.703567101897968	1.57213637580318	0.272210190575821	9.67965242456006
chr1	161671174	161715072	7	7	58.33	46.67	11.66	0.703567101897968	1.57213637580318	0.272210190575821	9.67965242456006
chr1	161715072	161834315	7	7	58.33	46.67	11.66	0.703567101897968	1.57213637580318	0.272210190575821	9.67965242456006
chr1	161834315	161926603	7	7	58.33	46.67	11.66	0.703567101897968	1.57213637580318	0.272210190575821	9.67965242456006
chr1	161926603	161949000	7	7	58.33	46.67	11.66	0.703567101897968	1.57213637580318	0.272210190575821	9.67965242456006
chr1	161949000	161992153	7	7	58.33	46.67	11.66	0.703567101897968	1.57213637580318	0.272210190575821	9.67965242456006
chr1	161992153	162050852	8	7	66.67	46.67	20	0.440795082334993	2.21542617416753	0.375380972752209	14.9557914097356
chr1	162050852	162301428	8	7	66.67	46.67	20	0.440795082334993	2.21542617416753	0.375380972752209	14.9557914097356
chr1	162301428	162331167	8	7	66.67	46.67	20	0.440795082334993	2.21542617416753	0.375380972752209	14.9557914097356
chr1	162331167	162345145	8	7	66.67	46.67	20	0.440795082334993	2.21542617416753	0.375380972752209	14.9557914097356
chr1	162345145	163943267	8	7	66.67	46.67	20	0.440795082334993	2.21542617416753	0.375380972752209	14.9557914097356
chr1	163943267	164066291	8	7	66.67	46.67	20	0.440795082334993	2.21542617416753	0.375380972752209	14.9557914097356
chr1	164066291	164099944	8	6	66.67	40	26.67	0.251859828599632	2.87503390766468	0.486529691004597	19.823705521816
chr1	164099944	164184769	8	6	66.67	40	26.67	0.251859828599632	2.87503390766468	0.486529691004597	19.823705521816
chr1	164184769	164401946	8	6	66.67	40	26.67	0.251859828599632	2.87503390766468	0.486529691004597	19.823705521816
chr1	164401946	164532219	8	7	66.67	46.67	20	0.440795082334993	2.21542617416753	0.375380972752209	14.9557914097356
chr1	164532219	165504886	8	7	66.67	46.67	20	0.440795082334993	2.21542617416753	0.375380972752209	14.9557914097356
chr1	165504886	165562449	8	7	66.67	46.67	20	0.440795082334993	2.21542617416753	0.375380972752209	14.9557914097356
chr1	165562449	165697454	8	7	66.67	46.67	20	0.440795082334993	2.21542617416753	0.375380972752209	14.9557914097356
chr1	165697454	165807765	8	7	66.67	46.67	20	0.440795082334993	2.21542617416753	0.375380972752209	14.9557914097356
chr1	165807765	165915536	8	7	66.67	46.67	20	0.440795082334993	2.21542617416753	0.375380972752209	14.9557914097356
chr1	165915536	166041070	8	7	66.67	46.67	20	0.440795082334993	2.21542617416753	0.375380972752209	14.9557914097356
chr1	166041070	166364753	8	7	66.67	46.67	20	0.440795082334993	2.21542617416753	0.375380972752209	14.9557914097356
chr1	166364753	166807526	8	7	66.67	46.67	20	0.440795082334993	2.21542617416753	0.375380972752209	14.9557914097356
chr1	166807526	166856201	8	7	66.67	46.67	20	0.440795082334993	2.21542617416753	0.375380972752209	14.9557914097356
chr1	166856201	166957702	8	7	66.67	46.67	20	0.440795082334993	2.21542617416753	0.375380972752209	14.9557914097356
chr1	166957702	166962786	8	7	66.67	46.67	20	0.440795082334993	2.21542617416753	0.375380972752209	14.9557914097356
chr1	166962786	167007823	8	7	66.67	46.67	20	0.440795082334993	2.21542617416753	0.375380972752209	14.9557914097356
chr1	167007823	167026433	8	7	66.67	46.67	20	0.440795082334993	2.21542617416753	0.375380972752209	14.9557914097356
chr1	167026433	167087663	8	8	66.67	53.33	13.34	0.69596625835689	1.71389424304176	0.286328344869481	11.4961969661108
chr1	167087663	167609739	8	7	66.67	46.67	20	0.440795082334993	2.21542617416753	0.375380972752209	14.9557914097356
chr1	167609739	170839117	8	7	66.67	46.67	20	0.440795082334993	2.21542617416753	0.375380972752209	14.9557914097356
chr1	170839117	171630816	8	7	66.67	46.67	20	0.440795082334993	2.21542617416753	0.375380972752209	14.9557914097356
chr1	171630816	171698427	8	7	66.67	46.67	20	0.440795082334993	2.21542617416753	0.375380972752209	14.9557914097356
chr1	171698427	171713221	8	7	66.67	46.67	20	0.440795082334993	2.21542617416753	0.375380972752209	14.9557914097356
chr1	171713221	171716129	8	7	66.67	46.67	20	0.440795082334993	2.21542617416753	0.375380972752209	14.9557914097356
chr1	171716129	171733065	8	7	66.67	46.67	20	0.440795082334993	2.21542617416753	0.375380972752209	14.9557914097356
chr1	171733065	171804665	8	7	66.67	46.67	20	0.440795082334993	2.21542617416753	0.375380972752209	14.9557914097356
chr1	171804665	171811512	8	7	66.67	46.67	20	0.440795082334993	2.21542617416753	0.375380972752209	14.9557914097356
chr1	171811512	171823940	9	7	75	46.67	28.33	0.238829811100642	3.27026409009465	0.520515361869835	26.6062073703612
chr1	171823940	171833144	9	7	75	46.67	28.33	0.238829811100642	3.27026409009465	0.520515361869835	26.6062073703612
chr1	171833144	171890437	9	7	75	46.67	28.33	0.238829811100642	3.27026409009465	0.520515361869835	26.6062073703612
chr1	171890437	172696368	8	7	66.67	46.67	20	0.440795082334993	2.21542617416753	0.375380972752209	14.9557914097356
chr1	172696368	172862961	8	8	66.67	53.33	13.34	0.69596625835689	1.71389424304176	0.286328344869481	11.4961969661108
chr1	172862961	175386793	8	7	66.67	46.67	20	0.440795082334993	2.21542617416753	0.375380972752209	14.9557914097356
chr1	175386793	175439238	9	7	75	46.67	28.33	0.238829811100642	3.27026409009465	0.520515361869835	26.6062073703612
chr1	175439238	175764324	8	7	66.67	46.67	20	0.440795082334993	2.21542617416753	0.375380972752209	14.9557914097356
chr1	175764324	177067371	8	7	66.67	46.67	20	0.440795082334993	2.21542617416753	0.375380972752209	14.9557914097356
chr1	177067371	177231903	8	7	66.67	46.67	20	0.440795082334993	2.21542617416753	0.375380972752209	14.9557914097356
chr1	177231903	177433273	8	7	66.67	46.67	20	0.440795082334993	2.21542617416753	0.375380972752209	14.9557914097356
chr1	177433273	180228643	8	7	66.67	46.67	20	0.440795082334993	2.21542617416753	0.375380972752209	14.9557914097356
chr1	180228643	180552710	8	7	66.67	46.67	20	0.440795082334993	2.21542617416753	0.375380972752209	14.9557914097356
chr1	180552710	180919170	8	7	66.67	46.67	20	0.440795082334993	2.21542617416753	0.375380972752209	14.9557914097356
chr1	180919170	180983403	8	7	66.67	46.67	20	0.440795082334993	2.21542617416753	0.375380972752209	14.9557914097356
chr1	180983403	181136255	8	7	66.67	46.67	20	0.440795082334993	2.21542617416753	0.375380972752209	14.9557914097356
chr1	181136255	181147489	8	7	66.67	46.67	20	0.440795082334993	2.21542617416753	0.375380972752209	14.9557914097356
chr1	181147489	181181280	8	7	66.67	46.67	20	0.440795082334993	2.21542617416753	0.375380972752209	14.9557914097356
chr1	181181280	181234878	8	7	66.67	46.67	20	0.440795082334993	2.21542617416753	0.375380972752209	14.9557914097356
chr1	181234878	181237091	8	7	66.67	46.67	20	0.440795082334993	2.21542617416753	0.375380972752209	14.9557914097356
chr1	181237091	181239599	8	7	66.67	46.67	20	0.440795082334993	2.21542617416753	0.375380972752209	14.9557914097356
chr1	181239599	181312574	8	7	66.67	46.67	20	0.440795082334993	2.21542617416753	0.375380972752209	14.9557914097356
chr1	181312574	181735660	8	7	66.67	46.67	20	0.440795082334993	2.21542617416753	0.375380972752209	14.9557914097356
chr1	181735660	181872570	7	7	58.33	46.67	11.66	0.703567101897968	1.57213637580318	0.272210190575821	9.67965242456006
chr1	181872570	182321415	8	7	66.67	46.67	20	0.440795082334993	2.21542617416753	0.375380972752209	14.9557914097356
chr1	182321415	182401337	8	7	66.67	46.67	20	0.440795082334993	2.21542617416753	0.375380972752209	14.9557914097356
chr1	182401337	182938335	8	7	66.67	46.67	20	0.440795082334993	2.21542617416753	0.375380972752209	14.9557914097356
chr1	182938335	182938986	8	7	66.67	46.67	20	0.440795082334993	2.21542617416753	0.375380972752209	14.9557914097356
chr1	182938986	182941421	8	7	66.67	46.67	20	0.440795082334993	2.21542617416753	0.375380972752209	14.9557914097356
chr1	182941421	182943777	8	7	66.67	46.67	20	0.440795082334993	2.21542617416753	0.375380972752209	14.9557914097356
chr1	182943777	183077954	8	7	66.67	46.67	20	0.440795082334993	2.21542617416753	0.375380972752209	14.9557914097356
chr1	183077954	183085867	8	7	66.67	46.67	20	0.440795082334993	2.21542617416753	0.375380972752209	14.9557914097356
chr1	183085867	183510476	8	7	66.67	46.67	20	0.440795082334993	2.21542617416753	0.375380972752209	14.9557914097356
chr1	183510476	183750354	7	7	58.33	46.67	11.66	0.703567101897968	1.57213637580318	0.272210190575821	9.67965242456006
chr1	183750354	183811778	7	7	58.33	46.67	11.66	0.703567101897968	1.57213637580318	0.272210190575821	9.67965242456006
chr1	183811778	184317928	7	7	58.33	46.67	11.66	0.703567101897968	1.57213637580318	0.272210190575821	9.67965242456006
chr1	184317928	185086680	7	7	58.33	46.67	11.66	0.703567101897968	1.57213637580318	0.272210190575821	9.67965242456006
chr1	185086680	185565967	7	7	58.33	46.67	11.66	0.703567101897968	1.57213637580318	0.272210190575821	9.67965242456006
chr1	185565967	185967153	7	7	58.33	46.67	11.66	0.703567101897968	1.57213637580318	0.272210190575821	9.67965242456006
chr1	185967153	185972181	7	7	58.33	46.67	11.66	0.703567101897968	1.57213637580318	0.272210190575821	9.67965242456006
chr1	185972181	185980319	7	7	58.33	46.67	11.66	0.703567101897968	1.57213637580318	0.272210190575821	9.67965242456006
chr1	185980319	186088308	7	7	58.33	46.67	11.66	0.703567101897968	1.57213637580318	0.272210190575821	9.67965242456006
chr1	186088308	186091418	7	7	58.33	46.67	11.66	0.703567101897968	1.57213637580318	0.272210190575821	9.67965242456006
chr1	186091418	186113011	7	7	58.33	46.67	11.66	0.703567101897968	1.57213637580318	0.272210190575821	9.67965242456006
chr1	186113011	186188333	7	7	58.33	46.67	11.66	0.703567101897968	1.57213637580318	0.272210190575821	9.67965242456006
chr1	186188333	186341600	7	7	58.33	46.67	11.66	0.703567101897968	1.57213637580318	0.272210190575821	9.67965242456006
chr1	186341600	186858150	7	7	58.33	46.67	11.66	0.703567101897968	1.57213637580318	0.272210190575821	9.67965242456006
chr1	186858150	186924211	7	8	58.33	53.33	5	1	1.21581867871888	0.207801629013265	7.41684200094084
chr1	186924211	186937446	7	7	58.33	46.67	11.66	0.703567101897968	1.57213637580318	0.272210190575821	9.67965242456006
chr1	186937446	187033614	7	7	58.33	46.67	11.66	0.703567101897968	1.57213637580318	0.272210190575821	9.67965242456006
chr1	187033614	187353490	7	7	58.33	46.67	11.66	0.703567101897968	1.57213637580318	0.272210190575821	9.67965242456006
chr1	187353490	187461406	7	7	58.33	46.67	11.66	0.703567101897968	1.57213637580318	0.272210190575821	9.67965242456006
chr1	187461406	187491111	7	7	58.33	46.67	11.66	0.703567101897968	1.57213637580318	0.272210190575821	9.67965242456006
chr1	187491111	187509484	7	7	58.33	46.67	11.66	0.703567101897968	1.57213637580318	0.272210190575821	9.67965242456006
chr1	187509484	187606591	7	7	58.33	46.67	11.66	0.703567101897968	1.57213637580318	0.272210190575821	9.67965242456006
chr1	187606591	187626593	7	7	58.33	46.67	11.66	0.703567101897968	1.57213637580318	0.272210190575821	9.67965242456006
chr1	187626593	187676256	7	7	58.33	46.67	11.66	0.703567101897968	1.57213637580318	0.272210190575821	9.67965242456006
chr1	187676256	187730838	7	7	58.33	46.67	11.66	0.703567101897968	1.57213637580318	0.272210190575821	9.67965242456006
chr1	187730838	187733043	7	7	58.33	46.67	11.66	0.703567101897968	1.57213637580318	0.272210190575821	9.67965242456006
chr1	187733043	187852765	7	7	58.33	46.67	11.66	0.703567101897968	1.57213637580318	0.272210190575821	9.67965242456006
chr1	187852765	187905109	7	7	58.33	46.67	11.66	0.703567101897968	1.57213637580318	0.272210190575821	9.67965242456006
chr1	187905109	187983837	6	7	50	46.67	3.33	1	1.13721083598709	0.194904324319337	6.71097268162314
chr1	187983837	188117642	6	7	50	46.67	3.33	1	1.13721083598709	0.194904324319337	6.71097268162314
chr1	188117642	188248433	6	7	50	46.67	3.33	1	1.13721083598709	0.194904324319337	6.71097268162314
chr1	188248433	188309606	6	7	50	46.67	3.33	1	1.13721083598709	0.194904324319337	6.71097268162314
chr1	188309606	188366231	6	7	50	46.67	3.33	1	1.13721083598709	0.194904324319337	6.71097268162314
chr1	188366231	188662054	6	7	50	46.67	3.33	1	1.13721083598709	0.194904324319337	6.71097268162314
chr1	188662054	188735328	6	7	50	46.67	3.33	1	1.13721083598709	0.194904324319337	6.71097268162314
chr1	188735328	188931453	7	7	58.33	46.67	11.66	0.703567101897968	1.57213637580318	0.272210190575821	9.67965242456006
chr1	188931453	188936193	7	7	58.33	46.67	11.66	0.703567101897968	1.57213637580318	0.272210190575821	9.67965242456006
chr1	188936193	188945403	7	7	58.33	46.67	11.66	0.703567101897968	1.57213637580318	0.272210190575821	9.67965242456006
chr1	188945403	188946197	7	7	58.33	46.67	11.66	0.703567101897968	1.57213637580318	0.272210190575821	9.67965242456006
chr1	188946197	188996726	7	7	58.33	46.67	11.66	0.703567101897968	1.57213637580318	0.272210190575821	9.67965242456006
chr1	188996726	189048379	7	7	58.33	46.67	11.66	0.703567101897968	1.57213637580318	0.272210190575821	9.67965242456006
chr1	189048379	189080174	7	7	58.33	46.67	11.66	0.703567101897968	1.57213637580318	0.272210190575821	9.67965242456006
chr1	189080174	189083949	7	7	58.33	46.67	11.66	0.703567101897968	1.57213637580318	0.272210190575821	9.67965242456006
chr1	189083949	189315823	7	7	58.33	46.67	11.66	0.703567101897968	1.57213637580318	0.272210190575821	9.67965242456006
chr1	189315823	189703053	7	7	58.33	46.67	11.66	0.703567101897968	1.57213637580318	0.272210190575821	9.67965242456006
chr1	189703053	189738771	7	7	58.33	46.67	11.66	0.703567101897968	1.57213637580318	0.272210190575821	9.67965242456006
chr1	189738771	189739914	7	7	58.33	46.67	11.66	0.703567101897968	1.57213637580318	0.272210190575821	9.67965242456006
chr1	189739914	189809386	7	7	58.33	46.67	11.66	0.703567101897968	1.57213637580318	0.272210190575821	9.67965242456006
chr1	189809386	189837180	7	7	58.33	46.67	11.66	0.703567101897968	1.57213637580318	0.272210190575821	9.67965242456006
chr1	189837180	189840429	7	7	58.33	46.67	11.66	0.703567101897968	1.57213637580318	0.272210190575821	9.67965242456006
chr1	189840429	189943023	7	7	58.33	46.67	11.66	0.703567101897968	1.57213637580318	0.272210190575821	9.67965242456006
chr1	189943023	189975127	7	7	58.33	46.67	11.66	0.703567101897968	1.57213637580318	0.272210190575821	9.67965242456006
chr1	189975127	190053925	7	7	58.33	46.67	11.66	0.703567101897968	1.57213637580318	0.272210190575821	9.67965242456006
chr1	190053925	190322346	7	7	58.33	46.67	11.66	0.703567101897968	1.57213637580318	0.272210190575821	9.67965242456006
chr1	190322346	190386924	7	7	58.33	46.67	11.66	0.703567101897968	1.57213637580318	0.272210190575821	9.67965242456006
chr1	190386924	190469772	7	7	58.33	46.67	11.66	0.703567101897968	1.57213637580318	0.272210190575821	9.67965242456006
chr1	190469772	190886646	7	7	58.33	46.67	11.66	0.703567101897968	1.57213637580318	0.272210190575821	9.67965242456006
chr1	190886646	191088177	7	7	58.33	46.67	11.66	0.703567101897968	1.57213637580318	0.272210190575821	9.67965242456006
chr1	191088177	191161784	7	7	58.33	46.67	11.66	0.703567101897968	1.57213637580318	0.272210190575821	9.67965242456006
chr1	191161784	191246082	7	7	58.33	46.67	11.66	0.703567101897968	1.57213637580318	0.272210190575821	9.67965242456006
chr1	191246082	191312854	7	7	58.33	46.67	11.66	0.703567101897968	1.57213637580318	0.272210190575821	9.67965242456006
chr1	191312854	192089356	7	7	58.33	46.67	11.66	0.703567101897968	1.57213637580318	0.272210190575821	9.67965242456006
chr1	192089356	192140536	6	7	50	46.67	3.33	1	1.13721083598709	0.194904324319337	6.71097268162314
chr1	192140536	192291100	6	7	50	46.67	3.33	1	1.13721083598709	0.194904324319337	6.71097268162314
chr1	192291100	192394459	6	7	50	46.67	3.33	1	1.13721083598709	0.194904324319337	6.71097268162314
chr1	192394459	192428392	7	7	58.33	46.67	11.66	0.703567101897968	1.57213637580318	0.272210190575821	9.67965242456006
chr1	192428392	192541602	7	7	58.33	46.67	11.66	0.703567101897968	1.57213637580318	0.272210190575821	9.67965242456006
chr1	192541602	192667542	7	7	58.33	46.67	11.66	0.703567101897968	1.57213637580318	0.272210190575821	9.67965242456006
chr1	192667542	192794564	7	7	58.33	46.67	11.66	0.703567101897968	1.57213637580318	0.272210190575821	9.67965242456006
chr1	192794564	193451349	7	7	58.33	46.67	11.66	0.703567101897968	1.57213637580318	0.272210190575821	9.67965242456006
chr1	193451349	193828993	7	7	58.33	46.67	11.66	0.703567101897968	1.57213637580318	0.272210190575821	9.67965242456006
chr1	193828993	193897961	7	7	58.33	46.67	11.66	0.703567101897968	1.57213637580318	0.272210190575821	9.67965242456006
chr1	193897961	193923438	7	7	58.33	46.67	11.66	0.703567101897968	1.57213637580318	0.272210190575821	9.67965242456006
chr1	193923438	193993992	7	7	58.33	46.67	11.66	0.703567101897968	1.57213637580318	0.272210190575821	9.67965242456006
chr1	193993992	194094331	7	7	58.33	46.67	11.66	0.703567101897968	1.57213637580318	0.272210190575821	9.67965242456006
chr1	194094331	194095292	7	7	58.33	46.67	11.66	0.703567101897968	1.57213637580318	0.272210190575821	9.67965242456006
chr1	194095292	194278729	7	7	58.33	46.67	11.66	0.703567101897968	1.57213637580318	0.272210190575821	9.67965242456006
chr1	194278729	194376036	7	6	58.33	40	18.33	0.449481760667654	2.04175181088818	0.35266233801778	12.8990135264782
chr1	194376036	194966732	7	6	58.33	40	18.33	0.449481760667654	2.04175181088818	0.35266233801778	12.8990135264782
chr1	194966732	194997703	7	6	58.33	40	18.33	0.449481760667654	2.04175181088818	0.35266233801778	12.8990135264782
chr1	194997703	195096026	7	6	58.33	40	18.33	0.449481760667654	2.04175181088818	0.35266233801778	12.8990135264782
chr1	195096026	195119057	7	6	58.33	40	18.33	0.449481760667654	2.04175181088818	0.35266233801778	12.8990135264782
chr1	195119057	195156195	7	6	58.33	40	18.33	0.449481760667654	2.04175181088818	0.35266233801778	12.8990135264782
chr1	195156195	195461313	7	7	58.33	46.67	11.66	0.703567101897968	1.57213637580318	0.272210190575821	9.67965242456006
chr1	195461313	195649940	7	7	58.33	46.67	11.66	0.703567101897968	1.57213637580318	0.272210190575821	9.67965242456006
chr1	195649940	195794345	7	7	58.33	46.67	11.66	0.703567101897968	1.57213637580318	0.272210190575821	9.67965242456006
chr1	195794345	195876424	7	7	58.33	46.67	11.66	0.703567101897968	1.57213637580318	0.272210190575821	9.67965242456006
chr1	195876424	196170923	7	7	58.33	46.67	11.66	0.703567101897968	1.57213637580318	0.272210190575821	9.67965242456006
chr1	196170923	197150631	7	7	58.33	46.67	11.66	0.703567101897968	1.57213637580318	0.272210190575821	9.67965242456006
chr1	197150631	197311165	7	7	58.33	46.67	11.66	0.703567101897968	1.57213637580318	0.272210190575821	9.67965242456006
chr1	197311165	197834480	7	7	58.33	46.67	11.66	0.703567101897968	1.57213637580318	0.272210190575821	9.67965242456006
chr1	197834480	197971364	7	7	58.33	46.67	11.66	0.703567101897968	1.57213637580318	0.272210190575821	9.67965242456006
chr1	197971364	198321602	7	7	58.33	46.67	11.66	0.703567101897968	1.57213637580318	0.272210190575821	9.67965242456006
chr1	198321602	198394500	7	7	58.33	46.67	11.66	0.703567101897968	1.57213637580318	0.272210190575821	9.67965242456006
chr1	198394500	198687925	7	7	58.33	46.67	11.66	0.703567101897968	1.57213637580318	0.272210190575821	9.67965242456006
chr1	198687925	199785551	7	7	58.33	46.67	11.66	0.703567101897968	1.57213637580318	0.272210190575821	9.67965242456006
chr1	199785551	199903802	7	6	58.33	40	18.33	0.449481760667654	2.04175181088818	0.35266233801778	12.8990135264782
chr1	199903802	199953761	7	7	58.33	46.67	11.66	0.703567101897968	1.57213637580318	0.272210190575821	9.67965242456006
chr1	199953761	200045249	7	7	58.33	46.67	11.66	0.703567101897968	1.57213637580318	0.272210190575821	9.67965242456006
chr1	200045249	200068642	7	7	58.33	46.67	11.66	0.703567101897968	1.57213637580318	0.272210190575821	9.67965242456006
chr1	200068642	200148040	7	7	58.33	46.67	11.66	0.703567101897968	1.57213637580318	0.272210190575821	9.67965242456006
chr1	200148040	200177114	7	7	58.33	46.67	11.66	0.703567101897968	1.57213637580318	0.272210190575821	9.67965242456006
chr1	200177114	200373874	7	7	58.33	46.67	11.66	0.703567101897968	1.57213637580318	0.272210190575821	9.67965242456006
chr1	200373874	200597513	7	7	58.33	46.67	11.66	0.703567101897968	1.57213637580318	0.272210190575821	9.67965242456006
chr1	200597513	200662294	7	7	58.33	46.67	11.66	0.703567101897968	1.57213637580318	0.272210190575821	9.67965242456006
chr1	200662294	202168311	7	7	58.33	46.67	11.66	0.703567101897968	1.57213637580318	0.272210190575821	9.67965242456006
chr1	202168311	202176808	7	7	58.33	46.67	11.66	0.703567101897968	1.57213637580318	0.272210190575821	9.67965242456006
chr1	202176808	202330224	7	7	58.33	46.67	11.66	0.703567101897968	1.57213637580318	0.272210190575821	9.67965242456006
chr1	202330224	202978108	7	7	58.33	46.67	11.66	0.703567101897968	1.57213637580318	0.272210190575821	9.67965242456006
chr1	202978108	203034996	8	7	66.67	46.67	20	0.440795082334993	2.21542617416753	0.375380972752209	14.9557914097356
chr1	203034996	204144761	8	7	66.67	46.67	20	0.440795082334993	2.21542617416753	0.375380972752209	14.9557914097356
chr1	204144761	204146242	8	7	66.67	46.67	20	0.440795082334993	2.21542617416753	0.375380972752209	14.9557914097356
chr1	204146242	204184486	8	7	66.67	46.67	20	0.440795082334993	2.21542617416753	0.375380972752209	14.9557914097356
chr1	204184486	204255304	8	7	66.67	46.67	20	0.440795082334993	2.21542617416753	0.375380972752209	14.9557914097356
chr1	204255304	204256483	8	7	66.67	46.67	20	0.440795082334993	2.21542617416753	0.375380972752209	14.9557914097356
chr1	204256483	204257909	8	7	66.67	46.67	20	0.440795082334993	2.21542617416753	0.375380972752209	14.9557914097356
chr1	204257909	204610721	7	7	58.33	46.67	11.66	0.703567101897968	1.57213637580318	0.272210190575821	9.67965242456006
chr1	204610721	204714392	7	7	58.33	46.67	11.66	0.703567101897968	1.57213637580318	0.272210190575821	9.67965242456006
chr1	204714392	204768154	7	7	58.33	46.67	11.66	0.703567101897968	1.57213637580318	0.272210190575821	9.67965242456006
chr1	204768154	204888000	7	7	58.33	46.67	11.66	0.703567101897968	1.57213637580318	0.272210190575821	9.67965242456006
chr1	204888000	204891757	8	7	66.67	46.67	20	0.440795082334993	2.21542617416753	0.375380972752209	14.9557914097356
chr1	204891757	205305361	8	7	66.67	46.67	20	0.440795082334993	2.21542617416753	0.375380972752209	14.9557914097356
chr1	205305361	207264933	8	7	66.67	46.67	20	0.440795082334993	2.21542617416753	0.375380972752209	14.9557914097356
chr1	207264933	207882677	7	7	58.33	46.67	11.66	0.703567101897968	1.57213637580318	0.272210190575821	9.67965242456006
chr1	207882677	208039415	7	7	58.33	46.67	11.66	0.703567101897968	1.57213637580318	0.272210190575821	9.67965242456006
chr1	208039415	208181306	7	7	58.33	46.67	11.66	0.703567101897968	1.57213637580318	0.272210190575821	9.67965242456006
chr1	208181306	208447691	7	7	58.33	46.67	11.66	0.703567101897968	1.57213637580318	0.272210190575821	9.67965242456006
chr1	208447691	208450101	7	7	58.33	46.67	11.66	0.703567101897968	1.57213637580318	0.272210190575821	9.67965242456006
chr1	208450101	208526587	7	7	58.33	46.67	11.66	0.703567101897968	1.57213637580318	0.272210190575821	9.67965242456006
chr1	208526587	208571718	7	7	58.33	46.67	11.66	0.703567101897968	1.57213637580318	0.272210190575821	9.67965242456006
chr1	208571718	208573487	7	7	58.33	46.67	11.66	0.703567101897968	1.57213637580318	0.272210190575821	9.67965242456006
chr1	208573487	209064837	7	7	58.33	46.67	11.66	0.703567101897968	1.57213637580318	0.272210190575821	9.67965242456006
chr1	209064837	209083895	7	7	58.33	46.67	11.66	0.703567101897968	1.57213637580318	0.272210190575821	9.67965242456006
chr1	209083895	209183479	7	7	58.33	46.67	11.66	0.703567101897968	1.57213637580318	0.272210190575821	9.67965242456006
chr1	209183479	209603306	7	7	58.33	46.67	11.66	0.703567101897968	1.57213637580318	0.272210190575821	9.67965242456006
chr1	209603306	209613140	7	7	58.33	46.67	11.66	0.703567101897968	1.57213637580318	0.272210190575821	9.67965242456006
chr1	209613140	209629836	7	7	58.33	46.67	11.66	0.703567101897968	1.57213637580318	0.272210190575821	9.67965242456006
chr1	209629836	209666079	7	7	58.33	46.67	11.66	0.703567101897968	1.57213637580318	0.272210190575821	9.67965242456006
chr1	209666079	209677223	7	7	58.33	46.67	11.66	0.703567101897968	1.57213637580318	0.272210190575821	9.67965242456006
chr1	209677223	209687779	7	7	58.33	46.67	11.66	0.703567101897968	1.57213637580318	0.272210190575821	9.67965242456006
chr1	209687779	209881209	7	7	58.33	46.67	11.66	0.703567101897968	1.57213637580318	0.272210190575821	9.67965242456006
chr1	209881209	210606060	7	7	58.33	46.67	11.66	0.703567101897968	1.57213637580318	0.272210190575821	9.67965242456006
chr1	210606060	210699059	7	7	58.33	46.67	11.66	0.703567101897968	1.57213637580318	0.272210190575821	9.67965242456006
chr1	210699059	210732115	7	7	58.33	46.67	11.66	0.703567101897968	1.57213637580318	0.272210190575821	9.67965242456006
chr1	210732115	210964591	7	7	58.33	46.67	11.66	0.703567101897968	1.57213637580318	0.272210190575821	9.67965242456006
chr1	210964591	211052756	7	7	58.33	46.67	11.66	0.703567101897968	1.57213637580318	0.272210190575821	9.67965242456006
chr1	211052756	211247648	7	7	58.33	46.67	11.66	0.703567101897968	1.57213637580318	0.272210190575821	9.67965242456006
chr1	211247648	211649086	6	7	50	46.67	3.33	1	1.13721083598709	0.194904324319337	6.71097268162314
chr1	211649086	211649227	6	7	50	46.67	3.33	1	1.13721083598709	0.194904324319337	6.71097268162314
chr1	211649227	211753637	6	7	50	46.67	3.33	1	1.13721083598709	0.194904324319337	6.71097268162314
chr1	211753637	212345289	6	7	50	46.67	3.33	1	1.13721083598709	0.194904324319337	6.71097268162314
chr1	212345289	212972542	6	7	50	46.67	3.33	1	1.13721083598709	0.194904324319337	6.71097268162314
chr1	212972542	213115220	6	7	50	46.67	3.33	1	1.13721083598709	0.194904324319337	6.71097268162314
chr1	213115220	213263763	6	7	50	46.67	3.33	1	1.13721083598709	0.194904324319337	6.71097268162314
chr1	213263763	213401679	6	7	50	46.67	3.33	1	1.13721083598709	0.194904324319337	6.71097268162314
chr1	213401679	213657870	6	7	50	46.67	3.33	1	1.13721083598709	0.194904324319337	6.71097268162314
chr1	213657870	213759684	6	7	50	46.67	3.33	1	1.13721083598709	0.194904324319337	6.71097268162314
chr1	213759684	214426424	6	7	50	46.67	3.33	1	1.13721083598709	0.194904324319337	6.71097268162314
chr1	214426424	214862771	6	7	50	46.67	3.33	1	1.13721083598709	0.194904324319337	6.71097268162314
chr1	214862771	214863082	6	8	50	53.33	-3.33	1	0.879344417371831	0.149009696126216	5.13072248905863
chr1	214863082	214911802	6	8	50	53.33	-3.33	1	0.879344417371831	0.149009696126216	5.13072248905863
chr1	214911802	214946019	6	8	50	53.33	-3.33	1	0.879344417371831	0.149009696126216	5.13072248905863
chr1	214946019	214999361	6	8	50	53.33	-3.33	1	0.879344417371831	0.149009696126216	5.13072248905863
chr1	214999361	215004599	6	7	50	46.67	3.33	1	1.13721083598709	0.194904324319337	6.71097268162314
chr1	215004599	215012423	6	7	50	46.67	3.33	1	1.13721083598709	0.194904324319337	6.71097268162314
chr1	215012423	215046296	6	7	50	46.67	3.33	1	1.13721083598709	0.194904324319337	6.71097268162314
chr1	215046296	215134177	6	7	50	46.67	3.33	1	1.13721083598709	0.194904324319337	6.71097268162314
chr1	215134177	215183085	6	7	50	46.67	3.33	1	1.13721083598709	0.194904324319337	6.71097268162314
chr1	215183085	215227236	6	7	50	46.67	3.33	1	1.13721083598709	0.194904324319337	6.71097268162314
chr1	215227236	215831218	6	7	50	46.67	3.33	1	1.13721083598709	0.194904324319337	6.71097268162314
chr1	215831218	215951646	6	7	50	46.67	3.33	1	1.13721083598709	0.194904324319337	6.71097268162314
chr1	215951646	215972732	6	7	50	46.67	3.33	1	1.13721083598709	0.194904324319337	6.71097268162314
chr1	215972732	216055962	6	7	50	46.67	3.33	1	1.13721083598709	0.194904324319337	6.71097268162314
chr1	216055962	216320751	6	7	50	46.67	3.33	1	1.13721083598709	0.194904324319337	6.71097268162314
chr1	216320751	216641338	6	7	50	46.67	3.33	1	1.13721083598709	0.194904324319337	6.71097268162314
chr1	216641338	216723984	6	7	50	46.67	3.33	1	1.13721083598709	0.194904324319337	6.71097268162314
chr1	216723984	216730826	6	7	50	46.67	3.33	1	1.13721083598709	0.194904324319337	6.71097268162314
chr1	216730826	219255201	6	7	50	46.67	3.33	1	1.13721083598709	0.194904324319337	6.71097268162314
chr1	219255201	219414089	6	7	50	46.67	3.33	1	1.13721083598709	0.194904324319337	6.71097268162314
chr1	219414089	220112202	6	7	50	46.67	3.33	1	1.13721083598709	0.194904324319337	6.71097268162314
chr1	220112202	220208974	6	7	50	46.67	3.33	1	1.13721083598709	0.194904324319337	6.71097268162314
chr1	220208974	223673190	6	7	50	46.67	3.33	1	1.13721083598709	0.194904324319337	6.71097268162314
chr1	223673190	224085925	6	7	50	46.67	3.33	1	1.13721083598709	0.194904324319337	6.71097268162314
chr1	224085925	224269505	6	7	50	46.67	3.33	1	1.13721083598709	0.194904324319337	6.71097268162314
chr1	224269505	224287596	6	7	50	46.67	3.33	1	1.13721083598709	0.194904324319337	6.71097268162314
chr1	224287596	224805411	6	7	50	46.67	3.33	1	1.13721083598709	0.194904324319337	6.71097268162314
chr1	224805411	224900055	6	7	50	46.67	3.33	1	1.13721083598709	0.194904324319337	6.71097268162314
chr1	224900055	225880038	6	7	50	46.67	3.33	1	1.13721083598709	0.194904324319337	6.71097268162314
chr1	225880038	230228742	6	7	50	46.67	3.33	1	1.13721083598709	0.194904324319337	6.71097268162314
chr1	230228742	230328196	6	7	50	46.67	3.33	1	1.13721083598709	0.194904324319337	6.71097268162314
chr1	230328196	232432980	6	7	50	46.67	3.33	1	1.13721083598709	0.194904324319337	6.71097268162314
chr1	232432980	232507194	6	7	50	46.67	3.33	1	1.13721083598709	0.194904324319337	6.71097268162314
chr1	232507194	232638184	6	7	50	46.67	3.33	1	1.13721083598709	0.194904324319337	6.71097268162314
chr1	232638184	232726409	6	7	50	46.67	3.33	1	1.13721083598709	0.194904324319337	6.71097268162314
chr1	232726409	233387528	6	7	50	46.67	3.33	1	1.13721083598709	0.194904324319337	6.71097268162314
chr1	233387528	236296233	6	7	50	46.67	3.33	1	1.13721083598709	0.194904324319337	6.71097268162314
chr1	236296233	237735156	7	7	58.33	46.67	11.66	0.703567101897968	1.57213637580318	0.272210190575821	9.67965242456006
chr1	237735156	237815856	7	7	58.33	46.67	11.66	0.703567101897968	1.57213637580318	0.272210190575821	9.67965242456006
chr1	237815856	238264172	7	7	58.33	46.67	11.66	0.703567101897968	1.57213637580318	0.272210190575821	9.67965242456006
chr1	238264172	239328459	6	7	50	46.67	3.33	1	1.13721083598709	0.194904324319337	6.71097268162314
chr1	239328459	239927004	6	7	50	46.67	3.33	1	1.13721083598709	0.194904324319337	6.71097268162314
chr1	239927004	239989298	6	7	50	46.67	3.33	1	1.13721083598709	0.194904324319337	6.71097268162314
chr1	239989298	240121020	6	7	50	46.67	3.33	1	1.13721083598709	0.194904324319337	6.71097268162314
chr1	240121020	240548294	6	7	50	46.67	3.33	1	1.13721083598709	0.194904324319337	6.71097268162314
chr1	240548294	241526165	7	7	58.33	46.67	11.66	0.703567101897968	1.57213637580318	0.272210190575821	9.67965242456006
chr1	241526165	241601886	7	7	58.33	46.67	11.66	0.703567101897968	1.57213637580318	0.272210190575821	9.67965242456006
chr1	241601886	242671364	7	7	58.33	46.67	11.66	0.703567101897968	1.57213637580318	0.272210190575821	9.67965242456006
chr1	242671364	243662380	7	7	58.33	46.67	11.66	0.703567101897968	1.57213637580318	0.272210190575821	9.67965242456006
chr1	243662380	243781179	7	6	58.33	40	18.33	0.449481760667654	2.04175181088818	0.35266233801778	12.8990135264782
chr1	243781179	245124655	7	7	58.33	46.67	11.66	0.703567101897968	1.57213637580318	0.272210190575821	9.67965242456006
chr1	245124655	245229526	7	7	58.33	46.67	11.66	0.703567101897968	1.57213637580318	0.272210190575821	9.67965242456006
chr1	245229526	245521026	7	7	58.33	46.67	11.66	0.703567101897968	1.57213637580318	0.272210190575821	9.67965242456006
chr1	245521026	245818784	7	7	58.33	46.67	11.66	0.703567101897968	1.57213637580318	0.272210190575821	9.67965242456006
chr1	245818784	245906987	7	7	58.33	46.67	11.66	0.703567101897968	1.57213637580318	0.272210190575821	9.67965242456006
chr1	245906987	245968631	7	7	58.33	46.67	11.66	0.703567101897968	1.57213637580318	0.272210190575821	9.67965242456006
chr1	245968631	245977359	7	7	58.33	46.67	11.66	0.703567101897968	1.57213637580318	0.272210190575821	9.67965242456006
chr1	245977359	246058329	7	7	58.33	46.67	11.66	0.703567101897968	1.57213637580318	0.272210190575821	9.67965242456006
chr1	246058329	247463121	7	7	58.33	46.67	11.66	0.703567101897968	1.57213637580318	0.272210190575821	9.67965242456006
chr1	247463121	247751875	7	7	58.33	46.67	11.66	0.703567101897968	1.57213637580318	0.272210190575821	9.67965242456006
chr1	247751875	247876098	7	7	58.33	46.67	11.66	0.703567101897968	1.57213637580318	0.272210190575821	9.67965242456006
chr1	247876098	247877126	6	7	50	46.67	3.33	1	1.13721083598709	0.194904324319337	6.71097268162314
chr1	247877126	248060460	6	7	50	46.67	3.33	1	1.13721083598709	0.194904324319337	6.71097268162314
chr1	248060460	248181847	6	7	50	46.67	3.33	1	1.13721083598709	0.194904324319337	6.71097268162314
chr1	248181847	248283153	5	7	41.67	46.67	-5	1	0.822491065076997	0.134828273256077	4.81228181294077
chr1	248283153	248343933	6	7	50	46.67	3.33	1	1.13721083598709	0.194904324319337	6.71097268162314
chr1	248343933	248403228	6	7	50	46.67	3.33	1	1.13721083598709	0.194904324319337	6.71097268162314
chr1	248403228	248491926	6	7	50	46.67	3.33	1	1.13721083598709	0.194904324319337	6.71097268162314
chr1	248491926	248492266	6	7	50	46.67	3.33	1	1.13721083598709	0.194904324319337	6.71097268162314
chr1	248492266	248495917	6	6	50	40	10	0.706824606272715	1.47740323286548	0.25229909577181	8.97509591098944
chr1	248495917	248703504	6	6	50	40	10	0.706824606272715	1.47740323286548	0.25229909577181	8.97509591098944
chr1	248703504	248812363	7	6	58.33	40	18.33	0.449481760667654	2.04175181088818	0.35266233801778	12.8990135264782
chr1	248812363	249250621	7	6	58.33	40	18.33	0.449481760667654	2.04175181088818	0.35266233801778	12.8990135264782
chr2	0	589746	5	8	41.67	53.33	-11.66	0.703567101897968	0.636077133886756	0.103309494611884	3.67363175450796
chr2	589746	590360	6	8	50	53.33	-3.33	1	0.879344417371831	0.149009696126216	5.13072248905863
chr2	590360	651235	6	8	50	53.33	-3.33	1	0.879344417371831	0.149009696126216	5.13072248905863
chr2	651235	651503	6	8	50	53.33	-3.33	1	0.879344417371831	0.149009696126216	5.13072248905863
chr2	651503	651620	6	8	50	53.33	-3.33	1	0.879344417371831	0.149009696126216	5.13072248905863
chr2	651620	3499845	5	8	41.67	53.33	-11.66	0.703567101897968	0.636077133886756	0.103309494611884	3.67363175450796
chr2	3499845	3695432	5	8	41.67	53.33	-11.66	0.703567101897968	0.636077133886756	0.103309494611884	3.67363175450796
chr2	3695432	4141285	5	8	41.67	53.33	-11.66	0.703567101897968	0.636077133886756	0.103309494611884	3.67363175450796
chr2	4141285	4150561	5	8	41.67	53.33	-11.66	0.703567101897968	0.636077133886756	0.103309494611884	3.67363175450796
chr2	4150561	4198875	4	8	33.33	53.33	-20	0.440795082334993	0.451380421365545	0.0668637300831195	2.66396027659107
chr2	4198875	4227047	4	7	33.33	46.67	-13.34	0.69596625835689	0.583466572724602	0.0869852876518956	3.49249390749573
chr2	4227047	4241345	4	8	33.33	53.33	-20	0.440795082334993	0.451380421365545	0.0668637300831195	2.66396027659107
chr2	4241345	8101306	5	8	41.67	53.33	-11.66	0.703567101897968	0.636077133886756	0.103309494611884	3.67363175450796
chr2	8101306	8364523	5	8	41.67	53.33	-11.66	0.703567101897968	0.636077133886756	0.103309494611884	3.67363175450796
chr2	8364523	9094986	6	8	50	53.33	-3.33	1	0.879344417371831	0.149009696126216	5.13072248905863
chr2	9094986	9805695	6	8	50	53.33	-3.33	1	0.879344417371831	0.149009696126216	5.13072248905863
chr2	9805695	10987837	6	8	50	53.33	-3.33	1	0.879344417371831	0.149009696126216	5.13072248905863
chr2	10987837	12845256	6	8	50	53.33	-3.33	1	0.879344417371831	0.149009696126216	5.13072248905863
chr2	12845256	14081978	5	8	41.67	53.33	-11.66	0.703567101897968	0.636077133886756	0.103309494611884	3.67363175450796
chr2	14081978	14082941	5	8	41.67	53.33	-11.66	0.703567101897968	0.636077133886756	0.103309494611884	3.67363175450796
chr2	14082941	14545952	5	8	41.67	53.33	-11.66	0.703567101897968	0.636077133886756	0.103309494611884	3.67363175450796
chr2	14545952	14686555	5	8	41.67	53.33	-11.66	0.703567101897968	0.636077133886756	0.103309494611884	3.67363175450796
chr2	14686555	14777109	5	8	41.67	53.33	-11.66	0.703567101897968	0.636077133886756	0.103309494611884	3.67363175450796
chr2	14777109	15132636	5	8	41.67	53.33	-11.66	0.703567101897968	0.636077133886756	0.103309494611884	3.67363175450796
chr2	15132636	15217931	5	8	41.67	53.33	-11.66	0.703567101897968	0.636077133886756	0.103309494611884	3.67363175450796
chr2	15217931	15314222	5	8	41.67	53.33	-11.66	0.703567101897968	0.636077133886756	0.103309494611884	3.67363175450796
chr2	15314222	15462317	5	8	41.67	53.33	-11.66	0.703567101897968	0.636077133886756	0.103309494611884	3.67363175450796
chr2	15462317	15518130	5	8	41.67	53.33	-11.66	0.703567101897968	0.636077133886756	0.103309494611884	3.67363175450796
chr2	15518130	15704994	5	8	41.67	53.33	-11.66	0.703567101897968	0.636077133886756	0.103309494611884	3.67363175450796
chr2	15704994	16177823	5	8	41.67	53.33	-11.66	0.703567101897968	0.636077133886756	0.103309494611884	3.67363175450796
chr2	16177823	16462547	5	8	41.67	53.33	-11.66	0.703567101897968	0.636077133886756	0.103309494611884	3.67363175450796
chr2	16462547	16575910	5	8	41.67	53.33	-11.66	0.703567101897968	0.636077133886756	0.103309494611884	3.67363175450796
chr2	16575910	16646396	5	8	41.67	53.33	-11.66	0.703567101897968	0.636077133886756	0.103309494611884	3.67363175450796
chr2	16646396	16673052	5	8	41.67	53.33	-11.66	0.703567101897968	0.636077133886756	0.103309494611884	3.67363175450796
chr2	16673052	16704760	5	7	41.67	46.67	-5	1	0.822491065076997	0.134828273256077	4.81228181294077
chr2	16704760	16763190	5	7	41.67	46.67	-5	1	0.822491065076997	0.134828273256077	4.81228181294077
chr2	16763190	17438184	5	8	41.67	53.33	-11.66	0.703567101897968	0.636077133886756	0.103309494611884	3.67363175450796
chr2	17438184	17535156	5	9	41.67	60	-18.33	0.449481760667654	0.48977549311686	0.0775253082685177	2.83557355633928
chr2	17535156	18823331	5	8	41.67	53.33	-11.66	0.703567101897968	0.636077133886756	0.103309494611884	3.67363175450796
chr2	18823331	18910918	5	7	41.67	46.67	-5	1	0.822491065076997	0.134828273256077	4.81228181294077
chr2	18910918	19271706	5	8	41.67	53.33	-11.66	0.703567101897968	0.636077133886756	0.103309494611884	3.67363175450796
chr2	19271706	19920585	5	8	41.67	53.33	-11.66	0.703567101897968	0.636077133886756	0.103309494611884	3.67363175450796
chr2	19920585	21543176	5	8	41.67	53.33	-11.66	0.703567101897968	0.636077133886756	0.103309494611884	3.67363175450796
chr2	21543176	22729467	5	8	41.67	53.33	-11.66	0.703567101897968	0.636077133886756	0.103309494611884	3.67363175450796
chr2	22729467	22831884	5	8	41.67	53.33	-11.66	0.703567101897968	0.636077133886756	0.103309494611884	3.67363175450796
chr2	22831884	25073472	5	8	41.67	53.33	-11.66	0.703567101897968	0.636077133886756	0.103309494611884	3.67363175450796
chr2	25073472	25369131	5	8	41.67	53.33	-11.66	0.703567101897968	0.636077133886756	0.103309494611884	3.67363175450796
chr2	25369131	26793013	5	8	41.67	53.33	-11.66	0.703567101897968	0.636077133886756	0.103309494611884	3.67363175450796
chr2	26793013	26966488	5	8	41.67	53.33	-11.66	0.703567101897968	0.636077133886756	0.103309494611884	3.67363175450796
chr2	26966488	27052192	5	8	41.67	53.33	-11.66	0.703567101897968	0.636077133886756	0.103309494611884	3.67363175450796
chr2	27052192	27238503	5	8	41.67	53.33	-11.66	0.703567101897968	0.636077133886756	0.103309494611884	3.67363175450796
chr2	27238503	29115435	5	8	41.67	53.33	-11.66	0.703567101897968	0.636077133886756	0.103309494611884	3.67363175450796
chr2	29115435	30030061	5	8	41.67	53.33	-11.66	0.703567101897968	0.636077133886756	0.103309494611884	3.67363175450796
chr2	30030061	30114357	6	8	50	53.33	-3.33	1	0.879344417371831	0.149009696126216	5.13072248905863
chr2	30114357	31043581	5	8	41.67	53.33	-11.66	0.703567101897968	0.636077133886756	0.103309494611884	3.67363175450796
chr2	31043581	31595388	5	8	41.67	53.33	-11.66	0.703567101897968	0.636077133886756	0.103309494611884	3.67363175450796
chr2	31595388	33921651	5	8	41.67	53.33	-11.66	0.703567101897968	0.636077133886756	0.103309494611884	3.67363175450796
chr2	33921651	34015806	5	8	41.67	53.33	-11.66	0.703567101897968	0.636077133886756	0.103309494611884	3.67363175450796
chr2	34015806	34156302	5	7	41.67	46.67	-5	1	0.822491065076997	0.134828273256077	4.81228181294077
chr2	34156302	34242512	5	8	41.67	53.33	-11.66	0.703567101897968	0.636077133886756	0.103309494611884	3.67363175450796
chr2	34242512	34381539	5	7	41.67	46.67	-5	1	0.822491065076997	0.134828273256077	4.81228181294077
chr2	34381539	34473492	5	7	41.67	46.67	-5	1	0.822491065076997	0.134828273256077	4.81228181294077
chr2	34473492	34639108	4	7	33.33	46.67	-13.34	0.69596625835689	0.583466572724602	0.0869852876518956	3.49249390749573
chr2	34639108	34695192	4	8	33.33	53.33	-20	0.440795082334993	0.451380421365545	0.0668637300831195	2.66396027659107
chr2	34695192	34700348	2	7	16.67	46.67	-30	0.217238749046529	0.241564168691678	0.0193200963859475	1.76727515172775
chr2	34700348	34740778	2	6	16.67	40	-23.33	0.235748792270531	0.313526665864717	0.0248256957876347	2.37017973886361
chr2	34740778	34740919	2	7	16.67	46.67	-30	0.217238749046529	0.241564168691678	0.0193200963859475	1.76727515172775
chr2	34740919	34741962	3	7	25	46.67	-21.67	0.424408848207475	0.394976865912884	0.0486750882093708	2.51906850630571
chr2	34741962	34753132	4	7	33.33	46.67	-13.34	0.69596625835689	0.583466572724602	0.0869852876518956	3.49249390749573
chr2	34753132	34766874	4	6	33.33	40	-6.67	1	0.758025342754006	0.112229775069193	4.68658431566107
chr2	34766874	35851250	4	7	33.33	46.67	-13.34	0.69596625835689	0.583466572724602	0.0869852876518956	3.49249390749573
chr2	35851250	35859206	4	7	33.33	46.67	-13.34	0.69596625835689	0.583466572724602	0.0869852876518956	3.49249390749573
chr2	35859206	35926299	4	7	33.33	46.67	-13.34	0.69596625835689	0.583466572724602	0.0869852876518956	3.49249390749573
chr2	35926299	35954395	4	7	33.33	46.67	-13.34	0.69596625835689	0.583466572724602	0.0869852876518956	3.49249390749573
chr2	35954395	36017832	4	7	33.33	46.67	-13.34	0.69596625835689	0.583466572724602	0.0869852876518956	3.49249390749573
chr2	36017832	36246660	5	7	41.67	46.67	-5	1	0.822491065076997	0.134828273256077	4.81228181294077
chr2	36246660	36570519	5	8	41.67	53.33	-11.66	0.703567101897968	0.636077133886756	0.103309494611884	3.67363175450796
chr2	36570519	36667060	5	8	41.67	53.33	-11.66	0.703567101897968	0.636077133886756	0.103309494611884	3.67363175450796
chr2	36667060	36720689	5	8	41.67	53.33	-11.66	0.703567101897968	0.636077133886756	0.103309494611884	3.67363175450796
chr2	36720689	36780664	5	8	41.67	53.33	-11.66	0.703567101897968	0.636077133886756	0.103309494611884	3.67363175450796
chr2	36780664	36953407	5	8	41.67	53.33	-11.66	0.703567101897968	0.636077133886756	0.103309494611884	3.67363175450796
chr2	36953407	37710111	5	8	41.67	53.33	-11.66	0.703567101897968	0.636077133886756	0.103309494611884	3.67363175450796
chr2	37710111	37819704	5	8	41.67	53.33	-11.66	0.703567101897968	0.636077133886756	0.103309494611884	3.67363175450796
chr2	37819704	37848318	5	8	41.67	53.33	-11.66	0.703567101897968	0.636077133886756	0.103309494611884	3.67363175450796
chr2	37848318	37856351	5	8	41.67	53.33	-11.66	0.703567101897968	0.636077133886756	0.103309494611884	3.67363175450796
chr2	37856351	37905440	5	8	41.67	53.33	-11.66	0.703567101897968	0.636077133886756	0.103309494611884	3.67363175450796
chr2	37905440	38029755	5	7	41.67	46.67	-5	1	0.822491065076997	0.134828273256077	4.81228181294077
chr2	38029755	38098813	5	8	41.67	53.33	-11.66	0.703567101897968	0.636077133886756	0.103309494611884	3.67363175450796
chr2	38098813	38270340	5	8	41.67	53.33	-11.66	0.703567101897968	0.636077133886756	0.103309494611884	3.67363175450796
chr2	38270340	39131501	5	8	41.67	53.33	-11.66	0.703567101897968	0.636077133886756	0.103309494611884	3.67363175450796
chr2	39131501	39361700	5	8	41.67	53.33	-11.66	0.703567101897968	0.636077133886756	0.103309494611884	3.67363175450796
chr2	39361700	39953614	5	8	41.67	53.33	-11.66	0.703567101897968	0.636077133886756	0.103309494611884	3.67363175450796
chr2	39953614	40059807	6	8	50	53.33	-3.33	1	0.879344417371831	0.149009696126216	5.13072248905863
chr2	40059807	40159345	5	8	41.67	53.33	-11.66	0.703567101897968	0.636077133886756	0.103309494611884	3.67363175450796
chr2	40159345	40376166	5	8	41.67	53.33	-11.66	0.703567101897968	0.636077133886756	0.103309494611884	3.67363175450796
chr2	40376166	40412012	5	7	41.67	46.67	-5	1	0.822491065076997	0.134828273256077	4.81228181294077
chr2	40412012	40463383	5	7	41.67	46.67	-5	1	0.822491065076997	0.134828273256077	4.81228181294077
chr2	40463383	40607983	5	7	41.67	46.67	-5	1	0.822491065076997	0.134828273256077	4.81228181294077
chr2	40607983	40714025	5	7	41.67	46.67	-5	1	0.822491065076997	0.134828273256077	4.81228181294077
chr2	40714025	41100233	5	7	41.67	46.67	-5	1	0.822491065076997	0.134828273256077	4.81228181294077
chr2	41100233	41367456	4	7	33.33	46.67	-13.34	0.69596625835689	0.583466572724602	0.0869852876518956	3.49249390749573
chr2	41367456	41380520	5	7	41.67	46.67	-5	1	0.822491065076997	0.134828273256077	4.81228181294077
chr2	41380520	41443972	6	7	50	46.67	3.33	1	1.13721083598709	0.194904324319337	6.71097268162314
chr2	41443972	41558250	5	7	41.67	46.67	-5	1	0.822491065076997	0.134828273256077	4.81228181294077
chr2	41558250	41671964	5	8	41.67	53.33	-11.66	0.703567101897968	0.636077133886756	0.103309494611884	3.67363175450796
chr2	41671964	41804924	5	7	41.67	46.67	-5	1	0.822491065076997	0.134828273256077	4.81228181294077
chr2	41804924	41940680	5	7	41.67	46.67	-5	1	0.822491065076997	0.134828273256077	4.81228181294077
chr2	41940680	41959434	6	7	50	46.67	3.33	1	1.13721083598709	0.194904324319337	6.71097268162314
chr2	41959434	42151078	6	8	50	53.33	-3.33	1	0.879344417371831	0.149009696126216	5.13072248905863
chr2	42151078	42205733	6	8	50	53.33	-3.33	1	0.879344417371831	0.149009696126216	5.13072248905863
chr2	42205733	42217026	6	8	50	53.33	-3.33	1	0.879344417371831	0.149009696126216	5.13072248905863
chr2	42217026	42295154	6	8	50	53.33	-3.33	1	0.879344417371831	0.149009696126216	5.13072248905863
chr2	42295154	42308078	6	8	50	53.33	-3.33	1	0.879344417371831	0.149009696126216	5.13072248905863
chr2	42308078	42781882	6	8	50	53.33	-3.33	1	0.879344417371831	0.149009696126216	5.13072248905863
chr2	42781882	42949710	6	8	50	53.33	-3.33	1	0.879344417371831	0.149009696126216	5.13072248905863
chr2	42949710	43105528	6	8	50	53.33	-3.33	1	0.879344417371831	0.149009696126216	5.13072248905863
chr2	43105528	43165574	6	8	50	53.33	-3.33	1	0.879344417371831	0.149009696126216	5.13072248905863
chr2	43165574	43222874	6	8	50	53.33	-3.33	1	0.879344417371831	0.149009696126216	5.13072248905863
chr2	43222874	43767402	6	8	50	53.33	-3.33	1	0.879344417371831	0.149009696126216	5.13072248905863
chr2	43767402	44270755	6	8	50	53.33	-3.33	1	0.879344417371831	0.149009696126216	5.13072248905863
chr2	44270755	44501563	6	8	50	53.33	-3.33	1	0.879344417371831	0.149009696126216	5.13072248905863
chr2	44501563	45040273	6	8	50	53.33	-3.33	1	0.879344417371831	0.149009696126216	5.13072248905863
chr2	45040273	45099002	6	8	50	53.33	-3.33	1	0.879344417371831	0.149009696126216	5.13072248905863
chr2	45099002	45102183	6	8	50	53.33	-3.33	1	0.879344417371831	0.149009696126216	5.13072248905863
chr2	45102183	45122243	6	8	50	53.33	-3.33	1	0.879344417371831	0.149009696126216	5.13072248905863
chr2	45122243	45203626	6	8	50	53.33	-3.33	1	0.879344417371831	0.149009696126216	5.13072248905863
chr2	45203626	45976605	6	8	50	53.33	-3.33	1	0.879344417371831	0.149009696126216	5.13072248905863
chr2	45976605	46862526	6	8	50	53.33	-3.33	1	0.879344417371831	0.149009696126216	5.13072248905863
chr2	46862526	48166320	6	8	50	53.33	-3.33	1	0.879344417371831	0.149009696126216	5.13072248905863
chr2	48166320	48315549	6	8	50	53.33	-3.33	1	0.879344417371831	0.149009696126216	5.13072248905863
chr2	48315549	48556568	6	8	50	53.33	-3.33	1	0.879344417371831	0.149009696126216	5.13072248905863
chr2	48556568	48830926	5	8	41.67	53.33	-11.66	0.703567101897968	0.636077133886756	0.103309494611884	3.67363175450796
chr2	48830926	49547103	5	7	41.67	46.67	-5	1	0.822491065076997	0.134828273256077	4.81228181294077
chr2	49547103	50195813	5	7	41.67	46.67	-5	1	0.822491065076997	0.134828273256077	4.81228181294077
chr2	50195813	50446556	5	7	41.67	46.67	-5	1	0.822491065076997	0.134828273256077	4.81228181294077
chr2	50446556	50677939	5	7	41.67	46.67	-5	1	0.822491065076997	0.134828273256077	4.81228181294077
chr2	50677939	50758776	5	7	41.67	46.67	-5	1	0.822491065076997	0.134828273256077	4.81228181294077
chr2	50758776	50834614	5	7	41.67	46.67	-5	1	0.822491065076997	0.134828273256077	4.81228181294077
chr2	50834614	50894160	5	7	41.67	46.67	-5	1	0.822491065076997	0.134828273256077	4.81228181294077
chr2	50894160	51813052	5	7	41.67	46.67	-5	1	0.822491065076997	0.134828273256077	4.81228181294077
chr2	51813052	51882282	5	7	41.67	46.67	-5	1	0.822491065076997	0.134828273256077	4.81228181294077
chr2	51882282	51964967	5	7	41.67	46.67	-5	1	0.822491065076997	0.134828273256077	4.81228181294077
chr2	51964967	52371205	5	7	41.67	46.67	-5	1	0.822491065076997	0.134828273256077	4.81228181294077
chr2	52371205	52736995	5	7	41.67	46.67	-5	1	0.822491065076997	0.134828273256077	4.81228181294077
chr2	52736995	52747747	5	6	41.67	40	1.67	1	1.06869005374632	0.17427950389438	6.45031819091794
chr2	52747747	52784752	4	5	33.33	33.33	0	1	1	0.14497653555716	6.55325151966373
chr2	52784752	52795100	4	6	33.33	40	-6.67	1	0.758025342754006	0.112229775069193	4.68658431566107
chr2	52795100	52807520	5	6	41.67	40	1.67	1	1.06869005374632	0.17427950389438	6.45031819091794
chr2	52807520	52843796	5	7	41.67	46.67	-5	1	0.822491065076997	0.134828273256077	4.81228181294077
chr2	52843796	53543630	5	7	41.67	46.67	-5	1	0.822491065076997	0.134828273256077	4.81228181294077
chr2	53543630	56743435	5	7	41.67	46.67	-5	1	0.822491065076997	0.134828273256077	4.81228181294077
chr2	56743435	56743564	5	8	41.67	53.33	-11.66	0.703567101897968	0.636077133886756	0.103309494611884	3.67363175450796
chr2	56743564	56743710	5	8	41.67	53.33	-11.66	0.703567101897968	0.636077133886756	0.103309494611884	3.67363175450796
chr2	56743710	56801261	5	8	41.67	53.33	-11.66	0.703567101897968	0.636077133886756	0.103309494611884	3.67363175450796
chr2	56801261	56839071	5	8	41.67	53.33	-11.66	0.703567101897968	0.636077133886756	0.103309494611884	3.67363175450796
chr2	56839071	56843710	5	8	41.67	53.33	-11.66	0.703567101897968	0.636077133886756	0.103309494611884	3.67363175450796
chr2	56843710	57398467	5	8	41.67	53.33	-11.66	0.703567101897968	0.636077133886756	0.103309494611884	3.67363175450796
chr2	57398467	57441801	5	9	41.67	60	-18.33	0.449481760667654	0.48977549311686	0.0775253082685177	2.83557355633928
chr2	57441801	57920871	5	8	41.67	53.33	-11.66	0.703567101897968	0.636077133886756	0.103309494611884	3.67363175450796
chr2	57920871	60936164	5	8	41.67	53.33	-11.66	0.703567101897968	0.636077133886756	0.103309494611884	3.67363175450796
chr2	60936164	60997427	5	8	41.67	53.33	-11.66	0.703567101897968	0.636077133886756	0.103309494611884	3.67363175450796
chr2	60997427	62069226	5	8	41.67	53.33	-11.66	0.703567101897968	0.636077133886756	0.103309494611884	3.67363175450796
chr2	62069226	65716030	6	8	50	53.33	-3.33	1	0.879344417371831	0.149009696126216	5.13072248905863
chr2	65716030	67287516	5	8	41.67	53.33	-11.66	0.703567101897968	0.636077133886756	0.103309494611884	3.67363175450796
chr2	67287516	69329662	5	7	41.67	46.67	-5	1	0.822491065076997	0.134828273256077	4.81228181294077
chr2	69329662	69422894	5	7	41.67	46.67	-5	1	0.822491065076997	0.134828273256077	4.81228181294077
chr2	69422894	69520333	5	7	41.67	46.67	-5	1	0.822491065076997	0.134828273256077	4.81228181294077
chr2	69520333	69691968	6	7	50	46.67	3.33	1	1.13721083598709	0.194904324319337	6.71097268162314
chr2	69691968	69706387	6	7	50	46.67	3.33	1	1.13721083598709	0.194904324319337	6.71097268162314
chr2	69706387	69745765	6	7	50	46.67	3.33	1	1.13721083598709	0.194904324319337	6.71097268162314
chr2	69745765	70000067	6	7	50	46.67	3.33	1	1.13721083598709	0.194904324319337	6.71097268162314
chr2	70000067	70025265	6	7	50	46.67	3.33	1	1.13721083598709	0.194904324319337	6.71097268162314
chr2	70025265	70156855	6	7	50	46.67	3.33	1	1.13721083598709	0.194904324319337	6.71097268162314
chr2	70156855	70163668	6	7	50	46.67	3.33	1	1.13721083598709	0.194904324319337	6.71097268162314
chr2	70163668	70592822	6	7	50	46.67	3.33	1	1.13721083598709	0.194904324319337	6.71097268162314
chr2	70592822	70658031	6	7	50	46.67	3.33	1	1.13721083598709	0.194904324319337	6.71097268162314
chr2	70658031	70764010	6	7	50	46.67	3.33	1	1.13721083598709	0.194904324319337	6.71097268162314
chr2	70764010	71043836	6	7	50	46.67	3.33	1	1.13721083598709	0.194904324319337	6.71097268162314
chr2	71043836	71053664	6	7	50	46.67	3.33	1	1.13721083598709	0.194904324319337	6.71097268162314
chr2	71053664	71232309	6	7	50	46.67	3.33	1	1.13721083598709	0.194904324319337	6.71097268162314
chr2	71232309	74143097	6	7	50	46.67	3.33	1	1.13721083598709	0.194904324319337	6.71097268162314
chr2	74143097	74969776	6	7	50	46.67	3.33	1	1.13721083598709	0.194904324319337	6.71097268162314
chr2	74969776	75490013	5	7	41.67	46.67	-5	1	0.822491065076997	0.134828273256077	4.81228181294077
chr2	75490013	75561623	5	7	41.67	46.67	-5	1	0.822491065076997	0.134828273256077	4.81228181294077
chr2	75561623	75574008	5	7	41.67	46.67	-5	1	0.822491065076997	0.134828273256077	4.81228181294077
chr2	75574008	75629204	5	7	41.67	46.67	-5	1	0.822491065076997	0.134828273256077	4.81228181294077
chr2	75629204	75903693	5	7	41.67	46.67	-5	1	0.822491065076997	0.134828273256077	4.81228181294077
chr2	75903693	79011949	5	6	41.67	40	1.67	1	1.06869005374632	0.17427950389438	6.45031819091794
chr2	79011949	79561829	5	6	41.67	40	1.67	1	1.06869005374632	0.17427950389438	6.45031819091794
chr2	79561829	79567971	5	6	41.67	40	1.67	1	1.06869005374632	0.17427950389438	6.45031819091794
chr2	79567971	79629951	5	6	41.67	40	1.67	1	1.06869005374632	0.17427950389438	6.45031819091794
chr2	79629951	79907578	5	6	41.67	40	1.67	1	1.06869005374632	0.17427950389438	6.45031819091794
chr2	79907578	79986154	5	6	41.67	40	1.67	1	1.06869005374632	0.17427950389438	6.45031819091794
chr2	79986154	80198513	5	6	41.67	40	1.67	1	1.06869005374632	0.17427950389438	6.45031819091794
chr2	80198513	80809532	5	6	41.67	40	1.67	1	1.06869005374632	0.17427950389438	6.45031819091794
chr2	80809532	80915659	5	6	41.67	40	1.67	1	1.06869005374632	0.17427950389438	6.45031819091794
chr2	80915659	81086146	5	6	41.67	40	1.67	1	1.06869005374632	0.17427950389438	6.45031819091794
chr2	81086146	82239422	5	6	41.67	40	1.67	1	1.06869005374632	0.17427950389438	6.45031819091794
chr2	82239422	82427485	5	6	41.67	40	1.67	1	1.06869005374632	0.17427950389438	6.45031819091794
chr2	82427485	82587502	5	6	41.67	40	1.67	1	1.06869005374632	0.17427950389438	6.45031819091794
chr2	82587502	83248826	5	6	41.67	40	1.67	1	1.06869005374632	0.17427950389438	6.45031819091794
chr2	83248826	83352636	5	6	41.67	40	1.67	1	1.06869005374632	0.17427950389438	6.45031819091794
chr2	83352636	83378010	5	6	41.67	40	1.67	1	1.06869005374632	0.17427950389438	6.45031819091794
chr2	83378010	83484166	5	6	41.67	40	1.67	1	1.06869005374632	0.17427950389438	6.45031819091794
chr2	83484166	83485878	5	6	41.67	40	1.67	1	1.06869005374632	0.17427950389438	6.45031819091794
chr2	83485878	83592556	5	6	41.67	40	1.67	1	1.06869005374632	0.17427950389438	6.45031819091794
chr2	83592556	83595248	5	6	41.67	40	1.67	1	1.06869005374632	0.17427950389438	6.45031819091794
chr2	83595248	83890645	5	6	41.67	40	1.67	1	1.06869005374632	0.17427950389438	6.45031819091794
chr2	83890645	83905826	5	6	41.67	40	1.67	1	1.06869005374632	0.17427950389438	6.45031819091794
chr2	83905826	84044115	5	6	41.67	40	1.67	1	1.06869005374632	0.17427950389438	6.45031819091794
chr2	84044115	84056243	5	6	41.67	40	1.67	1	1.06869005374632	0.17427950389438	6.45031819091794
chr2	84056243	84209949	5	6	41.67	40	1.67	1	1.06869005374632	0.17427950389438	6.45031819091794
chr2	84209949	84280552	5	6	41.67	40	1.67	1	1.06869005374632	0.17427950389438	6.45031819091794
chr2	84280552	84310031	5	6	41.67	40	1.67	1	1.06869005374632	0.17427950389438	6.45031819091794
chr2	84310031	84341922	5	6	41.67	40	1.67	1	1.06869005374632	0.17427950389438	6.45031819091794
chr2	84341922	84410961	5	7	41.67	46.67	-5	1	0.822491065076997	0.134828273256077	4.81228181294077
chr2	84410961	84431744	5	7	41.67	46.67	-5	1	0.822491065076997	0.134828273256077	4.81228181294077
chr2	84431744	84507540	5	7	41.67	46.67	-5	1	0.822491065076997	0.134828273256077	4.81228181294077
chr2	84507540	84535082	6	7	50	46.67	3.33	1	1.13721083598709	0.194904324319337	6.71097268162314
chr2	84535082	85146018	6	7	50	46.67	3.33	1	1.13721083598709	0.194904324319337	6.71097268162314
chr2	85146018	85470193	6	7	50	46.67	3.33	1	1.13721083598709	0.194904324319337	6.71097268162314
chr2	85470193	85588254	6	7	50	46.67	3.33	1	1.13721083598709	0.194904324319337	6.71097268162314
chr2	85588254	85700551	6	7	50	46.67	3.33	1	1.13721083598709	0.194904324319337	6.71097268162314
chr2	85700551	85760829	6	7	50	46.67	3.33	1	1.13721083598709	0.194904324319337	6.71097268162314
chr2	85760829	85952033	6	7	50	46.67	3.33	1	1.13721083598709	0.194904324319337	6.71097268162314
chr2	85952033	85960973	6	7	50	46.67	3.33	1	1.13721083598709	0.194904324319337	6.71097268162314
chr2	85960973	86020804	6	7	50	46.67	3.33	1	1.13721083598709	0.194904324319337	6.71097268162314
chr2	86020804	86062860	6	7	50	46.67	3.33	1	1.13721083598709	0.194904324319337	6.71097268162314
chr2	86062860	86076433	6	7	50	46.67	3.33	1	1.13721083598709	0.194904324319337	6.71097268162314
chr2	86076433	86112400	6	7	50	46.67	3.33	1	1.13721083598709	0.194904324319337	6.71097268162314
chr2	86112400	86215374	6	7	50	46.67	3.33	1	1.13721083598709	0.194904324319337	6.71097268162314
chr2	86215374	86254528	6	7	50	46.67	3.33	1	1.13721083598709	0.194904324319337	6.71097268162314
chr2	86254528	86465520	6	7	50	46.67	3.33	1	1.13721083598709	0.194904324319337	6.71097268162314
chr2	86465520	86559942	6	7	50	46.67	3.33	1	1.13721083598709	0.194904324319337	6.71097268162314
chr2	86559942	86865517	6	7	50	46.67	3.33	1	1.13721083598709	0.194904324319337	6.71097268162314
chr2	86865517	87334473	6	7	50	46.67	3.33	1	1.13721083598709	0.194904324319337	6.71097268162314
chr2	87334473	87411127	6	7	50	46.67	3.33	1	1.13721083598709	0.194904324319337	6.71097268162314
chr2	87411127	87471902	6	8	50	53.33	-3.33	1	0.879344417371831	0.149009696126216	5.13072248905863
chr2	87471902	88393075	6	8	50	53.33	-3.33	1	0.879344417371831	0.149009696126216	5.13072248905863
chr2	88393075	88527061	6	8	50	53.33	-3.33	1	0.879344417371831	0.149009696126216	5.13072248905863
chr2	88527061	88738899	6	8	50	53.33	-3.33	1	0.879344417371831	0.149009696126216	5.13072248905863
chr2	88738899	88949014	6	7	50	46.67	3.33	1	1.13721083598709	0.194904324319337	6.71097268162314
chr2	88949014	89078171	6	8	50	53.33	-3.33	1	0.879344417371831	0.149009696126216	5.13072248905863
chr2	89078171	89126253	6	8	50	53.33	-3.33	1	0.879344417371831	0.149009696126216	5.13072248905863
chr2	89126253	89132096	7	8	58.33	53.33	5	1	1.21581867871888	0.207801629013265	7.41684200094084
chr2	89132096	89133378	8	9	66.67	60	6.67	1	1.31921710739494	0.213375015287428	8.9102914033595
chr2	89133378	89136136	9	9	75	60	15	0.682837528604119	1.94945106542781	0.295756422966307	15.9479841216638
chr2	89136136	89136152	9	9	75	60	15	0.682837528604119	1.94945106542781	0.295756422966307	15.9479841216638
chr2	89136152	89136167	9	9	75	60	15	0.682837528604119	1.94945106542781	0.295756422966307	15.9479841216638
chr2	89136167	89144104	9	9	75	60	15	0.682837528604119	1.94945106542781	0.295756422966307	15.9479841216638
chr2	89144104	89144968	10	11	83.33	73.33	10	0.66183574879227	1.77913951278742	0.201192755330355	23.7663177755594
chr2	89144968	89145847	10	13	83.33	86.67	-3.34	1	0.776816640103939	0.0482641148422672	12.479941553249
chr2	89145847	89146088	11	14	91.67	93.33	-1.66	1	0.792829838232829	0.00935906242028295	67.1852583502295
chr2	89146088	89148677	12	14	100	93.33	6.67	1	Inf	0.020528125	Inf
chr2	89148677	89153540	12	15	100	100	0	1	0	0	Inf
chr2	89153540	89377330	12	15	100	100	0	1	0	0	Inf
chr2	89377330	89388678	12	15	100	100	0	1	0	0	Inf
chr2	89388678	89406043	12	15	100	100	0	1	0	0	Inf
chr2	89406043	89413132	12	15	100	100	0	1	0	0	Inf
chr2	89413132	89418269	12	15	100	100	0	1	0	0	Inf
chr2	89418269	89423512	12	13	100	86.67	13.33	0.487179487179487	Inf	0.150819665989526	Inf
chr2	89423512	89464861	12	13	100	86.67	13.33	0.487179487179487	Inf	0.150819665989526	Inf
chr2	89464861	89469407	12	13	100	86.67	13.33	0.487179487179487	Inf	0.150819665989526	Inf
chr2	89469407	89548455	12	13	100	86.67	13.33	0.487179487179487	Inf	0.150819665989526	Inf
chr2	89548455	90321410	11	13	91.67	86.67	5	1	1.66074866546063	0.0765291891707409	108.703279336701
chr2	90321410	91618895	0	0	0	0	0	1	0	0	Inf
chr2	91618895	93300000	9	11	75	73.33	1.67	1	1.08738609010346	0.140484012772465	9.45445210059098
chr2	93300000	95327875	0	0	0	0	0	1	0	0	Inf
chr2	95327875	98660068	5	7	41.67	46.67	-5	1	0.822491065076997	0.134828273256077	4.81228181294077
chr2	98660068	99036466	5	7	41.67	46.67	-5	1	0.822491065076997	0.134828273256077	4.81228181294077
chr2	99036466	99065641	5	8	41.67	53.33	-11.66	0.703567101897968	0.636077133886756	0.103309494611884	3.67363175450796
chr2	99065641	99224006	6	8	50	53.33	-3.33	1	0.879344417371831	0.149009696126216	5.13072248905863
chr2	99224006	99248491	6	7	50	46.67	3.33	1	1.13721083598709	0.194904324319337	6.71097268162314
chr2	99248491	99982102	5	7	41.67	46.67	-5	1	0.822491065076997	0.134828273256077	4.81228181294077
chr2	99982102	101281134	5	8	41.67	53.33	-11.66	0.703567101897968	0.636077133886756	0.103309494611884	3.67363175450796
chr2	101281134	101282702	5	8	41.67	53.33	-11.66	0.703567101897968	0.636077133886756	0.103309494611884	3.67363175450796
chr2	101282702	101339473	5	8	41.67	53.33	-11.66	0.703567101897968	0.636077133886756	0.103309494611884	3.67363175450796
chr2	101339473	101348437	5	8	41.67	53.33	-11.66	0.703567101897968	0.636077133886756	0.103309494611884	3.67363175450796
chr2	101348437	102397274	5	8	41.67	53.33	-11.66	0.703567101897968	0.636077133886756	0.103309494611884	3.67363175450796
chr2	102397274	103087816	5	8	41.67	53.33	-11.66	0.703567101897968	0.636077133886756	0.103309494611884	3.67363175450796
chr2	103087816	103179784	5	8	41.67	53.33	-11.66	0.703567101897968	0.636077133886756	0.103309494611884	3.67363175450796
chr2	103179784	103213317	5	8	41.67	53.33	-11.66	0.703567101897968	0.636077133886756	0.103309494611884	3.67363175450796
chr2	103213317	105729857	5	8	41.67	53.33	-11.66	0.703567101897968	0.636077133886756	0.103309494611884	3.67363175450796
chr2	105729857	106036592	6	8	50	53.33	-3.33	1	0.879344417371831	0.149009696126216	5.13072248905863
chr2	106036592	106336164	6	8	50	53.33	-3.33	1	0.879344417371831	0.149009696126216	5.13072248905863
chr2	106336164	106422541	6	8	50	53.33	-3.33	1	0.879344417371831	0.149009696126216	5.13072248905863
chr2	106422541	106439354	6	8	50	53.33	-3.33	1	0.879344417371831	0.149009696126216	5.13072248905863
chr2	106439354	106535422	5	8	41.67	53.33	-11.66	0.703567101897968	0.636077133886756	0.103309494611884	3.67363175450796
chr2	106535422	107410877	5	8	41.67	53.33	-11.66	0.703567101897968	0.636077133886756	0.103309494611884	3.67363175450796
chr2	107410877	108681733	5	8	41.67	53.33	-11.66	0.703567101897968	0.636077133886756	0.103309494611884	3.67363175450796
chr2	108681733	108742951	5	8	41.67	53.33	-11.66	0.703567101897968	0.636077133886756	0.103309494611884	3.67363175450796
chr2	108742951	109663461	5	8	41.67	53.33	-11.66	0.703567101897968	0.636077133886756	0.103309494611884	3.67363175450796
chr2	109663461	109721380	5	8	41.67	53.33	-11.66	0.703567101897968	0.636077133886756	0.103309494611884	3.67363175450796
chr2	109721380	109917621	6	8	50	53.33	-3.33	1	0.879344417371831	0.149009696126216	5.13072248905863
chr2	109917621	110019668	6	8	50	53.33	-3.33	1	0.879344417371831	0.149009696126216	5.13072248905863
chr2	110019668	111586141	6	8	50	53.33	-3.33	1	0.879344417371831	0.149009696126216	5.13072248905863
chr2	111586141	111705911	6	8	50	53.33	-3.33	1	0.879344417371831	0.149009696126216	5.13072248905863
chr2	111705911	111706155	6	8	50	53.33	-3.33	1	0.879344417371831	0.149009696126216	5.13072248905863
chr2	111706155	111798741	6	8	50	53.33	-3.33	1	0.879344417371831	0.149009696126216	5.13072248905863
chr2	111798741	111949675	6	8	50	53.33	-3.33	1	0.879344417371831	0.149009696126216	5.13072248905863
chr2	111949675	112178823	6	8	50	53.33	-3.33	1	0.879344417371831	0.149009696126216	5.13072248905863
chr2	112178823	112422087	6	8	50	53.33	-3.33	1	0.879344417371831	0.149009696126216	5.13072248905863
chr2	112422087	113555690	6	8	50	53.33	-3.33	1	0.879344417371831	0.149009696126216	5.13072248905863
chr2	113555690	114070023	6	8	50	53.33	-3.33	1	0.879344417371831	0.149009696126216	5.13072248905863
chr2	114070023	114813480	6	8	50	53.33	-3.33	1	0.879344417371831	0.149009696126216	5.13072248905863
chr2	114813480	115529489	5	8	41.67	53.33	-11.66	0.703567101897968	0.636077133886756	0.103309494611884	3.67363175450796
chr2	115529489	116201404	5	8	41.67	53.33	-11.66	0.703567101897968	0.636077133886756	0.103309494611884	3.67363175450796
chr2	116201404	117432222	5	8	41.67	53.33	-11.66	0.703567101897968	0.636077133886756	0.103309494611884	3.67363175450796
chr2	117432222	117516132	6	8	50	53.33	-3.33	1	0.879344417371831	0.149009696126216	5.13072248905863
chr2	117516132	117520292	5	8	41.67	53.33	-11.66	0.703567101897968	0.636077133886756	0.103309494611884	3.67363175450796
chr2	117520292	117703760	5	8	41.67	53.33	-11.66	0.703567101897968	0.636077133886756	0.103309494611884	3.67363175450796
chr2	117703760	117712790	5	8	41.67	53.33	-11.66	0.703567101897968	0.636077133886756	0.103309494611884	3.67363175450796
chr2	117712790	118474860	5	8	41.67	53.33	-11.66	0.703567101897968	0.636077133886756	0.103309494611884	3.67363175450796
chr2	118474860	118664631	5	8	41.67	53.33	-11.66	0.703567101897968	0.636077133886756	0.103309494611884	3.67363175450796
chr2	118664631	119235413	5	8	41.67	53.33	-11.66	0.703567101897968	0.636077133886756	0.103309494611884	3.67363175450796
chr2	119235413	120183034	5	8	41.67	53.33	-11.66	0.703567101897968	0.636077133886756	0.103309494611884	3.67363175450796
chr2	120183034	124741959	5	7	41.67	46.67	-5	1	0.822491065076997	0.134828273256077	4.81228181294077
chr2	124741959	125990650	5	7	41.67	46.67	-5	1	0.822491065076997	0.134828273256077	4.81228181294077
chr2	125990650	126621425	5	7	41.67	46.67	-5	1	0.822491065076997	0.134828273256077	4.81228181294077
chr2	126621425	127271389	5	7	41.67	46.67	-5	1	0.822491065076997	0.134828273256077	4.81228181294077
chr2	127271389	127495763	5	8	41.67	53.33	-11.66	0.703567101897968	0.636077133886756	0.103309494611884	3.67363175450796
chr2	127495763	127524060	6	8	50	53.33	-3.33	1	0.879344417371831	0.149009696126216	5.13072248905863
chr2	127524060	127524514	7	8	58.33	53.33	5	1	1.21581867871888	0.207801629013265	7.41684200094084
chr2	127524514	127533039	7	8	58.33	53.33	5	1	1.21581867871888	0.207801629013265	7.41684200094084
chr2	127533039	127568334	7	8	58.33	53.33	5	1	1.21581867871888	0.207801629013265	7.41684200094084
chr2	127568334	127583043	6	8	50	53.33	-3.33	1	0.879344417371831	0.149009696126216	5.13072248905863
chr2	127583043	127601207	5	8	41.67	53.33	-11.66	0.703567101897968	0.636077133886756	0.103309494611884	3.67363175450796
chr2	127601207	127603366	5	8	41.67	53.33	-11.66	0.703567101897968	0.636077133886756	0.103309494611884	3.67363175450796
chr2	127603366	127609749	5	8	41.67	53.33	-11.66	0.703567101897968	0.636077133886756	0.103309494611884	3.67363175450796
chr2	127609749	127964966	5	8	41.67	53.33	-11.66	0.703567101897968	0.636077133886756	0.103309494611884	3.67363175450796
chr2	127964966	129136317	5	7	41.67	46.67	-5	1	0.822491065076997	0.134828273256077	4.81228181294077
chr2	129136317	129841616	5	7	41.67	46.67	-5	1	0.822491065076997	0.134828273256077	4.81228181294077
chr2	129841616	129911251	4	7	33.33	46.67	-13.34	0.69596625835689	0.583466572724602	0.0869852876518956	3.49249390749573
chr2	129911251	130551088	5	7	41.67	46.67	-5	1	0.822491065076997	0.134828273256077	4.81228181294077
chr2	130551088	130640466	5	7	41.67	46.67	-5	1	0.822491065076997	0.134828273256077	4.81228181294077
chr2	130640466	130817350	5	7	41.67	46.67	-5	1	0.822491065076997	0.134828273256077	4.81228181294077
chr2	130817350	133148002	5	7	41.67	46.67	-5	1	0.822491065076997	0.134828273256077	4.81228181294077
chr2	133148002	133173053	5	8	41.67	53.33	-11.66	0.703567101897968	0.636077133886756	0.103309494611884	3.67363175450796
chr2	133173053	133232232	5	8	41.67	53.33	-11.66	0.703567101897968	0.636077133886756	0.103309494611884	3.67363175450796
chr2	133232232	133548771	5	7	41.67	46.67	-5	1	0.822491065076997	0.134828273256077	4.81228181294077
chr2	133548771	134356898	5	7	41.67	46.67	-5	1	0.822491065076997	0.134828273256077	4.81228181294077
chr2	134356898	134456898	5	7	41.67	46.67	-5	1	0.822491065076997	0.134828273256077	4.81228181294077
chr2	134456898	134650117	5	7	41.67	46.67	-5	1	0.822491065076997	0.134828273256077	4.81228181294077
chr2	134650117	134716889	5	7	41.67	46.67	-5	1	0.822491065076997	0.134828273256077	4.81228181294077
chr2	134716889	134727285	5	7	41.67	46.67	-5	1	0.822491065076997	0.134828273256077	4.81228181294077
chr2	134727285	134734811	5	7	41.67	46.67	-5	1	0.822491065076997	0.134828273256077	4.81228181294077
chr2	134734811	134788919	5	7	41.67	46.67	-5	1	0.822491065076997	0.134828273256077	4.81228181294077
chr2	134788919	134795279	5	7	41.67	46.67	-5	1	0.822491065076997	0.134828273256077	4.81228181294077
chr2	134795279	134901380	5	7	41.67	46.67	-5	1	0.822491065076997	0.134828273256077	4.81228181294077
chr2	134901380	134982033	5	7	41.67	46.67	-5	1	0.822491065076997	0.134828273256077	4.81228181294077
chr2	134982033	136831016	5	7	41.67	46.67	-5	1	0.822491065076997	0.134828273256077	4.81228181294077
chr2	136831016	136930116	5	7	41.67	46.67	-5	1	0.822491065076997	0.134828273256077	4.81228181294077
chr2	136930116	136987937	5	7	41.67	46.67	-5	1	0.822491065076997	0.134828273256077	4.81228181294077
chr2	136987937	137058506	5	7	41.67	46.67	-5	1	0.822491065076997	0.134828273256077	4.81228181294077
chr2	137058506	137162163	5	7	41.67	46.67	-5	1	0.822491065076997	0.134828273256077	4.81228181294077
chr2	137162163	137406847	5	7	41.67	46.67	-5	1	0.822491065076997	0.134828273256077	4.81228181294077
chr2	137406847	137649083	5	7	41.67	46.67	-5	1	0.822491065076997	0.134828273256077	4.81228181294077
chr2	137649083	137749548	5	7	41.67	46.67	-5	1	0.822491065076997	0.134828273256077	4.81228181294077
chr2	137749548	137987187	5	7	41.67	46.67	-5	1	0.822491065076997	0.134828273256077	4.81228181294077
chr2	137987187	138362570	5	7	41.67	46.67	-5	1	0.822491065076997	0.134828273256077	4.81228181294077
chr2	138362570	138433733	5	7	41.67	46.67	-5	1	0.822491065076997	0.134828273256077	4.81228181294077
chr2	138433733	139686396	5	7	41.67	46.67	-5	1	0.822491065076997	0.134828273256077	4.81228181294077
chr2	139686396	140799891	5	7	41.67	46.67	-5	1	0.822491065076997	0.134828273256077	4.81228181294077
chr2	140799891	140906992	5	7	41.67	46.67	-5	1	0.822491065076997	0.134828273256077	4.81228181294077
chr2	140906992	141737406	5	7	41.67	46.67	-5	1	0.822491065076997	0.134828273256077	4.81228181294077
chr2	141737406	141795444	5	7	41.67	46.67	-5	1	0.822491065076997	0.134828273256077	4.81228181294077
chr2	141795444	142476972	5	7	41.67	46.67	-5	1	0.822491065076997	0.134828273256077	4.81228181294077
chr2	142476972	146850082	5	7	41.67	46.67	-5	1	0.822491065076997	0.134828273256077	4.81228181294077
chr2	146850082	146881268	5	6	41.67	40	1.67	1	1.06869005374632	0.17427950389438	6.45031819091794
chr2	146881268	147710142	5	7	41.67	46.67	-5	1	0.822491065076997	0.134828273256077	4.81228181294077
chr2	147710142	148133204	5	7	41.67	46.67	-5	1	0.822491065076997	0.134828273256077	4.81228181294077
chr2	148133204	150715193	5	7	41.67	46.67	-5	1	0.822491065076997	0.134828273256077	4.81228181294077
chr2	150715193	151617575	5	7	41.67	46.67	-5	1	0.822491065076997	0.134828273256077	4.81228181294077
chr2	151617575	151718955	6	7	50	46.67	3.33	1	1.13721083598709	0.194904324319337	6.71097268162314
chr2	151718955	152118129	5	7	41.67	46.67	-5	1	0.822491065076997	0.134828273256077	4.81228181294077
chr2	152118129	152948456	5	7	41.67	46.67	-5	1	0.822491065076997	0.134828273256077	4.81228181294077
chr2	152948456	154519362	5	7	41.67	46.67	-5	1	0.822491065076997	0.134828273256077	4.81228181294077
chr2	154519362	156950732	5	7	41.67	46.67	-5	1	0.822491065076997	0.134828273256077	4.81228181294077
chr2	156950732	157170497	5	7	41.67	46.67	-5	1	0.822491065076997	0.134828273256077	4.81228181294077
chr2	157170497	157507071	5	7	41.67	46.67	-5	1	0.822491065076997	0.134828273256077	4.81228181294077
chr2	157507071	158817039	5	7	41.67	46.67	-5	1	0.822491065076997	0.134828273256077	4.81228181294077
chr2	158817039	159201518	5	7	41.67	46.67	-5	1	0.822491065076997	0.134828273256077	4.81228181294077
chr2	159201518	160336060	5	7	41.67	46.67	-5	1	0.822491065076997	0.134828273256077	4.81228181294077
chr2	160336060	161511342	5	7	41.67	46.67	-5	1	0.822491065076997	0.134828273256077	4.81228181294077
chr2	161511342	161814986	5	7	41.67	46.67	-5	1	0.822491065076997	0.134828273256077	4.81228181294077
chr2	161814986	161957605	5	7	41.67	46.67	-5	1	0.822491065076997	0.134828273256077	4.81228181294077
chr2	161957605	162957511	5	7	41.67	46.67	-5	1	0.822491065076997	0.134828273256077	4.81228181294077
chr2	162957511	167534406	5	7	41.67	46.67	-5	1	0.822491065076997	0.134828273256077	4.81228181294077
chr2	167534406	168954795	5	7	41.67	46.67	-5	1	0.822491065076997	0.134828273256077	4.81228181294077
chr2	168954795	169065790	5	7	41.67	46.67	-5	1	0.822491065076997	0.134828273256077	4.81228181294077
chr2	169065790	169069608	5	7	41.67	46.67	-5	1	0.822491065076997	0.134828273256077	4.81228181294077
chr2	169069608	169958358	5	7	41.67	46.67	-5	1	0.822491065076997	0.134828273256077	4.81228181294077
chr2	169958358	170037073	5	7	41.67	46.67	-5	1	0.822491065076997	0.134828273256077	4.81228181294077
chr2	170037073	170467633	5	7	41.67	46.67	-5	1	0.822491065076997	0.134828273256077	4.81228181294077
chr2	170467633	170622343	5	7	41.67	46.67	-5	1	0.822491065076997	0.134828273256077	4.81228181294077
chr2	170622343	171563909	5	7	41.67	46.67	-5	1	0.822491065076997	0.134828273256077	4.81228181294077
chr2	171563909	171721651	5	7	41.67	46.67	-5	1	0.822491065076997	0.134828273256077	4.81228181294077
chr2	171721651	171916800	5	7	41.67	46.67	-5	1	0.822491065076997	0.134828273256077	4.81228181294077
chr2	171916800	172078390	4	7	33.33	46.67	-13.34	0.69596625835689	0.583466572724602	0.0869852876518956	3.49249390749573
chr2	172078390	173014050	5	7	41.67	46.67	-5	1	0.822491065076997	0.134828273256077	4.81228181294077
chr2	173014050	173115628	5	7	41.67	46.67	-5	1	0.822491065076997	0.134828273256077	4.81228181294077
chr2	173115628	175798016	5	7	41.67	46.67	-5	1	0.822491065076997	0.134828273256077	4.81228181294077
chr2	175798016	178003901	5	7	41.67	46.67	-5	1	0.822491065076997	0.134828273256077	4.81228181294077
chr2	178003901	178350518	5	7	41.67	46.67	-5	1	0.822491065076997	0.134828273256077	4.81228181294077
chr2	178350518	178470255	5	7	41.67	46.67	-5	1	0.822491065076997	0.134828273256077	4.81228181294077
chr2	178470255	179170591	5	7	41.67	46.67	-5	1	0.822491065076997	0.134828273256077	4.81228181294077
chr2	179170591	179644604	5	7	41.67	46.67	-5	1	0.822491065076997	0.134828273256077	4.81228181294077
chr2	179644604	179729175	5	7	41.67	46.67	-5	1	0.822491065076997	0.134828273256077	4.81228181294077
chr2	179729175	180653971	5	7	41.67	46.67	-5	1	0.822491065076997	0.134828273256077	4.81228181294077
chr2	180653971	180926408	5	7	41.67	46.67	-5	1	0.822491065076997	0.134828273256077	4.81228181294077
chr2	180926408	180989295	5	8	41.67	53.33	-11.66	0.703567101897968	0.636077133886756	0.103309494611884	3.67363175450796
chr2	180989295	181312092	5	7	41.67	46.67	-5	1	0.822491065076997	0.134828273256077	4.81228181294077
chr2	181312092	182134971	5	7	41.67	46.67	-5	1	0.822491065076997	0.134828273256077	4.81228181294077
chr2	182134971	182263400	5	7	41.67	46.67	-5	1	0.822491065076997	0.134828273256077	4.81228181294077
chr2	182263400	183353178	5	7	41.67	46.67	-5	1	0.822491065076997	0.134828273256077	4.81228181294077
chr2	183353178	183509378	5	7	41.67	46.67	-5	1	0.822491065076997	0.134828273256077	4.81228181294077
chr2	183509378	185524593	5	7	41.67	46.67	-5	1	0.822491065076997	0.134828273256077	4.81228181294077
chr2	185524593	186162814	5	7	41.67	46.67	-5	1	0.822491065076997	0.134828273256077	4.81228181294077
chr2	186162814	186217716	5	7	41.67	46.67	-5	1	0.822491065076997	0.134828273256077	4.81228181294077
chr2	186217716	187040359	5	7	41.67	46.67	-5	1	0.822491065076997	0.134828273256077	4.81228181294077
chr2	187040359	187305981	5	7	41.67	46.67	-5	1	0.822491065076997	0.134828273256077	4.81228181294077
chr2	187305981	187377237	5	7	41.67	46.67	-5	1	0.822491065076997	0.134828273256077	4.81228181294077
chr2	187377237	187526131	4	7	33.33	46.67	-13.34	0.69596625835689	0.583466572724602	0.0869852876518956	3.49249390749573
chr2	187526131	187713983	4	7	33.33	46.67	-13.34	0.69596625835689	0.583466572724602	0.0869852876518956	3.49249390749573
chr2	187713983	188141093	4	7	33.33	46.67	-13.34	0.69596625835689	0.583466572724602	0.0869852876518956	3.49249390749573
chr2	188141093	188340556	4	7	33.33	46.67	-13.34	0.69596625835689	0.583466572724602	0.0869852876518956	3.49249390749573
chr2	188340556	188413631	4	7	33.33	46.67	-13.34	0.69596625835689	0.583466572724602	0.0869852876518956	3.49249390749573
chr2	188413631	188500219	4	7	33.33	46.67	-13.34	0.69596625835689	0.583466572724602	0.0869852876518956	3.49249390749573
chr2	188500219	189163988	4	7	33.33	46.67	-13.34	0.69596625835689	0.583466572724602	0.0869852876518956	3.49249390749573
chr2	189163988	189350710	4	7	33.33	46.67	-13.34	0.69596625835689	0.583466572724602	0.0869852876518956	3.49249390749573
chr2	189350710	189424683	4	7	33.33	46.67	-13.34	0.69596625835689	0.583466572724602	0.0869852876518956	3.49249390749573
chr2	189424683	189991499	4	7	33.33	46.67	-13.34	0.69596625835689	0.583466572724602	0.0869852876518956	3.49249390749573
chr2	189991499	190170365	4	6	33.33	40	-6.67	1	0.758025342754006	0.112229775069193	4.68658431566107
chr2	190170365	190436056	4	7	33.33	46.67	-13.34	0.69596625835689	0.583466572724602	0.0869852876518956	3.49249390749573
chr2	190436056	190486731	4	7	33.33	46.67	-13.34	0.69596625835689	0.583466572724602	0.0869852876518956	3.49249390749573
chr2	190486731	191677315	4	7	33.33	46.67	-13.34	0.69596625835689	0.583466572724602	0.0869852876518956	3.49249390749573
chr2	191677315	191930248	5	7	41.67	46.67	-5	1	0.822491065076997	0.134828273256077	4.81228181294077
chr2	191930248	191953955	5	7	41.67	46.67	-5	1	0.822491065076997	0.134828273256077	4.81228181294077
chr2	191953955	192007869	5	7	41.67	46.67	-5	1	0.822491065076997	0.134828273256077	4.81228181294077
chr2	192007869	192029903	5	7	41.67	46.67	-5	1	0.822491065076997	0.134828273256077	4.81228181294077
chr2	192029903	192113438	5	7	41.67	46.67	-5	1	0.822491065076997	0.134828273256077	4.81228181294077
chr2	192113438	192175845	5	7	41.67	46.67	-5	1	0.822491065076997	0.134828273256077	4.81228181294077
chr2	192175845	192447865	5	7	41.67	46.67	-5	1	0.822491065076997	0.134828273256077	4.81228181294077
chr2	192447865	192462125	5	7	41.67	46.67	-5	1	0.822491065076997	0.134828273256077	4.81228181294077
chr2	192462125	192475627	5	7	41.67	46.67	-5	1	0.822491065076997	0.134828273256077	4.81228181294077
chr2	192475627	192527857	5	7	41.67	46.67	-5	1	0.822491065076997	0.134828273256077	4.81228181294077
chr2	192527857	192533361	5	7	41.67	46.67	-5	1	0.822491065076997	0.134828273256077	4.81228181294077
chr2	192533361	192617826	5	7	41.67	46.67	-5	1	0.822491065076997	0.134828273256077	4.81228181294077
chr2	192617826	192874043	5	7	41.67	46.67	-5	1	0.822491065076997	0.134828273256077	4.81228181294077
chr2	192874043	192979793	5	7	41.67	46.67	-5	1	0.822491065076997	0.134828273256077	4.81228181294077
chr2	192979793	193515201	5	7	41.67	46.67	-5	1	0.822491065076997	0.134828273256077	4.81228181294077
chr2	193515201	193522837	5	7	41.67	46.67	-5	1	0.822491065076997	0.134828273256077	4.81228181294077
chr2	193522837	193528318	5	7	41.67	46.67	-5	1	0.822491065076997	0.134828273256077	4.81228181294077
chr2	193528318	193537679	5	7	41.67	46.67	-5	1	0.822491065076997	0.134828273256077	4.81228181294077
chr2	193537679	193701095	5	7	41.67	46.67	-5	1	0.822491065076997	0.134828273256077	4.81228181294077
chr2	193701095	193706387	5	7	41.67	46.67	-5	1	0.822491065076997	0.134828273256077	4.81228181294077
chr2	193706387	193716113	5	7	41.67	46.67	-5	1	0.822491065076997	0.134828273256077	4.81228181294077
chr2	193716113	193741350	5	7	41.67	46.67	-5	1	0.822491065076997	0.134828273256077	4.81228181294077
chr2	193741350	193890562	5	7	41.67	46.67	-5	1	0.822491065076997	0.134828273256077	4.81228181294077
chr2	193890562	194001639	5	7	41.67	46.67	-5	1	0.822491065076997	0.134828273256077	4.81228181294077
chr2	194001639	194238512	5	7	41.67	46.67	-5	1	0.822491065076997	0.134828273256077	4.81228181294077
chr2	194238512	194466873	5	7	41.67	46.67	-5	1	0.822491065076997	0.134828273256077	4.81228181294077
chr2	194466873	194649973	5	7	41.67	46.67	-5	1	0.822491065076997	0.134828273256077	4.81228181294077
chr2	194649973	194665294	5	7	41.67	46.67	-5	1	0.822491065076997	0.134828273256077	4.81228181294077
chr2	194665294	194863253	5	7	41.67	46.67	-5	1	0.822491065076997	0.134828273256077	4.81228181294077
chr2	194863253	195350449	5	7	41.67	46.67	-5	1	0.822491065076997	0.134828273256077	4.81228181294077
chr2	195350449	195378328	5	7	41.67	46.67	-5	1	0.822491065076997	0.134828273256077	4.81228181294077
chr2	195378328	195444597	5	7	41.67	46.67	-5	1	0.822491065076997	0.134828273256077	4.81228181294077
chr2	195444597	195515469	5	7	41.67	46.67	-5	1	0.822491065076997	0.134828273256077	4.81228181294077
chr2	195515469	195527244	4	7	33.33	46.67	-13.34	0.69596625835689	0.583466572724602	0.0869852876518956	3.49249390749573
chr2	195527244	195536292	4	7	33.33	46.67	-13.34	0.69596625835689	0.583466572724602	0.0869852876518956	3.49249390749573
chr2	195536292	195604217	4	7	33.33	46.67	-13.34	0.69596625835689	0.583466572724602	0.0869852876518956	3.49249390749573
chr2	195604217	195766898	4	7	33.33	46.67	-13.34	0.69596625835689	0.583466572724602	0.0869852876518956	3.49249390749573
chr2	195766898	195787558	5	7	41.67	46.67	-5	1	0.822491065076997	0.134828273256077	4.81228181294077
chr2	195787558	195854911	5	7	41.67	46.67	-5	1	0.822491065076997	0.134828273256077	4.81228181294077
chr2	195854911	196326105	5	7	41.67	46.67	-5	1	0.822491065076997	0.134828273256077	4.81228181294077
chr2	196326105	196328198	5	7	41.67	46.67	-5	1	0.822491065076997	0.134828273256077	4.81228181294077
chr2	196328198	196415148	5	7	41.67	46.67	-5	1	0.822491065076997	0.134828273256077	4.81228181294077
chr2	196415148	196425784	5	7	41.67	46.67	-5	1	0.822491065076997	0.134828273256077	4.81228181294077
chr2	196425784	196624194	5	7	41.67	46.67	-5	1	0.822491065076997	0.134828273256077	4.81228181294077
chr2	196624194	196806739	5	7	41.67	46.67	-5	1	0.822491065076997	0.134828273256077	4.81228181294077
chr2	196806739	197064181	5	7	41.67	46.67	-5	1	0.822491065076997	0.134828273256077	4.81228181294077
chr2	197064181	197070313	5	7	41.67	46.67	-5	1	0.822491065076997	0.134828273256077	4.81228181294077
chr2	197070313	197076640	5	7	41.67	46.67	-5	1	0.822491065076997	0.134828273256077	4.81228181294077
chr2	197076640	197121757	5	7	41.67	46.67	-5	1	0.822491065076997	0.134828273256077	4.81228181294077
chr2	197121757	197124984	5	7	41.67	46.67	-5	1	0.822491065076997	0.134828273256077	4.81228181294077
chr2	197124984	197170012	5	7	41.67	46.67	-5	1	0.822491065076997	0.134828273256077	4.81228181294077
chr2	197170012	197255962	5	7	41.67	46.67	-5	1	0.822491065076997	0.134828273256077	4.81228181294077
chr2	197255962	197484455	5	7	41.67	46.67	-5	1	0.822491065076997	0.134828273256077	4.81228181294077
chr2	197484455	197492430	5	7	41.67	46.67	-5	1	0.822491065076997	0.134828273256077	4.81228181294077
chr2	197492430	197551101	5	7	41.67	46.67	-5	1	0.822491065076997	0.134828273256077	4.81228181294077
chr2	197551101	197668580	5	7	41.67	46.67	-5	1	0.822491065076997	0.134828273256077	4.81228181294077
chr2	197668580	197766218	5	7	41.67	46.67	-5	1	0.822491065076997	0.134828273256077	4.81228181294077
chr2	197766218	197786392	5	7	41.67	46.67	-5	1	0.822491065076997	0.134828273256077	4.81228181294077
chr2	197786392	197846306	5	7	41.67	46.67	-5	1	0.822491065076997	0.134828273256077	4.81228181294077
chr2	197846306	197855450	5	7	41.67	46.67	-5	1	0.822491065076997	0.134828273256077	4.81228181294077
chr2	197855450	198032831	5	7	41.67	46.67	-5	1	0.822491065076997	0.134828273256077	4.81228181294077
chr2	198032831	198036777	5	7	41.67	46.67	-5	1	0.822491065076997	0.134828273256077	4.81228181294077
chr2	198036777	198131774	5	7	41.67	46.67	-5	1	0.822491065076997	0.134828273256077	4.81228181294077
chr2	198131774	198143936	5	7	41.67	46.67	-5	1	0.822491065076997	0.134828273256077	4.81228181294077
chr2	198143936	198769387	5	7	41.67	46.67	-5	1	0.822491065076997	0.134828273256077	4.81228181294077
chr2	198769387	198944097	5	7	41.67	46.67	-5	1	0.822491065076997	0.134828273256077	4.81228181294077
chr2	198944097	198958678	5	7	41.67	46.67	-5	1	0.822491065076997	0.134828273256077	4.81228181294077
chr2	198958678	198967504	5	7	41.67	46.67	-5	1	0.822491065076997	0.134828273256077	4.81228181294077
chr2	198967504	198999715	5	7	41.67	46.67	-5	1	0.822491065076997	0.134828273256077	4.81228181294077
chr2	198999715	199231410	5	7	41.67	46.67	-5	1	0.822491065076997	0.134828273256077	4.81228181294077
chr2	199231410	199387839	5	7	41.67	46.67	-5	1	0.822491065076997	0.134828273256077	4.81228181294077
chr2	199387839	200422664	5	7	41.67	46.67	-5	1	0.822491065076997	0.134828273256077	4.81228181294077
chr2	200422664	201355524	5	7	41.67	46.67	-5	1	0.822491065076997	0.134828273256077	4.81228181294077
chr2	201355524	206058405	5	7	41.67	46.67	-5	1	0.822491065076997	0.134828273256077	4.81228181294077
chr2	206058405	206141291	4	7	33.33	46.67	-13.34	0.69596625835689	0.583466572724602	0.0869852876518956	3.49249390749573
chr2	206141291	206181699	4	7	33.33	46.67	-13.34	0.69596625835689	0.583466572724602	0.0869852876518956	3.49249390749573
chr2	206181699	206259855	5	7	41.67	46.67	-5	1	0.822491065076997	0.134828273256077	4.81228181294077
chr2	206259855	206403083	5	7	41.67	46.67	-5	1	0.822491065076997	0.134828273256077	4.81228181294077
chr2	206403083	206496725	5	7	41.67	46.67	-5	1	0.822491065076997	0.134828273256077	4.81228181294077
chr2	206496725	206518588	5	7	41.67	46.67	-5	1	0.822491065076997	0.134828273256077	4.81228181294077
chr2	206518588	206597928	5	7	41.67	46.67	-5	1	0.822491065076997	0.134828273256077	4.81228181294077
chr2	206597928	207957294	5	7	41.67	46.67	-5	1	0.822491065076997	0.134828273256077	4.81228181294077
chr2	207957294	207983186	5	7	41.67	46.67	-5	1	0.822491065076997	0.134828273256077	4.81228181294077
chr2	207983186	207999993	5	7	41.67	46.67	-5	1	0.822491065076997	0.134828273256077	4.81228181294077
chr2	207999993	208089520	5	7	41.67	46.67	-5	1	0.822491065076997	0.134828273256077	4.81228181294077
chr2	208089520	208097060	5	7	41.67	46.67	-5	1	0.822491065076997	0.134828273256077	4.81228181294077
chr2	208097060	208100138	5	7	41.67	46.67	-5	1	0.822491065076997	0.134828273256077	4.81228181294077
chr2	208100138	210503932	5	7	41.67	46.67	-5	1	0.822491065076997	0.134828273256077	4.81228181294077
chr2	210503932	210672718	5	7	41.67	46.67	-5	1	0.822491065076997	0.134828273256077	4.81228181294077
chr2	210672718	212134040	5	7	41.67	46.67	-5	1	0.822491065076997	0.134828273256077	4.81228181294077
chr2	212134040	212360736	5	7	41.67	46.67	-5	1	0.822491065076997	0.134828273256077	4.81228181294077
chr2	212360736	212471045	5	7	41.67	46.67	-5	1	0.822491065076997	0.134828273256077	4.81228181294077
chr2	212471045	213838816	5	7	41.67	46.67	-5	1	0.822491065076997	0.134828273256077	4.81228181294077
chr2	213838816	213932790	5	7	41.67	46.67	-5	1	0.822491065076997	0.134828273256077	4.81228181294077
chr2	213932790	214101500	5	7	41.67	46.67	-5	1	0.822491065076997	0.134828273256077	4.81228181294077
chr2	214101500	214275732	5	7	41.67	46.67	-5	1	0.822491065076997	0.134828273256077	4.81228181294077
chr2	214275732	214730474	5	7	41.67	46.67	-5	1	0.822491065076997	0.134828273256077	4.81228181294077
chr2	214730474	214898509	5	7	41.67	46.67	-5	1	0.822491065076997	0.134828273256077	4.81228181294077
chr2	214898509	215335767	5	7	41.67	46.67	-5	1	0.822491065076997	0.134828273256077	4.81228181294077
chr2	215335767	215406435	5	7	41.67	46.67	-5	1	0.822491065076997	0.134828273256077	4.81228181294077
chr2	215406435	215444993	5	7	41.67	46.67	-5	1	0.822491065076997	0.134828273256077	4.81228181294077
chr2	215444993	215516970	5	7	41.67	46.67	-5	1	0.822491065076997	0.134828273256077	4.81228181294077
chr2	215516970	215521645	5	7	41.67	46.67	-5	1	0.822491065076997	0.134828273256077	4.81228181294077
chr2	215521645	215584461	5	7	41.67	46.67	-5	1	0.822491065076997	0.134828273256077	4.81228181294077
chr2	215584461	216099363	5	7	41.67	46.67	-5	1	0.822491065076997	0.134828273256077	4.81228181294077
chr2	216099363	216130274	5	7	41.67	46.67	-5	1	0.822491065076997	0.134828273256077	4.81228181294077
chr2	216130274	217892249	5	7	41.67	46.67	-5	1	0.822491065076997	0.134828273256077	4.81228181294077
chr2	217892249	217951617	5	7	41.67	46.67	-5	1	0.822491065076997	0.134828273256077	4.81228181294077
chr2	217951617	217978096	5	7	41.67	46.67	-5	1	0.822491065076997	0.134828273256077	4.81228181294077
chr2	217978096	218018969	5	7	41.67	46.67	-5	1	0.822491065076997	0.134828273256077	4.81228181294077
chr2	218018969	218088860	5	7	41.67	46.67	-5	1	0.822491065076997	0.134828273256077	4.81228181294077
chr2	218088860	218389263	5	7	41.67	46.67	-5	1	0.822491065076997	0.134828273256077	4.81228181294077
chr2	218389263	218540196	5	7	41.67	46.67	-5	1	0.822491065076997	0.134828273256077	4.81228181294077
chr2	218540196	218617665	5	7	41.67	46.67	-5	1	0.822491065076997	0.134828273256077	4.81228181294077
chr2	218617665	218945754	5	7	41.67	46.67	-5	1	0.822491065076997	0.134828273256077	4.81228181294077
chr2	218945754	219050855	5	7	41.67	46.67	-5	1	0.822491065076997	0.134828273256077	4.81228181294077
chr2	219050855	219185366	5	7	41.67	46.67	-5	1	0.822491065076997	0.134828273256077	4.81228181294077
chr2	219185366	219669762	5	7	41.67	46.67	-5	1	0.822491065076997	0.134828273256077	4.81228181294077
chr2	219669762	219893282	5	7	41.67	46.67	-5	1	0.822491065076997	0.134828273256077	4.81228181294077
chr2	219893282	220038077	6	7	50	46.67	3.33	1	1.13721083598709	0.194904324319337	6.71097268162314
chr2	220038077	220049338	6	7	50	46.67	3.33	1	1.13721083598709	0.194904324319337	6.71097268162314
chr2	220049338	220296446	5	7	41.67	46.67	-5	1	0.822491065076997	0.134828273256077	4.81228181294077
chr2	220296446	220723450	5	7	41.67	46.67	-5	1	0.822491065076997	0.134828273256077	4.81228181294077
chr2	220723450	220788172	5	7	41.67	46.67	-5	1	0.822491065076997	0.134828273256077	4.81228181294077
chr2	220788172	220791921	5	7	41.67	46.67	-5	1	0.822491065076997	0.134828273256077	4.81228181294077
chr2	220791921	220858689	5	7	41.67	46.67	-5	1	0.822491065076997	0.134828273256077	4.81228181294077
chr2	220858689	220920942	5	7	41.67	46.67	-5	1	0.822491065076997	0.134828273256077	4.81228181294077
chr2	220920942	220923655	5	7	41.67	46.67	-5	1	0.822491065076997	0.134828273256077	4.81228181294077
chr2	220923655	220926859	5	7	41.67	46.67	-5	1	0.822491065076997	0.134828273256077	4.81228181294077
chr2	220926859	220937599	5	7	41.67	46.67	-5	1	0.822491065076997	0.134828273256077	4.81228181294077
chr2	220937599	221014858	5	7	41.67	46.67	-5	1	0.822491065076997	0.134828273256077	4.81228181294077
chr2	221014858	221077047	5	7	41.67	46.67	-5	1	0.822491065076997	0.134828273256077	4.81228181294077
chr2	221077047	221515198	5	7	41.67	46.67	-5	1	0.822491065076997	0.134828273256077	4.81228181294077
chr2	221515198	221542007	5	7	41.67	46.67	-5	1	0.822491065076997	0.134828273256077	4.81228181294077
chr2	221542007	221642285	5	7	41.67	46.67	-5	1	0.822491065076997	0.134828273256077	4.81228181294077
chr2	221642285	222181679	5	7	41.67	46.67	-5	1	0.822491065076997	0.134828273256077	4.81228181294077
chr2	222181679	222287856	5	7	41.67	46.67	-5	1	0.822491065076997	0.134828273256077	4.81228181294077
chr2	222287856	222943910	5	7	41.67	46.67	-5	1	0.822491065076997	0.134828273256077	4.81228181294077
chr2	222943910	222993908	5	7	41.67	46.67	-5	1	0.822491065076997	0.134828273256077	4.81228181294077
chr2	222993908	223562617	5	7	41.67	46.67	-5	1	0.822491065076997	0.134828273256077	4.81228181294077
chr2	223562617	223911239	5	7	41.67	46.67	-5	1	0.822491065076997	0.134828273256077	4.81228181294077
chr2	223911239	224033743	5	7	41.67	46.67	-5	1	0.822491065076997	0.134828273256077	4.81228181294077
chr2	224033743	224036503	5	7	41.67	46.67	-5	1	0.822491065076997	0.134828273256077	4.81228181294077
chr2	224036503	224105060	5	7	41.67	46.67	-5	1	0.822491065076997	0.134828273256077	4.81228181294077
chr2	224105060	225811163	5	7	41.67	46.67	-5	1	0.822491065076997	0.134828273256077	4.81228181294077
chr2	225811163	226632179	5	7	41.67	46.67	-5	1	0.822491065076997	0.134828273256077	4.81228181294077
chr2	226632179	226688991	5	7	41.67	46.67	-5	1	0.822491065076997	0.134828273256077	4.81228181294077
chr2	226688991	226864845	5	7	41.67	46.67	-5	1	0.822491065076997	0.134828273256077	4.81228181294077
chr2	226864845	227664626	5	7	41.67	46.67	-5	1	0.822491065076997	0.134828273256077	4.81228181294077
chr2	227664626	227668477	5	7	41.67	46.67	-5	1	0.822491065076997	0.134828273256077	4.81228181294077
chr2	227668477	227759930	5	8	41.67	53.33	-11.66	0.703567101897968	0.636077133886756	0.103309494611884	3.67363175450796
chr2	227759930	227763183	5	8	41.67	53.33	-11.66	0.703567101897968	0.636077133886756	0.103309494611884	3.67363175450796
chr2	227763183	227927968	5	7	41.67	46.67	-5	1	0.822491065076997	0.134828273256077	4.81228181294077
chr2	227927968	228297338	5	7	41.67	46.67	-5	1	0.822491065076997	0.134828273256077	4.81228181294077
chr2	228297338	228443442	5	8	41.67	53.33	-11.66	0.703567101897968	0.636077133886756	0.103309494611884	3.67363175450796
chr2	228443442	231087617	5	7	41.67	46.67	-5	1	0.822491065076997	0.134828273256077	4.81228181294077
chr2	231087617	232130364	5	7	41.67	46.67	-5	1	0.822491065076997	0.134828273256077	4.81228181294077
chr2	232130364	234886561	6	7	50	46.67	3.33	1	1.13721083598709	0.194904324319337	6.71097268162314
chr2	234886561	236197847	6	7	50	46.67	3.33	1	1.13721083598709	0.194904324319337	6.71097268162314
chr2	236197847	236669517	6	7	50	46.67	3.33	1	1.13721083598709	0.194904324319337	6.71097268162314
chr2	236669517	236822001	6	7	50	46.67	3.33	1	1.13721083598709	0.194904324319337	6.71097268162314
chr2	236822001	237046001	6	7	50	46.67	3.33	1	1.13721083598709	0.194904324319337	6.71097268162314
chr2	237046001	237774140	6	7	50	46.67	3.33	1	1.13721083598709	0.194904324319337	6.71097268162314
chr2	237774140	237821422	6	7	50	46.67	3.33	1	1.13721083598709	0.194904324319337	6.71097268162314
chr2	237821422	239722601	6	7	50	46.67	3.33	1	1.13721083598709	0.194904324319337	6.71097268162314
chr2	239722601	243199373	6	7	50	46.67	3.33	1	1.13721083598709	0.194904324319337	6.71097268162314
chr3	0	365505	5	6	41.67	40	1.67	1	1.06869005374632	0.17427950389438	6.45031819091794
chr3	365505	414909	5	6	41.67	40	1.67	1	1.06869005374632	0.17427950389438	6.45031819091794
chr3	414909	646051	5	6	41.67	40	1.67	1	1.06869005374632	0.17427950389438	6.45031819091794
chr3	646051	780354	5	6	41.67	40	1.67	1	1.06869005374632	0.17427950389438	6.45031819091794
chr3	780354	867466	5	6	41.67	40	1.67	1	1.06869005374632	0.17427950389438	6.45031819091794
chr3	867466	1598133	5	6	41.67	40	1.67	1	1.06869005374632	0.17427950389438	6.45031819091794
chr3	1598133	1647639	5	6	41.67	40	1.67	1	1.06869005374632	0.17427950389438	6.45031819091794
chr3	1647639	1908317	5	6	41.67	40	1.67	1	1.06869005374632	0.17427950389438	6.45031819091794
chr3	1908317	2259920	5	6	41.67	40	1.67	1	1.06869005374632	0.17427950389438	6.45031819091794
chr3	2259920	2362768	5	6	41.67	40	1.67	1	1.06869005374632	0.17427950389438	6.45031819091794
chr3	2362768	2621070	5	6	41.67	40	1.67	1	1.06869005374632	0.17427950389438	6.45031819091794
chr3	2621070	3205368	5	5	41.67	33.33	8.34	0.706331045003814	1.40961749118428	0.225248385986854	9.00740258401191
chr3	3205368	3277641	5	5	41.67	33.33	8.34	0.706331045003814	1.40961749118428	0.225248385986854	9.00740258401191
chr3	3277641	3509393	5	5	41.67	33.33	8.34	0.706331045003814	1.40961749118428	0.225248385986854	9.00740258401191
chr3	3509393	3619790	5	5	41.67	33.33	8.34	0.706331045003814	1.40961749118428	0.225248385986854	9.00740258401191
chr3	3619790	3673632	5	5	41.67	33.33	8.34	0.706331045003814	1.40961749118428	0.225248385986854	9.00740258401191
chr3	3673632	3725875	5	4	41.67	26.67	15	0.44790236460717	1.9145835746763	0.293675527417477	13.5319143970011
chr3	3725875	3786703	5	5	41.67	33.33	8.34	0.706331045003814	1.40961749118428	0.225248385986854	9.00740258401191
chr3	3786703	3939065	5	5	41.67	33.33	8.34	0.706331045003814	1.40961749118428	0.225248385986854	9.00740258401191
chr3	3939065	4024157	5	5	41.67	33.33	8.34	0.706331045003814	1.40961749118428	0.225248385986854	9.00740258401191
chr3	4024157	4035157	5	5	41.67	33.33	8.34	0.706331045003814	1.40961749118428	0.225248385986854	9.00740258401191
chr3	4035157	4104587	5	5	41.67	33.33	8.34	0.706331045003814	1.40961749118428	0.225248385986854	9.00740258401191
chr3	4104587	4378902	5	5	41.67	33.33	8.34	0.706331045003814	1.40961749118428	0.225248385986854	9.00740258401191
chr3	4378902	4429669	5	5	41.67	33.33	8.34	0.706331045003814	1.40961749118428	0.225248385986854	9.00740258401191
chr3	4429669	4470810	5	5	41.67	33.33	8.34	0.706331045003814	1.40961749118428	0.225248385986854	9.00740258401191
chr3	4470810	4563388	5	5	41.67	33.33	8.34	0.706331045003814	1.40961749118428	0.225248385986854	9.00740258401191
chr3	4563388	5831978	5	5	41.67	33.33	8.34	0.706331045003814	1.40961749118428	0.225248385986854	9.00740258401191
chr3	5831978	7540554	5	5	41.67	33.33	8.34	0.706331045003814	1.40961749118428	0.225248385986854	9.00740258401191
chr3	7540554	7620491	5	5	41.67	33.33	8.34	0.706331045003814	1.40961749118428	0.225248385986854	9.00740258401191
chr3	7620491	7623340	5	5	41.67	33.33	8.34	0.706331045003814	1.40961749118428	0.225248385986854	9.00740258401191
chr3	7623340	8153320	5	5	41.67	33.33	8.34	0.706331045003814	1.40961749118428	0.225248385986854	9.00740258401191
chr3	8153320	8173027	6	5	50	33.33	16.67	0.451653430250819	1.94806371306228	0.326217114828722	12.4914677069032
chr3	8173027	8213343	7	5	58.33	33.33	25	0.25756046125544	2.69016536758619	0.456130799821561	17.8525459410102
chr3	8213343	8240383	7	5	58.33	33.33	25	0.25756046125544	2.69016536758619	0.456130799821561	17.8525459410102
chr3	8240383	8265050	6	5	50	33.33	16.67	0.451653430250819	1.94806371306228	0.326217114828722	12.4914677069032
chr3	8265050	8277941	5	5	41.67	33.33	8.34	0.706331045003814	1.40961749118428	0.225248385986854	9.00740258401191
chr3	8277941	8281339	5	6	41.67	40	1.67	1	1.06869005374632	0.17427950389438	6.45031819091794
chr3	8281339	8601264	5	6	41.67	40	1.67	1	1.06869005374632	0.17427950389438	6.45031819091794
chr3	8601264	9145324	5	6	41.67	40	1.67	1	1.06869005374632	0.17427950389438	6.45031819091794
chr3	9145324	9217162	5	6	41.67	40	1.67	1	1.06869005374632	0.17427950389438	6.45031819091794
chr3	9217162	9687854	5	6	41.67	40	1.67	1	1.06869005374632	0.17427950389438	6.45031819091794
chr3	9687854	10662240	6	6	50	40	10	0.706824606272715	1.47740323286548	0.25229909577181	8.97509591098944
chr3	10662240	10998630	6	6	50	40	10	0.706824606272715	1.47740323286548	0.25229909577181	8.97509591098944
chr3	10998630	11733943	6	6	50	40	10	0.706824606272715	1.47740323286548	0.25229909577181	8.97509591098944
chr3	11733943	12544823	6	6	50	40	10	0.706824606272715	1.47740323286548	0.25229909577181	8.97509591098944
chr3	12544823	12639766	6	6	50	40	10	0.706824606272715	1.47740323286548	0.25229909577181	8.97509591098944
chr3	12639766	13659223	6	6	50	40	10	0.706824606272715	1.47740323286548	0.25229909577181	8.97509591098944
chr3	13659223	14994637	6	6	50	40	10	0.706824606272715	1.47740323286548	0.25229909577181	8.97509591098944
chr3	14994637	15694008	6	5	50	33.33	16.67	0.451653430250819	1.94806371306228	0.326217114828722	12.4914677069032
chr3	15694008	15862515	5	5	41.67	33.33	8.34	0.706331045003814	1.40961749118428	0.225248385986854	9.00740258401191
chr3	15862515	15863422	5	5	41.67	33.33	8.34	0.706331045003814	1.40961749118428	0.225248385986854	9.00740258401191
chr3	15863422	16024400	5	5	41.67	33.33	8.34	0.706331045003814	1.40961749118428	0.225248385986854	9.00740258401191
chr3	16024400	16823528	5	5	41.67	33.33	8.34	0.706331045003814	1.40961749118428	0.225248385986854	9.00740258401191
chr3	16823528	17235761	5	5	41.67	33.33	8.34	0.706331045003814	1.40961749118428	0.225248385986854	9.00740258401191
chr3	17235761	17367563	5	5	41.67	33.33	8.34	0.706331045003814	1.40961749118428	0.225248385986854	9.00740258401191
chr3	17367563	18863004	5	5	41.67	33.33	8.34	0.706331045003814	1.40961749118428	0.225248385986854	9.00740258401191
chr3	18863004	19023738	5	5	41.67	33.33	8.34	0.706331045003814	1.40961749118428	0.225248385986854	9.00740258401191
chr3	19023738	19982862	5	5	41.67	33.33	8.34	0.706331045003814	1.40961749118428	0.225248385986854	9.00740258401191
chr3	19982862	21546579	5	5	41.67	33.33	8.34	0.706331045003814	1.40961749118428	0.225248385986854	9.00740258401191
chr3	21546579	21662598	6	5	50	33.33	16.67	0.451653430250819	1.94806371306228	0.326217114828722	12.4914677069032
chr3	21662598	22401696	5	5	41.67	33.33	8.34	0.706331045003814	1.40961749118428	0.225248385986854	9.00740258401191
chr3	22401696	23050102	5	5	41.67	33.33	8.34	0.706331045003814	1.40961749118428	0.225248385986854	9.00740258401191
chr3	23050102	23124119	5	5	41.67	33.33	8.34	0.706331045003814	1.40961749118428	0.225248385986854	9.00740258401191
chr3	23124119	23207637	5	5	41.67	33.33	8.34	0.706331045003814	1.40961749118428	0.225248385986854	9.00740258401191
chr3	23207637	23689801	5	5	41.67	33.33	8.34	0.706331045003814	1.40961749118428	0.225248385986854	9.00740258401191
chr3	23689801	25511440	5	5	41.67	33.33	8.34	0.706331045003814	1.40961749118428	0.225248385986854	9.00740258401191
chr3	25511440	26446129	5	5	41.67	33.33	8.34	0.706331045003814	1.40961749118428	0.225248385986854	9.00740258401191
chr3	26446129	26542989	5	5	41.67	33.33	8.34	0.706331045003814	1.40961749118428	0.225248385986854	9.00740258401191
chr3	26542989	26878173	5	5	41.67	33.33	8.34	0.706331045003814	1.40961749118428	0.225248385986854	9.00740258401191
chr3	26878173	29027686	5	5	41.67	33.33	8.34	0.706331045003814	1.40961749118428	0.225248385986854	9.00740258401191
chr3	29027686	29779047	5	5	41.67	33.33	8.34	0.706331045003814	1.40961749118428	0.225248385986854	9.00740258401191
chr3	29779047	31097776	5	5	41.67	33.33	8.34	0.706331045003814	1.40961749118428	0.225248385986854	9.00740258401191
chr3	31097776	31101734	5	5	41.67	33.33	8.34	0.706331045003814	1.40961749118428	0.225248385986854	9.00740258401191
chr3	31101734	31239619	5	5	41.67	33.33	8.34	0.706331045003814	1.40961749118428	0.225248385986854	9.00740258401191
chr3	31239619	31249272	5	5	41.67	33.33	8.34	0.706331045003814	1.40961749118428	0.225248385986854	9.00740258401191
chr3	31249272	31734467	5	5	41.67	33.33	8.34	0.706331045003814	1.40961749118428	0.225248385986854	9.00740258401191
chr3	31734467	31796645	5	5	41.67	33.33	8.34	0.706331045003814	1.40961749118428	0.225248385986854	9.00740258401191
chr3	31796645	32464013	5	5	41.67	33.33	8.34	0.706331045003814	1.40961749118428	0.225248385986854	9.00740258401191
chr3	32464013	33843615	5	5	41.67	33.33	8.34	0.706331045003814	1.40961749118428	0.225248385986854	9.00740258401191
chr3	33843615	33954567	5	5	41.67	33.33	8.34	0.706331045003814	1.40961749118428	0.225248385986854	9.00740258401191
chr3	33954567	34701370	5	5	41.67	33.33	8.34	0.706331045003814	1.40961749118428	0.225248385986854	9.00740258401191
chr3	34701370	34815854	5	5	41.67	33.33	8.34	0.706331045003814	1.40961749118428	0.225248385986854	9.00740258401191
chr3	34815854	34835303	5	5	41.67	33.33	8.34	0.706331045003814	1.40961749118428	0.225248385986854	9.00740258401191
chr3	34835303	35247970	5	5	41.67	33.33	8.34	0.706331045003814	1.40961749118428	0.225248385986854	9.00740258401191
chr3	35247970	36135835	5	5	41.67	33.33	8.34	0.706331045003814	1.40961749118428	0.225248385986854	9.00740258401191
chr3	36135835	36137904	5	5	41.67	33.33	8.34	0.706331045003814	1.40961749118428	0.225248385986854	9.00740258401191
chr3	36137904	36140633	5	5	41.67	33.33	8.34	0.706331045003814	1.40961749118428	0.225248385986854	9.00740258401191
chr3	36140633	36144951	5	5	41.67	33.33	8.34	0.706331045003814	1.40961749118428	0.225248385986854	9.00740258401191
chr3	36144951	36179708	5	5	41.67	33.33	8.34	0.706331045003814	1.40961749118428	0.225248385986854	9.00740258401191
chr3	36179708	36181023	5	5	41.67	33.33	8.34	0.706331045003814	1.40961749118428	0.225248385986854	9.00740258401191
chr3	36181023	36227102	5	5	41.67	33.33	8.34	0.706331045003814	1.40961749118428	0.225248385986854	9.00740258401191
chr3	36227102	36824940	5	5	41.67	33.33	8.34	0.706331045003814	1.40961749118428	0.225248385986854	9.00740258401191
chr3	36824940	36894220	5	5	41.67	33.33	8.34	0.706331045003814	1.40961749118428	0.225248385986854	9.00740258401191
chr3	36894220	37429540	5	5	41.67	33.33	8.34	0.706331045003814	1.40961749118428	0.225248385986854	9.00740258401191
chr3	37429540	37509696	5	5	41.67	33.33	8.34	0.706331045003814	1.40961749118428	0.225248385986854	9.00740258401191
chr3	37509696	37527902	5	5	41.67	33.33	8.34	0.706331045003814	1.40961749118428	0.225248385986854	9.00740258401191
chr3	37527902	37609576	5	5	41.67	33.33	8.34	0.706331045003814	1.40961749118428	0.225248385986854	9.00740258401191
chr3	37609576	37669610	5	5	41.67	33.33	8.34	0.706331045003814	1.40961749118428	0.225248385986854	9.00740258401191
chr3	37669610	37685516	5	5	41.67	33.33	8.34	0.706331045003814	1.40961749118428	0.225248385986854	9.00740258401191
chr3	37685516	38417825	5	5	41.67	33.33	8.34	0.706331045003814	1.40961749118428	0.225248385986854	9.00740258401191
chr3	38417825	38420902	5	5	41.67	33.33	8.34	0.706331045003814	1.40961749118428	0.225248385986854	9.00740258401191
chr3	38420902	38444323	5	5	41.67	33.33	8.34	0.706331045003814	1.40961749118428	0.225248385986854	9.00740258401191
chr3	38444323	38566563	5	5	41.67	33.33	8.34	0.706331045003814	1.40961749118428	0.225248385986854	9.00740258401191
chr3	38566563	38694545	5	5	41.67	33.33	8.34	0.706331045003814	1.40961749118428	0.225248385986854	9.00740258401191
chr3	38694545	38696022	5	5	41.67	33.33	8.34	0.706331045003814	1.40961749118428	0.225248385986854	9.00740258401191
chr3	38696022	38809205	5	5	41.67	33.33	8.34	0.706331045003814	1.40961749118428	0.225248385986854	9.00740258401191
chr3	38809205	38812480	5	5	41.67	33.33	8.34	0.706331045003814	1.40961749118428	0.225248385986854	9.00740258401191
chr3	38812480	38821900	5	5	41.67	33.33	8.34	0.706331045003814	1.40961749118428	0.225248385986854	9.00740258401191
chr3	38821900	39509309	5	5	41.67	33.33	8.34	0.706331045003814	1.40961749118428	0.225248385986854	9.00740258401191
chr3	39509309	39694543	5	5	41.67	33.33	8.34	0.706331045003814	1.40961749118428	0.225248385986854	9.00740258401191
chr3	39694543	39809406	5	5	41.67	33.33	8.34	0.706331045003814	1.40961749118428	0.225248385986854	9.00740258401191
chr3	39809406	40085753	5	5	41.67	33.33	8.34	0.706331045003814	1.40961749118428	0.225248385986854	9.00740258401191
chr3	40085753	40195804	5	5	41.67	33.33	8.34	0.706331045003814	1.40961749118428	0.225248385986854	9.00740258401191
chr3	40195804	40700219	5	5	41.67	33.33	8.34	0.706331045003814	1.40961749118428	0.225248385986854	9.00740258401191
chr3	40700219	40943234	5	5	41.67	33.33	8.34	0.706331045003814	1.40961749118428	0.225248385986854	9.00740258401191
chr3	40943234	41017528	6	5	50	33.33	16.67	0.451653430250819	1.94806371306228	0.326217114828722	12.4914677069032
chr3	41017528	41074661	6	5	50	33.33	16.67	0.451653430250819	1.94806371306228	0.326217114828722	12.4914677069032
chr3	41074661	41104417	6	5	50	33.33	16.67	0.451653430250819	1.94806371306228	0.326217114828722	12.4914677069032
chr3	41104417	41111324	6	5	50	33.33	16.67	0.451653430250819	1.94806371306228	0.326217114828722	12.4914677069032
chr3	41111324	41168877	6	5	50	33.33	16.67	0.451653430250819	1.94806371306228	0.326217114828722	12.4914677069032
chr3	41168877	41217692	6	5	50	33.33	16.67	0.451653430250819	1.94806371306228	0.326217114828722	12.4914677069032
chr3	41217692	41224616	6	5	50	33.33	16.67	0.451653430250819	1.94806371306228	0.326217114828722	12.4914677069032
chr3	41224616	41376911	6	5	50	33.33	16.67	0.451653430250819	1.94806371306228	0.326217114828722	12.4914677069032
chr3	41376911	41541097	5	5	41.67	33.33	8.34	0.706331045003814	1.40961749118428	0.225248385986854	9.00740258401191
chr3	41541097	41617618	5	5	41.67	33.33	8.34	0.706331045003814	1.40961749118428	0.225248385986854	9.00740258401191
chr3	41617618	42078993	5	5	41.67	33.33	8.34	0.706331045003814	1.40961749118428	0.225248385986854	9.00740258401191
chr3	42078993	42186558	6	5	50	33.33	16.67	0.451653430250819	1.94806371306228	0.326217114828722	12.4914677069032
chr3	42186558	42351437	6	5	50	33.33	16.67	0.451653430250819	1.94806371306228	0.326217114828722	12.4914677069032
chr3	42351437	44916915	6	5	50	33.33	16.67	0.451653430250819	1.94806371306228	0.326217114828722	12.4914677069032
chr3	44916915	45083327	6	5	50	33.33	16.67	0.451653430250819	1.94806371306228	0.326217114828722	12.4914677069032
chr3	45083327	45594045	6	5	50	33.33	16.67	0.451653430250819	1.94806371306228	0.326217114828722	12.4914677069032
chr3	45594045	46775079	6	5	50	33.33	16.67	0.451653430250819	1.94806371306228	0.326217114828722	12.4914677069032
chr3	46775079	48581400	6	5	50	33.33	16.67	0.451653430250819	1.94806371306228	0.326217114828722	12.4914677069032
chr3	48581400	50423466	6	5	50	33.33	16.67	0.451653430250819	1.94806371306228	0.326217114828722	12.4914677069032
chr3	50423466	51032383	6	5	50	33.33	16.67	0.451653430250819	1.94806371306228	0.326217114828722	12.4914677069032
chr3	51032383	51290207	6	5	50	33.33	16.67	0.451653430250819	1.94806371306228	0.326217114828722	12.4914677069032
chr3	51290207	52139405	6	5	50	33.33	16.67	0.451653430250819	1.94806371306228	0.326217114828722	12.4914677069032
chr3	52139405	52354516	6	5	50	33.33	16.67	0.451653430250819	1.94806371306228	0.326217114828722	12.4914677069032
chr3	52354516	52561611	6	5	50	33.33	16.67	0.451653430250819	1.94806371306228	0.326217114828722	12.4914677069032
chr3	52561611	53117441	6	5	50	33.33	16.67	0.451653430250819	1.94806371306228	0.326217114828722	12.4914677069032
chr3	53117441	53209756	6	5	50	33.33	16.67	0.451653430250819	1.94806371306228	0.326217114828722	12.4914677069032
chr3	53209756	54371277	6	5	50	33.33	16.67	0.451653430250819	1.94806371306228	0.326217114828722	12.4914677069032
chr3	54371277	56301683	5	5	41.67	33.33	8.34	0.706331045003814	1.40961749118428	0.225248385986854	9.00740258401191
chr3	56301683	56303661	5	5	41.67	33.33	8.34	0.706331045003814	1.40961749118428	0.225248385986854	9.00740258401191
chr3	56303661	56319226	5	5	41.67	33.33	8.34	0.706331045003814	1.40961749118428	0.225248385986854	9.00740258401191
chr3	56319226	56453255	5	5	41.67	33.33	8.34	0.706331045003814	1.40961749118428	0.225248385986854	9.00740258401191
chr3	56453255	56454293	5	5	41.67	33.33	8.34	0.706331045003814	1.40961749118428	0.225248385986854	9.00740258401191
chr3	56454293	59224204	5	5	41.67	33.33	8.34	0.706331045003814	1.40961749118428	0.225248385986854	9.00740258401191
chr3	59224204	59390516	5	5	41.67	33.33	8.34	0.706331045003814	1.40961749118428	0.225248385986854	9.00740258401191
chr3	59390516	60067443	5	5	41.67	33.33	8.34	0.706331045003814	1.40961749118428	0.225248385986854	9.00740258401191
chr3	60067443	60114226	4	5	33.33	33.33	0	1	1	0.14497653555716	6.55325151966373
chr3	60114226	60280930	5	5	41.67	33.33	8.34	0.706331045003814	1.40961749118428	0.225248385986854	9.00740258401191
chr3	60280930	60591575	4	5	33.33	33.33	0	1	1	0.14497653555716	6.55325151966373
chr3	60591575	61035758	5	5	41.67	33.33	8.34	0.706331045003814	1.40961749118428	0.225248385986854	9.00740258401191
chr3	61035758	61057791	5	5	41.67	33.33	8.34	0.706331045003814	1.40961749118428	0.225248385986854	9.00740258401191
chr3	61057791	64459441	5	5	41.67	33.33	8.34	0.706331045003814	1.40961749118428	0.225248385986854	9.00740258401191
chr3	64459441	67056087	5	5	41.67	33.33	8.34	0.706331045003814	1.40961749118428	0.225248385986854	9.00740258401191
chr3	67056087	67614366	5	5	41.67	33.33	8.34	0.706331045003814	1.40961749118428	0.225248385986854	9.00740258401191
chr3	67614366	67649922	5	5	41.67	33.33	8.34	0.706331045003814	1.40961749118428	0.225248385986854	9.00740258401191
chr3	67649922	67713896	5	5	41.67	33.33	8.34	0.706331045003814	1.40961749118428	0.225248385986854	9.00740258401191
chr3	67713896	67742648	5	5	41.67	33.33	8.34	0.706331045003814	1.40961749118428	0.225248385986854	9.00740258401191
chr3	67742648	67745171	5	6	41.67	40	1.67	1	1.06869005374632	0.17427950389438	6.45031819091794
chr3	67745171	67809186	5	6	41.67	40	1.67	1	1.06869005374632	0.17427950389438	6.45031819091794
chr3	67809186	67884279	5	5	41.67	33.33	8.34	0.706331045003814	1.40961749118428	0.225248385986854	9.00740258401191
chr3	67884279	67888352	5	5	41.67	33.33	8.34	0.706331045003814	1.40961749118428	0.225248385986854	9.00740258401191
chr3	67888352	68016212	5	5	41.67	33.33	8.34	0.706331045003814	1.40961749118428	0.225248385986854	9.00740258401191
chr3	68016212	68115240	5	5	41.67	33.33	8.34	0.706331045003814	1.40961749118428	0.225248385986854	9.00740258401191
chr3	68115240	68289833	5	5	41.67	33.33	8.34	0.706331045003814	1.40961749118428	0.225248385986854	9.00740258401191
chr3	68289833	68382773	5	5	41.67	33.33	8.34	0.706331045003814	1.40961749118428	0.225248385986854	9.00740258401191
chr3	68382773	68482916	5	5	41.67	33.33	8.34	0.706331045003814	1.40961749118428	0.225248385986854	9.00740258401191
chr3	68482916	68534801	5	4	41.67	26.67	15	0.44790236460717	1.9145835746763	0.293675527417477	13.5319143970011
chr3	68534801	68586592	5	4	41.67	26.67	15	0.44790236460717	1.9145835746763	0.293675527417477	13.5319143970011
chr3	68586592	68589679	5	5	41.67	33.33	8.34	0.706331045003814	1.40961749118428	0.225248385986854	9.00740258401191
chr3	68589679	68648009	5	5	41.67	33.33	8.34	0.706331045003814	1.40961749118428	0.225248385986854	9.00740258401191
chr3	68648009	68692236	5	5	41.67	33.33	8.34	0.706331045003814	1.40961749118428	0.225248385986854	9.00740258401191
chr3	68692236	68873921	5	5	41.67	33.33	8.34	0.706331045003814	1.40961749118428	0.225248385986854	9.00740258401191
chr3	68873921	68961136	5	5	41.67	33.33	8.34	0.706331045003814	1.40961749118428	0.225248385986854	9.00740258401191
chr3	68961136	69305964	5	5	41.67	33.33	8.34	0.706331045003814	1.40961749118428	0.225248385986854	9.00740258401191
chr3	69305964	70312444	5	5	41.67	33.33	8.34	0.706331045003814	1.40961749118428	0.225248385986854	9.00740258401191
chr3	70312444	73241474	5	5	41.67	33.33	8.34	0.706331045003814	1.40961749118428	0.225248385986854	9.00740258401191
chr3	73241474	73315262	5	5	41.67	33.33	8.34	0.706331045003814	1.40961749118428	0.225248385986854	9.00740258401191
chr3	73315262	73412795	5	5	41.67	33.33	8.34	0.706331045003814	1.40961749118428	0.225248385986854	9.00740258401191
chr3	73412795	73491170	5	5	41.67	33.33	8.34	0.706331045003814	1.40961749118428	0.225248385986854	9.00740258401191
chr3	73491170	73686638	5	5	41.67	33.33	8.34	0.706331045003814	1.40961749118428	0.225248385986854	9.00740258401191
chr3	73686638	75424139	5	5	41.67	33.33	8.34	0.706331045003814	1.40961749118428	0.225248385986854	9.00740258401191
chr3	75424139	75535603	5	3	41.67	20	21.67	0.398067632850241	2.74313866621835	0.390811808872198	23.4725748771253
chr3	75535603	75543474	5	4	41.67	26.67	15	0.44790236460717	1.9145835746763	0.293675527417477	13.5319143970011
chr3	75543474	75705894	5	5	41.67	33.33	8.34	0.706331045003814	1.40961749118428	0.225248385986854	9.00740258401191
chr3	75705894	77290853	5	5	41.67	33.33	8.34	0.706331045003814	1.40961749118428	0.225248385986854	9.00740258401191
chr3	77290853	77503878	5	5	41.67	33.33	8.34	0.706331045003814	1.40961749118428	0.225248385986854	9.00740258401191
chr3	77503878	77603521	5	5	41.67	33.33	8.34	0.706331045003814	1.40961749118428	0.225248385986854	9.00740258401191
chr3	77603521	78592067	5	5	41.67	33.33	8.34	0.706331045003814	1.40961749118428	0.225248385986854	9.00740258401191
chr3	78592067	79564283	5	5	41.67	33.33	8.34	0.706331045003814	1.40961749118428	0.225248385986854	9.00740258401191
chr3	79564283	79565873	5	5	41.67	33.33	8.34	0.706331045003814	1.40961749118428	0.225248385986854	9.00740258401191
chr3	79565873	79683102	5	5	41.67	33.33	8.34	0.706331045003814	1.40961749118428	0.225248385986854	9.00740258401191
chr3	79683102	79707651	5	5	41.67	33.33	8.34	0.706331045003814	1.40961749118428	0.225248385986854	9.00740258401191
chr3	79707651	80138056	5	5	41.67	33.33	8.34	0.706331045003814	1.40961749118428	0.225248385986854	9.00740258401191
chr3	80138056	80177295	5	5	41.67	33.33	8.34	0.706331045003814	1.40961749118428	0.225248385986854	9.00740258401191
chr3	80177295	80287708	5	5	41.67	33.33	8.34	0.706331045003814	1.40961749118428	0.225248385986854	9.00740258401191
chr3	80287708	81211683	5	5	41.67	33.33	8.34	0.706331045003814	1.40961749118428	0.225248385986854	9.00740258401191
chr3	81211683	81341612	5	5	41.67	33.33	8.34	0.706331045003814	1.40961749118428	0.225248385986854	9.00740258401191
chr3	81341612	82261391	5	5	41.67	33.33	8.34	0.706331045003814	1.40961749118428	0.225248385986854	9.00740258401191
chr3	82261391	82456678	5	5	41.67	33.33	8.34	0.706331045003814	1.40961749118428	0.225248385986854	9.00740258401191
chr3	82456678	84020684	5	5	41.67	33.33	8.34	0.706331045003814	1.40961749118428	0.225248385986854	9.00740258401191
chr3	84020684	85620017	5	5	41.67	33.33	8.34	0.706331045003814	1.40961749118428	0.225248385986854	9.00740258401191
chr3	85620017	86731243	5	5	41.67	33.33	8.34	0.706331045003814	1.40961749118428	0.225248385986854	9.00740258401191
chr3	86731243	87200045	5	5	41.67	33.33	8.34	0.706331045003814	1.40961749118428	0.225248385986854	9.00740258401191
chr3	87200045	87485911	5	5	41.67	33.33	8.34	0.706331045003814	1.40961749118428	0.225248385986854	9.00740258401191
chr3	87485911	87581674	5	5	41.67	33.33	8.34	0.706331045003814	1.40961749118428	0.225248385986854	9.00740258401191
chr3	87581674	88273129	5	5	41.67	33.33	8.34	0.706331045003814	1.40961749118428	0.225248385986854	9.00740258401191
chr3	88273129	88360872	5	5	41.67	33.33	8.34	0.706331045003814	1.40961749118428	0.225248385986854	9.00740258401191
chr3	88360872	88363551	5	5	41.67	33.33	8.34	0.706331045003814	1.40961749118428	0.225248385986854	9.00740258401191
chr3	88363551	88513289	5	5	41.67	33.33	8.34	0.706331045003814	1.40961749118428	0.225248385986854	9.00740258401191
chr3	88513289	88966350	5	5	41.67	33.33	8.34	0.706331045003814	1.40961749118428	0.225248385986854	9.00740258401191
chr3	88966350	89394616	5	5	41.67	33.33	8.34	0.706331045003814	1.40961749118428	0.225248385986854	9.00740258401191
chr3	89394616	89452218	5	5	41.67	33.33	8.34	0.706331045003814	1.40961749118428	0.225248385986854	9.00740258401191
chr3	89452218	89488884	5	5	41.67	33.33	8.34	0.706331045003814	1.40961749118428	0.225248385986854	9.00740258401191
chr3	89488884	89637534	5	5	41.67	33.33	8.34	0.706331045003814	1.40961749118428	0.225248385986854	9.00740258401191
chr3	89637534	91000000	5	5	41.67	33.33	8.34	0.706331045003814	1.40961749118428	0.225248385986854	9.00740258401191
chr3	91000000	93519466	0	0	0	0	0	1	0	0	Inf
chr3	93519466	94116459	6	6	50	40	10	0.706824606272715	1.47740323286548	0.25229909577181	8.97509591098944
chr3	94116459	94913317	6	6	50	40	10	0.706824606272715	1.47740323286548	0.25229909577181	8.97509591098944
chr3	94913317	95026709	6	6	50	40	10	0.706824606272715	1.47740323286548	0.25229909577181	8.97509591098944
chr3	95026709	95060656	6	6	50	40	10	0.706824606272715	1.47740323286548	0.25229909577181	8.97509591098944
chr3	95060656	95094725	6	6	50	40	10	0.706824606272715	1.47740323286548	0.25229909577181	8.97509591098944
chr3	95094725	95155172	6	6	50	40	10	0.706824606272715	1.47740323286548	0.25229909577181	8.97509591098944
chr3	95155172	95319234	8	6	66.67	40	26.67	0.251859828599632	2.87503390766468	0.486529691004597	19.823705521816
chr3	95319234	95624422	6	6	50	40	10	0.706824606272715	1.47740323286548	0.25229909577181	8.97509591098944
chr3	95624422	95639109	6	6	50	40	10	0.706824606272715	1.47740323286548	0.25229909577181	8.97509591098944
chr3	95639109	95737582	6	6	50	40	10	0.706824606272715	1.47740323286548	0.25229909577181	8.97509591098944
chr3	95737582	95870526	6	6	50	40	10	0.706824606272715	1.47740323286548	0.25229909577181	8.97509591098944
chr3	95870526	95998732	6	6	50	40	10	0.706824606272715	1.47740323286548	0.25229909577181	8.97509591098944
chr3	95998732	96047850	6	6	50	40	10	0.706824606272715	1.47740323286548	0.25229909577181	8.97509591098944
chr3	96047850	96054975	6	6	50	40	10	0.706824606272715	1.47740323286548	0.25229909577181	8.97509591098944
chr3	96054975	96167628	6	6	50	40	10	0.706824606272715	1.47740323286548	0.25229909577181	8.97509591098944
chr3	96167628	96427059	6	6	50	40	10	0.706824606272715	1.47740323286548	0.25229909577181	8.97509591098944
chr3	96427059	97476254	6	6	50	40	10	0.706824606272715	1.47740323286548	0.25229909577181	8.97509591098944
chr3	97476254	97726742	6	6	50	40	10	0.706824606272715	1.47740323286548	0.25229909577181	8.97509591098944
chr3	97726742	97728067	6	6	50	40	10	0.706824606272715	1.47740323286548	0.25229909577181	8.97509591098944
chr3	97728067	97778567	6	6	50	40	10	0.706824606272715	1.47740323286548	0.25229909577181	8.97509591098944
chr3	97778567	97784546	6	7	50	46.67	3.33	1	1.13721083598709	0.194904324319337	6.71097268162314
chr3	97784546	97805828	6	7	50	46.67	3.33	1	1.13721083598709	0.194904324319337	6.71097268162314
chr3	97805828	97921432	6	7	50	46.67	3.33	1	1.13721083598709	0.194904324319337	6.71097268162314
chr3	97921432	97934571	6	6	50	40	10	0.706824606272715	1.47740323286548	0.25229909577181	8.97509591098944
chr3	97934571	97970899	6	6	50	40	10	0.706824606272715	1.47740323286548	0.25229909577181	8.97509591098944
chr3	97970899	97981098	6	6	50	40	10	0.706824606272715	1.47740323286548	0.25229909577181	8.97509591098944
chr3	97981098	98117621	6	6	50	40	10	0.706824606272715	1.47740323286548	0.25229909577181	8.97509591098944
chr3	98117621	98224344	6	6	50	40	10	0.706824606272715	1.47740323286548	0.25229909577181	8.97509591098944
chr3	98224344	98245751	6	6	50	40	10	0.706824606272715	1.47740323286548	0.25229909577181	8.97509591098944
chr3	98245751	98494530	6	6	50	40	10	0.706824606272715	1.47740323286548	0.25229909577181	8.97509591098944
chr3	98494530	98654799	6	6	50	40	10	0.706824606272715	1.47740323286548	0.25229909577181	8.97509591098944
chr3	98654799	98715729	6	5	50	33.33	16.67	0.451653430250819	1.94806371306228	0.326217114828722	12.4914677069032
chr3	98715729	98731969	6	5	50	33.33	16.67	0.451653430250819	1.94806371306228	0.326217114828722	12.4914677069032
chr3	98731969	98795079	6	5	50	33.33	16.67	0.451653430250819	1.94806371306228	0.326217114828722	12.4914677069032
chr3	98795079	98838512	6	5	50	33.33	16.67	0.451653430250819	1.94806371306228	0.326217114828722	12.4914677069032
chr3	98838512	98971672	6	5	50	33.33	16.67	0.451653430250819	1.94806371306228	0.326217114828722	12.4914677069032
chr3	98971672	98971993	6	6	50	40	10	0.706824606272715	1.47740323286548	0.25229909577181	8.97509591098944
chr3	98971993	99429025	6	6	50	40	10	0.706824606272715	1.47740323286548	0.25229909577181	8.97509591098944
chr3	99429025	101045942	6	6	50	40	10	0.706824606272715	1.47740323286548	0.25229909577181	8.97509591098944
chr3	101045942	101046812	6	6	50	40	10	0.706824606272715	1.47740323286548	0.25229909577181	8.97509591098944
chr3	101046812	101274063	5	6	41.67	40	1.67	1	1.06869005374632	0.17427950389438	6.45031819091794
chr3	101274063	101276101	5	6	41.67	40	1.67	1	1.06869005374632	0.17427950389438	6.45031819091794
chr3	101276101	101279946	5	6	41.67	40	1.67	1	1.06869005374632	0.17427950389438	6.45031819091794
chr3	101279946	101621611	5	6	41.67	40	1.67	1	1.06869005374632	0.17427950389438	6.45031819091794
chr3	101621611	101983330	6	6	50	40	10	0.706824606272715	1.47740323286548	0.25229909577181	8.97509591098944
chr3	101983330	102465782	6	6	50	40	10	0.706824606272715	1.47740323286548	0.25229909577181	8.97509591098944
chr3	102465782	102842605	5	6	41.67	40	1.67	1	1.06869005374632	0.17427950389438	6.45031819091794
chr3	102842605	102985853	5	5	41.67	33.33	8.34	0.706331045003814	1.40961749118428	0.225248385986854	9.00740258401191
chr3	102985853	103567949	5	6	41.67	40	1.67	1	1.06869005374632	0.17427950389438	6.45031819091794
chr3	103567949	103821589	5	6	41.67	40	1.67	1	1.06869005374632	0.17427950389438	6.45031819091794
chr3	103821589	104819413	6	6	50	40	10	0.706824606272715	1.47740323286548	0.25229909577181	8.97509591098944
chr3	104819413	106010992	6	6	50	40	10	0.706824606272715	1.47740323286548	0.25229909577181	8.97509591098944
chr3	106010992	106769466	6	6	50	40	10	0.706824606272715	1.47740323286548	0.25229909577181	8.97509591098944
chr3	106769466	107104112	6	6	50	40	10	0.706824606272715	1.47740323286548	0.25229909577181	8.97509591098944
chr3	107104112	107178746	6	6	50	40	10	0.706824606272715	1.47740323286548	0.25229909577181	8.97509591098944
chr3	107178746	108039533	6	6	50	40	10	0.706824606272715	1.47740323286548	0.25229909577181	8.97509591098944
chr3	108039533	108155255	6	6	50	40	10	0.706824606272715	1.47740323286548	0.25229909577181	8.97509591098944
chr3	108155255	109021119	6	6	50	40	10	0.706824606272715	1.47740323286548	0.25229909577181	8.97509591098944
chr3	109021119	109053358	6	6	50	40	10	0.706824606272715	1.47740323286548	0.25229909577181	8.97509591098944
chr3	109053358	109829015	6	6	50	40	10	0.706824606272715	1.47740323286548	0.25229909577181	8.97509591098944
chr3	109829015	109954728	6	6	50	40	10	0.706824606272715	1.47740323286548	0.25229909577181	8.97509591098944
chr3	109954728	110231470	6	6	50	40	10	0.706824606272715	1.47740323286548	0.25229909577181	8.97509591098944
chr3	110231470	110312299	6	6	50	40	10	0.706824606272715	1.47740323286548	0.25229909577181	8.97509591098944
chr3	110312299	110525931	6	6	50	40	10	0.706824606272715	1.47740323286548	0.25229909577181	8.97509591098944
chr3	110525931	111562043	6	6	50	40	10	0.706824606272715	1.47740323286548	0.25229909577181	8.97509591098944
chr3	111562043	111686879	6	6	50	40	10	0.706824606272715	1.47740323286548	0.25229909577181	8.97509591098944
chr3	111686879	112059841	6	6	50	40	10	0.706824606272715	1.47740323286548	0.25229909577181	8.97509591098944
chr3	112059841	112126501	6	6	50	40	10	0.706824606272715	1.47740323286548	0.25229909577181	8.97509591098944
chr3	112126501	112441023	5	6	41.67	40	1.67	1	1.06869005374632	0.17427950389438	6.45031819091794
chr3	112441023	113318465	6	6	50	40	10	0.706824606272715	1.47740323286548	0.25229909577181	8.97509591098944
chr3	113318465	113334360	6	6	50	40	10	0.706824606272715	1.47740323286548	0.25229909577181	8.97509591098944
chr3	113334360	113535665	6	6	50	40	10	0.706824606272715	1.47740323286548	0.25229909577181	8.97509591098944
chr3	113535665	113553266	6	6	50	40	10	0.706824606272715	1.47740323286548	0.25229909577181	8.97509591098944
chr3	113553266	113680478	6	6	50	40	10	0.706824606272715	1.47740323286548	0.25229909577181	8.97509591098944
chr3	113680478	114113075	6	6	50	40	10	0.706824606272715	1.47740323286548	0.25229909577181	8.97509591098944
chr3	114113075	114448093	6	6	50	40	10	0.706824606272715	1.47740323286548	0.25229909577181	8.97509591098944
chr3	114448093	114567680	6	6	50	40	10	0.706824606272715	1.47740323286548	0.25229909577181	8.97509591098944
chr3	114567680	115319821	6	6	50	40	10	0.706824606272715	1.47740323286548	0.25229909577181	8.97509591098944
chr3	115319821	115683412	6	6	50	40	10	0.706824606272715	1.47740323286548	0.25229909577181	8.97509591098944
chr3	115683412	115819130	7	6	58.33	40	18.33	0.449481760667654	2.04175181088818	0.35266233801778	12.8990135264782
chr3	115819130	115999742	6	6	50	40	10	0.706824606272715	1.47740323286548	0.25229909577181	8.97509591098944
chr3	115999742	116737689	6	6	50	40	10	0.706824606272715	1.47740323286548	0.25229909577181	8.97509591098944
chr3	116737689	116845456	6	6	50	40	10	0.706824606272715	1.47740323286548	0.25229909577181	8.97509591098944
chr3	116845456	121839396	6	6	50	40	10	0.706824606272715	1.47740323286548	0.25229909577181	8.97509591098944
chr3	121839396	121993718	6	6	50	40	10	0.706824606272715	1.47740323286548	0.25229909577181	8.97509591098944
chr3	121993718	122291487	6	6	50	40	10	0.706824606272715	1.47740323286548	0.25229909577181	8.97509591098944
chr3	122291487	122343213	6	6	50	40	10	0.706824606272715	1.47740323286548	0.25229909577181	8.97509591098944
chr3	122343213	122832538	6	6	50	40	10	0.706824606272715	1.47740323286548	0.25229909577181	8.97509591098944
chr3	122832538	122917014	6	6	50	40	10	0.706824606272715	1.47740323286548	0.25229909577181	8.97509591098944
chr3	122917014	122928935	6	6	50	40	10	0.706824606272715	1.47740323286548	0.25229909577181	8.97509591098944
chr3	122928935	123082585	6	6	50	40	10	0.706824606272715	1.47740323286548	0.25229909577181	8.97509591098944
chr3	123082585	123083197	6	6	50	40	10	0.706824606272715	1.47740323286548	0.25229909577181	8.97509591098944
chr3	123083197	123530884	6	6	50	40	10	0.706824606272715	1.47740323286548	0.25229909577181	8.97509591098944
chr3	123530884	123627300	6	6	50	40	10	0.706824606272715	1.47740323286548	0.25229909577181	8.97509591098944
chr3	123627300	123940568	6	6	50	40	10	0.706824606272715	1.47740323286548	0.25229909577181	8.97509591098944
chr3	123940568	124206738	6	6	50	40	10	0.706824606272715	1.47740323286548	0.25229909577181	8.97509591098944
chr3	124206738	124288915	6	6	50	40	10	0.706824606272715	1.47740323286548	0.25229909577181	8.97509591098944
chr3	124288915	124290949	6	6	50	40	10	0.706824606272715	1.47740323286548	0.25229909577181	8.97509591098944
chr3	124290949	124358307	6	6	50	40	10	0.706824606272715	1.47740323286548	0.25229909577181	8.97509591098944
chr3	124358307	125725850	6	6	50	40	10	0.706824606272715	1.47740323286548	0.25229909577181	8.97509591098944
chr3	125725850	125825813	7	6	58.33	40	18.33	0.449481760667654	2.04175181088818	0.35266233801778	12.8990135264782
chr3	125825813	125826323	7	6	58.33	40	18.33	0.449481760667654	2.04175181088818	0.35266233801778	12.8990135264782
chr3	125826323	125854666	7	6	58.33	40	18.33	0.449481760667654	2.04175181088818	0.35266233801778	12.8990135264782
chr3	125854666	125882542	7	6	58.33	40	18.33	0.449481760667654	2.04175181088818	0.35266233801778	12.8990135264782
chr3	125882542	125894274	7	6	58.33	40	18.33	0.449481760667654	2.04175181088818	0.35266233801778	12.8990135264782
chr3	125894274	125927853	6	6	50	40	10	0.706824606272715	1.47740323286548	0.25229909577181	8.97509591098944
chr3	125927853	125956902	6	6	50	40	10	0.706824606272715	1.47740323286548	0.25229909577181	8.97509591098944
chr3	125956902	125959357	6	6	50	40	10	0.706824606272715	1.47740323286548	0.25229909577181	8.97509591098944
chr3	125959357	127709804	6	6	50	40	10	0.706824606272715	1.47740323286548	0.25229909577181	8.97509591098944
chr3	127709804	127799412	6	6	50	40	10	0.706824606272715	1.47740323286548	0.25229909577181	8.97509591098944
chr3	127799412	127824385	6	6	50	40	10	0.706824606272715	1.47740323286548	0.25229909577181	8.97509591098944
chr3	127824385	127929568	6	6	50	40	10	0.706824606272715	1.47740323286548	0.25229909577181	8.97509591098944
chr3	127929568	127948698	6	6	50	40	10	0.706824606272715	1.47740323286548	0.25229909577181	8.97509591098944
chr3	127948698	128058165	6	6	50	40	10	0.706824606272715	1.47740323286548	0.25229909577181	8.97509591098944
chr3	128058165	128119633	6	6	50	40	10	0.706824606272715	1.47740323286548	0.25229909577181	8.97509591098944
chr3	128119633	128191797	6	6	50	40	10	0.706824606272715	1.47740323286548	0.25229909577181	8.97509591098944
chr3	128191797	128248418	6	6	50	40	10	0.706824606272715	1.47740323286548	0.25229909577181	8.97509591098944
chr3	128248418	128294335	6	6	50	40	10	0.706824606272715	1.47740323286548	0.25229909577181	8.97509591098944
chr3	128294335	128424413	6	6	50	40	10	0.706824606272715	1.47740323286548	0.25229909577181	8.97509591098944
chr3	128424413	128425102	6	6	50	40	10	0.706824606272715	1.47740323286548	0.25229909577181	8.97509591098944
chr3	128425102	128429016	6	6	50	40	10	0.706824606272715	1.47740323286548	0.25229909577181	8.97509591098944
chr3	128429016	129754142	6	6	50	40	10	0.706824606272715	1.47740323286548	0.25229909577181	8.97509591098944
chr3	129754142	129763279	6	6	50	40	10	0.706824606272715	1.47740323286548	0.25229909577181	8.97509591098944
chr3	129763279	129806580	6	5	50	33.33	16.67	0.451653430250819	1.94806371306228	0.326217114828722	12.4914677069032
chr3	129806580	129811226	6	6	50	40	10	0.706824606272715	1.47740323286548	0.25229909577181	8.97509591098944
chr3	129811226	129854172	6	6	50	40	10	0.706824606272715	1.47740323286548	0.25229909577181	8.97509591098944
chr3	129854172	129996850	6	6	50	40	10	0.706824606272715	1.47740323286548	0.25229909577181	8.97509591098944
chr3	129996850	130102182	6	6	50	40	10	0.706824606272715	1.47740323286548	0.25229909577181	8.97509591098944
chr3	130102182	130248809	6	6	50	40	10	0.706824606272715	1.47740323286548	0.25229909577181	8.97509591098944
chr3	130248809	130358571	6	6	50	40	10	0.706824606272715	1.47740323286548	0.25229909577181	8.97509591098944
chr3	130358571	130399541	6	6	50	40	10	0.706824606272715	1.47740323286548	0.25229909577181	8.97509591098944
chr3	130399541	130615830	6	6	50	40	10	0.706824606272715	1.47740323286548	0.25229909577181	8.97509591098944
chr3	130615830	130768361	6	6	50	40	10	0.706824606272715	1.47740323286548	0.25229909577181	8.97509591098944
chr3	130768361	130944411	6	6	50	40	10	0.706824606272715	1.47740323286548	0.25229909577181	8.97509591098944
chr3	130944411	131352068	6	6	50	40	10	0.706824606272715	1.47740323286548	0.25229909577181	8.97509591098944
chr3	131352068	131456341	6	6	50	40	10	0.706824606272715	1.47740323286548	0.25229909577181	8.97509591098944
chr3	131456341	131725479	6	6	50	40	10	0.706824606272715	1.47740323286548	0.25229909577181	8.97509591098944
chr3	131725479	132414309	6	6	50	40	10	0.706824606272715	1.47740323286548	0.25229909577181	8.97509591098944
chr3	132414309	132574803	6	6	50	40	10	0.706824606272715	1.47740323286548	0.25229909577181	8.97509591098944
chr3	132574803	132649575	6	6	50	40	10	0.706824606272715	1.47740323286548	0.25229909577181	8.97509591098944
chr3	132649575	132651804	6	6	50	40	10	0.706824606272715	1.47740323286548	0.25229909577181	8.97509591098944
chr3	132651804	132683100	6	6	50	40	10	0.706824606272715	1.47740323286548	0.25229909577181	8.97509591098944
chr3	132683100	132765744	6	6	50	40	10	0.706824606272715	1.47740323286548	0.25229909577181	8.97509591098944
chr3	132765744	132767944	6	6	50	40	10	0.706824606272715	1.47740323286548	0.25229909577181	8.97509591098944
chr3	132767944	132799251	6	6	50	40	10	0.706824606272715	1.47740323286548	0.25229909577181	8.97509591098944
chr3	132799251	134017852	6	6	50	40	10	0.706824606272715	1.47740323286548	0.25229909577181	8.97509591098944
chr3	134017852	134088921	6	6	50	40	10	0.706824606272715	1.47740323286548	0.25229909577181	8.97509591098944
chr3	134088921	134117587	6	6	50	40	10	0.706824606272715	1.47740323286548	0.25229909577181	8.97509591098944
chr3	134117587	134142043	6	6	50	40	10	0.706824606272715	1.47740323286548	0.25229909577181	8.97509591098944
chr3	134142043	134150040	6	6	50	40	10	0.706824606272715	1.47740323286548	0.25229909577181	8.97509591098944
chr3	134150040	134331197	6	6	50	40	10	0.706824606272715	1.47740323286548	0.25229909577181	8.97509591098944
chr3	134331197	134349971	6	6	50	40	10	0.706824606272715	1.47740323286548	0.25229909577181	8.97509591098944
chr3	134349971	134601063	6	6	50	40	10	0.706824606272715	1.47740323286548	0.25229909577181	8.97509591098944
chr3	134601063	134644006	6	6	50	40	10	0.706824606272715	1.47740323286548	0.25229909577181	8.97509591098944
chr3	134644006	134686974	6	6	50	40	10	0.706824606272715	1.47740323286548	0.25229909577181	8.97509591098944
chr3	134686974	134899118	6	6	50	40	10	0.706824606272715	1.47740323286548	0.25229909577181	8.97509591098944
chr3	134899118	135022223	6	6	50	40	10	0.706824606272715	1.47740323286548	0.25229909577181	8.97509591098944
chr3	135022223	135269052	6	6	50	40	10	0.706824606272715	1.47740323286548	0.25229909577181	8.97509591098944
chr3	135269052	136564823	6	6	50	40	10	0.706824606272715	1.47740323286548	0.25229909577181	8.97509591098944
chr3	136564823	136754157	6	5	50	33.33	16.67	0.451653430250819	1.94806371306228	0.326217114828722	12.4914677069032
chr3	136754157	136763295	6	6	50	40	10	0.706824606272715	1.47740323286548	0.25229909577181	8.97509591098944
chr3	136763295	136936175	6	6	50	40	10	0.706824606272715	1.47740323286548	0.25229909577181	8.97509591098944
chr3	136936175	137741071	6	6	50	40	10	0.706824606272715	1.47740323286548	0.25229909577181	8.97509591098944
chr3	137741071	137861274	6	6	50	40	10	0.706824606272715	1.47740323286548	0.25229909577181	8.97509591098944
chr3	137861274	139084302	6	6	50	40	10	0.706824606272715	1.47740323286548	0.25229909577181	8.97509591098944
chr3	139084302	139090854	6	6	50	40	10	0.706824606272715	1.47740323286548	0.25229909577181	8.97509591098944
chr3	139090854	139240049	6	6	50	40	10	0.706824606272715	1.47740323286548	0.25229909577181	8.97509591098944
chr3	139240049	139241086	6	6	50	40	10	0.706824606272715	1.47740323286548	0.25229909577181	8.97509591098944
chr3	139241086	139281055	6	6	50	40	10	0.706824606272715	1.47740323286548	0.25229909577181	8.97509591098944
chr3	139281055	139503538	6	6	50	40	10	0.706824606272715	1.47740323286548	0.25229909577181	8.97509591098944
chr3	139503538	139791451	6	6	50	40	10	0.706824606272715	1.47740323286548	0.25229909577181	8.97509591098944
chr3	139791451	140047478	6	6	50	40	10	0.706824606272715	1.47740323286548	0.25229909577181	8.97509591098944
chr3	140047478	140149596	6	6	50	40	10	0.706824606272715	1.47740323286548	0.25229909577181	8.97509591098944
chr3	140149596	140240770	6	6	50	40	10	0.706824606272715	1.47740323286548	0.25229909577181	8.97509591098944
chr3	140240770	140353143	6	6	50	40	10	0.706824606272715	1.47740323286548	0.25229909577181	8.97509591098944
chr3	140353143	141168741	6	6	50	40	10	0.706824606272715	1.47740323286548	0.25229909577181	8.97509591098944
chr3	141168741	141333005	6	6	50	40	10	0.706824606272715	1.47740323286548	0.25229909577181	8.97509591098944
chr3	141333005	142731495	6	6	50	40	10	0.706824606272715	1.47740323286548	0.25229909577181	8.97509591098944
chr3	142731495	142752137	6	6	50	40	10	0.706824606272715	1.47740323286548	0.25229909577181	8.97509591098944
chr3	142752137	142863579	6	6	50	40	10	0.706824606272715	1.47740323286548	0.25229909577181	8.97509591098944
chr3	142863579	142930145	6	6	50	40	10	0.706824606272715	1.47740323286548	0.25229909577181	8.97509591098944
chr3	142930145	142933535	6	6	50	40	10	0.706824606272715	1.47740323286548	0.25229909577181	8.97509591098944
chr3	142933535	143075164	6	6	50	40	10	0.706824606272715	1.47740323286548	0.25229909577181	8.97509591098944
chr3	143075164	143085241	6	6	50	40	10	0.706824606272715	1.47740323286548	0.25229909577181	8.97509591098944
chr3	143085241	143154014	6	6	50	40	10	0.706824606272715	1.47740323286548	0.25229909577181	8.97509591098944
chr3	143154014	143214259	6	6	50	40	10	0.706824606272715	1.47740323286548	0.25229909577181	8.97509591098944
chr3	143214259	143736024	6	6	50	40	10	0.706824606272715	1.47740323286548	0.25229909577181	8.97509591098944
chr3	143736024	143984366	6	6	50	40	10	0.706824606272715	1.47740323286548	0.25229909577181	8.97509591098944
chr3	143984366	144098345	6	6	50	40	10	0.706824606272715	1.47740323286548	0.25229909577181	8.97509591098944
chr3	144098345	144144553	6	6	50	40	10	0.706824606272715	1.47740323286548	0.25229909577181	8.97509591098944
chr3	144144553	144173142	7	6	58.33	40	18.33	0.449481760667654	2.04175181088818	0.35266233801778	12.8990135264782
chr3	144173142	144185872	7	6	58.33	40	18.33	0.449481760667654	2.04175181088818	0.35266233801778	12.8990135264782
chr3	144185872	144265514	7	6	58.33	40	18.33	0.449481760667654	2.04175181088818	0.35266233801778	12.8990135264782
chr3	144265514	144268070	7	6	58.33	40	18.33	0.449481760667654	2.04175181088818	0.35266233801778	12.8990135264782
chr3	144268070	144973299	6	6	50	40	10	0.706824606272715	1.47740323286548	0.25229909577181	8.97509591098944
chr3	144973299	145122116	6	6	50	40	10	0.706824606272715	1.47740323286548	0.25229909577181	8.97509591098944
chr3	145122116	145426072	6	6	50	40	10	0.706824606272715	1.47740323286548	0.25229909577181	8.97509591098944
chr3	145426072	146270549	6	6	50	40	10	0.706824606272715	1.47740323286548	0.25229909577181	8.97509591098944
chr3	146270549	153526948	6	6	50	40	10	0.706824606272715	1.47740323286548	0.25229909577181	8.97509591098944
chr3	153526948	160600456	6	6	50	40	10	0.706824606272715	1.47740323286548	0.25229909577181	8.97509591098944
chr3	160600456	160660200	6	6	50	40	10	0.706824606272715	1.47740323286548	0.25229909577181	8.97509591098944
chr3	160660200	160826753	6	6	50	40	10	0.706824606272715	1.47740323286548	0.25229909577181	8.97509591098944
chr3	160826753	161827490	6	6	50	40	10	0.706824606272715	1.47740323286548	0.25229909577181	8.97509591098944
chr3	161827490	161953574	7	6	58.33	40	18.33	0.449481760667654	2.04175181088818	0.35266233801778	12.8990135264782
chr3	161953574	161963617	6	6	50	40	10	0.706824606272715	1.47740323286548	0.25229909577181	8.97509591098944
chr3	161963617	162491038	6	6	50	40	10	0.706824606272715	1.47740323286548	0.25229909577181	8.97509591098944
chr3	162491038	162503213	7	7	58.33	46.67	11.66	0.703567101897968	1.57213637580318	0.272210190575821	9.67965242456006
chr3	162503213	162508230	7	8	58.33	53.33	5	1	1.21581867871888	0.207801629013265	7.41684200094084
chr3	162508230	162510463	7	9	58.33	60	-1.67	1	0.935724999493047	0.155031111706706	5.73790937921212
chr3	162510463	162512916	7	10	58.33	66.67	-8.34	0.706331045003814	0.709412309547788	0.111019796292329	4.43954346495678
chr3	162512916	162513120	6	9	50	60	-10	0.706824606272715	0.676863281299622	0.111419422134037	3.96354967876873
chr3	162513120	162543103	7	9	58.33	60	-1.67	1	0.935724999493047	0.155031111706706	5.73790937921212
chr3	162543103	162619879	8	9	66.67	60	6.67	1	1.31921710739494	0.213375015287428	8.9102914033595
chr3	162619879	162623889	8	9	66.67	60	6.67	1	1.31921710739494	0.213375015287428	8.9102914033595
chr3	162623889	162625988	9	9	75	60	15	0.682837528604119	1.94945106542781	0.295756422966307	15.9479841216638
chr3	162625988	162626284	8	8	66.67	53.33	13.34	0.69596625835689	1.71389424304176	0.286328344869481	11.4961969661108
chr3	162626284	162626588	8	6	66.67	40	26.67	0.251859828599632	2.87503390766468	0.486529691004597	19.823705521816
chr3	162626588	163542517	6	6	50	40	10	0.706824606272715	1.47740323286548	0.25229909577181	8.97509591098944
chr3	163542517	163580397	6	6	50	40	10	0.706824606272715	1.47740323286548	0.25229909577181	8.97509591098944
chr3	163580397	163672071	6	6	50	40	10	0.706824606272715	1.47740323286548	0.25229909577181	8.97509591098944
chr3	163672071	163767064	6	6	50	40	10	0.706824606272715	1.47740323286548	0.25229909577181	8.97509591098944
chr3	163767064	164278436	6	6	50	40	10	0.706824606272715	1.47740323286548	0.25229909577181	8.97509591098944
chr3	164278436	164352543	6	6	50	40	10	0.706824606272715	1.47740323286548	0.25229909577181	8.97509591098944
chr3	164352543	166710340	6	6	50	40	10	0.706824606272715	1.47740323286548	0.25229909577181	8.97509591098944
chr3	166710340	167117604	6	6	50	40	10	0.706824606272715	1.47740323286548	0.25229909577181	8.97509591098944
chr3	167117604	167387193	6	6	50	40	10	0.706824606272715	1.47740323286548	0.25229909577181	8.97509591098944
chr3	167387193	167742994	6	6	50	40	10	0.706824606272715	1.47740323286548	0.25229909577181	8.97509591098944
chr3	167742994	167898053	6	6	50	40	10	0.706824606272715	1.47740323286548	0.25229909577181	8.97509591098944
chr3	167898053	171269893	6	6	50	40	10	0.706824606272715	1.47740323286548	0.25229909577181	8.97509591098944
chr3	171269893	171313634	6	6	50	40	10	0.706824606272715	1.47740323286548	0.25229909577181	8.97509591098944
chr3	171313634	171390082	6	6	50	40	10	0.706824606272715	1.47740323286548	0.25229909577181	8.97509591098944
chr3	171390082	173436988	6	6	50	40	10	0.706824606272715	1.47740323286548	0.25229909577181	8.97509591098944
chr3	173436988	173559562	6	6	50	40	10	0.706824606272715	1.47740323286548	0.25229909577181	8.97509591098944
chr3	173559562	173681916	6	6	50	40	10	0.706824606272715	1.47740323286548	0.25229909577181	8.97509591098944
chr3	173681916	173846215	6	6	50	40	10	0.706824606272715	1.47740323286548	0.25229909577181	8.97509591098944
chr3	173846215	173974339	6	6	50	40	10	0.706824606272715	1.47740323286548	0.25229909577181	8.97509591098944
chr3	173974339	173984154	6	6	50	40	10	0.706824606272715	1.47740323286548	0.25229909577181	8.97509591098944
chr3	173984154	174058716	6	6	50	40	10	0.706824606272715	1.47740323286548	0.25229909577181	8.97509591098944
chr3	174058716	174156124	6	6	50	40	10	0.706824606272715	1.47740323286548	0.25229909577181	8.97509591098944
chr3	174156124	174218017	6	6	50	40	10	0.706824606272715	1.47740323286548	0.25229909577181	8.97509591098944
chr3	174218017	174341519	6	6	50	40	10	0.706824606272715	1.47740323286548	0.25229909577181	8.97509591098944
chr3	174341519	174629526	6	6	50	40	10	0.706824606272715	1.47740323286548	0.25229909577181	8.97509591098944
chr3	174629526	174774368	6	5	50	33.33	16.67	0.451653430250819	1.94806371306228	0.326217114828722	12.4914677069032
chr3	174774368	174816111	6	6	50	40	10	0.706824606272715	1.47740323286548	0.25229909577181	8.97509591098944
chr3	174816111	175042616	5	6	41.67	40	1.67	1	1.06869005374632	0.17427950389438	6.45031819091794
chr3	175042616	175136567	6	6	50	40	10	0.706824606272715	1.47740323286548	0.25229909577181	8.97509591098944
chr3	175136567	175548789	6	5	50	33.33	16.67	0.451653430250819	1.94806371306228	0.326217114828722	12.4914677069032
chr3	175548789	176048379	6	6	50	40	10	0.706824606272715	1.47740323286548	0.25229909577181	8.97509591098944
chr3	176048379	176157156	6	6	50	40	10	0.706824606272715	1.47740323286548	0.25229909577181	8.97509591098944
chr3	176157156	177298047	6	6	50	40	10	0.706824606272715	1.47740323286548	0.25229909577181	8.97509591098944
chr3	177298047	177428437	6	6	50	40	10	0.706824606272715	1.47740323286548	0.25229909577181	8.97509591098944
chr3	177428437	179711988	6	6	50	40	10	0.706824606272715	1.47740323286548	0.25229909577181	8.97509591098944
chr3	179711988	182476780	6	6	50	40	10	0.706824606272715	1.47740323286548	0.25229909577181	8.97509591098944
chr3	182476780	182808148	6	6	50	40	10	0.706824606272715	1.47740323286548	0.25229909577181	8.97509591098944
chr3	182808148	183419429	6	6	50	40	10	0.706824606272715	1.47740323286548	0.25229909577181	8.97509591098944
chr3	183419429	184485405	6	6	50	40	10	0.706824606272715	1.47740323286548	0.25229909577181	8.97509591098944
chr3	184485405	189734538	6	6	50	40	10	0.706824606272715	1.47740323286548	0.25229909577181	8.97509591098944
chr3	189734538	189742719	6	6	50	40	10	0.706824606272715	1.47740323286548	0.25229909577181	8.97509591098944
chr3	189742719	189801962	6	6	50	40	10	0.706824606272715	1.47740323286548	0.25229909577181	8.97509591098944
chr3	189801962	189876599	6	6	50	40	10	0.706824606272715	1.47740323286548	0.25229909577181	8.97509591098944
chr3	189876599	190086837	6	6	50	40	10	0.706824606272715	1.47740323286548	0.25229909577181	8.97509591098944
chr3	190086837	190817217	6	6	50	40	10	0.706824606272715	1.47740323286548	0.25229909577181	8.97509591098944
chr3	190817217	190845224	6	6	50	40	10	0.706824606272715	1.47740323286548	0.25229909577181	8.97509591098944
chr3	190845224	190958263	6	5	50	33.33	16.67	0.451653430250819	1.94806371306228	0.326217114828722	12.4914677069032
chr3	190958263	191932630	6	5	50	33.33	16.67	0.451653430250819	1.94806371306228	0.326217114828722	12.4914677069032
chr3	191932630	192046692	6	6	50	40	10	0.706824606272715	1.47740323286548	0.25229909577181	8.97509591098944
chr3	192046692	192047852	6	6	50	40	10	0.706824606272715	1.47740323286548	0.25229909577181	8.97509591098944
chr3	192047852	193424571	6	6	50	40	10	0.706824606272715	1.47740323286548	0.25229909577181	8.97509591098944
chr3	193424571	193487829	6	6	50	40	10	0.706824606272715	1.47740323286548	0.25229909577181	8.97509591098944
chr3	193487829	194260285	7	6	58.33	40	18.33	0.449481760667654	2.04175181088818	0.35266233801778	12.8990135264782
chr3	194260285	198022430	7	6	58.33	40	18.33	0.449481760667654	2.04175181088818	0.35266233801778	12.8990135264782
chr4	0	61847	7	6	58.33	40	18.33	0.449481760667654	2.04175181088818	0.35266233801778	12.8990135264782
chr4	61847	66349	6	5	50	33.33	16.67	0.451653430250819	1.94806371306228	0.326217114828722	12.4914677069032
chr4	66349	75105	6	4	50	26.67	23.33	0.256598016781083	2.64394630989774	0.425185291086294	18.6828543714154
chr4	75105	2056186	5	4	41.67	26.67	15	0.44790236460717	1.9145835746763	0.293675527417477	13.5319143970011
chr4	2056186	2242181	5	3	41.67	20	21.67	0.398067632850241	2.74313866621835	0.390811808872198	23.4725748771253
chr4	2242181	4101504	5	4	41.67	26.67	15	0.44790236460717	1.9145835746763	0.293675527417477	13.5319143970011
chr4	4101504	4263440	5	5	41.67	33.33	8.34	0.706331045003814	1.40961749118428	0.225248385986854	9.00740258401191
chr4	4263440	5191552	5	4	41.67	26.67	15	0.44790236460717	1.9145835746763	0.293675527417477	13.5319143970011
chr4	5191552	6258550	5	4	41.67	26.67	15	0.44790236460717	1.9145835746763	0.293675527417477	13.5319143970011
chr4	6258550	6645575	5	4	41.67	26.67	15	0.44790236460717	1.9145835746763	0.293675527417477	13.5319143970011
chr4	6645575	7214424	5	4	41.67	26.67	15	0.44790236460717	1.9145835746763	0.293675527417477	13.5319143970011
chr4	7214424	7307135	5	4	41.67	26.67	15	0.44790236460717	1.9145835746763	0.293675527417477	13.5319143970011
chr4	7307135	7308885	5	5	41.67	33.33	8.34	0.706331045003814	1.40961749118428	0.225248385986854	9.00740258401191
chr4	7308885	7379269	5	5	41.67	33.33	8.34	0.706331045003814	1.40961749118428	0.225248385986854	9.00740258401191
chr4	7379269	8314582	5	5	41.67	33.33	8.34	0.706331045003814	1.40961749118428	0.225248385986854	9.00740258401191
chr4	8314582	9426784	5	5	41.67	33.33	8.34	0.706331045003814	1.40961749118428	0.225248385986854	9.00740258401191
chr4	9426784	9592620	5	5	41.67	33.33	8.34	0.706331045003814	1.40961749118428	0.225248385986854	9.00740258401191
chr4	9592620	9720267	5	5	41.67	33.33	8.34	0.706331045003814	1.40961749118428	0.225248385986854	9.00740258401191
chr4	9720267	9810257	5	5	41.67	33.33	8.34	0.706331045003814	1.40961749118428	0.225248385986854	9.00740258401191
chr4	9810257	9903434	5	5	41.67	33.33	8.34	0.706331045003814	1.40961749118428	0.225248385986854	9.00740258401191
chr4	9903434	9918516	5	5	41.67	33.33	8.34	0.706331045003814	1.40961749118428	0.225248385986854	9.00740258401191
chr4	9918516	10204989	5	5	41.67	33.33	8.34	0.706331045003814	1.40961749118428	0.225248385986854	9.00740258401191
chr4	10204989	10210038	5	3	41.67	20	21.67	0.398067632850241	2.74313866621835	0.390811808872198	23.4725748771253
chr4	10210038	10210168	5	2	41.67	13.33	28.34	0.185024154589372	4.3695637223377	0.540407863269413	57.2975627607926
chr4	10210168	10235711	4	2	33.33	13.33	20	0.357487922705314	3.10600891093169	0.350115025107368	41.9022451732562
chr4	10235711	10246085	4	4	33.33	26.67	6.66	1	1.3587035412955	0.189183055046679	9.8686172076999
chr4	10246085	10247843	4	5	33.33	33.33	0	1	1	0.14497653555716	6.55325151966373
chr4	10247843	10274420	5	5	41.67	33.33	8.34	0.706331045003814	1.40961749118428	0.225248385986854	9.00740258401191
chr4	10274420	10434083	5	5	41.67	33.33	8.34	0.706331045003814	1.40961749118428	0.225248385986854	9.00740258401191
chr4	10434083	10546908	5	5	41.67	33.33	8.34	0.706331045003814	1.40961749118428	0.225248385986854	9.00740258401191
chr4	10546908	10549122	5	5	41.67	33.33	8.34	0.706331045003814	1.40961749118428	0.225248385986854	9.00740258401191
chr4	10549122	10564119	5	5	41.67	33.33	8.34	0.706331045003814	1.40961749118428	0.225248385986854	9.00740258401191
chr4	10564119	10644735	5	5	41.67	33.33	8.34	0.706331045003814	1.40961749118428	0.225248385986854	9.00740258401191
chr4	10644735	10647450	5	5	41.67	33.33	8.34	0.706331045003814	1.40961749118428	0.225248385986854	9.00740258401191
chr4	10647450	10697297	5	5	41.67	33.33	8.34	0.706331045003814	1.40961749118428	0.225248385986854	9.00740258401191
chr4	10697297	10700656	5	5	41.67	33.33	8.34	0.706331045003814	1.40961749118428	0.225248385986854	9.00740258401191
chr4	10700656	10739442	5	5	41.67	33.33	8.34	0.706331045003814	1.40961749118428	0.225248385986854	9.00740258401191
chr4	10739442	10867703	5	5	41.67	33.33	8.34	0.706331045003814	1.40961749118428	0.225248385986854	9.00740258401191
chr4	10867703	10925254	5	5	41.67	33.33	8.34	0.706331045003814	1.40961749118428	0.225248385986854	9.00740258401191
chr4	10925254	10937487	5	5	41.67	33.33	8.34	0.706331045003814	1.40961749118428	0.225248385986854	9.00740258401191
chr4	10937487	11019142	5	5	41.67	33.33	8.34	0.706331045003814	1.40961749118428	0.225248385986854	9.00740258401191
chr4	11019142	11234652	5	5	41.67	33.33	8.34	0.706331045003814	1.40961749118428	0.225248385986854	9.00740258401191
chr4	11234652	11288706	5	5	41.67	33.33	8.34	0.706331045003814	1.40961749118428	0.225248385986854	9.00740258401191
chr4	11288706	12178892	5	5	41.67	33.33	8.34	0.706331045003814	1.40961749118428	0.225248385986854	9.00740258401191
chr4	12178892	12210293	5	5	41.67	33.33	8.34	0.706331045003814	1.40961749118428	0.225248385986854	9.00740258401191
chr4	12210293	12321214	5	5	41.67	33.33	8.34	0.706331045003814	1.40961749118428	0.225248385986854	9.00740258401191
chr4	12321214	12322077	5	5	41.67	33.33	8.34	0.706331045003814	1.40961749118428	0.225248385986854	9.00740258401191
chr4	12322077	12326149	5	5	41.67	33.33	8.34	0.706331045003814	1.40961749118428	0.225248385986854	9.00740258401191
chr4	12326149	12725807	5	5	41.67	33.33	8.34	0.706331045003814	1.40961749118428	0.225248385986854	9.00740258401191
chr4	12725807	13053663	5	5	41.67	33.33	8.34	0.706331045003814	1.40961749118428	0.225248385986854	9.00740258401191
chr4	13053663	13102982	5	5	41.67	33.33	8.34	0.706331045003814	1.40961749118428	0.225248385986854	9.00740258401191
chr4	13102982	13185297	5	5	41.67	33.33	8.34	0.706331045003814	1.40961749118428	0.225248385986854	9.00740258401191
chr4	13185297	13285651	5	5	41.67	33.33	8.34	0.706331045003814	1.40961749118428	0.225248385986854	9.00740258401191
chr4	13285651	13730547	5	5	41.67	33.33	8.34	0.706331045003814	1.40961749118428	0.225248385986854	9.00740258401191
chr4	13730547	13788646	5	5	41.67	33.33	8.34	0.706331045003814	1.40961749118428	0.225248385986854	9.00740258401191
chr4	13788646	14290108	5	5	41.67	33.33	8.34	0.706331045003814	1.40961749118428	0.225248385986854	9.00740258401191
chr4	14290108	16104393	5	5	41.67	33.33	8.34	0.706331045003814	1.40961749118428	0.225248385986854	9.00740258401191
chr4	16104393	16308603	5	5	41.67	33.33	8.34	0.706331045003814	1.40961749118428	0.225248385986854	9.00740258401191
chr4	16308603	18439313	5	4	41.67	26.67	15	0.44790236460717	1.9145835746763	0.293675527417477	13.5319143970011
chr4	18439313	18539345	6	5	50	33.33	16.67	0.451653430250819	1.94806371306228	0.326217114828722	12.4914677069032
chr4	18539345	21490866	5	4	41.67	26.67	15	0.44790236460717	1.9145835746763	0.293675527417477	13.5319143970011
chr4	21490866	22165250	5	4	41.67	26.67	15	0.44790236460717	1.9145835746763	0.293675527417477	13.5319143970011
chr4	22165250	27086399	5	4	41.67	26.67	15	0.44790236460717	1.9145835746763	0.293675527417477	13.5319143970011
chr4	27086399	27182647	5	4	41.67	26.67	15	0.44790236460717	1.9145835746763	0.293675527417477	13.5319143970011
chr4	27182647	27428944	5	4	41.67	26.67	15	0.44790236460717	1.9145835746763	0.293675527417477	13.5319143970011
chr4	27428944	28153354	5	4	41.67	26.67	15	0.44790236460717	1.9145835746763	0.293675527417477	13.5319143970011
chr4	28153354	28169195	5	4	41.67	26.67	15	0.44790236460717	1.9145835746763	0.293675527417477	13.5319143970011
chr4	28169195	28246903	4	4	33.33	26.67	6.66	1	1.3587035412955	0.189183055046679	9.8686172076999
chr4	28246903	28277932	4	4	33.33	26.67	6.66	1	1.3587035412955	0.189183055046679	9.8686172076999
chr4	28277932	29095327	5	4	41.67	26.67	15	0.44790236460717	1.9145835746763	0.293675527417477	13.5319143970011
chr4	29095327	29188175	5	4	41.67	26.67	15	0.44790236460717	1.9145835746763	0.293675527417477	13.5319143970011
chr4	29188175	30559118	5	4	41.67	26.67	15	0.44790236460717	1.9145835746763	0.293675527417477	13.5319143970011
chr4	30559118	30633045	5	4	41.67	26.67	15	0.44790236460717	1.9145835746763	0.293675527417477	13.5319143970011
chr4	30633045	30681493	5	4	41.67	26.67	15	0.44790236460717	1.9145835746763	0.293675527417477	13.5319143970011
chr4	30681493	31312415	5	4	41.67	26.67	15	0.44790236460717	1.9145835746763	0.293675527417477	13.5319143970011
chr4	31312415	31368008	5	4	41.67	26.67	15	0.44790236460717	1.9145835746763	0.293675527417477	13.5319143970011
chr4	31368008	31934162	5	4	41.67	26.67	15	0.44790236460717	1.9145835746763	0.293675527417477	13.5319143970011
chr4	31934162	32182326	5	4	41.67	26.67	15	0.44790236460717	1.9145835746763	0.293675527417477	13.5319143970011
chr4	32182326	32505730	5	4	41.67	26.67	15	0.44790236460717	1.9145835746763	0.293675527417477	13.5319143970011
chr4	32505730	32582655	5	4	41.67	26.67	15	0.44790236460717	1.9145835746763	0.293675527417477	13.5319143970011
chr4	32582655	32813387	5	4	41.67	26.67	15	0.44790236460717	1.9145835746763	0.293675527417477	13.5319143970011
chr4	32813387	32952342	5	4	41.67	26.67	15	0.44790236460717	1.9145835746763	0.293675527417477	13.5319143970011
chr4	32952342	33068733	5	4	41.67	26.67	15	0.44790236460717	1.9145835746763	0.293675527417477	13.5319143970011
chr4	33068733	33167019	5	4	41.67	26.67	15	0.44790236460717	1.9145835746763	0.293675527417477	13.5319143970011
chr4	33167019	33220470	6	4	50	26.67	23.33	0.256598016781083	2.64394630989774	0.425185291086294	18.6828543714154
chr4	33220470	33247448	6	4	50	26.67	23.33	0.256598016781083	2.64394630989774	0.425185291086294	18.6828543714154
chr4	33247448	33270755	5	4	41.67	26.67	15	0.44790236460717	1.9145835746763	0.293675527417477	13.5319143970011
chr4	33270755	33377860	5	4	41.67	26.67	15	0.44790236460717	1.9145835746763	0.293675527417477	13.5319143970011
chr4	33377860	33385043	5	4	41.67	26.67	15	0.44790236460717	1.9145835746763	0.293675527417477	13.5319143970011
chr4	33385043	34348638	5	4	41.67	26.67	15	0.44790236460717	1.9145835746763	0.293675527417477	13.5319143970011
chr4	34348638	34455190	5	4	41.67	26.67	15	0.44790236460717	1.9145835746763	0.293675527417477	13.5319143970011
chr4	34455190	34771911	5	4	41.67	26.67	15	0.44790236460717	1.9145835746763	0.293675527417477	13.5319143970011
chr4	34771911	34776188	5	3	41.67	20	21.67	0.398067632850241	2.74313866621835	0.390811808872198	23.4725748771253
chr4	34776188	34829938	3	3	25	20	5	1	1.3190557122957	0.141539648613133	12.3524244525521
chr4	34829938	34842482	3	4	25	26.67	-1.67	1	0.91963655697017	0.105770275142384	7.11824769427429
chr4	34842482	34845629	4	4	33.33	26.67	6.66	1	1.3587035412955	0.189183055046679	9.8686172076999
chr4	34845629	34847611	5	4	41.67	26.67	15	0.44790236460717	1.9145835746763	0.293675527417477	13.5319143970011
chr4	34847611	34867178	5	4	41.67	26.67	15	0.44790236460717	1.9145835746763	0.293675527417477	13.5319143970011
chr4	34867178	34871544	5	4	41.67	26.67	15	0.44790236460717	1.9145835746763	0.293675527417477	13.5319143970011
chr4	34871544	35004904	5	4	41.67	26.67	15	0.44790236460717	1.9145835746763	0.293675527417477	13.5319143970011
chr4	35004904	35028318	5	4	41.67	26.67	15	0.44790236460717	1.9145835746763	0.293675527417477	13.5319143970011
chr4	35028318	35039337	5	4	41.67	26.67	15	0.44790236460717	1.9145835746763	0.293675527417477	13.5319143970011
chr4	35039337	35158993	5	4	41.67	26.67	15	0.44790236460717	1.9145835746763	0.293675527417477	13.5319143970011
chr4	35158993	35404095	5	4	41.67	26.67	15	0.44790236460717	1.9145835746763	0.293675527417477	13.5319143970011
chr4	35404095	35442556	4	4	33.33	26.67	6.66	1	1.3587035412955	0.189183055046679	9.8686172076999
chr4	35442556	35470165	2	4	16.67	26.67	-10	0.66183574879227	0.562069468309022	0.0420763539999609	4.97035789563106
chr4	35470165	35530900	2	4	16.67	26.67	-10	0.66183574879227	0.562069468309022	0.0420763539999609	4.97035789563106
chr4	35530900	35533365	3	4	25	26.67	-1.67	1	0.91963655697017	0.105770275142384	7.11824769427429
chr4	35533365	35535695	3	4	25	26.67	-1.67	1	0.91963655697017	0.105770275142384	7.11824769427429
chr4	35535695	35571649	3	4	25	26.67	-1.67	1	0.91963655697017	0.105770275142384	7.11824769427429
chr4	35571649	35694663	5	4	41.67	26.67	15	0.44790236460717	1.9145835746763	0.293675527417477	13.5319143970011
chr4	35694663	41410938	5	4	41.67	26.67	15	0.44790236460717	1.9145835746763	0.293675527417477	13.5319143970011
chr4	41410938	41623511	5	4	41.67	26.67	15	0.44790236460717	1.9145835746763	0.293675527417477	13.5319143970011
chr4	41623511	41999823	5	4	41.67	26.67	15	0.44790236460717	1.9145835746763	0.293675527417477	13.5319143970011
chr4	41999823	42113353	5	4	41.67	26.67	15	0.44790236460717	1.9145835746763	0.293675527417477	13.5319143970011
chr4	42113353	43425065	5	4	41.67	26.67	15	0.44790236460717	1.9145835746763	0.293675527417477	13.5319143970011
chr4	43425065	43591275	5	4	41.67	26.67	15	0.44790236460717	1.9145835746763	0.293675527417477	13.5319143970011
chr4	43591275	44926464	5	4	41.67	26.67	15	0.44790236460717	1.9145835746763	0.293675527417477	13.5319143970011
chr4	44926464	45524564	5	5	41.67	33.33	8.34	0.706331045003814	1.40961749118428	0.225248385986854	9.00740258401191
chr4	45524564	45742661	5	5	41.67	33.33	8.34	0.706331045003814	1.40961749118428	0.225248385986854	9.00740258401191
chr4	45742661	45894879	5	5	41.67	33.33	8.34	0.706331045003814	1.40961749118428	0.225248385986854	9.00740258401191
chr4	45894879	45951230	5	5	41.67	33.33	8.34	0.706331045003814	1.40961749118428	0.225248385986854	9.00740258401191
chr4	45951230	47308833	5	5	41.67	33.33	8.34	0.706331045003814	1.40961749118428	0.225248385986854	9.00740258401191
chr4	47308833	50400000	5	5	41.67	33.33	8.34	0.706331045003814	1.40961749118428	0.225248385986854	9.00740258401191
chr4	50400000	52685687	0	0	0	0	0	1	0	0	Inf
chr4	52685687	52936184	5	5	41.67	33.33	8.34	0.706331045003814	1.40961749118428	0.225248385986854	9.00740258401191
chr4	52936184	53127830	5	4	41.67	26.67	15	0.44790236460717	1.9145835746763	0.293675527417477	13.5319143970011
chr4	53127830	53271408	5	4	41.67	26.67	15	0.44790236460717	1.9145835746763	0.293675527417477	13.5319143970011
chr4	53271408	53956142	5	4	41.67	26.67	15	0.44790236460717	1.9145835746763	0.293675527417477	13.5319143970011
chr4	53956142	54656644	5	4	41.67	26.67	15	0.44790236460717	1.9145835746763	0.293675527417477	13.5319143970011
chr4	54656644	55585944	5	4	41.67	26.67	15	0.44790236460717	1.9145835746763	0.293675527417477	13.5319143970011
chr4	55585944	55684485	5	4	41.67	26.67	15	0.44790236460717	1.9145835746763	0.293675527417477	13.5319143970011
chr4	55684485	55753830	5	5	41.67	33.33	8.34	0.706331045003814	1.40961749118428	0.225248385986854	9.00740258401191
chr4	55753830	56239288	5	4	41.67	26.67	15	0.44790236460717	1.9145835746763	0.293675527417477	13.5319143970011
chr4	56239288	56297728	5	4	41.67	26.67	15	0.44790236460717	1.9145835746763	0.293675527417477	13.5319143970011
chr4	56297728	56416017	5	4	41.67	26.67	15	0.44790236460717	1.9145835746763	0.293675527417477	13.5319143970011
chr4	56416017	56464384	5	4	41.67	26.67	15	0.44790236460717	1.9145835746763	0.293675527417477	13.5319143970011
chr4	56464384	58004471	5	4	41.67	26.67	15	0.44790236460717	1.9145835746763	0.293675527417477	13.5319143970011
chr4	58004471	59049672	5	4	41.67	26.67	15	0.44790236460717	1.9145835746763	0.293675527417477	13.5319143970011
chr4	59049672	59997836	5	4	41.67	26.67	15	0.44790236460717	1.9145835746763	0.293675527417477	13.5319143970011
chr4	59997836	59997908	5	4	41.67	26.67	15	0.44790236460717	1.9145835746763	0.293675527417477	13.5319143970011
chr4	59997908	59998294	5	4	41.67	26.67	15	0.44790236460717	1.9145835746763	0.293675527417477	13.5319143970011
chr4	59998294	59998664	4	4	33.33	26.67	6.66	1	1.3587035412955	0.189183055046679	9.8686172076999
chr4	59998664	60039390	4	4	33.33	26.67	6.66	1	1.3587035412955	0.189183055046679	9.8686172076999
chr4	60039390	60081100	3	4	25	26.67	-1.67	1	0.91963655697017	0.105770275142384	7.11824769427429
chr4	60081100	60097247	3	4	25	26.67	-1.67	1	0.91963655697017	0.105770275142384	7.11824769427429
chr4	60097247	60102155	3	4	25	26.67	-1.67	1	0.91963655697017	0.105770275142384	7.11824769427429
chr4	60102155	60104250	3	4	25	26.67	-1.67	1	0.91963655697017	0.105770275142384	7.11824769427429
chr4	60104250	60156909	4	4	33.33	26.67	6.66	1	1.3587035412955	0.189183055046679	9.8686172076999
chr4	60156909	60225702	4	3	33.33	20	13.33	0.661835748792271	1.94810133866917	0.252245707078244	17.1431914968473
chr4	60225702	60365593	4	3	33.33	20	13.33	0.661835748792271	1.94810133866917	0.252245707078244	17.1431914968473
chr4	60365593	60609157	4	3	33.33	20	13.33	0.661835748792271	1.94810133866917	0.252245707078244	17.1431914968473
chr4	60609157	60738344	4	3	33.33	20	13.33	0.661835748792271	1.94810133866917	0.252245707078244	17.1431914968473
chr4	60738344	60751348	4	3	33.33	20	13.33	0.661835748792271	1.94810133866917	0.252245707078244	17.1431914968473
chr4	60751348	60852374	4	3	33.33	20	13.33	0.661835748792271	1.94810133866917	0.252245707078244	17.1431914968473
chr4	60852374	61335850	4	3	33.33	20	13.33	0.661835748792271	1.94810133866917	0.252245707078244	17.1431914968473
chr4	61335850	61396959	5	3	41.67	20	21.67	0.398067632850241	2.74313866621835	0.390811808872198	23.4725748771253
chr4	61396959	61438581	5	3	41.67	20	21.67	0.398067632850241	2.74313866621835	0.390811808872198	23.4725748771253
chr4	61438581	61538189	5	3	41.67	20	21.67	0.398067632850241	2.74313866621835	0.390811808872198	23.4725748771253
chr4	61538189	62138289	5	3	41.67	20	21.67	0.398067632850241	2.74313866621835	0.390811808872198	23.4725748771253
chr4	62138289	62293136	5	3	41.67	20	21.67	0.398067632850241	2.74313866621835	0.390811808872198	23.4725748771253
chr4	62293136	62452587	5	4	41.67	26.67	15	0.44790236460717	1.9145835746763	0.293675527417477	13.5319143970011
chr4	62452587	63083441	5	3	41.67	20	21.67	0.398067632850241	2.74313866621835	0.390811808872198	23.4725748771253
chr4	63083441	63236166	5	4	41.67	26.67	15	0.44790236460717	1.9145835746763	0.293675527417477	13.5319143970011
chr4	63236166	63242881	5	3	41.67	20	21.67	0.398067632850241	2.74313866621835	0.390811808872198	23.4725748771253
chr4	63242881	64342089	5	3	41.67	20	21.67	0.398067632850241	2.74313866621835	0.390811808872198	23.4725748771253
chr4	64342089	64481809	5	3	41.67	20	21.67	0.398067632850241	2.74313866621835	0.390811808872198	23.4725748771253
chr4	64481809	64517849	5	4	41.67	26.67	15	0.44790236460717	1.9145835746763	0.293675527417477	13.5319143970011
chr4	64517849	64695705	5	4	41.67	26.67	15	0.44790236460717	1.9145835746763	0.293675527417477	13.5319143970011
chr4	64695705	64704718	4	3	33.33	20	13.33	0.661835748792271	1.94810133866917	0.252245707078244	17.1431914968473
chr4	64704718	64739596	4	3	33.33	20	13.33	0.661835748792271	1.94810133866917	0.252245707078244	17.1431914968473
chr4	64739596	64795818	3	3	25	20	5	1	1.3190557122957	0.141539648613133	12.3524244525521
chr4	64795818	64798603	4	3	33.33	20	13.33	0.661835748792271	1.94810133866917	0.252245707078244	17.1431914968473
chr4	64798603	64877366	4	4	33.33	26.67	6.66	1	1.3587035412955	0.189183055046679	9.8686172076999
chr4	64877366	64907367	4	3	33.33	20	13.33	0.661835748792271	1.94810133866917	0.252245707078244	17.1431914968473
chr4	64907367	65306217	5	3	41.67	20	21.67	0.398067632850241	2.74313866621835	0.390811808872198	23.4725748771253
chr4	65306217	65380094	5	3	41.67	20	21.67	0.398067632850241	2.74313866621835	0.390811808872198	23.4725748771253
chr4	65380094	65475066	5	4	41.67	26.67	15	0.44790236460717	1.9145835746763	0.293675527417477	13.5319143970011
chr4	65475066	65561918	5	4	41.67	26.67	15	0.44790236460717	1.9145835746763	0.293675527417477	13.5319143970011
chr4	65561918	65819138	5	4	41.67	26.67	15	0.44790236460717	1.9145835746763	0.293675527417477	13.5319143970011
chr4	65819138	65895682	5	4	41.67	26.67	15	0.44790236460717	1.9145835746763	0.293675527417477	13.5319143970011
chr4	65895682	66706104	5	4	41.67	26.67	15	0.44790236460717	1.9145835746763	0.293675527417477	13.5319143970011
chr4	66706104	66710219	4	4	33.33	26.67	6.66	1	1.3587035412955	0.189183055046679	9.8686172076999
chr4	66710219	66808337	4	4	33.33	26.67	6.66	1	1.3587035412955	0.189183055046679	9.8686172076999
chr4	66808337	66811251	4	4	33.33	26.67	6.66	1	1.3587035412955	0.189183055046679	9.8686172076999
chr4	66811251	66813112	4	4	33.33	26.67	6.66	1	1.3587035412955	0.189183055046679	9.8686172076999
chr4	66813112	68009321	5	4	41.67	26.67	15	0.44790236460717	1.9145835746763	0.293675527417477	13.5319143970011
chr4	68009321	68683037	5	4	41.67	26.67	15	0.44790236460717	1.9145835746763	0.293675527417477	13.5319143970011
chr4	68683037	68808757	5	4	41.67	26.67	15	0.44790236460717	1.9145835746763	0.293675527417477	13.5319143970011
chr4	68808757	69352550	5	4	41.67	26.67	15	0.44790236460717	1.9145835746763	0.293675527417477	13.5319143970011
chr4	69352550	69360489	6	4	50	26.67	23.33	0.256598016781083	2.64394630989774	0.425185291086294	18.6828543714154
chr4	69360489	69363816	6	5	50	33.33	16.67	0.451653430250819	1.94806371306228	0.326217114828722	12.4914677069032
chr4	69363816	69373472	6	6	50	40	10	0.706824606272715	1.47740323286548	0.25229909577181	8.97509591098944
chr4	69373472	69487657	6	7	50	46.67	3.33	1	1.13721083598709	0.194904324319337	6.71097268162314
chr4	69487657	69497225	6	6	50	40	10	0.706824606272715	1.47740323286548	0.25229909577181	8.97509591098944
chr4	69497225	69505725	6	5	50	33.33	16.67	0.451653430250819	1.94806371306228	0.326217114828722	12.4914677069032
chr4	69505725	69513872	6	4	50	26.67	23.33	0.256598016781083	2.64394630989774	0.425185291086294	18.6828543714154
chr4	69513872	69586872	6	4	50	26.67	23.33	0.256598016781083	2.64394630989774	0.425185291086294	18.6828543714154
chr4	69586872	69872894	5	4	41.67	26.67	15	0.44790236460717	1.9145835746763	0.293675527417477	13.5319143970011
chr4	69872894	70003036	5	4	41.67	26.67	15	0.44790236460717	1.9145835746763	0.293675527417477	13.5319143970011
chr4	70003036	70329143	5	4	41.67	26.67	15	0.44790236460717	1.9145835746763	0.293675527417477	13.5319143970011
chr4	70329143	70387276	5	4	41.67	26.67	15	0.44790236460717	1.9145835746763	0.293675527417477	13.5319143970011
chr4	70387276	70388531	5	5	41.67	33.33	8.34	0.706331045003814	1.40961749118428	0.225248385986854	9.00740258401191
chr4	70388531	70432445	5	5	41.67	33.33	8.34	0.706331045003814	1.40961749118428	0.225248385986854	9.00740258401191
chr4	70432445	70447144	5	5	41.67	33.33	8.34	0.706331045003814	1.40961749118428	0.225248385986854	9.00740258401191
chr4	70447144	70482042	5	5	41.67	33.33	8.34	0.706331045003814	1.40961749118428	0.225248385986854	9.00740258401191
chr4	70482042	70488795	5	5	41.67	33.33	8.34	0.706331045003814	1.40961749118428	0.225248385986854	9.00740258401191
chr4	70488795	72073133	5	4	41.67	26.67	15	0.44790236460717	1.9145835746763	0.293675527417477	13.5319143970011
chr4	72073133	73062963	5	4	41.67	26.67	15	0.44790236460717	1.9145835746763	0.293675527417477	13.5319143970011
chr4	73062963	73153263	5	5	41.67	33.33	8.34	0.706331045003814	1.40961749118428	0.225248385986854	9.00740258401191
chr4	73153263	73580920	5	6	41.67	40	1.67	1	1.06869005374632	0.17427950389438	6.45031819091794
chr4	73580920	73699819	5	6	41.67	40	1.67	1	1.06869005374632	0.17427950389438	6.45031819091794
chr4	73699819	74349089	5	6	41.67	40	1.67	1	1.06869005374632	0.17427950389438	6.45031819091794
chr4	74349089	74459764	5	6	41.67	40	1.67	1	1.06869005374632	0.17427950389438	6.45031819091794
chr4	74459764	74476540	5	6	41.67	40	1.67	1	1.06869005374632	0.17427950389438	6.45031819091794
chr4	74476540	74787258	5	6	41.67	40	1.67	1	1.06869005374632	0.17427950389438	6.45031819091794
chr4	74787258	74969749	5	6	41.67	40	1.67	1	1.06869005374632	0.17427950389438	6.45031819091794
chr4	74969749	75082192	5	6	41.67	40	1.67	1	1.06869005374632	0.17427950389438	6.45031819091794
chr4	75082192	75154021	5	6	41.67	40	1.67	1	1.06869005374632	0.17427950389438	6.45031819091794
chr4	75154021	75210737	5	5	41.67	33.33	8.34	0.706331045003814	1.40961749118428	0.225248385986854	9.00740258401191
chr4	75210737	75403764	6	5	50	33.33	16.67	0.451653430250819	1.94806371306228	0.326217114828722	12.4914677069032
chr4	75403764	75623649	5	5	41.67	33.33	8.34	0.706331045003814	1.40961749118428	0.225248385986854	9.00740258401191
chr4	75623649	76497125	5	6	41.67	40	1.67	1	1.06869005374632	0.17427950389438	6.45031819091794
chr4	76497125	76626409	5	6	41.67	40	1.67	1	1.06869005374632	0.17427950389438	6.45031819091794
chr4	76626409	76997451	5	6	41.67	40	1.67	1	1.06869005374632	0.17427950389438	6.45031819091794
chr4	76997451	77077541	5	6	41.67	40	1.67	1	1.06869005374632	0.17427950389438	6.45031819091794
chr4	77077541	77184763	5	6	41.67	40	1.67	1	1.06869005374632	0.17427950389438	6.45031819091794
chr4	77184763	77242194	5	6	41.67	40	1.67	1	1.06869005374632	0.17427950389438	6.45031819091794
chr4	77242194	77359002	5	6	41.67	40	1.67	1	1.06869005374632	0.17427950389438	6.45031819091794
chr4	77359002	77472210	5	5	41.67	33.33	8.34	0.706331045003814	1.40961749118428	0.225248385986854	9.00740258401191
chr4	77472210	78177595	5	5	41.67	33.33	8.34	0.706331045003814	1.40961749118428	0.225248385986854	9.00740258401191
chr4	78177595	78179567	5	5	41.67	33.33	8.34	0.706331045003814	1.40961749118428	0.225248385986854	9.00740258401191
chr4	78179567	78181845	5	7	41.67	46.67	-5	1	0.822491065076997	0.134828273256077	4.81228181294077
chr4	78181845	78183179	6	7	50	46.67	3.33	1	1.13721083598709	0.194904324319337	6.71097268162314
chr4	78183179	78186690	6	7	50	46.67	3.33	1	1.13721083598709	0.194904324319337	6.71097268162314
chr4	78186690	78195859	7	7	58.33	46.67	11.66	0.703567101897968	1.57213637580318	0.272210190575821	9.67965242456006
chr4	78195859	78236852	7	7	58.33	46.67	11.66	0.703567101897968	1.57213637580318	0.272210190575821	9.67965242456006
chr4	78236852	78237431	7	6	58.33	40	18.33	0.449481760667654	2.04175181088818	0.35266233801778	12.8990135264782
chr4	78237431	78238004	7	5	58.33	33.33	25	0.25756046125544	2.69016536758619	0.456130799821561	17.8525459410102
chr4	78238004	78241738	6	5	50	33.33	16.67	0.451653430250819	1.94806371306228	0.326217114828722	12.4914677069032
chr4	78241738	78256724	6	5	50	33.33	16.67	0.451653430250819	1.94806371306228	0.326217114828722	12.4914677069032
chr4	78256724	78273350	5	5	41.67	33.33	8.34	0.706331045003814	1.40961749118428	0.225248385986854	9.00740258401191
chr4	78273350	79488223	5	5	41.67	33.33	8.34	0.706331045003814	1.40961749118428	0.225248385986854	9.00740258401191
chr4	79488223	80405801	5	5	41.67	33.33	8.34	0.706331045003814	1.40961749118428	0.225248385986854	9.00740258401191
chr4	80405801	80636721	5	5	41.67	33.33	8.34	0.706331045003814	1.40961749118428	0.225248385986854	9.00740258401191
chr4	80636721	80773910	5	5	41.67	33.33	8.34	0.706331045003814	1.40961749118428	0.225248385986854	9.00740258401191
chr4	80773910	81263120	5	5	41.67	33.33	8.34	0.706331045003814	1.40961749118428	0.225248385986854	9.00740258401191
chr4	81263120	81942018	5	5	41.67	33.33	8.34	0.706331045003814	1.40961749118428	0.225248385986854	9.00740258401191
chr4	81942018	82093457	5	5	41.67	33.33	8.34	0.706331045003814	1.40961749118428	0.225248385986854	9.00740258401191
chr4	82093457	82161176	5	5	41.67	33.33	8.34	0.706331045003814	1.40961749118428	0.225248385986854	9.00740258401191
chr4	82161176	82304622	5	5	41.67	33.33	8.34	0.706331045003814	1.40961749118428	0.225248385986854	9.00740258401191
chr4	82304622	82572672	5	5	41.67	33.33	8.34	0.706331045003814	1.40961749118428	0.225248385986854	9.00740258401191
chr4	82572672	82593438	5	5	41.67	33.33	8.34	0.706331045003814	1.40961749118428	0.225248385986854	9.00740258401191
chr4	82593438	82687647	5	5	41.67	33.33	8.34	0.706331045003814	1.40961749118428	0.225248385986854	9.00740258401191
chr4	82687647	82730609	5	5	41.67	33.33	8.34	0.706331045003814	1.40961749118428	0.225248385986854	9.00740258401191
chr4	82730609	83094036	5	5	41.67	33.33	8.34	0.706331045003814	1.40961749118428	0.225248385986854	9.00740258401191
chr4	83094036	83094628	5	5	41.67	33.33	8.34	0.706331045003814	1.40961749118428	0.225248385986854	9.00740258401191
chr4	83094628	83323118	5	6	41.67	40	1.67	1	1.06869005374632	0.17427950389438	6.45031819091794
chr4	83323118	84224685	5	6	41.67	40	1.67	1	1.06869005374632	0.17427950389438	6.45031819091794
chr4	84224685	84300747	5	6	41.67	40	1.67	1	1.06869005374632	0.17427950389438	6.45031819091794
chr4	84300747	85082299	5	6	41.67	40	1.67	1	1.06869005374632	0.17427950389438	6.45031819091794
chr4	85082299	86243230	5	6	41.67	40	1.67	1	1.06869005374632	0.17427950389438	6.45031819091794
chr4	86243230	86252066	5	6	41.67	40	1.67	1	1.06869005374632	0.17427950389438	6.45031819091794
chr4	86252066	86320237	6	6	50	40	10	0.706824606272715	1.47740323286548	0.25229909577181	8.97509591098944
chr4	86320237	86366622	5	6	41.67	40	1.67	1	1.06869005374632	0.17427950389438	6.45031819091794
chr4	86366622	86369021	5	6	41.67	40	1.67	1	1.06869005374632	0.17427950389438	6.45031819091794
chr4	86369021	86876551	5	6	41.67	40	1.67	1	1.06869005374632	0.17427950389438	6.45031819091794
chr4	86876551	86972458	5	6	41.67	40	1.67	1	1.06869005374632	0.17427950389438	6.45031819091794
chr4	86972458	87799896	5	6	41.67	40	1.67	1	1.06869005374632	0.17427950389438	6.45031819091794
chr4	87799896	87982996	5	6	41.67	40	1.67	1	1.06869005374632	0.17427950389438	6.45031819091794
chr4	87982996	88400517	5	6	41.67	40	1.67	1	1.06869005374632	0.17427950389438	6.45031819091794
chr4	88400517	88505015	5	6	41.67	40	1.67	1	1.06869005374632	0.17427950389438	6.45031819091794
chr4	88505015	88553988	5	6	41.67	40	1.67	1	1.06869005374632	0.17427950389438	6.45031819091794
chr4	88553988	89525064	5	6	41.67	40	1.67	1	1.06869005374632	0.17427950389438	6.45031819091794
chr4	89525064	89691788	5	6	41.67	40	1.67	1	1.06869005374632	0.17427950389438	6.45031819091794
chr4	89691788	89696288	5	6	41.67	40	1.67	1	1.06869005374632	0.17427950389438	6.45031819091794
chr4	89696288	90134348	5	6	41.67	40	1.67	1	1.06869005374632	0.17427950389438	6.45031819091794
chr4	90134348	91783796	5	6	41.67	40	1.67	1	1.06869005374632	0.17427950389438	6.45031819091794
chr4	91783796	92368370	5	5	41.67	33.33	8.34	0.706331045003814	1.40961749118428	0.225248385986854	9.00740258401191
chr4	92368370	92429786	5	6	41.67	40	1.67	1	1.06869005374632	0.17427950389438	6.45031819091794
chr4	92429786	92434334	5	6	41.67	40	1.67	1	1.06869005374632	0.17427950389438	6.45031819091794
chr4	92434334	92772643	5	6	41.67	40	1.67	1	1.06869005374632	0.17427950389438	6.45031819091794
chr4	92772643	93358069	5	6	41.67	40	1.67	1	1.06869005374632	0.17427950389438	6.45031819091794
chr4	93358069	93694041	4	6	33.33	40	-6.67	1	0.758025342754006	0.112229775069193	4.68658431566107
chr4	93694041	94534953	5	6	41.67	40	1.67	1	1.06869005374632	0.17427950389438	6.45031819091794
chr4	94534953	94728821	5	6	41.67	40	1.67	1	1.06869005374632	0.17427950389438	6.45031819091794
chr4	94728821	94842872	5	6	41.67	40	1.67	1	1.06869005374632	0.17427950389438	6.45031819091794
chr4	94842872	95298137	5	6	41.67	40	1.67	1	1.06869005374632	0.17427950389438	6.45031819091794
chr4	95298137	95340017	5	6	41.67	40	1.67	1	1.06869005374632	0.17427950389438	6.45031819091794
chr4	95340017	95367627	5	6	41.67	40	1.67	1	1.06869005374632	0.17427950389438	6.45031819091794
chr4	95367627	96378113	5	6	41.67	40	1.67	1	1.06869005374632	0.17427950389438	6.45031819091794
chr4	96378113	96545980	5	6	41.67	40	1.67	1	1.06869005374632	0.17427950389438	6.45031819091794
chr4	96545980	96642601	5	6	41.67	40	1.67	1	1.06869005374632	0.17427950389438	6.45031819091794
chr4	96642601	96680439	5	6	41.67	40	1.67	1	1.06869005374632	0.17427950389438	6.45031819091794
chr4	96680439	96736446	5	6	41.67	40	1.67	1	1.06869005374632	0.17427950389438	6.45031819091794
chr4	96736446	97075016	5	6	41.67	40	1.67	1	1.06869005374632	0.17427950389438	6.45031819091794
chr4	97075016	97632834	5	6	41.67	40	1.67	1	1.06869005374632	0.17427950389438	6.45031819091794
chr4	97632834	97779332	5	6	41.67	40	1.67	1	1.06869005374632	0.17427950389438	6.45031819091794
chr4	97779332	98026882	5	6	41.67	40	1.67	1	1.06869005374632	0.17427950389438	6.45031819091794
chr4	98026882	98892933	5	6	41.67	40	1.67	1	1.06869005374632	0.17427950389438	6.45031819091794
chr4	98892933	98893344	5	6	41.67	40	1.67	1	1.06869005374632	0.17427950389438	6.45031819091794
chr4	98893344	98893598	5	6	41.67	40	1.67	1	1.06869005374632	0.17427950389438	6.45031819091794
chr4	98893598	98918397	5	6	41.67	40	1.67	1	1.06869005374632	0.17427950389438	6.45031819091794
chr4	98918397	99074285	5	6	41.67	40	1.67	1	1.06869005374632	0.17427950389438	6.45031819091794
chr4	99074285	99077251	5	6	41.67	40	1.67	1	1.06869005374632	0.17427950389438	6.45031819091794
chr4	99077251	100352500	5	6	41.67	40	1.67	1	1.06869005374632	0.17427950389438	6.45031819091794
chr4	100352500	100443826	5	6	41.67	40	1.67	1	1.06869005374632	0.17427950389438	6.45031819091794
chr4	100443826	101114194	5	6	41.67	40	1.67	1	1.06869005374632	0.17427950389438	6.45031819091794
chr4	101114194	103365147	5	6	41.67	40	1.67	1	1.06869005374632	0.17427950389438	6.45031819091794
chr4	103365147	103515327	5	6	41.67	40	1.67	1	1.06869005374632	0.17427950389438	6.45031819091794
chr4	103515327	106679725	5	6	41.67	40	1.67	1	1.06869005374632	0.17427950389438	6.45031819091794
chr4	106679725	107192059	4	6	33.33	40	-6.67	1	0.758025342754006	0.112229775069193	4.68658431566107
chr4	107192059	109581831	5	6	41.67	40	1.67	1	1.06869005374632	0.17427950389438	6.45031819091794
chr4	109581831	109749906	5	6	41.67	40	1.67	1	1.06869005374632	0.17427950389438	6.45031819091794
chr4	109749906	109754190	5	6	41.67	40	1.67	1	1.06869005374632	0.17427950389438	6.45031819091794
chr4	109754190	109832071	5	6	41.67	40	1.67	1	1.06869005374632	0.17427950389438	6.45031819091794
chr4	109832071	109901437	5	6	41.67	40	1.67	1	1.06869005374632	0.17427950389438	6.45031819091794
chr4	109901437	110037773	5	6	41.67	40	1.67	1	1.06869005374632	0.17427950389438	6.45031819091794
chr4	110037773	111058723	5	6	41.67	40	1.67	1	1.06869005374632	0.17427950389438	6.45031819091794
chr4	111058723	111136267	5	6	41.67	40	1.67	1	1.06869005374632	0.17427950389438	6.45031819091794
chr4	111136267	111218000	5	6	41.67	40	1.67	1	1.06869005374632	0.17427950389438	6.45031819091794
chr4	111218000	111324734	5	6	41.67	40	1.67	1	1.06869005374632	0.17427950389438	6.45031819091794
chr4	111324734	112682673	5	6	41.67	40	1.67	1	1.06869005374632	0.17427950389438	6.45031819091794
chr4	112682673	112799225	5	6	41.67	40	1.67	1	1.06869005374632	0.17427950389438	6.45031819091794
chr4	112799225	113248193	5	6	41.67	40	1.67	1	1.06869005374632	0.17427950389438	6.45031819091794
chr4	113248193	113319442	5	6	41.67	40	1.67	1	1.06869005374632	0.17427950389438	6.45031819091794
chr4	113319442	113967718	5	6	41.67	40	1.67	1	1.06869005374632	0.17427950389438	6.45031819091794
chr4	113967718	114910407	5	6	41.67	40	1.67	1	1.06869005374632	0.17427950389438	6.45031819091794
chr4	114910407	115081823	5	6	41.67	40	1.67	1	1.06869005374632	0.17427950389438	6.45031819091794
chr4	115081823	117198555	5	6	41.67	40	1.67	1	1.06869005374632	0.17427950389438	6.45031819091794
chr4	117198555	117404810	5	5	41.67	33.33	8.34	0.706331045003814	1.40961749118428	0.225248385986854	9.00740258401191
chr4	117404810	118140086	5	5	41.67	33.33	8.34	0.706331045003814	1.40961749118428	0.225248385986854	9.00740258401191
chr4	118140086	118146406	5	6	41.67	40	1.67	1	1.06869005374632	0.17427950389438	6.45031819091794
chr4	118146406	118862352	5	6	41.67	40	1.67	1	1.06869005374632	0.17427950389438	6.45031819091794
chr4	118862352	119040122	5	6	41.67	40	1.67	1	1.06869005374632	0.17427950389438	6.45031819091794
chr4	119040122	119649788	5	6	41.67	40	1.67	1	1.06869005374632	0.17427950389438	6.45031819091794
chr4	119649788	119718057	5	6	41.67	40	1.67	1	1.06869005374632	0.17427950389438	6.45031819091794
chr4	119718057	119807065	5	6	41.67	40	1.67	1	1.06869005374632	0.17427950389438	6.45031819091794
chr4	119807065	119812535	5	6	41.67	40	1.67	1	1.06869005374632	0.17427950389438	6.45031819091794
chr4	119812535	119854797	5	6	41.67	40	1.67	1	1.06869005374632	0.17427950389438	6.45031819091794
chr4	119854797	119864498	5	6	41.67	40	1.67	1	1.06869005374632	0.17427950389438	6.45031819091794
chr4	119864498	121122493	5	6	41.67	40	1.67	1	1.06869005374632	0.17427950389438	6.45031819091794
chr4	121122493	121277447	5	6	41.67	40	1.67	1	1.06869005374632	0.17427950389438	6.45031819091794
chr4	121277447	122262687	5	6	41.67	40	1.67	1	1.06869005374632	0.17427950389438	6.45031819091794
chr4	122262687	124430917	5	6	41.67	40	1.67	1	1.06869005374632	0.17427950389438	6.45031819091794
chr4	124430917	124659921	5	6	41.67	40	1.67	1	1.06869005374632	0.17427950389438	6.45031819091794
chr4	124659921	124774776	5	6	41.67	40	1.67	1	1.06869005374632	0.17427950389438	6.45031819091794
chr4	124774776	126908866	5	6	41.67	40	1.67	1	1.06869005374632	0.17427950389438	6.45031819091794
chr4	126908866	131568134	5	6	41.67	40	1.67	1	1.06869005374632	0.17427950389438	6.45031819091794
chr4	131568134	131661923	5	6	41.67	40	1.67	1	1.06869005374632	0.17427950389438	6.45031819091794
chr4	131661923	132007995	5	6	41.67	40	1.67	1	1.06869005374632	0.17427950389438	6.45031819091794
chr4	132007995	132094335	4	6	33.33	40	-6.67	1	0.758025342754006	0.112229775069193	4.68658431566107
chr4	132094335	132478770	4	5	33.33	33.33	0	1	1	0.14497653555716	6.55325151966373
chr4	132478770	132988008	4	5	33.33	33.33	0	1	1	0.14497653555716	6.55325151966373
chr4	132988008	133529323	5	5	41.67	33.33	8.34	0.706331045003814	1.40961749118428	0.225248385986854	9.00740258401191
chr4	133529323	133665252	5	5	41.67	33.33	8.34	0.706331045003814	1.40961749118428	0.225248385986854	9.00740258401191
chr4	133665252	134460485	5	5	41.67	33.33	8.34	0.706331045003814	1.40961749118428	0.225248385986854	9.00740258401191
chr4	134460485	134617451	5	5	41.67	33.33	8.34	0.706331045003814	1.40961749118428	0.225248385986854	9.00740258401191
chr4	134617451	135423054	4	5	33.33	33.33	0	1	1	0.14497653555716	6.55325151966373
chr4	135423054	135966155	5	5	41.67	33.33	8.34	0.706331045003814	1.40961749118428	0.225248385986854	9.00740258401191
chr4	135966155	136218549	5	6	41.67	40	1.67	1	1.06869005374632	0.17427950389438	6.45031819091794
chr4	136218549	136831934	5	6	41.67	40	1.67	1	1.06869005374632	0.17427950389438	6.45031819091794
chr4	136831934	136974291	5	6	41.67	40	1.67	1	1.06869005374632	0.17427950389438	6.45031819091794
chr4	136974291	137334926	5	5	41.67	33.33	8.34	0.706331045003814	1.40961749118428	0.225248385986854	9.00740258401191
chr4	137334926	137473557	5	6	41.67	40	1.67	1	1.06869005374632	0.17427950389438	6.45031819091794
chr4	137473557	137511558	5	6	41.67	40	1.67	1	1.06869005374632	0.17427950389438	6.45031819091794
chr4	137511558	137611760	6	6	50	40	10	0.706824606272715	1.47740323286548	0.25229909577181	8.97509591098944
chr4	137611760	138031723	5	6	41.67	40	1.67	1	1.06869005374632	0.17427950389438	6.45031819091794
chr4	138031723	138918389	5	5	41.67	33.33	8.34	0.706331045003814	1.40961749118428	0.225248385986854	9.00740258401191
chr4	138918389	139094620	5	5	41.67	33.33	8.34	0.706331045003814	1.40961749118428	0.225248385986854	9.00740258401191
chr4	139094620	140676695	5	5	41.67	33.33	8.34	0.706331045003814	1.40961749118428	0.225248385986854	9.00740258401191
[truncated: 5,573 more rows]
