# Supplementary material for: 1p36 deletion is a marker for tumour dissemination in microsatellite stable stage II-III colon cancer
Source: BMC Cancer. 2014 Nov 24;14:872. doi: 10.1186/1471-2407-14-872 (PMC4251789; doi:10.1186/1471-2407-14-872)
Supplement: Supplementary file 1 — Additional file 1: This file includes supplementary figures, genome-wide copy number estimates and statistics. (ZIP 5 MB) [file 12885_2014_5046_MOESM1_ESM.zip › Supplementary Data/MSS statistics Stage II/Absolute Loss.Recurrence (SII excl MSI-H).No recurrence (SII excl MSI-H).txt]

Chromosome	Start (hg19)	End (hg19)	Observations in G1	Observations in G2	Frequency G1 (%)	Frequency G2 (%)	Frequency difference	Fisher's Exact test p-value	Odds Ratio	Lower 95% CI	Upper 95% CI
chr1	0	1282669	2	0	16.67	0	16.67	0.188034188034188	Inf	0.23994069514232	Inf
chr1	1282669	4585274	2	1	16.67	6.67	10	0.569230769230769	2.69485200278592	0.124136140613192	176.548372873294
chr1	4585274	5960887	3	1	25	6.67	18.33	0.294017094017094	4.40794622373999	0.299826866317738	261.639104159587
chr1	5960887	8160476	3	1	25	6.67	18.33	0.294017094017094	4.40794622373999	0.299826866317738	261.639104159587
chr1	8160476	8490495	3	2	25	13.33	11.67	0.628019323671498	2.10423275818784	0.197721861426734	30.1004194434481
chr1	8490495	8704800	3	2	25	13.33	11.67	0.628019323671498	2.10423275818784	0.197721861426734	30.1004194434481
chr1	8704800	9355434	3	2	25	13.33	11.67	0.628019323671498	2.10423275818784	0.197721861426734	30.1004194434481
chr1	9355434	25530550	3	1	25	6.67	18.33	0.294017094017094	4.40794622373999	0.299826866317738	261.639104159587
chr1	25530550	25532279	4	1	33.33	6.67	26.66	0.138981791155704	6.50691364821674	0.524901478966971	367.842758177488
chr1	25532279	25552210	4	2	33.33	13.33	20	0.357487922705314	3.10600891093169	0.350115025107368	41.9022451732562
chr1	25552210	25554856	4	4	33.33	26.67	6.66	1	1.3587035412955	0.189183055046679	9.8686172076999
chr1	25554856	25557631	4	5	33.33	33.33	0	1	1	0.14497653555716	6.55325151966373
chr1	25557631	25654244	4	6	33.33	40	-6.67	1	0.758025342754006	0.112229775069193	4.68658431566107
chr1	25654244	25668249	3	5	25	33.33	-8.33	0.695652173913044	0.676691658454159	0.0809715020297703	4.72905218347271
chr1	25668249	25675619	3	3	25	20	5	1	1.3190557122957	0.141539648613133	12.3524244525521
chr1	25675619	25678369	3	2	25	13.33	11.67	0.628019323671498	2.10423275818784	0.197721861426734	30.1004194434481
chr1	25678369	26805030	3	1	25	6.67	18.33	0.294017094017094	4.40794622373999	0.299826866317738	261.639104159587
chr1	26805030	29518176	3	2	25	13.33	11.67	0.628019323671498	2.10423275818784	0.197721861426734	30.1004194434481
chr1	29518176	31328384	3	1	25	6.67	18.33	0.294017094017094	4.40794622373999	0.299826866317738	261.639104159587
chr1	31328384	33301091	2	1	16.67	6.67	10	0.569230769230769	2.69485200278592	0.124136140613192	176.548372873294
chr1	33301091	33678080	2	1	16.67	6.67	10	0.569230769230769	2.69485200278592	0.124136140613192	176.548372873294
chr1	33678080	39067670	1	1	8.33	6.67	1.66	1	1.26130469840658	0.0148842175286	106.848309701706
chr1	39067670	39787718	1	0	8.33	0	8.33	0.444444444444445	Inf	0.0320509965820313	Inf
chr1	39787718	43105494	1	1	8.33	6.67	1.66	1	1.26130469840658	0.0148842175286	106.848309701706
chr1	43105494	43516289	1	0	8.33	0	8.33	0.444444444444445	Inf	0.0320509965820313	Inf
chr1	43516289	43613782	1	1	8.33	6.67	1.66	1	1.26130469840658	0.0148842175286	106.848309701706
chr1	43613782	50151395	1	0	8.33	0	8.33	0.444444444444445	Inf	0.0320509965820313	Inf
chr1	50151395	50238748	1	1	8.33	6.67	1.66	1	1.26130469840658	0.0148842175286	106.848309701706
chr1	50238748	50387962	1	2	8.33	13.33	-5	1	0.602138072302853	0.00919935448223762	13.066909643704
chr1	50387962	50434686	1	1	8.33	6.67	1.66	1	1.26130469840658	0.0148842175286	106.848309701706
chr1	50434686	50709469	1	0	8.33	0	8.33	0.444444444444445	Inf	0.0320509965820313	Inf
chr1	50709469	51640515	2	0	16.67	0	16.67	0.188034188034188	Inf	0.23994069514232	Inf
chr1	51640515	53021287	2	0	16.67	0	16.67	0.188034188034188	Inf	0.23994069514232	Inf
chr1	53021287	53041459	1	0	8.33	0	8.33	0.444444444444445	Inf	0.0320509965820313	Inf
chr1	53041459	53120254	0	0	0	0	0	1	0	0	Inf
chr1	53120254	53484494	1	0	8.33	0	8.33	0.444444444444445	Inf	0.0320509965820313	Inf
chr1	53484494	64085696	0	0	0	0	0	1	0	0	Inf
chr1	64085696	64189965	0	1	0	6.67	-6.67	1	0	0	48.7136550464301
chr1	64189965	65272687	0	0	0	0	0	1	0	0	Inf
chr1	65272687	65464905	0	1	0	6.67	-6.67	1	0	0	48.7136550464301
chr1	65464905	66585810	0	0	0	0	0	1	0	0	Inf
chr1	66585810	66687749	0	1	0	6.67	-6.67	1	0	0	48.7136550464301
chr1	66687749	71153212	0	0	0	0	0	1	0	0	Inf
chr1	71153212	72273331	1	0	8.33	0	8.33	0.444444444444445	Inf	0.0320509965820313	Inf
chr1	72273331	73008722	0	0	0	0	0	1	0	0	Inf
chr1	73008722	73092629	1	0	8.33	0	8.33	0.444444444444445	Inf	0.0320509965820313	Inf
chr1	73092629	77369226	0	0	0	0	0	1	0	0	Inf
chr1	77369226	96647807	1	0	8.33	0	8.33	0.444444444444445	Inf	0.0320509965820313	Inf
chr1	96647807	101204569	1	1	8.33	6.67	1.66	1	1.26130469840658	0.0148842175286	106.848309701706
chr1	101204569	101356660	2	1	16.67	6.67	10	0.569230769230769	2.69485200278592	0.124136140613192	176.548372873294
chr1	101356660	109972717	1	1	8.33	6.67	1.66	1	1.26130469840658	0.0148842175286	106.848309701706
chr1	109972717	110146364	1	1	8.33	6.67	1.66	1	1.26130469840658	0.0148842175286	106.848309701706
chr1	110146364	110220332	1	1	8.33	6.67	1.66	1	1.26130469840658	0.0148842175286	106.848309701706
chr1	110220332	110251150	0	1	0	6.67	-6.67	1	0	0	48.7136550464301
chr1	110251150	111368243	1	1	8.33	6.67	1.66	1	1.26130469840658	0.0148842175286	106.848309701706
chr1	111368243	111370452	1	2	8.33	13.33	-5	1	0.602138072302853	0.00919935448223762	13.066909643704
chr1	111370452	111390153	1	3	8.33	20	-11.67	0.605128205128205	0.376559685616611	0.00636492752879973	5.52577021690199
chr1	111390153	111393615	1	2	8.33	13.33	-5	1	0.602138072302853	0.00919935448223762	13.066909643704
chr1	111393615	112669058	1	1	8.33	6.67	1.66	1	1.26130469840658	0.0148842175286	106.848309701706
chr1	112669058	112670396	2	1	16.67	6.67	10	0.569230769230769	2.69485200278592	0.124136140613192	176.548372873294
chr1	112670396	112693006	3	1	25	6.67	18.33	0.294017094017094	4.40794622373999	0.299826866317738	261.639104159587
chr1	112693006	112696026	4	1	33.33	6.67	26.66	0.138981791155704	6.50691364821674	0.524901478966971	367.842758177488
chr1	112696026	112706216	5	1	41.67	6.67	35	0.060163507989595	9.14556586410355	0.805013572425503	504.118612300299
chr1	112706216	112707636	4	1	33.33	6.67	26.66	0.138981791155704	6.50691364821674	0.524901478966971	367.842758177488
chr1	112707636	112710439	3	1	25	6.67	18.33	0.294017094017094	4.40794622373999	0.299826866317738	261.639104159587
chr1	112710439	112711479	2	1	16.67	6.67	10	0.569230769230769	2.69485200278592	0.124136140613192	176.548372873294
chr1	112711479	115529216	1	1	8.33	6.67	1.66	1	1.26130469840658	0.0148842175286	106.848309701706
chr1	115529216	118948887	0	1	0	6.67	-6.67	1	0	0	48.7136550464301
chr1	118948887	148916125	0	0	0	0	0	1	0	0	Inf
chr1	148916125	149258054	0	1	0	6.67	-6.67	1	0	0	48.7136550464301
chr1	149258054	152537988	0	0	0	0	0	1	0	0	Inf
chr1	152537988	152538160	1	0	8.33	0	8.33	0.444444444444445	Inf	0.0320509965820313	Inf
chr1	152538160	152547919	1	1	8.33	6.67	1.66	1	1.26130469840658	0.0148842175286	106.848309701706
chr1	152547919	152547986	2	2	16.67	13.33	3.34	1	1.28730507094467	0.0801285803890371	20.7193274603319
chr1	152547986	152548103	2	3	16.67	20	-3.33	1	0.80658240054602	0.0567040160503527	8.58673564806531
chr1	152548103	152552058	3	5	25	33.33	-8.33	0.695652173913044	0.676691658454159	0.0809715020297703	4.72905218347271
chr1	152552058	152552470	3	6	25	40	-15	0.682837528604119	0.512964914962125	0.0627038497387013	3.3811607199277
chr1	152552470	152552923	3	7	25	46.67	-21.67	0.424408848207475	0.394976865912884	0.0486750882093708	2.51906850630571
chr1	152552923	152586558	3	8	25	53.33	-28.33	0.238829811100642	0.305785701842526	0.0375852140848147	1.92117288605609
chr1	152586558	152586585	1	7	8.33	46.67	-38.34	0.0432552954292085	0.112655205246842	0.00212366373147302	1.16178328538822
chr1	152586585	152588544	1	6	8.33	40	-31.67	0.0913786696395392	0.146107473503114	0.00272874368232113	1.55480586467218
chr1	152588544	152590536	0	4	0	26.67	-26.67	0.105982905982906	0	0	1.75180079497504
chr1	152590536	152591326	0	3	0	20	-20	0.230769230769231	0	0	2.93163654774379
chr1	152591326	152591500	0	2	0	13.33	-13.33	0.487179487179487	0	0	6.63043505261078
chr1	152591500	152609961	0	1	0	6.67	-6.67	1	0	0	48.7136550464301
chr1	152609961	152698441	0	0	0	0	0	1	0	0	Inf
chr1	152698441	152752940	0	1	0	6.67	-6.67	1	0	0	48.7136550464301
chr1	152752940	152756480	0	2	0	13.33	-13.33	0.487179487179487	0	0	6.63043505261078
chr1	152756480	152778567	0	3	0	20	-20	0.230769230769231	0	0	2.93163654774379
chr1	152778567	152779500	0	2	0	13.33	-13.33	0.487179487179487	0	0	6.63043505261078
chr1	152779500	152854283	0	1	0	6.67	-6.67	1	0	0	48.7136550464301
chr1	152854283	160832603	0	0	0	0	0	1	0	0	Inf
chr1	160832603	160991098	0	1	0	6.67	-6.67	1	0	0	48.7136550464301
chr1	160991098	183510476	0	0	0	0	0	1	0	0	Inf
chr1	183510476	184647998	1	0	8.33	0	8.33	0.444444444444445	Inf	0.0320509965820313	Inf
chr1	184647998	184809410	1	0	8.33	0	8.33	0.444444444444445	Inf	0.0320509965820313	Inf
chr1	184809410	185443065	1	0	8.33	0	8.33	0.444444444444445	Inf	0.0320509965820313	Inf
chr1	185443065	187176624	1	0	8.33	0	8.33	0.444444444444445	Inf	0.0320509965820313	Inf
chr1	187176624	188591502	0	0	0	0	0	1	0	0	Inf
chr1	188591502	188667783	1	0	8.33	0	8.33	0.444444444444445	Inf	0.0320509965820313	Inf
chr1	188667783	189615728	2	0	16.67	0	16.67	0.188034188034188	Inf	0.23994069514232	Inf
chr1	189615728	189907429	1	0	8.33	0	8.33	0.444444444444445	Inf	0.0320509965820313	Inf
chr1	189907429	189984753	0	0	0	0	0	1	0	0	Inf
chr1	189984753	190088034	1	0	8.33	0	8.33	0.444444444444445	Inf	0.0320509965820313	Inf
chr1	190088034	191652369	0	0	0	0	0	1	0	0	Inf
chr1	191652369	193831152	0	1	0	6.67	-6.67	1	0	0	48.7136550464301
chr1	193831152	195949293	0	1	0	6.67	-6.67	1	0	0	48.7136550464301
chr1	195949293	196726535	0	0	0	0	0	1	0	0	Inf
chr1	196726535	196807290	0	1	0	6.67	-6.67	1	0	0	48.7136550464301
chr1	196807290	201726433	0	0	0	0	0	1	0	0	Inf
chr1	201726433	202978108	1	0	8.33	0	8.33	0.444444444444445	Inf	0.0320509965820313	Inf
chr1	202978108	211247648	0	0	0	0	0	1	0	0	Inf
chr1	211247648	216848538	1	0	8.33	0	8.33	0.444444444444445	Inf	0.0320509965820313	Inf
chr1	216848538	217099710	1	1	8.33	6.67	1.66	1	1.26130469840658	0.0148842175286	106.848309701706
chr1	217099710	222975548	1	0	8.33	0	8.33	0.444444444444445	Inf	0.0320509965820313	Inf
chr1	222975548	236296233	1	0	8.33	0	8.33	0.444444444444445	Inf	0.0320509965820313	Inf
chr1	236296233	248709643	0	0	0	0	0	1	0	0	Inf
chr1	248709643	248713930	0	1	0	6.67	-6.67	1	0	0	48.7136550464301
chr1	248713930	248815731	1	1	8.33	6.67	1.66	1	1.26130469840658	0.0148842175286	106.848309701706
chr1	248815731	248820741	1	0	8.33	0	8.33	0.444444444444445	Inf	0.0320509965820313	Inf
chr2	4150561	4174461	1	0	8.33	0	8.33	0.444444444444445	Inf	0.0320509965820313	Inf
chr2	4174461	4198875	2	0	16.67	0	16.67	0.188034188034188	Inf	0.23994069514232	Inf
chr2	4198875	4216687	2	1	16.67	6.67	10	0.569230769230769	2.69485200278592	0.124136140613192	176.548372873294
chr2	4216687	4223340	2	1	16.67	6.67	10	0.569230769230769	2.69485200278592	0.124136140613192	176.548372873294
chr2	4223340	4227047	1	1	8.33	6.67	1.66	1	1.26130469840658	0.0148842175286	106.848309701706
chr2	4227047	4241345	1	0	8.33	0	8.33	0.444444444444445	Inf	0.0320509965820313	Inf
chr2	4241345	25196378	0	0	0	0	0	1	0	0	Inf
chr2	25196378	25369131	1	0	8.33	0	8.33	0.444444444444445	Inf	0.0320509965820313	Inf
chr2	25369131	25756294	0	0	0	0	0	1	0	0	Inf
chr2	25756294	26719273	1	0	8.33	0	8.33	0.444444444444445	Inf	0.0320509965820313	Inf
chr2	26719273	27337714	0	0	0	0	0	1	0	0	Inf
chr2	27337714	27537280	1	0	8.33	0	8.33	0.444444444444445	Inf	0.0320509965820313	Inf
chr2	27537280	34695192	0	0	0	0	0	1	0	0	Inf
chr2	34695192	34700348	3	1	25	6.67	18.33	0.294017094017094	4.40794622373999	0.299826866317738	261.639104159587
chr2	34700348	34739336	3	2	25	13.33	11.67	0.628019323671498	2.10423275818784	0.197721861426734	30.1004194434481
chr2	34739336	34740778	2	2	16.67	13.33	3.34	1	1.28730507094467	0.0801285803890371	20.7193274603319
chr2	34740778	34740919	2	1	16.67	6.67	10	0.569230769230769	2.69485200278592	0.124136140613192	176.548372873294
chr2	34740919	34741962	1	1	8.33	6.67	1.66	1	1.26130469840658	0.0148842175286	106.848309701706
chr2	34741962	34766874	0	1	0	6.67	-6.67	1	0	0	48.7136550464301
chr2	34766874	43721590	0	0	0	0	0	1	0	0	Inf
chr2	43721590	43889461	1	0	8.33	0	8.33	0.444444444444445	Inf	0.0320509965820313	Inf
chr2	43889461	52703709	0	0	0	0	0	1	0	0	Inf
chr2	52703709	52736995	1	0	8.33	0	8.33	0.444444444444445	Inf	0.0320509965820313	Inf
chr2	52736995	52747747	1	2	8.33	13.33	-5	1	0.602138072302853	0.00919935448223762	13.066909643704
chr2	52747747	52784752	2	3	16.67	20	-3.33	1	0.80658240054602	0.0567040160503527	8.58673564806531
chr2	52784752	52795100	2	1	16.67	6.67	10	0.569230769230769	2.69485200278592	0.124136140613192	176.548372873294
chr2	52795100	52807520	1	1	8.33	6.67	1.66	1	1.26130469840658	0.0148842175286	106.848309701706
chr2	52807520	52842339	1	0	8.33	0	8.33	0.444444444444445	Inf	0.0320509965820313	Inf
chr2	52842339	63575875	0	0	0	0	0	1	0	0	Inf
chr2	63575875	63721052	0	1	0	6.67	-6.67	1	0	0	48.7136550464301
chr2	63721052	79508976	0	0	0	0	0	1	0	0	Inf
chr2	79508976	80336965	1	0	8.33	0	8.33	0.444444444444445	Inf	0.0320509965820313	Inf
chr2	80336965	80458472	1	0	8.33	0	8.33	0.444444444444445	Inf	0.0320509965820313	Inf
chr2	80458472	117264998	0	0	0	0	0	1	0	0	Inf
chr2	117264998	117336769	1	0	8.33	0	8.33	0.444444444444445	Inf	0.0320509965820313	Inf
chr2	117336769	124264630	0	0	0	0	0	1	0	0	Inf
chr2	124264630	124659197	0	1	0	6.67	-6.67	1	0	0	48.7136550464301
chr2	124659197	126081043	0	0	0	0	0	1	0	0	Inf
chr2	126081043	126224975	1	0	8.33	0	8.33	0.444444444444445	Inf	0.0320509965820313	Inf
chr2	126224975	127964966	0	0	0	0	0	1	0	0	Inf
chr2	127964966	143934478	0	1	0	6.67	-6.67	1	0	0	48.7136550464301
chr2	143934478	144022209	0	1	0	6.67	-6.67	1	0	0	48.7136550464301
chr2	144022209	146850082	0	1	0	6.67	-6.67	1	0	0	48.7136550464301
chr2	146850082	146861395	0	2	0	13.33	-13.33	0.487179487179487	0	0	6.63043505261078
chr2	146861395	146881268	0	3	0	20	-20	0.230769230769231	0	0	2.93163654774379
chr2	146881268	146884075	0	2	0	13.33	-13.33	0.487179487179487	0	0	6.63043505261078
chr2	146884075	150963005	0	1	0	6.67	-6.67	1	0	0	48.7136550464301
chr2	150963005	152513378	0	0	0	0	0	1	0	0	Inf
chr2	152513378	152669207	1	0	8.33	0	8.33	0.444444444444445	Inf	0.0320509965820313	Inf
chr2	152669207	157175193	0	0	0	0	0	1	0	0	Inf
chr2	157175193	157299691	0	1	0	6.67	-6.67	1	0	0	48.7136550464301
chr2	157299691	188119687	0	0	0	0	0	1	0	0	Inf
chr2	188119687	188296214	0	1	0	6.67	-6.67	1	0	0	48.7136550464301
chr2	188296214	195834468	0	0	0	0	0	1	0	0	Inf
chr2	195834468	195900708	0	1	0	6.67	-6.67	1	0	0	48.7136550464301
chr2	195900708	196480442	0	0	0	0	0	1	0	0	Inf
chr2	196480442	196646838	1	0	8.33	0	8.33	0.444444444444445	Inf	0.0320509965820313	Inf
chr2	196646838	198144942	0	0	0	0	0	1	0	0	Inf
chr2	198144942	198243951	1	0	8.33	0	8.33	0.444444444444445	Inf	0.0320509965820313	Inf
chr2	198243951	235507621	0	0	0	0	0	1	0	0	Inf
chr2	235507621	235633678	1	0	8.33	0	8.33	0.444444444444445	Inf	0.0320509965820313	Inf
chr2	235633678	235744804	1	0	8.33	0	8.33	0.444444444444445	Inf	0.0320509965820313	Inf
chr2	235744804	242783365	0	0	0	0	0	1	0	0	Inf
chr2	242783365	242849431	0	1	0	6.67	-6.67	1	0	0	48.7136550464301
chr2	242849431	243199373	0	2	0	13.33	-13.33	0.487179487179487	0	0	6.63043505261078
chr3	0	1528610	1	1	8.33	6.67	1.66	1	1.26130469840658	0.0148842175286	106.848309701706
chr3	1528610	2619714	1	1	8.33	6.67	1.66	1	1.26130469840658	0.0148842175286	106.848309701706
chr3	2619714	4713508	1	0	8.33	0	8.33	0.444444444444445	Inf	0.0320509965820313	Inf
chr3	4713508	5357615	1	1	8.33	6.67	1.66	1	1.26130469840658	0.0148842175286	106.848309701706
chr3	5357615	8175197	1	0	8.33	0	8.33	0.444444444444445	Inf	0.0320509965820313	Inf
chr3	8175197	8413471	1	0	8.33	0	8.33	0.444444444444445	Inf	0.0320509965820313	Inf
chr3	8413471	10355865	0	0	0	0	0	1	0	0	Inf
chr3	10355865	10448437	0	1	0	6.67	-6.67	1	0	0	48.7136550464301
chr3	10448437	14008792	0	0	0	0	0	1	0	0	Inf
chr3	14008792	14195632	0	1	0	6.67	-6.67	1	0	0	48.7136550464301
chr3	14195632	14477738	0	1	0	6.67	-6.67	1	0	0	48.7136550464301
chr3	14477738	14950602	0	0	0	0	0	1	0	0	Inf
chr3	14950602	15814081	1	0	8.33	0	8.33	0.444444444444445	Inf	0.0320509965820313	Inf
chr3	15814081	17194712	1	1	8.33	6.67	1.66	1	1.26130469840658	0.0148842175286	106.848309701706
chr3	17194712	17235761	1	1	8.33	6.67	1.66	1	1.26130469840658	0.0148842175286	106.848309701706
chr3	17235761	17414948	1	1	8.33	6.67	1.66	1	1.26130469840658	0.0148842175286	106.848309701706
chr3	17414948	18114127	1	0	8.33	0	8.33	0.444444444444445	Inf	0.0320509965820313	Inf
chr3	18114127	18814992	1	0	8.33	0	8.33	0.444444444444445	Inf	0.0320509965820313	Inf
chr3	18814992	21824226	1	0	8.33	0	8.33	0.444444444444445	Inf	0.0320509965820313	Inf
chr3	21824226	22181752	1	1	8.33	6.67	1.66	1	1.26130469840658	0.0148842175286	106.848309701706
chr3	22181752	22272172	1	1	8.33	6.67	1.66	1	1.26130469840658	0.0148842175286	106.848309701706
chr3	22272172	26034565	1	0	8.33	0	8.33	0.444444444444445	Inf	0.0320509965820313	Inf
chr3	26034565	26156446	1	1	8.33	6.67	1.66	1	1.26130469840658	0.0148842175286	106.848309701706
chr3	26156446	37502729	1	0	8.33	0	8.33	0.444444444444445	Inf	0.0320509965820313	Inf
chr3	37502729	46250687	0	0	0	0	0	1	0	0	Inf
chr3	46250687	49766686	1	0	8.33	0	8.33	0.444444444444445	Inf	0.0320509965820313	Inf
chr3	49766686	53587858	2	0	16.67	0	16.67	0.188034188034188	Inf	0.23994069514232	Inf
chr3	53587858	53987537	1	0	8.33	0	8.33	0.444444444444445	Inf	0.0320509965820313	Inf
chr3	53987537	54254187	1	0	8.33	0	8.33	0.444444444444445	Inf	0.0320509965820313	Inf
chr3	54254187	54621924	2	0	16.67	0	16.67	0.188034188034188	Inf	0.23994069514232	Inf
chr3	54621924	59820563	2	0	16.67	0	16.67	0.188034188034188	Inf	0.23994069514232	Inf
chr3	59820563	59957939	2	1	16.67	6.67	10	0.569230769230769	2.69485200278592	0.124136140613192	176.548372873294
chr3	59957939	60010552	2	1	16.67	6.67	10	0.569230769230769	2.69485200278592	0.124136140613192	176.548372873294
chr3	60010552	60021531	2	0	16.67	0	16.67	0.188034188034188	Inf	0.23994069514232	Inf
chr3	60021531	60131496	2	0	16.67	0	16.67	0.188034188034188	Inf	0.23994069514232	Inf
chr3	60131496	60351728	2	0	16.67	0	16.67	0.188034188034188	Inf	0.23994069514232	Inf
chr3	60351728	60366710	3	0	25	0	25	0.0752136752136752	Inf	0.553645958384501	Inf
chr3	60366710	60391641	3	1	25	6.67	18.33	0.294017094017094	4.40794622373999	0.299826866317738	261.639104159587
chr3	60391641	60433987	4	1	33.33	6.67	26.66	0.138981791155704	6.50691364821674	0.524901478966971	367.842758177488
chr3	60433987	60477422	4	2	33.33	13.33	20	0.357487922705314	3.10600891093169	0.350115025107368	41.9022451732562
chr3	60477422	60511167	4	2	33.33	13.33	20	0.357487922705314	3.10600891093169	0.350115025107368	41.9022451732562
chr3	60511167	60567840	4	2	33.33	13.33	20	0.357487922705314	3.10600891093169	0.350115025107368	41.9022451732562
chr3	60567840	60591575	4	1	33.33	6.67	26.66	0.138981791155704	6.50691364821674	0.524901478966971	367.842758177488
chr3	60591575	60610956	3	1	25	6.67	18.33	0.294017094017094	4.40794622373999	0.299826866317738	261.639104159587
chr3	60610956	60838678	2	1	16.67	6.67	10	0.569230769230769	2.69485200278592	0.124136140613192	176.548372873294
chr3	60838678	60916856	2	2	16.67	13.33	3.34	1	1.28730507094467	0.0801285803890371	20.7193274603319
chr3	60916856	61273134	2	1	16.67	6.67	10	0.569230769230769	2.69485200278592	0.124136140613192	176.548372873294
chr3	61273134	68719059	2	0	16.67	0	16.67	0.188034188034188	Inf	0.23994069514232	Inf
chr3	68719059	68770961	2	1	16.67	6.67	10	0.569230769230769	2.69485200278592	0.124136140613192	176.548372873294
chr3	68770961	75424139	2	0	16.67	0	16.67	0.188034188034188	Inf	0.23994069514232	Inf
chr3	75424139	75535603	2	3	16.67	20	-3.33	1	0.80658240054602	0.0567040160503527	8.58673564806531
chr3	75535603	75543474	2	2	16.67	13.33	3.34	1	1.28730507094467	0.0801285803890371	20.7193274603319
chr3	75543474	75662751	2	1	16.67	6.67	10	0.569230769230769	2.69485200278592	0.124136140613192	176.548372873294
chr3	75662751	76360887	2	0	16.67	0	16.67	0.188034188034188	Inf	0.23994069514232	Inf
chr3	76360887	79295076	2	0	16.67	0	16.67	0.188034188034188	Inf	0.23994069514232	Inf
chr3	79295076	82735961	2	0	16.67	0	16.67	0.188034188034188	Inf	0.23994069514232	Inf
chr3	82735961	82989707	2	1	16.67	6.67	10	0.569230769230769	2.69485200278592	0.124136140613192	176.548372873294
chr3	82989707	84696528	3	1	25	6.67	18.33	0.294017094017094	4.40794622373999	0.299826866317738	261.639104159587
chr3	84696528	85620017	3	1	25	6.67	18.33	0.294017094017094	4.40794622373999	0.299826866317738	261.639104159587
chr3	85620017	85656989	2	1	16.67	6.67	10	0.569230769230769	2.69485200278592	0.124136140613192	176.548372873294
chr3	85656989	85870411	1	1	8.33	6.67	1.66	1	1.26130469840658	0.0148842175286	106.848309701706
chr3	85870411	86029635	1	0	8.33	0	8.33	0.444444444444445	Inf	0.0320509965820313	Inf
chr3	86029635	86313910	1	1	8.33	6.67	1.66	1	1.26130469840658	0.0148842175286	106.848309701706
chr3	86313910	91000000	1	0	8.33	0	8.33	0.444444444444445	Inf	0.0320509965820313	Inf
chr3	91000000	95319234	0	0	0	0	0	1	0	0	Inf
chr3	95319234	95633495	1	0	8.33	0	8.33	0.444444444444445	Inf	0.0320509965820313	Inf
chr3	95633495	95746662	1	0	8.33	0	8.33	0.444444444444445	Inf	0.0320509965820313	Inf
chr3	95746662	97811490	1	0	8.33	0	8.33	0.444444444444445	Inf	0.0320509965820313	Inf
chr3	97811490	97981098	1	0	8.33	0	8.33	0.444444444444445	Inf	0.0320509965820313	Inf
chr3	97981098	98941121	0	0	0	0	0	1	0	0	Inf
chr3	98941121	98971672	0	1	0	6.67	-6.67	1	0	0	48.7136550464301
chr3	98971672	113333976	0	0	0	0	0	1	0	0	Inf
chr3	113333976	113547997	1	0	8.33	0	8.33	0.444444444444445	Inf	0.0320509965820313	Inf
chr3	113547997	116202058	0	0	0	0	0	1	0	0	Inf
chr3	116202058	116968878	0	1	0	6.67	-6.67	1	0	0	48.7136550464301
chr3	116968878	129763279	0	0	0	0	0	1	0	0	Inf
chr3	129763279	129766450	0	2	0	13.33	-13.33	0.487179487179487	0	0	6.63043505261078
chr3	129766450	129806580	1	2	8.33	13.33	-5	1	0.602138072302853	0.00919935448223762	13.066909643704
chr3	129806580	148617578	0	0	0	0	0	1	0	0	Inf
chr3	148617578	148796273	0	1	0	6.67	-6.67	1	0	0	48.7136550464301
chr3	148796273	162512916	0	0	0	0	0	1	0	0	Inf
chr3	162512916	162619879	2	1	16.67	6.67	10	0.569230769230769	2.69485200278592	0.124136140613192	176.548372873294
chr3	162619879	162623889	2	0	16.67	0	16.67	0.188034188034188	Inf	0.23994069514232	Inf
chr3	162623889	174367382	0	0	0	0	0	1	0	0	Inf
chr3	174367382	174629526	1	0	8.33	0	8.33	0.444444444444445	Inf	0.0320509965820313	Inf
chr3	174629526	174655199	1	1	8.33	6.67	1.66	1	1.26130469840658	0.0148842175286	106.848309701706
chr3	174655199	174774368	1	1	8.33	6.67	1.66	1	1.26130469840658	0.0148842175286	106.848309701706
chr3	174774368	174803899	1	0	8.33	0	8.33	0.444444444444445	Inf	0.0320509965820313	Inf
chr3	174803899	174816111	1	0	8.33	0	8.33	0.444444444444445	Inf	0.0320509965820313	Inf
chr3	174816111	174888942	2	0	16.67	0	16.67	0.188034188034188	Inf	0.23994069514232	Inf
chr3	174888942	175042616	1	0	8.33	0	8.33	0.444444444444445	Inf	0.0320509965820313	Inf
chr3	175042616	175136567	0	0	0	0	0	1	0	0	Inf
chr3	175136567	175250487	0	1	0	6.67	-6.67	1	0	0	48.7136550464301
chr3	175250487	175548789	0	1	0	6.67	-6.67	1	0	0	48.7136550464301
chr3	175548789	194820798	0	0	0	0	0	1	0	0	Inf
chr3	194820798	195281802	1	0	8.33	0	8.33	0.444444444444445	Inf	0.0320509965820313	Inf
chr3	195281802	198022430	2	0	16.67	0	16.67	0.188034188034188	Inf	0.23994069514232	Inf
chr4	0	66349	0	1	0	6.67	-6.67	1	0	0	48.7136550464301
chr4	66349	75105	0	2	0	13.33	-13.33	0.487179487179487	0	0	6.63043505261078
chr4	75105	1686959	1	2	8.33	13.33	-5	1	0.602138072302853	0.00919935448223762	13.066909643704
chr4	1686959	9786880	1	3	8.33	20	-11.67	0.605128205128205	0.376559685616611	0.00636492752879973	5.52577021690199
chr4	9786880	9985999	1	3	8.33	20	-11.67	0.605128205128205	0.376559685616611	0.00636492752879973	5.52577021690199
chr4	9985999	10199879	1	3	8.33	20	-11.67	0.605128205128205	0.376559685616611	0.00636492752879973	5.52577021690199
chr4	10199879	10204989	2	3	16.67	20	-3.33	1	0.80658240054602	0.0567040160503527	8.58673564806531
chr4	10204989	10209554	2	7	16.67	46.67	-30	0.217238749046529	0.241564168691678	0.0193200963859475	1.76727515172775
chr4	10209554	10210038	3	7	25	46.67	-21.67	0.424408848207475	0.394976865912884	0.0486750882093708	2.51906850630571
chr4	10210038	10210168	3	8	25	53.33	-28.33	0.238829811100642	0.305785701842526	0.0375852140848147	1.92117288605609
chr4	10210168	10235711	4	9	33.33	60	-26.67	0.251859828599632	0.347821984754356	0.050444655712803	2.05537301934272
chr4	10235711	10242669	3	5	25	33.33	-8.33	0.695652173913044	0.676691658454159	0.0809715020297703	4.72905218347271
chr4	10242669	10246085	2	5	16.67	33.33	-16.66	0.408212560386473	0.413510693774448	0.0321045250372038	3.31032490503498
chr4	10246085	10247843	2	4	16.67	26.67	-10	0.66183574879227	0.562069468309022	0.0420763539999609	4.97035789563106
chr4	10247843	14397683	1	3	8.33	20	-11.67	0.605128205128205	0.376559685616611	0.00636492752879973	5.52577021690199
chr4	14397683	14502875	1	4	8.33	26.67	-18.34	0.341880341880342	0.26206908847745	0.00466687936623555	3.23143744379916
chr4	14502875	16991554	1	3	8.33	20	-11.67	0.605128205128205	0.376559685616611	0.00636492752879973	5.52577021690199
chr4	16991554	18539345	1	2	8.33	13.33	-5	1	0.602138072302853	0.00919935448223762	13.066909643704
chr4	18539345	18905493	1	3	8.33	20	-11.67	0.605128205128205	0.376559685616611	0.00636492752879973	5.52577021690199
chr4	18905493	22091415	1	2	8.33	13.33	-5	1	0.602138072302853	0.00919935448223762	13.066909643704
chr4	22091415	27133789	1	2	8.33	13.33	-5	1	0.602138072302853	0.00919935448223762	13.066909643704
chr4	27133789	31391445	2	2	16.67	13.33	3.34	1	1.28730507094467	0.0801285803890371	20.7193274603319
chr4	31391445	32150167	2	3	16.67	20	-3.33	1	0.80658240054602	0.0567040160503527	8.58673564806531
chr4	32150167	32736176	2	3	16.67	20	-3.33	1	0.80658240054602	0.0567040160503527	8.58673564806531
chr4	32736176	34167425	2	3	16.67	20	-3.33	1	0.80658240054602	0.0567040160503527	8.58673564806531
chr4	34167425	34310656	2	2	16.67	13.33	3.34	1	1.28730507094467	0.0801285803890371	20.7193274603319
chr4	34310656	34765389	2	1	16.67	6.67	10	0.569230769230769	2.69485200278592	0.124136140613192	176.548372873294
chr4	34765389	34771911	3	1	25	6.67	18.33	0.294017094017094	4.40794622373999	0.299826866317738	261.639104159587
chr4	34771911	34776188	3	2	25	13.33	11.67	0.628019323671498	2.10423275818784	0.197721861426734	30.1004194434481
chr4	34776188	34827299	5	5	41.67	33.33	8.34	0.706331045003814	1.40961749118428	0.225248385986854	9.00740258401191
chr4	34827299	34829938	4	5	33.33	33.33	0	1	1	0.14497653555716	6.55325151966373
chr4	34829938	34829976	4	4	33.33	26.67	6.66	1	1.3587035412955	0.189183055046679	9.8686172076999
chr4	34829976	34830911	4	3	33.33	20	13.33	0.661835748792271	1.94810133866917	0.252245707078244	17.1431914968473
chr4	34830911	34833715	4	2	33.33	13.33	20	0.357487922705314	3.10600891093169	0.350115025107368	41.9022451732562
chr4	34833715	34842482	4	1	33.33	6.67	26.66	0.138981791155704	6.50691364821674	0.524901478966971	367.842758177488
chr4	34842482	34845629	3	1	25	6.67	18.33	0.294017094017094	4.40794622373999	0.299826866317738	261.639104159587
chr4	34845629	35212598	2	1	16.67	6.67	10	0.569230769230769	2.69485200278592	0.124136140613192	176.548372873294
chr4	35212598	35404095	2	2	16.67	13.33	3.34	1	1.28730507094467	0.0801285803890371	20.7193274603319
chr4	35404095	35442556	2	3	16.67	20	-3.33	1	0.80658240054602	0.0567040160503527	8.58673564806531
chr4	35442556	35472556	2	3	16.67	20	-3.33	1	0.80658240054602	0.0567040160503527	8.58673564806531
chr4	35472556	35530126	2	3	16.67	20	-3.33	1	0.80658240054602	0.0567040160503527	8.58673564806531
chr4	35530126	35530900	2	3	16.67	20	-3.33	1	0.80658240054602	0.0567040160503527	8.58673564806531
chr4	35530900	35571649	2	2	16.67	13.33	3.34	1	1.28730507094467	0.0801285803890371	20.7193274603319
chr4	35571649	36018293	2	2	16.67	13.33	3.34	1	1.28730507094467	0.0801285803890371	20.7193274603319
chr4	36018293	39211129	1	2	8.33	13.33	-5	1	0.602138072302853	0.00919935448223762	13.066909643704
chr4	39211129	40970264	0	2	0	13.33	-13.33	0.487179487179487	0	0	6.63043505261078
chr4	40970264	41484507	0	3	0	20	-20	0.230769230769231	0	0	2.93163654774379
chr4	41484507	41620596	0	3	0	20	-20	0.230769230769231	0	0	2.93163654774379
chr4	41620596	43752158	0	3	0	20	-20	0.230769230769231	0	0	2.93163654774379
chr4	43752158	44926464	0	2	0	13.33	-13.33	0.487179487179487	0	0	6.63043505261078
chr4	44926464	45296572	0	1	0	6.67	-6.67	1	0	0	48.7136550464301
chr4	45296572	58537303	0	0	0	0	0	1	0	0	Inf
chr4	58537303	58960769	1	0	8.33	0	8.33	0.444444444444445	Inf	0.0320509965820313	Inf
chr4	58960769	62942662	1	1	8.33	6.67	1.66	1	1.26130469840658	0.0148842175286	106.848309701706
chr4	62942662	62962989	1	0	8.33	0	8.33	0.444444444444445	Inf	0.0320509965820313	Inf
chr4	62962989	64673111	1	1	8.33	6.67	1.66	1	1.26130469840658	0.0148842175286	106.848309701706
chr4	64673111	64695705	1	2	8.33	13.33	-5	1	0.602138072302853	0.00919935448223762	13.066909643704
chr4	64695705	64724355	2	2	16.67	13.33	3.34	1	1.28730507094467	0.0801285803890371	20.7193274603319
chr4	64724355	64795818	2	1	16.67	6.67	10	0.569230769230769	2.69485200278592	0.124136140613192	176.548372873294
chr4	64795818	67871499	1	1	8.33	6.67	1.66	1	1.26130469840658	0.0148842175286	106.848309701706
chr4	67871499	69352550	2	1	16.67	6.67	10	0.569230769230769	2.69485200278592	0.124136140613192	176.548372873294
chr4	69352550	69373472	1	1	8.33	6.67	1.66	1	1.26130469840658	0.0148842175286	106.848309701706
chr4	69373472	69564117	2	1	16.67	6.67	10	0.569230769230769	2.69485200278592	0.124136140613192	176.548372873294
chr4	69564117	72149653	1	1	8.33	6.67	1.66	1	1.26130469840658	0.0148842175286	106.848309701706
chr4	72149653	77359002	0	1	0	6.67	-6.67	1	0	0	48.7136550464301
chr4	77359002	79458867	0	2	0	13.33	-13.33	0.487179487179487	0	0	6.63043505261078
chr4	79458867	80394497	1	2	8.33	13.33	-5	1	0.602138072302853	0.00919935448223762	13.066909643704
chr4	80394497	80547506	1	2	8.33	13.33	-5	1	0.602138072302853	0.00919935448223762	13.066909643704
chr4	80547506	82132487	1	2	8.33	13.33	-5	1	0.602138072302853	0.00919935448223762	13.066909643704
chr4	82132487	83643259	1	2	8.33	13.33	-5	1	0.602138072302853	0.00919935448223762	13.066909643704
chr4	83643259	83662316	0	2	0	13.33	-13.33	0.487179487179487	0	0	6.63043505261078
chr4	83662316	84457854	1	2	8.33	13.33	-5	1	0.602138072302853	0.00919935448223762	13.066909643704
chr4	84457854	91338835	0	2	0	13.33	-13.33	0.487179487179487	0	0	6.63043505261078
chr4	91338835	91617914	0	2	0	13.33	-13.33	0.487179487179487	0	0	6.63043505261078
chr4	91617914	91762689	0	2	0	13.33	-13.33	0.487179487179487	0	0	6.63043505261078
chr4	91762689	91938066	1	2	8.33	13.33	-5	1	0.602138072302853	0.00919935448223762	13.066909643704
chr4	91938066	92194291	0	2	0	13.33	-13.33	0.487179487179487	0	0	6.63043505261078
chr4	92194291	92368370	0	3	0	20	-20	0.230769230769231	0	0	2.93163654774379
chr4	92368370	93358069	0	2	0	13.33	-13.33	0.487179487179487	0	0	6.63043505261078
chr4	93358069	93694041	1	2	8.33	13.33	-5	1	0.602138072302853	0.00919935448223762	13.066909643704
chr4	93694041	96410021	0	2	0	13.33	-13.33	0.487179487179487	0	0	6.63043505261078
chr4	96410021	98836056	0	2	0	13.33	-13.33	0.487179487179487	0	0	6.63043505261078
chr4	98836056	98893344	1	2	8.33	13.33	-5	1	0.602138072302853	0.00919935448223762	13.066909643704
chr4	98893344	99037922	1	2	8.33	13.33	-5	1	0.602138072302853	0.00919935448223762	13.066909643704
chr4	99037922	99074285	0	2	0	13.33	-13.33	0.487179487179487	0	0	6.63043505261078
chr4	99074285	103107391	0	2	0	13.33	-13.33	0.487179487179487	0	0	6.63043505261078
chr4	103107391	104430236	1	2	8.33	13.33	-5	1	0.602138072302853	0.00919935448223762	13.066909643704
chr4	104430236	105248082	1	2	8.33	13.33	-5	1	0.602138072302853	0.00919935448223762	13.066909643704
chr4	105248082	105374546	1	2	8.33	13.33	-5	1	0.602138072302853	0.00919935448223762	13.066909643704
chr4	105374546	105898322	1	2	8.33	13.33	-5	1	0.602138072302853	0.00919935448223762	13.066909643704
chr4	105898322	106679725	0	2	0	13.33	-13.33	0.487179487179487	0	0	6.63043505261078
chr4	106679725	107192059	1	2	8.33	13.33	-5	1	0.602138072302853	0.00919935448223762	13.066909643704
chr4	107192059	132007995	0	2	0	13.33	-13.33	0.487179487179487	0	0	6.63043505261078
chr4	132007995	132246406	1	2	8.33	13.33	-5	1	0.602138072302853	0.00919935448223762	13.066909643704
chr4	132246406	132414280	1	2	8.33	13.33	-5	1	0.602138072302853	0.00919935448223762	13.066909643704
chr4	132414280	132958543	1	2	8.33	13.33	-5	1	0.602138072302853	0.00919935448223762	13.066909643704
chr4	132958543	132988008	2	2	16.67	13.33	3.34	1	1.28730507094467	0.0801285803890371	20.7193274603319
chr4	132988008	133066205	1	2	8.33	13.33	-5	1	0.602138072302853	0.00919935448223762	13.066909643704
chr4	133066205	133769005	1	2	8.33	13.33	-5	1	0.602138072302853	0.00919935448223762	13.066909643704
chr4	133769005	135070091	1	3	8.33	20	-11.67	0.605128205128205	0.376559685616611	0.00636492752879973	5.52577021690199
chr4	135070091	135780302	1	3	8.33	20	-11.67	0.605128205128205	0.376559685616611	0.00636492752879973	5.52577021690199
chr4	135780302	135949696	1	2	8.33	13.33	-5	1	0.602138072302853	0.00919935448223762	13.066909643704
chr4	135949696	136229337	1	2	8.33	13.33	-5	1	0.602138072302853	0.00919935448223762	13.066909643704
chr4	136229337	138031723	1	2	8.33	13.33	-5	1	0.602138072302853	0.00919935448223762	13.066909643704
chr4	138031723	138065378	1	3	8.33	20	-11.67	0.605128205128205	0.376559685616611	0.00636492752879973	5.52577021690199
chr4	138065378	140676695	0	3	0	20	-20	0.230769230769231	0	0	2.93163654774379
chr4	140676695	140749211	1	3	8.33	20	-11.67	0.605128205128205	0.376559685616611	0.00636492752879973	5.52577021690199
chr4	140749211	141981838	0	3	0	20	-20	0.230769230769231	0	0	2.93163654774379
chr4	141981838	142096269	0	4	0	26.67	-26.67	0.105982905982906	0	0	1.75180079497504
chr4	142096269	142820959	0	3	0	20	-20	0.230769230769231	0	0	2.93163654774379
chr4	142820959	142969991	0	3	0	20	-20	0.230769230769231	0	0	2.93163654774379
chr4	142969991	146809105	0	3	0	20	-20	0.230769230769231	0	0	2.93163654774379
chr4	146809105	147000825	1	3	8.33	20	-11.67	0.605128205128205	0.376559685616611	0.00636492752879973	5.52577021690199
chr4	147000825	161041003	0	3	0	20	-20	0.230769230769231	0	0	2.93163654774379
chr4	161041003	161088632	1	3	8.33	20	-11.67	0.605128205128205	0.376559685616611	0.00636492752879973	5.52577021690199
chr4	161088632	180098163	0	3	0	20	-20	0.230769230769231	0	0	2.93163654774379
chr4	180098163	180235453	0	3	0	20	-20	0.230769230769231	0	0	2.93163654774379
chr4	180235453	184928994	0	3	0	20	-20	0.230769230769231	0	0	2.93163654774379
chr4	184928994	184999727	1	3	8.33	20	-11.67	0.605128205128205	0.376559685616611	0.00636492752879973	5.52577021690199
chr4	184999727	185070237	0	3	0	20	-20	0.230769230769231	0	0	2.93163654774379
chr4	185070237	185246190	0	4	0	26.67	-26.67	0.105982905982906	0	0	1.75180079497504
chr4	185246190	186038929	0	4	0	26.67	-26.67	0.105982905982906	0	0	1.75180079497504
chr4	186038929	186233053	0	4	0	26.67	-26.67	0.105982905982906	0	0	1.75180079497504
chr4	186233053	191154276	0	4	0	26.67	-26.67	0.105982905982906	0	0	1.75180079497504
chr5	2829876	8702387	1	0	8.33	0	8.33	0.444444444444445	Inf	0.0320509965820313	Inf
chr5	8702387	8748430	2	0	16.67	0	16.67	0.188034188034188	Inf	0.23994069514232	Inf
chr5	8748430	8750841	1	0	8.33	0	8.33	0.444444444444445	Inf	0.0320509965820313	Inf
chr5	8750841	17509447	0	0	0	0	0	1	0	0	Inf
chr5	17509447	30831682	1	0	8.33	0	8.33	0.444444444444445	Inf	0.0320509965820313	Inf
chr5	30831682	49432819	0	0	0	0	0	1	0	0	Inf
chr5	49432819	51177546	2	0	16.67	0	16.67	0.188034188034188	Inf	0.23994069514232	Inf
chr5	51177546	51987869	2	1	16.67	6.67	10	0.569230769230769	2.69485200278592	0.124136140613192	176.548372873294
chr5	51987869	59008390	1	1	8.33	6.67	1.66	1	1.26130469840658	0.0148842175286	106.848309701706
chr5	59008390	59159873	1	2	8.33	13.33	-5	1	0.602138072302853	0.00919935448223762	13.066909643704
chr5	59159873	59357918	1	2	8.33	13.33	-5	1	0.602138072302853	0.00919935448223762	13.066909643704
chr5	59357918	72246386	1	1	8.33	6.67	1.66	1	1.26130469840658	0.0148842175286	106.848309701706
chr5	72246386	80808259	1	0	8.33	0	8.33	0.444444444444445	Inf	0.0320509965820313	Inf
chr5	80808259	80991689	2	0	16.67	0	16.67	0.188034188034188	Inf	0.23994069514232	Inf
chr5	80991689	84400653	1	0	8.33	0	8.33	0.444444444444445	Inf	0.0320509965820313	Inf
chr5	84400653	84519262	1	1	8.33	6.67	1.66	1	1.26130469840658	0.0148842175286	106.848309701706
chr5	84519262	84565541	1	0	8.33	0	8.33	0.444444444444445	Inf	0.0320509965820313	Inf
chr5	84565541	85810575	1	0	8.33	0	8.33	0.444444444444445	Inf	0.0320509965820313	Inf
chr5	85810575	86137647	1	1	8.33	6.67	1.66	1	1.26130469840658	0.0148842175286	106.848309701706
chr5	86137647	88872064	1	1	8.33	6.67	1.66	1	1.26130469840658	0.0148842175286	106.848309701706
chr5	88872064	91381047	0	1	0	6.67	-6.67	1	0	0	48.7136550464301
chr5	91381047	91514836	0	2	0	13.33	-13.33	0.487179487179487	0	0	6.63043505261078
chr5	91514836	95827015	0	1	0	6.67	-6.67	1	0	0	48.7136550464301
chr5	95827015	95969159	0	2	0	13.33	-13.33	0.487179487179487	0	0	6.63043505261078
chr5	95969159	97044362	0	1	0	6.67	-6.67	1	0	0	48.7136550464301
chr5	97044362	97123087	1	1	8.33	6.67	1.66	1	1.26130469840658	0.0148842175286	106.848309701706
chr5	97123087	101575174	0	1	0	6.67	-6.67	1	0	0	48.7136550464301
chr5	101575174	104239632	1	1	8.33	6.67	1.66	1	1.26130469840658	0.0148842175286	106.848309701706
chr5	104239632	117595590	1	2	8.33	13.33	-5	1	0.602138072302853	0.00919935448223762	13.066909643704
chr5	117595590	117662121	1	3	8.33	20	-11.67	0.605128205128205	0.376559685616611	0.00636492752879973	5.52577021690199
chr5	117662121	119853769	1	2	8.33	13.33	-5	1	0.602138072302853	0.00919935448223762	13.066909643704
chr5	119853769	119907066	2	2	16.67	13.33	3.34	1	1.28730507094467	0.0801285803890371	20.7193274603319
chr5	119907066	128575341	1	2	8.33	13.33	-5	1	0.602138072302853	0.00919935448223762	13.066909643704
chr5	128575341	129362924	1	2	8.33	13.33	-5	1	0.602138072302853	0.00919935448223762	13.066909643704
chr5	129362924	129684636	1	1	8.33	6.67	1.66	1	1.26130469840658	0.0148842175286	106.848309701706
chr5	129684636	130276171	2	1	16.67	6.67	10	0.569230769230769	2.69485200278592	0.124136140613192	176.548372873294
chr5	130276171	131335634	2	0	16.67	0	16.67	0.188034188034188	Inf	0.23994069514232	Inf
chr5	131335634	131546775	1	0	8.33	0	8.33	0.444444444444445	Inf	0.0320509965820313	Inf
chr5	131546775	132447174	1	0	8.33	0	8.33	0.444444444444445	Inf	0.0320509965820313	Inf
chr5	132447174	137319925	0	0	0	0	0	1	0	0	Inf
chr5	137319925	139064433	1	0	8.33	0	8.33	0.444444444444445	Inf	0.0320509965820313	Inf
chr5	139064433	160477702	0	0	0	0	0	1	0	0	Inf
chr5	160477702	167316711	1	0	8.33	0	8.33	0.444444444444445	Inf	0.0320509965820313	Inf
chr5	167316711	176941912	0	0	0	0	0	1	0	0	Inf
chr5	176941912	180284844	0	1	0	6.67	-6.67	1	0	0	48.7136550464301
chr5	180284844	180325389	0	2	0	13.33	-13.33	0.487179487179487	0	0	6.63043505261078
chr5	180325389	180326594	0	3	0	20	-20	0.230769230769231	0	0	2.93163654774379
chr5	180326594	180329424	1	3	8.33	20	-11.67	0.605128205128205	0.376559685616611	0.00636492752879973	5.52577021690199
chr5	180329424	180424505	2	3	16.67	20	-3.33	1	0.80658240054602	0.0567040160503527	8.58673564806531
chr5	180424505	180444071	2	2	16.67	13.33	3.34	1	1.28730507094467	0.0801285803890371	20.7193274603319
chr5	180444071	180450039	1	1	8.33	6.67	1.66	1	1.26130469840658	0.0148842175286	106.848309701706
chr5	180450039	180915260	0	1	0	6.67	-6.67	1	0	0	48.7136550464301
chr6	0	268720	1	0	8.33	0	8.33	0.444444444444445	Inf	0.0320509965820313	Inf
chr6	268720	284200	1	1	8.33	6.67	1.66	1	1.26130469840658	0.0148842175286	106.848309701706
chr6	284200	375524	1	2	8.33	13.33	-5	1	0.602138072302853	0.00919935448223762	13.066909643704
chr6	375524	381860	1	1	8.33	6.67	1.66	1	1.26130469840658	0.0148842175286	106.848309701706
chr6	381860	9515663	0	0	0	0	0	1	0	0	Inf
chr6	9515663	9525624	0	1	0	6.67	-6.67	1	0	0	48.7136550464301
chr6	9525624	9584144	0	2	0	13.33	-13.33	0.487179487179487	0	0	6.63043505261078
chr6	9584144	11127259	0	1	0	6.67	-6.67	1	0	0	48.7136550464301
chr6	11127259	11339257	1	1	8.33	6.67	1.66	1	1.26130469840658	0.0148842175286	106.848309701706
chr6	11339257	24161852	0	1	0	6.67	-6.67	1	0	0	48.7136550464301
chr6	24161852	24976394	0	1	0	6.67	-6.67	1	0	0	48.7136550464301
chr6	24976394	25094798	0	1	0	6.67	-6.67	1	0	0	48.7136550464301
chr6	25094798	25252924	0	1	0	6.67	-6.67	1	0	0	48.7136550464301
chr6	25252924	25353488	0	1	0	6.67	-6.67	1	0	0	48.7136550464301
chr6	25353488	27072682	0	1	0	6.67	-6.67	1	0	0	48.7136550464301
chr6	27072682	27302931	0	2	0	13.33	-13.33	0.487179487179487	0	0	6.63043505261078
chr6	27302931	27478976	0	2	0	13.33	-13.33	0.487179487179487	0	0	6.63043505261078
chr6	27478976	27486209	0	2	0	13.33	-13.33	0.487179487179487	0	0	6.63043505261078
chr6	27486209	28341811	0	2	0	13.33	-13.33	0.487179487179487	0	0	6.63043505261078
chr6	28341811	28444116	0	2	0	13.33	-13.33	0.487179487179487	0	0	6.63043505261078
chr6	28444116	28722749	0	2	0	13.33	-13.33	0.487179487179487	0	0	6.63043505261078
chr6	28722749	29225884	0	2	0	13.33	-13.33	0.487179487179487	0	0	6.63043505261078
chr6	29225884	30333908	0	2	0	13.33	-13.33	0.487179487179487	0	0	6.63043505261078
chr6	30333908	31005579	0	2	0	13.33	-13.33	0.487179487179487	0	0	6.63043505261078
chr6	31005579	31386945	0	2	0	13.33	-13.33	0.487179487179487	0	0	6.63043505261078
chr6	31386945	34252422	0	1	0	6.67	-6.67	1	0	0	48.7136550464301
chr6	34252422	35301026	1	1	8.33	6.67	1.66	1	1.26130469840658	0.0148842175286	106.848309701706
chr6	35301026	35471649	1	0	8.33	0	8.33	0.444444444444445	Inf	0.0320509965820313	Inf
chr6	35471649	37408271	1	0	8.33	0	8.33	0.444444444444445	Inf	0.0320509965820313	Inf
chr6	37408271	47888053	0	0	0	0	0	1	0	0	Inf
chr6	47888053	48393972	0	1	0	6.67	-6.67	1	0	0	48.7136550464301
chr6	48393972	55341645	0	0	0	0	0	1	0	0	Inf
chr6	55341645	55415672	0	1	0	6.67	-6.67	1	0	0	48.7136550464301
chr6	55415672	67008548	0	0	0	0	0	1	0	0	Inf
chr6	67008548	67049017	0	2	0	13.33	-13.33	0.487179487179487	0	0	6.63043505261078
chr6	67049017	71812971	0	0	0	0	0	1	0	0	Inf
chr6	71812971	74811700	0	1	0	6.67	-6.67	1	0	0	48.7136550464301
chr6	74811700	77327988	0	0	0	0	0	1	0	0	Inf
chr6	77327988	77408764	0	1	0	6.67	-6.67	1	0	0	48.7136550464301
chr6	77408764	77415488	0	3	0	20	-20	0.230769230769231	0	0	2.93163654774379
chr6	77415488	77456938	1	3	8.33	20	-11.67	0.605128205128205	0.376559685616611	0.00636492752879973	5.52577021690199
chr6	77456938	77468867	1	1	8.33	6.67	1.66	1	1.26130469840658	0.0148842175286	106.848309701706
chr6	77468867	78203315	0	1	0	6.67	-6.67	1	0	0	48.7136550464301
chr6	78203315	78316607	0	1	0	6.67	-6.67	1	0	0	48.7136550464301
chr6	78316607	78962744	0	1	0	6.67	-6.67	1	0	0	48.7136550464301
chr6	78962744	78965977	1	1	8.33	6.67	1.66	1	1.26130469840658	0.0148842175286	106.848309701706
chr6	78965977	78969085	4	2	33.33	13.33	20	0.357487922705314	3.10600891093169	0.350115025107368	41.9022451732562
chr6	78969085	78970401	6	2	50	13.33	36.67	0.0869565217391304	6.01794029542035	0.779761537335323	78.2144522294217
chr6	78970401	78971747	7	2	58.33	13.33	45	0.0369183829138062	8.26482871312627	1.08792828500738	108.570808353906
chr6	78971747	78972317	8	2	66.67	13.33	53.34	0.00691584032545132	11.5204141235361	1.499201548116	156.126292870661
chr6	78972317	79026837	9	2	75	13.33	61.67	0.00195330611268153	16.704305401225	2.07751618952016	240.990817381887
chr6	79026837	79027050	8	2	66.67	13.33	53.34	0.00691584032545132	11.5204141235361	1.499201548116	156.126292870661
chr6	79027050	79032455	7	2	58.33	13.33	45	0.0369183829138062	8.26482871312627	1.08792828500738	108.570808353906
chr6	79032455	79037215	6	2	50	13.33	36.67	0.0869565217391304	6.01794029542035	0.779761537335323	78.2144522294217
chr6	79037215	79040433	3	2	25	13.33	11.67	0.628019323671498	2.10423275818784	0.197721861426734	30.1004194434481
chr6	79040433	81843705	0	1	0	6.67	-6.67	1	0	0	48.7136550464301
chr6	81843705	82644449	0	0	0	0	0	1	0	0	Inf
chr6	82644449	84799041	0	1	0	6.67	-6.67	1	0	0	48.7136550464301
chr6	84799041	91300655	0	2	0	13.33	-13.33	0.487179487179487	0	0	6.63043505261078
chr6	91300655	94040266	0	1	0	6.67	-6.67	1	0	0	48.7136550464301
chr6	94040266	97205868	0	0	0	0	0	1	0	0	Inf
chr6	97205868	99673663	0	1	0	6.67	-6.67	1	0	0	48.7136550464301
chr6	99673663	100077899	0	1	0	6.67	-6.67	1	0	0	48.7136550464301
chr6	100077899	100427839	0	2	0	13.33	-13.33	0.487179487179487	0	0	6.63043505261078
chr6	100427839	100619689	0	2	0	13.33	-13.33	0.487179487179487	0	0	6.63043505261078
chr6	100619689	103734403	0	2	0	13.33	-13.33	0.487179487179487	0	0	6.63043505261078
chr6	103734403	103734724	0	3	0	20	-20	0.230769230769231	0	0	2.93163654774379
chr6	103734724	103734820	1	3	8.33	20	-11.67	0.605128205128205	0.376559685616611	0.00636492752879973	5.52577021690199
chr6	103734820	103763766	1	4	8.33	26.67	-18.34	0.341880341880342	0.26206908847745	0.00466687936623555	3.23143744379916
chr6	103763766	103765576	0	3	0	20	-20	0.230769230769231	0	0	2.93163654774379
chr6	103765576	104000559	0	2	0	13.33	-13.33	0.487179487179487	0	0	6.63043505261078
chr6	104000559	107200245	0	2	0	13.33	-13.33	0.487179487179487	0	0	6.63043505261078
chr6	107200245	109521442	0	2	0	13.33	-13.33	0.487179487179487	0	0	6.63043505261078
chr6	109521442	109524633	0	2	0	13.33	-13.33	0.487179487179487	0	0	6.63043505261078
chr6	109524633	109633578	0	2	0	13.33	-13.33	0.487179487179487	0	0	6.63043505261078
chr6	109633578	109640762	0	2	0	13.33	-13.33	0.487179487179487	0	0	6.63043505261078
chr6	109640762	111983620	0	2	0	13.33	-13.33	0.487179487179487	0	0	6.63043505261078
chr6	111983620	115657504	0	2	0	13.33	-13.33	0.487179487179487	0	0	6.63043505261078
chr6	115657504	115924608	1	2	8.33	13.33	-5	1	0.602138072302853	0.00919935448223762	13.066909643704
chr6	115924608	116015691	1	2	8.33	13.33	-5	1	0.602138072302853	0.00919935448223762	13.066909643704
chr6	116015691	124617776	0	2	0	13.33	-13.33	0.487179487179487	0	0	6.63043505261078
chr6	124617776	126254002	0	2	0	13.33	-13.33	0.487179487179487	0	0	6.63043505261078
chr6	126254002	127114015	0	1	0	6.67	-6.67	1	0	0	48.7136550464301
chr6	127114015	127371101	0	1	0	6.67	-6.67	1	0	0	48.7136550464301
chr6	127371101	128041180	0	0	0	0	0	1	0	0	Inf
chr6	128041180	128533043	0	1	0	6.67	-6.67	1	0	0	48.7136550464301
chr6	128533043	133150267	0	0	0	0	0	1	0	0	Inf
chr6	133150267	133281853	0	1	0	6.67	-6.67	1	0	0	48.7136550464301
chr6	133281853	136350000	0	0	0	0	0	1	0	0	Inf
chr6	136350000	137095409	0	1	0	6.67	-6.67	1	0	0	48.7136550464301
chr6	137095409	141831531	0	1	0	6.67	-6.67	1	0	0	48.7136550464301
chr6	141831531	141999817	0	2	0	13.33	-13.33	0.487179487179487	0	0	6.63043505261078
chr6	141999817	142499888	0	1	0	6.67	-6.67	1	0	0	48.7136550464301
chr6	142499888	149785890	0	0	0	0	0	1	0	0	Inf
chr6	149785890	152744236	0	1	0	6.67	-6.67	1	0	0	48.7136550464301
chr6	152744236	162305745	0	0	0	0	0	1	0	0	Inf
chr6	162305745	162362206	1	0	8.33	0	8.33	0.444444444444445	Inf	0.0320509965820313	Inf
chr6	162362206	162435970	1	1	8.33	6.67	1.66	1	1.26130469840658	0.0148842175286	106.848309701706
chr6	162435970	162546145	0	1	0	6.67	-6.67	1	0	0	48.7136550464301
chr6	162546145	162572302	0	2	0	13.33	-13.33	0.487179487179487	0	0	6.63043505261078
chr6	162572302	162709020	1	2	8.33	13.33	-5	1	0.602138072302853	0.00919935448223762	13.066909643704
chr6	162709020	162735572	1	2	8.33	13.33	-5	1	0.602138072302853	0.00919935448223762	13.066909643704
chr6	162735572	162740267	1	2	8.33	13.33	-5	1	0.602138072302853	0.00919935448223762	13.066909643704
chr6	162740267	162799517	1	2	8.33	13.33	-5	1	0.602138072302853	0.00919935448223762	13.066909643704
chr6	162799517	162873146	1	2	8.33	13.33	-5	1	0.602138072302853	0.00919935448223762	13.066909643704
chr6	162873146	162877559	1	1	8.33	6.67	1.66	1	1.26130469840658	0.0148842175286	106.848309701706
chr6	162877559	162963521	1	1	8.33	6.67	1.66	1	1.26130469840658	0.0148842175286	106.848309701706
chr6	162963521	162997572	1	1	8.33	6.67	1.66	1	1.26130469840658	0.0148842175286	106.848309701706
chr6	162997572	163078521	0	1	0	6.67	-6.67	1	0	0	48.7136550464301
chr6	163078521	165820478	0	0	0	0	0	1	0	0	Inf
chr6	165820478	166013843	1	0	8.33	0	8.33	0.444444444444445	Inf	0.0320509965820313	Inf
chr6	166013843	166073963	1	0	8.33	0	8.33	0.444444444444445	Inf	0.0320509965820313	Inf
chr6	166073963	166262951	1	0	8.33	0	8.33	0.444444444444445	Inf	0.0320509965820313	Inf
chr7	7507397	21929300	1	0	8.33	0	8.33	0.444444444444445	Inf	0.0320509965820313	Inf
chr7	21929300	71408288	0	0	0	0	0	1	0	0	Inf
chr7	71408288	77691868	1	0	8.33	0	8.33	0.444444444444445	Inf	0.0320509965820313	Inf
chr7	77691868	89776944	0	0	0	0	0	1	0	0	Inf
chr7	89776944	89864707	0	1	0	6.67	-6.67	1	0	0	48.7136550464301
chr7	89864707	98382300	0	0	0	0	0	1	0	0	Inf
chr7	98382300	99463832	1	0	8.33	0	8.33	0.444444444444445	Inf	0.0320509965820313	Inf
chr7	99463832	100665065	1	0	8.33	0	8.33	0.444444444444445	Inf	0.0320509965820313	Inf
chr7	100665065	100891340	1	0	8.33	0	8.33	0.444444444444445	Inf	0.0320509965820313	Inf
chr7	100891340	109426244	0	0	0	0	0	1	0	0	Inf
chr7	109426244	109427493	1	0	8.33	0	8.33	0.444444444444445	Inf	0.0320509965820313	Inf
chr7	109427493	109433781	2	0	16.67	0	16.67	0.188034188034188	Inf	0.23994069514232	Inf
chr7	109433781	109453946	2	1	16.67	6.67	10	0.569230769230769	2.69485200278592	0.124136140613192	176.548372873294
chr7	109453946	109458574	1	1	8.33	6.67	1.66	1	1.26130469840658	0.0148842175286	106.848309701706
chr7	109458574	109461572	0	1	0	6.67	-6.67	1	0	0	48.7136550464301
chr7	109461572	133774177	0	0	0	0	0	1	0	0	Inf
chr7	133774177	133776946	1	2	8.33	13.33	-5	1	0.602138072302853	0.00919935448223762	13.066909643704
chr7	133776946	133802727	2	2	16.67	13.33	3.34	1	1.28730507094467	0.0801285803890371	20.7193274603319
chr7	133802727	133816742	1	0	8.33	0	8.33	0.444444444444445	Inf	0.0320509965820313	Inf
chr7	133816742	141770088	0	0	0	0	0	1	0	0	Inf
chr7	141770088	141809609	1	0	8.33	0	8.33	0.444444444444445	Inf	0.0320509965820313	Inf
chr7	141809609	142467524	0	0	0	0	0	1	0	0	Inf
chr7	142467524	142474632	0	1	0	6.67	-6.67	1	0	0	48.7136550464301
chr7	142474632	142492573	0	2	0	13.33	-13.33	0.487179487179487	0	0	6.63043505261078
chr7	142492573	142502255	0	1	0	6.67	-6.67	1	0	0	48.7136550464301
chr7	142502255	146539334	0	0	0	0	0	1	0	0	Inf
chr7	146539334	146689043	0	1	0	6.67	-6.67	1	0	0	48.7136550464301
chr7	146689043	157079551	0	0	0	0	0	1	0	0	Inf
chr7	157079551	157233577	1	0	8.33	0	8.33	0.444444444444445	Inf	0.0320509965820313	Inf
chr8	0	1148287	4	7	33.33	46.67	-13.34	0.69596625835689	0.583466572724602	0.0869852876518956	3.49249390749573
chr8	1148287	1220302	4	7	33.33	46.67	-13.34	0.69596625835689	0.583466572724602	0.0869852876518956	3.49249390749573
chr8	1220302	1460410	3	7	25	46.67	-21.67	0.424408848207475	0.394976865912884	0.0486750882093708	2.51906850630571
chr8	1460410	1535398	3	7	25	46.67	-21.67	0.424408848207475	0.394976865912884	0.0486750882093708	2.51906850630571
chr8	1535398	1561788	4	7	33.33	46.67	-13.34	0.69596625835689	0.583466572724602	0.0869852876518956	3.49249390749573
chr8	1561788	2289480	4	7	33.33	46.67	-13.34	0.69596625835689	0.583466572724602	0.0869852876518956	3.49249390749573
chr8	2289480	3230770	5	7	41.67	46.67	-5	1	0.822491065076997	0.134828273256077	4.81228181294077
chr8	3230770	3316206	5	7	41.67	46.67	-5	1	0.822491065076997	0.134828273256077	4.81228181294077
chr8	3316206	3710324	5	7	41.67	46.67	-5	1	0.822491065076997	0.134828273256077	4.81228181294077
chr8	3710324	4433136	5	7	41.67	46.67	-5	1	0.822491065076997	0.134828273256077	4.81228181294077
chr8	4433136	4839348	4	7	33.33	46.67	-13.34	0.69596625835689	0.583466572724602	0.0869852876518956	3.49249390749573
chr8	4839348	5482770	5	7	41.67	46.67	-5	1	0.822491065076997	0.134828273256077	4.81228181294077
chr8	5482770	5524645	4	7	33.33	46.67	-13.34	0.69596625835689	0.583466572724602	0.0869852876518956	3.49249390749573
chr8	5524645	5884211	4	7	33.33	46.67	-13.34	0.69596625835689	0.583466572724602	0.0869852876518956	3.49249390749573
chr8	5884211	6096354	5	7	41.67	46.67	-5	1	0.822491065076997	0.134828273256077	4.81228181294077
chr8	6096354	6324975	4	7	33.33	46.67	-13.34	0.69596625835689	0.583466572724602	0.0869852876518956	3.49249390749573
chr8	6324975	6390916	3	7	25	46.67	-21.67	0.424408848207475	0.394976865912884	0.0486750882093708	2.51906850630571
chr8	6390916	7997106	2	7	16.67	46.67	-30	0.217238749046529	0.241564168691678	0.0193200963859475	1.76727515172775
chr8	7997106	10227385	3	7	25	46.67	-21.67	0.424408848207475	0.394976865912884	0.0486750882093708	2.51906850630571
chr8	10227385	11869508	4	7	33.33	46.67	-13.34	0.69596625835689	0.583466572724602	0.0869852876518956	3.49249390749573
chr8	11869508	12264584	4	7	33.33	46.67	-13.34	0.69596625835689	0.583466572724602	0.0869852876518956	3.49249390749573
chr8	12264584	12655214	4	7	33.33	46.67	-13.34	0.69596625835689	0.583466572724602	0.0869852876518956	3.49249390749573
chr8	12655214	12862304	4	7	33.33	46.67	-13.34	0.69596625835689	0.583466572724602	0.0869852876518956	3.49249390749573
chr8	12862304	12866030	5	7	41.67	46.67	-5	1	0.822491065076997	0.134828273256077	4.81228181294077
chr8	12866030	13613446	6	7	50	46.67	3.33	1	1.13721083598709	0.194904324319337	6.71097268162314
chr8	13613446	13681244	6	7	50	46.67	3.33	1	1.13721083598709	0.194904324319337	6.71097268162314
chr8	13681244	15643516	6	7	50	46.67	3.33	1	1.13721083598709	0.194904324319337	6.71097268162314
chr8	15643516	15712064	6	8	50	53.33	-3.33	1	0.879344417371831	0.149009696126216	5.13072248905863
chr8	15712064	15735805	6	7	50	46.67	3.33	1	1.13721083598709	0.194904324319337	6.71097268162314
chr8	15735805	15813827	5	7	41.67	46.67	-5	1	0.822491065076997	0.134828273256077	4.81228181294077
chr8	15813827	15947142	6	7	50	46.67	3.33	1	1.13721083598709	0.194904324319337	6.71097268162314
chr8	15947142	16024303	6	8	50	53.33	-3.33	1	0.879344417371831	0.149009696126216	5.13072248905863
chr8	16024303	16024574	6	7	50	46.67	3.33	1	1.13721083598709	0.194904324319337	6.71097268162314
chr8	16024574	17133277	6	7	50	46.67	3.33	1	1.13721083598709	0.194904324319337	6.71097268162314
chr8	17133277	18065940	6	7	50	46.67	3.33	1	1.13721083598709	0.194904324319337	6.71097268162314
chr8	18065940	18177734	6	7	50	46.67	3.33	1	1.13721083598709	0.194904324319337	6.71097268162314
chr8	18177734	18194456	6	6	50	40	10	0.706824606272715	1.47740323286548	0.25229909577181	8.97509591098944
chr8	18194456	18368519	6	6	50	40	10	0.706824606272715	1.47740323286548	0.25229909577181	8.97509591098944
chr8	18368519	18406269	6	7	50	46.67	3.33	1	1.13721083598709	0.194904324319337	6.71097268162314
chr8	18406269	18435840	5	7	41.67	46.67	-5	1	0.822491065076997	0.134828273256077	4.81228181294077
chr8	18435840	19266496	5	7	41.67	46.67	-5	1	0.822491065076997	0.134828273256077	4.81228181294077
chr8	19266496	19324918	5	7	41.67	46.67	-5	1	0.822491065076997	0.134828273256077	4.81228181294077
chr8	19324918	19364639	4	7	33.33	46.67	-13.34	0.69596625835689	0.583466572724602	0.0869852876518956	3.49249390749573
chr8	19364639	19390012	4	7	33.33	46.67	-13.34	0.69596625835689	0.583466572724602	0.0869852876518956	3.49249390749573
chr8	19390012	19883857	5	7	41.67	46.67	-5	1	0.822491065076997	0.134828273256077	4.81228181294077
chr8	19883857	24970510	5	7	41.67	46.67	-5	1	0.822491065076997	0.134828273256077	4.81228181294077
chr8	24970510	24973309	5	8	41.67	53.33	-11.66	0.703567101897968	0.636077133886756	0.103309494611884	3.67363175450796
chr8	24973309	24974460	6	10	50	66.67	-16.67	0.451653430250819	0.513330233141111	0.0800546439748921	3.06544308849351
chr8	24974460	24993714	7	10	58.33	66.67	-8.34	0.706331045003814	0.709412309547788	0.111019796292329	4.43954346495678
chr8	24993714	25006685	7	9	58.33	60	-1.67	1	0.935724999493047	0.155031111706706	5.73790937921212
chr8	25006685	25009122	6	7	50	46.67	3.33	1	1.13721083598709	0.194904324319337	6.71097268162314
chr8	25009122	29353255	5	7	41.67	46.67	-5	1	0.822491065076997	0.134828273256077	4.81228181294077
chr8	29353255	30436894	5	6	41.67	40	1.67	1	1.06869005374632	0.17427950389438	6.45031819091794
chr8	30436894	31682342	6	6	50	40	10	0.706824606272715	1.47740323286548	0.25229909577181	8.97509591098944
chr8	31682342	32044719	5	6	41.67	40	1.67	1	1.06869005374632	0.17427950389438	6.45031819091794
chr8	32044719	32714373	5	5	41.67	33.33	8.34	0.706331045003814	1.40961749118428	0.225248385986854	9.00740258401191
chr8	32714373	33051329	5	5	41.67	33.33	8.34	0.706331045003814	1.40961749118428	0.225248385986854	9.00740258401191
chr8	33051329	33089645	5	5	41.67	33.33	8.34	0.706331045003814	1.40961749118428	0.225248385986854	9.00740258401191
chr8	33089645	33195588	5	5	41.67	33.33	8.34	0.706331045003814	1.40961749118428	0.225248385986854	9.00740258401191
chr8	33195588	33782331	5	5	41.67	33.33	8.34	0.706331045003814	1.40961749118428	0.225248385986854	9.00740258401191
chr8	33782331	33801611	5	5	41.67	33.33	8.34	0.706331045003814	1.40961749118428	0.225248385986854	9.00740258401191
chr8	33801611	34149384	5	4	41.67	26.67	15	0.44790236460717	1.9145835746763	0.293675527417477	13.5319143970011
chr8	34149384	34185638	5	4	41.67	26.67	15	0.44790236460717	1.9145835746763	0.293675527417477	13.5319143970011
chr8	34185638	34321236	5	4	41.67	26.67	15	0.44790236460717	1.9145835746763	0.293675527417477	13.5319143970011
chr8	34321236	34341527	5	4	41.67	26.67	15	0.44790236460717	1.9145835746763	0.293675527417477	13.5319143970011
chr8	34341527	34791067	5	4	41.67	26.67	15	0.44790236460717	1.9145835746763	0.293675527417477	13.5319143970011
chr8	34791067	34843493	5	4	41.67	26.67	15	0.44790236460717	1.9145835746763	0.293675527417477	13.5319143970011
chr8	34843493	34878505	5	4	41.67	26.67	15	0.44790236460717	1.9145835746763	0.293675527417477	13.5319143970011
chr8	34878505	34967020	5	4	41.67	26.67	15	0.44790236460717	1.9145835746763	0.293675527417477	13.5319143970011
chr8	34967020	34980472	5	4	41.67	26.67	15	0.44790236460717	1.9145835746763	0.293675527417477	13.5319143970011
chr8	34980472	35056398	5	4	41.67	26.67	15	0.44790236460717	1.9145835746763	0.293675527417477	13.5319143970011
chr8	35056398	35076304	5	4	41.67	26.67	15	0.44790236460717	1.9145835746763	0.293675527417477	13.5319143970011
chr8	35076304	35281718	4	4	33.33	26.67	6.66	1	1.3587035412955	0.189183055046679	9.8686172076999
chr8	35281718	35443161	4	4	33.33	26.67	6.66	1	1.3587035412955	0.189183055046679	9.8686172076999
chr8	35443161	35811249	4	5	33.33	33.33	0	1	1	0.14497653555716	6.55325151966373
chr8	35811249	36377874	4	6	33.33	40	-6.67	1	0.758025342754006	0.112229775069193	4.68658431566107
chr8	36377874	36553820	4	6	33.33	40	-6.67	1	0.758025342754006	0.112229775069193	4.68658431566107
chr8	36553820	36750738	4	6	33.33	40	-6.67	1	0.758025342754006	0.112229775069193	4.68658431566107
chr8	36750738	36779532	4	6	33.33	40	-6.67	1	0.758025342754006	0.112229775069193	4.68658431566107
chr8	36779532	36812564	4	5	33.33	33.33	0	1	1	0.14497653555716	6.55325151966373
chr8	36812564	36904725	4	5	33.33	33.33	0	1	1	0.14497653555716	6.55325151966373
chr8	36904725	37012712	4	5	33.33	33.33	0	1	1	0.14497653555716	6.55325151966373
chr8	37012712	37125782	4	4	33.33	26.67	6.66	1	1.3587035412955	0.189183055046679	9.8686172076999
chr8	37125782	37180823	4	4	33.33	26.67	6.66	1	1.3587035412955	0.189183055046679	9.8686172076999
chr8	37180823	37327474	4	4	33.33	26.67	6.66	1	1.3587035412955	0.189183055046679	9.8686172076999
chr8	37327474	37347490	4	3	33.33	20	13.33	0.661835748792271	1.94810133866917	0.252245707078244	17.1431914968473
chr8	37347490	38272544	4	2	33.33	13.33	20	0.357487922705314	3.10600891093169	0.350115025107368	41.9022451732562
chr8	38272544	39220198	3	2	25	13.33	11.67	0.628019323671498	2.10423275818784	0.197721861426734	30.1004194434481
chr8	39220198	39230492	4	2	33.33	13.33	20	0.357487922705314	3.10600891093169	0.350115025107368	41.9022451732562
chr8	39230492	39233131	5	3	41.67	20	21.67	0.398067632850241	2.74313866621835	0.390811808872198	23.4725748771253
chr8	39233131	39365927	7	10	58.33	66.67	-8.34	0.706331045003814	0.709412309547788	0.111019796292329	4.43954346495678
chr8	39365927	39387632	7	10	58.33	66.67	-8.34	0.706331045003814	0.709412309547788	0.111019796292329	4.43954346495678
chr8	39387632	39408354	4	6	33.33	40	-6.67	1	0.758025342754006	0.112229775069193	4.68658431566107
chr8	39408354	39408533	4	5	33.33	33.33	0	1	1	0.14497653555716	6.55325151966373
chr8	39408533	39429046	4	4	33.33	26.67	6.66	1	1.3587035412955	0.189183055046679	9.8686172076999
chr8	39429046	39429518	4	3	33.33	20	13.33	0.661835748792271	1.94810133866917	0.252245707078244	17.1431914968473
chr8	39429518	39449618	3	3	25	20	5	1	1.3190557122957	0.141539648613133	12.3524244525521
chr8	39449618	39567338	3	2	25	13.33	11.67	0.628019323671498	2.10423275818784	0.197721861426734	30.1004194434481
chr8	39567338	39728266	3	3	25	20	5	1	1.3190557122957	0.141539648613133	12.3524244525521
chr8	39728266	39804254	3	2	25	13.33	11.67	0.628019323671498	2.10423275818784	0.197721861426734	30.1004194434481
chr8	39804254	40291888	3	1	25	6.67	18.33	0.294017094017094	4.40794622373999	0.299826866317738	261.639104159587
chr8	40291888	41000086	2	1	16.67	6.67	10	0.569230769230769	2.69485200278592	0.124136140613192	176.548372873294
chr8	41000086	41189718	2	0	16.67	0	16.67	0.188034188034188	Inf	0.23994069514232	Inf
chr8	41189718	43824061	2	1	16.67	6.67	10	0.569230769230769	2.69485200278592	0.124136140613192	176.548372873294
chr8	43824061	46847522	0	0	0	0	0	1	0	0	Inf
chr8	46847522	50133480	1	0	8.33	0	8.33	0.444444444444445	Inf	0.0320509965820313	Inf
chr8	50133480	50943008	1	1	8.33	6.67	1.66	1	1.26130469840658	0.0148842175286	106.848309701706
chr8	50943008	52038241	1	0	8.33	0	8.33	0.444444444444445	Inf	0.0320509965820313	Inf
chr8	52038241	52148175	1	0	8.33	0	8.33	0.444444444444445	Inf	0.0320509965820313	Inf
chr8	52148175	52893455	1	0	8.33	0	8.33	0.444444444444445	Inf	0.0320509965820313	Inf
chr8	52893455	53017401	1	0	8.33	0	8.33	0.444444444444445	Inf	0.0320509965820313	Inf
chr8	53017401	54781370	1	0	8.33	0	8.33	0.444444444444445	Inf	0.0320509965820313	Inf
chr8	54781370	54880449	1	1	8.33	6.67	1.66	1	1.26130469840658	0.0148842175286	106.848309701706
chr8	54880449	55001762	1	0	8.33	0	8.33	0.444444444444445	Inf	0.0320509965820313	Inf
chr8	55001762	57855153	0	0	0	0	0	1	0	0	Inf
chr8	57855153	57978312	0	1	0	6.67	-6.67	1	0	0	48.7136550464301
chr8	57978312	137687975	0	0	0	0	0	1	0	0	Inf
chr8	137687975	137862306	1	0	8.33	0	8.33	0.444444444444445	Inf	0.0320509965820313	Inf
chr9	849674	983278	0	1	0	6.67	-6.67	1	0	0	48.7136550464301
chr9	983278	6638052	0	0	0	0	0	1	0	0	Inf
chr9	6638052	6919109	1	0	8.33	0	8.33	0.444444444444445	Inf	0.0320509965820313	Inf
chr9	6919109	17222079	0	0	0	0	0	1	0	0	Inf
chr9	17222079	17321296	0	1	0	6.67	-6.67	1	0	0	48.7136550464301
chr9	17321296	25256535	0	0	0	0	0	1	0	0	Inf
chr9	25256535	25351554	0	1	0	6.67	-6.67	1	0	0	48.7136550464301
chr9	25351554	27956521	0	0	0	0	0	1	0	0	Inf
chr9	27956521	30500776	0	1	0	6.67	-6.67	1	0	0	48.7136550464301
chr9	30500776	30592075	0	0	0	0	0	1	0	0	Inf
chr9	30592075	31118337	0	1	0	6.67	-6.67	1	0	0	48.7136550464301
chr9	31118337	31233311	0	1	0	6.67	-6.67	1	0	0	48.7136550464301
chr9	31233311	31366470	0	0	0	0	0	1	0	0	Inf
chr9	31366470	31445701	0	1	0	6.67	-6.67	1	0	0	48.7136550464301
chr9	31445701	75148817	0	0	0	0	0	1	0	0	Inf
chr9	75148817	75286510	0	1	0	6.67	-6.67	1	0	0	48.7136550464301
chr9	75286510	75659394	0	1	0	6.67	-6.67	1	0	0	48.7136550464301
chr9	75659394	105763030	0	0	0	0	0	1	0	0	Inf
chr9	105763030	105833872	0	1	0	6.67	-6.67	1	0	0	48.7136550464301
chr9	105833872	107114285	0	0	0	0	0	1	0	0	Inf
chr9	107114285	107261890	1	0	8.33	0	8.33	0.444444444444445	Inf	0.0320509965820313	Inf
chr9	107261890	107615230	1	0	8.33	0	8.33	0.444444444444445	Inf	0.0320509965820313	Inf
chr9	107615230	113577161	0	0	0	0	0	1	0	0	Inf
chr9	113577161	113667009	0	1	0	6.67	-6.67	1	0	0	48.7136550464301
chr10	0	1154629	1	0	8.33	0	8.33	0.444444444444445	Inf	0.0320509965820313	Inf
chr10	1154629	13049525	0	0	0	0	0	1	0	0	Inf
chr10	13049525	13061538	0	1	0	6.67	-6.67	1	0	0	48.7136550464301
chr10	13061538	18754456	0	0	0	0	0	1	0	0	Inf
chr10	18754456	19838670	0	1	0	6.67	-6.67	1	0	0	48.7136550464301
chr10	19838670	45205571	0	0	0	0	0	1	0	0	Inf
chr10	45205571	46682676	0	1	0	6.67	-6.67	1	0	0	48.7136550464301
chr10	46682676	47414043	0	2	0	13.33	-13.33	0.487179487179487	0	0	6.63043505261078
chr10	47414043	52723617	0	1	0	6.67	-6.67	1	0	0	48.7136550464301
chr10	52723617	52821835	0	0	0	0	0	1	0	0	Inf
chr10	52821835	53271449	0	1	0	6.67	-6.67	1	0	0	48.7136550464301
chr10	53271449	57891855	0	0	0	0	0	1	0	0	Inf
chr10	57891855	58544685	1	0	8.33	0	8.33	0.444444444444445	Inf	0.0320509965820313	Inf
chr10	58544685	60983487	0	0	0	0	0	1	0	0	Inf
chr10	60983487	62635690	1	0	8.33	0	8.33	0.444444444444445	Inf	0.0320509965820313	Inf
chr10	62635690	62785860	1	0	8.33	0	8.33	0.444444444444445	Inf	0.0320509965820313	Inf
chr10	62785860	63433027	1	0	8.33	0	8.33	0.444444444444445	Inf	0.0320509965820313	Inf
chr10	63433027	64674664	0	0	0	0	0	1	0	0	Inf
chr10	64674664	64750603	1	0	8.33	0	8.33	0.444444444444445	Inf	0.0320509965820313	Inf
chr10	64750603	67292512	0	0	0	0	0	1	0	0	Inf
chr10	67292512	67326107	0	1	0	6.67	-6.67	1	0	0	48.7136550464301
chr10	67326107	67477160	0	0	0	0	0	1	0	0	Inf
chr10	67477160	67548343	1	0	8.33	0	8.33	0.444444444444445	Inf	0.0320509965820313	Inf
chr10	67548343	73722429	0	0	0	0	0	1	0	0	Inf
chr10	73722429	73883622	1	0	8.33	0	8.33	0.444444444444445	Inf	0.0320509965820313	Inf
chr10	73883622	74282549	2	0	16.67	0	16.67	0.188034188034188	Inf	0.23994069514232	Inf
chr10	74282549	74520799	2	0	16.67	0	16.67	0.188034188034188	Inf	0.23994069514232	Inf
chr10	74520799	74661540	2	0	16.67	0	16.67	0.188034188034188	Inf	0.23994069514232	Inf
chr10	74661540	74665750	1	0	8.33	0	8.33	0.444444444444445	Inf	0.0320509965820313	Inf
chr10	74665750	78631194	0	0	0	0	0	1	0	0	Inf
chr10	78631194	80701451	1	0	8.33	0	8.33	0.444444444444445	Inf	0.0320509965820313	Inf
chr10	80701451	88849986	0	0	0	0	0	1	0	0	Inf
chr10	88849986	89496985	1	0	8.33	0	8.33	0.444444444444445	Inf	0.0320509965820313	Inf
chr10	89496985	89701024	1	1	8.33	6.67	1.66	1	1.26130469840658	0.0148842175286	106.848309701706
chr10	89701024	89768335	2	1	16.67	6.67	10	0.569230769230769	2.69485200278592	0.124136140613192	176.548372873294
chr10	89768335	89817456	1	1	8.33	6.67	1.66	1	1.26130469840658	0.0148842175286	106.848309701706
chr10	89817456	114921010	1	0	8.33	0	8.33	0.444444444444445	Inf	0.0320509965820313	Inf
chr10	114921010	115400078	1	1	8.33	6.67	1.66	1	1.26130469840658	0.0148842175286	106.848309701706
chr10	115400078	115827382	1	0	8.33	0	8.33	0.444444444444445	Inf	0.0320509965820313	Inf
chr10	115827382	117260765	2	0	16.67	0	16.67	0.188034188034188	Inf	0.23994069514232	Inf
chr10	117260765	117414615	3	0	25	0	25	0.0752136752136752	Inf	0.553645958384501	Inf
chr10	117414615	118322001	2	0	16.67	0	16.67	0.188034188034188	Inf	0.23994069514232	Inf
chr10	118322001	135534747	1	0	8.33	0	8.33	0.444444444444445	Inf	0.0320509965820313	Inf
chr11	4967313	4967386	0	1	0	6.67	-6.67	1	0	0	48.7136550464301
chr11	4967386	4977738	0	3	0	20	-20	0.230769230769231	0	0	2.93163654774379
chr11	4977738	4980649	0	2	0	13.33	-13.33	0.487179487179487	0	0	6.63043505261078
chr11	4980649	5780724	0	0	0	0	0	1	0	0	Inf
chr11	5780724	5821272	0	1	0	6.67	-6.67	1	0	0	48.7136550464301
chr11	5821272	6468762	0	0	0	0	0	1	0	0	Inf
chr11	6468762	7360201	1	0	8.33	0	8.33	0.444444444444445	Inf	0.0320509965820313	Inf
chr11	7360201	22656537	0	0	0	0	0	1	0	0	Inf
chr11	22656537	39094276	1	0	8.33	0	8.33	0.444444444444445	Inf	0.0320509965820313	Inf
chr11	39094276	39282460	1	1	8.33	6.67	1.66	1	1.26130469840658	0.0148842175286	106.848309701706
chr11	39282460	43499550	1	0	8.33	0	8.33	0.444444444444445	Inf	0.0320509965820313	Inf
chr11	43499550	45985919	0	0	0	0	0	1	0	0	Inf
chr11	45985919	45988876	1	0	8.33	0	8.33	0.444444444444445	Inf	0.0320509965820313	Inf
chr11	45988876	46379102	2	0	16.67	0	16.67	0.188034188034188	Inf	0.23994069514232	Inf
chr11	46379102	48144326	1	0	8.33	0	8.33	0.444444444444445	Inf	0.0320509965820313	Inf
chr11	48144326	50282301	0	0	0	0	0	1	0	0	Inf
chr11	50282301	51564440	1	0	8.33	0	8.33	0.444444444444445	Inf	0.0320509965820313	Inf
chr11	51564440	54701633	0	0	0	0	0	1	0	0	Inf
chr11	54701633	55132508	1	0	8.33	0	8.33	0.444444444444445	Inf	0.0320509965820313	Inf
chr11	55132508	55629592	1	1	8.33	6.67	1.66	1	1.26130469840658	0.0148842175286	106.848309701706
chr11	55629592	58271667	1	1	8.33	6.67	1.66	1	1.26130469840658	0.0148842175286	106.848309701706
chr11	58271667	59824375	0	1	0	6.67	-6.67	1	0	0	48.7136550464301
chr11	59824375	62174703	0	1	0	6.67	-6.67	1	0	0	48.7136550464301
chr11	62174703	62801846	1	1	8.33	6.67	1.66	1	1.26130469840658	0.0148842175286	106.848309701706
chr11	62801846	76555928	0	1	0	6.67	-6.67	1	0	0	48.7136550464301
chr11	76555928	76748410	1	1	8.33	6.67	1.66	1	1.26130469840658	0.0148842175286	106.848309701706
chr11	76748410	117326990	0	1	0	6.67	-6.67	1	0	0	48.7136550464301
chr11	117326990	117433852	0	2	0	13.33	-13.33	0.487179487179487	0	0	6.63043505261078
chr11	117433852	121530137	0	1	0	6.67	-6.67	1	0	0	48.7136550464301
chr11	121530137	121661463	0	2	0	13.33	-13.33	0.487179487179487	0	0	6.63043505261078
chr11	121661463	135006516	0	1	0	6.67	-6.67	1	0	0	48.7136550464301
chr14	19002112	21624156	0	1	0	6.67	-6.67	1	0	0	48.7136550464301
chr14	21624156	21786138	0	2	0	13.33	-13.33	0.487179487179487	0	0	6.63043505261078
chr14	21786138	22079020	0	2	0	13.33	-13.33	0.487179487179487	0	0	6.63043505261078
chr14	22079020	40122556	0	1	0	6.67	-6.67	1	0	0	48.7136550464301
chr14	40122556	41121394	1	1	8.33	6.67	1.66	1	1.26130469840658	0.0148842175286	106.848309701706
chr14	41121394	41284584	1	2	8.33	13.33	-5	1	0.602138072302853	0.00919935448223762	13.066909643704
chr14	41284584	41577230	1	1	8.33	6.67	1.66	1	1.26130469840658	0.0148842175286	106.848309701706
chr14	41577230	41676792	1	2	8.33	13.33	-5	1	0.602138072302853	0.00919935448223762	13.066909643704
chr14	41676792	49987130	1	1	8.33	6.67	1.66	1	1.26130469840658	0.0148842175286	106.848309701706
chr14	49987130	64328760	0	1	0	6.67	-6.67	1	0	0	48.7136550464301
chr14	64328760	64414434	1	1	8.33	6.67	1.66	1	1.26130469840658	0.0148842175286	106.848309701706
chr14	64414434	66818835	0	1	0	6.67	-6.67	1	0	0	48.7136550464301
chr14	66818835	67034061	0	1	0	6.67	-6.67	1	0	0	48.7136550464301
chr14	67034061	67097712	0	1	0	6.67	-6.67	1	0	0	48.7136550464301
chr14	67097712	67135915	1	1	8.33	6.67	1.66	1	1.26130469840658	0.0148842175286	106.848309701706
chr14	67135915	67314985	2	1	16.67	6.67	10	0.569230769230769	2.69485200278592	0.124136140613192	176.548372873294
chr14	67314985	67352509	1	1	8.33	6.67	1.66	1	1.26130469840658	0.0148842175286	106.848309701706
chr14	67352509	67874291	0	1	0	6.67	-6.67	1	0	0	48.7136550464301
chr14	67874291	87736530	0	1	0	6.67	-6.67	1	0	0	48.7136550464301
chr14	87736530	87742094	1	1	8.33	6.67	1.66	1	1.26130469840658	0.0148842175286	106.848309701706
chr14	87742094	87869064	1	1	8.33	6.67	1.66	1	1.26130469840658	0.0148842175286	106.848309701706
chr14	87869064	87871654	1	1	8.33	6.67	1.66	1	1.26130469840658	0.0148842175286	106.848309701706
chr14	87871654	102114698	0	1	0	6.67	-6.67	1	0	0	48.7136550464301
chr14	102114698	106020473	1	1	8.33	6.67	1.66	1	1.26130469840658	0.0148842175286	106.848309701706
chr14	106020473	106198682	0	1	0	6.67	-6.67	1	0	0	48.7136550464301
chr14	106198682	106765884	0	0	0	0	0	1	0	0	Inf
chr14	106765884	106826014	0	1	0	6.67	-6.67	1	0	0	48.7136550464301
chr14	106826014	106827388	1	1	8.33	6.67	1.66	1	1.26130469840658	0.0148842175286	106.848309701706
chr14	106827388	106920590	2	1	16.67	6.67	10	0.569230769230769	2.69485200278592	0.124136140613192	176.548372873294
chr14	106920590	106940715	1	1	8.33	6.67	1.66	1	1.26130469840658	0.0148842175286	106.848309701706
chr14	106940715	107349540	0	1	0	6.67	-6.67	1	0	0	48.7136550464301
chr15	20016316	22563504	4	3	33.33	20	13.33	0.661835748792271	1.94810133866917	0.252245707078244	17.1431914968473
chr15	22563504	22630703	4	3	33.33	20	13.33	0.661835748792271	1.94810133866917	0.252245707078244	17.1431914968473
chr15	22630703	22677238	3	2	25	13.33	11.67	0.628019323671498	2.10423275818784	0.197721861426734	30.1004194434481
chr15	22677238	24452408	3	1	25	6.67	18.33	0.294017094017094	4.40794622373999	0.299826866317738	261.639104159587
chr15	24452408	24677763	3	2	25	13.33	11.67	0.628019323671498	2.10423275818784	0.197721861426734	30.1004194434481
chr15	24677763	24760965	3	2	25	13.33	11.67	0.628019323671498	2.10423275818784	0.197721861426734	30.1004194434481
chr15	24760965	26965913	3	2	25	13.33	11.67	0.628019323671498	2.10423275818784	0.197721861426734	30.1004194434481
chr15	26965913	29846117	4	2	33.33	13.33	20	0.357487922705314	3.10600891093169	0.350115025107368	41.9022451732562
chr15	29846117	33001560	4	2	33.33	13.33	20	0.357487922705314	3.10600891093169	0.350115025107368	41.9022451732562
chr15	33001560	34694979	4	3	33.33	20	13.33	0.661835748792271	1.94810133866917	0.252245707078244	17.1431914968473
chr15	34694979	34805335	5	3	41.67	20	21.67	0.398067632850241	2.74313866621835	0.390811808872198	23.4725748771253
chr15	34805335	38116814	4	3	33.33	20	13.33	0.661835748792271	1.94810133866917	0.252245707078244	17.1431914968473
chr15	38116814	38162365	3	3	25	20	5	1	1.3190557122957	0.141539648613133	12.3524244525521
chr15	38162365	39195858	4	3	33.33	20	13.33	0.661835748792271	1.94810133866917	0.252245707078244	17.1431914968473
chr15	39195858	39670068	4	3	33.33	20	13.33	0.661835748792271	1.94810133866917	0.252245707078244	17.1431914968473
chr15	39670068	39732240	4	3	33.33	20	13.33	0.661835748792271	1.94810133866917	0.252245707078244	17.1431914968473
chr15	39732240	40079940	4	3	33.33	20	13.33	0.661835748792271	1.94810133866917	0.252245707078244	17.1431914968473
chr15	40079940	43831913	4	3	33.33	20	13.33	0.661835748792271	1.94810133866917	0.252245707078244	17.1431914968473
chr15	43831913	44228978	4	3	33.33	20	13.33	0.661835748792271	1.94810133866917	0.252245707078244	17.1431914968473
chr15	44228978	46032150	4	2	33.33	13.33	20	0.357487922705314	3.10600891093169	0.350115025107368	41.9022451732562
chr15	46032150	46160537	4	2	33.33	13.33	20	0.357487922705314	3.10600891093169	0.350115025107368	41.9022451732562
chr15	46160537	46207739	4	2	33.33	13.33	20	0.357487922705314	3.10600891093169	0.350115025107368	41.9022451732562
chr15	46207739	46279652	4	2	33.33	13.33	20	0.357487922705314	3.10600891093169	0.350115025107368	41.9022451732562
chr15	46279652	47432521	4	2	33.33	13.33	20	0.357487922705314	3.10600891093169	0.350115025107368	41.9022451732562
chr15	47432521	47544273	3	2	25	13.33	11.67	0.628019323671498	2.10423275818784	0.197721861426734	30.1004194434481
chr15	47544273	47665516	2	2	16.67	13.33	3.34	1	1.28730507094467	0.0801285803890371	20.7193274603319
chr15	47665516	47753798	3	2	25	13.33	11.67	0.628019323671498	2.10423275818784	0.197721861426734	30.1004194434481
chr15	47753798	48089355	3	2	25	13.33	11.67	0.628019323671498	2.10423275818784	0.197721861426734	30.1004194434481
chr15	48089355	48149889	3	2	25	13.33	11.67	0.628019323671498	2.10423275818784	0.197721861426734	30.1004194434481
chr15	48149889	48736561	3	2	25	13.33	11.67	0.628019323671498	2.10423275818784	0.197721861426734	30.1004194434481
chr15	48736561	48861644	3	2	25	13.33	11.67	0.628019323671498	2.10423275818784	0.197721861426734	30.1004194434481
chr15	48861644	49011244	3	2	25	13.33	11.67	0.628019323671498	2.10423275818784	0.197721861426734	30.1004194434481
chr15	49011244	49123828	3	2	25	13.33	11.67	0.628019323671498	2.10423275818784	0.197721861426734	30.1004194434481
chr15	49123828	49275414	3	2	25	13.33	11.67	0.628019323671498	2.10423275818784	0.197721861426734	30.1004194434481
chr15	49275414	49789074	3	2	25	13.33	11.67	0.628019323671498	2.10423275818784	0.197721861426734	30.1004194434481
chr15	49789074	50006271	2	2	16.67	13.33	3.34	1	1.28730507094467	0.0801285803890371	20.7193274603319
chr15	50006271	51160790	3	2	25	13.33	11.67	0.628019323671498	2.10423275818784	0.197721861426734	30.1004194434481
chr15	51160790	52103368	3	2	25	13.33	11.67	0.628019323671498	2.10423275818784	0.197721861426734	30.1004194434481
chr15	52103368	52103721	3	2	25	13.33	11.67	0.628019323671498	2.10423275818784	0.197721861426734	30.1004194434481
chr15	52103721	52246882	3	2	25	13.33	11.67	0.628019323671498	2.10423275818784	0.197721861426734	30.1004194434481
chr15	52246882	52257172	3	2	25	13.33	11.67	0.628019323671498	2.10423275818784	0.197721861426734	30.1004194434481
chr15	52257172	52391481	3	2	25	13.33	11.67	0.628019323671498	2.10423275818784	0.197721861426734	30.1004194434481
chr15	52391481	52482094	3	2	25	13.33	11.67	0.628019323671498	2.10423275818784	0.197721861426734	30.1004194434481
chr15	52482094	52709905	3	2	25	13.33	11.67	0.628019323671498	2.10423275818784	0.197721861426734	30.1004194434481
chr15	52709905	52836537	3	2	25	13.33	11.67	0.628019323671498	2.10423275818784	0.197721861426734	30.1004194434481
chr15	52836537	52987227	3	2	25	13.33	11.67	0.628019323671498	2.10423275818784	0.197721861426734	30.1004194434481
chr15	52987227	53770476	3	2	25	13.33	11.67	0.628019323671498	2.10423275818784	0.197721861426734	30.1004194434481
chr15	53770476	54944112	2	2	16.67	13.33	3.34	1	1.28730507094467	0.0801285803890371	20.7193274603319
chr15	54944112	55112879	3	2	25	13.33	11.67	0.628019323671498	2.10423275818784	0.197721861426734	30.1004194434481
chr15	55112879	55894516	3	2	25	13.33	11.67	0.628019323671498	2.10423275818784	0.197721861426734	30.1004194434481
chr15	55894516	56023160	3	3	25	20	5	1	1.3190557122957	0.141539648613133	12.3524244525521
chr15	56023160	56151073	3	3	25	20	5	1	1.3190557122957	0.141539648613133	12.3524244525521
chr15	56151073	57679094	2	3	16.67	20	-3.33	1	0.80658240054602	0.0567040160503527	8.58673564806531
chr15	57679094	62154989	3	3	25	20	5	1	1.3190557122957	0.141539648613133	12.3524244525521
chr15	62154989	62382754	3	3	25	20	5	1	1.3190557122957	0.141539648613133	12.3524244525521
chr15	62382754	63579197	3	3	25	20	5	1	1.3190557122957	0.141539648613133	12.3524244525521
chr15	63579197	65328505	3	3	25	20	5	1	1.3190557122957	0.141539648613133	12.3524244525521
chr15	65328505	72065609	3	2	25	13.33	11.67	0.628019323671498	2.10423275818784	0.197721861426734	30.1004194434481
chr15	72065609	72265833	4	2	33.33	13.33	20	0.357487922705314	3.10600891093169	0.350115025107368	41.9022451732562
chr15	72265833	76464313	3	2	25	13.33	11.67	0.628019323671498	2.10423275818784	0.197721861426734	30.1004194434481
chr15	76464313	76809809	4	2	33.33	13.33	20	0.357487922705314	3.10600891093169	0.350115025107368	41.9022451732562
chr15	76809809	76833255	4	3	33.33	20	13.33	0.661835748792271	1.94810133866917	0.252245707078244	17.1431914968473
chr15	76833255	76869859	4	3	33.33	20	13.33	0.661835748792271	1.94810133866917	0.252245707078244	17.1431914968473
chr15	76869859	76902187	4	4	33.33	26.67	6.66	1	1.3587035412955	0.189183055046679	9.8686172076999
chr15	76902187	76902665	4	3	33.33	20	13.33	0.661835748792271	1.94810133866917	0.252245707078244	17.1431914968473
chr15	76902665	76940835	4	3	33.33	20	13.33	0.661835748792271	1.94810133866917	0.252245707078244	17.1431914968473
chr15	76940835	78256020	4	2	33.33	13.33	20	0.357487922705314	3.10600891093169	0.350115025107368	41.9022451732562
chr15	78256020	78656270	4	1	33.33	6.67	26.66	0.138981791155704	6.50691364821674	0.524901478966971	367.842758177488
chr15	78656270	79370048	4	1	33.33	6.67	26.66	0.138981791155704	6.50691364821674	0.524901478966971	367.842758177488
chr15	79370048	80689082	4	1	33.33	6.67	26.66	0.138981791155704	6.50691364821674	0.524901478966971	367.842758177488
chr15	80689082	83198862	3	1	25	6.67	18.33	0.294017094017094	4.40794622373999	0.299826866317738	261.639104159587
chr15	83198862	85698627	4	1	33.33	6.67	26.66	0.138981791155704	6.50691364821674	0.524901478966971	367.842758177488
chr15	85698627	92984205	3	1	25	6.67	18.33	0.294017094017094	4.40794622373999	0.299826866317738	261.639104159587
chr15	92984205	94870907	3	1	25	6.67	18.33	0.294017094017094	4.40794622373999	0.299826866317738	261.639104159587
chr15	94870907	102531392	3	1	25	6.67	18.33	0.294017094017094	4.40794622373999	0.299826866317738	261.639104159587
chr17	0	6004735	1	4	8.33	26.67	-18.34	0.341880341880342	0.26206908847745	0.00466687936623555	3.23143744379916
chr17	6004735	6185513	2	4	16.67	26.67	-10	0.66183574879227	0.562069468309022	0.0420763539999609	4.97035789563106
chr17	6185513	6300162	2	4	16.67	26.67	-10	0.66183574879227	0.562069468309022	0.0420763539999609	4.97035789563106
chr17	6300162	11212340	1	4	8.33	26.67	-18.34	0.341880341880342	0.26206908847745	0.00466687936623555	3.23143744379916
chr17	11212340	13675723	1	4	8.33	26.67	-18.34	0.341880341880342	0.26206908847745	0.00466687936623555	3.23143744379916
chr17	13675723	15341714	2	4	16.67	26.67	-10	0.66183574879227	0.562069468309022	0.0420763539999609	4.97035789563106
chr17	15341714	15940261	2	4	16.67	26.67	-10	0.66183574879227	0.562069468309022	0.0420763539999609	4.97035789563106
chr17	15940261	16162020	2	5	16.67	33.33	-16.66	0.408212560386473	0.413510693774448	0.0321045250372038	3.31032490503498
chr17	16162020	18283370	2	4	16.67	26.67	-10	0.66183574879227	0.562069468309022	0.0420763539999609	4.97035789563106
chr17	18283370	18289301	2	4	16.67	26.67	-10	0.66183574879227	0.562069468309022	0.0420763539999609	4.97035789563106
chr17	18289301	18315472	3	4	25	26.67	-1.67	1	0.91963655697017	0.105770275142384	7.11824769427429
chr17	18315472	18467209	4	4	33.33	26.67	6.66	1	1.3587035412955	0.189183055046679	9.8686172076999
chr17	18467209	18507924	4	4	33.33	26.67	6.66	1	1.3587035412955	0.189183055046679	9.8686172076999
chr17	18507924	18538979	3	4	25	26.67	-1.67	1	0.91963655697017	0.105770275142384	7.11824769427429
chr17	18538979	21109828	2	4	16.67	26.67	-10	0.66183574879227	0.562069468309022	0.0420763539999609	4.97035789563106
chr17	21109828	21708724	1	4	8.33	26.67	-18.34	0.341880341880342	0.26206908847745	0.00466687936623555	3.23143744379916
chr17	21708724	22235650	1	3	8.33	20	-11.67	0.605128205128205	0.376559685616611	0.00636492752879973	5.52577021690199
chr17	22235650	28998911	0	0	0	0	0	1	0	0	Inf
chr17	28998911	30408988	1	0	8.33	0	8.33	0.444444444444445	Inf	0.0320509965820313	Inf
chr17	30408988	44379313	0	0	0	0	0	1	0	0	Inf
chr17	44379313	49253045	1	0	8.33	0	8.33	0.444444444444445	Inf	0.0320509965820313	Inf
chr17	49253045	50316127	0	0	0	0	0	1	0	0	Inf
chr17	50316127	51305806	0	1	0	6.67	-6.67	1	0	0	48.7136550464301
chr18	0	3381647	4	5	33.33	33.33	0	1	1	0.14497653555716	6.55325151966373
chr18	3381647	4335515	4	5	33.33	33.33	0	1	1	0.14497653555716	6.55325151966373
chr18	4335515	9000115	4	5	33.33	33.33	0	1	1	0.14497653555716	6.55325151966373
chr18	9000115	10803128	4	5	33.33	33.33	0	1	1	0.14497653555716	6.55325151966373
chr18	10803128	10929249	5	5	41.67	33.33	8.34	0.706331045003814	1.40961749118428	0.225248385986854	9.00740258401191
chr18	10929249	12031006	4	5	33.33	33.33	0	1	1	0.14497653555716	6.55325151966373
chr18	12031006	12038040	4	5	33.33	33.33	0	1	1	0.14497653555716	6.55325151966373
chr18	12038040	12162307	4	5	33.33	33.33	0	1	1	0.14497653555716	6.55325151966373
chr18	12162307	12256599	4	5	33.33	33.33	0	1	1	0.14497653555716	6.55325151966373
chr18	12256599	12635178	4	5	33.33	33.33	0	1	1	0.14497653555716	6.55325151966373
chr18	12635178	15402421	4	6	33.33	40	-6.67	1	0.758025342754006	0.112229775069193	4.68658431566107
chr18	15402421	18529341	0	0	0	0	0	1	0	0	Inf
chr18	18529341	19919292	3	3	25	20	5	1	1.3190557122957	0.141539648613133	12.3524244525521
chr18	19919292	20177033	4	3	33.33	20	13.33	0.661835748792271	1.94810133866917	0.252245707078244	17.1431914968473
chr18	20177033	20313550	4	4	33.33	26.67	6.66	1	1.3587035412955	0.189183055046679	9.8686172076999
chr18	20313550	21075751	4	4	33.33	26.67	6.66	1	1.3587035412955	0.189183055046679	9.8686172076999
chr18	21075751	21394202	5	4	41.67	26.67	15	0.44790236460717	1.9145835746763	0.293675527417477	13.5319143970011
chr18	21394202	22052712	5	5	41.67	33.33	8.34	0.706331045003814	1.40961749118428	0.225248385986854	9.00740258401191
chr18	22052712	22108667	5	5	41.67	33.33	8.34	0.706331045003814	1.40961749118428	0.225248385986854	9.00740258401191
chr18	22108667	22186854	5	5	41.67	33.33	8.34	0.706331045003814	1.40961749118428	0.225248385986854	9.00740258401191
chr18	22186854	23055725	5	6	41.67	40	1.67	1	1.06869005374632	0.17427950389438	6.45031819091794
chr18	23055725	23059572	5	7	41.67	46.67	-5	1	0.822491065076997	0.134828273256077	4.81228181294077
chr18	23059572	23098934	5	7	41.67	46.67	-5	1	0.822491065076997	0.134828273256077	4.81228181294077
chr18	23098934	23182644	5	7	41.67	46.67	-5	1	0.822491065076997	0.134828273256077	4.81228181294077
chr18	23182644	23188787	5	7	41.67	46.67	-5	1	0.822491065076997	0.134828273256077	4.81228181294077
chr18	23188787	23198168	5	6	41.67	40	1.67	1	1.06869005374632	0.17427950389438	6.45031819091794
chr18	23198168	23212756	5	6	41.67	40	1.67	1	1.06869005374632	0.17427950389438	6.45031819091794
chr18	23212756	23286166	5	6	41.67	40	1.67	1	1.06869005374632	0.17427950389438	6.45031819091794
chr18	23286166	23616131	5	6	41.67	40	1.67	1	1.06869005374632	0.17427950389438	6.45031819091794
chr18	23616131	27008487	5	5	41.67	33.33	8.34	0.706331045003814	1.40961749118428	0.225248385986854	9.00740258401191
chr18	27008487	29819025	5	6	41.67	40	1.67	1	1.06869005374632	0.17427950389438	6.45031819091794
chr18	29819025	30304423	5	6	41.67	40	1.67	1	1.06869005374632	0.17427950389438	6.45031819091794
chr18	30304423	30377252	5	6	41.67	40	1.67	1	1.06869005374632	0.17427950389438	6.45031819091794
chr18	30377252	30383039	5	7	41.67	46.67	-5	1	0.822491065076997	0.134828273256077	4.81228181294077
chr18	30383039	30630898	5	7	41.67	46.67	-5	1	0.822491065076997	0.134828273256077	4.81228181294077
chr18	30630898	30813311	5	7	41.67	46.67	-5	1	0.822491065076997	0.134828273256077	4.81228181294077
chr18	30813311	30924521	5	7	41.67	46.67	-5	1	0.822491065076997	0.134828273256077	4.81228181294077
chr18	30924521	31047994	5	7	41.67	46.67	-5	1	0.822491065076997	0.134828273256077	4.81228181294077
chr18	31047994	33313257	5	7	41.67	46.67	-5	1	0.822491065076997	0.134828273256077	4.81228181294077
chr18	33313257	33454071	5	7	41.67	46.67	-5	1	0.822491065076997	0.134828273256077	4.81228181294077
chr18	33454071	33497421	5	7	41.67	46.67	-5	1	0.822491065076997	0.134828273256077	4.81228181294077
chr18	33497421	34954464	5	6	41.67	40	1.67	1	1.06869005374632	0.17427950389438	6.45031819091794
chr18	34954464	35009970	5	6	41.67	40	1.67	1	1.06869005374632	0.17427950389438	6.45031819091794
chr18	35009970	35054679	5	5	41.67	33.33	8.34	0.706331045003814	1.40961749118428	0.225248385986854	9.00740258401191
chr18	35054679	35108469	5	5	41.67	33.33	8.34	0.706331045003814	1.40961749118428	0.225248385986854	9.00740258401191
chr18	35108469	35594803	5	6	41.67	40	1.67	1	1.06869005374632	0.17427950389438	6.45031819091794
chr18	35594803	35710633	5	6	41.67	40	1.67	1	1.06869005374632	0.17427950389438	6.45031819091794
chr18	35710633	35716072	5	6	41.67	40	1.67	1	1.06869005374632	0.17427950389438	6.45031819091794
chr18	35716072	35876902	5	6	41.67	40	1.67	1	1.06869005374632	0.17427950389438	6.45031819091794
chr18	35876902	36851858	5	6	41.67	40	1.67	1	1.06869005374632	0.17427950389438	6.45031819091794
chr18	36851858	36883651	5	6	41.67	40	1.67	1	1.06869005374632	0.17427950389438	6.45031819091794
chr18	36883651	37056866	4	6	33.33	40	-6.67	1	0.758025342754006	0.112229775069193	4.68658431566107
chr18	37056866	38200695	4	7	33.33	46.67	-13.34	0.69596625835689	0.583466572724602	0.0869852876518956	3.49249390749573
chr18	38200695	38202864	5	7	41.67	46.67	-5	1	0.822491065076997	0.134828273256077	4.81228181294077
chr18	38202864	38257972	5	7	41.67	46.67	-5	1	0.822491065076997	0.134828273256077	4.81228181294077
chr18	38257972	38278853	5	8	41.67	53.33	-11.66	0.703567101897968	0.636077133886756	0.103309494611884	3.67363175450796
chr18	38278853	38283439	4	8	33.33	53.33	-20	0.440795082334993	0.451380421365545	0.0668637300831195	2.66396027659107
chr18	38283439	39841055	4	7	33.33	46.67	-13.34	0.69596625835689	0.583466572724602	0.0869852876518956	3.49249390749573
chr18	39841055	40389384	4	7	33.33	46.67	-13.34	0.69596625835689	0.583466572724602	0.0869852876518956	3.49249390749573
chr18	40389384	40472184	4	7	33.33	46.67	-13.34	0.69596625835689	0.583466572724602	0.0869852876518956	3.49249390749573
chr18	40472184	40941431	4	7	33.33	46.67	-13.34	0.69596625835689	0.583466572724602	0.0869852876518956	3.49249390749573
chr18	40941431	42094574	4	7	33.33	46.67	-13.34	0.69596625835689	0.583466572724602	0.0869852876518956	3.49249390749573
chr18	42094574	42095389	4	7	33.33	46.67	-13.34	0.69596625835689	0.583466572724602	0.0869852876518956	3.49249390749573
chr18	42095389	43296517	4	7	33.33	46.67	-13.34	0.69596625835689	0.583466572724602	0.0869852876518956	3.49249390749573
chr18	43296517	43424980	4	7	33.33	46.67	-13.34	0.69596625835689	0.583466572724602	0.0869852876518956	3.49249390749573
chr18	43424980	47810051	4	7	33.33	46.67	-13.34	0.69596625835689	0.583466572724602	0.0869852876518956	3.49249390749573
chr18	47810051	48297494	4	7	33.33	46.67	-13.34	0.69596625835689	0.583466572724602	0.0869852876518956	3.49249390749573
chr18	48297494	48777267	5	7	41.67	46.67	-5	1	0.822491065076997	0.134828273256077	4.81228181294077
chr18	48777267	48861821	5	7	41.67	46.67	-5	1	0.822491065076997	0.134828273256077	4.81228181294077
chr18	48861821	48968109	5	7	41.67	46.67	-5	1	0.822491065076997	0.134828273256077	4.81228181294077
chr18	48968109	51368030	5	7	41.67	46.67	-5	1	0.822491065076997	0.134828273256077	4.81228181294077
chr18	51368030	51403239	5	7	41.67	46.67	-5	1	0.822491065076997	0.134828273256077	4.81228181294077
chr18	51403239	51512613	5	7	41.67	46.67	-5	1	0.822491065076997	0.134828273256077	4.81228181294077
chr18	51512613	51518813	5	7	41.67	46.67	-5	1	0.822491065076997	0.134828273256077	4.81228181294077
chr18	51518813	53268417	5	7	41.67	46.67	-5	1	0.822491065076997	0.134828273256077	4.81228181294077
chr18	53268417	58313569	4	7	33.33	46.67	-13.34	0.69596625835689	0.583466572724602	0.0869852876518956	3.49249390749573
chr18	58313569	58473606	4	7	33.33	46.67	-13.34	0.69596625835689	0.583466572724602	0.0869852876518956	3.49249390749573
chr18	58473606	61184239	4	7	33.33	46.67	-13.34	0.69596625835689	0.583466572724602	0.0869852876518956	3.49249390749573
chr18	61184239	61385183	4	7	33.33	46.67	-13.34	0.69596625835689	0.583466572724602	0.0869852876518956	3.49249390749573
chr18	61385183	61677601	5	7	41.67	46.67	-5	1	0.822491065076997	0.134828273256077	4.81228181294077
chr18	61677601	61814015	4	7	33.33	46.67	-13.34	0.69596625835689	0.583466572724602	0.0869852876518956	3.49249390749573
chr18	61814015	71497733	5	7	41.67	46.67	-5	1	0.822491065076997	0.134828273256077	4.81228181294077
chr18	71497733	75341094	5	7	41.67	46.67	-5	1	0.822491065076997	0.134828273256077	4.81228181294077
chr18	75341094	78077248	5	7	41.67	46.67	-5	1	0.822491065076997	0.134828273256077	4.81228181294077
chr19	0	12554044	1	0	8.33	0	8.33	0.444444444444445	Inf	0.0320509965820313	Inf
chr19	12554044	12768017	1	0	8.33	0	8.33	0.444444444444445	Inf	0.0320509965820313	Inf
chr19	12768017	19750455	1	0	8.33	0	8.33	0.444444444444445	Inf	0.0320509965820313	Inf
chr19	19750455	20588956	0	0	0	0	0	1	0	0	Inf
chr19	20588956	20595435	1	0	8.33	0	8.33	0.444444444444445	Inf	0.0320509965820313	Inf
chr19	20595435	20597325	1	1	8.33	6.67	1.66	1	1.26130469840658	0.0148842175286	106.848309701706
chr19	20597325	20718635	1	2	8.33	13.33	-5	1	0.602138072302853	0.00919935448223762	13.066909643704
chr19	20718635	20721064	1	1	8.33	6.67	1.66	1	1.26130469840658	0.0148842175286	106.848309701706
chr19	20721064	20721342	0	1	0	6.67	-6.67	1	0	0	48.7136550464301
chr19	20721342	35835729	0	0	0	0	0	1	0	0	Inf
chr19	35835729	35838596	1	0	8.33	0	8.33	0.444444444444445	Inf	0.0320509965820313	Inf
chr19	35838596	35872403	2	1	16.67	6.67	10	0.569230769230769	2.69485200278592	0.124136140613192	176.548372873294
chr19	35872403	35877628	1	1	8.33	6.67	1.66	1	1.26130469840658	0.0148842175286	106.848309701706
chr19	35877628	47435978	0	0	0	0	0	1	0	0	Inf
chr19	47435978	59128983	0	1	0	6.67	-6.67	1	0	0	48.7136550464301
chrX	0	2665781	1	1	8.33	6.67	1.66	1	1.26130469840658	0.0148842175286	106.848309701706
chrX	2665781	2684878	1	2	8.33	13.33	-5	1	0.602138072302853	0.00919935448223762	13.066909643704
chrX	2684878	2703512	3	3	25	20	5	1	1.3190557122957	0.141539648613133	12.3524244525521
chrX	2703512	2703788	4	3	33.33	20	13.33	0.661835748792271	1.94810133866917	0.252245707078244	17.1431914968473
chrX	2703788	2707339	5	3	41.67	20	21.67	0.398067632850241	2.74313866621835	0.390811808872198	23.4725748771253
chrX	2707339	6614981	5	4	41.67	26.67	15	0.44790236460717	1.9145835746763	0.293675527417477	13.5319143970011
chrX	6614981	6730226	5	4	41.67	26.67	15	0.44790236460717	1.9145835746763	0.293675527417477	13.5319143970011
chrX	6730226	6866304	5	4	41.67	26.67	15	0.44790236460717	1.9145835746763	0.293675527417477	13.5319143970011
chrX	6866304	7352069	5	4	41.67	26.67	15	0.44790236460717	1.9145835746763	0.293675527417477	13.5319143970011
chrX	7352069	7457854	6	4	50	26.67	23.33	0.256598016781083	2.64394630989774	0.425185291086294	18.6828543714154
chrX	7457854	7480656	6	5	50	33.33	16.67	0.451653430250819	1.94806371306228	0.326217114828722	12.4914677069032
chrX	7480656	7571910	5	5	41.67	33.33	8.34	0.706331045003814	1.40961749118428	0.225248385986854	9.00740258401191
chrX	7571910	20228426	5	4	41.67	26.67	15	0.44790236460717	1.9145835746763	0.293675527417477	13.5319143970011
chrX	20228426	20384045	5	4	41.67	26.67	15	0.44790236460717	1.9145835746763	0.293675527417477	13.5319143970011
chrX	20384045	25219934	5	4	41.67	26.67	15	0.44790236460717	1.9145835746763	0.293675527417477	13.5319143970011
chrX	25219934	37243200	5	4	41.67	26.67	15	0.44790236460717	1.9145835746763	0.293675527417477	13.5319143970011
chrX	37243200	51064945	5	4	41.67	26.67	15	0.44790236460717	1.9145835746763	0.293675527417477	13.5319143970011
chrX	51064945	51071847	5	4	41.67	26.67	15	0.44790236460717	1.9145835746763	0.293675527417477	13.5319143970011
chrX	51071847	51188625	6	4	50	26.67	23.33	0.256598016781083	2.64394630989774	0.425185291086294	18.6828543714154
chrX	51188625	51197186	6	4	50	26.67	23.33	0.256598016781083	2.64394630989774	0.425185291086294	18.6828543714154
chrX	51197186	51348001	5	4	41.67	26.67	15	0.44790236460717	1.9145835746763	0.293675527417477	13.5319143970011
chrX	51348001	51487310	6	4	50	26.67	23.33	0.256598016781083	2.64394630989774	0.425185291086294	18.6828543714154
chrX	51487310	55463636	5	4	41.67	26.67	15	0.44790236460717	1.9145835746763	0.293675527417477	13.5319143970011
chrX	55463636	58254025	4	4	33.33	26.67	6.66	1	1.3587035412955	0.189183055046679	9.8686172076999
chrX	58254025	58460172	4	3	33.33	20	13.33	0.661835748792271	1.94810133866917	0.252245707078244	17.1431914968473
chrX	58460172	58465181	4	3	33.33	20	13.33	0.661835748792271	1.94810133866917	0.252245707078244	17.1431914968473
chrX	58465181	58473610	4	2	33.33	13.33	20	0.357487922705314	3.10600891093169	0.350115025107368	41.9022451732562
chrX	58473610	59357188	4	2	33.33	13.33	20	0.357487922705314	3.10600891093169	0.350115025107368	41.9022451732562
chrX	59357188	61728817	0	0	0	0	0	1	0	0	Inf
chrX	61728817	63329956	4	4	33.33	26.67	6.66	1	1.3587035412955	0.189183055046679	9.8686172076999
chrX	63329956	63479171	4	4	33.33	26.67	6.66	1	1.3587035412955	0.189183055046679	9.8686172076999
chrX	63479171	65085277	4	4	33.33	26.67	6.66	1	1.3587035412955	0.189183055046679	9.8686172076999
chrX	65085277	73806665	4	5	33.33	33.33	0	1	1	0.14497653555716	6.55325151966373
chrX	73806665	76289236	4	5	33.33	33.33	0	1	1	0.14497653555716	6.55325151966373
chrX	76289236	78591377	5	5	41.67	33.33	8.34	0.706331045003814	1.40961749118428	0.225248385986854	9.00740258401191
chrX	78591377	79164475	5	5	41.67	33.33	8.34	0.706331045003814	1.40961749118428	0.225248385986854	9.00740258401191
chrX	79164475	80179948	5	5	41.67	33.33	8.34	0.706331045003814	1.40961749118428	0.225248385986854	9.00740258401191
chrX	80179948	80609893	4	5	33.33	33.33	0	1	1	0.14497653555716	6.55325151966373
chrX	80609893	80688036	4	5	33.33	33.33	0	1	1	0.14497653555716	6.55325151966373
chrX	80688036	81050351	4	5	33.33	33.33	0	1	1	0.14497653555716	6.55325151966373
chrX	81050351	81156448	5	5	41.67	33.33	8.34	0.706331045003814	1.40961749118428	0.225248385986854	9.00740258401191
chrX	81156448	81759876	4	5	33.33	33.33	0	1	1	0.14497653555716	6.55325151966373
chrX	81759876	82149015	5	5	41.67	33.33	8.34	0.706331045003814	1.40961749118428	0.225248385986854	9.00740258401191
chrX	82149015	85295248	4	5	33.33	33.33	0	1	1	0.14497653555716	6.55325151966373
chrX	85295248	86102148	5	5	41.67	33.33	8.34	0.706331045003814	1.40961749118428	0.225248385986854	9.00740258401191
chrX	86102148	86964308	5	5	41.67	33.33	8.34	0.706331045003814	1.40961749118428	0.225248385986854	9.00740258401191
chrX	86964308	88450495	4	5	33.33	33.33	0	1	1	0.14497653555716	6.55325151966373
chrX	88450495	88583243	4	5	33.33	33.33	0	1	1	0.14497653555716	6.55325151966373
chrX	88583243	89366934	3	5	25	33.33	-8.33	0.695652173913044	0.676691658454159	0.0809715020297703	4.72905218347271
chrX	89366934	89372903	3	5	25	33.33	-8.33	0.695652173913044	0.676691658454159	0.0809715020297703	4.72905218347271
chrX	89372903	89526585	3	4	25	26.67	-1.67	1	0.91963655697017	0.105770275142384	7.11824769427429
chrX	89526585	89627952	3	5	25	33.33	-8.33	0.695652173913044	0.676691658454159	0.0809715020297703	4.72905218347271
chrX	89627952	89857702	3	2	25	13.33	11.67	0.628019323671498	2.10423275818784	0.197721861426734	30.1004194434481
chrX	89857702	89878947	3	3	25	20	5	1	1.3190557122957	0.141539648613133	12.3524244525521
chrX	89878947	89879380	4	3	33.33	20	13.33	0.661835748792271	1.94810133866917	0.252245707078244	17.1431914968473
chrX	89879380	91685135	4	4	33.33	26.67	6.66	1	1.3587035412955	0.189183055046679	9.8686172076999
chrX	91685135	91818068	4	3	33.33	20	13.33	0.661835748792271	1.94810133866917	0.252245707078244	17.1431914968473
chrX	91818068	92275281	4	4	33.33	26.67	6.66	1	1.3587035412955	0.189183055046679	9.8686172076999
chrX	92275281	92317080	4	3	33.33	20	13.33	0.661835748792271	1.94810133866917	0.252245707078244	17.1431914968473
chrX	92317080	92351142	3	3	25	20	5	1	1.3190557122957	0.141539648613133	12.3524244525521
chrX	92351142	92358607	3	4	25	26.67	-1.67	1	0.91963655697017	0.105770275142384	7.11824769427429
chrX	92358607	92361570	4	4	33.33	26.67	6.66	1	1.3587035412955	0.189183055046679	9.8686172076999
chrX	92361570	92423616	5	4	41.67	26.67	15	0.44790236460717	1.9145835746763	0.293675527417477	13.5319143970011
chrX	92423616	95617676	5	4	41.67	26.67	15	0.44790236460717	1.9145835746763	0.293675527417477	13.5319143970011
chrX	95617676	96443416	5	4	41.67	26.67	15	0.44790236460717	1.9145835746763	0.293675527417477	13.5319143970011
chrX	96443416	96580743	5	5	41.67	33.33	8.34	0.706331045003814	1.40961749118428	0.225248385986854	9.00740258401191
chrX	96580743	96804002	5	5	41.67	33.33	8.34	0.706331045003814	1.40961749118428	0.225248385986854	9.00740258401191
chrX	96804002	103255888	5	4	41.67	26.67	15	0.44790236460717	1.9145835746763	0.293675527417477	13.5319143970011
chrX	103255888	103305334	3	4	25	26.67	-1.67	1	0.91963655697017	0.105770275142384	7.11824769427429
chrX	103305334	103308553	4	4	33.33	26.67	6.66	1	1.3587035412955	0.189183055046679	9.8686172076999
chrX	103308553	108201101	5	4	41.67	26.67	15	0.44790236460717	1.9145835746763	0.293675527417477	13.5319143970011
chrX	108201101	108286492	5	4	41.67	26.67	15	0.44790236460717	1.9145835746763	0.293675527417477	13.5319143970011
chrX	108286492	110645942	5	4	41.67	26.67	15	0.44790236460717	1.9145835746763	0.293675527417477	13.5319143970011
chrX	110645942	110739433	6	4	50	26.67	23.33	0.256598016781083	2.64394630989774	0.425185291086294	18.6828543714154
chrX	110739433	114644104	5	4	41.67	26.67	15	0.44790236460717	1.9145835746763	0.293675527417477	13.5319143970011
chrX	114644104	123687447	6	4	50	26.67	23.33	0.256598016781083	2.64394630989774	0.425185291086294	18.6828543714154
chrX	123687447	123735328	6	4	50	26.67	23.33	0.256598016781083	2.64394630989774	0.425185291086294	18.6828543714154
chrX	123735328	125836449	6	4	50	26.67	23.33	0.256598016781083	2.64394630989774	0.425185291086294	18.6828543714154
chrX	125836449	125988115	6	5	50	33.33	16.67	0.451653430250819	1.94806371306228	0.326217114828722	12.4914677069032
chrX	125988115	126638518	6	4	50	26.67	23.33	0.256598016781083	2.64394630989774	0.425185291086294	18.6828543714154
chrX	126638518	126782855	6	4	50	26.67	23.33	0.256598016781083	2.64394630989774	0.425185291086294	18.6828543714154
chrX	126782855	127557530	6	4	50	26.67	23.33	0.256598016781083	2.64394630989774	0.425185291086294	18.6828543714154
chrX	127557530	130906863	6	4	50	26.67	23.33	0.256598016781083	2.64394630989774	0.425185291086294	18.6828543714154
chrX	130906863	131254644	5	4	41.67	26.67	15	0.44790236460717	1.9145835746763	0.293675527417477	13.5319143970011
chrX	131254644	131362648	5	4	41.67	26.67	15	0.44790236460717	1.9145835746763	0.293675527417477	13.5319143970011
chrX	131362648	134238488	5	4	41.67	26.67	15	0.44790236460717	1.9145835746763	0.293675527417477	13.5319143970011
chrX	134238488	135596909	6	4	50	26.67	23.33	0.256598016781083	2.64394630989774	0.425185291086294	18.6828543714154
chrX	135596909	148513000	5	4	41.67	26.67	15	0.44790236460717	1.9145835746763	0.293675527417477	13.5319143970011
chrX	148513000	152047110	5	4	41.67	26.67	15	0.44790236460717	1.9145835746763	0.293675527417477	13.5319143970011
chrX	152047110	155270560	5	4	41.67	26.67	15	0.44790236460717	1.9145835746763	0.293675527417477	13.5319143970011
chr12	9613462	9613968	1	1	8.33	6.67	1.66	1	1.26130469840658	0.0148842175286	106.848309701706
chr12	9613968	9617002	1	2	8.33	13.33	-5	1	0.602138072302853	0.00919935448223762	13.066909643704
chr12	9617002	9618119	1	3	8.33	20	-11.67	0.605128205128205	0.376559685616611	0.00636492752879973	5.52577021690199
chr12	9618119	9619443	2	5	16.67	33.33	-16.66	0.408212560386473	0.413510693774448	0.0321045250372038	3.31032490503498
chr12	9619443	9739667	2	6	16.67	40	-23.33	0.235748792270531	0.313526665864717	0.0248256957876347	2.37017973886361
chr12	9739667	9739941	1	5	8.33	33.33	-25	0.181902638424377	0.192688078833757	0.00353596613327998	2.16445628892685
chr12	9739941	9740337	1	4	8.33	26.67	-18.34	0.341880341880342	0.26206908847745	0.00466687936623555	3.23143744379916
chr12	9740337	9741822	1	3	8.33	20	-11.67	0.605128205128205	0.376559685616611	0.00636492752879973	5.52577021690199
chr12	9741822	9743406	0	1	0	6.67	-6.67	1	0	0	48.7136550464301
chr12	9743406	11494375	0	0	0	0	0	1	0	0	Inf
chr12	11494375	11547799	0	1	0	6.67	-6.67	1	0	0	48.7136550464301
chr12	11547799	32056219	0	0	0	0	0	1	0	0	Inf
chr12	32056219	32243582	1	0	8.33	0	8.33	0.444444444444445	Inf	0.0320509965820313	Inf
chr12	32243582	32686509	0	0	0	0	0	1	0	0	Inf
chr12	32686509	32804369	1	0	8.33	0	8.33	0.444444444444445	Inf	0.0320509965820313	Inf
chr12	32804369	33294566	0	0	0	0	0	1	0	0	Inf
chr12	33294566	33326710	0	1	0	6.67	-6.67	1	0	0	48.7136550464301
chr12	33326710	33440713	0	0	0	0	0	1	0	0	Inf
chr12	33440713	33568904	1	0	8.33	0	8.33	0.444444444444445	Inf	0.0320509965820313	Inf
chr12	33568904	74034919	0	0	0	0	0	1	0	0	Inf
chr12	74034919	74142509	1	0	8.33	0	8.33	0.444444444444445	Inf	0.0320509965820313	Inf
chr12	74142509	75034544	0	0	0	0	0	1	0	0	Inf
chr12	75034544	78290281	1	0	8.33	0	8.33	0.444444444444445	Inf	0.0320509965820313	Inf
chr12	78290281	80787305	2	0	16.67	0	16.67	0.188034188034188	Inf	0.23994069514232	Inf
chr12	80787305	85502619	1	0	8.33	0	8.33	0.444444444444445	Inf	0.0320509965820313	Inf
chr12	85502619	99775937	0	0	0	0	0	1	0	0	Inf
chr12	99775937	99805707	2	0	16.67	0	16.67	0.188034188034188	Inf	0.23994069514232	Inf
chr12	99805707	124157301	0	0	0	0	0	1	0	0	Inf
chr12	124157301	124250888	0	1	0	6.67	-6.67	1	0	0	48.7136550464301
chr16	0	4393487	0	2	0	13.33	-13.33	0.487179487179487	0	0	6.63043505261078
chr16	4393487	4571940	0	1	0	6.67	-6.67	1	0	0	48.7136550464301
chr16	4571940	5455447	0	2	0	13.33	-13.33	0.487179487179487	0	0	6.63043505261078
chr16	5455447	5848172	0	1	0	6.67	-6.67	1	0	0	48.7136550464301
chr16	5848172	6040596	0	2	0	13.33	-13.33	0.487179487179487	0	0	6.63043505261078
chr16	6040596	6092201	0	2	0	13.33	-13.33	0.487179487179487	0	0	6.63043505261078
chr16	6092201	6146834	0	3	0	20	-20	0.230769230769231	0	0	2.93163654774379
chr16	6146834	6190586	1	3	8.33	20	-11.67	0.605128205128205	0.376559685616611	0.00636492752879973	5.52577021690199
chr16	6190586	6253917	1	3	8.33	20	-11.67	0.605128205128205	0.376559685616611	0.00636492752879973	5.52577021690199
chr16	6253917	6332072	2	3	16.67	20	-3.33	1	0.80658240054602	0.0567040160503527	8.58673564806531
chr16	6332072	6366236	2	4	16.67	26.67	-10	0.66183574879227	0.562069468309022	0.0420763539999609	4.97035789563106
chr16	6366236	6403409	2	3	16.67	20	-3.33	1	0.80658240054602	0.0567040160503527	8.58673564806531
chr16	6403409	6419028	2	3	16.67	20	-3.33	1	0.80658240054602	0.0567040160503527	8.58673564806531
chr16	6419028	6611293	2	3	16.67	20	-3.33	1	0.80658240054602	0.0567040160503527	8.58673564806531
chr16	6611293	6627442	2	4	16.67	26.67	-10	0.66183574879227	0.562069468309022	0.0420763539999609	4.97035789563106
chr16	6627442	6634189	1	4	8.33	26.67	-18.34	0.341880341880342	0.26206908847745	0.00466687936623555	3.23143744379916
chr16	6634189	6647734	1	5	8.33	33.33	-25	0.181902638424377	0.192688078833757	0.00353596613327998	2.16445628892685
chr16	6647734	6674485	1	6	8.33	40	-31.67	0.0913786696395392	0.146107473503114	0.00272874368232113	1.55480586467218
chr16	6674485	6710957	1	5	8.33	33.33	-25	0.181902638424377	0.192688078833757	0.00353596613327998	2.16445628892685
chr16	6710957	6795368	1	6	8.33	40	-31.67	0.0913786696395392	0.146107473503114	0.00272874368232113	1.55480586467218
chr16	6795368	6864903	1	6	8.33	40	-31.67	0.0913786696395392	0.146107473503114	0.00272874368232113	1.55480586467218
chr16	6864903	6870406	1	6	8.33	40	-31.67	0.0913786696395392	0.146107473503114	0.00272874368232113	1.55480586467218
chr16	6870406	6876698	1	5	8.33	33.33	-25	0.181902638424377	0.192688078833757	0.00353596613327998	2.16445628892685
chr16	6876698	6958309	1	4	8.33	26.67	-18.34	0.341880341880342	0.26206908847745	0.00466687936623555	3.23143744379916
chr16	6958309	7114947	1	3	8.33	20	-11.67	0.605128205128205	0.376559685616611	0.00636492752879973	5.52577021690199
chr16	7114947	7161342	1	2	8.33	13.33	-5	1	0.602138072302853	0.00919935448223762	13.066909643704
chr16	7161342	7242675	1	1	8.33	6.67	1.66	1	1.26130469840658	0.0148842175286	106.848309701706
chr16	7242675	7418993	0	1	0	6.67	-6.67	1	0	0	48.7136550464301
chr16	7418993	7758793	0	2	0	13.33	-13.33	0.487179487179487	0	0	6.63043505261078
chr16	7758793	12483964	0	1	0	6.67	-6.67	1	0	0	48.7136550464301
chr16	12483964	12705982	0	2	0	13.33	-13.33	0.487179487179487	0	0	6.63043505261078
chr16	12705982	22577597	0	2	0	13.33	-13.33	0.487179487179487	0	0	6.63043505261078
chr16	22577597	22704191	1	2	8.33	13.33	-5	1	0.602138072302853	0.00919935448223762	13.066909643704
chr16	22704191	26350431	0	2	0	13.33	-13.33	0.487179487179487	0	0	6.63043505261078
chr16	26350431	26485575	0	2	0	13.33	-13.33	0.487179487179487	0	0	6.63043505261078
chr16	26485575	27462698	0	2	0	13.33	-13.33	0.487179487179487	0	0	6.63043505261078
chr16	27462698	30167027	0	1	0	6.67	-6.67	1	0	0	48.7136550464301
chr16	30167027	32253241	0	0	0	0	0	1	0	0	Inf
chr16	32253241	32743385	1	0	8.33	0	8.33	0.444444444444445	Inf	0.0320509965820313	Inf
chr16	32743385	33099472	1	0	8.33	0	8.33	0.444444444444445	Inf	0.0320509965820313	Inf
chr16	33099472	33643711	1	0	8.33	0	8.33	0.444444444444445	Inf	0.0320509965820313	Inf
chr16	33643711	34197476	0	0	0	0	0	1	0	0	Inf
chr16	34197476	35283239	0	1	0	6.67	-6.67	1	0	0	48.7136550464301
chr16	35283239	46463770	0	0	0	0	0	1	0	0	Inf
chr16	46463770	65253638	0	1	0	6.67	-6.67	1	0	0	48.7136550464301
chr16	65253638	74551078	0	0	0	0	0	1	0	0	Inf
chr16	74551078	76419052	0	1	0	6.67	-6.67	1	0	0	48.7136550464301
chr16	76419052	76505140	1	1	8.33	6.67	1.66	1	1.26130469840658	0.0148842175286	106.848309701706
chr16	76505140	77575059	0	1	0	6.67	-6.67	1	0	0	48.7136550464301
chr16	77575059	78015878	0	1	0	6.67	-6.67	1	0	0	48.7136550464301
chr16	78015878	78075486	0	2	0	13.33	-13.33	0.487179487179487	0	0	6.63043505261078
chr16	78075486	80023715	0	1	0	6.67	-6.67	1	0	0	48.7136550464301
chr16	80023715	81264718	0	1	0	6.67	-6.67	1	0	0	48.7136550464301
chr16	81264718	82343157	0	0	0	0	0	1	0	0	Inf
chr16	82343157	90354753	0	1	0	6.67	-6.67	1	0	0	48.7136550464301
chr13	68064700	68492576	0	1	0	6.67	-6.67	1	0	0	48.7136550464301
chr13	68492576	68722400	0	1	0	6.67	-6.67	1	0	0	48.7136550464301
chr13	68722400	69896323	0	1	0	6.67	-6.67	1	0	0	48.7136550464301
chr13	69896323	79830722	0	0	0	0	0	1	0	0	Inf
chr13	79830722	82732592	0	1	0	6.67	-6.67	1	0	0	48.7136550464301
chr13	82732592	90944794	0	0	0	0	0	1	0	0	Inf
chr13	90944794	91090387	1	0	8.33	0	8.33	0.444444444444445	Inf	0.0320509965820313	Inf
chr13	91090387	95126185	0	0	0	0	0	1	0	0	Inf
chr13	95126185	95214371	1	0	8.33	0	8.33	0.444444444444445	Inf	0.0320509965820313	Inf
chr13	95214371	101511110	0	0	0	0	0	1	0	0	Inf
chr13	101511110	102621373	0	1	0	6.67	-6.67	1	0	0	48.7136550464301
chr13	102621373	105325739	0	1	0	6.67	-6.67	1	0	0	48.7136550464301
chr20	0	1560795	0	1	0	6.67	-6.67	1	0	0	48.7136550464301
chr20	1560795	1560975	0	0	0	0	0	1	0	0	Inf
chr20	1560975	1561290	0	1	0	6.67	-6.67	1	0	0	48.7136550464301
chr20	1561290	1599032	1	2	8.33	13.33	-5	1	0.602138072302853	0.00919935448223762	13.066909643704
chr20	1599032	1599070	1	1	8.33	6.67	1.66	1	1.26130469840658	0.0148842175286	106.848309701706
chr20	1599070	1611259	0	0	0	0	0	1	0	0	Inf
chr20	1611259	14319407	0	1	0	6.67	-6.67	1	0	0	48.7136550464301
chr20	14319407	14478904	0	2	0	13.33	-13.33	0.487179487179487	0	0	6.63043505261078
chr20	14478904	14538023	0	1	0	6.67	-6.67	1	0	0	48.7136550464301
chr20	14538023	14594493	1	1	8.33	6.67	1.66	1	1.26130469840658	0.0148842175286	106.848309701706
chr20	14594493	14595659	1	2	8.33	13.33	-5	1	0.602138072302853	0.00919935448223762	13.066909643704
chr20	14595659	14663451	2	2	16.67	13.33	3.34	1	1.28730507094467	0.0801285803890371	20.7193274603319
chr20	14663451	14666479	2	3	16.67	20	-3.33	1	0.80658240054602	0.0567040160503527	8.58673564806531
chr20	14666479	14770187	3	3	25	20	5	1	1.3190557122957	0.141539648613133	12.3524244525521
chr20	14770187	14794982	3	3	25	20	5	1	1.3190557122957	0.141539648613133	12.3524244525521
chr20	14794982	14815671	3	4	25	26.67	-1.67	1	0.91963655697017	0.105770275142384	7.11824769427429
chr20	14815671	14827197	4	4	33.33	26.67	6.66	1	1.3587035412955	0.189183055046679	9.8686172076999
chr20	14827197	14900316	4	4	33.33	26.67	6.66	1	1.3587035412955	0.189183055046679	9.8686172076999
chr20	14900316	14923516	4	4	33.33	26.67	6.66	1	1.3587035412955	0.189183055046679	9.8686172076999
chr20	14923516	15024087	4	4	33.33	26.67	6.66	1	1.3587035412955	0.189183055046679	9.8686172076999
chr20	15024087	15025549	4	3	33.33	20	13.33	0.661835748792271	1.94810133866917	0.252245707078244	17.1431914968473
chr20	15025549	15061431	4	3	33.33	20	13.33	0.661835748792271	1.94810133866917	0.252245707078244	17.1431914968473
chr20	15061431	15123007	4	2	33.33	13.33	20	0.357487922705314	3.10600891093169	0.350115025107368	41.9022451732562
chr20	15123007	15157942	4	1	33.33	6.67	26.66	0.138981791155704	6.50691364821674	0.524901478966971	367.842758177488
chr20	15157942	15326381	3	1	25	6.67	18.33	0.294017094017094	4.40794622373999	0.299826866317738	261.639104159587
chr20	15326381	15355142	2	1	16.67	6.67	10	0.569230769230769	2.69485200278592	0.124136140613192	176.548372873294
chr20	15355142	15462231	1	1	8.33	6.67	1.66	1	1.26130469840658	0.0148842175286	106.848309701706
chr20	15462231	20367087	0	1	0	6.67	-6.67	1	0	0	48.7136550464301
chr20	20367087	21641886	1	1	8.33	6.67	1.66	1	1.26130469840658	0.0148842175286	106.848309701706
chr20	21641886	22958697	1	1	8.33	6.67	1.66	1	1.26130469840658	0.0148842175286	106.848309701706
chr20	22958697	23372719	1	0	8.33	0	8.33	0.444444444444445	Inf	0.0320509965820313	Inf
chr22	16052516	18436369	1	0	8.33	0	8.33	0.444444444444445	Inf	0.0320509965820313	Inf
chr22	18436369	18553736	1	1	8.33	6.67	1.66	1	1.26130469840658	0.0148842175286	106.848309701706
chr22	18553736	51304566	1	0	8.33	0	8.33	0.444444444444445	Inf	0.0320509965820313	Inf
chr21	14345657	19416346	1	3	8.33	20	-11.67	0.605128205128205	0.376559685616611	0.00636492752879973	5.52577021690199
chr21	19416346	19489303	1	3	8.33	20	-11.67	0.605128205128205	0.376559685616611	0.00636492752879973	5.52577021690199
chr21	19489303	19607725	1	3	8.33	20	-11.67	0.605128205128205	0.376559685616611	0.00636492752879973	5.52577021690199
chr21	19607725	25810892	1	3	8.33	20	-11.67	0.605128205128205	0.376559685616611	0.00636492752879973	5.52577021690199
chr21	25810892	25913374	1	4	8.33	26.67	-18.34	0.341880341880342	0.26206908847745	0.00466687936623555	3.23143744379916
chr21	25913374	29835815	1	3	8.33	20	-11.67	0.605128205128205	0.376559685616611	0.00636492752879973	5.52577021690199
chr21	29835815	31497981	1	3	8.33	20	-11.67	0.605128205128205	0.376559685616611	0.00636492752879973	5.52577021690199
chr21	31497981	32075033	1	2	8.33	13.33	-5	1	0.602138072302853	0.00919935448223762	13.066909643704
chr21	32075033	32216680	1	3	8.33	20	-11.67	0.605128205128205	0.376559685616611	0.00636492752879973	5.52577021690199
chr21	32216680	32442966	1	3	8.33	20	-11.67	0.605128205128205	0.376559685616611	0.00636492752879973	5.52577021690199
chr21	32442966	32473935	1	3	8.33	20	-11.67	0.605128205128205	0.376559685616611	0.00636492752879973	5.52577021690199
chr21	32473935	32500581	0	3	0	20	-20	0.230769230769231	0	0	2.93163654774379
chr21	32500581	42663963	0	2	0	13.33	-13.33	0.487179487179487	0	0	6.63043505261078
chr21	42663963	48129895	0	1	0	6.67	-6.67	1	0	0	48.7136550464301
