# Supplementary material for: 1p36 deletion is a marker for tumour dissemination in microsatellite stable stage II-III colon cancer
Source: BMC Cancer. 2014 Nov 24;14:872. doi: 10.1186/1471-2407-14-872 (PMC4251789; doi:10.1186/1471-2407-14-872)
Supplement: Supplementary file 1 — Additional file 1: This file includes supplementary figures, genome-wide copy number estimates and statistics. (ZIP 5 MB) [file 12885_2014_5046_MOESM1_ESM.zip › Supplementary Data/MSS statistics Stage II/Focal Gain.Recurrence (SII excl MSI-H).No recurrence (SII excl MSI-H).txt]

Chromosome	Start (hg19)	End (hg19)	Observations in G1	Observations in G2	Frequency G1 (%)	Frequency G2 (%)	Frequency difference	Fisher's Exact test p-value	Odds Ratio	Lower 95% CI	Upper 95% CI
chr1	49021323	49124871	0	1	0	6.67	-6.67	1	0	0	48.7136550464301
chr1	49124871	72713907	0	0	0	0	0	1	0	0	Inf
chr1	72713907	72746574	1	0	8.33	0	8.33	0.444444444444445	Inf	0.0320509965820313	Inf
chr1	72746574	72765894	2	0	16.67	0	16.67	0.188034188034188	Inf	0.23994069514232	Inf
chr1	72765894	72768458	5	2	41.67	13.33	28.34	0.185024154589372	4.3695637223377	0.540407863269413	57.2975627607926
chr1	72768458	72768926	6	3	50	20	30	0.126620900076278	3.7839930589982	0.565167544336955	32.2509337798018
chr1	72768926	72777107	7	4	58.33	26.67	31.66	0.130246331942388	3.64686306138173	0.594433131121615	26.4783486462915
chr1	72777107	72811532	8	4	66.67	26.67	40	0.057404914673726	5.12063313267413	0.82015815639194	39.7533091039616
chr1	72811532	72814597	7	4	58.33	26.67	31.66	0.130246331942388	3.64686306138173	0.594433131121615	26.4783486462915
chr1	72814597	72816882	4	2	33.33	13.33	20	0.357487922705314	3.10600891093169	0.350115025107368	41.9022451732562
chr1	72816882	72817810	3	2	25	13.33	11.67	0.628019323671498	2.10423275818784	0.197721861426734	30.1004194434481
chr1	72817810	72818695	3	1	25	6.67	18.33	0.294017094017094	4.40794622373999	0.299826866317738	261.639104159587
chr1	72818695	72825407	2	0	16.67	0	16.67	0.188034188034188	Inf	0.23994069514232	Inf
chr1	72825407	72828145	1	0	8.33	0	8.33	0.444444444444445	Inf	0.0320509965820313	Inf
chr20	1560674	1560937	3	1	25	6.67	18.33	0.294017094017094	4.40794622373999	0.299826866317738	261.639104159587
chr20	1560937	1561290	4	1	33.33	6.67	26.66	0.138981791155704	6.50691364821674	0.524901478966971	367.842758177488
chr20	1561290	1595920	5	1	41.67	6.67	35	0.060163507989595	9.14556586410355	0.805013572425503	504.118612300299
chr20	1595920	1610125	3	0	25	0	25	0.0752136752136752	Inf	0.553645958384501	Inf
chr20	1610125	1610376	2	0	16.67	0	16.67	0.188034188034188	Inf	0.23994069514232	Inf
chr20	1610376	1750303	1	0	8.33	0	8.33	0.444444444444445	Inf	0.0320509965820313	Inf
chr20	1750303	2743757	1	0	8.33	0	8.33	0.444444444444445	Inf	0.0320509965820313	Inf
chr20	2743757	10764378	0	0	0	0	0	1	0	0	Inf
chr20	10764378	10915298	1	0	8.33	0	8.33	0.444444444444445	Inf	0.0320509965820313	Inf
chr20	10915298	21042302	0	0	0	0	0	1	0	0	Inf
chr20	21042302	21159929	0	1	0	6.67	-6.67	1	0	0	48.7136550464301
chr20	21159929	31740837	0	0	0	0	0	1	0	0	Inf
chr20	31740837	31925695	1	0	8.33	0	8.33	0.444444444444445	Inf	0.0320509965820313	Inf
chr20	31925695	32021343	1	0	8.33	0	8.33	0.444444444444445	Inf	0.0320509965820313	Inf
chr20	32021343	33898415	0	0	0	0	0	1	0	0	Inf
chr20	33898415	34018481	1	0	8.33	0	8.33	0.444444444444445	Inf	0.0320509965820313	Inf
chr20	34018481	34821302	1	0	8.33	0	8.33	0.444444444444445	Inf	0.0320509965820313	Inf
chr20	34821302	35055142	1	0	8.33	0	8.33	0.444444444444445	Inf	0.0320509965820313	Inf
chr20	35055142	36221587	0	0	0	0	0	1	0	0	Inf
chr20	36221587	36302843	1	0	8.33	0	8.33	0.444444444444445	Inf	0.0320509965820313	Inf
chr20	36302843	42625735	0	0	0	0	0	1	0	0	Inf
chr20	42625735	42676550	0	1	0	6.67	-6.67	1	0	0	48.7136550464301
chr20	42676550	54495709	0	0	0	0	0	1	0	0	Inf
chr20	54495709	54837313	1	0	8.33	0	8.33	0.444444444444445	Inf	0.0320509965820313	Inf
chr20	54837313	58342193	0	0	0	0	0	1	0	0	Inf
chr20	58342193	59010856	1	0	8.33	0	8.33	0.444444444444445	Inf	0.0320509965820313	Inf
chr20	59010856	59303031	1	0	8.33	0	8.33	0.444444444444445	Inf	0.0320509965820313	Inf
chr20	59303031	62332182	0	0	0	0	0	1	0	0	Inf
chr20	62332182	63025520	1	0	8.33	0	8.33	0.444444444444445	Inf	0.0320509965820313	Inf
chr2	89132096	89136136	1	0	8.33	0	8.33	0.444444444444445	Inf	0.0320509965820313	Inf
chr2	89136136	89136152	2	0	16.67	0	16.67	0.188034188034188	Inf	0.23994069514232	Inf
chr2	89136152	89136167	3	0	25	0	25	0.0752136752136752	Inf	0.553645958384501	Inf
chr2	89136167	89144104	3	1	25	6.67	18.33	0.294017094017094	4.40794622373999	0.299826866317738	261.639104159587
chr2	89144104	89144968	3	4	25	26.67	-1.67	1	0.91963655697017	0.105770275142384	7.11824769427429
chr2	89144968	89148677	3	5	25	33.33	-8.33	0.695652173913044	0.676691658454159	0.0809715020297703	4.72905218347271
chr2	89148677	89153540	3	6	25	40	-15	0.682837528604119	0.512964914962125	0.0627038497387013	3.3811607199277
chr2	89153540	89377330	4	6	33.33	40	-6.67	1	0.758025342754006	0.112229775069193	4.68658431566107
chr2	89377330	89388678	4	4	33.33	26.67	6.66	1	1.3587035412955	0.189183055046679	9.8686172076999
chr2	89388678	89406043	3	3	25	20	5	1	1.3190557122957	0.141539648613133	12.3524244525521
chr2	89406043	89413132	2	3	16.67	20	-3.33	1	0.80658240054602	0.0567040160503527	8.58673564806531
chr2	89413132	89418269	2	2	16.67	13.33	3.34	1	1.28730507094467	0.0801285803890371	20.7193274603319
chr2	89418269	89423512	0	1	0	6.67	-6.67	1	0	0	48.7136550464301
chr5	57304500	57311814	1	1	8.33	6.67	1.66	1	1.26130469840658	0.0148842175286	106.848309701706
chr5	57311814	57323830	2	1	16.67	6.67	10	0.569230769230769	2.69485200278592	0.124136140613192	176.548372873294
chr5	57323830	57352699	2	2	16.67	13.33	3.34	1	1.28730507094467	0.0801285803890371	20.7193274603319
chr5	57352699	57367948	1	1	8.33	6.67	1.66	1	1.26130469840658	0.0148842175286	106.848309701706
chr5	57367948	57372247	0	1	0	6.67	-6.67	1	0	0	48.7136550464301
chr13	46345252	46431285	1	0	8.33	0	8.33	0.444444444444445	Inf	0.0320509965820313	Inf
chr13	46431285	55729178	0	0	0	0	0	1	0	0	Inf
chr13	55729178	55916272	1	0	8.33	0	8.33	0.444444444444445	Inf	0.0320509965820313	Inf
chr13	55916272	59428771	0	0	0	0	0	1	0	0	Inf
chr13	59428771	59510797	1	0	8.33	0	8.33	0.444444444444445	Inf	0.0320509965820313	Inf
chr13	59510797	64679710	0	0	0	0	0	1	0	0	Inf
chr13	64679710	64860121	1	0	8.33	0	8.33	0.444444444444445	Inf	0.0320509965820313	Inf
chr13	64860121	86647992	0	0	0	0	0	1	0	0	Inf
chr13	86647992	86711192	1	0	8.33	0	8.33	0.444444444444445	Inf	0.0320509965820313	Inf
chr13	86711192	89075473	0	0	0	0	0	1	0	0	Inf
chr13	89075473	89239067	1	0	8.33	0	8.33	0.444444444444445	Inf	0.0320509965820313	Inf
chr13	89239067	92887515	0	0	0	0	0	1	0	0	Inf
chr13	92887515	93008176	1	0	8.33	0	8.33	0.444444444444445	Inf	0.0320509965820313	Inf
chr13	93008176	99544015	0	0	0	0	0	1	0	0	Inf
chr13	99544015	99705171	0	1	0	6.67	-6.67	1	0	0	48.7136550464301
chr3	162510463	162625988	1	1	8.33	6.67	1.66	1	1.26130469840658	0.0148842175286	106.848309701706
chr3	162625988	162626588	1	0	8.33	0	8.33	0.444444444444445	Inf	0.0320509965820313	Inf
chr7	143218633	143546657	1	0	8.33	0	8.33	0.444444444444445	Inf	0.0320509965820313	Inf
chr8	58054850	58200331	1	0	8.33	0	8.33	0.444444444444445	Inf	0.0320509965820313	Inf
chr8	58200331	83886033	0	0	0	0	0	1	0	0	Inf
chr8	83886033	84619641	1	0	8.33	0	8.33	0.444444444444445	Inf	0.0320509965820313	Inf
chr8	84619641	102805596	0	0	0	0	0	1	0	0	Inf
chr8	102805596	102920609	1	0	8.33	0	8.33	0.444444444444445	Inf	0.0320509965820313	Inf
chr8	102920609	122238863	0	0	0	0	0	1	0	0	Inf
chr8	122238863	122325406	1	0	8.33	0	8.33	0.444444444444445	Inf	0.0320509965820313	Inf
chr8	122325406	125032788	0	0	0	0	0	1	0	0	Inf
chr8	125032788	125098914	1	0	8.33	0	8.33	0.444444444444445	Inf	0.0320509965820313	Inf
chr8	125098914	125190460	1	0	8.33	0	8.33	0.444444444444445	Inf	0.0320509965820313	Inf
chr8	125190460	130269158	0	0	0	0	0	1	0	0	Inf
chr8	130269158	130373784	1	0	8.33	0	8.33	0.444444444444445	Inf	0.0320509965820313	Inf
chr8	130373784	130713874	1	0	8.33	0	8.33	0.444444444444445	Inf	0.0320509965820313	Inf
chr8	130713874	130831583	1	0	8.33	0	8.33	0.444444444444445	Inf	0.0320509965820313	Inf
chr8	130831583	131587605	1	0	8.33	0	8.33	0.444444444444445	Inf	0.0320509965820313	Inf
chr8	131587605	138566205	0	0	0	0	0	1	0	0	Inf
chr8	138566205	139043908	1	0	8.33	0	8.33	0.444444444444445	Inf	0.0320509965820313	Inf
chr8	139043908	139413647	1	0	8.33	0	8.33	0.444444444444445	Inf	0.0320509965820313	Inf
chr8	139413647	139488029	1	0	8.33	0	8.33	0.444444444444445	Inf	0.0320509965820313	Inf
chr14	106198682	106335773	1	0	8.33	0	8.33	0.444444444444445	Inf	0.0320509965820313	Inf
chr14	106335773	106571791	2	0	16.67	0	16.67	0.188034188034188	Inf	0.23994069514232	Inf
chr14	106571791	106746842	3	0	25	0	25	0.0752136752136752	Inf	0.553645958384501	Inf
chr14	106746842	106826014	2	0	16.67	0	16.67	0.188034188034188	Inf	0.23994069514232	Inf
chr14	106826014	106827388	1	0	8.33	0	8.33	0.444444444444445	Inf	0.0320509965820313	Inf
chr12	3945931	4746381	0	1	0	6.67	-6.67	1	0	0	48.7136550464301
