# Supplementary material for: 1p36 deletion is a marker for tumour dissemination in microsatellite stable stage II-III colon cancer
Source: BMC Cancer. 2014 Nov 24;14:872. doi: 10.1186/1471-2407-14-872 (PMC4251789; doi:10.1186/1471-2407-14-872)
Supplement: Supplementary file 1 — Additional file 1: This file includes supplementary figures, genome-wide copy number estimates and statistics. (ZIP 5 MB) [file 12885_2014_5046_MOESM1_ESM.zip › Supplementary Data/MSS statistics Stage II/Focal Loss.Recurrence (SII excl MSI-H).No recurrence (SII excl MSI-H).txt]

Chromosome	Start (hg19)	End (hg19)	Observations in G1	Observations in G2	Frequency G1 (%)	Frequency G2 (%)	Frequency difference	Fisher's Exact test p-value	Odds Ratio	Lower 95% CI	Upper 95% CI
chr2	4150561	4174461	1	0	8.33	0	8.33	0.444444444444445	Inf	0.0320509965820313	Inf
chr2	4174461	4198875	2	0	16.67	0	16.67	0.188034188034188	Inf	0.23994069514232	Inf
chr2	4198875	4216687	2	1	16.67	6.67	10	0.569230769230769	2.69485200278592	0.124136140613192	176.548372873294
chr2	4216687	4223340	2	1	16.67	6.67	10	0.569230769230769	2.69485200278592	0.124136140613192	176.548372873294
chr2	4223340	4227047	1	1	8.33	6.67	1.66	1	1.26130469840658	0.0148842175286	106.848309701706
chr2	4227047	4241345	1	0	8.33	0	8.33	0.444444444444445	Inf	0.0320509965820313	Inf
chr2	4241345	25196378	0	0	0	0	0	1	0	0	Inf
chr2	25196378	25369131	1	0	8.33	0	8.33	0.444444444444445	Inf	0.0320509965820313	Inf
chr2	25369131	25756294	0	0	0	0	0	1	0	0	Inf
chr2	25756294	26719273	1	0	8.33	0	8.33	0.444444444444445	Inf	0.0320509965820313	Inf
chr2	26719273	27337714	0	0	0	0	0	1	0	0	Inf
chr2	27337714	27537280	1	0	8.33	0	8.33	0.444444444444445	Inf	0.0320509965820313	Inf
chr2	27537280	34695192	0	0	0	0	0	1	0	0	Inf
chr2	34695192	34700348	3	1	25	6.67	18.33	0.294017094017094	4.40794622373999	0.299826866317738	261.639104159587
chr2	34700348	34739336	3	2	25	13.33	11.67	0.628019323671498	2.10423275818784	0.197721861426734	30.1004194434481
chr2	34739336	34740778	2	2	16.67	13.33	3.34	1	1.28730507094467	0.0801285803890371	20.7193274603319
chr2	34740778	34740919	2	1	16.67	6.67	10	0.569230769230769	2.69485200278592	0.124136140613192	176.548372873294
chr2	34740919	34741962	1	1	8.33	6.67	1.66	1	1.26130469840658	0.0148842175286	106.848309701706
chr2	34741962	34766874	0	1	0	6.67	-6.67	1	0	0	48.7136550464301
chr2	34766874	35927073	0	0	0	0	0	1	0	0	Inf
chr2	35927073	36017832	1	0	8.33	0	8.33	0.444444444444445	Inf	0.0320509965820313	Inf
chr2	36017832	41100233	0	0	0	0	0	1	0	0	Inf
chr2	41100233	41197175	1	0	8.33	0	8.33	0.444444444444445	Inf	0.0320509965820313	Inf
chr2	41197175	41257760	1	0	8.33	0	8.33	0.444444444444445	Inf	0.0320509965820313	Inf
chr2	41257760	41380520	1	0	8.33	0	8.33	0.444444444444445	Inf	0.0320509965820313	Inf
chr2	41380520	43721590	0	0	0	0	0	1	0	0	Inf
chr2	43721590	43889461	1	0	8.33	0	8.33	0.444444444444445	Inf	0.0320509965820313	Inf
chr2	43889461	52703709	0	0	0	0	0	1	0	0	Inf
chr2	52703709	52736995	1	0	8.33	0	8.33	0.444444444444445	Inf	0.0320509965820313	Inf
chr2	52736995	52747747	1	2	8.33	13.33	-5	1	0.602138072302853	0.00919935448223762	13.066909643704
chr2	52747747	52784752	2	3	16.67	20	-3.33	1	0.80658240054602	0.0567040160503527	8.58673564806531
chr2	52784752	52795100	2	1	16.67	6.67	10	0.569230769230769	2.69485200278592	0.124136140613192	176.548372873294
chr2	52795100	52807520	1	1	8.33	6.67	1.66	1	1.26130469840658	0.0148842175286	106.848309701706
chr2	52807520	52842339	1	0	8.33	0	8.33	0.444444444444445	Inf	0.0320509965820313	Inf
chr2	52842339	63575875	0	0	0	0	0	1	0	0	Inf
chr2	63575875	63721052	0	1	0	6.67	-6.67	1	0	0	48.7136550464301
chr2	63721052	79508976	0	0	0	0	0	1	0	0	Inf
chr2	79508976	80336965	1	0	8.33	0	8.33	0.444444444444445	Inf	0.0320509965820313	Inf
chr2	80336965	80458472	1	0	8.33	0	8.33	0.444444444444445	Inf	0.0320509965820313	Inf
chr2	80458472	89548455	0	0	0	0	0	1	0	0	Inf
chr2	89548455	90321410	1	0	8.33	0	8.33	0.444444444444445	Inf	0.0320509965820313	Inf
chr2	90321410	117264998	0	0	0	0	0	1	0	0	Inf
chr2	117264998	117336769	1	0	8.33	0	8.33	0.444444444444445	Inf	0.0320509965820313	Inf
chr2	117336769	124264630	0	0	0	0	0	1	0	0	Inf
chr2	124264630	124659197	0	1	0	6.67	-6.67	1	0	0	48.7136550464301
chr2	124659197	126081043	0	0	0	0	0	1	0	0	Inf
chr2	126081043	126224975	1	0	8.33	0	8.33	0.444444444444445	Inf	0.0320509965820313	Inf
chr2	126224975	129841616	0	0	0	0	0	1	0	0	Inf
chr2	129841616	129911251	1	0	8.33	0	8.33	0.444444444444445	Inf	0.0320509965820313	Inf
chr2	129911251	143934478	0	0	0	0	0	1	0	0	Inf
chr2	143934478	144022209	0	1	0	6.67	-6.67	1	0	0	48.7136550464301
chr2	144022209	146850082	0	0	0	0	0	1	0	0	Inf
chr2	146850082	146861395	0	1	0	6.67	-6.67	1	0	0	48.7136550464301
chr2	146861395	146881268	0	2	0	13.33	-13.33	0.487179487179487	0	0	6.63043505261078
chr2	146881268	146884075	0	1	0	6.67	-6.67	1	0	0	48.7136550464301
chr2	146884075	152513378	0	0	0	0	0	1	0	0	Inf
chr2	152513378	152669207	1	0	8.33	0	8.33	0.444444444444445	Inf	0.0320509965820313	Inf
chr2	152669207	157175193	0	0	0	0	0	1	0	0	Inf
chr2	157175193	157299691	0	1	0	6.67	-6.67	1	0	0	48.7136550464301
chr2	157299691	171916800	0	0	0	0	0	1	0	0	Inf
chr2	171916800	172078390	1	0	8.33	0	8.33	0.444444444444445	Inf	0.0320509965820313	Inf
chr2	172078390	188119687	0	0	0	0	0	1	0	0	Inf
chr2	188119687	188296214	0	1	0	6.67	-6.67	1	0	0	48.7136550464301
chr2	188296214	195515469	0	0	0	0	0	1	0	0	Inf
chr2	195515469	195766898	1	0	8.33	0	8.33	0.444444444444445	Inf	0.0320509965820313	Inf
chr2	195766898	195834468	0	0	0	0	0	1	0	0	Inf
chr2	195834468	195900708	0	1	0	6.67	-6.67	1	0	0	48.7136550464301
chr2	195900708	196480442	0	0	0	0	0	1	0	0	Inf
chr2	196480442	196646838	1	0	8.33	0	8.33	0.444444444444445	Inf	0.0320509965820313	Inf
chr2	196646838	198144942	0	0	0	0	0	1	0	0	Inf
chr2	198144942	198243951	1	0	8.33	0	8.33	0.444444444444445	Inf	0.0320509965820313	Inf
chr2	198243951	206058405	0	0	0	0	0	1	0	0	Inf
chr2	206058405	206181699	1	0	8.33	0	8.33	0.444444444444445	Inf	0.0320509965820313	Inf
chr2	206181699	235507621	0	0	0	0	0	1	0	0	Inf
chr2	235507621	235633678	1	0	8.33	0	8.33	0.444444444444445	Inf	0.0320509965820313	Inf
chr2	235633678	235744804	1	0	8.33	0	8.33	0.444444444444445	Inf	0.0320509965820313	Inf
chr2	235744804	242783365	0	0	0	0	0	1	0	0	Inf
chr2	242783365	242849431	0	1	0	6.67	-6.67	1	0	0	48.7136550464301
chr2	242849431	243199373	0	2	0	13.33	-13.33	0.487179487179487	0	0	6.63043505261078
chr3	4713508	5357615	0	1	0	6.67	-6.67	1	0	0	48.7136550464301
chr3	5357615	8175197	0	0	0	0	0	1	0	0	Inf
chr3	8175197	8413471	1	0	8.33	0	8.33	0.444444444444445	Inf	0.0320509965820313	Inf
chr3	8413471	10355865	0	0	0	0	0	1	0	0	Inf
chr3	10355865	10448437	0	1	0	6.67	-6.67	1	0	0	48.7136550464301
chr3	10448437	14008792	0	0	0	0	0	1	0	0	Inf
chr3	14008792	14195632	0	1	0	6.67	-6.67	1	0	0	48.7136550464301
chr3	14195632	14477738	0	1	0	6.67	-6.67	1	0	0	48.7136550464301
chr3	14477738	17194712	0	0	0	0	0	1	0	0	Inf
chr3	17194712	17235761	1	0	8.33	0	8.33	0.444444444444445	Inf	0.0320509965820313	Inf
chr3	17235761	17414948	1	1	8.33	6.67	1.66	1	1.26130469840658	0.0148842175286	106.848309701706
chr3	17414948	18114127	1	0	8.33	0	8.33	0.444444444444445	Inf	0.0320509965820313	Inf
chr3	18114127	18814992	1	0	8.33	0	8.33	0.444444444444445	Inf	0.0320509965820313	Inf
chr3	18814992	21824226	0	0	0	0	0	1	0	0	Inf
chr3	21824226	22272172	0	1	0	6.67	-6.67	1	0	0	48.7136550464301
chr3	22272172	26034565	0	0	0	0	0	1	0	0	Inf
chr3	26034565	26156446	0	1	0	6.67	-6.67	1	0	0	48.7136550464301
chr3	26156446	36144951	0	0	0	0	0	1	0	0	Inf
chr3	36144951	36236150	1	0	8.33	0	8.33	0.444444444444445	Inf	0.0320509965820313	Inf
chr3	36236150	41376911	0	0	0	0	0	1	0	0	Inf
chr3	41376911	42078993	1	0	8.33	0	8.33	0.444444444444445	Inf	0.0320509965820313	Inf
chr3	42078993	53987537	0	0	0	0	0	1	0	0	Inf
chr3	53987537	54621924	1	0	8.33	0	8.33	0.444444444444445	Inf	0.0320509965820313	Inf
chr3	54621924	59820563	0	0	0	0	0	1	0	0	Inf
chr3	59820563	59957939	0	1	0	6.67	-6.67	1	0	0	48.7136550464301
chr3	59957939	60010552	0	1	0	6.67	-6.67	1	0	0	48.7136550464301
chr3	60010552	60021531	0	0	0	0	0	1	0	0	Inf
chr3	60021531	60067443	1	0	8.33	0	8.33	0.444444444444445	Inf	0.0320509965820313	Inf
chr3	60067443	60114226	2	0	16.67	0	16.67	0.188034188034188	Inf	0.23994069514232	Inf
chr3	60114226	60131496	1	0	8.33	0	8.33	0.444444444444445	Inf	0.0320509965820313	Inf
chr3	60131496	60280930	0	0	0	0	0	1	0	0	Inf
chr3	60280930	60351728	1	0	8.33	0	8.33	0.444444444444445	Inf	0.0320509965820313	Inf
chr3	60351728	60366710	1	0	8.33	0	8.33	0.444444444444445	Inf	0.0320509965820313	Inf
chr3	60366710	60391641	1	1	8.33	6.67	1.66	1	1.26130469840658	0.0148842175286	106.848309701706
chr3	60391641	60433987	2	1	16.67	6.67	10	0.569230769230769	2.69485200278592	0.124136140613192	176.548372873294
chr3	60433987	60477422	2	2	16.67	13.33	3.34	1	1.28730507094467	0.0801285803890371	20.7193274603319
chr3	60477422	60511167	2	2	16.67	13.33	3.34	1	1.28730507094467	0.0801285803890371	20.7193274603319
chr3	60511167	60567840	2	2	16.67	13.33	3.34	1	1.28730507094467	0.0801285803890371	20.7193274603319
chr3	60567840	60591575	2	1	16.67	6.67	10	0.569230769230769	2.69485200278592	0.124136140613192	176.548372873294
chr3	60591575	60610956	1	1	8.33	6.67	1.66	1	1.26130469840658	0.0148842175286	106.848309701706
chr3	60610956	60838678	0	1	0	6.67	-6.67	1	0	0	48.7136550464301
chr3	60838678	60916856	0	2	0	13.33	-13.33	0.487179487179487	0	0	6.63043505261078
chr3	60916856	61273134	0	1	0	6.67	-6.67	1	0	0	48.7136550464301
chr3	61273134	67614366	0	0	0	0	0	1	0	0	Inf
chr3	67614366	67742648	1	0	8.33	0	8.33	0.444444444444445	Inf	0.0320509965820313	Inf
chr3	67742648	68482916	0	0	0	0	0	1	0	0	Inf
chr3	68482916	68586592	0	1	0	6.67	-6.67	1	0	0	48.7136550464301
chr3	68586592	68719059	0	0	0	0	0	1	0	0	Inf
chr3	68719059	68770961	0	1	0	6.67	-6.67	1	0	0	48.7136550464301
chr3	68770961	75424139	0	0	0	0	0	1	0	0	Inf
chr3	75424139	75535603	0	3	0	20	-20	0.230769230769231	0	0	2.93163654774379
chr3	75535603	75543474	0	2	0	13.33	-13.33	0.487179487179487	0	0	6.63043505261078
chr3	75543474	75662751	0	1	0	6.67	-6.67	1	0	0	48.7136550464301
chr3	75662751	86029635	0	0	0	0	0	1	0	0	Inf
chr3	86029635	86313910	0	1	0	6.67	-6.67	1	0	0	48.7136550464301
chr3	86313910	95319234	0	0	0	0	0	1	0	0	Inf
chr3	95319234	95633495	1	0	8.33	0	8.33	0.444444444444445	Inf	0.0320509965820313	Inf
chr3	95633495	95746662	1	0	8.33	0	8.33	0.444444444444445	Inf	0.0320509965820313	Inf
chr3	95746662	97811490	0	0	0	0	0	1	0	0	Inf
chr3	97811490	97981098	1	0	8.33	0	8.33	0.444444444444445	Inf	0.0320509965820313	Inf
chr3	97981098	98654799	0	0	0	0	0	1	0	0	Inf
chr3	98654799	98770655	0	1	0	6.67	-6.67	1	0	0	48.7136550464301
chr3	98770655	98941121	0	1	0	6.67	-6.67	1	0	0	48.7136550464301
chr3	98941121	98971672	0	1	0	6.67	-6.67	1	0	0	48.7136550464301
chr3	98971672	101046812	0	0	0	0	0	1	0	0	Inf
chr3	101046812	101621611	1	0	8.33	0	8.33	0.444444444444445	Inf	0.0320509965820313	Inf
chr3	101621611	102842605	0	0	0	0	0	1	0	0	Inf
chr3	102842605	102985853	0	1	0	6.67	-6.67	1	0	0	48.7136550464301
chr3	102985853	112126501	0	0	0	0	0	1	0	0	Inf
chr3	112126501	112330499	1	0	8.33	0	8.33	0.444444444444445	Inf	0.0320509965820313	Inf
chr3	112330499	112441023	1	0	8.33	0	8.33	0.444444444444445	Inf	0.0320509965820313	Inf
chr3	112441023	113333976	0	0	0	0	0	1	0	0	Inf
chr3	113333976	113547997	1	0	8.33	0	8.33	0.444444444444445	Inf	0.0320509965820313	Inf
chr3	113547997	116202058	0	0	0	0	0	1	0	0	Inf
chr3	116202058	116968878	0	1	0	6.67	-6.67	1	0	0	48.7136550464301
chr3	116968878	129763279	0	0	0	0	0	1	0	0	Inf
chr3	129763279	129766450	0	2	0	13.33	-13.33	0.487179487179487	0	0	6.63043505261078
chr3	129766450	129806580	1	2	8.33	13.33	-5	1	0.602138072302853	0.00919935448223762	13.066909643704
chr3	129806580	132649575	0	0	0	0	0	1	0	0	Inf
chr3	132649575	132765802	1	0	8.33	0	8.33	0.444444444444445	Inf	0.0320509965820313	Inf
chr3	132765802	136564823	0	0	0	0	0	1	0	0	Inf
chr3	136564823	136754157	0	1	0	6.67	-6.67	1	0	0	48.7136550464301
chr3	136754157	140353143	0	0	0	0	0	1	0	0	Inf
chr3	140353143	140493449	1	0	8.33	0	8.33	0.444444444444445	Inf	0.0320509965820313	Inf
chr3	140493449	148617578	0	0	0	0	0	1	0	0	Inf
chr3	148617578	148796273	0	1	0	6.67	-6.67	1	0	0	48.7136550464301
chr3	148796273	162512916	0	0	0	0	0	1	0	0	Inf
chr3	162512916	162619879	2	1	16.67	6.67	10	0.569230769230769	2.69485200278592	0.124136140613192	176.548372873294
chr3	162619879	162623889	2	0	16.67	0	16.67	0.188034188034188	Inf	0.23994069514232	Inf
chr3	162623889	174367382	0	0	0	0	0	1	0	0	Inf
chr3	174367382	174629526	1	0	8.33	0	8.33	0.444444444444445	Inf	0.0320509965820313	Inf
chr3	174629526	174655199	1	1	8.33	6.67	1.66	1	1.26130469840658	0.0148842175286	106.848309701706
chr3	174655199	174774368	1	1	8.33	6.67	1.66	1	1.26130469840658	0.0148842175286	106.848309701706
chr3	174774368	174803899	1	0	8.33	0	8.33	0.444444444444445	Inf	0.0320509965820313	Inf
chr3	174803899	174816111	1	0	8.33	0	8.33	0.444444444444445	Inf	0.0320509965820313	Inf
chr3	174816111	174888942	2	0	16.67	0	16.67	0.188034188034188	Inf	0.23994069514232	Inf
chr3	174888942	175042616	1	0	8.33	0	8.33	0.444444444444445	Inf	0.0320509965820313	Inf
chr3	175042616	175136567	0	0	0	0	0	1	0	0	Inf
chr3	175136567	175250487	0	1	0	6.67	-6.67	1	0	0	48.7136550464301
chr3	175250487	175548789	0	1	0	6.67	-6.67	1	0	0	48.7136550464301
chr4	10180514	10199879	0	1	0	6.67	-6.67	1	0	0	48.7136550464301
chr4	10199879	10204989	1	1	8.33	6.67	1.66	1	1.26130469840658	0.0148842175286	106.848309701706
chr4	10204989	10209554	1	5	8.33	33.33	-25	0.181902638424377	0.192688078833757	0.00353596613327998	2.16445628892685
chr4	10209554	10210038	2	5	16.67	33.33	-16.66	0.408212560386473	0.413510693774448	0.0321045250372038	3.31032490503498
chr4	10210038	10210168	2	6	16.67	40	-23.33	0.235748792270531	0.313526665864717	0.0248256957876347	2.37017973886361
chr4	10210168	10235711	3	6	25	40	-15	0.682837528604119	0.512964914962125	0.0627038497387013	3.3811607199277
chr4	10235711	10242669	2	2	16.67	13.33	3.34	1	1.28730507094467	0.0801285803890371	20.7193274603319
chr4	10242669	10246085	1	2	8.33	13.33	-5	1	0.602138072302853	0.00919935448223762	13.066909643704
chr4	10246085	10247843	1	1	8.33	6.67	1.66	1	1.26130469840658	0.0148842175286	106.848309701706
chr4	10247843	10582240	0	1	0	6.67	-6.67	1	0	0	48.7136550464301
chr4	10582240	10671117	0	1	0	6.67	-6.67	1	0	0	48.7136550464301
chr4	10671117	14397683	0	0	0	0	0	1	0	0	Inf
chr4	14397683	14502875	0	1	0	6.67	-6.67	1	0	0	48.7136550464301
chr4	14502875	18539345	0	0	0	0	0	1	0	0	Inf
chr4	18539345	18905493	0	1	0	6.67	-6.67	1	0	0	48.7136550464301
chr4	18905493	28169195	0	0	0	0	0	1	0	0	Inf
chr4	28169195	28277932	1	0	8.33	0	8.33	0.444444444444445	Inf	0.0320509965820313	Inf
chr4	28277932	34765389	0	0	0	0	0	1	0	0	Inf
chr4	34765389	34771911	1	0	8.33	0	8.33	0.444444444444445	Inf	0.0320509965820313	Inf
chr4	34771911	34776188	1	1	8.33	6.67	1.66	1	1.26130469840658	0.0148842175286	106.848309701706
chr4	34776188	34827299	3	4	25	26.67	-1.67	1	0.91963655697017	0.105770275142384	7.11824769427429
chr4	34827299	34829938	2	4	16.67	26.67	-10	0.66183574879227	0.562069468309022	0.0420763539999609	4.97035789563106
chr4	34829938	34829976	2	3	16.67	20	-3.33	1	0.80658240054602	0.0567040160503527	8.58673564806531
chr4	34829976	34830911	2	2	16.67	13.33	3.34	1	1.28730507094467	0.0801285803890371	20.7193274603319
chr4	34830911	34833715	2	1	16.67	6.67	10	0.569230769230769	2.69485200278592	0.124136140613192	176.548372873294
chr4	34833715	34842482	2	0	16.67	0	16.67	0.188034188034188	Inf	0.23994069514232	Inf
chr4	34842482	34845629	1	0	8.33	0	8.33	0.444444444444445	Inf	0.0320509965820313	Inf
chr4	34845629	35212598	0	0	0	0	0	1	0	0	Inf
chr4	35212598	35404095	0	1	0	6.67	-6.67	1	0	0	48.7136550464301
chr4	35404095	35442556	1	2	8.33	13.33	-5	1	0.602138072302853	0.00919935448223762	13.066909643704
chr4	35442556	35472556	3	2	25	13.33	11.67	0.628019323671498	2.10423275818784	0.197721861426734	30.1004194434481
chr4	35472556	35530126	4	2	33.33	13.33	20	0.357487922705314	3.10600891093169	0.350115025107368	41.9022451732562
chr4	35530126	35530900	4	2	33.33	13.33	20	0.357487922705314	3.10600891093169	0.350115025107368	41.9022451732562
chr4	35530900	35571649	3	1	25	6.67	18.33	0.294017094017094	4.40794622373999	0.299826866317738	261.639104159587
chr4	35571649	36018293	1	0	8.33	0	8.33	0.444444444444445	Inf	0.0320509965820313	Inf
chr4	36018293	41484507	0	0	0	0	0	1	0	0	Inf
chr4	41484507	41620596	0	1	0	6.67	-6.67	1	0	0	48.7136550464301
chr4	41620596	59259976	0	0	0	0	0	1	0	0	Inf
chr4	59259976	59419602	0	1	0	6.67	-6.67	1	0	0	48.7136550464301
chr4	59419602	59998294	0	0	0	0	0	1	0	0	Inf
chr4	59998294	60039390	1	0	8.33	0	8.33	0.444444444444445	Inf	0.0320509965820313	Inf
chr4	60039390	60104250	2	0	16.67	0	16.67	0.188034188034188	Inf	0.23994069514232	Inf
chr4	60104250	60185890	1	0	8.33	0	8.33	0.444444444444445	Inf	0.0320509965820313	Inf
chr4	60185890	62452587	0	0	0	0	0	1	0	0	Inf
chr4	62452587	63082480	0	1	0	6.67	-6.67	1	0	0	48.7136550464301
chr4	63082480	63083441	0	2	0	13.33	-13.33	0.487179487179487	0	0	6.63043505261078
chr4	63083441	63236166	0	1	0	6.67	-6.67	1	0	0	48.7136550464301
chr4	63236166	64673111	0	0	0	0	0	1	0	0	Inf
chr4	64673111	64695705	0	1	0	6.67	-6.67	1	0	0	48.7136550464301
chr4	64695705	64724355	1	2	8.33	13.33	-5	1	0.602138072302853	0.00919935448223762	13.066909643704
chr4	64724355	64739596	1	1	8.33	6.67	1.66	1	1.26130469840658	0.0148842175286	106.848309701706
chr4	64739596	64795818	2	1	16.67	6.67	10	0.569230769230769	2.69485200278592	0.124136140613192	176.548372873294
chr4	64795818	64798603	1	1	8.33	6.67	1.66	1	1.26130469840658	0.0148842175286	106.848309701706
chr4	64798603	64907367	1	0	8.33	0	8.33	0.444444444444445	Inf	0.0320509965820313	Inf
chr4	64907367	65475066	0	0	0	0	0	1	0	0	Inf
chr4	65475066	65561918	0	1	0	6.67	-6.67	1	0	0	48.7136550464301
chr4	65561918	66706104	0	0	0	0	0	1	0	0	Inf
chr4	66706104	66813112	1	0	8.33	0	8.33	0.444444444444445	Inf	0.0320509965820313	Inf
chr4	66813112	68427800	0	0	0	0	0	1	0	0	Inf
chr4	68427800	68609952	0	1	0	6.67	-6.67	1	0	0	48.7136550464301
chr4	68609952	69373472	0	0	0	0	0	1	0	0	Inf
chr4	69373472	69564117	1	0	8.33	0	8.33	0.444444444444445	Inf	0.0320509965820313	Inf
chr4	69564117	79458867	0	0	0	0	0	1	0	0	Inf
chr4	79458867	80394497	1	0	8.33	0	8.33	0.444444444444445	Inf	0.0320509965820313	Inf
chr4	80394497	80547506	1	0	8.33	0	8.33	0.444444444444445	Inf	0.0320509965820313	Inf
chr4	80547506	83662316	0	0	0	0	0	1	0	0	Inf
chr4	83662316	84457854	1	0	8.33	0	8.33	0.444444444444445	Inf	0.0320509965820313	Inf
chr4	84457854	91338835	0	0	0	0	0	1	0	0	Inf
chr4	91338835	91617914	0	1	0	6.67	-6.67	1	0	0	48.7136550464301
chr4	91617914	91762689	0	0	0	0	0	1	0	0	Inf
chr4	91762689	91938066	1	0	8.33	0	8.33	0.444444444444445	Inf	0.0320509965820313	Inf
chr4	91938066	92194291	0	0	0	0	0	1	0	0	Inf
chr4	92194291	92368370	0	1	0	6.67	-6.67	1	0	0	48.7136550464301
chr4	92368370	93358069	0	0	0	0	0	1	0	0	Inf
chr4	93358069	93694041	1	0	8.33	0	8.33	0.444444444444445	Inf	0.0320509965820313	Inf
chr4	93694041	98836056	0	0	0	0	0	1	0	0	Inf
chr4	98836056	98893344	1	0	8.33	0	8.33	0.444444444444445	Inf	0.0320509965820313	Inf
chr4	98893344	99037922	1	1	8.33	6.67	1.66	1	1.26130469840658	0.0148842175286	106.848309701706
chr4	99037922	99074285	0	1	0	6.67	-6.67	1	0	0	48.7136550464301
chr4	99074285	104430236	0	0	0	0	0	1	0	0	Inf
chr4	104430236	105248082	1	0	8.33	0	8.33	0.444444444444445	Inf	0.0320509965820313	Inf
chr4	105248082	105374546	1	0	8.33	0	8.33	0.444444444444445	Inf	0.0320509965820313	Inf
chr4	105374546	105898322	1	0	8.33	0	8.33	0.444444444444445	Inf	0.0320509965820313	Inf
chr4	105898322	106679725	0	0	0	0	0	1	0	0	Inf
chr4	106679725	107192059	1	0	8.33	0	8.33	0.444444444444445	Inf	0.0320509965820313	Inf
chr4	107192059	132007995	0	0	0	0	0	1	0	0	Inf
chr4	132007995	132246406	1	0	8.33	0	8.33	0.444444444444445	Inf	0.0320509965820313	Inf
chr4	132246406	132414280	1	0	8.33	0	8.33	0.444444444444445	Inf	0.0320509965820313	Inf
chr4	132414280	132958543	1	0	8.33	0	8.33	0.444444444444445	Inf	0.0320509965820313	Inf
chr4	132958543	132988008	2	0	16.67	0	16.67	0.188034188034188	Inf	0.23994069514232	Inf
chr4	132988008	133066205	1	0	8.33	0	8.33	0.444444444444445	Inf	0.0320509965820313	Inf
chr4	133066205	134617451	0	0	0	0	0	1	0	0	Inf
chr4	134617451	135070091	1	0	8.33	0	8.33	0.444444444444445	Inf	0.0320509965820313	Inf
chr4	135070091	135423054	1	1	8.33	6.67	1.66	1	1.26130469840658	0.0148842175286	106.848309701706
chr4	135423054	135949696	0	1	0	6.67	-6.67	1	0	0	48.7136550464301
chr4	135949696	136229337	0	1	0	6.67	-6.67	1	0	0	48.7136550464301
chr4	136229337	140676695	0	0	0	0	0	1	0	0	Inf
chr4	140676695	140749211	1	0	8.33	0	8.33	0.444444444444445	Inf	0.0320509965820313	Inf
chr4	140749211	141981838	0	0	0	0	0	1	0	0	Inf
chr4	141981838	142096269	0	1	0	6.67	-6.67	1	0	0	48.7136550464301
chr4	142096269	142820959	0	0	0	0	0	1	0	0	Inf
chr4	142820959	142969991	0	1	0	6.67	-6.67	1	0	0	48.7136550464301
chr4	142969991	144650712	0	0	0	0	0	1	0	0	Inf
chr4	144650712	144740825	1	0	8.33	0	8.33	0.444444444444445	Inf	0.0320509965820313	Inf
chr4	144740825	146809105	0	0	0	0	0	1	0	0	Inf
chr4	146809105	147000825	1	0	8.33	0	8.33	0.444444444444445	Inf	0.0320509965820313	Inf
chr4	147000825	161041003	0	0	0	0	0	1	0	0	Inf
chr4	161041003	161088632	1	0	8.33	0	8.33	0.444444444444445	Inf	0.0320509965820313	Inf
chr4	161088632	165043374	0	0	0	0	0	1	0	0	Inf
chr4	165043374	165170778	1	0	8.33	0	8.33	0.444444444444445	Inf	0.0320509965820313	Inf
chr4	165170778	180098163	0	0	0	0	0	1	0	0	Inf
chr4	180098163	180235453	0	1	0	6.67	-6.67	1	0	0	48.7136550464301
chr4	180235453	184928994	0	0	0	0	0	1	0	0	Inf
chr4	184928994	184999727	1	0	8.33	0	8.33	0.444444444444445	Inf	0.0320509965820313	Inf
chr4	184999727	186038929	0	0	0	0	0	1	0	0	Inf
chr4	186038929	186233053	0	1	0	6.67	-6.67	1	0	0	48.7136550464301
chr5	3926404	4059924	0	1	0	6.67	-6.67	1	0	0	48.7136550464301
chr5	4059924	8702387	0	0	0	0	0	1	0	0	Inf
chr5	8702387	8748430	2	0	16.67	0	16.67	0.188034188034188	Inf	0.23994069514232	Inf
chr5	8748430	8750841	1	0	8.33	0	8.33	0.444444444444445	Inf	0.0320509965820313	Inf
chr5	8750841	13618334	0	0	0	0	0	1	0	0	Inf
chr5	13618334	13738183	1	0	8.33	0	8.33	0.444444444444445	Inf	0.0320509965820313	Inf
chr5	13738183	20500181	0	0	0	0	0	1	0	0	Inf
chr5	20500181	20614840	1	0	8.33	0	8.33	0.444444444444445	Inf	0.0320509965820313	Inf
chr5	20614840	22099979	0	0	0	0	0	1	0	0	Inf
chr5	22099979	22313149	1	0	8.33	0	8.33	0.444444444444445	Inf	0.0320509965820313	Inf
chr5	22313149	22772628	0	0	0	0	0	1	0	0	Inf
chr5	22772628	23441003	1	0	8.33	0	8.33	0.444444444444445	Inf	0.0320509965820313	Inf
chr5	23441003	37935716	0	0	0	0	0	1	0	0	Inf
chr5	37935716	38033386	1	0	8.33	0	8.33	0.444444444444445	Inf	0.0320509965820313	Inf
chr5	38033386	54766507	0	0	0	0	0	1	0	0	Inf
chr5	54766507	54995627	0	1	0	6.67	-6.67	1	0	0	48.7136550464301
chr5	54995627	59008390	0	0	0	0	0	1	0	0	Inf
chr5	59008390	59159873	0	1	0	6.67	-6.67	1	0	0	48.7136550464301
chr5	59159873	59357918	0	1	0	6.67	-6.67	1	0	0	48.7136550464301
chr5	59357918	80808259	0	0	0	0	0	1	0	0	Inf
chr5	80808259	80991689	1	0	8.33	0	8.33	0.444444444444445	Inf	0.0320509965820313	Inf
chr5	80991689	84400653	0	0	0	0	0	1	0	0	Inf
chr5	84400653	84519262	0	1	0	6.67	-6.67	1	0	0	48.7136550464301
chr5	84519262	91381047	0	0	0	0	0	1	0	0	Inf
chr5	91381047	91514836	0	1	0	6.67	-6.67	1	0	0	48.7136550464301
chr5	91514836	95827015	0	0	0	0	0	1	0	0	Inf
chr5	95827015	95969159	0	1	0	6.67	-6.67	1	0	0	48.7136550464301
chr5	95969159	97044362	0	0	0	0	0	1	0	0	Inf
chr5	97044362	97123087	1	0	8.33	0	8.33	0.444444444444445	Inf	0.0320509965820313	Inf
chr5	97123087	115064853	0	0	0	0	0	1	0	0	Inf
chr5	115064853	115282802	1	0	8.33	0	8.33	0.444444444444445	Inf	0.0320509965820313	Inf
chr5	115282802	115369172	1	0	8.33	0	8.33	0.444444444444445	Inf	0.0320509965820313	Inf
chr5	115369172	115885053	1	0	8.33	0	8.33	0.444444444444445	Inf	0.0320509965820313	Inf
chr5	115885053	115963986	0	0	0	0	0	1	0	0	Inf
chr5	115963986	116131657	1	0	8.33	0	8.33	0.444444444444445	Inf	0.0320509965820313	Inf
chr5	116131657	116198023	1	0	8.33	0	8.33	0.444444444444445	Inf	0.0320509965820313	Inf
chr5	116198023	116576357	1	0	8.33	0	8.33	0.444444444444445	Inf	0.0320509965820313	Inf
chr5	116576357	117159958	0	0	0	0	0	1	0	0	Inf
chr5	117159958	117305520	1	0	8.33	0	8.33	0.444444444444445	Inf	0.0320509965820313	Inf
chr5	117305520	117595590	1	0	8.33	0	8.33	0.444444444444445	Inf	0.0320509965820313	Inf
chr5	117595590	117662121	1	1	8.33	6.67	1.66	1	1.26130469840658	0.0148842175286	106.848309701706
chr5	117662121	117823305	1	0	8.33	0	8.33	0.444444444444445	Inf	0.0320509965820313	Inf
chr5	117823305	119853769	0	0	0	0	0	1	0	0	Inf
chr5	119853769	119907066	1	0	8.33	0	8.33	0.444444444444445	Inf	0.0320509965820313	Inf
chr5	119907066	120720746	0	0	0	0	0	1	0	0	Inf
chr5	120720746	120852014	1	0	8.33	0	8.33	0.444444444444445	Inf	0.0320509965820313	Inf
chr5	120852014	128192722	0	0	0	0	0	1	0	0	Inf
chr5	128192722	128311383	1	0	8.33	0	8.33	0.444444444444445	Inf	0.0320509965820313	Inf
chr5	128311383	131546775	0	0	0	0	0	1	0	0	Inf
chr5	131546775	132447174	1	0	8.33	0	8.33	0.444444444444445	Inf	0.0320509965820313	Inf
chr5	132447174	156008598	0	0	0	0	0	1	0	0	Inf
chr5	156008598	156564182	1	0	8.33	0	8.33	0.444444444444445	Inf	0.0320509965820313	Inf
chr5	156564182	162631125	0	0	0	0	0	1	0	0	Inf
chr5	162631125	162734893	1	0	8.33	0	8.33	0.444444444444445	Inf	0.0320509965820313	Inf
chr5	162734893	163778910	0	0	0	0	0	1	0	0	Inf
chr5	163778910	163860037	1	0	8.33	0	8.33	0.444444444444445	Inf	0.0320509965820313	Inf
chr5	163860037	168323113	0	0	0	0	0	1	0	0	Inf
chr5	168323113	168544230	1	0	8.33	0	8.33	0.444444444444445	Inf	0.0320509965820313	Inf
chr5	168544230	168621721	1	0	8.33	0	8.33	0.444444444444445	Inf	0.0320509965820313	Inf
chr5	168621721	169302257	1	0	8.33	0	8.33	0.444444444444445	Inf	0.0320509965820313	Inf
chr5	169302257	170320579	0	0	0	0	0	1	0	0	Inf
chr5	170320579	170547310	1	0	8.33	0	8.33	0.444444444444445	Inf	0.0320509965820313	Inf
chr5	170547310	180284844	0	0	0	0	0	1	0	0	Inf
chr5	180284844	180325389	0	1	0	6.67	-6.67	1	0	0	48.7136550464301
chr5	180325389	180326594	0	2	0	13.33	-13.33	0.487179487179487	0	0	6.63043505261078
chr5	180326594	180329424	1	2	8.33	13.33	-5	1	0.602138072302853	0.00919935448223762	13.066909643704
chr5	180329424	180424505	2	2	16.67	13.33	3.34	1	1.28730507094467	0.0801285803890371	20.7193274603319
chr5	180424505	180444071	2	1	16.67	6.67	10	0.569230769230769	2.69485200278592	0.124136140613192	176.548372873294
chr5	180444071	180450039	1	0	8.33	0	8.33	0.444444444444445	Inf	0.0320509965820313	Inf
chr6	0	268720	1	0	8.33	0	8.33	0.444444444444445	Inf	0.0320509965820313	Inf
chr6	268720	284200	1	1	8.33	6.67	1.66	1	1.26130469840658	0.0148842175286	106.848309701706
chr6	284200	375524	1	2	8.33	13.33	-5	1	0.602138072302853	0.00919935448223762	13.066909643704
chr6	375524	381860	1	1	8.33	6.67	1.66	1	1.26130469840658	0.0148842175286	106.848309701706
chr6	381860	5135335	0	0	0	0	0	1	0	0	Inf
chr6	5135335	5652289	1	0	8.33	0	8.33	0.444444444444445	Inf	0.0320509965820313	Inf
chr6	5652289	9525624	0	0	0	0	0	1	0	0	Inf
chr6	9525624	9584144	0	1	0	6.67	-6.67	1	0	0	48.7136550464301
chr6	9584144	11127259	0	0	0	0	0	1	0	0	Inf
chr6	11127259	11339257	1	0	8.33	0	8.33	0.444444444444445	Inf	0.0320509965820313	Inf
chr6	11339257	24161852	0	0	0	0	0	1	0	0	Inf
chr6	24161852	24976394	0	1	0	6.67	-6.67	1	0	0	48.7136550464301
chr6	24976394	25094798	0	1	0	6.67	-6.67	1	0	0	48.7136550464301
chr6	25094798	25252924	0	1	0	6.67	-6.67	1	0	0	48.7136550464301
chr6	25252924	25353488	0	1	0	6.67	-6.67	1	0	0	48.7136550464301
chr6	25353488	27072682	0	0	0	0	0	1	0	0	Inf
chr6	27072682	27302931	0	1	0	6.67	-6.67	1	0	0	48.7136550464301
chr6	27302931	27478976	0	2	0	13.33	-13.33	0.487179487179487	0	0	6.63043505261078
chr6	27478976	27486209	0	2	0	13.33	-13.33	0.487179487179487	0	0	6.63043505261078
chr6	27486209	28341811	0	1	0	6.67	-6.67	1	0	0	48.7136550464301
chr6	28341811	28444116	0	1	0	6.67	-6.67	1	0	0	48.7136550464301
chr6	28444116	28722749	0	1	0	6.67	-6.67	1	0	0	48.7136550464301
chr6	28722749	29225884	0	1	0	6.67	-6.67	1	0	0	48.7136550464301
chr6	29225884	47888053	0	0	0	0	0	1	0	0	Inf
chr6	47888053	48393972	0	1	0	6.67	-6.67	1	0	0	48.7136550464301
chr6	48393972	55335450	0	0	0	0	0	1	0	0	Inf
chr6	55335450	55341645	0	1	0	6.67	-6.67	1	0	0	48.7136550464301
chr6	55341645	55415672	0	2	0	13.33	-13.33	0.487179487179487	0	0	6.63043505261078
chr6	55415672	55433072	0	1	0	6.67	-6.67	1	0	0	48.7136550464301
chr6	55433072	67008548	0	0	0	0	0	1	0	0	Inf
chr6	67008548	67049017	0	2	0	13.33	-13.33	0.487179487179487	0	0	6.63043505261078
chr6	67049017	77327988	0	0	0	0	0	1	0	0	Inf
chr6	77327988	77408764	0	1	0	6.67	-6.67	1	0	0	48.7136550464301
chr6	77408764	77415488	0	3	0	20	-20	0.230769230769231	0	0	2.93163654774379
chr6	77415488	77456938	1	3	8.33	20	-11.67	0.605128205128205	0.376559685616611	0.00636492752879973	5.52577021690199
chr6	77456938	77468867	1	1	8.33	6.67	1.66	1	1.26130469840658	0.0148842175286	106.848309701706
chr6	77468867	78203315	0	1	0	6.67	-6.67	1	0	0	48.7136550464301
chr6	78203315	78316607	0	1	0	6.67	-6.67	1	0	0	48.7136550464301
chr6	78316607	78962272	0	0	0	0	0	1	0	0	Inf
chr6	78962272	78962744	1	0	8.33	0	8.33	0.444444444444445	Inf	0.0320509965820313	Inf
chr6	78962744	78965977	2	0	16.67	0	16.67	0.188034188034188	Inf	0.23994069514232	Inf
chr6	78965977	78969085	5	1	41.67	6.67	35	0.060163507989595	9.14556586410355	0.805013572425503	504.118612300299
chr6	78969085	78970401	7	1	58.33	6.67	51.66	0.00847268673355629	17.1915262711117	1.61042422958068	938.003212970742
chr6	78970401	78971747	8	1	66.67	6.67	60	0.00269905533063428	23.7983270552024	2.21616787091832	1314.67884480382
chr6	78971747	78972317	9	1	75	6.67	68.33	0.000754953157699152	34.0512081416778	3.06904440575758	1935.73638129296
chr6	78972317	79026837	10	1	83.33	6.67	76.66	7.68528968825105e-05	52.4270972508836	4.36923084286798	3150.47218209656
chr6	79026837	79027050	9	1	75	6.67	68.33	0.000754953157699152	34.0512081416778	3.06904440575758	1935.73638129296
chr6	79027050	79032455	8	1	66.67	6.67	60	0.00269905533063428	23.7983270552024	2.21616787091832	1314.67884480382
chr6	79032455	79037215	7	1	58.33	6.67	51.66	0.00847268673355629	17.1915262711117	1.61042422958068	938.003212970742
chr6	79037215	79040433	4	1	33.33	6.67	26.66	0.138981791155704	6.50691364821674	0.524901478966971	367.842758177488
chr6	79040433	80466722	0	0	0	0	0	1	0	0	Inf
chr6	80466722	81034941	1	0	8.33	0	8.33	0.444444444444445	Inf	0.0320509965820313	Inf
chr6	81034941	81111224	0	0	0	0	0	1	0	0	Inf
chr6	81111224	81761348	1	0	8.33	0	8.33	0.444444444444445	Inf	0.0320509965820313	Inf
chr6	81761348	99673663	0	0	0	0	0	1	0	0	Inf
chr6	99673663	100427839	0	1	0	6.67	-6.67	1	0	0	48.7136550464301
chr6	100427839	100619689	0	1	0	6.67	-6.67	1	0	0	48.7136550464301
chr6	100619689	103734403	0	0	0	0	0	1	0	0	Inf
chr6	103734403	103734724	0	1	0	6.67	-6.67	1	0	0	48.7136550464301
chr6	103734724	103734820	1	1	8.33	6.67	1.66	1	1.26130469840658	0.0148842175286	106.848309701706
chr6	103734820	103763766	1	2	8.33	13.33	-5	1	0.602138072302853	0.00919935448223762	13.066909643704
chr6	103763766	103765576	0	1	0	6.67	-6.67	1	0	0	48.7136550464301
chr6	103765576	109521442	0	0	0	0	0	1	0	0	Inf
chr6	109521442	109524633	0	1	0	6.67	-6.67	1	0	0	48.7136550464301
chr6	109524633	109633578	0	2	0	13.33	-13.33	0.487179487179487	0	0	6.63043505261078
chr6	109633578	109640762	0	1	0	6.67	-6.67	1	0	0	48.7136550464301
chr6	109640762	115657504	0	0	0	0	0	1	0	0	Inf
chr6	115657504	115924608	1	0	8.33	0	8.33	0.444444444444445	Inf	0.0320509965820313	Inf
chr6	115924608	116015691	1	0	8.33	0	8.33	0.444444444444445	Inf	0.0320509965820313	Inf
chr6	116015691	127114015	0	0	0	0	0	1	0	0	Inf
chr6	127114015	127371101	0	1	0	6.67	-6.67	1	0	0	48.7136550464301
chr6	127371101	128041180	0	0	0	0	0	1	0	0	Inf
chr6	128041180	128533043	0	1	0	6.67	-6.67	1	0	0	48.7136550464301
chr6	128533043	133150267	0	0	0	0	0	1	0	0	Inf
chr6	133150267	133281853	0	1	0	6.67	-6.67	1	0	0	48.7136550464301
chr6	133281853	136350000	0	0	0	0	0	1	0	0	Inf
chr6	136350000	137095409	0	1	0	6.67	-6.67	1	0	0	48.7136550464301
chr6	137095409	141831531	0	0	0	0	0	1	0	0	Inf
chr6	141831531	141999817	0	1	0	6.67	-6.67	1	0	0	48.7136550464301
chr6	141999817	162305745	0	0	0	0	0	1	0	0	Inf
chr6	162305745	162362206	1	0	8.33	0	8.33	0.444444444444445	Inf	0.0320509965820313	Inf
chr6	162362206	162435970	1	1	8.33	6.67	1.66	1	1.26130469840658	0.0148842175286	106.848309701706
chr6	162435970	162533131	1	1	8.33	6.67	1.66	1	1.26130469840658	0.0148842175286	106.848309701706
chr6	162533131	162546145	0	1	0	6.67	-6.67	1	0	0	48.7136550464301
chr6	162546145	162572302	0	2	0	13.33	-13.33	0.487179487179487	0	0	6.63043505261078
chr6	162572302	162709020	1	2	8.33	13.33	-5	1	0.602138072302853	0.00919935448223762	13.066909643704
chr6	162709020	162735572	1	2	8.33	13.33	-5	1	0.602138072302853	0.00919935448223762	13.066909643704
chr6	162735572	162740267	1	2	8.33	13.33	-5	1	0.602138072302853	0.00919935448223762	13.066909643704
chr6	162740267	162799517	1	2	8.33	13.33	-5	1	0.602138072302853	0.00919935448223762	13.066909643704
chr6	162799517	162873146	1	2	8.33	13.33	-5	1	0.602138072302853	0.00919935448223762	13.066909643704
chr6	162873146	162877559	1	1	8.33	6.67	1.66	1	1.26130469840658	0.0148842175286	106.848309701706
chr6	162877559	162963521	1	1	8.33	6.67	1.66	1	1.26130469840658	0.0148842175286	106.848309701706
chr6	162963521	162997572	1	1	8.33	6.67	1.66	1	1.26130469840658	0.0148842175286	106.848309701706
chr6	162997572	163078521	0	1	0	6.67	-6.67	1	0	0	48.7136550464301
chr6	163078521	165820478	0	0	0	0	0	1	0	0	Inf
chr6	165820478	166013843	1	0	8.33	0	8.33	0.444444444444445	Inf	0.0320509965820313	Inf
chr6	166013843	166073963	1	0	8.33	0	8.33	0.444444444444445	Inf	0.0320509965820313	Inf
chr6	166073963	166262951	1	0	8.33	0	8.33	0.444444444444445	Inf	0.0320509965820313	Inf
chr6	166262951	166366523	1	0	8.33	0	8.33	0.444444444444445	Inf	0.0320509965820313	Inf
chr7	66497572	66701289	1	0	8.33	0	8.33	0.444444444444445	Inf	0.0320509965820313	Inf
chr7	66701289	89776944	0	0	0	0	0	1	0	0	Inf
chr7	89776944	89864707	0	1	0	6.67	-6.67	1	0	0	48.7136550464301
chr7	89864707	91587824	0	0	0	0	0	1	0	0	Inf
chr7	91587824	91810473	1	0	8.33	0	8.33	0.444444444444445	Inf	0.0320509965820313	Inf
chr7	91810473	100665065	0	0	0	0	0	1	0	0	Inf
chr7	100665065	100891340	1	0	8.33	0	8.33	0.444444444444445	Inf	0.0320509965820313	Inf
chr7	100891340	109426244	0	0	0	0	0	1	0	0	Inf
chr7	109426244	109427493	1	0	8.33	0	8.33	0.444444444444445	Inf	0.0320509965820313	Inf
chr7	109427493	109433781	2	0	16.67	0	16.67	0.188034188034188	Inf	0.23994069514232	Inf
chr7	109433781	109453946	2	1	16.67	6.67	10	0.569230769230769	2.69485200278592	0.124136140613192	176.548372873294
chr7	109453946	109458574	1	1	8.33	6.67	1.66	1	1.26130469840658	0.0148842175286	106.848309701706
chr7	109458574	109461572	0	1	0	6.67	-6.67	1	0	0	48.7136550464301
chr7	109461572	133774177	0	0	0	0	0	1	0	0	Inf
chr7	133774177	133776946	1	2	8.33	13.33	-5	1	0.602138072302853	0.00919935448223762	13.066909643704
chr7	133776946	133802727	2	2	16.67	13.33	3.34	1	1.28730507094467	0.0801285803890371	20.7193274603319
chr7	133802727	133816742	1	0	8.33	0	8.33	0.444444444444445	Inf	0.0320509965820313	Inf
chr7	133816742	134261891	0	0	0	0	0	1	0	0	Inf
chr7	134261891	134374024	1	0	8.33	0	8.33	0.444444444444445	Inf	0.0320509965820313	Inf
chr7	134374024	135167677	1	0	8.33	0	8.33	0.444444444444445	Inf	0.0320509965820313	Inf
chr7	135167677	141770088	0	0	0	0	0	1	0	0	Inf
chr7	141770088	141809609	1	0	8.33	0	8.33	0.444444444444445	Inf	0.0320509965820313	Inf
chr7	141809609	142467524	0	0	0	0	0	1	0	0	Inf
chr7	142467524	142474632	0	1	0	6.67	-6.67	1	0	0	48.7136550464301
chr7	142474632	142492573	0	2	0	13.33	-13.33	0.487179487179487	0	0	6.63043505261078
chr7	142492573	142502255	0	1	0	6.67	-6.67	1	0	0	48.7136550464301
chr7	142502255	146539334	0	0	0	0	0	1	0	0	Inf
chr7	146539334	146689043	0	1	0	6.67	-6.67	1	0	0	48.7136550464301
chr7	146689043	157079551	0	0	0	0	0	1	0	0	Inf
chr7	157079551	157233577	1	0	8.33	0	8.33	0.444444444444445	Inf	0.0320509965820313	Inf
chr8	1148287	1460410	0	1	0	6.67	-6.67	1	0	0	48.7136550464301
chr8	1460410	1561788	0	1	0	6.67	-6.67	1	0	0	48.7136550464301
chr8	1561788	3183624	0	0	0	0	0	1	0	0	Inf
chr8	3183624	3230770	0	1	0	6.67	-6.67	1	0	0	48.7136550464301
chr8	3230770	3316206	0	2	0	13.33	-13.33	0.487179487179487	0	0	6.63043505261078
chr8	3316206	3653033	0	2	0	13.33	-13.33	0.487179487179487	0	0	6.63043505261078
chr8	3653033	3706714	0	2	0	13.33	-13.33	0.487179487179487	0	0	6.63043505261078
chr8	3706714	3710324	0	2	0	13.33	-13.33	0.487179487179487	0	0	6.63043505261078
chr8	3710324	3737875	0	1	0	6.67	-6.67	1	0	0	48.7136550464301
chr8	3737875	3770057	0	1	0	6.67	-6.67	1	0	0	48.7136550464301
chr8	3770057	4166026	0	1	0	6.67	-6.67	1	0	0	48.7136550464301
chr8	4166026	4839348	0	0	0	0	0	1	0	0	Inf
chr8	4839348	5482770	1	0	8.33	0	8.33	0.444444444444445	Inf	0.0320509965820313	Inf
chr8	5482770	5884211	0	0	0	0	0	1	0	0	Inf
chr8	5884211	6259363	1	0	8.33	0	8.33	0.444444444444445	Inf	0.0320509965820313	Inf
chr8	6259363	6324975	2	0	16.67	0	16.67	0.188034188034188	Inf	0.23994069514232	Inf
chr8	6324975	6838819	1	0	8.33	0	8.33	0.444444444444445	Inf	0.0320509965820313	Inf
chr8	6838819	9372037	0	0	0	0	0	1	0	0	Inf
chr8	9372037	10111601	0	1	0	6.67	-6.67	1	0	0	48.7136550464301
chr8	10111601	10158699	0	0	0	0	0	1	0	0	Inf
chr8	10158699	10326563	0	1	0	6.67	-6.67	1	0	0	48.7136550464301
chr8	10326563	10382795	0	1	0	6.67	-6.67	1	0	0	48.7136550464301
chr8	10382795	11032425	0	1	0	6.67	-6.67	1	0	0	48.7136550464301
chr8	11032425	12655214	0	0	0	0	0	1	0	0	Inf
chr8	12655214	13613446	1	0	8.33	0	8.33	0.444444444444445	Inf	0.0320509965820313	Inf
chr8	13613446	13681244	1	0	8.33	0	8.33	0.444444444444445	Inf	0.0320509965820313	Inf
chr8	13681244	14021996	0	0	0	0	0	1	0	0	Inf
chr8	14021996	14132641	0	1	0	6.67	-6.67	1	0	0	48.7136550464301
chr8	14132641	14397665	0	1	0	6.67	-6.67	1	0	0	48.7136550464301
chr8	14397665	14487405	0	1	0	6.67	-6.67	1	0	0	48.7136550464301
chr8	14487405	14896249	0	1	0	6.67	-6.67	1	0	0	48.7136550464301
chr8	14896249	14964047	0	1	0	6.67	-6.67	1	0	0	48.7136550464301
chr8	14964047	15610088	0	1	0	6.67	-6.67	1	0	0	48.7136550464301
chr8	15610088	15643516	0	1	0	6.67	-6.67	1	0	0	48.7136550464301
chr8	15643516	15712064	0	1	0	6.67	-6.67	1	0	0	48.7136550464301
chr8	15712064	15947142	0	0	0	0	0	1	0	0	Inf
chr8	15947142	16024303	0	1	0	6.67	-6.67	1	0	0	48.7136550464301
chr8	16024303	18065940	0	0	0	0	0	1	0	0	Inf
chr8	18065940	18194456	1	0	8.33	0	8.33	0.444444444444445	Inf	0.0320509965820313	Inf
chr8	18194456	18406269	1	0	8.33	0	8.33	0.444444444444445	Inf	0.0320509965820313	Inf
chr8	18406269	19266496	0	0	0	0	0	1	0	0	Inf
chr8	19266496	19324918	1	0	8.33	0	8.33	0.444444444444445	Inf	0.0320509965820313	Inf
chr8	19324918	19364639	2	0	16.67	0	16.67	0.188034188034188	Inf	0.23994069514232	Inf
chr8	19364639	19390012	1	0	8.33	0	8.33	0.444444444444445	Inf	0.0320509965820313	Inf
chr8	19390012	24970510	0	0	0	0	0	1	0	0	Inf
chr8	24970510	24973309	0	1	0	6.67	-6.67	1	0	0	48.7136550464301
chr8	24973309	24974460	1	3	8.33	20	-11.67	0.605128205128205	0.376559685616611	0.00636492752879973	5.52577021690199
chr8	24974460	24993714	2	3	16.67	20	-3.33	1	0.80658240054602	0.0567040160503527	8.58673564806531
chr8	24993714	25006685	2	2	16.67	13.33	3.34	1	1.28730507094467	0.0801285803890371	20.7193274603319
chr8	25006685	25009122	1	0	8.33	0	8.33	0.444444444444445	Inf	0.0320509965820313	Inf
chr8	25009122	32153151	0	0	0	0	0	1	0	0	Inf
chr8	32153151	32218068	1	0	8.33	0	8.33	0.444444444444445	Inf	0.0320509965820313	Inf
chr8	32218068	33051329	1	0	8.33	0	8.33	0.444444444444445	Inf	0.0320509965820313	Inf
chr8	33051329	33089645	1	1	8.33	6.67	1.66	1	1.26130469840658	0.0148842175286	106.848309701706
chr8	33089645	33093909	2	1	16.67	6.67	10	0.569230769230769	2.69485200278592	0.124136140613192	176.548372873294
chr8	33093909	33195588	2	1	16.67	6.67	10	0.569230769230769	2.69485200278592	0.124136140613192	176.548372873294
chr8	33195588	33782331	1	1	8.33	6.67	1.66	1	1.26130469840658	0.0148842175286	106.848309701706
chr8	33782331	34132030	1	0	8.33	0	8.33	0.444444444444445	Inf	0.0320509965820313	Inf
chr8	34132030	34149384	1	1	8.33	6.67	1.66	1	1.26130469840658	0.0148842175286	106.848309701706
chr8	34149384	34185638	1	1	8.33	6.67	1.66	1	1.26130469840658	0.0148842175286	106.848309701706
chr8	34185638	34266767	2	1	16.67	6.67	10	0.569230769230769	2.69485200278592	0.124136140613192	176.548372873294
chr8	34266767	34287587	3	1	25	6.67	18.33	0.294017094017094	4.40794622373999	0.299826866317738	261.639104159587
chr8	34287587	34321236	3	0	25	0	25	0.0752136752136752	Inf	0.553645958384501	Inf
chr8	34321236	34341527	3	0	25	0	25	0.0752136752136752	Inf	0.553645958384501	Inf
chr8	34341527	34418416	3	0	25	0	25	0.0752136752136752	Inf	0.553645958384501	Inf
chr8	34418416	34791067	2	0	16.67	0	16.67	0.188034188034188	Inf	0.23994069514232	Inf
chr8	34791067	34843493	2	1	16.67	6.67	10	0.569230769230769	2.69485200278592	0.124136140613192	176.548372873294
chr8	34843493	34878505	2	1	16.67	6.67	10	0.569230769230769	2.69485200278592	0.124136140613192	176.548372873294
chr8	34878505	34967020	2	1	16.67	6.67	10	0.569230769230769	2.69485200278592	0.124136140613192	176.548372873294
chr8	34967020	34980472	2	1	16.67	6.67	10	0.569230769230769	2.69485200278592	0.124136140613192	176.548372873294
chr8	34980472	35056398	1	1	8.33	6.67	1.66	1	1.26130469840658	0.0148842175286	106.848309701706
chr8	35056398	35076304	1	0	8.33	0	8.33	0.444444444444445	Inf	0.0320509965820313	Inf
chr8	35076304	35811249	0	0	0	0	0	1	0	0	Inf
chr8	35811249	36377874	0	1	0	6.67	-6.67	1	0	0	48.7136550464301
chr8	36377874	36553820	0	2	0	13.33	-13.33	0.487179487179487	0	0	6.63043505261078
chr8	36553820	36750738	0	2	0	13.33	-13.33	0.487179487179487	0	0	6.63043505261078
chr8	36750738	36779532	0	2	0	13.33	-13.33	0.487179487179487	0	0	6.63043505261078
chr8	36779532	36904725	0	1	0	6.67	-6.67	1	0	0	48.7136550464301
chr8	36904725	37125782	0	1	0	6.67	-6.67	1	0	0	48.7136550464301
chr8	37125782	37180823	0	1	0	6.67	-6.67	1	0	0	48.7136550464301
chr8	37180823	37327474	0	1	0	6.67	-6.67	1	0	0	48.7136550464301
chr8	37327474	39220198	0	0	0	0	0	1	0	0	Inf
chr8	39220198	39230492	1	0	8.33	0	8.33	0.444444444444445	Inf	0.0320509965820313	Inf
chr8	39230492	39233131	2	1	16.67	6.67	10	0.569230769230769	2.69485200278592	0.124136140613192	176.548372873294
chr8	39233131	39365927	5	8	41.67	53.33	-11.66	0.703567101897968	0.636077133886756	0.103309494611884	3.67363175450796
chr8	39365927	39387632	5	8	41.67	53.33	-11.66	0.703567101897968	0.636077133886756	0.103309494611884	3.67363175450796
chr8	39387632	39408354	2	4	16.67	26.67	-10	0.66183574879227	0.562069468309022	0.0420763539999609	4.97035789563106
chr8	39408354	39408533	2	3	16.67	20	-3.33	1	0.80658240054602	0.0567040160503527	8.58673564806531
chr8	39408533	39429046	2	2	16.67	13.33	3.34	1	1.28730507094467	0.0801285803890371	20.7193274603319
chr8	39429046	39429518	2	1	16.67	6.67	10	0.569230769230769	2.69485200278592	0.124136140613192	176.548372873294
chr8	39429518	39449618	1	1	8.33	6.67	1.66	1	1.26130469840658	0.0148842175286	106.848309701706
chr8	39449618	39567338	1	0	8.33	0	8.33	0.444444444444445	Inf	0.0320509965820313	Inf
chr8	39567338	39728266	1	1	8.33	6.67	1.66	1	1.26130469840658	0.0148842175286	106.848309701706
chr8	39728266	40291888	1	0	8.33	0	8.33	0.444444444444445	Inf	0.0320509965820313	Inf
chr8	40291888	49509263	0	0	0	0	0	1	0	0	Inf
chr8	49509263	49577822	1	0	8.33	0	8.33	0.444444444444445	Inf	0.0320509965820313	Inf
chr8	49577822	50090568	1	0	8.33	0	8.33	0.444444444444445	Inf	0.0320509965820313	Inf
chr8	50090568	50128794	1	0	8.33	0	8.33	0.444444444444445	Inf	0.0320509965820313	Inf
chr8	50128794	50133480	0	0	0	0	0	1	0	0	Inf
chr8	50133480	50943008	0	1	0	6.67	-6.67	1	0	0	48.7136550464301
chr8	50943008	51328228	0	0	0	0	0	1	0	0	Inf
chr8	51328228	51460129	1	0	8.33	0	8.33	0.444444444444445	Inf	0.0320509965820313	Inf
chr8	51460129	52038241	0	0	0	0	0	1	0	0	Inf
chr8	52038241	52148175	1	0	8.33	0	8.33	0.444444444444445	Inf	0.0320509965820313	Inf
chr8	52148175	52674528	1	0	8.33	0	8.33	0.444444444444445	Inf	0.0320509965820313	Inf
chr8	52674528	52854046	2	0	16.67	0	16.67	0.188034188034188	Inf	0.23994069514232	Inf
chr8	52854046	52893455	2	0	16.67	0	16.67	0.188034188034188	Inf	0.23994069514232	Inf
chr8	52893455	53017401	2	0	16.67	0	16.67	0.188034188034188	Inf	0.23994069514232	Inf
chr8	53017401	53411601	1	0	8.33	0	8.33	0.444444444444445	Inf	0.0320509965820313	Inf
chr8	53411601	54781370	0	0	0	0	0	1	0	0	Inf
chr8	54781370	54880449	0	1	0	6.67	-6.67	1	0	0	48.7136550464301
chr8	54880449	57855153	0	0	0	0	0	1	0	0	Inf
chr8	57855153	57978312	0	1	0	6.67	-6.67	1	0	0	48.7136550464301
chr8	57978312	137687975	0	0	0	0	0	1	0	0	Inf
chr8	137687975	137862306	1	0	8.33	0	8.33	0.444444444444445	Inf	0.0320509965820313	Inf
chr8	137862306	143811903	0	0	0	0	0	1	0	0	Inf
chr8	143811903	144671557	1	0	8.33	0	8.33	0.444444444444445	Inf	0.0320509965820313	Inf
chr9	0	359124	0	2	0	13.33	-13.33	0.487179487179487	0	0	6.63043505261078
chr9	359124	393589	0	2	0	13.33	-13.33	0.487179487179487	0	0	6.63043505261078
chr9	393589	404114	0	1	0	6.67	-6.67	1	0	0	48.7136550464301
chr9	404114	789985	0	1	0	6.67	-6.67	1	0	0	48.7136550464301
chr9	789985	849674	0	0	0	0	0	1	0	0	Inf
chr9	849674	983278	0	1	0	6.67	-6.67	1	0	0	48.7136550464301
chr9	983278	4115223	0	0	0	0	0	1	0	0	Inf
chr9	4115223	4173094	0	1	0	6.67	-6.67	1	0	0	48.7136550464301
chr9	4173094	6638052	0	0	0	0	0	1	0	0	Inf
chr9	6638052	6919109	1	0	8.33	0	8.33	0.444444444444445	Inf	0.0320509965820313	Inf
chr9	6919109	13710271	0	0	0	0	0	1	0	0	Inf
chr9	13710271	13801061	0	1	0	6.67	-6.67	1	0	0	48.7136550464301
chr9	13801061	17222079	0	0	0	0	0	1	0	0	Inf
chr9	17222079	17321296	0	1	0	6.67	-6.67	1	0	0	48.7136550464301
chr9	17321296	21152329	0	0	0	0	0	1	0	0	Inf
chr9	21152329	21280881	0	1	0	6.67	-6.67	1	0	0	48.7136550464301
chr9	21280881	21692454	0	0	0	0	0	1	0	0	Inf
chr9	21692454	21807279	1	0	8.33	0	8.33	0.444444444444445	Inf	0.0320509965820313	Inf
chr9	21807279	25256535	0	0	0	0	0	1	0	0	Inf
chr9	25256535	25351554	0	1	0	6.67	-6.67	1	0	0	48.7136550464301
chr9	25351554	30506270	0	0	0	0	0	1	0	0	Inf
chr9	30506270	30592075	1	0	8.33	0	8.33	0.444444444444445	Inf	0.0320509965820313	Inf
chr9	30592075	30677408	1	1	8.33	6.67	1.66	1	1.26130469840658	0.0148842175286	106.848309701706
chr9	30677408	31118337	1	1	8.33	6.67	1.66	1	1.26130469840658	0.0148842175286	106.848309701706
chr9	31118337	31175153	1	1	8.33	6.67	1.66	1	1.26130469840658	0.0148842175286	106.848309701706
chr9	31175153	31233004	1	2	8.33	13.33	-5	1	0.602138072302853	0.00919935448223762	13.066909643704
chr9	31233004	31233311	1	1	8.33	6.67	1.66	1	1.26130469840658	0.0148842175286	106.848309701706
chr9	31233311	31250783	1	0	8.33	0	8.33	0.444444444444445	Inf	0.0320509965820313	Inf
chr9	31250783	31366470	0	0	0	0	0	1	0	0	Inf
chr9	31366470	31445701	0	1	0	6.67	-6.67	1	0	0	48.7136550464301
chr9	31445701	71849953	0	0	0	0	0	1	0	0	Inf
chr9	71849953	71973319	0	1	0	6.67	-6.67	1	0	0	48.7136550464301
chr9	71973319	73793856	0	0	0	0	0	1	0	0	Inf
chr9	73793856	73894182	0	1	0	6.67	-6.67	1	0	0	48.7136550464301
chr9	73894182	74954720	0	0	0	0	0	1	0	0	Inf
chr9	74954720	75148817	0	1	0	6.67	-6.67	1	0	0	48.7136550464301
chr9	75148817	75194522	0	2	0	13.33	-13.33	0.487179487179487	0	0	6.63043505261078
chr9	75194522	75286510	0	2	0	13.33	-13.33	0.487179487179487	0	0	6.63043505261078
chr9	75286510	75361129	0	2	0	13.33	-13.33	0.487179487179487	0	0	6.63043505261078
chr9	75361129	75659394	0	1	0	6.67	-6.67	1	0	0	48.7136550464301
chr9	75659394	76732448	0	0	0	0	0	1	0	0	Inf
chr9	76732448	76913552	1	0	8.33	0	8.33	0.444444444444445	Inf	0.0320509965820313	Inf
chr9	76913552	76969454	1	0	8.33	0	8.33	0.444444444444445	Inf	0.0320509965820313	Inf
chr9	76969454	78503987	0	0	0	0	0	1	0	0	Inf
chr9	78503987	78572049	1	0	8.33	0	8.33	0.444444444444445	Inf	0.0320509965820313	Inf
chr9	78572049	78948701	1	0	8.33	0	8.33	0.444444444444445	Inf	0.0320509965820313	Inf
chr9	78948701	81474535	0	0	0	0	0	1	0	0	Inf
chr9	81474535	81607149	1	0	8.33	0	8.33	0.444444444444445	Inf	0.0320509965820313	Inf
chr9	81607149	87894387	0	0	0	0	0	1	0	0	Inf
chr9	87894387	87996127	0	1	0	6.67	-6.67	1	0	0	48.7136550464301
chr9	87996127	88721600	0	0	0	0	0	1	0	0	Inf
chr9	88721600	89268129	1	0	8.33	0	8.33	0.444444444444445	Inf	0.0320509965820313	Inf
chr9	89268129	89352198	1	1	8.33	6.67	1.66	1	1.26130469840658	0.0148842175286	106.848309701706
chr9	89352198	89369304	1	1	8.33	6.67	1.66	1	1.26130469840658	0.0148842175286	106.848309701706
chr9	89369304	89747400	1	1	8.33	6.67	1.66	1	1.26130469840658	0.0148842175286	106.848309701706
chr9	89747400	89817192	1	1	8.33	6.67	1.66	1	1.26130469840658	0.0148842175286	106.848309701706
chr9	89817192	89952062	1	0	8.33	0	8.33	0.444444444444445	Inf	0.0320509965820313	Inf
chr9	89952062	90037042	1	0	8.33	0	8.33	0.444444444444445	Inf	0.0320509965820313	Inf
chr9	90037042	90319389	1	0	8.33	0	8.33	0.444444444444445	Inf	0.0320509965820313	Inf
chr9	90319389	90413627	1	0	8.33	0	8.33	0.444444444444445	Inf	0.0320509965820313	Inf
chr9	90413627	91225784	1	0	8.33	0	8.33	0.444444444444445	Inf	0.0320509965820313	Inf
chr9	91225784	92301013	0	0	0	0	0	1	0	0	Inf
chr9	92301013	92479383	0	1	0	6.67	-6.67	1	0	0	48.7136550464301
chr9	92479383	92685918	0	1	0	6.67	-6.67	1	0	0	48.7136550464301
chr9	92685918	93130781	0	1	0	6.67	-6.67	1	0	0	48.7136550464301
chr9	93130781	93215723	0	1	0	6.67	-6.67	1	0	0	48.7136550464301
chr9	93215723	94202430	0	1	0	6.67	-6.67	1	0	0	48.7136550464301
chr9	94202430	94294587	0	1	0	6.67	-6.67	1	0	0	48.7136550464301
chr9	94294587	94638449	0	1	0	6.67	-6.67	1	0	0	48.7136550464301
chr9	94638449	105763030	0	0	0	0	0	1	0	0	Inf
chr9	105763030	105833872	0	1	0	6.67	-6.67	1	0	0	48.7136550464301
chr9	105833872	107114285	0	0	0	0	0	1	0	0	Inf
chr9	107114285	107117502	1	0	8.33	0	8.33	0.444444444444445	Inf	0.0320509965820313	Inf
chr9	107117502	107261890	1	1	8.33	6.67	1.66	1	1.26130469840658	0.0148842175286	106.848309701706
chr9	107261890	107615230	1	0	8.33	0	8.33	0.444444444444445	Inf	0.0320509965820313	Inf
chr9	107615230	113577161	0	0	0	0	0	1	0	0	Inf
chr9	113577161	113667009	0	1	0	6.67	-6.67	1	0	0	48.7136550464301
chr10	8710512	8770855	1	0	8.33	0	8.33	0.444444444444445	Inf	0.0320509965820313	Inf
chr10	8770855	9376532	1	0	8.33	0	8.33	0.444444444444445	Inf	0.0320509965820313	Inf
chr10	9376532	9485713	1	0	8.33	0	8.33	0.444444444444445	Inf	0.0320509965820313	Inf
chr10	9485713	13049525	0	0	0	0	0	1	0	0	Inf
chr10	13049525	13061538	0	1	0	6.67	-6.67	1	0	0	48.7136550464301
chr10	13061538	44014423	0	0	0	0	0	1	0	0	Inf
chr10	44014423	44113876	1	0	8.33	0	8.33	0.444444444444445	Inf	0.0320509965820313	Inf
chr10	44113876	46682676	0	0	0	0	0	1	0	0	Inf
chr10	46682676	47414043	0	1	0	6.67	-6.67	1	0	0	48.7136550464301
chr10	47414043	52821835	0	0	0	0	0	1	0	0	Inf
chr10	52821835	53271449	0	1	0	6.67	-6.67	1	0	0	48.7136550464301
chr10	53271449	57891855	0	0	0	0	0	1	0	0	Inf
chr10	57891855	58544685	1	0	8.33	0	8.33	0.444444444444445	Inf	0.0320509965820313	Inf
chr10	58544685	59366282	0	0	0	0	0	1	0	0	Inf
chr10	59366282	59425129	1	0	8.33	0	8.33	0.444444444444445	Inf	0.0320509965820313	Inf
chr10	59425129	60195462	0	0	0	0	0	1	0	0	Inf
chr10	60195462	60342276	1	0	8.33	0	8.33	0.444444444444445	Inf	0.0320509965820313	Inf
chr10	60342276	60511860	0	0	0	0	0	1	0	0	Inf
chr10	60511860	60588298	1	0	8.33	0	8.33	0.444444444444445	Inf	0.0320509965820313	Inf
chr10	60588298	62635690	0	0	0	0	0	1	0	0	Inf
chr10	62635690	62785860	1	0	8.33	0	8.33	0.444444444444445	Inf	0.0320509965820313	Inf
chr10	62785860	63433027	1	0	8.33	0	8.33	0.444444444444445	Inf	0.0320509965820313	Inf
chr10	63433027	64672250	0	0	0	0	0	1	0	0	Inf
chr10	64672250	64674664	0	1	0	6.67	-6.67	1	0	0	48.7136550464301
chr10	64674664	64750603	1	1	8.33	6.67	1.66	1	1.26130469840658	0.0148842175286	106.848309701706
chr10	64750603	64829755	0	1	0	6.67	-6.67	1	0	0	48.7136550464301
chr10	64829755	67292512	0	0	0	0	0	1	0	0	Inf
chr10	67292512	67326107	1	1	8.33	6.67	1.66	1	1.26130469840658	0.0148842175286	106.848309701706
chr10	67326107	67477160	0	0	0	0	0	1	0	0	Inf
chr10	67477160	67548343	1	0	8.33	0	8.33	0.444444444444445	Inf	0.0320509965820313	Inf
chr10	67548343	68843454	0	0	0	0	0	1	0	0	Inf
chr10	68843454	68925549	1	0	8.33	0	8.33	0.444444444444445	Inf	0.0320509965820313	Inf
chr10	68925549	73722429	0	0	0	0	0	1	0	0	Inf
chr10	73722429	73883622	1	0	8.33	0	8.33	0.444444444444445	Inf	0.0320509965820313	Inf
chr10	73883622	74282549	2	0	16.67	0	16.67	0.188034188034188	Inf	0.23994069514232	Inf
chr10	74282549	74520799	2	0	16.67	0	16.67	0.188034188034188	Inf	0.23994069514232	Inf
chr10	74520799	74661540	2	0	16.67	0	16.67	0.188034188034188	Inf	0.23994069514232	Inf
chr10	74661540	74665750	1	0	8.33	0	8.33	0.444444444444445	Inf	0.0320509965820313	Inf
chr10	74665750	78293985	0	0	0	0	0	1	0	0	Inf
chr10	78293985	78405700	1	0	8.33	0	8.33	0.444444444444445	Inf	0.0320509965820313	Inf
chr10	78405700	89496985	0	0	0	0	0	1	0	0	Inf
chr10	89496985	89701024	0	1	0	6.67	-6.67	1	0	0	48.7136550464301
chr10	89701024	89768335	1	1	8.33	6.67	1.66	1	1.26130469840658	0.0148842175286	106.848309701706
chr10	89768335	89817456	0	1	0	6.67	-6.67	1	0	0	48.7136550464301
chr10	89817456	114921010	0	0	0	0	0	1	0	0	Inf
chr10	114921010	115400078	0	1	0	6.67	-6.67	1	0	0	48.7136550464301
chr10	115400078	117260765	0	0	0	0	0	1	0	0	Inf
chr10	117260765	117414615	1	0	8.33	0	8.33	0.444444444444445	Inf	0.0320509965820313	Inf
chr11	4967313	4967386	0	1	0	6.67	-6.67	1	0	0	48.7136550464301
chr11	4967386	4977738	0	3	0	20	-20	0.230769230769231	0	0	2.93163654774379
chr11	4977738	4980649	0	2	0	13.33	-13.33	0.487179487179487	0	0	6.63043505261078
chr11	4980649	5780724	0	0	0	0	0	1	0	0	Inf
chr11	5780724	5821272	0	1	0	6.67	-6.67	1	0	0	48.7136550464301
chr11	5821272	6468762	0	0	0	0	0	1	0	0	Inf
chr11	6468762	7360201	1	0	8.33	0	8.33	0.444444444444445	Inf	0.0320509965820313	Inf
chr11	7360201	39094276	0	0	0	0	0	1	0	0	Inf
chr11	39094276	39282460	0	1	0	6.67	-6.67	1	0	0	48.7136550464301
chr11	39282460	45985919	0	0	0	0	0	1	0	0	Inf
chr11	45985919	46379102	1	0	8.33	0	8.33	0.444444444444445	Inf	0.0320509965820313	Inf
chr11	46379102	54701633	0	0	0	0	0	1	0	0	Inf
chr11	54701633	55629592	1	0	8.33	0	8.33	0.444444444444445	Inf	0.0320509965820313	Inf
chr11	55629592	59807340	0	0	0	0	0	1	0	0	Inf
chr11	59807340	59866110	1	0	8.33	0	8.33	0.444444444444445	Inf	0.0320509965820313	Inf
chr11	59866110	62174703	0	0	0	0	0	1	0	0	Inf
chr11	62174703	62801846	1	0	8.33	0	8.33	0.444444444444445	Inf	0.0320509965820313	Inf
chr11	62801846	62916111	0	0	0	0	0	1	0	0	Inf
chr11	62916111	63075427	1	0	8.33	0	8.33	0.444444444444445	Inf	0.0320509965820313	Inf
chr11	63075427	76555928	0	0	0	0	0	1	0	0	Inf
chr11	76555928	76748410	1	0	8.33	0	8.33	0.444444444444445	Inf	0.0320509965820313	Inf
chr11	76748410	117326990	0	0	0	0	0	1	0	0	Inf
chr11	117326990	117433852	0	1	0	6.67	-6.67	1	0	0	48.7136550464301
chr11	117433852	121530137	0	0	0	0	0	1	0	0	Inf
chr11	121530137	121661463	0	1	0	6.67	-6.67	1	0	0	48.7136550464301
chr15	24677763	24760965	1	0	8.33	0	8.33	0.444444444444445	Inf	0.0320509965820313	Inf
chr15	24760965	34694979	0	0	0	0	0	1	0	0	Inf
chr15	34694979	34805335	1	0	8.33	0	8.33	0.444444444444445	Inf	0.0320509965820313	Inf
chr15	34805335	34981402	0	0	0	0	0	1	0	0	Inf
chr15	34981402	35054585	1	0	8.33	0	8.33	0.444444444444445	Inf	0.0320509965820313	Inf
chr15	35054585	39195858	0	0	0	0	0	1	0	0	Inf
chr15	39195858	39670068	1	0	8.33	0	8.33	0.444444444444445	Inf	0.0320509965820313	Inf
chr15	39670068	39732240	2	0	16.67	0	16.67	0.188034188034188	Inf	0.23994069514232	Inf
chr15	39732240	40079940	1	0	8.33	0	8.33	0.444444444444445	Inf	0.0320509965820313	Inf
chr15	40079940	45512084	0	0	0	0	0	1	0	0	Inf
chr15	45512084	45649891	1	0	8.33	0	8.33	0.444444444444445	Inf	0.0320509965820313	Inf
chr15	45649891	46160537	1	0	8.33	0	8.33	0.444444444444445	Inf	0.0320509965820313	Inf
chr15	46160537	46171582	1	1	8.33	6.67	1.66	1	1.26130469840658	0.0148842175286	106.848309701706
chr15	46171582	46279652	1	2	8.33	13.33	-5	1	0.602138072302853	0.00919935448223762	13.066909643704
chr15	46279652	46281826	1	1	8.33	6.67	1.66	1	1.26130469840658	0.0148842175286	106.848309701706
chr15	46281826	46302625	1	0	8.33	0	8.33	0.444444444444445	Inf	0.0320509965820313	Inf
chr15	46302625	46307232	1	0	8.33	0	8.33	0.444444444444445	Inf	0.0320509965820313	Inf
chr15	46307232	46467721	2	0	16.67	0	16.67	0.188034188034188	Inf	0.23994069514232	Inf
chr15	46467721	46696113	1	0	8.33	0	8.33	0.444444444444445	Inf	0.0320509965820313	Inf
chr15	46696113	47080582	1	0	8.33	0	8.33	0.444444444444445	Inf	0.0320509965820313	Inf
chr15	47080582	47211423	1	0	8.33	0	8.33	0.444444444444445	Inf	0.0320509965820313	Inf
chr15	47211423	47719519	1	0	8.33	0	8.33	0.444444444444445	Inf	0.0320509965820313	Inf
chr15	47719519	47753798	1	0	8.33	0	8.33	0.444444444444445	Inf	0.0320509965820313	Inf
chr15	47753798	47834468	2	0	16.67	0	16.67	0.188034188034188	Inf	0.23994069514232	Inf
chr15	47834468	48089355	1	0	8.33	0	8.33	0.444444444444445	Inf	0.0320509965820313	Inf
chr15	48089355	48149889	2	0	16.67	0	16.67	0.188034188034188	Inf	0.23994069514232	Inf
chr15	48149889	48736561	2	0	16.67	0	16.67	0.188034188034188	Inf	0.23994069514232	Inf
chr15	48736561	48861644	2	0	16.67	0	16.67	0.188034188034188	Inf	0.23994069514232	Inf
chr15	48861644	49011244	2	0	16.67	0	16.67	0.188034188034188	Inf	0.23994069514232	Inf
chr15	49011244	49123828	2	0	16.67	0	16.67	0.188034188034188	Inf	0.23994069514232	Inf
chr15	49123828	49275414	1	0	8.33	0	8.33	0.444444444444445	Inf	0.0320509965820313	Inf
chr15	49275414	49789074	1	0	8.33	0	8.33	0.444444444444445	Inf	0.0320509965820313	Inf
chr15	49789074	51160790	0	0	0	0	0	1	0	0	Inf
chr15	51160790	52103368	1	0	8.33	0	8.33	0.444444444444445	Inf	0.0320509965820313	Inf
chr15	52103368	52103721	2	0	16.67	0	16.67	0.188034188034188	Inf	0.23994069514232	Inf
chr15	52103721	52242810	2	0	16.67	0	16.67	0.188034188034188	Inf	0.23994069514232	Inf
chr15	52242810	52246882	2	1	16.67	6.67	10	0.569230769230769	2.69485200278592	0.124136140613192	176.548372873294
chr15	52246882	52257172	2	1	16.67	6.67	10	0.569230769230769	2.69485200278592	0.124136140613192	176.548372873294
chr15	52257172	52391481	2	1	16.67	6.67	10	0.569230769230769	2.69485200278592	0.124136140613192	176.548372873294
chr15	52391481	52482094	3	1	25	6.67	18.33	0.294017094017094	4.40794622373999	0.299826866317738	261.639104159587
chr15	52482094	52709905	2	1	16.67	6.67	10	0.569230769230769	2.69485200278592	0.124136140613192	176.548372873294
chr15	52709905	52836537	2	1	16.67	6.67	10	0.569230769230769	2.69485200278592	0.124136140613192	176.548372873294
chr15	52836537	52981988	1	1	8.33	6.67	1.66	1	1.26130469840658	0.0148842175286	106.848309701706
chr15	52981988	52987227	1	0	8.33	0	8.33	0.444444444444445	Inf	0.0320509965820313	Inf
chr15	52987227	56023160	0	0	0	0	0	1	0	0	Inf
chr15	56023160	56151073	1	0	8.33	0	8.33	0.444444444444445	Inf	0.0320509965820313	Inf
chr15	56151073	62154989	0	0	0	0	0	1	0	0	Inf
chr15	62154989	62382754	1	0	8.33	0	8.33	0.444444444444445	Inf	0.0320509965820313	Inf
chr15	62382754	72065609	0	0	0	0	0	1	0	0	Inf
chr15	72065609	72265833	1	0	8.33	0	8.33	0.444444444444445	Inf	0.0320509965820313	Inf
chr15	72265833	76809809	0	0	0	0	0	1	0	0	Inf
chr15	76809809	76833255	0	1	0	6.67	-6.67	1	0	0	48.7136550464301
chr15	76833255	76869859	1	1	8.33	6.67	1.66	1	1.26130469840658	0.0148842175286	106.848309701706
chr15	76869859	76902187	1	2	8.33	13.33	-5	1	0.602138072302853	0.00919935448223762	13.066909643704
chr15	76902187	76902665	1	1	8.33	6.67	1.66	1	1.26130469840658	0.0148842175286	106.848309701706
chr15	76902665	76940835	0	1	0	6.67	-6.67	1	0	0	48.7136550464301
chr15	76940835	79800031	0	0	0	0	0	1	0	0	Inf
chr15	79800031	79863829	2	0	16.67	0	16.67	0.188034188034188	Inf	0.23994069514232	Inf
chr15	79863829	101577472	0	0	0	0	0	1	0	0	Inf
chr15	101577472	102531392	1	0	8.33	0	8.33	0.444444444444445	Inf	0.0320509965820313	Inf
chr18	3381647	4335515	1	0	8.33	0	8.33	0.444444444444445	Inf	0.0320509965820313	Inf
chr18	4335515	10803128	0	0	0	0	0	1	0	0	Inf
chr18	10803128	10929249	1	0	8.33	0	8.33	0.444444444444445	Inf	0.0320509965820313	Inf
chr18	10929249	12031006	0	0	0	0	0	1	0	0	Inf
chr18	12031006	12038040	0	1	0	6.67	-6.67	1	0	0	48.7136550464301
chr18	12038040	12162307	1	1	8.33	6.67	1.66	1	1.26130469840658	0.0148842175286	106.848309701706
chr18	12162307	12256599	0	1	0	6.67	-6.67	1	0	0	48.7136550464301
chr18	12256599	23055725	0	0	0	0	0	1	0	0	Inf
chr18	23055725	23059572	0	1	0	6.67	-6.67	1	0	0	48.7136550464301
chr18	23059572	23098934	0	2	0	13.33	-13.33	0.487179487179487	0	0	6.63043505261078
chr18	23098934	23164836	1	2	8.33	13.33	-5	1	0.602138072302853	0.00919935448223762	13.066909643704
chr18	23164836	23182644	2	2	16.67	13.33	3.34	1	1.28730507094467	0.0801285803890371	20.7193274603319
chr18	23182644	23188787	3	2	25	13.33	11.67	0.628019323671498	2.10423275818784	0.197721861426734	30.1004194434481
chr18	23188787	23198168	3	1	25	6.67	18.33	0.294017094017094	4.40794622373999	0.299826866317738	261.639104159587
chr18	23198168	23212756	3	0	25	0	25	0.0752136752136752	Inf	0.553645958384501	Inf
chr18	23212756	23277912	2	0	16.67	0	16.67	0.188034188034188	Inf	0.23994069514232	Inf
chr18	23277912	23286166	1	0	8.33	0	8.33	0.444444444444445	Inf	0.0320509965820313	Inf
chr18	23286166	26111260	0	0	0	0	0	1	0	0	Inf
chr18	26111260	27008487	0	1	0	6.67	-6.67	1	0	0	48.7136550464301
chr18	27008487	29819025	0	0	0	0	0	1	0	0	Inf
chr18	29819025	30304423	0	1	0	6.67	-6.67	1	0	0	48.7136550464301
chr18	30304423	30377252	0	1	0	6.67	-6.67	1	0	0	48.7136550464301
chr18	30377252	30383039	0	2	0	13.33	-13.33	0.487179487179487	0	0	6.63043505261078
chr18	30383039	30630898	0	2	0	13.33	-13.33	0.487179487179487	0	0	6.63043505261078
chr18	30630898	30813311	0	2	0	13.33	-13.33	0.487179487179487	0	0	6.63043505261078
chr18	30813311	30924521	0	1	0	6.67	-6.67	1	0	0	48.7136550464301
chr18	30924521	31047994	0	1	0	6.67	-6.67	1	0	0	48.7136550464301
chr18	31047994	33313257	0	0	0	0	0	1	0	0	Inf
chr18	33313257	33454071	0	1	0	6.67	-6.67	1	0	0	48.7136550464301
chr18	33454071	34954464	0	0	0	0	0	1	0	0	Inf
chr18	34954464	35054679	0	1	0	6.67	-6.67	1	0	0	48.7136550464301
chr18	35054679	35108469	0	0	0	0	0	1	0	0	Inf
chr18	35108469	35345914	0	1	0	6.67	-6.67	1	0	0	48.7136550464301
chr18	35345914	35491358	1	1	8.33	6.67	1.66	1	1.26130469840658	0.0148842175286	106.848309701706
chr18	35491358	35594803	0	1	0	6.67	-6.67	1	0	0	48.7136550464301
chr18	35594803	35710633	0	1	0	6.67	-6.67	1	0	0	48.7136550464301
chr18	35710633	35716072	0	0	0	0	0	1	0	0	Inf
chr18	35716072	35876902	1	0	8.33	0	8.33	0.444444444444445	Inf	0.0320509965820313	Inf
chr18	35876902	36851858	1	0	8.33	0	8.33	0.444444444444445	Inf	0.0320509965820313	Inf
chr18	36851858	37056866	0	0	0	0	0	1	0	0	Inf
chr18	37056866	37253554	1	0	8.33	0	8.33	0.444444444444445	Inf	0.0320509965820313	Inf
chr18	37253554	38200695	0	0	0	0	0	1	0	0	Inf
chr18	38200695	38202864	1	0	8.33	0	8.33	0.444444444444445	Inf	0.0320509965820313	Inf
chr18	38202864	38257972	4	0	33.33	0	33.33	0.0282051282051282	Inf	0.947726676265331	Inf
chr18	38257972	38278853	4	1	33.33	6.67	26.66	0.138981791155704	6.50691364821674	0.524901478966971	367.842758177488
chr18	38278853	38283439	3	1	25	6.67	18.33	0.294017094017094	4.40794622373999	0.299826866317738	261.639104159587
chr18	38283439	39841055	0	0	0	0	0	1	0	0	Inf
chr18	39841055	40389384	0	1	0	6.67	-6.67	1	0	0	48.7136550464301
chr18	40389384	40472184	0	1	0	6.67	-6.67	1	0	0	48.7136550464301
chr18	40472184	40941431	0	1	0	6.67	-6.67	1	0	0	48.7136550464301
chr18	40941431	43296517	0	0	0	0	0	1	0	0	Inf
chr18	43296517	43424980	0	1	0	6.67	-6.67	1	0	0	48.7136550464301
chr18	43424980	48297494	0	0	0	0	0	1	0	0	Inf
chr18	48297494	48968109	1	0	8.33	0	8.33	0.444444444444445	Inf	0.0320509965820313	Inf
chr18	48968109	50545988	0	0	0	0	0	1	0	0	Inf
chr18	50545988	50683602	1	0	8.33	0	8.33	0.444444444444445	Inf	0.0320509965820313	Inf
chr18	50683602	51368030	0	0	0	0	0	1	0	0	Inf
chr18	51368030	51388473	1	0	8.33	0	8.33	0.444444444444445	Inf	0.0320509965820313	Inf
chr18	51388473	51403239	2	0	16.67	0	16.67	0.188034188034188	Inf	0.23994069514232	Inf
chr18	51403239	51512613	3	0	25	0	25	0.0752136752136752	Inf	0.553645958384501	Inf
chr18	51512613	51518813	2	0	16.67	0	16.67	0.188034188034188	Inf	0.23994069514232	Inf
chr18	51518813	51520705	1	0	8.33	0	8.33	0.444444444444445	Inf	0.0320509965820313	Inf
chr18	51520705	58313569	0	0	0	0	0	1	0	0	Inf
chr18	58313569	58473606	1	0	8.33	0	8.33	0.444444444444445	Inf	0.0320509965820313	Inf
chr18	58473606	77634297	0	0	0	0	0	1	0	0	Inf
chr18	77634297	78077248	0	1	0	6.67	-6.67	1	0	0	48.7136550464301
chr19	12554044	12768017	1	0	8.33	0	8.33	0.444444444444445	Inf	0.0320509965820313	Inf
chr19	12768017	20588956	0	0	0	0	0	1	0	0	Inf
chr19	20588956	20595435	1	0	8.33	0	8.33	0.444444444444445	Inf	0.0320509965820313	Inf
chr19	20595435	20597325	1	1	8.33	6.67	1.66	1	1.26130469840658	0.0148842175286	106.848309701706
chr19	20597325	20718635	1	2	8.33	13.33	-5	1	0.602138072302853	0.00919935448223762	13.066909643704
chr19	20718635	20721064	1	1	8.33	6.67	1.66	1	1.26130469840658	0.0148842175286	106.848309701706
chr19	20721064	20721342	0	1	0	6.67	-6.67	1	0	0	48.7136550464301
chr19	20721342	35835729	0	0	0	0	0	1	0	0	Inf
chr19	35835729	35836244	1	0	8.33	0	8.33	0.444444444444445	Inf	0.0320509965820313	Inf
chr19	35836244	35838596	1	1	8.33	6.67	1.66	1	1.26130469840658	0.0148842175286	106.848309701706
chr19	35838596	35872403	2	2	16.67	13.33	3.34	1	1.28730507094467	0.0801285803890371	20.7193274603319
chr19	35872403	35874583	1	2	8.33	13.33	-5	1	0.602138072302853	0.00919935448223762	13.066909643704
chr19	35874583	35877628	1	1	8.33	6.67	1.66	1	1.26130469840658	0.0148842175286	106.848309701706
chrX	6614981	6730226	1	0	8.33	0	8.33	0.444444444444445	Inf	0.0320509965820313	Inf
chrX	6730226	6748252	1	0	8.33	0	8.33	0.444444444444445	Inf	0.0320509965820313	Inf
chrX	6748252	6866304	1	1	8.33	6.67	1.66	1	1.26130469840658	0.0148842175286	106.848309701706
chrX	6866304	7352069	0	1	0	6.67	-6.67	1	0	0	48.7136550464301
chrX	7352069	7383978	1	1	8.33	6.67	1.66	1	1.26130469840658	0.0148842175286	106.848309701706
chrX	7383978	7441966	1	2	8.33	13.33	-5	1	0.602138072302853	0.00919935448223762	13.066909643704
chrX	7441966	7448491	1	1	8.33	6.67	1.66	1	1.26130469840658	0.0148842175286	106.848309701706
chrX	7448491	7457854	1	0	8.33	0	8.33	0.444444444444445	Inf	0.0320509965820313	Inf
chrX	7457854	7480656	1	1	8.33	6.67	1.66	1	1.26130469840658	0.0148842175286	106.848309701706
chrX	7480656	7571910	0	1	0	6.67	-6.67	1	0	0	48.7136550464301
chrX	7571910	7864660	0	0	0	0	0	1	0	0	Inf
chrX	7864660	7930107	0	1	0	6.67	-6.67	1	0	0	48.7136550464301
chrX	7930107	20228426	0	0	0	0	0	1	0	0	Inf
chrX	20228426	20384045	1	0	8.33	0	8.33	0.444444444444445	Inf	0.0320509965820313	Inf
chrX	20384045	34524840	0	0	0	0	0	1	0	0	Inf
chrX	34524840	34656251	0	1	0	6.67	-6.67	1	0	0	48.7136550464301
chrX	34656251	36286938	0	0	0	0	0	1	0	0	Inf
chrX	36286938	36392275	0	1	0	6.67	-6.67	1	0	0	48.7136550464301
chrX	36392275	39430805	0	0	0	0	0	1	0	0	Inf
chrX	39430805	39527251	0	1	0	6.67	-6.67	1	0	0	48.7136550464301
chrX	39527251	51064945	0	0	0	0	0	1	0	0	Inf
chrX	51064945	51071847	0	1	0	6.67	-6.67	1	0	0	48.7136550464301
chrX	51071847	51188625	1	1	8.33	6.67	1.66	1	1.26130469840658	0.0148842175286	106.848309701706
chrX	51188625	51197186	1	0	8.33	0	8.33	0.444444444444445	Inf	0.0320509965820313	Inf
chrX	51197186	51348001	0	0	0	0	0	1	0	0	Inf
chrX	51348001	51487310	1	0	8.33	0	8.33	0.444444444444445	Inf	0.0320509965820313	Inf
chrX	51487310	53320650	0	0	0	0	0	1	0	0	Inf
chrX	53320650	53909820	0	1	0	6.67	-6.67	1	0	0	48.7136550464301
chrX	53909820	58460172	0	0	0	0	0	1	0	0	Inf
chrX	58460172	58473610	1	0	8.33	0	8.33	0.444444444444445	Inf	0.0320509965820313	Inf
chrX	58473610	59357188	2	0	16.67	0	16.67	0.188034188034188	Inf	0.23994069514232	Inf
chrX	59357188	63329956	0	0	0	0	0	1	0	0	Inf
chrX	63329956	63479171	0	1	0	6.67	-6.67	1	0	0	48.7136550464301
chrX	63479171	78515562	0	0	0	0	0	1	0	0	Inf
chrX	78515562	78591377	0	1	0	6.67	-6.67	1	0	0	48.7136550464301
chrX	78591377	78595561	1	1	8.33	6.67	1.66	1	1.26130469840658	0.0148842175286	106.848309701706
chrX	78595561	79133158	1	0	8.33	0	8.33	0.444444444444445	Inf	0.0320509965820313	Inf
chrX	79133158	79164475	1	1	8.33	6.67	1.66	1	1.26130469840658	0.0148842175286	106.848309701706
chrX	79164475	79257968	0	1	0	6.67	-6.67	1	0	0	48.7136550464301
chrX	79257968	80609893	0	0	0	0	0	1	0	0	Inf
chrX	80609893	80688036	0	1	0	6.67	-6.67	1	0	0	48.7136550464301
chrX	80688036	81050351	0	0	0	0	0	1	0	0	Inf
chrX	81050351	81156448	1	0	8.33	0	8.33	0.444444444444445	Inf	0.0320509965820313	Inf
chrX	81156448	81759876	0	0	0	0	0	1	0	0	Inf
chrX	81759876	82149015	1	0	8.33	0	8.33	0.444444444444445	Inf	0.0320509965820313	Inf
chrX	82149015	85295248	0	0	0	0	0	1	0	0	Inf
chrX	85295248	86102148	1	0	8.33	0	8.33	0.444444444444445	Inf	0.0320509965820313	Inf
chrX	86102148	86964308	1	0	8.33	0	8.33	0.444444444444445	Inf	0.0320509965820313	Inf
chrX	86964308	89342762	0	0	0	0	0	1	0	0	Inf
chrX	89342762	89366934	1	0	8.33	0	8.33	0.444444444444445	Inf	0.0320509965820313	Inf
chrX	89366934	89494765	2	0	16.67	0	16.67	0.188034188034188	Inf	0.23994069514232	Inf
chrX	89494765	89526585	2	0	16.67	0	16.67	0.188034188034188	Inf	0.23994069514232	Inf
chrX	89526585	89627952	2	1	16.67	6.67	10	0.569230769230769	2.69485200278592	0.124136140613192	176.548372873294
chrX	89627952	89857702	3	1	25	6.67	18.33	0.294017094017094	4.40794622373999	0.299826866317738	261.639104159587
chrX	89857702	89878947	2	1	16.67	6.67	10	0.569230769230769	2.69485200278592	0.124136140613192	176.548372873294
chrX	89878947	89879380	1	1	8.33	6.67	1.66	1	1.26130469840658	0.0148842175286	106.848309701706
chrX	89879380	91818068	0	0	0	0	0	1	0	0	Inf
chrX	91818068	92275281	0	1	0	6.67	-6.67	1	0	0	48.7136550464301
chrX	92275281	96443416	0	0	0	0	0	1	0	0	Inf
chrX	96443416	96580743	0	1	0	6.67	-6.67	1	0	0	48.7136550464301
chrX	96580743	96804002	0	1	0	6.67	-6.67	1	0	0	48.7136550464301
chrX	96804002	103581327	0	0	0	0	0	1	0	0	Inf
chrX	103581327	103741497	0	1	0	6.67	-6.67	1	0	0	48.7136550464301
chrX	103741497	104263364	0	0	0	0	0	1	0	0	Inf
chrX	104263364	104435104	0	1	0	6.67	-6.67	1	0	0	48.7136550464301
chrX	104435104	104856572	0	0	0	0	0	1	0	0	Inf
chrX	104856572	104997217	0	1	0	6.67	-6.67	1	0	0	48.7136550464301
chrX	104997217	108201101	0	0	0	0	0	1	0	0	Inf
chrX	108201101	108286492	0	1	0	6.67	-6.67	1	0	0	48.7136550464301
chrX	108286492	110645942	0	0	0	0	0	1	0	0	Inf
chrX	110645942	110739433	1	0	8.33	0	8.33	0.444444444444445	Inf	0.0320509965820313	Inf
chrX	110739433	115015721	0	0	0	0	0	1	0	0	Inf
chrX	115015721	115087222	0	1	0	6.67	-6.67	1	0	0	48.7136550464301
chrX	115087222	123687447	0	0	0	0	0	1	0	0	Inf
chrX	123687447	123735328	1	0	8.33	0	8.33	0.444444444444445	Inf	0.0320509965820313	Inf
chrX	123735328	125836449	0	0	0	0	0	1	0	0	Inf
chrX	125836449	125988115	0	1	0	6.67	-6.67	1	0	0	48.7136550464301
chrX	125988115	126638518	0	0	0	0	0	1	0	0	Inf
chrX	126638518	126782855	1	0	8.33	0	8.33	0.444444444444445	Inf	0.0320509965820313	Inf
chrX	126782855	127557530	1	0	8.33	0	8.33	0.444444444444445	Inf	0.0320509965820313	Inf
chrX	127557530	131254644	0	0	0	0	0	1	0	0	Inf
chrX	131254644	131362648	0	1	0	6.67	-6.67	1	0	0	48.7136550464301
chrX	131362648	133730759	0	0	0	0	0	1	0	0	Inf
chrX	133730759	133837427	0	1	0	6.67	-6.67	1	0	0	48.7136550464301
chrX	133837427	139314258	0	0	0	0	0	1	0	0	Inf
chrX	139314258	139632338	0	1	0	6.67	-6.67	1	0	0	48.7136550464301
chrX	139632338	147638940	0	0	0	0	0	1	0	0	Inf
chrX	147638940	147752160	0	1	0	6.67	-6.67	1	0	0	48.7136550464301
chrX	147752160	148391538	0	1	0	6.67	-6.67	1	0	0	48.7136550464301
chrX	148391538	148534846	0	1	0	6.67	-6.67	1	0	0	48.7136550464301
chr1	8490495	8704800	1	0	8.33	0	8.33	0.444444444444445	Inf	0.0320509965820313	Inf
chr1	8704800	25530550	0	0	0	0	0	1	0	0	Inf
chr1	25530550	25532279	1	0	8.33	0	8.33	0.444444444444445	Inf	0.0320509965820313	Inf
chr1	25532279	25552210	1	1	8.33	6.67	1.66	1	1.26130469840658	0.0148842175286	106.848309701706
chr1	25552210	25554856	1	3	8.33	20	-11.67	0.605128205128205	0.376559685616611	0.00636492752879973	5.52577021690199
chr1	25554856	25557631	1	4	8.33	26.67	-18.34	0.341880341880342	0.26206908847745	0.00466687936623555	3.23143744379916
chr1	25557631	25654244	1	5	8.33	33.33	-25	0.181902638424377	0.192688078833757	0.00353596613327998	2.16445628892685
chr1	25654244	25668249	0	4	0	26.67	-26.67	0.105982905982906	0	0	1.75180079497504
chr1	25668249	25675619	0	2	0	13.33	-13.33	0.487179487179487	0	0	6.63043505261078
chr1	25675619	25678369	0	1	0	6.67	-6.67	1	0	0	48.7136550464301
chr1	25678369	34258257	0	0	0	0	0	1	0	0	Inf
chr1	34258257	34312268	1	0	8.33	0	8.33	0.444444444444445	Inf	0.0320509965820313	Inf
chr1	34312268	35048145	1	0	8.33	0	8.33	0.444444444444445	Inf	0.0320509965820313	Inf
chr1	35048145	35127237	1	0	8.33	0	8.33	0.444444444444445	Inf	0.0320509965820313	Inf
chr1	35127237	43516289	0	0	0	0	0	1	0	0	Inf
chr1	43516289	43613782	0	1	0	6.67	-6.67	1	0	0	48.7136550464301
chr1	43613782	50151395	0	0	0	0	0	1	0	0	Inf
chr1	50151395	50238748	0	1	0	6.67	-6.67	1	0	0	48.7136550464301
chr1	50238748	50387962	0	2	0	13.33	-13.33	0.487179487179487	0	0	6.63043505261078
chr1	50387962	50434686	0	1	0	6.67	-6.67	1	0	0	48.7136550464301
chr1	50434686	53120254	0	0	0	0	0	1	0	0	Inf
chr1	53120254	53484494	1	0	8.33	0	8.33	0.444444444444445	Inf	0.0320509965820313	Inf
chr1	53484494	54071129	0	0	0	0	0	1	0	0	Inf
chr1	54071129	54177799	1	0	8.33	0	8.33	0.444444444444445	Inf	0.0320509965820313	Inf
chr1	54177799	64085696	0	0	0	0	0	1	0	0	Inf
chr1	64085696	64189965	0	1	0	6.67	-6.67	1	0	0	48.7136550464301
chr1	64189965	65272687	0	0	0	0	0	1	0	0	Inf
chr1	65272687	65464905	0	1	0	6.67	-6.67	1	0	0	48.7136550464301
chr1	65464905	66585810	0	0	0	0	0	1	0	0	Inf
chr1	66585810	66687749	0	1	0	6.67	-6.67	1	0	0	48.7136550464301
chr1	66687749	67319522	0	0	0	0	0	1	0	0	Inf
chr1	67319522	67513461	1	0	8.33	0	8.33	0.444444444444445	Inf	0.0320509965820313	Inf
chr1	67513461	72814597	0	0	0	0	0	1	0	0	Inf
chr1	72814597	72915824	1	0	8.33	0	8.33	0.444444444444445	Inf	0.0320509965820313	Inf
chr1	72915824	73008722	1	0	8.33	0	8.33	0.444444444444445	Inf	0.0320509965820313	Inf
chr1	73008722	73092629	1	0	8.33	0	8.33	0.444444444444445	Inf	0.0320509965820313	Inf
chr1	73092629	83135595	0	0	0	0	0	1	0	0	Inf
chr1	83135595	83217159	1	0	8.33	0	8.33	0.444444444444445	Inf	0.0320509965820313	Inf
chr1	83217159	101204569	0	0	0	0	0	1	0	0	Inf
chr1	101204569	101356660	1	0	8.33	0	8.33	0.444444444444445	Inf	0.0320509965820313	Inf
chr1	101356660	109972717	0	0	0	0	0	1	0	0	Inf
chr1	109972717	110146364	0	1	0	6.67	-6.67	1	0	0	48.7136550464301
chr1	110146364	111368243	0	0	0	0	0	1	0	0	Inf
chr1	111368243	111370452	0	1	0	6.67	-6.67	1	0	0	48.7136550464301
chr1	111370452	111390153	0	2	0	13.33	-13.33	0.487179487179487	0	0	6.63043505261078
chr1	111390153	111393615	0	1	0	6.67	-6.67	1	0	0	48.7136550464301
chr1	111393615	112597540	0	0	0	0	0	1	0	0	Inf
chr1	112597540	112669058	0	1	0	6.67	-6.67	1	0	0	48.7136550464301
chr1	112669058	112670396	1	1	8.33	6.67	1.66	1	1.26130469840658	0.0148842175286	106.848309701706
chr1	112670396	112680180	2	1	16.67	6.67	10	0.569230769230769	2.69485200278592	0.124136140613192	176.548372873294
chr1	112680180	112681604	2	2	16.67	13.33	3.34	1	1.28730507094467	0.0801285803890371	20.7193274603319
chr1	112681604	112693006	3	2	25	13.33	11.67	0.628019323671498	2.10423275818784	0.197721861426734	30.1004194434481
chr1	112693006	112696026	4	2	33.33	13.33	20	0.357487922705314	3.10600891093169	0.350115025107368	41.9022451732562
chr1	112696026	112706216	5	2	41.67	13.33	28.34	0.185024154589372	4.3695637223377	0.540407863269413	57.2975627607926
chr1	112706216	112707636	4	2	33.33	13.33	20	0.357487922705314	3.10600891093169	0.350115025107368	41.9022451732562
chr1	112707636	112710439	3	2	25	13.33	11.67	0.628019323671498	2.10423275818784	0.197721861426734	30.1004194434481
chr1	112710439	112711479	2	2	16.67	13.33	3.34	1	1.28730507094467	0.0801285803890371	20.7193274603319
chr1	112711479	112761157	1	2	8.33	13.33	-5	1	0.602138072302853	0.00919935448223762	13.066909643704
chr1	112761157	112795990	0	2	0	13.33	-13.33	0.487179487179487	0	0	6.63043505261078
chr1	112795990	148916125	0	0	0	0	0	1	0	0	Inf
chr1	148916125	149258054	0	1	0	6.67	-6.67	1	0	0	48.7136550464301
chr1	149258054	152536659	0	0	0	0	0	1	0	0	Inf
chr1	152536659	152537988	1	0	8.33	0	8.33	0.444444444444445	Inf	0.0320509965820313	Inf
chr1	152537988	152538160	2	0	16.67	0	16.67	0.188034188034188	Inf	0.23994069514232	Inf
chr1	152538160	152547919	2	1	16.67	6.67	10	0.569230769230769	2.69485200278592	0.124136140613192	176.548372873294
chr1	152547919	152547986	3	2	25	13.33	11.67	0.628019323671498	2.10423275818784	0.197721861426734	30.1004194434481
chr1	152547986	152548103	3	3	25	20	5	1	1.3190557122957	0.141539648613133	12.3524244525521
chr1	152548103	152552058	4	5	33.33	33.33	0	1	1	0.14497653555716	6.55325151966373
chr1	152552058	152552470	4	6	33.33	40	-6.67	1	0.758025342754006	0.112229775069193	4.68658431566107
chr1	152552470	152552923	4	7	33.33	46.67	-13.34	0.69596625835689	0.583466572724602	0.0869852876518956	3.49249390749573
chr1	152552923	152554022	4	8	33.33	53.33	-20	0.440795082334993	0.451380421365545	0.0668637300831195	2.66396027659107
chr1	152554022	152586558	5	8	41.67	53.33	-11.66	0.703567101897968	0.636077133886756	0.103309494611884	3.67363175450796
chr1	152586558	152586585	3	7	25	46.67	-21.67	0.424408848207475	0.394976865912884	0.0486750882093708	2.51906850630571
chr1	152586585	152588544	3	6	25	40	-15	0.682837528604119	0.512964914962125	0.0627038497387013	3.3811607199277
chr1	152588544	152590536	2	4	16.67	26.67	-10	0.66183574879227	0.562069468309022	0.0420763539999609	4.97035789563106
chr1	152590536	152591326	2	3	16.67	20	-3.33	1	0.80658240054602	0.0567040160503527	8.58673564806531
chr1	152591326	152591500	2	2	16.67	13.33	3.34	1	1.28730507094467	0.0801285803890371	20.7193274603319
chr1	152591500	152609961	2	1	16.67	6.67	10	0.569230769230769	2.69485200278592	0.124136140613192	176.548372873294
chr1	152609961	152698441	2	0	16.67	0	16.67	0.188034188034188	Inf	0.23994069514232	Inf
chr1	152698441	152752940	2	1	16.67	6.67	10	0.569230769230769	2.69485200278592	0.124136140613192	176.548372873294
chr1	152752940	152756480	2	2	16.67	13.33	3.34	1	1.28730507094467	0.0801285803890371	20.7193274603319
chr1	152756480	152778567	2	3	16.67	20	-3.33	1	0.80658240054602	0.0567040160503527	8.58673564806531
chr1	152778567	152779500	2	2	16.67	13.33	3.34	1	1.28730507094467	0.0801285803890371	20.7193274603319
chr1	152779500	152853575	2	1	16.67	6.67	10	0.569230769230769	2.69485200278592	0.124136140613192	176.548372873294
chr1	152853575	152854283	1	1	8.33	6.67	1.66	1	1.26130469840658	0.0148842175286	106.848309701706
chr1	152854283	153140672	1	0	8.33	0	8.33	0.444444444444445	Inf	0.0320509965820313	Inf
chr1	153140672	160832603	0	0	0	0	0	1	0	0	Inf
chr1	160832603	160991098	0	1	0	6.67	-6.67	1	0	0	48.7136550464301
chr1	160991098	181735660	0	0	0	0	0	1	0	0	Inf
chr1	181735660	181872570	1	0	8.33	0	8.33	0.444444444444445	Inf	0.0320509965820313	Inf
chr1	181872570	184647998	0	0	0	0	0	1	0	0	Inf
chr1	184647998	184809410	1	0	8.33	0	8.33	0.444444444444445	Inf	0.0320509965820313	Inf
chr1	184809410	185443065	1	0	8.33	0	8.33	0.444444444444445	Inf	0.0320509965820313	Inf
chr1	185443065	187905109	0	0	0	0	0	1	0	0	Inf
chr1	187905109	188641453	1	0	8.33	0	8.33	0.444444444444445	Inf	0.0320509965820313	Inf
chr1	188641453	188735328	1	0	8.33	0	8.33	0.444444444444445	Inf	0.0320509965820313	Inf
chr1	188735328	189984753	0	0	0	0	0	1	0	0	Inf
chr1	189984753	190088034	1	0	8.33	0	8.33	0.444444444444445	Inf	0.0320509965820313	Inf
chr1	190088034	192089356	0	0	0	0	0	1	0	0	Inf
chr1	192089356	192394459	1	0	8.33	0	8.33	0.444444444444445	Inf	0.0320509965820313	Inf
chr1	192394459	196726535	0	0	0	0	0	1	0	0	Inf
chr1	196726535	196807290	0	1	0	6.67	-6.67	1	0	0	48.7136550464301
chr1	196807290	199785551	0	0	0	0	0	1	0	0	Inf
chr1	199785551	199903802	0	1	0	6.67	-6.67	1	0	0	48.7136550464301
chr1	199903802	216848538	0	0	0	0	0	1	0	0	Inf
chr1	216848538	217099710	0	1	0	6.67	-6.67	1	0	0	48.7136550464301
chr1	217099710	243662380	0	0	0	0	0	1	0	0	Inf
chr1	243662380	243781179	0	1	0	6.67	-6.67	1	0	0	48.7136550464301
chr1	243781179	247876098	0	0	0	0	0	1	0	0	Inf
chr1	247876098	248181847	1	0	8.33	0	8.33	0.444444444444445	Inf	0.0320509965820313	Inf
chr1	248181847	248283153	2	0	16.67	0	16.67	0.188034188034188	Inf	0.23994069514232	Inf
chr1	248283153	248403228	1	0	8.33	0	8.33	0.444444444444445	Inf	0.0320509965820313	Inf
chr1	248403228	248492266	2	0	16.67	0	16.67	0.188034188034188	Inf	0.23994069514232	Inf
chr1	248492266	248492710	2	1	16.67	6.67	10	0.569230769230769	2.69485200278592	0.124136140613192	176.548372873294
chr1	248492710	248703504	2	1	16.67	6.67	10	0.569230769230769	2.69485200278592	0.124136140613192	176.548372873294
chr1	248703504	248709643	1	1	8.33	6.67	1.66	1	1.26130469840658	0.0148842175286	106.848309701706
chr1	248709643	248713930	1	2	8.33	13.33	-5	1	0.602138072302853	0.00919935448223762	13.066909643704
chr1	248713930	248815731	2	2	16.67	13.33	3.34	1	1.28730507094467	0.0801285803890371	20.7193274603319
chr1	248815731	248820741	2	1	16.67	6.67	10	0.569230769230769	2.69485200278592	0.124136140613192	176.548372873294
chr1	248820741	249250621	1	1	8.33	6.67	1.66	1	1.26130469840658	0.0148842175286	106.848309701706
chr12	867533	892990	0	1	0	6.67	-6.67	1	0	0	48.7136550464301
chr12	892990	9613462	0	0	0	0	0	1	0	0	Inf
chr12	9613462	9613968	1	1	8.33	6.67	1.66	1	1.26130469840658	0.0148842175286	106.848309701706
chr12	9613968	9617002	1	2	8.33	13.33	-5	1	0.602138072302853	0.00919935448223762	13.066909643704
chr12	9617002	9618119	1	3	8.33	20	-11.67	0.605128205128205	0.376559685616611	0.00636492752879973	5.52577021690199
chr12	9618119	9619443	2	5	16.67	33.33	-16.66	0.408212560386473	0.413510693774448	0.0321045250372038	3.31032490503498
chr12	9619443	9739667	2	6	16.67	40	-23.33	0.235748792270531	0.313526665864717	0.0248256957876347	2.37017973886361
chr12	9739667	9739941	1	5	8.33	33.33	-25	0.181902638424377	0.192688078833757	0.00353596613327998	2.16445628892685
chr12	9739941	9740337	1	4	8.33	26.67	-18.34	0.341880341880342	0.26206908847745	0.00466687936623555	3.23143744379916
chr12	9740337	9741822	1	3	8.33	20	-11.67	0.605128205128205	0.376559685616611	0.00636492752879973	5.52577021690199
chr12	9741822	9743406	0	1	0	6.67	-6.67	1	0	0	48.7136550464301
chr12	9743406	11494375	0	0	0	0	0	1	0	0	Inf
chr12	11494375	11547799	0	1	0	6.67	-6.67	1	0	0	48.7136550464301
chr12	11547799	17827074	0	0	0	0	0	1	0	0	Inf
chr12	17827074	17989919	1	0	8.33	0	8.33	0.444444444444445	Inf	0.0320509965820313	Inf
chr12	17989919	31676471	0	0	0	0	0	1	0	0	Inf
chr12	31676471	31837179	0	1	0	6.67	-6.67	1	0	0	48.7136550464301
chr12	31837179	32056219	0	0	0	0	0	1	0	0	Inf
chr12	32056219	32243582	1	0	8.33	0	8.33	0.444444444444445	Inf	0.0320509965820313	Inf
chr12	32243582	32686509	0	0	0	0	0	1	0	0	Inf
chr12	32686509	32804369	1	0	8.33	0	8.33	0.444444444444445	Inf	0.0320509965820313	Inf
chr12	32804369	33294566	0	0	0	0	0	1	0	0	Inf
chr12	33294566	33326710	0	1	0	6.67	-6.67	1	0	0	48.7136550464301
chr12	33326710	33440713	0	0	0	0	0	1	0	0	Inf
chr12	33440713	33568904	1	0	8.33	0	8.33	0.444444444444445	Inf	0.0320509965820313	Inf
chr12	33568904	74034919	0	0	0	0	0	1	0	0	Inf
chr12	74034919	74142509	1	0	8.33	0	8.33	0.444444444444445	Inf	0.0320509965820313	Inf
chr12	74142509	80719847	0	0	0	0	0	1	0	0	Inf
chr12	80719847	80818285	0	1	0	6.67	-6.67	1	0	0	48.7136550464301
chr12	80818285	99775937	0	0	0	0	0	1	0	0	Inf
chr12	99775937	99805707	2	0	16.67	0	16.67	0.188034188034188	Inf	0.23994069514232	Inf
chr12	99805707	124157301	0	0	0	0	0	1	0	0	Inf
chr12	124157301	124250888	0	1	0	6.67	-6.67	1	0	0	48.7136550464301
chr16	4571940	5455447	0	1	0	6.67	-6.67	1	0	0	48.7136550464301
chr16	5455447	5848172	0	0	0	0	0	1	0	0	Inf
chr16	5848172	6040596	0	1	0	6.67	-6.67	1	0	0	48.7136550464301
chr16	6040596	6071570	0	1	0	6.67	-6.67	1	0	0	48.7136550464301
chr16	6071570	6190586	1	1	8.33	6.67	1.66	1	1.26130469840658	0.0148842175286	106.848309701706
chr16	6190586	6253917	1	1	8.33	6.67	1.66	1	1.26130469840658	0.0148842175286	106.848309701706
chr16	6253917	6307349	2	1	16.67	6.67	10	0.569230769230769	2.69485200278592	0.124136140613192	176.548372873294
chr16	6307349	6332072	3	1	25	6.67	18.33	0.294017094017094	4.40794622373999	0.299826866317738	261.639104159587
chr16	6332072	6366236	3	2	25	13.33	11.67	0.628019323671498	2.10423275818784	0.197721861426734	30.1004194434481
chr16	6366236	6403409	3	1	25	6.67	18.33	0.294017094017094	4.40794622373999	0.299826866317738	261.639104159587
chr16	6403409	6419028	3	1	25	6.67	18.33	0.294017094017094	4.40794622373999	0.299826866317738	261.639104159587
chr16	6419028	6451218	3	1	25	6.67	18.33	0.294017094017094	4.40794622373999	0.299826866317738	261.639104159587
chr16	6451218	6495753	2	1	16.67	6.67	10	0.569230769230769	2.69485200278592	0.124136140613192	176.548372873294
chr16	6495753	6611293	1	1	8.33	6.67	1.66	1	1.26130469840658	0.0148842175286	106.848309701706
chr16	6611293	6627442	1	2	8.33	13.33	-5	1	0.602138072302853	0.00919935448223762	13.066909643704
chr16	6627442	6634189	0	2	0	13.33	-13.33	0.487179487179487	0	0	6.63043505261078
chr16	6634189	6647734	0	3	0	20	-20	0.230769230769231	0	0	2.93163654774379
chr16	6647734	6674485	0	4	0	26.67	-26.67	0.105982905982906	0	0	1.75180079497504
chr16	6674485	6710957	0	3	0	20	-20	0.230769230769231	0	0	2.93163654774379
chr16	6710957	6795368	0	4	0	26.67	-26.67	0.105982905982906	0	0	1.75180079497504
chr16	6795368	6864903	0	4	0	26.67	-26.67	0.105982905982906	0	0	1.75180079497504
chr16	6864903	6870406	0	4	0	26.67	-26.67	0.105982905982906	0	0	1.75180079497504
chr16	6870406	6876698	0	3	0	20	-20	0.230769230769231	0	0	2.93163654774379
chr16	6876698	6958309	0	2	0	13.33	-13.33	0.487179487179487	0	0	6.63043505261078
chr16	6958309	7114947	0	1	0	6.67	-6.67	1	0	0	48.7136550464301
chr16	7114947	7261242	0	0	0	0	0	1	0	0	Inf
chr16	7261242	7418993	1	0	8.33	0	8.33	0.444444444444445	Inf	0.0320509965820313	Inf
chr16	7418993	7679425	1	1	8.33	6.67	1.66	1	1.26130469840658	0.0148842175286	106.848309701706
chr16	7679425	7758793	0	1	0	6.67	-6.67	1	0	0	48.7136550464301
chr16	7758793	12483964	0	0	0	0	0	1	0	0	Inf
chr16	12483964	12705982	0	1	0	6.67	-6.67	1	0	0	48.7136550464301
chr16	12705982	22577597	0	0	0	0	0	1	0	0	Inf
chr16	22577597	22704191	1	0	8.33	0	8.33	0.444444444444445	Inf	0.0320509965820313	Inf
chr16	22704191	26350431	0	0	0	0	0	1	0	0	Inf
chr16	26350431	26485575	0	1	0	6.67	-6.67	1	0	0	48.7136550464301
chr16	26485575	27462698	0	1	0	6.67	-6.67	1	0	0	48.7136550464301
chr16	27462698	32253241	0	0	0	0	0	1	0	0	Inf
chr16	32253241	32743385	1	0	8.33	0	8.33	0.444444444444445	Inf	0.0320509965820313	Inf
chr16	32743385	33099472	1	0	8.33	0	8.33	0.444444444444445	Inf	0.0320509965820313	Inf
chr16	33099472	33643711	1	0	8.33	0	8.33	0.444444444444445	Inf	0.0320509965820313	Inf
chr16	33643711	76419052	0	0	0	0	0	1	0	0	Inf
chr16	76419052	76505140	1	0	8.33	0	8.33	0.444444444444445	Inf	0.0320509965820313	Inf
chr16	76505140	78015878	0	0	0	0	0	1	0	0	Inf
chr16	78015878	78075486	0	1	0	6.67	-6.67	1	0	0	48.7136550464301
chr16	78075486	80177759	0	0	0	0	0	1	0	0	Inf
chr16	80177759	80719818	1	0	8.33	0	8.33	0.444444444444445	Inf	0.0320509965820313	Inf
chr17	6004735	6185513	1	0	8.33	0	8.33	0.444444444444445	Inf	0.0320509965820313	Inf
chr17	6185513	6300162	1	0	8.33	0	8.33	0.444444444444445	Inf	0.0320509965820313	Inf
chr17	6300162	15940261	0	0	0	0	0	1	0	0	Inf
chr17	15940261	16162020	0	1	0	6.67	-6.67	1	0	0	48.7136550464301
chr17	16162020	18283370	0	0	0	0	0	1	0	0	Inf
chr17	18283370	18289301	0	1	0	6.67	-6.67	1	0	0	48.7136550464301
chr17	18289301	18315472	1	1	8.33	6.67	1.66	1	1.26130469840658	0.0148842175286	106.848309701706
chr17	18315472	18467209	2	1	16.67	6.67	10	0.569230769230769	2.69485200278592	0.124136140613192	176.548372873294
chr17	18467209	18507924	2	0	16.67	0	16.67	0.188034188034188	Inf	0.23994069514232	Inf
chr17	18507924	18538979	1	0	8.33	0	8.33	0.444444444444445	Inf	0.0320509965820313	Inf
chr17	18538979	27009798	0	0	0	0	0	1	0	0	Inf
chr17	27009798	27319015	1	0	8.33	0	8.33	0.444444444444445	Inf	0.0320509965820313	Inf
chr17	27319015	50316127	0	0	0	0	0	1	0	0	Inf
chr17	50316127	51305806	0	1	0	6.67	-6.67	1	0	0	48.7136550464301
chr13	68064700	68492576	0	1	0	6.67	-6.67	1	0	0	48.7136550464301
chr13	68492576	68722400	0	1	0	6.67	-6.67	1	0	0	48.7136550464301
chr13	68722400	90944794	0	0	0	0	0	1	0	0	Inf
chr13	90944794	91090387	1	0	8.33	0	8.33	0.444444444444445	Inf	0.0320509965820313	Inf
chr13	91090387	95126185	0	0	0	0	0	1	0	0	Inf
chr13	95126185	95214371	1	0	8.33	0	8.33	0.444444444444445	Inf	0.0320509965820313	Inf
chr14	21624156	21786138	0	1	0	6.67	-6.67	1	0	0	48.7136550464301
chr14	21786138	22079020	0	1	0	6.67	-6.67	1	0	0	48.7136550464301
chr14	22079020	41121394	0	0	0	0	0	1	0	0	Inf
chr14	41121394	41284584	0	1	0	6.67	-6.67	1	0	0	48.7136550464301
chr14	41284584	41577230	0	0	0	0	0	1	0	0	Inf
chr14	41577230	41676792	0	1	0	6.67	-6.67	1	0	0	48.7136550464301
chr14	41676792	49804506	0	0	0	0	0	1	0	0	Inf
chr14	49804506	49916442	1	0	8.33	0	8.33	0.444444444444445	Inf	0.0320509965820313	Inf
chr14	49916442	55046470	0	0	0	0	0	1	0	0	Inf
chr14	55046470	55148765	1	0	8.33	0	8.33	0.444444444444445	Inf	0.0320509965820313	Inf
chr14	55148765	60927177	0	0	0	0	0	1	0	0	Inf
chr14	60927177	61058639	1	0	8.33	0	8.33	0.444444444444445	Inf	0.0320509965820313	Inf
chr14	61058639	64328760	0	0	0	0	0	1	0	0	Inf
chr14	64328760	64414434	1	0	8.33	0	8.33	0.444444444444445	Inf	0.0320509965820313	Inf
chr14	64414434	66818835	0	0	0	0	0	1	0	0	Inf
chr14	66818835	67034061	0	1	0	6.67	-6.67	1	0	0	48.7136550464301
chr14	67034061	67097712	0	1	0	6.67	-6.67	1	0	0	48.7136550464301
chr14	67097712	67135915	1	1	8.33	6.67	1.66	1	1.26130469840658	0.0148842175286	106.848309701706
chr14	67135915	67314985	2	1	16.67	6.67	10	0.569230769230769	2.69485200278592	0.124136140613192	176.548372873294
chr14	67314985	67352509	1	1	8.33	6.67	1.66	1	1.26130469840658	0.0148842175286	106.848309701706
chr14	67352509	67874291	1	1	8.33	6.67	1.66	1	1.26130469840658	0.0148842175286	106.848309701706
chr14	67874291	67877571	1	0	8.33	0	8.33	0.444444444444445	Inf	0.0320509965820313	Inf
chr14	67877571	67948623	1	0	8.33	0	8.33	0.444444444444445	Inf	0.0320509965820313	Inf
chr14	67948623	69523577	0	0	0	0	0	1	0	0	Inf
chr14	69523577	69706375	1	0	8.33	0	8.33	0.444444444444445	Inf	0.0320509965820313	Inf
chr14	69706375	80606889	0	0	0	0	0	1	0	0	Inf
chr14	80606889	80782256	1	0	8.33	0	8.33	0.444444444444445	Inf	0.0320509965820313	Inf
chr14	80782256	87736530	0	0	0	0	0	1	0	0	Inf
chr14	87736530	87742094	1	0	8.33	0	8.33	0.444444444444445	Inf	0.0320509965820313	Inf
chr14	87742094	87869064	1	1	8.33	6.67	1.66	1	1.26130469840658	0.0148842175286	106.848309701706
chr14	87869064	87871654	1	0	8.33	0	8.33	0.444444444444445	Inf	0.0320509965820313	Inf
chr14	87871654	88727901	1	0	8.33	0	8.33	0.444444444444445	Inf	0.0320509965820313	Inf
chr14	88727901	97820804	0	0	0	0	0	1	0	0	Inf
chr14	97820804	97938200	1	0	8.33	0	8.33	0.444444444444445	Inf	0.0320509965820313	Inf
chr14	97938200	106765884	0	0	0	0	0	1	0	0	Inf
chr14	106765884	106767770	0	1	0	6.67	-6.67	1	0	0	48.7136550464301
chr14	106767770	106826014	0	2	0	13.33	-13.33	0.487179487179487	0	0	6.63043505261078
chr14	106826014	106827388	1	2	8.33	13.33	-5	1	0.602138072302853	0.00919935448223762	13.066909643704
chr14	106827388	106920590	2	2	16.67	13.33	3.34	1	1.28730507094467	0.0801285803890371	20.7193274603319
chr14	106920590	106940715	1	2	8.33	13.33	-5	1	0.602138072302853	0.00919935448223762	13.066909643704
chr14	106940715	107349540	0	2	0	13.33	-13.33	0.487179487179487	0	0	6.63043505261078
chr20	1560975	1561290	0	1	0	6.67	-6.67	1	0	0	48.7136550464301
chr20	1561290	1599032	1	2	8.33	13.33	-5	1	0.602138072302853	0.00919935448223762	13.066909643704
chr20	1599032	1599070	1	1	8.33	6.67	1.66	1	1.26130469840658	0.0148842175286	106.848309701706
chr20	1599070	14319407	0	0	0	0	0	1	0	0	Inf
chr20	14319407	14478904	0	1	0	6.67	-6.67	1	0	0	48.7136550464301
chr20	14478904	14538023	0	1	0	6.67	-6.67	1	0	0	48.7136550464301
chr20	14538023	14594493	1	1	8.33	6.67	1.66	1	1.26130469840658	0.0148842175286	106.848309701706
chr20	14594493	14595659	1	2	8.33	13.33	-5	1	0.602138072302853	0.00919935448223762	13.066909643704
chr20	14595659	14663451	2	2	16.67	13.33	3.34	1	1.28730507094467	0.0801285803890371	20.7193274603319
chr20	14663451	14666479	2	3	16.67	20	-3.33	1	0.80658240054602	0.0567040160503527	8.58673564806531
chr20	14666479	14770187	3	3	25	20	5	1	1.3190557122957	0.141539648613133	12.3524244525521
chr20	14770187	14794982	3	4	25	26.67	-1.67	1	0.91963655697017	0.105770275142384	7.11824769427429
chr20	14794982	14815671	3	5	25	33.33	-8.33	0.695652173913044	0.676691658454159	0.0809715020297703	4.72905218347271
chr20	14815671	14827197	4	5	33.33	33.33	0	1	1	0.14497653555716	6.55325151966373
chr20	14827197	14900316	4	4	33.33	26.67	6.66	1	1.3587035412955	0.189183055046679	9.8686172076999
chr20	14900316	14923516	4	4	33.33	26.67	6.66	1	1.3587035412955	0.189183055046679	9.8686172076999
chr20	14923516	15024087	4	4	33.33	26.67	6.66	1	1.3587035412955	0.189183055046679	9.8686172076999
chr20	15024087	15025549	4	3	33.33	20	13.33	0.661835748792271	1.94810133866917	0.252245707078244	17.1431914968473
chr20	15025549	15061431	4	3	33.33	20	13.33	0.661835748792271	1.94810133866917	0.252245707078244	17.1431914968473
chr20	15061431	15123007	4	2	33.33	13.33	20	0.357487922705314	3.10600891093169	0.350115025107368	41.9022451732562
chr20	15123007	15157942	4	1	33.33	6.67	26.66	0.138981791155704	6.50691364821674	0.524901478966971	367.842758177488
chr20	15157942	15160151	4	1	33.33	6.67	26.66	0.138981791155704	6.50691364821674	0.524901478966971	367.842758177488
chr20	15160151	15326381	4	0	33.33	0	33.33	0.0282051282051282	Inf	0.947726676265331	Inf
chr20	15326381	15355142	3	0	25	0	25	0.0752136752136752	Inf	0.553645958384501	Inf
chr20	15355142	15384018	2	0	16.67	0	16.67	0.188034188034188	Inf	0.23994069514232	Inf
chr20	15384018	15462231	1	0	8.33	0	8.33	0.444444444444445	Inf	0.0320509965820313	Inf
chr21	15612108	15722608	0	1	0	6.67	-6.67	1	0	0	48.7136550464301
chr21	15722608	17344603	0	0	0	0	0	1	0	0	Inf
chr21	17344603	17417884	0	1	0	6.67	-6.67	1	0	0	48.7136550464301
chr21	17417884	19416346	0	0	0	0	0	1	0	0	Inf
chr21	19416346	19489303	0	1	0	6.67	-6.67	1	0	0	48.7136550464301
chr21	19489303	25147746	0	0	0	0	0	1	0	0	Inf
chr21	25147746	25810892	0	1	0	6.67	-6.67	1	0	0	48.7136550464301
chr21	25810892	25913374	0	1	0	6.67	-6.67	1	0	0	48.7136550464301
chr21	25913374	26296857	0	1	0	6.67	-6.67	1	0	0	48.7136550464301
chr21	26296857	29473083	0	0	0	0	0	1	0	0	Inf
chr21	29473083	29599781	0	1	0	6.67	-6.67	1	0	0	48.7136550464301
chr21	29599781	30847861	0	0	0	0	0	1	0	0	Inf
chr21	30847861	31757090	1	0	8.33	0	8.33	0.444444444444445	Inf	0.0320509965820313	Inf
chr21	31757090	31890617	1	0	8.33	0	8.33	0.444444444444445	Inf	0.0320509965820313	Inf
chr21	31890617	32075033	1	0	8.33	0	8.33	0.444444444444445	Inf	0.0320509965820313	Inf
chr21	32075033	32216680	1	1	8.33	6.67	1.66	1	1.26130469840658	0.0148842175286	106.848309701706
chr21	32216680	32277157	1	1	8.33	6.67	1.66	1	1.26130469840658	0.0148842175286	106.848309701706
chr21	32277157	32344603	1	1	8.33	6.67	1.66	1	1.26130469840658	0.0148842175286	106.848309701706
chr21	32344603	32487736	1	1	8.33	6.67	1.66	1	1.26130469840658	0.0148842175286	106.848309701706
chr21	32487736	32500581	0	1	0	6.67	-6.67	1	0	0	48.7136550464301
chr21	32500581	37018567	0	0	0	0	0	1	0	0	Inf
chr21	37018567	37131195	0	1	0	6.67	-6.67	1	0	0	48.7136550464301
chr21	37131195	37287671	0	1	0	6.67	-6.67	1	0	0	48.7136550464301
chr21	37287671	38006034	0	1	0	6.67	-6.67	1	0	0	48.7136550464301
chr21	38006034	38698811	0	1	0	6.67	-6.67	1	0	0	48.7136550464301
chr22	18436369	18553736	0	1	0	6.67	-6.67	1	0	0	48.7136550464301
chr22	18553736	44762701	0	0	0	0	0	1	0	0	Inf
chr22	44762701	44842967	0	1	0	6.67	-6.67	1	0	0	48.7136550464301
