# Supplementary material for: 1p36 deletion is a marker for tumour dissemination in microsatellite stable stage II-III colon cancer
Source: BMC Cancer. 2014 Nov 24;14:872. doi: 10.1186/1471-2407-14-872 (PMC4251789; doi:10.1186/1471-2407-14-872)
Supplement: Supplementary file 1 — Additional file 1: This file includes supplementary figures, genome-wide copy number estimates and statistics. (ZIP 5 MB) [file 12885_2014_5046_MOESM1_ESM.zip › Supplementary Data/MSS statistics Stage II/High Gain.Recurrence (SII excl MSI-H).No recurrence (SII excl MSI-H).txt]

Chromosome	Start (hg19)	End (hg19)	Observations in G1	Observations in G2	Frequency G1 (%)	Frequency G2 (%)	Frequency difference	Fisher's Exact test p-value	Odds Ratio	Lower 95% CI	Upper 95% CI
chr1	49021323	49124871	0	1	0	6.67	-6.67	1	0	0	48.7136550464301
chr1	49124871	72713907	0	0	0	0	0	1	0	0	Inf
chr1	72713907	72740013	1	0	8.33	0	8.33	0.444444444444445	Inf	0.0320509965820313	Inf
chr1	72740013	72746574	2	0	16.67	0	16.67	0.188034188034188	Inf	0.23994069514232	Inf
chr1	72746574	72765894	3	0	25	0	25	0.0752136752136752	Inf	0.553645958384501	Inf
chr1	72765894	72768458	6	6	50	40	10	0.706824606272715	1.47740323286548	0.25229909577181	8.97509591098944
chr1	72768458	72768926	7	7	58.33	46.67	11.66	0.703567101897968	1.57213637580318	0.272210190575821	9.67965242456006
chr1	72768926	72777107	8	8	66.67	53.33	13.34	0.69596625835689	1.71389424304176	0.286328344869481	11.4961969661108
chr1	72777107	72811532	9	8	75	53.33	21.67	0.424408848207475	2.53179384997338	0.396972133745791	20.5443900933184
chr1	72811532	72814597	8	8	66.67	53.33	13.34	0.69596625835689	1.71389424304176	0.286328344869481	11.4961969661108
chr1	72814597	72816882	4	2	33.33	13.33	20	0.357487922705314	3.10600891093169	0.350115025107368	41.9022451732562
chr1	72816882	72817810	3	2	25	13.33	11.67	0.628019323671498	2.10423275818784	0.197721861426734	30.1004194434481
chr1	72817810	72818695	3	1	25	6.67	18.33	0.294017094017094	4.40794622373999	0.299826866317738	261.639104159587
chr1	72818695	72825407	2	0	16.67	0	16.67	0.188034188034188	Inf	0.23994069514232	Inf
chr1	72825407	72828145	1	0	8.33	0	8.33	0.444444444444445	Inf	0.0320509965820313	Inf
chr1	72828145	110219553	0	0	0	0	0	1	0	0	Inf
chr1	110219553	110250866	0	1	0	6.67	-6.67	1	0	0	48.7136550464301
chr2	89132096	89133378	3	1	25	6.67	18.33	0.294017094017094	4.40794622373999	0.299826866317738	261.639104159587
chr2	89133378	89136136	4	3	33.33	20	13.33	0.661835748792271	1.94810133866917	0.252245707078244	17.1431914968473
chr2	89136136	89136152	5	3	41.67	20	21.67	0.398067632850241	2.74313866621835	0.390811808872198	23.4725748771253
chr2	89136152	89136167	6	3	50	20	30	0.126620900076278	3.7839930589982	0.565167544336955	32.2509337798018
chr2	89136167	89144104	6	4	50	26.67	23.33	0.256598016781083	2.64394630989774	0.425185291086294	18.6828543714154
chr2	89144104	89144968	7	8	58.33	53.33	5	1	1.21581867871888	0.207801629013265	7.41684200094084
chr2	89144968	89148677	7	9	58.33	60	-1.67	1	0.935724999493047	0.155031111706706	5.73790937921212
chr2	89148677	89153540	7	11	58.33	73.33	-15	0.44790236460717	0.522306789438048	0.0738993737812599	3.40511859736423
chr2	89153540	89377330	8	11	66.67	73.33	-6.66	1	0.735995726519207	0.101331319165948	5.28588567170173
chr2	89377330	89388678	8	9	66.67	60	6.67	1	1.31921710739494	0.213375015287428	8.9102914033595
chr2	89388678	89406043	7	8	58.33	53.33	5	1	1.21581867871888	0.207801629013265	7.41684200094084
chr2	89406043	89413132	6	8	50	53.33	-3.33	1	0.879344417371831	0.149009696126216	5.13072248905863
chr2	89413132	89418269	6	6	50	40	10	0.706824606272715	1.47740323286548	0.25229909577181	8.97509591098944
chr2	89418269	89423512	3	4	25	26.67	-1.67	1	0.91963655697017	0.105770275142384	7.11824769427429
chr2	89423512	89464861	3	3	25	20	5	1	1.3190557122957	0.141539648613133	12.3524244525521
chr2	89464861	89469407	2	0	16.67	0	16.67	0.188034188034188	Inf	0.23994069514232	Inf
chr2	89469407	89548455	1	0	8.33	0	8.33	0.444444444444445	Inf	0.0320509965820313	Inf
chr3	162510463	162543103	1	1	8.33	6.67	1.66	1	1.26130469840658	0.0148842175286	106.848309701706
chr3	162543103	162625988	4	1	33.33	6.67	26.66	0.138981791155704	6.50691364821674	0.524901478966971	367.842758177488
chr3	162625988	162626588	2	0	16.67	0	16.67	0.188034188034188	Inf	0.23994069514232	Inf
chr20	0	1560674	1	0	8.33	0	8.33	0.444444444444445	Inf	0.0320509965820313	Inf
chr20	1560674	1560937	3	1	25	6.67	18.33	0.294017094017094	4.40794622373999	0.299826866317738	261.639104159587
chr20	1560937	1561290	4	2	33.33	13.33	20	0.357487922705314	3.10600891093169	0.350115025107368	41.9022451732562
chr20	1561290	1595920	5	2	41.67	13.33	28.34	0.185024154589372	4.3695637223377	0.540407863269413	57.2975627607926
chr20	1595920	1601968	3	1	25	6.67	18.33	0.294017094017094	4.40794622373999	0.299826866317738	261.639104159587
chr20	1601968	1610125	3	0	25	0	25	0.0752136752136752	Inf	0.553645958384501	Inf
chr20	1610125	1610376	2	0	16.67	0	16.67	0.188034188034188	Inf	0.23994069514232	Inf
chr20	1610376	1750303	1	0	8.33	0	8.33	0.444444444444445	Inf	0.0320509965820313	Inf
chr20	1750303	2743757	1	0	8.33	0	8.33	0.444444444444445	Inf	0.0320509965820313	Inf
chr20	2743757	10764378	1	0	8.33	0	8.33	0.444444444444445	Inf	0.0320509965820313	Inf
chr20	10764378	10915298	2	0	16.67	0	16.67	0.188034188034188	Inf	0.23994069514232	Inf
chr20	10915298	11888856	2	0	16.67	0	16.67	0.188034188034188	Inf	0.23994069514232	Inf
chr20	11888856	14666479	2	0	16.67	0	16.67	0.188034188034188	Inf	0.23994069514232	Inf
chr20	14666479	15517980	1	0	8.33	0	8.33	0.444444444444445	Inf	0.0320509965820313	Inf
chr20	15517980	17417398	2	0	16.67	0	16.67	0.188034188034188	Inf	0.23994069514232	Inf
chr20	17417398	17548927	3	0	25	0	25	0.0752136752136752	Inf	0.553645958384501	Inf
chr20	17548927	19917437	2	0	16.67	0	16.67	0.188034188034188	Inf	0.23994069514232	Inf
chr20	19917437	19932338	2	1	16.67	6.67	10	0.569230769230769	2.69485200278592	0.124136140613192	176.548372873294
chr20	19932338	21042302	2	2	16.67	13.33	3.34	1	1.28730507094467	0.0801285803890371	20.7193274603319
chr20	21042302	21159929	2	2	16.67	13.33	3.34	1	1.28730507094467	0.0801285803890371	20.7193274603319
chr20	21159929	21679061	2	2	16.67	13.33	3.34	1	1.28730507094467	0.0801285803890371	20.7193274603319
chr20	21679061	21891208	3	2	25	13.33	11.67	0.628019323671498	2.10423275818784	0.197721861426734	30.1004194434481
chr20	21891208	22582261	2	2	16.67	13.33	3.34	1	1.28730507094467	0.0801285803890371	20.7193274603319
chr20	22582261	22589585	2	2	16.67	13.33	3.34	1	1.28730507094467	0.0801285803890371	20.7193274603319
chr20	22589585	22739576	2	2	16.67	13.33	3.34	1	1.28730507094467	0.0801285803890371	20.7193274603319
chr20	22739576	22781720	3	2	25	13.33	11.67	0.628019323671498	2.10423275818784	0.197721861426734	30.1004194434481
chr20	22781720	22958697	2	2	16.67	13.33	3.34	1	1.28730507094467	0.0801285803890371	20.7193274603319
chr20	22958697	23025799	3	2	25	13.33	11.67	0.628019323671498	2.10423275818784	0.197721861426734	30.1004194434481
chr20	23025799	23621423	2	2	16.67	13.33	3.34	1	1.28730507094467	0.0801285803890371	20.7193274603319
chr20	23621423	24649369	2	1	16.67	6.67	10	0.569230769230769	2.69485200278592	0.124136140613192	176.548372873294
chr20	24649369	24774223	3	1	25	6.67	18.33	0.294017094017094	4.40794622373999	0.299826866317738	261.639104159587
chr20	24774223	26305592	3	1	25	6.67	18.33	0.294017094017094	4.40794622373999	0.299826866317738	261.639104159587
chr20	26305592	29420340	0	0	0	0	0	1	0	0	Inf
chr20	29420340	29651559	2	4	16.67	26.67	-10	0.66183574879227	0.562069468309022	0.0420763539999609	4.97035789563106
chr20	29651559	30897652	3	4	25	26.67	-1.67	1	0.91963655697017	0.105770275142384	7.11824769427429
chr20	30897652	31740837	2	4	16.67	26.67	-10	0.66183574879227	0.562069468309022	0.0420763539999609	4.97035789563106
chr20	31740837	31925695	2	4	16.67	26.67	-10	0.66183574879227	0.562069468309022	0.0420763539999609	4.97035789563106
chr20	31925695	32021343	2	4	16.67	26.67	-10	0.66183574879227	0.562069468309022	0.0420763539999609	4.97035789563106
chr20	32021343	33688796	2	4	16.67	26.67	-10	0.66183574879227	0.562069468309022	0.0420763539999609	4.97035789563106
chr20	33688796	33898415	3	4	25	26.67	-1.67	1	0.91963655697017	0.105770275142384	7.11824769427429
chr20	33898415	34018481	3	4	25	26.67	-1.67	1	0.91963655697017	0.105770275142384	7.11824769427429
chr20	34018481	34654884	3	4	25	26.67	-1.67	1	0.91963655697017	0.105770275142384	7.11824769427429
chr20	34654884	34821302	2	4	16.67	26.67	-10	0.66183574879227	0.562069468309022	0.0420763539999609	4.97035789563106
chr20	34821302	35055142	2	4	16.67	26.67	-10	0.66183574879227	0.562069468309022	0.0420763539999609	4.97035789563106
chr20	35055142	36204348	2	4	16.67	26.67	-10	0.66183574879227	0.562069468309022	0.0420763539999609	4.97035789563106
chr20	36204348	36221587	2	4	16.67	26.67	-10	0.66183574879227	0.562069468309022	0.0420763539999609	4.97035789563106
chr20	36221587	36302843	2	4	16.67	26.67	-10	0.66183574879227	0.562069468309022	0.0420763539999609	4.97035789563106
chr20	36302843	37293869	2	4	16.67	26.67	-10	0.66183574879227	0.562069468309022	0.0420763539999609	4.97035789563106
chr20	37293869	37453759	3	4	25	26.67	-1.67	1	0.91963655697017	0.105770275142384	7.11824769427429
chr20	37453759	38819340	2	4	16.67	26.67	-10	0.66183574879227	0.562069468309022	0.0420763539999609	4.97035789563106
chr20	38819340	40374376	1	4	8.33	26.67	-18.34	0.341880341880342	0.26206908847745	0.00466687936623555	3.23143744379916
chr20	40374376	40609278	2	4	16.67	26.67	-10	0.66183574879227	0.562069468309022	0.0420763539999609	4.97035789563106
chr20	40609278	40678131	2	4	16.67	26.67	-10	0.66183574879227	0.562069468309022	0.0420763539999609	4.97035789563106
chr20	40678131	40999505	2	4	16.67	26.67	-10	0.66183574879227	0.562069468309022	0.0420763539999609	4.97035789563106
chr20	40999505	41372367	1	4	8.33	26.67	-18.34	0.341880341880342	0.26206908847745	0.00466687936623555	3.23143744379916
chr20	41372367	41434889	2	4	16.67	26.67	-10	0.66183574879227	0.562069468309022	0.0420763539999609	4.97035789563106
chr20	41434889	42490696	3	4	25	26.67	-1.67	1	0.91963655697017	0.105770275142384	7.11824769427429
chr20	42490696	42625735	4	4	33.33	26.67	6.66	1	1.3587035412955	0.189183055046679	9.8686172076999
chr20	42625735	42676550	4	4	33.33	26.67	6.66	1	1.3587035412955	0.189183055046679	9.8686172076999
chr20	42676550	42989873	4	4	33.33	26.67	6.66	1	1.3587035412955	0.189183055046679	9.8686172076999
chr20	42989873	44628447	4	5	33.33	33.33	0	1	1	0.14497653555716	6.55325151966373
chr20	44628447	45559586	4	5	33.33	33.33	0	1	1	0.14497653555716	6.55325151966373
chr20	45559586	45591318	3	5	25	33.33	-8.33	0.695652173913044	0.676691658454159	0.0809715020297703	4.72905218347271
chr20	45591318	45599756	4	5	33.33	33.33	0	1	1	0.14497653555716	6.55325151966373
chr20	45599756	46438075	4	4	33.33	26.67	6.66	1	1.3587035412955	0.189183055046679	9.8686172076999
chr20	46438075	48360755	3	4	25	26.67	-1.67	1	0.91963655697017	0.105770275142384	7.11824769427429
chr20	48360755	50194666	4	4	33.33	26.67	6.66	1	1.3587035412955	0.189183055046679	9.8686172076999
chr20	50194666	50931051	3	4	25	26.67	-1.67	1	0.91963655697017	0.105770275142384	7.11824769427429
chr20	50931051	51865573	4	4	33.33	26.67	6.66	1	1.3587035412955	0.189183055046679	9.8686172076999
chr20	51865573	51928822	3	4	25	26.67	-1.67	1	0.91963655697017	0.105770275142384	7.11824769427429
chr20	51928822	51994454	3	4	25	26.67	-1.67	1	0.91963655697017	0.105770275142384	7.11824769427429
chr20	51994454	52182088	3	4	25	26.67	-1.67	1	0.91963655697017	0.105770275142384	7.11824769427429
chr20	52182088	52810763	4	4	33.33	26.67	6.66	1	1.3587035412955	0.189183055046679	9.8686172076999
chr20	52810763	54253652	3	4	25	26.67	-1.67	1	0.91963655697017	0.105770275142384	7.11824769427429
chr20	54253652	54425781	2	4	16.67	26.67	-10	0.66183574879227	0.562069468309022	0.0420763539999609	4.97035789563106
chr20	54425781	54495709	2	4	16.67	26.67	-10	0.66183574879227	0.562069468309022	0.0420763539999609	4.97035789563106
chr20	54495709	54837313	2	4	16.67	26.67	-10	0.66183574879227	0.562069468309022	0.0420763539999609	4.97035789563106
chr20	54837313	55292511	2	4	16.67	26.67	-10	0.66183574879227	0.562069468309022	0.0420763539999609	4.97035789563106
chr20	55292511	56074885	3	4	25	26.67	-1.67	1	0.91963655697017	0.105770275142384	7.11824769427429
chr20	56074885	57163921	4	4	33.33	26.67	6.66	1	1.3587035412955	0.189183055046679	9.8686172076999
chr20	57163921	57289593	5	4	41.67	26.67	15	0.44790236460717	1.9145835746763	0.293675527417477	13.5319143970011
chr20	57289593	58342193	5	5	41.67	33.33	8.34	0.706331045003814	1.40961749118428	0.225248385986854	9.00740258401191
chr20	58342193	58946569	5	5	41.67	33.33	8.34	0.706331045003814	1.40961749118428	0.225248385986854	9.00740258401191
chr20	58946569	59010856	5	5	41.67	33.33	8.34	0.706331045003814	1.40961749118428	0.225248385986854	9.00740258401191
chr20	59010856	59249227	5	5	41.67	33.33	8.34	0.706331045003814	1.40961749118428	0.225248385986854	9.00740258401191
chr20	59249227	59303031	5	4	41.67	26.67	15	0.44790236460717	1.9145835746763	0.293675527417477	13.5319143970011
chr20	59303031	59475160	5	4	41.67	26.67	15	0.44790236460717	1.9145835746763	0.293675527417477	13.5319143970011
chr20	59475160	60600776	4	4	33.33	26.67	6.66	1	1.3587035412955	0.189183055046679	9.8686172076999
chr20	60600776	62332182	3	4	25	26.67	-1.67	1	0.91963655697017	0.105770275142384	7.11824769427429
chr20	62332182	63025520	4	4	33.33	26.67	6.66	1	1.3587035412955	0.189183055046679	9.8686172076999
chr14	98940937	102979845	0	1	0	6.67	-6.67	1	0	0	48.7136550464301
chr14	102979845	106198682	0	0	0	0	0	1	0	0	Inf
chr14	106198682	106335773	1	0	8.33	0	8.33	0.444444444444445	Inf	0.0320509965820313	Inf
chr14	106335773	106401597	2	0	16.67	0	16.67	0.188034188034188	Inf	0.23994069514232	Inf
chr14	106401597	106424282	2	3	16.67	20	-3.33	1	0.80658240054602	0.0567040160503527	8.58673564806531
chr14	106424282	106571791	3	3	25	20	5	1	1.3190557122957	0.141539648613133	12.3524244525521
chr14	106571791	106629833	4	3	33.33	20	13.33	0.661835748792271	1.94810133866917	0.252245707078244	17.1431914968473
chr14	106629833	106630252	4	1	33.33	6.67	26.66	0.138981791155704	6.50691364821674	0.524901478966971	367.842758177488
chr14	106630252	106641402	4	0	33.33	0	33.33	0.0282051282051282	Inf	0.947726676265331	Inf
chr14	106641402	106746842	3	0	25	0	25	0.0752136752136752	Inf	0.553645958384501	Inf
chr14	106746842	106826014	2	0	16.67	0	16.67	0.188034188034188	Inf	0.23994069514232	Inf
chr14	106826014	106827388	1	0	8.33	0	8.33	0.444444444444445	Inf	0.0320509965820313	Inf
chr13	19026937	26557100	1	1	8.33	6.67	1.66	1	1.26130469840658	0.0148842175286	106.848309701706
chr13	26557100	27198951	2	1	16.67	6.67	10	0.569230769230769	2.69485200278592	0.124136140613192	176.548372873294
chr13	27198951	27307993	2	1	16.67	6.67	10	0.569230769230769	2.69485200278592	0.124136140613192	176.548372873294
chr13	27307993	31633462	2	1	16.67	6.67	10	0.569230769230769	2.69485200278592	0.124136140613192	176.548372873294
chr13	31633462	36786459	1	1	8.33	6.67	1.66	1	1.26130469840658	0.0148842175286	106.848309701706
chr13	36786459	36945033	1	1	8.33	6.67	1.66	1	1.26130469840658	0.0148842175286	106.848309701706
chr13	36945033	44204450	1	1	8.33	6.67	1.66	1	1.26130469840658	0.0148842175286	106.848309701706
chr13	44204450	46345252	2	1	16.67	6.67	10	0.569230769230769	2.69485200278592	0.124136140613192	176.548372873294
chr13	46345252	46431285	2	1	16.67	6.67	10	0.569230769230769	2.69485200278592	0.124136140613192	176.548372873294
chr13	46431285	48198174	2	1	16.67	6.67	10	0.569230769230769	2.69485200278592	0.124136140613192	176.548372873294
chr13	48198174	48273336	2	1	16.67	6.67	10	0.569230769230769	2.69485200278592	0.124136140613192	176.548372873294
chr13	48273336	48324136	1	1	8.33	6.67	1.66	1	1.26130469840658	0.0148842175286	106.848309701706
chr13	48324136	48350251	1	1	8.33	6.67	1.66	1	1.26130469840658	0.0148842175286	106.848309701706
chr13	48350251	55202416	2	1	16.67	6.67	10	0.569230769230769	2.69485200278592	0.124136140613192	176.548372873294
chr13	55202416	55605296	2	1	16.67	6.67	10	0.569230769230769	2.69485200278592	0.124136140613192	176.548372873294
chr13	55605296	55729178	1	1	8.33	6.67	1.66	1	1.26130469840658	0.0148842175286	106.848309701706
chr13	55729178	55916272	2	1	16.67	6.67	10	0.569230769230769	2.69485200278592	0.124136140613192	176.548372873294
chr13	55916272	59428771	1	1	8.33	6.67	1.66	1	1.26130469840658	0.0148842175286	106.848309701706
chr13	59428771	59510797	1	1	8.33	6.67	1.66	1	1.26130469840658	0.0148842175286	106.848309701706
chr13	59510797	64679710	1	1	8.33	6.67	1.66	1	1.26130469840658	0.0148842175286	106.848309701706
chr13	64679710	64857215	2	1	16.67	6.67	10	0.569230769230769	2.69485200278592	0.124136140613192	176.548372873294
chr13	64857215	64860121	1	1	8.33	6.67	1.66	1	1.26130469840658	0.0148842175286	106.848309701706
chr13	64860121	65583887	1	1	8.33	6.67	1.66	1	1.26130469840658	0.0148842175286	106.848309701706
chr13	65583887	72795050	1	1	8.33	6.67	1.66	1	1.26130469840658	0.0148842175286	106.848309701706
chr13	72795050	72917908	2	1	16.67	6.67	10	0.569230769230769	2.69485200278592	0.124136140613192	176.548372873294
chr13	72917908	73701002	1	1	8.33	6.67	1.66	1	1.26130469840658	0.0148842175286	106.848309701706
chr13	73701002	73816584	2	1	16.67	6.67	10	0.569230769230769	2.69485200278592	0.124136140613192	176.548372873294
chr13	73816584	80767130	1	1	8.33	6.67	1.66	1	1.26130469840658	0.0148842175286	106.848309701706
chr13	80767130	82898851	1	1	8.33	6.67	1.66	1	1.26130469840658	0.0148842175286	106.848309701706
chr13	82898851	83052246	2	1	16.67	6.67	10	0.569230769230769	2.69485200278592	0.124136140613192	176.548372873294
chr13	83052246	85639089	1	1	8.33	6.67	1.66	1	1.26130469840658	0.0148842175286	106.848309701706
chr13	85639089	86647992	1	1	8.33	6.67	1.66	1	1.26130469840658	0.0148842175286	106.848309701706
chr13	86647992	86711192	1	1	8.33	6.67	1.66	1	1.26130469840658	0.0148842175286	106.848309701706
chr13	86711192	88622840	1	1	8.33	6.67	1.66	1	1.26130469840658	0.0148842175286	106.848309701706
chr13	88622840	88773254	2	1	16.67	6.67	10	0.569230769230769	2.69485200278592	0.124136140613192	176.548372873294
chr13	88773254	88823831	1	1	8.33	6.67	1.66	1	1.26130469840658	0.0148842175286	106.848309701706
chr13	88823831	89075473	1	1	8.33	6.67	1.66	1	1.26130469840658	0.0148842175286	106.848309701706
chr13	89075473	89239067	1	1	8.33	6.67	1.66	1	1.26130469840658	0.0148842175286	106.848309701706
chr13	89239067	90175049	1	1	8.33	6.67	1.66	1	1.26130469840658	0.0148842175286	106.848309701706
chr13	90175049	90293846	2	1	16.67	6.67	10	0.569230769230769	2.69485200278592	0.124136140613192	176.548372873294
chr13	90293846	90422309	2	1	16.67	6.67	10	0.569230769230769	2.69485200278592	0.124136140613192	176.548372873294
chr13	90422309	90429442	1	1	8.33	6.67	1.66	1	1.26130469840658	0.0148842175286	106.848309701706
chr13	90429442	92887515	1	1	8.33	6.67	1.66	1	1.26130469840658	0.0148842175286	106.848309701706
chr13	92887515	93008176	1	1	8.33	6.67	1.66	1	1.26130469840658	0.0148842175286	106.848309701706
chr13	93008176	94546134	1	1	8.33	6.67	1.66	1	1.26130469840658	0.0148842175286	106.848309701706
chr13	94546134	94699674	2	1	16.67	6.67	10	0.569230769230769	2.69485200278592	0.124136140613192	176.548372873294
chr13	94699674	96404452	1	1	8.33	6.67	1.66	1	1.26130469840658	0.0148842175286	106.848309701706
chr13	96404452	99544015	2	1	16.67	6.67	10	0.569230769230769	2.69485200278592	0.124136140613192	176.548372873294
chr13	99544015	99705171	2	1	16.67	6.67	10	0.569230769230769	2.69485200278592	0.124136140613192	176.548372873294
chr13	99705171	102705003	2	1	16.67	6.67	10	0.569230769230769	2.69485200278592	0.124136140613192	176.548372873294
chr13	102705003	103103919	1	1	8.33	6.67	1.66	1	1.26130469840658	0.0148842175286	106.848309701706
chr13	103103919	104350831	1	1	8.33	6.67	1.66	1	1.26130469840658	0.0148842175286	106.848309701706
chr13	104350831	105726364	1	1	8.33	6.67	1.66	1	1.26130469840658	0.0148842175286	106.848309701706
chr13	105726364	105783474	1	1	8.33	6.67	1.66	1	1.26130469840658	0.0148842175286	106.848309701706
chr13	105783474	109930253	1	1	8.33	6.67	1.66	1	1.26130469840658	0.0148842175286	106.848309701706
chr13	109930253	112840960	1	1	8.33	6.67	1.66	1	1.26130469840658	0.0148842175286	106.848309701706
chr13	112840960	115169878	2	1	16.67	6.67	10	0.569230769230769	2.69485200278592	0.124136140613192	176.548372873294
chr4	0	61847	1	0	8.33	0	8.33	0.444444444444445	Inf	0.0320509965820313	Inf
chr4	61847	69363816	0	0	0	0	0	1	0	0	Inf
chr4	69363816	69373472	0	1	0	6.67	-6.67	1	0	0	48.7136550464301
chr4	69373472	69487657	1	1	8.33	6.67	1.66	1	1.26130469840658	0.0148842175286	106.848309701706
chr4	69487657	69513872	1	0	8.33	0	8.33	0.444444444444445	Inf	0.0320509965820313	Inf
chr5	57297157	57304500	0	1	0	6.67	-6.67	1	0	0	48.7136550464301
chr5	57304500	57309239	1	2	8.33	13.33	-5	1	0.602138072302853	0.00919935448223762	13.066909643704
chr5	57309239	57311814	1	3	8.33	20	-11.67	0.605128205128205	0.376559685616611	0.00636492752879973	5.52577021690199
chr5	57311814	57323830	2	3	16.67	20	-3.33	1	0.80658240054602	0.0567040160503527	8.58673564806531
chr5	57323830	57339215	2	4	16.67	26.67	-10	0.66183574879227	0.562069468309022	0.0420763539999609	4.97035789563106
chr5	57339215	57352699	2	3	16.67	20	-3.33	1	0.80658240054602	0.0567040160503527	8.58673564806531
chr5	57352699	57356616	1	2	8.33	13.33	-5	1	0.602138072302853	0.00919935448223762	13.066909643704
chr5	57356616	57367948	1	1	8.33	6.67	1.66	1	1.26130469840658	0.0148842175286	106.848309701706
chr5	57367948	57372247	0	1	0	6.67	-6.67	1	0	0	48.7136550464301
chr7	0	3341353	1	0	8.33	0	8.33	0.444444444444445	Inf	0.0320509965820313	Inf
chr7	3341353	8416721	0	0	0	0	0	1	0	0	Inf
chr7	8416721	8522342	0	1	0	6.67	-6.67	1	0	0	48.7136550464301
chr7	8522342	78845365	0	0	0	0	0	1	0	0	Inf
chr7	78845365	78892667	1	0	8.33	0	8.33	0.444444444444445	Inf	0.0320509965820313	Inf
chr7	78892667	121112214	0	0	0	0	0	1	0	0	Inf
chr7	121112214	121245943	0	1	0	6.67	-6.67	1	0	0	48.7136550464301
chr7	121245943	124576177	0	1	0	6.67	-6.67	1	0	0	48.7136550464301
chr7	124576177	143218633	0	0	0	0	0	1	0	0	Inf
chr7	143218633	143546657	1	0	8.33	0	8.33	0.444444444444445	Inf	0.0320509965820313	Inf
chr7	143546657	147137618	0	0	0	0	0	1	0	0	Inf
chr7	147137618	147200545	0	1	0	6.67	-6.67	1	0	0	48.7136550464301
chr7	147200545	157756431	0	0	0	0	0	1	0	0	Inf
chr7	157756431	157828758	0	1	0	6.67	-6.67	1	0	0	48.7136550464301
chrX	0	2684878	2	0	16.67	0	16.67	0.188034188034188	Inf	0.23994069514232	Inf
chrX	2684878	2703512	1	0	8.33	0	8.33	0.444444444444445	Inf	0.0320509965820313	Inf
chr8	46847522	49088298	1	0	8.33	0	8.33	0.444444444444445	Inf	0.0320509965820313	Inf
chr8	49088298	58054850	1	0	8.33	0	8.33	0.444444444444445	Inf	0.0320509965820313	Inf
chr8	58054850	58200331	1	0	8.33	0	8.33	0.444444444444445	Inf	0.0320509965820313	Inf
chr8	58200331	61654236	1	0	8.33	0	8.33	0.444444444444445	Inf	0.0320509965820313	Inf
chr8	61654236	61759861	1	1	8.33	6.67	1.66	1	1.26130469840658	0.0148842175286	106.848309701706
chr8	61759861	68792223	1	0	8.33	0	8.33	0.444444444444445	Inf	0.0320509965820313	Inf
chr8	68792223	83886033	1	0	8.33	0	8.33	0.444444444444445	Inf	0.0320509965820313	Inf
chr8	83886033	84619641	1	0	8.33	0	8.33	0.444444444444445	Inf	0.0320509965820313	Inf
chr8	84619641	89098404	1	0	8.33	0	8.33	0.444444444444445	Inf	0.0320509965820313	Inf
chr8	89098404	90425196	1	0	8.33	0	8.33	0.444444444444445	Inf	0.0320509965820313	Inf
chr8	90425196	102805596	1	0	8.33	0	8.33	0.444444444444445	Inf	0.0320509965820313	Inf
chr8	102805596	102920609	1	0	8.33	0	8.33	0.444444444444445	Inf	0.0320509965820313	Inf
chr8	102920609	109014484	1	0	8.33	0	8.33	0.444444444444445	Inf	0.0320509965820313	Inf
chr8	109014484	117858828	1	0	8.33	0	8.33	0.444444444444445	Inf	0.0320509965820313	Inf
chr8	117858828	122238863	1	0	8.33	0	8.33	0.444444444444445	Inf	0.0320509965820313	Inf
chr8	122238863	122325406	1	0	8.33	0	8.33	0.444444444444445	Inf	0.0320509965820313	Inf
chr8	122325406	125032788	1	0	8.33	0	8.33	0.444444444444445	Inf	0.0320509965820313	Inf
chr8	125032788	125098914	1	0	8.33	0	8.33	0.444444444444445	Inf	0.0320509965820313	Inf
chr8	125098914	125190460	1	0	8.33	0	8.33	0.444444444444445	Inf	0.0320509965820313	Inf
chr8	125190460	130269158	1	0	8.33	0	8.33	0.444444444444445	Inf	0.0320509965820313	Inf
chr8	130269158	130373784	1	0	8.33	0	8.33	0.444444444444445	Inf	0.0320509965820313	Inf
chr8	130373784	130713874	1	0	8.33	0	8.33	0.444444444444445	Inf	0.0320509965820313	Inf
chr8	130713874	130831583	1	0	8.33	0	8.33	0.444444444444445	Inf	0.0320509965820313	Inf
chr8	130831583	131587605	1	0	8.33	0	8.33	0.444444444444445	Inf	0.0320509965820313	Inf
chr8	131587605	138566205	1	0	8.33	0	8.33	0.444444444444445	Inf	0.0320509965820313	Inf
chr8	138566205	139043908	1	0	8.33	0	8.33	0.444444444444445	Inf	0.0320509965820313	Inf
chr8	139043908	139413647	1	0	8.33	0	8.33	0.444444444444445	Inf	0.0320509965820313	Inf
chr8	139413647	139488029	1	0	8.33	0	8.33	0.444444444444445	Inf	0.0320509965820313	Inf
chr8	139488029	140505941	1	0	8.33	0	8.33	0.444444444444445	Inf	0.0320509965820313	Inf
chr8	140505941	146364022	1	0	8.33	0	8.33	0.444444444444445	Inf	0.0320509965820313	Inf
chr17	22091209	22235650	1	0	8.33	0	8.33	0.444444444444445	Inf	0.0320509965820313	Inf
chr17	22235650	33893437	0	0	0	0	0	1	0	0	Inf
chr17	33893437	57651887	1	0	8.33	0	8.33	0.444444444444445	Inf	0.0320509965820313	Inf
chr17	57651887	57763333	2	0	16.67	0	16.67	0.188034188034188	Inf	0.23994069514232	Inf
chr17	57763333	57875475	1	0	8.33	0	8.33	0.444444444444445	Inf	0.0320509965820313	Inf
chr17	57875475	79196339	0	0	0	0	0	1	0	0	Inf
chr17	79196339	81195210	1	0	8.33	0	8.33	0.444444444444445	Inf	0.0320509965820313	Inf
chr12	0	1166859	0	1	0	6.67	-6.67	1	0	0	48.7136550464301
chr12	1166859	2749874	0	1	0	6.67	-6.67	1	0	0	48.7136550464301
chr12	2749874	3945931	0	1	0	6.67	-6.67	1	0	0	48.7136550464301
chr12	3945931	4746381	0	1	0	6.67	-6.67	1	0	0	48.7136550464301
chr19	45533540	46938451	0	1	0	6.67	-6.67	1	0	0	48.7136550464301
chr6	30692752	30915149	0	1	0	6.67	-6.67	1	0	0	48.7136550464301
chr6	30915149	53557017	0	0	0	0	0	1	0	0	Inf
chr6	53557017	54694592	0	1	0	6.67	-6.67	1	0	0	48.7136550464301
chr6	54694592	63760168	0	0	0	0	0	1	0	0	Inf
chr6	63760168	64677360	0	1	0	6.67	-6.67	1	0	0	48.7136550464301
chr6	64677360	65074177	0	0	0	0	0	1	0	0	Inf
chr6	65074177	66765932	0	1	0	6.67	-6.67	1	0	0	48.7136550464301
chr16	30554445	30811281	0	1	0	6.67	-6.67	1	0	0	48.7136550464301
chr9	13789563	13878283	0	1	0	6.67	-6.67	1	0	0	48.7136550464301
