# Supplementary material for: 1p36 deletion is a marker for tumour dissemination in microsatellite stable stage II-III colon cancer
Source: BMC Cancer. 2014 Nov 24;14:872. doi: 10.1186/1471-2407-14-872 (PMC4251789; doi:10.1186/1471-2407-14-872)
Supplement: Supplementary file 1 — Additional file 1: This file includes supplementary figures, genome-wide copy number estimates and statistics. (ZIP 5 MB) [file 12885_2014_5046_MOESM1_ESM.zip › Supplementary Data/MSS statistics Stage II/Homozygous Loss.Recurrence (SII excl MSI-H).No recurrence (SII excl MSI-H).txt]

Chromosome	Start (hg19)	End (hg19)	Observations in G1	Observations in G2	Frequency G1 (%)	Frequency G2 (%)	Frequency difference	Fisher's Exact test p-value	Odds Ratio	Lower 95% CI	Upper 95% CI
chr2	4174461	4198875	1	0	8.33	0	8.33	0.444444444444445	Inf	0.0320509965820313	Inf
chr2	4198875	4216687	1	1	8.33	6.67	1.66	1	1.26130469840658	0.0148842175286	106.848309701706
chr2	4216687	4223340	2	1	16.67	6.67	10	0.569230769230769	2.69485200278592	0.124136140613192	176.548372873294
chr2	4223340	4227047	1	1	8.33	6.67	1.66	1	1.26130469840658	0.0148842175286	106.848309701706
chr2	4227047	4241345	1	0	8.33	0	8.33	0.444444444444445	Inf	0.0320509965820313	Inf
chr2	4241345	34695192	0	0	0	0	0	1	0	0	Inf
chr2	34695192	34700348	3	1	25	6.67	18.33	0.294017094017094	4.40794622373999	0.299826866317738	261.639104159587
chr2	34700348	34739336	3	2	25	13.33	11.67	0.628019323671498	2.10423275818784	0.197721861426734	30.1004194434481
chr2	34739336	34740778	2	2	16.67	13.33	3.34	1	1.28730507094467	0.0801285803890371	20.7193274603319
chr2	34740778	34740919	2	1	16.67	6.67	10	0.569230769230769	2.69485200278592	0.124136140613192	176.548372873294
chr2	34740919	34741962	1	1	8.33	6.67	1.66	1	1.26130469840658	0.0148842175286	106.848309701706
chr2	34741962	34766874	0	1	0	6.67	-6.67	1	0	0	48.7136550464301
chr2	34766874	52736995	0	0	0	0	0	1	0	0	Inf
chr2	52736995	52747747	0	2	0	13.33	-13.33	0.487179487179487	0	0	6.63043505261078
chr2	52747747	52784752	1	3	8.33	20	-11.67	0.605128205128205	0.376559685616611	0.00636492752879973	5.52577021690199
chr2	52784752	52795100	1	1	8.33	6.67	1.66	1	1.26130469840658	0.0148842175286	106.848309701706
chr2	52795100	52807520	0	1	0	6.67	-6.67	1	0	0	48.7136550464301
chr2	52807520	80336965	0	0	0	0	0	1	0	0	Inf
chr2	80336965	80458472	1	0	8.33	0	8.33	0.444444444444445	Inf	0.0320509965820313	Inf
chr2	80458472	143934478	0	0	0	0	0	1	0	0	Inf
chr2	143934478	144022209	0	1	0	6.67	-6.67	1	0	0	48.7136550464301
chr2	144022209	188119687	0	0	0	0	0	1	0	0	Inf
chr2	188119687	188296214	0	1	0	6.67	-6.67	1	0	0	48.7136550464301
chr2	188296214	242783365	0	0	0	0	0	1	0	0	Inf
chr2	242783365	242849431	0	1	0	6.67	-6.67	1	0	0	48.7136550464301
chr2	242849431	243199373	0	2	0	13.33	-13.33	0.487179487179487	0	0	6.63043505261078
chr3	18814992	21824226	1	0	8.33	0	8.33	0.444444444444445	Inf	0.0320509965820313	Inf
chr3	21824226	22181752	1	1	8.33	6.67	1.66	1	1.26130469840658	0.0148842175286	106.848309701706
chr3	22181752	22272172	0	1	0	6.67	-6.67	1	0	0	48.7136550464301
chr3	22272172	53987537	0	0	0	0	0	1	0	0	Inf
chr3	53987537	54621924	1	0	8.33	0	8.33	0.444444444444445	Inf	0.0320509965820313	Inf
chr3	54621924	60021531	0	0	0	0	0	1	0	0	Inf
chr3	60021531	60131496	1	0	8.33	0	8.33	0.444444444444445	Inf	0.0320509965820313	Inf
chr3	60131496	60351728	0	0	0	0	0	1	0	0	Inf
chr3	60351728	60591575	1	0	8.33	0	8.33	0.444444444444445	Inf	0.0320509965820313	Inf
chr3	60591575	75424139	0	0	0	0	0	1	0	0	Inf
chr3	75424139	75535603	0	2	0	13.33	-13.33	0.487179487179487	0	0	6.63043505261078
chr3	75535603	75662751	0	1	0	6.67	-6.67	1	0	0	48.7136550464301
chr3	75662751	98941121	0	0	0	0	0	1	0	0	Inf
chr3	98941121	98971672	0	1	0	6.67	-6.67	1	0	0	48.7136550464301
chr3	98971672	129763279	0	0	0	0	0	1	0	0	Inf
chr3	129763279	129766450	0	2	0	13.33	-13.33	0.487179487179487	0	0	6.63043505261078
chr3	129766450	129806580	1	2	8.33	13.33	-5	1	0.602138072302853	0.00919935448223762	13.066909643704
chr3	129806580	162512916	0	0	0	0	0	1	0	0	Inf
chr3	162512916	162619879	2	1	16.67	6.67	10	0.569230769230769	2.69485200278592	0.124136140613192	176.548372873294
chr3	162619879	162623889	2	0	16.67	0	16.67	0.188034188034188	Inf	0.23994069514232	Inf
chr3	162623889	174655199	0	0	0	0	0	1	0	0	Inf
chr3	174655199	174803899	1	0	8.33	0	8.33	0.444444444444445	Inf	0.0320509965820313	Inf
chr3	174803899	174816111	1	0	8.33	0	8.33	0.444444444444445	Inf	0.0320509965820313	Inf
chr3	174816111	174888942	2	0	16.67	0	16.67	0.188034188034188	Inf	0.23994069514232	Inf
chr3	174888942	175042616	1	0	8.33	0	8.33	0.444444444444445	Inf	0.0320509965820313	Inf
chr3	175042616	175136567	0	0	0	0	0	1	0	0	Inf
chr3	175136567	175250487	0	1	0	6.67	-6.67	1	0	0	48.7136550464301
chr4	10199879	10204989	1	0	8.33	0	8.33	0.444444444444445	Inf	0.0320509965820313	Inf
chr4	10204989	10209554	1	4	8.33	26.67	-18.34	0.341880341880342	0.26206908847745	0.00466687936623555	3.23143744379916
chr4	10209554	10210038	2	4	16.67	26.67	-10	0.66183574879227	0.562069468309022	0.0420763539999609	4.97035789563106
chr4	10210038	10210168	2	5	16.67	33.33	-16.66	0.408212560386473	0.413510693774448	0.0321045250372038	3.31032490503498
chr4	10210168	10235711	3	6	25	40	-15	0.682837528604119	0.512964914962125	0.0627038497387013	3.3811607199277
chr4	10235711	10242669	2	2	16.67	13.33	3.34	1	1.28730507094467	0.0801285803890371	20.7193274603319
chr4	10242669	10246085	1	2	8.33	13.33	-5	1	0.602138072302853	0.00919935448223762	13.066909643704
chr4	10246085	10247843	1	1	8.33	6.67	1.66	1	1.26130469840658	0.0148842175286	106.848309701706
chr4	10247843	34765389	0	0	0	0	0	1	0	0	Inf
chr4	34765389	34771911	1	0	8.33	0	8.33	0.444444444444445	Inf	0.0320509965820313	Inf
chr4	34771911	34776188	1	1	8.33	6.67	1.66	1	1.26130469840658	0.0148842175286	106.848309701706
chr4	34776188	34827299	3	3	25	20	5	1	1.3190557122957	0.141539648613133	12.3524244525521
chr4	34827299	34829938	2	3	16.67	20	-3.33	1	0.80658240054602	0.0567040160503527	8.58673564806531
chr4	34829938	34829976	2	2	16.67	13.33	3.34	1	1.28730507094467	0.0801285803890371	20.7193274603319
chr4	34829976	34830911	2	1	16.67	6.67	10	0.569230769230769	2.69485200278592	0.124136140613192	176.548372873294
chr4	34830911	34842482	2	0	16.67	0	16.67	0.188034188034188	Inf	0.23994069514232	Inf
chr4	34842482	34845629	1	0	8.33	0	8.33	0.444444444444445	Inf	0.0320509965820313	Inf
chr4	34845629	64673111	0	0	0	0	0	1	0	0	Inf
chr4	64673111	64724355	0	1	0	6.67	-6.67	1	0	0	48.7136550464301
chr4	64724355	69373472	0	0	0	0	0	1	0	0	Inf
chr4	69373472	69564117	1	0	8.33	0	8.33	0.444444444444445	Inf	0.0320509965820313	Inf
chr4	69564117	91338835	0	0	0	0	0	1	0	0	Inf
chr4	91338835	91617914	0	1	0	6.67	-6.67	1	0	0	48.7136550464301
chr4	91617914	91762689	0	0	0	0	0	1	0	0	Inf
chr4	91762689	91938066	1	0	8.33	0	8.33	0.444444444444445	Inf	0.0320509965820313	Inf
chr4	91938066	93358069	0	0	0	0	0	1	0	0	Inf
chr4	93358069	93694041	1	0	8.33	0	8.33	0.444444444444445	Inf	0.0320509965820313	Inf
chr4	93694041	161041003	0	0	0	0	0	1	0	0	Inf
chr4	161041003	161088632	1	0	8.33	0	8.33	0.444444444444445	Inf	0.0320509965820313	Inf
chr4	161088632	180098163	0	0	0	0	0	1	0	0	Inf
chr4	180098163	180235453	0	1	0	6.67	-6.67	1	0	0	48.7136550464301
chr8	15947142	16024303	0	1	0	6.67	-6.67	1	0	0	48.7136550464301
chr8	16024303	24973309	0	0	0	0	0	1	0	0	Inf
chr8	24973309	25006685	0	2	0	13.33	-13.33	0.487179487179487	0	0	6.63043505261078
chr8	25006685	35811249	0	0	0	0	0	1	0	0	Inf
chr8	35811249	36779532	0	1	0	6.67	-6.67	1	0	0	48.7136550464301
chr8	36779532	39220198	0	0	0	0	0	1	0	0	Inf
chr8	39220198	39230492	1	0	8.33	0	8.33	0.444444444444445	Inf	0.0320509965820313	Inf
chr8	39230492	39233131	2	1	16.67	6.67	10	0.569230769230769	2.69485200278592	0.124136140613192	176.548372873294
chr8	39233131	39365927	4	6	33.33	40	-6.67	1	0.758025342754006	0.112229775069193	4.68658431566107
chr8	39365927	39387632	4	5	33.33	33.33	0	1	1	0.14497653555716	6.55325151966373
chr8	39387632	39408354	2	2	16.67	13.33	3.34	1	1.28730507094467	0.0801285803890371	20.7193274603319
chr8	39408354	39429046	2	1	16.67	6.67	10	0.569230769230769	2.69485200278592	0.124136140613192	176.548372873294
chr8	39429046	39429518	2	0	16.67	0	16.67	0.188034188034188	Inf	0.23994069514232	Inf
chr8	39429518	39449618	1	0	8.33	0	8.33	0.444444444444445	Inf	0.0320509965820313	Inf
chr8	39449618	57855153	0	0	0	0	0	1	0	0	Inf
chr8	57855153	57978312	0	1	0	6.67	-6.67	1	0	0	48.7136550464301
chr8	57978312	137687975	0	0	0	0	0	1	0	0	Inf
chr8	137687975	137862306	1	0	8.33	0	8.33	0.444444444444445	Inf	0.0320509965820313	Inf
chr15	20016316	22563504	1	0	8.33	0	8.33	0.444444444444445	Inf	0.0320509965820313	Inf
chr15	22563504	24677763	0	0	0	0	0	1	0	0	Inf
chr15	24677763	24760965	1	0	8.33	0	8.33	0.444444444444445	Inf	0.0320509965820313	Inf
chr15	24760965	34694979	0	0	0	0	0	1	0	0	Inf
chr15	34694979	34805335	1	0	8.33	0	8.33	0.444444444444445	Inf	0.0320509965820313	Inf
chr15	34805335	76464313	0	0	0	0	0	1	0	0	Inf
chr15	76464313	76809809	1	0	8.33	0	8.33	0.444444444444445	Inf	0.0320509965820313	Inf
chr15	76809809	76833255	1	1	8.33	6.67	1.66	1	1.26130469840658	0.0148842175286	106.848309701706
chr15	76833255	76902187	2	1	16.67	6.67	10	0.569230769230769	2.69485200278592	0.124136140613192	176.548372873294
chr15	76902187	76902665	2	0	16.67	0	16.67	0.188034188034188	Inf	0.23994069514232	Inf
chr15	76902665	80689082	1	0	8.33	0	8.33	0.444444444444445	Inf	0.0320509965820313	Inf
chr15	80689082	83198862	0	0	0	0	0	1	0	0	Inf
chr15	83198862	85698627	1	0	8.33	0	8.33	0.444444444444445	Inf	0.0320509965820313	Inf
chr6	284200	381860	1	0	8.33	0	8.33	0.444444444444445	Inf	0.0320509965820313	Inf
chr6	381860	67008548	0	0	0	0	0	1	0	0	Inf
chr6	67008548	67049017	0	1	0	6.67	-6.67	1	0	0	48.7136550464301
chr6	67049017	77408764	0	0	0	0	0	1	0	0	Inf
chr6	77408764	77456938	0	1	0	6.67	-6.67	1	0	0	48.7136550464301
chr6	77456938	78962744	0	0	0	0	0	1	0	0	Inf
chr6	78962744	78965977	1	0	8.33	0	8.33	0.444444444444445	Inf	0.0320509965820313	Inf
chr6	78965977	78969085	4	1	33.33	6.67	26.66	0.138981791155704	6.50691364821674	0.524901478966971	367.842758177488
chr6	78969085	78970401	6	1	50	6.67	43.33	0.0237458193979933	12.5677112453907	1.15702421636661	685.322922342162
chr6	78970401	78972317	7	1	58.33	6.67	51.66	0.00847268673355629	17.1915262711117	1.61042422958068	938.003212970742
chr6	78972317	79026837	8	1	66.67	6.67	60	0.00269905533063428	23.7983270552024	2.21616787091832	1314.67884480382
chr6	79026837	79032455	7	1	58.33	6.67	51.66	0.00847268673355629	17.1915262711117	1.61042422958068	938.003212970742
chr6	79032455	79037215	6	1	50	6.67	43.33	0.0237458193979933	12.5677112453907	1.15702421636661	685.322922342162
chr6	79037215	79040433	3	1	25	6.67	18.33	0.294017094017094	4.40794622373999	0.299826866317738	261.639104159587
chr6	79040433	103734403	0	0	0	0	0	1	0	0	Inf
chr6	103734403	103734724	0	1	0	6.67	-6.67	1	0	0	48.7136550464301
chr6	103734724	103763766	1	1	8.33	6.67	1.66	1	1.26130469840658	0.0148842175286	106.848309701706
chr6	103763766	162546145	0	0	0	0	0	1	0	0	Inf
chr6	162546145	162709020	0	1	0	6.67	-6.67	1	0	0	48.7136550464301
chr6	162709020	162740267	0	2	0	13.33	-13.33	0.487179487179487	0	0	6.63043505261078
chr6	162740267	162799517	0	1	0	6.67	-6.67	1	0	0	48.7136550464301
chr6	162799517	162877559	1	1	8.33	6.67	1.66	1	1.26130469840658	0.0148842175286	106.848309701706
chr6	162877559	162963521	1	1	8.33	6.67	1.66	1	1.26130469840658	0.0148842175286	106.848309701706
chr6	162963521	162997572	1	0	8.33	0	8.33	0.444444444444445	Inf	0.0320509965820313	Inf
chr7	109427493	109458574	1	0	8.33	0	8.33	0.444444444444445	Inf	0.0320509965820313	Inf
chr7	109458574	133774177	0	0	0	0	0	1	0	0	Inf
chr7	133774177	133802727	1	1	8.33	6.67	1.66	1	1.26130469840658	0.0148842175286	106.848309701706
chr7	133802727	141770088	0	0	0	0	0	1	0	0	Inf
chr7	141770088	141809609	1	0	8.33	0	8.33	0.444444444444445	Inf	0.0320509965820313	Inf
chr7	141809609	142467524	0	0	0	0	0	1	0	0	Inf
chr7	142467524	142492573	0	1	0	6.67	-6.67	1	0	0	48.7136550464301
chr12	9613462	9613968	1	0	8.33	0	8.33	0.444444444444445	Inf	0.0320509965820313	Inf
chr12	9613968	9618119	1	1	8.33	6.67	1.66	1	1.26130469840658	0.0148842175286	106.848309701706
chr12	9618119	9619443	2	2	16.67	13.33	3.34	1	1.28730507094467	0.0801285803890371	20.7193274603319
chr12	9619443	9739667	2	3	16.67	20	-3.33	1	0.80658240054602	0.0567040160503527	8.58673564806531
chr12	9739667	9739941	1	3	8.33	20	-11.67	0.605128205128205	0.376559685616611	0.00636492752879973	5.52577021690199
chr12	9739941	9741822	1	2	8.33	13.33	-5	1	0.602138072302853	0.00919935448223762	13.066909643704
chr12	9741822	9743406	0	1	0	6.67	-6.67	1	0	0	48.7136550464301
chr12	9743406	11494375	0	0	0	0	0	1	0	0	Inf
chr12	11494375	11547799	0	1	0	6.67	-6.67	1	0	0	48.7136550464301
chr12	11547799	33294566	0	0	0	0	0	1	0	0	Inf
chr12	33294566	33326710	0	1	0	6.67	-6.67	1	0	0	48.7136550464301
chr12	33326710	99775937	0	0	0	0	0	1	0	0	Inf
chr12	99775937	99805707	2	0	16.67	0	16.67	0.188034188034188	Inf	0.23994069514232	Inf
chr17	18283370	18289301	0	1	0	6.67	-6.67	1	0	0	48.7136550464301
chr17	18289301	18315472	1	1	8.33	6.67	1.66	1	1.26130469840658	0.0148842175286	106.848309701706
chr17	18315472	18467209	2	1	16.67	6.67	10	0.569230769230769	2.69485200278592	0.124136140613192	176.548372873294
chr17	18467209	18507924	2	0	16.67	0	16.67	0.188034188034188	Inf	0.23994069514232	Inf
chr17	18507924	18538979	1	0	8.33	0	8.33	0.444444444444445	Inf	0.0320509965820313	Inf
chr17	18538979	28998911	0	0	0	0	0	1	0	0	Inf
chr17	28998911	30408988	1	0	8.33	0	8.33	0.444444444444445	Inf	0.0320509965820313	Inf
chr10	13049525	13061538	0	1	0	6.67	-6.67	1	0	0	48.7136550464301
chr10	13061538	89496985	0	0	0	0	0	1	0	0	Inf
chr10	89496985	89701024	0	1	0	6.67	-6.67	1	0	0	48.7136550464301
chr10	89701024	89768335	1	1	8.33	6.67	1.66	1	1.26130469840658	0.0148842175286	106.848309701706
chr10	89768335	89817456	0	1	0	6.67	-6.67	1	0	0	48.7136550464301
chr10	89817456	114921010	0	0	0	0	0	1	0	0	Inf
chr10	114921010	115400078	0	1	0	6.67	-6.67	1	0	0	48.7136550464301
chr11	4967313	4967386	0	1	0	6.67	-6.67	1	0	0	48.7136550464301
chr11	4967386	4977738	0	3	0	20	-20	0.230769230769231	0	0	2.93163654774379
chr11	4977738	4980649	0	2	0	13.33	-13.33	0.487179487179487	0	0	6.63043505261078
chr11	4980649	5780724	0	0	0	0	0	1	0	0	Inf
chr11	5780724	5821272	0	1	0	6.67	-6.67	1	0	0	48.7136550464301
chr11	5821272	50282301	0	0	0	0	0	1	0	0	Inf
chr11	50282301	51564440	1	0	8.33	0	8.33	0.444444444444445	Inf	0.0320509965820313	Inf
chr11	51564440	54701633	0	0	0	0	0	1	0	0	Inf
chr11	54701633	55629592	1	0	8.33	0	8.33	0.444444444444445	Inf	0.0320509965820313	Inf
chr18	3381647	4335515	1	0	8.33	0	8.33	0.444444444444445	Inf	0.0320509965820313	Inf
chr18	4335515	38257972	0	0	0	0	0	1	0	0	Inf
chr18	38257972	38283439	0	1	0	6.67	-6.67	1	0	0	48.7136550464301
chr18	38283439	48297494	0	0	0	0	0	1	0	0	Inf
chr18	48297494	48968109	1	0	8.33	0	8.33	0.444444444444445	Inf	0.0320509965820313	Inf
chr5	8702387	8748430	2	0	16.67	0	16.67	0.188034188034188	Inf	0.23994069514232	Inf
chr5	8748430	8750841	1	0	8.33	0	8.33	0.444444444444445	Inf	0.0320509965820313	Inf
chr5	8750841	80808259	0	0	0	0	0	1	0	0	Inf
chr5	80808259	80991689	1	0	8.33	0	8.33	0.444444444444445	Inf	0.0320509965820313	Inf
chr5	80991689	97044362	0	0	0	0	0	1	0	0	Inf
chr5	97044362	97123087	1	0	8.33	0	8.33	0.444444444444445	Inf	0.0320509965820313	Inf
chr5	97123087	180329424	0	0	0	0	0	1	0	0	Inf
chr5	180329424	180450039	1	0	8.33	0	8.33	0.444444444444445	Inf	0.0320509965820313	Inf
chr14	67135915	67352509	1	0	8.33	0	8.33	0.444444444444445	Inf	0.0320509965820313	Inf
chr14	67352509	106826014	0	0	0	0	0	1	0	0	Inf
chr14	106826014	106827388	1	0	8.33	0	8.33	0.444444444444445	Inf	0.0320509965820313	Inf
chr14	106827388	106920590	2	0	16.67	0	16.67	0.188034188034188	Inf	0.23994069514232	Inf
chr14	106920590	106940715	1	0	8.33	0	8.33	0.444444444444445	Inf	0.0320509965820313	Inf
chr1	8490495	8704800	1	0	8.33	0	8.33	0.444444444444445	Inf	0.0320509965820313	Inf
chr1	8704800	25552210	0	0	0	0	0	1	0	0	Inf
chr1	25552210	25668249	0	2	0	13.33	-13.33	0.487179487179487	0	0	6.63043505261078
chr1	25668249	43516289	0	0	0	0	0	1	0	0	Inf
chr1	43516289	43613782	0	1	0	6.67	-6.67	1	0	0	48.7136550464301
chr1	43613782	50151395	0	0	0	0	0	1	0	0	Inf
chr1	50151395	50434686	0	1	0	6.67	-6.67	1	0	0	48.7136550464301
chr1	50434686	73008722	0	0	0	0	0	1	0	0	Inf
chr1	73008722	73092629	1	0	8.33	0	8.33	0.444444444444445	Inf	0.0320509965820313	Inf
chr1	73092629	111368243	0	0	0	0	0	1	0	0	Inf
chr1	111368243	111370452	0	1	0	6.67	-6.67	1	0	0	48.7136550464301
chr1	111370452	111390153	0	2	0	13.33	-13.33	0.487179487179487	0	0	6.63043505261078
chr1	111390153	111393615	0	1	0	6.67	-6.67	1	0	0	48.7136550464301
chr1	111393615	112693006	0	0	0	0	0	1	0	0	Inf
chr1	112693006	112710439	1	0	8.33	0	8.33	0.444444444444445	Inf	0.0320509965820313	Inf
chr1	112710439	148916125	0	0	0	0	0	1	0	0	Inf
chr1	148916125	149258054	0	1	0	6.67	-6.67	1	0	0	48.7136550464301
chr1	149258054	152537988	0	0	0	0	0	1	0	0	Inf
chr1	152537988	152538160	1	0	8.33	0	8.33	0.444444444444445	Inf	0.0320509965820313	Inf
chr1	152538160	152547919	1	1	8.33	6.67	1.66	1	1.26130469840658	0.0148842175286	106.848309701706
chr1	152547919	152547986	2	2	16.67	13.33	3.34	1	1.28730507094467	0.0801285803890371	20.7193274603319
chr1	152547986	152548103	2	3	16.67	20	-3.33	1	0.80658240054602	0.0567040160503527	8.58673564806531
chr1	152548103	152552058	3	5	25	33.33	-8.33	0.695652173913044	0.676691658454159	0.0809715020297703	4.72905218347271
chr1	152552058	152552470	3	6	25	40	-15	0.682837528604119	0.512964914962125	0.0627038497387013	3.3811607199277
chr1	152552470	152586558	3	7	25	46.67	-21.67	0.424408848207475	0.394976865912884	0.0486750882093708	2.51906850630571
chr1	152586558	152586585	1	6	8.33	40	-31.67	0.0913786696395392	0.146107473503114	0.00272874368232113	1.55480586467218
chr1	152586585	152588544	1	5	8.33	33.33	-25	0.181902638424377	0.192688078833757	0.00353596613327998	2.16445628892685
chr1	152588544	152590536	0	3	0	20	-20	0.230769230769231	0	0	2.93163654774379
chr1	152590536	152591326	0	2	0	13.33	-13.33	0.487179487179487	0	0	6.63043505261078
chr1	152591326	152591500	0	1	0	6.67	-6.67	1	0	0	48.7136550464301
chr1	152591500	152752940	0	0	0	0	0	1	0	0	Inf
chr1	152752940	152756480	0	1	0	6.67	-6.67	1	0	0	48.7136550464301
chr1	152756480	152778567	0	2	0	13.33	-13.33	0.487179487179487	0	0	6.63043505261078
chr1	152778567	152779500	0	1	0	6.67	-6.67	1	0	0	48.7136550464301
chr1	152779500	196726535	0	0	0	0	0	1	0	0	Inf
chr1	196726535	196807290	0	1	0	6.67	-6.67	1	0	0	48.7136550464301
chr1	196807290	216848538	0	0	0	0	0	1	0	0	Inf
chr1	216848538	217099710	0	1	0	6.67	-6.67	1	0	0	48.7136550464301
chr1	217099710	248709643	0	0	0	0	0	1	0	0	Inf
chr1	248709643	248713930	0	1	0	6.67	-6.67	1	0	0	48.7136550464301
chr1	248713930	248815731	1	1	8.33	6.67	1.66	1	1.26130469840658	0.0148842175286	106.848309701706
chr1	248815731	248820741	1	0	8.33	0	8.33	0.444444444444445	Inf	0.0320509965820313	Inf
chrX	2665781	2684878	0	1	0	6.67	-6.67	1	0	0	48.7136550464301
chrX	2684878	2707339	1	2	8.33	13.33	-5	1	0.602138072302853	0.00919935448223762	13.066909643704
chrX	2707339	6614981	2	2	16.67	13.33	3.34	1	1.28730507094467	0.0801285803890371	20.7193274603319
chrX	6614981	6730226	2	2	16.67	13.33	3.34	1	1.28730507094467	0.0801285803890371	20.7193274603319
chrX	6730226	6866304	2	2	16.67	13.33	3.34	1	1.28730507094467	0.0801285803890371	20.7193274603319
chrX	6866304	7352069	2	2	16.67	13.33	3.34	1	1.28730507094467	0.0801285803890371	20.7193274603319
chrX	7352069	7480656	3	2	25	13.33	11.67	0.628019323671498	2.10423275818784	0.197721861426734	30.1004194434481
chrX	7480656	20228426	2	2	16.67	13.33	3.34	1	1.28730507094467	0.0801285803890371	20.7193274603319
chrX	20228426	20384045	2	2	16.67	13.33	3.34	1	1.28730507094467	0.0801285803890371	20.7193274603319
chrX	20384045	25219934	2	2	16.67	13.33	3.34	1	1.28730507094467	0.0801285803890371	20.7193274603319
chrX	25219934	37243200	2	2	16.67	13.33	3.34	1	1.28730507094467	0.0801285803890371	20.7193274603319
chrX	37243200	58460172	2	1	16.67	6.67	10	0.569230769230769	2.69485200278592	0.124136140613192	176.548372873294
chrX	58460172	58473610	1	1	8.33	6.67	1.66	1	1.26130469840658	0.0148842175286	106.848309701706
chrX	58473610	59357188	0	1	0	6.67	-6.67	1	0	0	48.7136550464301
chrX	59357188	61728817	0	0	0	0	0	1	0	0	Inf
chrX	61728817	63329956	3	1	25	6.67	18.33	0.294017094017094	4.40794622373999	0.299826866317738	261.639104159587
chrX	63329956	63479171	3	1	25	6.67	18.33	0.294017094017094	4.40794622373999	0.299826866317738	261.639104159587
chrX	63479171	73806665	3	1	25	6.67	18.33	0.294017094017094	4.40794622373999	0.299826866317738	261.639104159587
chrX	73806665	88583243	3	2	25	13.33	11.67	0.628019323671498	2.10423275818784	0.197721861426734	30.1004194434481
chrX	88583243	89366934	2	2	16.67	13.33	3.34	1	1.28730507094467	0.0801285803890371	20.7193274603319
chrX	89366934	89526585	2	2	16.67	13.33	3.34	1	1.28730507094467	0.0801285803890371	20.7193274603319
chrX	89526585	89627952	2	2	16.67	13.33	3.34	1	1.28730507094467	0.0801285803890371	20.7193274603319
chrX	89627952	89879380	2	2	16.67	13.33	3.34	1	1.28730507094467	0.0801285803890371	20.7193274603319
chrX	89879380	92423616	2	2	16.67	13.33	3.34	1	1.28730507094467	0.0801285803890371	20.7193274603319
chrX	92423616	95617676	3	2	25	13.33	11.67	0.628019323671498	2.10423275818784	0.197721861426734	30.1004194434481
chrX	95617676	96580743	3	1	25	6.67	18.33	0.294017094017094	4.40794622373999	0.299826866317738	261.639104159587
chrX	96580743	96804002	3	2	25	13.33	11.67	0.628019323671498	2.10423275818784	0.197721861426734	30.1004194434481
chrX	96804002	103255888	2	1	16.67	6.67	10	0.569230769230769	2.69485200278592	0.124136140613192	176.548372873294
chrX	103255888	103308553	1	1	8.33	6.67	1.66	1	1.26130469840658	0.0148842175286	106.848309701706
chrX	103308553	125836449	2	1	16.67	6.67	10	0.569230769230769	2.69485200278592	0.124136140613192	176.548372873294
chrX	125836449	125988115	2	2	16.67	13.33	3.34	1	1.28730507094467	0.0801285803890371	20.7193274603319
chrX	125988115	152047110	2	1	16.67	6.67	10	0.569230769230769	2.69485200278592	0.124136140613192	176.548372873294
chrX	152047110	155270560	1	1	8.33	6.67	1.66	1	1.26130469840658	0.0148842175286	106.848309701706
chr16	6040596	6092201	0	1	0	6.67	-6.67	1	0	0	48.7136550464301
chr16	6092201	6146834	0	2	0	13.33	-13.33	0.487179487179487	0	0	6.63043505261078
chr16	6146834	6190586	1	2	8.33	13.33	-5	1	0.602138072302853	0.00919935448223762	13.066909643704
chr16	6190586	6419028	1	1	8.33	6.67	1.66	1	1.26130469840658	0.0148842175286	106.848309701706
chr16	6419028	6627442	2	1	16.67	6.67	10	0.569230769230769	2.69485200278592	0.124136140613192	176.548372873294
chr16	6627442	6710957	1	1	8.33	6.67	1.66	1	1.26130469840658	0.0148842175286	106.848309701706
chr16	6710957	7114947	1	2	8.33	13.33	-5	1	0.602138072302853	0.00919935448223762	13.066909643704
chr16	7114947	7161342	1	1	8.33	6.67	1.66	1	1.26130469840658	0.0148842175286	106.848309701706
chr16	7161342	7242675	1	0	8.33	0	8.33	0.444444444444445	Inf	0.0320509965820313	Inf
chr16	7242675	7418993	0	0	0	0	0	1	0	0	Inf
chr16	7418993	7758793	0	1	0	6.67	-6.67	1	0	0	48.7136550464301
chr16	7758793	12483964	0	0	0	0	0	1	0	0	Inf
chr16	12483964	12705982	0	1	0	6.67	-6.67	1	0	0	48.7136550464301
chr16	12705982	32253241	0	0	0	0	0	1	0	0	Inf
chr16	32253241	32743385	1	0	8.33	0	8.33	0.444444444444445	Inf	0.0320509965820313	Inf
chr16	32743385	33099472	0	0	0	0	0	1	0	0	Inf
chr16	33099472	33643711	1	0	8.33	0	8.33	0.444444444444445	Inf	0.0320509965820313	Inf
chr19	20597325	20721342	0	1	0	6.67	-6.67	1	0	0	48.7136550464301
chr19	20721342	35835729	0	0	0	0	0	1	0	0	Inf
chr19	35835729	35872403	1	0	8.33	0	8.33	0.444444444444445	Inf	0.0320509965820313	Inf
chr20	14666479	14770187	1	0	8.33	0	8.33	0.444444444444445	Inf	0.0320509965820313	Inf
chr20	14770187	14827197	1	1	8.33	6.67	1.66	1	1.26130469840658	0.0148842175286	106.848309701706
chr20	14827197	14900316	1	0	8.33	0	8.33	0.444444444444445	Inf	0.0320509965820313	Inf
chr20	14900316	15025549	1	1	8.33	6.67	1.66	1	1.26130469840658	0.0148842175286	106.848309701706
chr20	15025549	15157942	1	0	8.33	0	8.33	0.444444444444445	Inf	0.0320509965820313	Inf
chr9	17222079	17321296	0	1	0	6.67	-6.67	1	0	0	48.7136550464301
chr9	17321296	25256535	0	0	0	0	0	1	0	0	Inf
chr9	25256535	25351554	0	1	0	6.67	-6.67	1	0	0	48.7136550464301
chr9	25351554	31366470	0	0	0	0	0	1	0	0	Inf
chr9	31366470	31445701	0	1	0	6.67	-6.67	1	0	0	48.7136550464301
chr9	31445701	105763030	0	0	0	0	0	1	0	0	Inf
chr9	105763030	105833872	0	1	0	6.67	-6.67	1	0	0	48.7136550464301
