# Supplementary material for: 1p36 deletion is a marker for tumour dissemination in microsatellite stable stage II-III colon cancer
Source: BMC Cancer. 2014 Nov 24;14:872. doi: 10.1186/1471-2407-14-872 (PMC4251789; doi:10.1186/1471-2407-14-872)
Supplement: Supplementary file 1 — Additional file 1: This file includes supplementary figures, genome-wide copy number estimates and statistics. (ZIP 5 MB) [file 12885_2014_5046_MOESM1_ESM.zip › Supplementary Data/MSS statistics Stage II/LOH.Recurrence (SII excl MSI-H).No recurrence (SII excl MSI-H).txt]

Chromosome	Start (hg19)	End (hg19)	Observations in G1	Observations in G2	Frequency G1 (%)	Frequency G2 (%)	Frequency difference	Fisher's Exact test p-value	Odds Ratio	Lower 95% CI	Upper 95% CI
chr1	0	1282669	4	3	33.33	20	13.33	0.661835748792271	1.94810133866917	0.252245707078244	17.1431914968473
chr1	1282669	4063538	4	4	33.33	26.67	6.66	1	1.3587035412955	0.189183055046679	9.8686172076999
chr1	4063538	4585274	4	4	33.33	26.67	6.66	1	1.3587035412955	0.189183055046679	9.8686172076999
chr1	4585274	5960887	5	4	41.67	26.67	15	0.44790236460717	1.9145835746763	0.293675527417477	13.5319143970011
chr1	5960887	6545000	5	4	41.67	26.67	15	0.44790236460717	1.9145835746763	0.293675527417477	13.5319143970011
chr1	6545000	8160476	5	4	41.67	26.67	15	0.44790236460717	1.9145835746763	0.293675527417477	13.5319143970011
chr1	8160476	8490495	5	4	41.67	26.67	15	0.44790236460717	1.9145835746763	0.293675527417477	13.5319143970011
chr1	8490495	8704800	5	4	41.67	26.67	15	0.44790236460717	1.9145835746763	0.293675527417477	13.5319143970011
chr1	8704800	9355434	5	4	41.67	26.67	15	0.44790236460717	1.9145835746763	0.293675527417477	13.5319143970011
chr1	9355434	16829505	5	3	41.67	20	21.67	0.398067632850241	2.74313866621835	0.390811808872198	23.4725748771253
chr1	16829505	16969763	5	2	41.67	13.33	28.34	0.185024154589372	4.3695637223377	0.540407863269413	57.2975627607926
chr1	16969763	20503446	5	3	41.67	20	21.67	0.398067632850241	2.74313866621835	0.390811808872198	23.4725748771253
chr1	20503446	23347151	5	3	41.67	20	21.67	0.398067632850241	2.74313866621835	0.390811808872198	23.4725748771253
chr1	23347151	25530550	5	3	41.67	20	21.67	0.398067632850241	2.74313866621835	0.390811808872198	23.4725748771253
chr1	25530550	25532279	6	3	50	20	30	0.126620900076278	3.7839930589982	0.565167544336955	32.2509337798018
chr1	25532279	25552210	6	4	50	26.67	23.33	0.256598016781083	2.64394630989774	0.425185291086294	18.6828543714154
chr1	25552210	25554856	6	5	50	33.33	16.67	0.451653430250819	1.94806371306228	0.326217114828722	12.4914677069032
chr1	25554856	25557631	6	6	50	40	10	0.706824606272715	1.47740323286548	0.25229909577181	8.97509591098944
chr1	25557631	25654244	6	7	50	46.67	3.33	1	1.13721083598709	0.194904324319337	6.71097268162314
chr1	25654244	25668249	5	6	41.67	40	1.67	1	1.06869005374632	0.17427950389438	6.45031819091794
chr1	25668249	25675619	5	5	41.67	33.33	8.34	0.706331045003814	1.40961749118428	0.225248385986854	9.00740258401191
chr1	25675619	25678369	5	4	41.67	26.67	15	0.44790236460717	1.9145835746763	0.293675527417477	13.5319143970011
chr1	25678369	26597115	5	3	41.67	20	21.67	0.398067632850241	2.74313866621835	0.390811808872198	23.4725748771253
chr1	26597115	26805030	5	3	41.67	20	21.67	0.398067632850241	2.74313866621835	0.390811808872198	23.4725748771253
chr1	26805030	29518176	5	4	41.67	26.67	15	0.44790236460717	1.9145835746763	0.293675527417477	13.5319143970011
chr1	29518176	31328384	5	3	41.67	20	21.67	0.398067632850241	2.74313866621835	0.390811808872198	23.4725748771253
chr1	31328384	33301091	4	3	33.33	20	13.33	0.661835748792271	1.94810133866917	0.252245707078244	17.1431914968473
chr1	33301091	33678080	4	3	33.33	20	13.33	0.661835748792271	1.94810133866917	0.252245707078244	17.1431914968473
chr1	33678080	39067670	3	3	25	20	5	1	1.3190557122957	0.141539648613133	12.3524244525521
chr1	39067670	39582716	3	2	25	13.33	11.67	0.628019323671498	2.10423275818784	0.197721861426734	30.1004194434481
chr1	39582716	39787718	3	3	25	20	5	1	1.3190557122957	0.141539648613133	12.3524244525521
chr1	39787718	42404443	3	3	25	20	5	1	1.3190557122957	0.141539648613133	12.3524244525521
chr1	42404443	42551075	4	3	33.33	20	13.33	0.661835748792271	1.94810133866917	0.252245707078244	17.1431914968473
chr1	42551075	43105494	3	3	25	20	5	1	1.3190557122957	0.141539648613133	12.3524244525521
chr1	43105494	43516289	3	2	25	13.33	11.67	0.628019323671498	2.10423275818784	0.197721861426734	30.1004194434481
chr1	43516289	43613782	3	3	25	20	5	1	1.3190557122957	0.141539648613133	12.3524244525521
chr1	43613782	45064782	3	2	25	13.33	11.67	0.628019323671498	2.10423275818784	0.197721861426734	30.1004194434481
chr1	45064782	47261654	3	3	25	20	5	1	1.3190557122957	0.141539648613133	12.3524244525521
chr1	47261654	48759946	3	2	25	13.33	11.67	0.628019323671498	2.10423275818784	0.197721861426734	30.1004194434481
chr1	48759946	48788272	3	2	25	13.33	11.67	0.628019323671498	2.10423275818784	0.197721861426734	30.1004194434481
chr1	48788272	49021323	3	2	25	13.33	11.67	0.628019323671498	2.10423275818784	0.197721861426734	30.1004194434481
chr1	49021323	49051336	3	2	25	13.33	11.67	0.628019323671498	2.10423275818784	0.197721861426734	30.1004194434481
chr1	49051336	49124871	4	2	33.33	13.33	20	0.357487922705314	3.10600891093169	0.350115025107368	41.9022451732562
chr1	49124871	49430907	4	2	33.33	13.33	20	0.357487922705314	3.10600891093169	0.350115025107368	41.9022451732562
chr1	49430907	50151395	3	2	25	13.33	11.67	0.628019323671498	2.10423275818784	0.197721861426734	30.1004194434481
chr1	50151395	50238748	3	2	25	13.33	11.67	0.628019323671498	2.10423275818784	0.197721861426734	30.1004194434481
chr1	50238748	50387962	3	3	25	20	5	1	1.3190557122957	0.141539648613133	12.3524244525521
chr1	50387962	50434686	3	2	25	13.33	11.67	0.628019323671498	2.10423275818784	0.197721861426734	30.1004194434481
chr1	50434686	50709469	3	2	25	13.33	11.67	0.628019323671498	2.10423275818784	0.197721861426734	30.1004194434481
chr1	50709469	51640515	3	2	25	13.33	11.67	0.628019323671498	2.10423275818784	0.197721861426734	30.1004194434481
chr1	51640515	51675643	3	2	25	13.33	11.67	0.628019323671498	2.10423275818784	0.197721861426734	30.1004194434481
chr1	51675643	53021287	3	2	25	13.33	11.67	0.628019323671498	2.10423275818784	0.197721861426734	30.1004194434481
chr1	53021287	53041459	2	2	16.67	13.33	3.34	1	1.28730507094467	0.0801285803890371	20.7193274603319
chr1	53041459	53120254	2	2	16.67	13.33	3.34	1	1.28730507094467	0.0801285803890371	20.7193274603319
chr1	53120254	53484494	2	2	16.67	13.33	3.34	1	1.28730507094467	0.0801285803890371	20.7193274603319
chr1	53484494	55820181	2	2	16.67	13.33	3.34	1	1.28730507094467	0.0801285803890371	20.7193274603319
chr1	55820181	64085696	2	2	16.67	13.33	3.34	1	1.28730507094467	0.0801285803890371	20.7193274603319
chr1	64085696	64189965	2	3	16.67	20	-3.33	1	0.80658240054602	0.0567040160503527	8.58673564806531
chr1	64189965	65272687	2	2	16.67	13.33	3.34	1	1.28730507094467	0.0801285803890371	20.7193274603319
chr1	65272687	65464905	2	3	16.67	20	-3.33	1	0.80658240054602	0.0567040160503527	8.58673564806531
chr1	65464905	65573138	2	2	16.67	13.33	3.34	1	1.28730507094467	0.0801285803890371	20.7193274603319
chr1	65573138	65698670	2	2	16.67	13.33	3.34	1	1.28730507094467	0.0801285803890371	20.7193274603319
chr1	65698670	65728404	2	3	16.67	20	-3.33	1	0.80658240054602	0.0567040160503527	8.58673564806531
chr1	65728404	66585810	2	3	16.67	20	-3.33	1	0.80658240054602	0.0567040160503527	8.58673564806531
chr1	66585810	66687749	2	3	16.67	20	-3.33	1	0.80658240054602	0.0567040160503527	8.58673564806531
chr1	66687749	66796929	2	2	16.67	13.33	3.34	1	1.28730507094467	0.0801285803890371	20.7193274603319
chr1	66796929	66936221	2	3	16.67	20	-3.33	1	0.80658240054602	0.0567040160503527	8.58673564806531
chr1	66936221	67192740	2	3	16.67	20	-3.33	1	0.80658240054602	0.0567040160503527	8.58673564806531
chr1	67192740	69102086	2	2	16.67	13.33	3.34	1	1.28730507094467	0.0801285803890371	20.7193274603319
chr1	69102086	70992124	2	2	16.67	13.33	3.34	1	1.28730507094467	0.0801285803890371	20.7193274603319
chr1	70992124	71049650	2	1	16.67	6.67	10	0.569230769230769	2.69485200278592	0.124136140613192	176.548372873294
chr1	71049650	71153212	2	2	16.67	13.33	3.34	1	1.28730507094467	0.0801285803890371	20.7193274603319
chr1	71153212	71877275	3	2	25	13.33	11.67	0.628019323671498	2.10423275818784	0.197721861426734	30.1004194434481
chr1	71877275	72273331	3	3	25	20	5	1	1.3190557122957	0.141539648613133	12.3524244525521
chr1	72273331	72380161	2	3	16.67	20	-3.33	1	0.80658240054602	0.0567040160503527	8.58673564806531
chr1	72380161	72713907	3	3	25	20	5	1	1.3190557122957	0.141539648613133	12.3524244525521
chr1	72713907	72765894	4	3	33.33	20	13.33	0.661835748792271	1.94810133866917	0.252245707078244	17.1431914968473
chr1	72765894	72768458	3	2	25	13.33	11.67	0.628019323671498	2.10423275818784	0.197721861426734	30.1004194434481
chr1	72768458	72811532	2	2	16.67	13.33	3.34	1	1.28730507094467	0.0801285803890371	20.7193274603319
chr1	72811532	72814597	1	2	8.33	13.33	-5	1	0.602138072302853	0.00919935448223762	13.066909643704
chr1	72814597	72816882	1	3	8.33	20	-11.67	0.605128205128205	0.376559685616611	0.00636492752879973	5.52577021690199
chr1	72816882	73008722	2	3	16.67	20	-3.33	1	0.80658240054602	0.0567040160503527	8.58673564806531
chr1	73008722	73092629	3	3	25	20	5	1	1.3190557122957	0.141539648613133	12.3524244525521
chr1	73092629	73908448	2	3	16.67	20	-3.33	1	0.80658240054602	0.0567040160503527	8.58673564806531
chr1	73908448	74700351	2	2	16.67	13.33	3.34	1	1.28730507094467	0.0801285803890371	20.7193274603319
chr1	74700351	74991170	2	3	16.67	20	-3.33	1	0.80658240054602	0.0567040160503527	8.58673564806531
chr1	74991170	77369226	2	2	16.67	13.33	3.34	1	1.28730507094467	0.0801285803890371	20.7193274603319
chr1	77369226	79490331	2	2	16.67	13.33	3.34	1	1.28730507094467	0.0801285803890371	20.7193274603319
chr1	79490331	80339867	2	3	16.67	20	-3.33	1	0.80658240054602	0.0567040160503527	8.58673564806531
chr1	80339867	81279921	2	2	16.67	13.33	3.34	1	1.28730507094467	0.0801285803890371	20.7193274603319
chr1	81279921	81966612	2	3	16.67	20	-3.33	1	0.80658240054602	0.0567040160503527	8.58673564806531
chr1	81966612	82020254	2	2	16.67	13.33	3.34	1	1.28730507094467	0.0801285803890371	20.7193274603319
chr1	82020254	82121600	2	3	16.67	20	-3.33	1	0.80658240054602	0.0567040160503527	8.58673564806531
chr1	82121600	84646945	2	2	16.67	13.33	3.34	1	1.28730507094467	0.0801285803890371	20.7193274603319
chr1	84646945	96290808	2	2	16.67	13.33	3.34	1	1.28730507094467	0.0801285803890371	20.7193274603319
chr1	96290808	96647807	2	2	16.67	13.33	3.34	1	1.28730507094467	0.0801285803890371	20.7193274603319
chr1	96647807	100088645	2	3	16.67	20	-3.33	1	0.80658240054602	0.0567040160503527	8.58673564806531
chr1	100088645	100801371	3	3	25	20	5	1	1.3190557122957	0.141539648613133	12.3524244525521
chr1	100801371	101204569	2	3	16.67	20	-3.33	1	0.80658240054602	0.0567040160503527	8.58673564806531
chr1	101204569	101356660	3	3	25	20	5	1	1.3190557122957	0.141539648613133	12.3524244525521
chr1	101356660	109074554	2	3	16.67	20	-3.33	1	0.80658240054602	0.0567040160503527	8.58673564806531
chr1	109074554	109099379	2	3	16.67	20	-3.33	1	0.80658240054602	0.0567040160503527	8.58673564806531
chr1	109099379	109972717	2	3	16.67	20	-3.33	1	0.80658240054602	0.0567040160503527	8.58673564806531
chr1	109972717	110146364	2	3	16.67	20	-3.33	1	0.80658240054602	0.0567040160503527	8.58673564806531
chr1	110146364	110220332	2	3	16.67	20	-3.33	1	0.80658240054602	0.0567040160503527	8.58673564806531
chr1	110220332	110251150	1	3	8.33	20	-11.67	0.605128205128205	0.376559685616611	0.00636492752879973	5.52577021690199
chr1	110251150	111368243	2	3	16.67	20	-3.33	1	0.80658240054602	0.0567040160503527	8.58673564806531
chr1	111368243	111370452	2	4	16.67	26.67	-10	0.66183574879227	0.562069468309022	0.0420763539999609	4.97035789563106
chr1	111370452	111390153	2	5	16.67	33.33	-16.66	0.408212560386473	0.413510693774448	0.0321045250372038	3.31032490503498
chr1	111390153	111393615	2	4	16.67	26.67	-10	0.66183574879227	0.562069468309022	0.0420763539999609	4.97035789563106
chr1	111393615	112669058	2	3	16.67	20	-3.33	1	0.80658240054602	0.0567040160503527	8.58673564806531
chr1	112669058	112670396	3	3	25	20	5	1	1.3190557122957	0.141539648613133	12.3524244525521
chr1	112670396	112693006	3	3	25	20	5	1	1.3190557122957	0.141539648613133	12.3524244525521
chr1	112693006	112696026	4	3	33.33	20	13.33	0.661835748792271	1.94810133866917	0.252245707078244	17.1431914968473
chr1	112696026	112706216	5	3	41.67	20	21.67	0.398067632850241	2.74313866621835	0.390811808872198	23.4725748771253
chr1	112706216	112707636	4	3	33.33	20	13.33	0.661835748792271	1.94810133866917	0.252245707078244	17.1431914968473
chr1	112707636	112710439	4	3	33.33	20	13.33	0.661835748792271	1.94810133866917	0.252245707078244	17.1431914968473
chr1	112710439	112711479	3	3	25	20	5	1	1.3190557122957	0.141539648613133	12.3524244525521
chr1	112711479	115529216	2	3	16.67	20	-3.33	1	0.80658240054602	0.0567040160503527	8.58673564806531
chr1	115529216	116375366	2	3	16.67	20	-3.33	1	0.80658240054602	0.0567040160503527	8.58673564806531
chr1	116375366	117705499	2	3	16.67	20	-3.33	1	0.80658240054602	0.0567040160503527	8.58673564806531
chr1	117705499	118948887	1	3	8.33	20	-11.67	0.605128205128205	0.376559685616611	0.00636492752879973	5.52577021690199
chr1	118948887	118967788	1	2	8.33	13.33	-5	1	0.602138072302853	0.00919935448223762	13.066909643704
chr1	118967788	119108287	1	2	8.33	13.33	-5	1	0.602138072302853	0.00919935448223762	13.066909643704
chr1	119108287	119403971	1	2	8.33	13.33	-5	1	0.602138072302853	0.00919935448223762	13.066909643704
chr1	119403971	119841119	1	2	8.33	13.33	-5	1	0.602138072302853	0.00919935448223762	13.066909643704
chr1	119841119	119906116	1	2	8.33	13.33	-5	1	0.602138072302853	0.00919935448223762	13.066909643704
chr1	119906116	120181216	1	2	8.33	13.33	-5	1	0.602138072302853	0.00919935448223762	13.066909643704
chr1	120181216	120259319	1	2	8.33	13.33	-5	1	0.602138072302853	0.00919935448223762	13.066909643704
chr1	120259319	121482991	1	2	8.33	13.33	-5	1	0.602138072302853	0.00919935448223762	13.066909643704
chr1	121482991	142702814	0	0	0	0	0	1	0	0	Inf
chr1	142702814	145676238	1	1	8.33	6.67	1.66	1	1.26130469840658	0.0148842175286	106.848309701706
chr1	145676238	148916125	0	1	0	6.67	-6.67	1	0	0	48.7136550464301
chr1	148916125	149258054	0	1	0	6.67	-6.67	1	0	0	48.7136550464301
chr1	149258054	152537988	0	1	0	6.67	-6.67	1	0	0	48.7136550464301
chr1	152537988	152538160	1	1	8.33	6.67	1.66	1	1.26130469840658	0.0148842175286	106.848309701706
chr1	152538160	152547919	1	2	8.33	13.33	-5	1	0.602138072302853	0.00919935448223762	13.066909643704
chr1	152547919	152547986	2	3	16.67	20	-3.33	1	0.80658240054602	0.0567040160503527	8.58673564806531
chr1	152547986	152548103	2	4	16.67	26.67	-10	0.66183574879227	0.562069468309022	0.0420763539999609	4.97035789563106
chr1	152548103	152552058	3	6	25	40	-15	0.682837528604119	0.512964914962125	0.0627038497387013	3.3811607199277
chr1	152552058	152552470	3	7	25	46.67	-21.67	0.424408848207475	0.394976865912884	0.0486750882093708	2.51906850630571
chr1	152552470	152552923	3	8	25	53.33	-28.33	0.238829811100642	0.305785701842526	0.0375852140848147	1.92117288605609
chr1	152552923	152586558	3	9	25	60	-35	0.120745277516041	0.235908243804522	0.028536312932791	1.48207393904893
chr1	152586558	152586585	1	9	8.33	60	-51.67	0.0140350877192983	0.0677740431538248	0.00127713971127999	0.685626074555102
chr1	152586585	152588544	1	8	8.33	53.33	-45	0.01917502787068	0.0874548170980216	0.00165327316086554	0.887659545622385
chr1	152588544	152590536	0	7	0	46.67	-46.67	0.00813823857302119	0	0	0.644891547334163
chr1	152590536	152591326	0	6	0	40	-40	0.0200297287253809	0	0	0.859178791577112
chr1	152591326	152591500	0	5	0	33.33	-33.33	0.047008547008547	0	0	1.18751074380423
chr1	152591500	152609961	0	4	0	26.67	-26.67	0.105982905982906	0	0	1.75180079497504
chr1	152609961	152698441	0	3	0	20	-20	0.230769230769231	0	0	2.93163654774379
chr1	152698441	152752940	0	4	0	26.67	-26.67	0.105982905982906	0	0	1.75180079497504
chr1	152752940	152756480	0	4	0	26.67	-26.67	0.105982905982906	0	0	1.75180079497504
chr1	152756480	152771309	0	5	0	33.33	-33.33	0.047008547008547	0	0	1.18751074380423
chr1	152771309	152778567	0	6	0	40	-40	0.0200297287253809	0	0	0.859178791577112
chr1	152778567	152779500	0	5	0	33.33	-33.33	0.047008547008547	0	0	1.18751074380423
chr1	152779500	152854283	0	4	0	26.67	-26.67	0.105982905982906	0	0	1.75180079497504
chr1	152854283	153175073	0	3	0	20	-20	0.230769230769231	0	0	2.93163654774379
chr1	153175073	153181194	0	2	0	13.33	-13.33	0.487179487179487	0	0	6.63043505261078
chr1	153181194	160832603	0	1	0	6.67	-6.67	1	0	0	48.7136550464301
chr1	160832603	160991098	0	2	0	13.33	-13.33	0.487179487179487	0	0	6.63043505261078
chr1	160991098	161594026	0	1	0	6.67	-6.67	1	0	0	48.7136550464301
chr1	161594026	161638528	0	0	0	0	0	1	0	0	Inf
chr1	161638528	161671174	0	1	0	6.67	-6.67	1	0	0	48.7136550464301
chr1	161671174	162301428	1	1	8.33	6.67	1.66	1	1.26130469840658	0.0148842175286	106.848309701706
chr1	162301428	164066291	0	1	0	6.67	-6.67	1	0	0	48.7136550464301
chr1	164066291	164401946	0	2	0	13.33	-13.33	0.487179487179487	0	0	6.63043505261078
chr1	164401946	165079255	0	1	0	6.67	-6.67	1	0	0	48.7136550464301
chr1	165079255	165170740	0	2	0	13.33	-13.33	0.487179487179487	0	0	6.63043505261078
chr1	165170740	165223460	0	1	0	6.67	-6.67	1	0	0	48.7136550464301
chr1	165223460	165601465	0	2	0	13.33	-13.33	0.487179487179487	0	0	6.63043505261078
chr1	165601465	166041070	0	1	0	6.67	-6.67	1	0	0	48.7136550464301
chr1	166041070	166364753	0	2	0	13.33	-13.33	0.487179487179487	0	0	6.63043505261078
chr1	166364753	171218028	0	1	0	6.67	-6.67	1	0	0	48.7136550464301
chr1	171218028	171811512	1	1	8.33	6.67	1.66	1	1.26130469840658	0.0148842175286	106.848309701706
chr1	171811512	172939266	0	1	0	6.67	-6.67	1	0	0	48.7136550464301
chr1	172939266	175386793	1	1	8.33	6.67	1.66	1	1.26130469840658	0.0148842175286	106.848309701706
chr1	175386793	177073212	0	1	0	6.67	-6.67	1	0	0	48.7136550464301
chr1	177073212	177737520	0	2	0	13.33	-13.33	0.487179487179487	0	0	6.63043505261078
chr1	177737520	180552710	0	1	0	6.67	-6.67	1	0	0	48.7136550464301
chr1	180552710	180919170	1	1	8.33	6.67	1.66	1	1.26130469840658	0.0148842175286	106.848309701706
chr1	180919170	180983403	0	1	0	6.67	-6.67	1	0	0	48.7136550464301
chr1	180983403	181312574	1	1	8.33	6.67	1.66	1	1.26130469840658	0.0148842175286	106.848309701706
chr1	181312574	182938986	0	1	0	6.67	-6.67	1	0	0	48.7136550464301
chr1	182938986	183510476	1	1	8.33	6.67	1.66	1	1.26130469840658	0.0148842175286	106.848309701706
chr1	183510476	183750354	2	1	16.67	6.67	10	0.569230769230769	2.69485200278592	0.124136140613192	176.548372873294
chr1	183750354	184647998	1	1	8.33	6.67	1.66	1	1.26130469840658	0.0148842175286	106.848309701706
chr1	184647998	184809410	1	1	8.33	6.67	1.66	1	1.26130469840658	0.0148842175286	106.848309701706
chr1	184809410	184953097	1	1	8.33	6.67	1.66	1	1.26130469840658	0.0148842175286	106.848309701706
chr1	184953097	185381599	1	2	8.33	13.33	-5	1	0.602138072302853	0.00919935448223762	13.066909643704
chr1	185381599	185443065	1	1	8.33	6.67	1.66	1	1.26130469840658	0.0148842175286	106.848309701706
chr1	185443065	185476294	1	1	8.33	6.67	1.66	1	1.26130469840658	0.0148842175286	106.848309701706
chr1	185476294	185565967	1	2	8.33	13.33	-5	1	0.602138072302853	0.00919935448223762	13.066909643704
chr1	185565967	185813091	1	3	8.33	20	-11.67	0.605128205128205	0.376559685616611	0.00636492752879973	5.52577021690199
chr1	185813091	186088308	2	3	16.67	20	-3.33	1	0.80658240054602	0.0567040160503527	8.58673564806531
chr1	186088308	186156285	2	4	16.67	26.67	-10	0.66183574879227	0.562069468309022	0.0420763539999609	4.97035789563106
chr1	186156285	186188333	2	3	16.67	20	-3.33	1	0.80658240054602	0.0567040160503527	8.58673564806531
chr1	186188333	186855067	2	2	16.67	13.33	3.34	1	1.28730507094467	0.0801285803890371	20.7193274603319
chr1	186855067	186924211	1	2	8.33	13.33	-5	1	0.602138072302853	0.00919935448223762	13.066909643704
chr1	186924211	187054095	1	3	8.33	20	-11.67	0.605128205128205	0.376559685616611	0.00636492752879973	5.52577021690199
chr1	187054095	187176624	1	2	8.33	13.33	-5	1	0.602138072302853	0.00919935448223762	13.066909643704
chr1	187176624	187229694	1	2	8.33	13.33	-5	1	0.602138072302853	0.00919935448223762	13.066909643704
chr1	187229694	187605693	1	3	8.33	20	-11.67	0.605128205128205	0.376559685616611	0.00636492752879973	5.52577021690199
chr1	187605693	187606591	1	2	8.33	13.33	-5	1	0.602138072302853	0.00919935448223762	13.066909643704
chr1	187606591	187676256	2	2	16.67	13.33	3.34	1	1.28730507094467	0.0801285803890371	20.7193274603319
chr1	187676256	187733043	2	2	16.67	13.33	3.34	1	1.28730507094467	0.0801285803890371	20.7193274603319
chr1	187733043	187852765	2	2	16.67	13.33	3.34	1	1.28730507094467	0.0801285803890371	20.7193274603319
chr1	187852765	187905109	1	2	8.33	13.33	-5	1	0.602138072302853	0.00919935448223762	13.066909643704
chr1	187905109	188248433	2	2	16.67	13.33	3.34	1	1.28730507094467	0.0801285803890371	20.7193274603319
chr1	188248433	188591502	2	3	16.67	20	-3.33	1	0.80658240054602	0.0567040160503527	8.58673564806531
chr1	188591502	188641453	2	3	16.67	20	-3.33	1	0.80658240054602	0.0567040160503527	8.58673564806531
chr1	188641453	188662054	2	3	16.67	20	-3.33	1	0.80658240054602	0.0567040160503527	8.58673564806531
chr1	188662054	188667783	2	2	16.67	13.33	3.34	1	1.28730507094467	0.0801285803890371	20.7193274603319
chr1	188667783	188735328	3	2	25	13.33	11.67	0.628019323671498	2.10423275818784	0.197721861426734	30.1004194434481
chr1	188735328	189615728	3	2	25	13.33	11.67	0.628019323671498	2.10423275818784	0.197721861426734	30.1004194434481
chr1	189615728	189738494	3	2	25	13.33	11.67	0.628019323671498	2.10423275818784	0.197721861426734	30.1004194434481
chr1	189738494	189738771	3	2	25	13.33	11.67	0.628019323671498	2.10423275818784	0.197721861426734	30.1004194434481
chr1	189738771	189809386	4	2	33.33	13.33	20	0.357487922705314	3.10600891093169	0.350115025107368	41.9022451732562
chr1	189809386	189840429	4	1	33.33	6.67	26.66	0.138981791155704	6.50691364821674	0.524901478966971	367.842758177488
chr1	189840429	189907429	3	1	25	6.67	18.33	0.294017094017094	4.40794622373999	0.299826866317738	261.639104159587
chr1	189907429	189943023	2	1	16.67	6.67	10	0.569230769230769	2.69485200278592	0.124136140613192	176.548372873294
chr1	189943023	189984753	2	3	16.67	20	-3.33	1	0.80658240054602	0.0567040160503527	8.58673564806531
chr1	189984753	190088034	3	3	25	20	5	1	1.3190557122957	0.141539648613133	12.3524244525521
chr1	190088034	190322346	2	3	16.67	20	-3.33	1	0.80658240054602	0.0567040160503527	8.58673564806531
chr1	190322346	190386924	2	2	16.67	13.33	3.34	1	1.28730507094467	0.0801285803890371	20.7193274603319
chr1	190386924	190582145	1	2	8.33	13.33	-5	1	0.602138072302853	0.00919935448223762	13.066909643704
chr1	190582145	190817967	1	3	8.33	20	-11.67	0.605128205128205	0.376559685616611	0.00636492752879973	5.52577021690199
chr1	190817967	191161784	1	2	8.33	13.33	-5	1	0.602138072302853	0.00919935448223762	13.066909643704
chr1	191161784	191652369	1	1	8.33	6.67	1.66	1	1.26130469840658	0.0148842175286	106.848309701706
chr1	191652369	192541602	1	2	8.33	13.33	-5	1	0.602138072302853	0.00919935448223762	13.066909643704
chr1	192541602	193451349	2	2	16.67	13.33	3.34	1	1.28730507094467	0.0801285803890371	20.7193274603319
chr1	193451349	193831152	1	2	8.33	13.33	-5	1	0.602138072302853	0.00919935448223762	13.066909643704
chr1	193831152	194094331	1	2	8.33	13.33	-5	1	0.602138072302853	0.00919935448223762	13.066909643704
chr1	194094331	194278729	2	2	16.67	13.33	3.34	1	1.28730507094467	0.0801285803890371	20.7193274603319
chr1	194278729	194423701	2	3	16.67	20	-3.33	1	0.80658240054602	0.0567040160503527	8.58673564806531
chr1	194423701	195156195	2	3	16.67	20	-3.33	1	0.80658240054602	0.0567040160503527	8.58673564806531
chr1	195156195	195461313	2	2	16.67	13.33	3.34	1	1.28730507094467	0.0801285803890371	20.7193274603319
chr1	195461313	195794345	1	2	8.33	13.33	-5	1	0.602138072302853	0.00919935448223762	13.066909643704
chr1	195794345	195863400	1	2	8.33	13.33	-5	1	0.602138072302853	0.00919935448223762	13.066909643704
chr1	195863400	195949293	1	2	8.33	13.33	-5	1	0.602138072302853	0.00919935448223762	13.066909643704
chr1	195949293	196170923	1	2	8.33	13.33	-5	1	0.602138072302853	0.00919935448223762	13.066909643704
chr1	196170923	196726535	1	3	8.33	20	-11.67	0.605128205128205	0.376559685616611	0.00636492752879973	5.52577021690199
chr1	196726535	196807290	1	4	8.33	26.67	-18.34	0.341880341880342	0.26206908847745	0.00466687936623555	3.23143744379916
chr1	196807290	197150631	1	3	8.33	20	-11.67	0.605128205128205	0.376559685616611	0.00636492752879973	5.52577021690199
chr1	197150631	197311165	1	2	8.33	13.33	-5	1	0.602138072302853	0.00919935448223762	13.066909643704
chr1	197311165	197834480	1	3	8.33	20	-11.67	0.605128205128205	0.376559685616611	0.00636492752879973	5.52577021690199
chr1	197834480	198321602	1	2	8.33	13.33	-5	1	0.602138072302853	0.00919935448223762	13.066909643704
chr1	198321602	198791602	1	3	8.33	20	-11.67	0.605128205128205	0.376559685616611	0.00636492752879973	5.52577021690199
chr1	198791602	200045249	1	3	8.33	20	-11.67	0.605128205128205	0.376559685616611	0.00636492752879973	5.52577021690199
chr1	200045249	200597513	1	2	8.33	13.33	-5	1	0.602138072302853	0.00919935448223762	13.066909643704
chr1	200597513	201726433	1	2	8.33	13.33	-5	1	0.602138072302853	0.00919935448223762	13.066909643704
chr1	201726433	202978108	2	2	16.67	13.33	3.34	1	1.28730507094467	0.0801285803890371	20.7193274603319
chr1	202978108	203327782	1	2	8.33	13.33	-5	1	0.602138072302853	0.00919935448223762	13.066909643704
chr1	203327782	204164605	2	2	16.67	13.33	3.34	1	1.28730507094467	0.0801285803890371	20.7193274603319
chr1	204164605	204257909	1	2	8.33	13.33	-5	1	0.602138072302853	0.00919935448223762	13.066909643704
chr1	204257909	204888000	2	2	16.67	13.33	3.34	1	1.28730507094467	0.0801285803890371	20.7193274603319
chr1	204888000	205305361	1	2	8.33	13.33	-5	1	0.602138072302853	0.00919935448223762	13.066909643704
chr1	205305361	207408095	2	2	16.67	13.33	3.34	1	1.28730507094467	0.0801285803890371	20.7193274603319
chr1	207408095	207424556	2	2	16.67	13.33	3.34	1	1.28730507094467	0.0801285803890371	20.7193274603319
chr1	207424556	208142508	2	2	16.67	13.33	3.34	1	1.28730507094467	0.0801285803890371	20.7193274603319
chr1	208142508	209603306	2	2	16.67	13.33	3.34	1	1.28730507094467	0.0801285803890371	20.7193274603319
chr1	209603306	209663296	2	2	16.67	13.33	3.34	1	1.28730507094467	0.0801285803890371	20.7193274603319
chr1	209663296	210699059	2	2	16.67	13.33	3.34	1	1.28730507094467	0.0801285803890371	20.7193274603319
chr1	210699059	210836963	2	3	16.67	20	-3.33	1	0.80658240054602	0.0567040160503527	8.58673564806531
chr1	210836963	210917864	2	3	16.67	20	-3.33	1	0.80658240054602	0.0567040160503527	8.58673564806531
chr1	210917864	210964591	2	3	16.67	20	-3.33	1	0.80658240054602	0.0567040160503527	8.58673564806531
chr1	210964591	211247648	2	2	16.67	13.33	3.34	1	1.28730507094467	0.0801285803890371	20.7193274603319
chr1	211247648	211546689	2	2	16.67	13.33	3.34	1	1.28730507094467	0.0801285803890371	20.7193274603319
chr1	211546689	213657870	2	2	16.67	13.33	3.34	1	1.28730507094467	0.0801285803890371	20.7193274603319
chr1	213657870	213715335	2	2	16.67	13.33	3.34	1	1.28730507094467	0.0801285803890371	20.7193274603319
chr1	213715335	214937438	2	2	16.67	13.33	3.34	1	1.28730507094467	0.0801285803890371	20.7193274603319
chr1	214937438	214946019	2	2	16.67	13.33	3.34	1	1.28730507094467	0.0801285803890371	20.7193274603319
chr1	214946019	215046296	2	2	16.67	13.33	3.34	1	1.28730507094467	0.0801285803890371	20.7193274603319
chr1	215046296	215072689	4	2	33.33	13.33	20	0.357487922705314	3.10600891093169	0.350115025107368	41.9022451732562
chr1	215072689	215079325	4	2	33.33	13.33	20	0.357487922705314	3.10600891093169	0.350115025107368	41.9022451732562
chr1	215079325	215163117	4	2	33.33	13.33	20	0.357487922705314	3.10600891093169	0.350115025107368	41.9022451732562
chr1	215163117	215224396	4	2	33.33	13.33	20	0.357487922705314	3.10600891093169	0.350115025107368	41.9022451732562
chr1	215224396	215264612	4	2	33.33	13.33	20	0.357487922705314	3.10600891093169	0.350115025107368	41.9022451732562
chr1	215264612	215339207	4	2	33.33	13.33	20	0.357487922705314	3.10600891093169	0.350115025107368	41.9022451732562
chr1	215339207	215711699	4	2	33.33	13.33	20	0.357487922705314	3.10600891093169	0.350115025107368	41.9022451732562
chr1	215711699	215831218	3	2	25	13.33	11.67	0.628019323671498	2.10423275818784	0.197721861426734	30.1004194434481
chr1	215831218	216055962	2	2	16.67	13.33	3.34	1	1.28730507094467	0.0801285803890371	20.7193274603319
chr1	216055962	216117509	2	3	16.67	20	-3.33	1	0.80658240054602	0.0567040160503527	8.58673564806531
chr1	216117509	216730826	2	3	16.67	20	-3.33	1	0.80658240054602	0.0567040160503527	8.58673564806531
chr1	216730826	216848538	2	2	16.67	13.33	3.34	1	1.28730507094467	0.0801285803890371	20.7193274603319
chr1	216848538	217099710	2	2	16.67	13.33	3.34	1	1.28730507094467	0.0801285803890371	20.7193274603319
chr1	217099710	222484577	2	2	16.67	13.33	3.34	1	1.28730507094467	0.0801285803890371	20.7193274603319
chr1	222484577	222560572	2	2	16.67	13.33	3.34	1	1.28730507094467	0.0801285803890371	20.7193274603319
chr1	222560572	222975548	2	2	16.67	13.33	3.34	1	1.28730507094467	0.0801285803890371	20.7193274603319
chr1	222975548	235619123	2	2	16.67	13.33	3.34	1	1.28730507094467	0.0801285803890371	20.7193274603319
chr1	235619123	235762772	2	2	16.67	13.33	3.34	1	1.28730507094467	0.0801285803890371	20.7193274603319
chr1	235762772	236296233	2	2	16.67	13.33	3.34	1	1.28730507094467	0.0801285803890371	20.7193274603319
chr1	236296233	239328459	1	2	8.33	13.33	-5	1	0.602138072302853	0.00919935448223762	13.066909643704
chr1	239328459	239927004	1	3	8.33	20	-11.67	0.605128205128205	0.376559685616611	0.00636492752879973	5.52577021690199
chr1	239927004	240548294	1	2	8.33	13.33	-5	1	0.602138072302853	0.00919935448223762	13.066909643704
chr1	240548294	242010600	0	2	0	13.33	-13.33	0.487179487179487	0	0	6.63043505261078
chr1	242010600	242457771	1	2	8.33	13.33	-5	1	0.602138072302853	0.00919935448223762	13.066909643704
chr1	242457771	243662380	0	2	0	13.33	-13.33	0.487179487179487	0	0	6.63043505261078
chr1	243662380	243781179	0	2	0	13.33	-13.33	0.487179487179487	0	0	6.63043505261078
chr1	243781179	248283153	0	2	0	13.33	-13.33	0.487179487179487	0	0	6.63043505261078
chr1	248283153	248709643	1	2	8.33	13.33	-5	1	0.602138072302853	0.00919935448223762	13.066909643704
chr1	248709643	248713930	1	3	8.33	20	-11.67	0.605128205128205	0.376559685616611	0.00636492752879973	5.52577021690199
chr1	248713930	248812363	2	3	16.67	20	-3.33	1	0.80658240054602	0.0567040160503527	8.58673564806531
chr1	248812363	248815731	3	3	25	20	5	1	1.3190557122957	0.141539648613133	12.3524244525521
chr1	248815731	248820741	3	2	25	13.33	11.67	0.628019323671498	2.10423275818784	0.197721861426734	30.1004194434481
chr1	248820741	249250621	2	2	16.67	13.33	3.34	1	1.28730507094467	0.0801285803890371	20.7193274603319
chr2	0	3499845	2	1	16.67	6.67	10	0.569230769230769	2.69485200278592	0.124136140613192	176.548372873294
chr2	3499845	3695432	2	1	16.67	6.67	10	0.569230769230769	2.69485200278592	0.124136140613192	176.548372873294
chr2	3695432	4150561	2	1	16.67	6.67	10	0.569230769230769	2.69485200278592	0.124136140613192	176.548372873294
chr2	4150561	4174461	3	1	25	6.67	18.33	0.294017094017094	4.40794622373999	0.299826866317738	261.639104159587
chr2	4174461	4198875	4	1	33.33	6.67	26.66	0.138981791155704	6.50691364821674	0.524901478966971	367.842758177488
chr2	4198875	4216687	4	2	33.33	13.33	20	0.357487922705314	3.10600891093169	0.350115025107368	41.9022451732562
chr2	4216687	4223340	4	2	33.33	13.33	20	0.357487922705314	3.10600891093169	0.350115025107368	41.9022451732562
chr2	4223340	4227047	3	2	25	13.33	11.67	0.628019323671498	2.10423275818784	0.197721861426734	30.1004194434481
chr2	4227047	4241345	3	1	25	6.67	18.33	0.294017094017094	4.40794622373999	0.299826866317738	261.639104159587
chr2	4241345	16673052	2	1	16.67	6.67	10	0.569230769230769	2.69485200278592	0.124136140613192	176.548372873294
chr2	16673052	16763190	2	2	16.67	13.33	3.34	1	1.28730507094467	0.0801285803890371	20.7193274603319
chr2	16763190	17461725	2	1	16.67	6.67	10	0.569230769230769	2.69485200278592	0.124136140613192	176.548372873294
chr2	17461725	17799169	2	2	16.67	13.33	3.34	1	1.28730507094467	0.0801285803890371	20.7193274603319
chr2	17799169	23733337	2	1	16.67	6.67	10	0.569230769230769	2.69485200278592	0.124136140613192	176.548372873294
chr2	23733337	23876811	2	2	16.67	13.33	3.34	1	1.28730507094467	0.0801285803890371	20.7193274603319
chr2	23876811	23913338	2	1	16.67	6.67	10	0.569230769230769	2.69485200278592	0.124136140613192	176.548372873294
chr2	23913338	25196378	2	1	16.67	6.67	10	0.569230769230769	2.69485200278592	0.124136140613192	176.548372873294
chr2	25196378	25369131	3	1	25	6.67	18.33	0.294017094017094	4.40794622373999	0.299826866317738	261.639104159587
chr2	25369131	25756294	2	1	16.67	6.67	10	0.569230769230769	2.69485200278592	0.124136140613192	176.548372873294
chr2	25756294	26719273	3	1	25	6.67	18.33	0.294017094017094	4.40794622373999	0.299826866317738	261.639104159587
chr2	26719273	27337714	2	1	16.67	6.67	10	0.569230769230769	2.69485200278592	0.124136140613192	176.548372873294
chr2	27337714	27537280	3	1	25	6.67	18.33	0.294017094017094	4.40794622373999	0.299826866317738	261.639104159587
chr2	27537280	29174679	2	1	16.67	6.67	10	0.569230769230769	2.69485200278592	0.124136140613192	176.548372873294
chr2	29174679	29182910	2	2	16.67	13.33	3.34	1	1.28730507094467	0.0801285803890371	20.7193274603319
chr2	29182910	29526157	2	2	16.67	13.33	3.34	1	1.28730507094467	0.0801285803890371	20.7193274603319
chr2	29526157	29587375	2	1	16.67	6.67	10	0.569230769230769	2.69485200278592	0.124136140613192	176.548372873294
chr2	29587375	29683105	2	2	16.67	13.33	3.34	1	1.28730507094467	0.0801285803890371	20.7193274603319
chr2	29683105	30030061	2	1	16.67	6.67	10	0.569230769230769	2.69485200278592	0.124136140613192	176.548372873294
chr2	30030061	30114357	2	1	16.67	6.67	10	0.569230769230769	2.69485200278592	0.124136140613192	176.548372873294
chr2	30114357	30986311	2	1	16.67	6.67	10	0.569230769230769	2.69485200278592	0.124136140613192	176.548372873294
chr2	30986311	31043581	2	1	16.67	6.67	10	0.569230769230769	2.69485200278592	0.124136140613192	176.548372873294
chr2	31043581	31595388	3	1	25	6.67	18.33	0.294017094017094	4.40794622373999	0.299826866317738	261.639104159587
chr2	31595388	34015806	2	1	16.67	6.67	10	0.569230769230769	2.69485200278592	0.124136140613192	176.548372873294
chr2	34015806	34156302	2	2	16.67	13.33	3.34	1	1.28730507094467	0.0801285803890371	20.7193274603319
chr2	34156302	34242512	2	1	16.67	6.67	10	0.569230769230769	2.69485200278592	0.124136140613192	176.548372873294
chr2	34242512	34639108	2	2	16.67	13.33	3.34	1	1.28730507094467	0.0801285803890371	20.7193274603319
chr2	34639108	34695192	2	1	16.67	6.67	10	0.569230769230769	2.69485200278592	0.124136140613192	176.548372873294
chr2	34695192	34700348	4	1	33.33	6.67	26.66	0.138981791155704	6.50691364821674	0.524901478966971	367.842758177488
chr2	34700348	34739336	4	2	33.33	13.33	20	0.357487922705314	3.10600891093169	0.350115025107368	41.9022451732562
chr2	34739336	34740778	3	2	25	13.33	11.67	0.628019323671498	2.10423275818784	0.197721861426734	30.1004194434481
chr2	34740778	34740919	3	1	25	6.67	18.33	0.294017094017094	4.40794622373999	0.299826866317738	261.639104159587
chr2	34740919	34741962	3	1	25	6.67	18.33	0.294017094017094	4.40794622373999	0.299826866317738	261.639104159587
chr2	34741962	34766874	2	1	16.67	6.67	10	0.569230769230769	2.69485200278592	0.124136140613192	176.548372873294
chr2	34766874	34939054	2	1	16.67	6.67	10	0.569230769230769	2.69485200278592	0.124136140613192	176.548372873294
chr2	34939054	35047044	2	2	16.67	13.33	3.34	1	1.28730507094467	0.0801285803890371	20.7193274603319
chr2	35047044	35374310	2	2	16.67	13.33	3.34	1	1.28730507094467	0.0801285803890371	20.7193274603319
chr2	35374310	35539735	2	1	16.67	6.67	10	0.569230769230769	2.69485200278592	0.124136140613192	176.548372873294
chr2	35539735	36246660	2	2	16.67	13.33	3.34	1	1.28730507094467	0.0801285803890371	20.7193274603319
chr2	36246660	36953407	2	1	16.67	6.67	10	0.569230769230769	2.69485200278592	0.124136140613192	176.548372873294
chr2	36953407	37856351	2	2	16.67	13.33	3.34	1	1.28730507094467	0.0801285803890371	20.7193274603319
chr2	37856351	39131501	2	1	16.67	6.67	10	0.569230769230769	2.69485200278592	0.124136140613192	176.548372873294
chr2	39131501	40159345	3	1	25	6.67	18.33	0.294017094017094	4.40794622373999	0.299826866317738	261.639104159587
chr2	40159345	40714025	2	1	16.67	6.67	10	0.569230769230769	2.69485200278592	0.124136140613192	176.548372873294
chr2	40714025	41100233	3	1	25	6.67	18.33	0.294017094017094	4.40794622373999	0.299826866317738	261.639104159587
chr2	41100233	41380520	2	1	16.67	6.67	10	0.569230769230769	2.69485200278592	0.124136140613192	176.548372873294
chr2	41380520	41525579	3	1	25	6.67	18.33	0.294017094017094	4.40794622373999	0.299826866317738	261.639104159587
chr2	41525579	41959434	3	2	25	13.33	11.67	0.628019323671498	2.10423275818784	0.197721861426734	30.1004194434481
chr2	41959434	42781882	3	1	25	6.67	18.33	0.294017094017094	4.40794622373999	0.299826866317738	261.639104159587
chr2	42781882	43721590	2	1	16.67	6.67	10	0.569230769230769	2.69485200278592	0.124136140613192	176.548372873294
chr2	43721590	43889461	2	1	16.67	6.67	10	0.569230769230769	2.69485200278592	0.124136140613192	176.548372873294
chr2	43889461	44270755	2	1	16.67	6.67	10	0.569230769230769	2.69485200278592	0.124136140613192	176.548372873294
chr2	44270755	44739744	3	1	25	6.67	18.33	0.294017094017094	4.40794622373999	0.299826866317738	261.639104159587
chr2	44739744	45061167	3	1	25	6.67	18.33	0.294017094017094	4.40794622373999	0.299826866317738	261.639104159587
chr2	45061167	45122243	3	1	25	6.67	18.33	0.294017094017094	4.40794622373999	0.299826866317738	261.639104159587
chr2	45122243	45170484	2	1	16.67	6.67	10	0.569230769230769	2.69485200278592	0.124136140613192	176.548372873294
chr2	45170484	48830926	2	1	16.67	6.67	10	0.569230769230769	2.69485200278592	0.124136140613192	176.548372873294
chr2	48830926	50446556	2	2	16.67	13.33	3.34	1	1.28730507094467	0.0801285803890371	20.7193274603319
chr2	50446556	50758776	2	3	16.67	20	-3.33	1	0.80658240054602	0.0567040160503527	8.58673564806531
chr2	50758776	50834614	3	3	25	20	5	1	1.3190557122957	0.141539648613133	12.3524244525521
chr2	50834614	50894160	3	2	25	13.33	11.67	0.628019323671498	2.10423275818784	0.197721861426734	30.1004194434481
chr2	50894160	51813052	3	3	25	20	5	1	1.3190557122957	0.141539648613133	12.3524244525521
chr2	51813052	51882282	2	3	16.67	20	-3.33	1	0.80658240054602	0.0567040160503527	8.58673564806531
chr2	51882282	52703709	2	2	16.67	13.33	3.34	1	1.28730507094467	0.0801285803890371	20.7193274603319
chr2	52703709	52736995	3	2	25	13.33	11.67	0.628019323671498	2.10423275818784	0.197721861426734	30.1004194434481
chr2	52736995	52747747	3	4	25	26.67	-1.67	1	0.91963655697017	0.105770275142384	7.11824769427429
chr2	52747747	52784752	3	5	25	33.33	-8.33	0.695652173913044	0.676691658454159	0.0809715020297703	4.72905218347271
chr2	52784752	52795100	3	3	25	20	5	1	1.3190557122957	0.141539648613133	12.3524244525521
chr2	52795100	52807520	3	3	25	20	5	1	1.3190557122957	0.141539648613133	12.3524244525521
chr2	52807520	52842339	3	2	25	13.33	11.67	0.628019323671498	2.10423275818784	0.197721861426734	30.1004194434481
chr2	52842339	56599814	2	2	16.67	13.33	3.34	1	1.28730507094467	0.0801285803890371	20.7193274603319
chr2	56599814	56743435	2	3	16.67	20	-3.33	1	0.80658240054602	0.0567040160503527	8.58673564806531
chr2	56743435	57398467	2	2	16.67	13.33	3.34	1	1.28730507094467	0.0801285803890371	20.7193274603319
chr2	57398467	61010387	2	1	16.67	6.67	10	0.569230769230769	2.69485200278592	0.124136140613192	176.548372873294
chr2	61010387	63575875	2	1	16.67	6.67	10	0.569230769230769	2.69485200278592	0.124136140613192	176.548372873294
chr2	63575875	63721052	2	2	16.67	13.33	3.34	1	1.28730507094467	0.0801285803890371	20.7193274603319
chr2	63721052	65844204	2	1	16.67	6.67	10	0.569230769230769	2.69485200278592	0.124136140613192	176.548372873294
chr2	65844204	68025766	2	1	16.67	6.67	10	0.569230769230769	2.69485200278592	0.124136140613192	176.548372873294
chr2	68025766	68151515	2	1	16.67	6.67	10	0.569230769230769	2.69485200278592	0.124136140613192	176.548372873294
chr2	68151515	68663754	2	1	16.67	6.67	10	0.569230769230769	2.69485200278592	0.124136140613192	176.548372873294
chr2	68663754	69745765	2	1	16.67	6.67	10	0.569230769230769	2.69485200278592	0.124136140613192	176.548372873294
chr2	69745765	70025265	3	1	25	6.67	18.33	0.294017094017094	4.40794622373999	0.299826866317738	261.639104159587
chr2	70025265	70156855	2	1	16.67	6.67	10	0.569230769230769	2.69485200278592	0.124136140613192	176.548372873294
chr2	70156855	70592822	3	1	25	6.67	18.33	0.294017094017094	4.40794622373999	0.299826866317738	261.639104159587
chr2	70592822	75903693	2	1	16.67	6.67	10	0.569230769230769	2.69485200278592	0.124136140613192	176.548372873294
chr2	75903693	79508976	2	2	16.67	13.33	3.34	1	1.28730507094467	0.0801285803890371	20.7193274603319
chr2	79508976	80336965	3	2	25	13.33	11.67	0.628019323671498	2.10423275818784	0.197721861426734	30.1004194434481
chr2	80336965	80458472	3	2	25	13.33	11.67	0.628019323671498	2.10423275818784	0.197721861426734	30.1004194434481
chr2	80458472	80915659	2	2	16.67	13.33	3.34	1	1.28730507094467	0.0801285803890371	20.7193274603319
chr2	80915659	81626273	3	2	25	13.33	11.67	0.628019323671498	2.10423275818784	0.197721861426734	30.1004194434481
chr2	81626273	82239422	4	2	33.33	13.33	20	0.357487922705314	3.10600891093169	0.350115025107368	41.9022451732562
chr2	82239422	82472605	3	2	25	13.33	11.67	0.628019323671498	2.10423275818784	0.197721861426734	30.1004194434481
chr2	82472605	83002715	3	3	25	20	5	1	1.3190557122957	0.141539648613133	12.3524244525521
chr2	83002715	83248826	3	2	25	13.33	11.67	0.628019323671498	2.10423275818784	0.197721861426734	30.1004194434481
chr2	83248826	83370618	3	3	25	20	5	1	1.3190557122957	0.141539648613133	12.3524244525521
chr2	83370618	83890645	2	3	16.67	20	-3.33	1	0.80658240054602	0.0567040160503527	8.58673564806531
chr2	83890645	84341922	2	2	16.67	13.33	3.34	1	1.28730507094467	0.0801285803890371	20.7193274603319
chr2	84341922	85700551	2	2	16.67	13.33	3.34	1	1.28730507094467	0.0801285803890371	20.7193274603319
chr2	85700551	85760829	3	2	25	13.33	11.67	0.628019323671498	2.10423275818784	0.197721861426734	30.1004194434481
chr2	85760829	85960973	3	1	25	6.67	18.33	0.294017094017094	4.40794622373999	0.299826866317738	261.639104159587
chr2	85960973	86062860	2	1	16.67	6.67	10	0.569230769230769	2.69485200278592	0.124136140613192	176.548372873294
chr2	86062860	86112400	2	2	16.67	13.33	3.34	1	1.28730507094467	0.0801285803890371	20.7193274603319
chr2	86112400	86465520	2	3	16.67	20	-3.33	1	0.80658240054602	0.0567040160503527	8.58673564806531
chr2	86465520	86865517	2	2	16.67	13.33	3.34	1	1.28730507094467	0.0801285803890371	20.7193274603319
chr2	86865517	87334473	2	1	16.67	6.67	10	0.569230769230769	2.69485200278592	0.124136140613192	176.548372873294
chr2	87334473	87471902	2	0	16.67	0	16.67	0.188034188034188	Inf	0.23994069514232	Inf
chr2	87471902	88738899	2	1	16.67	6.67	10	0.569230769230769	2.69485200278592	0.124136140613192	176.548372873294
chr2	88738899	88949014	2	2	16.67	13.33	3.34	1	1.28730507094467	0.0801285803890371	20.7193274603319
chr2	88949014	89132096	2	1	16.67	6.67	10	0.569230769230769	2.69485200278592	0.124136140613192	176.548372873294
chr2	89132096	89144104	0	1	0	6.67	-6.67	1	0	0	48.7136550464301
chr2	89144104	89406043	0	0	0	0	0	1	0	0	Inf
chr2	89406043	89413132	2	0	16.67	0	16.67	0.188034188034188	Inf	0.23994069514232	Inf
chr2	89413132	89418269	2	1	16.67	6.67	10	0.569230769230769	2.69485200278592	0.124136140613192	176.548372873294
chr2	89418269	89464861	6	4	50	26.67	23.33	0.256598016781083	2.64394630989774	0.425185291086294	18.6828543714154
chr2	89464861	89469407	6	5	50	33.33	16.67	0.451653430250819	1.94806371306228	0.326217114828722	12.4914677069032
chr2	89469407	89548455	7	5	58.33	33.33	25	0.25756046125544	2.69016536758619	0.456130799821561	17.8525459410102
chr2	89548455	90321410	8	5	66.67	33.33	33.34	0.128346121057119	3.78350893692137	0.629389252759557	27.1834628107724
chr2	90321410	91618895	0	0	0	0	0	1	0	0	Inf
chr2	91618895	93300000	6	5	50	33.33	16.67	0.451653430250819	1.94806371306228	0.326217114828722	12.4914677069032
chr2	93300000	95327875	0	0	0	0	0	1	0	0	Inf
chr2	95327875	96027786	2	2	16.67	13.33	3.34	1	1.28730507094467	0.0801285803890371	20.7193274603319
chr2	96027786	98707552	2	3	16.67	20	-3.33	1	0.80658240054602	0.0567040160503527	8.58673564806531
chr2	98707552	98791728	2	2	16.67	13.33	3.34	1	1.28730507094467	0.0801285803890371	20.7193274603319
chr2	98791728	99224006	2	2	16.67	13.33	3.34	1	1.28730507094467	0.0801285803890371	20.7193274603319
chr2	99224006	100272495	2	3	16.67	20	-3.33	1	0.80658240054602	0.0567040160503527	8.58673564806531
chr2	100272495	100851177	2	2	16.67	13.33	3.34	1	1.28730507094467	0.0801285803890371	20.7193274603319
chr2	100851177	102794572	2	2	16.67	13.33	3.34	1	1.28730507094467	0.0801285803890371	20.7193274603319
chr2	102794572	103323591	3	2	25	13.33	11.67	0.628019323671498	2.10423275818784	0.197721861426734	30.1004194434481
chr2	103323591	112422087	2	2	16.67	13.33	3.34	1	1.28730507094467	0.0801285803890371	20.7193274603319
chr2	112422087	114065796	3	2	25	13.33	11.67	0.628019323671498	2.10423275818784	0.197721861426734	30.1004194434481
chr2	114065796	114070023	3	3	25	20	5	1	1.3190557122957	0.141539648613133	12.3524244525521
chr2	114070023	114141866	2	3	16.67	20	-3.33	1	0.80658240054602	0.0567040160503527	8.58673564806531
chr2	114141866	114538900	2	4	16.67	26.67	-10	0.66183574879227	0.562069468309022	0.0420763539999609	4.97035789563106
chr2	114538900	115015314	2	4	16.67	26.67	-10	0.66183574879227	0.562069468309022	0.0420763539999609	4.97035789563106
chr2	115015314	115102406	2	3	16.67	20	-3.33	1	0.80658240054602	0.0567040160503527	8.58673564806531
chr2	115102406	115164966	2	2	16.67	13.33	3.34	1	1.28730507094467	0.0801285803890371	20.7193274603319
chr2	115164966	115529489	2	2	16.67	13.33	3.34	1	1.28730507094467	0.0801285803890371	20.7193274603319
chr2	115529489	116163884	2	2	16.67	13.33	3.34	1	1.28730507094467	0.0801285803890371	20.7193274603319
chr2	116163884	117235795	2	2	16.67	13.33	3.34	1	1.28730507094467	0.0801285803890371	20.7193274603319
chr2	117235795	117264998	3	2	25	13.33	11.67	0.628019323671498	2.10423275818784	0.197721861426734	30.1004194434481
chr2	117264998	117336769	4	2	33.33	13.33	20	0.357487922705314	3.10600891093169	0.350115025107368	41.9022451732562
chr2	117336769	117432222	4	2	33.33	13.33	20	0.357487922705314	3.10600891093169	0.350115025107368	41.9022451732562
chr2	117432222	117724486	3	2	25	13.33	11.67	0.628019323671498	2.10423275818784	0.197721861426734	30.1004194434481
chr2	117724486	118370272	3	3	25	20	5	1	1.3190557122957	0.141539648613133	12.3524244525521
chr2	118370272	118396742	3	2	25	13.33	11.67	0.628019323671498	2.10423275818784	0.197721861426734	30.1004194434481
chr2	118396742	118639674	2	2	16.67	13.33	3.34	1	1.28730507094467	0.0801285803890371	20.7193274603319
chr2	118639674	118673877	2	3	16.67	20	-3.33	1	0.80658240054602	0.0567040160503527	8.58673564806531
chr2	118673877	119724722	2	3	16.67	20	-3.33	1	0.80658240054602	0.0567040160503527	8.58673564806531
chr2	119724722	123303518	2	2	16.67	13.33	3.34	1	1.28730507094467	0.0801285803890371	20.7193274603319
chr2	123303518	123763096	3	2	25	13.33	11.67	0.628019323671498	2.10423275818784	0.197721861426734	30.1004194434481
chr2	123763096	124150575	3	2	25	13.33	11.67	0.628019323671498	2.10423275818784	0.197721861426734	30.1004194434481
chr2	124150575	124264630	3	2	25	13.33	11.67	0.628019323671498	2.10423275818784	0.197721861426734	30.1004194434481
chr2	124264630	124659197	3	2	25	13.33	11.67	0.628019323671498	2.10423275818784	0.197721861426734	30.1004194434481
chr2	124659197	124732664	3	2	25	13.33	11.67	0.628019323671498	2.10423275818784	0.197721861426734	30.1004194434481
chr2	124732664	124752835	3	2	25	13.33	11.67	0.628019323671498	2.10423275818784	0.197721861426734	30.1004194434481
chr2	124752835	125757320	2	2	16.67	13.33	3.34	1	1.28730507094467	0.0801285803890371	20.7193274603319
chr2	125757320	125990650	2	2	16.67	13.33	3.34	1	1.28730507094467	0.0801285803890371	20.7193274603319
chr2	125990650	126081043	3	2	25	13.33	11.67	0.628019323671498	2.10423275818784	0.197721861426734	30.1004194434481
chr2	126081043	126224975	4	2	33.33	13.33	20	0.357487922705314	3.10600891093169	0.350115025107368	41.9022451732562
chr2	126224975	126621425	3	2	25	13.33	11.67	0.628019323671498	2.10423275818784	0.197721861426734	30.1004194434481
chr2	126621425	127531673	2	2	16.67	13.33	3.34	1	1.28730507094467	0.0801285803890371	20.7193274603319
chr2	127531673	127601207	2	2	16.67	13.33	3.34	1	1.28730507094467	0.0801285803890371	20.7193274603319
chr2	127601207	127964966	2	2	16.67	13.33	3.34	1	1.28730507094467	0.0801285803890371	20.7193274603319
chr2	127964966	129136317	2	3	16.67	20	-3.33	1	0.80658240054602	0.0567040160503527	8.58673564806531
chr2	129136317	129841616	3	3	25	20	5	1	1.3190557122957	0.141539648613133	12.3524244525521
chr2	129841616	129911251	2	3	16.67	20	-3.33	1	0.80658240054602	0.0567040160503527	8.58673564806531
chr2	129911251	130551088	3	3	25	20	5	1	1.3190557122957	0.141539648613133	12.3524244525521
chr2	130551088	133148002	2	3	16.67	20	-3.33	1	0.80658240054602	0.0567040160503527	8.58673564806531
chr2	133148002	133232232	2	3	16.67	20	-3.33	1	0.80658240054602	0.0567040160503527	8.58673564806531
chr2	133232232	134356898	2	3	16.67	20	-3.33	1	0.80658240054602	0.0567040160503527	8.58673564806531
chr2	134356898	134716889	2	4	16.67	26.67	-10	0.66183574879227	0.562069468309022	0.0420763539999609	4.97035789563106
chr2	134716889	134721745	2	3	16.67	20	-3.33	1	0.80658240054602	0.0567040160503527	8.58673564806531
chr2	134721745	134734811	3	3	25	20	5	1	1.3190557122957	0.141539648613133	12.3524244525521
chr2	134734811	134788919	3	4	25	26.67	-1.67	1	0.91963655697017	0.105770275142384	7.11824769427429
chr2	134788919	134901380	3	5	25	33.33	-8.33	0.695652173913044	0.676691658454159	0.0809715020297703	4.72905218347271
chr2	134901380	134982033	3	4	25	26.67	-1.67	1	0.91963655697017	0.105770275142384	7.11824769427429
chr2	134982033	135015951	3	5	25	33.33	-8.33	0.695652173913044	0.676691658454159	0.0809715020297703	4.72905218347271
chr2	135015951	136831016	3	6	25	40	-15	0.682837528604119	0.512964914962125	0.0627038497387013	3.3811607199277
chr2	136831016	136897646	3	4	25	26.67	-1.67	1	0.91963655697017	0.105770275142384	7.11824769427429
chr2	136897646	136930116	2	4	16.67	26.67	-10	0.66183574879227	0.562069468309022	0.0420763539999609	4.97035789563106
chr2	136930116	136987937	2	5	16.67	33.33	-16.66	0.408212560386473	0.413510693774448	0.0321045250372038	3.31032490503498
chr2	136987937	137649083	2	4	16.67	26.67	-10	0.66183574879227	0.562069468309022	0.0420763539999609	4.97035789563106
chr2	137649083	137987187	2	3	16.67	20	-3.33	1	0.80658240054602	0.0567040160503527	8.58673564806531
chr2	137987187	138362570	2	4	16.67	26.67	-10	0.66183574879227	0.562069468309022	0.0420763539999609	4.97035789563106
chr2	138362570	138433733	2	3	16.67	20	-3.33	1	0.80658240054602	0.0567040160503527	8.58673564806531
chr2	138433733	139686396	2	4	16.67	26.67	-10	0.66183574879227	0.562069468309022	0.0420763539999609	4.97035789563106
chr2	139686396	141456827	2	3	16.67	20	-3.33	1	0.80658240054602	0.0567040160503527	8.58673564806531
chr2	141456827	142754077	2	3	16.67	20	-3.33	1	0.80658240054602	0.0567040160503527	8.58673564806531
chr2	142754077	142885890	2	4	16.67	26.67	-10	0.66183574879227	0.562069468309022	0.0420763539999609	4.97035789563106
chr2	142885890	143928279	2	4	16.67	26.67	-10	0.66183574879227	0.562069468309022	0.0420763539999609	4.97035789563106
chr2	143928279	143934478	2	3	16.67	20	-3.33	1	0.80658240054602	0.0567040160503527	8.58673564806531
chr2	143934478	144022209	2	3	16.67	20	-3.33	1	0.80658240054602	0.0567040160503527	8.58673564806531
chr2	144022209	146397847	2	3	16.67	20	-3.33	1	0.80658240054602	0.0567040160503527	8.58673564806531
chr2	146397847	146850082	2	3	16.67	20	-3.33	1	0.80658240054602	0.0567040160503527	8.58673564806531
chr2	146850082	146861395	2	4	16.67	26.67	-10	0.66183574879227	0.562069468309022	0.0420763539999609	4.97035789563106
chr2	146861395	146881268	2	5	16.67	33.33	-16.66	0.408212560386473	0.413510693774448	0.0321045250372038	3.31032490503498
chr2	146881268	146884075	2	4	16.67	26.67	-10	0.66183574879227	0.562069468309022	0.0420763539999609	4.97035789563106
chr2	146884075	148287637	2	3	16.67	20	-3.33	1	0.80658240054602	0.0567040160503527	8.58673564806531
chr2	148287637	150963005	2	3	16.67	20	-3.33	1	0.80658240054602	0.0567040160503527	8.58673564806531
chr2	150963005	152118129	2	2	16.67	13.33	3.34	1	1.28730507094467	0.0801285803890371	20.7193274603319
chr2	152118129	152513378	3	2	25	13.33	11.67	0.628019323671498	2.10423275818784	0.197721861426734	30.1004194434481
chr2	152513378	152669207	4	2	33.33	13.33	20	0.357487922705314	3.10600891093169	0.350115025107368	41.9022451732562
chr2	152669207	152948456	3	2	25	13.33	11.67	0.628019323671498	2.10423275818784	0.197721861426734	30.1004194434481
chr2	152948456	156482552	2	2	16.67	13.33	3.34	1	1.28730507094467	0.0801285803890371	20.7193274603319
chr2	156482552	157175193	2	2	16.67	13.33	3.34	1	1.28730507094467	0.0801285803890371	20.7193274603319
chr2	157175193	157299691	2	3	16.67	20	-3.33	1	0.80658240054602	0.0567040160503527	8.58673564806531
chr2	157299691	158771491	2	3	16.67	20	-3.33	1	0.80658240054602	0.0567040160503527	8.58673564806531
chr2	158771491	161094683	2	2	16.67	13.33	3.34	1	1.28730507094467	0.0801285803890371	20.7193274603319
chr2	161094683	161215789	2	2	16.67	13.33	3.34	1	1.28730507094467	0.0801285803890371	20.7193274603319
chr2	161215789	166652235	2	2	16.67	13.33	3.34	1	1.28730507094467	0.0801285803890371	20.7193274603319
chr2	166652235	167199501	2	3	16.67	20	-3.33	1	0.80658240054602	0.0567040160503527	8.58673564806531
chr2	167199501	175893697	2	2	16.67	13.33	3.34	1	1.28730507094467	0.0801285803890371	20.7193274603319
chr2	175893697	176596822	2	3	16.67	20	-3.33	1	0.80658240054602	0.0567040160503527	8.58673564806531
chr2	176596822	177357642	2	2	16.67	13.33	3.34	1	1.28730507094467	0.0801285803890371	20.7193274603319
chr2	177357642	178003901	2	3	16.67	20	-3.33	1	0.80658240054602	0.0567040160503527	8.58673564806531
chr2	178003901	180989295	2	3	16.67	20	-3.33	1	0.80658240054602	0.0567040160503527	8.58673564806531
chr2	180989295	181517473	2	4	16.67	26.67	-10	0.66183574879227	0.562069468309022	0.0420763539999609	4.97035789563106
chr2	181517473	184379787	2	3	16.67	20	-3.33	1	0.80658240054602	0.0567040160503527	8.58673564806531
chr2	184379787	185766822	2	2	16.67	13.33	3.34	1	1.28730507094467	0.0801285803890371	20.7193274603319
chr2	185766822	186217716	2	2	16.67	13.33	3.34	1	1.28730507094467	0.0801285803890371	20.7193274603319
chr2	186217716	187377237	2	3	16.67	20	-3.33	1	0.80658240054602	0.0567040160503527	8.58673564806531
chr2	187377237	188119687	3	3	25	20	5	1	1.3190557122957	0.141539648613133	12.3524244525521
chr2	188119687	188296214	3	3	25	20	5	1	1.3190557122957	0.141539648613133	12.3524244525521
chr2	188296214	188413631	3	3	25	20	5	1	1.3190557122957	0.141539648613133	12.3524244525521
chr2	188413631	191677315	3	2	25	13.33	11.67	0.628019323671498	2.10423275818784	0.197721861426734	30.1004194434481
chr2	191677315	191841451	2	2	16.67	13.33	3.34	1	1.28730507094467	0.0801285803890371	20.7193274603319
chr2	191841451	192345712	2	3	16.67	20	-3.33	1	0.80658240054602	0.0567040160503527	8.58673564806531
chr2	192345712	193058416	2	2	16.67	13.33	3.34	1	1.28730507094467	0.0801285803890371	20.7193274603319
chr2	193058416	193381748	3	2	25	13.33	11.67	0.628019323671498	2.10423275818784	0.197721861426734	30.1004194434481
chr2	193381748	193742390	3	2	25	13.33	11.67	0.628019323671498	2.10423275818784	0.197721861426734	30.1004194434481
chr2	193742390	193890562	3	2	25	13.33	11.67	0.628019323671498	2.10423275818784	0.197721861426734	30.1004194434481
chr2	193890562	195290133	3	3	25	20	5	1	1.3190557122957	0.141539648613133	12.3524244525521
chr2	195290133	195444597	2	3	16.67	20	-3.33	1	0.80658240054602	0.0567040160503527	8.58673564806531
chr2	195444597	195515469	2	2	16.67	13.33	3.34	1	1.28730507094467	0.0801285803890371	20.7193274603319
chr2	195515469	195766898	3	3	25	20	5	1	1.3190557122957	0.141539648613133	12.3524244525521
chr2	195766898	195834468	2	3	16.67	20	-3.33	1	0.80658240054602	0.0567040160503527	8.58673564806531
chr2	195834468	195854911	2	3	16.67	20	-3.33	1	0.80658240054602	0.0567040160503527	8.58673564806531
chr2	195854911	195885118	3	3	25	20	5	1	1.3190557122957	0.141539648613133	12.3524244525521
chr2	195885118	195900708	4	3	33.33	20	13.33	0.661835748792271	1.94810133866917	0.252245707078244	17.1431914968473
chr2	195900708	196425784	4	3	33.33	20	13.33	0.661835748792271	1.94810133866917	0.252245707078244	17.1431914968473
chr2	196425784	196480442	4	4	33.33	26.67	6.66	1	1.3587035412955	0.189183055046679	9.8686172076999
chr2	196480442	196597738	5	4	41.67	26.67	15	0.44790236460717	1.9145835746763	0.293675527417477	13.5319143970011
chr2	196597738	196646838	5	5	41.67	33.33	8.34	0.706331045003814	1.40961749118428	0.225248385986854	9.00740258401191
chr2	196646838	197064181	4	5	33.33	33.33	0	1	1	0.14497653555716	6.55325151966373
chr2	197064181	197070313	3	5	25	33.33	-8.33	0.695652173913044	0.676691658454159	0.0809715020297703	4.72905218347271
chr2	197070313	197073422	3	4	25	26.67	-1.67	1	0.91963655697017	0.105770275142384	7.11824769427429
chr2	197073422	197076640	3	4	25	26.67	-1.67	1	0.91963655697017	0.105770275142384	7.11824769427429
chr2	197076640	197121757	3	2	25	13.33	11.67	0.628019323671498	2.10423275818784	0.197721861426734	30.1004194434481
chr2	197121757	197151855	3	3	25	20	5	1	1.3190557122957	0.141539648613133	12.3524244525521
chr2	197151855	197176032	4	3	33.33	20	13.33	0.661835748792271	1.94810133866917	0.252245707078244	17.1431914968473
chr2	197176032	197274321	4	3	33.33	20	13.33	0.661835748792271	1.94810133866917	0.252245707078244	17.1431914968473
chr2	197274321	197320145	4	4	33.33	26.67	6.66	1	1.3587035412955	0.189183055046679	9.8686172076999
chr2	197320145	197492430	4	4	33.33	26.67	6.66	1	1.3587035412955	0.189183055046679	9.8686172076999
chr2	197492430	197766218	4	3	33.33	20	13.33	0.661835748792271	1.94810133866917	0.252245707078244	17.1431914968473
chr2	197766218	197855450	3	3	25	20	5	1	1.3190557122957	0.141539648613133	12.3524244525521
chr2	197855450	197857927	3	4	25	26.67	-1.67	1	0.91963655697017	0.105770275142384	7.11824769427429
chr2	197857927	198142930	2	4	16.67	26.67	-10	0.66183574879227	0.562069468309022	0.0420763539999609	4.97035789563106
chr2	198142930	198143936	2	3	16.67	20	-3.33	1	0.80658240054602	0.0567040160503527	8.58673564806531
chr2	198143936	198144942	2	2	16.67	13.33	3.34	1	1.28730507094467	0.0801285803890371	20.7193274603319
chr2	198144942	198243951	3	2	25	13.33	11.67	0.628019323671498	2.10423275818784	0.197721861426734	30.1004194434481
chr2	198243951	198955336	2	2	16.67	13.33	3.34	1	1.28730507094467	0.0801285803890371	20.7193274603319
chr2	198955336	199159668	2	2	16.67	13.33	3.34	1	1.28730507094467	0.0801285803890371	20.7193274603319
chr2	199159668	199664491	2	3	16.67	20	-3.33	1	0.80658240054602	0.0567040160503527	8.58673564806531
chr2	199664491	212375717	2	2	16.67	13.33	3.34	1	1.28730507094467	0.0801285803890371	20.7193274603319
chr2	212375717	215406435	2	2	16.67	13.33	3.34	1	1.28730507094467	0.0801285803890371	20.7193274603319
chr2	215406435	215584461	2	3	16.67	20	-3.33	1	0.80658240054602	0.0567040160503527	8.58673564806531
chr2	215584461	220429724	2	2	16.67	13.33	3.34	1	1.28730507094467	0.0801285803890371	20.7193274603319
chr2	220429724	225303549	3	2	25	13.33	11.67	0.628019323671498	2.10423275818784	0.197721861426734	30.1004194434481
chr2	225303549	226632179	2	2	16.67	13.33	3.34	1	1.28730507094467	0.0801285803890371	20.7193274603319
chr2	226632179	226688991	2	3	16.67	20	-3.33	1	0.80658240054602	0.0567040160503527	8.58673564806531
chr2	226688991	226857861	2	3	16.67	20	-3.33	1	0.80658240054602	0.0567040160503527	8.58673564806531
chr2	226857861	227131198	2	3	16.67	20	-3.33	1	0.80658240054602	0.0567040160503527	8.58673564806531
chr2	227131198	227206481	2	3	16.67	20	-3.33	1	0.80658240054602	0.0567040160503527	8.58673564806531
chr2	227206481	227664626	2	3	16.67	20	-3.33	1	0.80658240054602	0.0567040160503527	8.58673564806531
chr2	227664626	227668477	2	2	16.67	13.33	3.34	1	1.28730507094467	0.0801285803890371	20.7193274603319
chr2	227668477	227763183	2	2	16.67	13.33	3.34	1	1.28730507094467	0.0801285803890371	20.7193274603319
chr2	227763183	228297338	2	2	16.67	13.33	3.34	1	1.28730507094467	0.0801285803890371	20.7193274603319
chr2	228297338	228443442	2	2	16.67	13.33	3.34	1	1.28730507094467	0.0801285803890371	20.7193274603319
chr2	228443442	231111619	2	2	16.67	13.33	3.34	1	1.28730507094467	0.0801285803890371	20.7193274603319
chr2	231111619	231238318	2	2	16.67	13.33	3.34	1	1.28730507094467	0.0801285803890371	20.7193274603319
chr2	231238318	231708665	2	2	16.67	13.33	3.34	1	1.28730507094467	0.0801285803890371	20.7193274603319
chr2	231708665	235507621	2	2	16.67	13.33	3.34	1	1.28730507094467	0.0801285803890371	20.7193274603319
chr2	235507621	235633678	3	2	25	13.33	11.67	0.628019323671498	2.10423275818784	0.197721861426734	30.1004194434481
chr2	235633678	235744804	3	2	25	13.33	11.67	0.628019323671498	2.10423275818784	0.197721861426734	30.1004194434481
chr2	235744804	236197847	2	2	16.67	13.33	3.34	1	1.28730507094467	0.0801285803890371	20.7193274603319
chr2	236197847	237046001	2	2	16.67	13.33	3.34	1	1.28730507094467	0.0801285803890371	20.7193274603319
chr2	237046001	239722601	2	3	16.67	20	-3.33	1	0.80658240054602	0.0567040160503527	8.58673564806531
chr2	239722601	242783365	2	2	16.67	13.33	3.34	1	1.28730507094467	0.0801285803890371	20.7193274603319
chr2	242783365	242849431	2	3	16.67	20	-3.33	1	0.80658240054602	0.0567040160503527	8.58673564806531
chr2	242849431	243199373	2	3	16.67	20	-3.33	1	0.80658240054602	0.0567040160503527	8.58673564806531
chr3	0	365505	2	4	16.67	26.67	-10	0.66183574879227	0.562069468309022	0.0420763539999609	4.97035789563106
chr3	365505	1528610	2	3	16.67	20	-3.33	1	0.80658240054602	0.0567040160503527	8.58673564806531
chr3	1528610	2619714	2	3	16.67	20	-3.33	1	0.80658240054602	0.0567040160503527	8.58673564806531
chr3	2619714	3673632	2	2	16.67	13.33	3.34	1	1.28730507094467	0.0801285803890371	20.7193274603319
chr3	3673632	3725875	2	3	16.67	20	-3.33	1	0.80658240054602	0.0567040160503527	8.58673564806531
chr3	3725875	3786703	2	2	16.67	13.33	3.34	1	1.28730507094467	0.0801285803890371	20.7193274603319
chr3	3786703	4035157	2	3	16.67	20	-3.33	1	0.80658240054602	0.0567040160503527	8.58673564806531
chr3	4035157	4104587	2	2	16.67	13.33	3.34	1	1.28730507094467	0.0801285803890371	20.7193274603319
chr3	4104587	4378902	2	3	16.67	20	-3.33	1	0.80658240054602	0.0567040160503527	8.58673564806531
chr3	4378902	4713508	2	2	16.67	13.33	3.34	1	1.28730507094467	0.0801285803890371	20.7193274603319
chr3	4713508	5357615	2	3	16.67	20	-3.33	1	0.80658240054602	0.0567040160503527	8.58673564806531
chr3	5357615	8153320	2	2	16.67	13.33	3.34	1	1.28730507094467	0.0801285803890371	20.7193274603319
chr3	8153320	8175197	2	2	16.67	13.33	3.34	1	1.28730507094467	0.0801285803890371	20.7193274603319
chr3	8175197	8265050	2	2	16.67	13.33	3.34	1	1.28730507094467	0.0801285803890371	20.7193274603319
chr3	8265050	8277941	2	2	16.67	13.33	3.34	1	1.28730507094467	0.0801285803890371	20.7193274603319
chr3	8277941	8413471	2	2	16.67	13.33	3.34	1	1.28730507094467	0.0801285803890371	20.7193274603319
chr3	8413471	10355865	1	2	8.33	13.33	-5	1	0.602138072302853	0.00919935448223762	13.066909643704
chr3	10355865	10448437	1	2	8.33	13.33	-5	1	0.602138072302853	0.00919935448223762	13.066909643704
chr3	10448437	14008792	1	2	8.33	13.33	-5	1	0.602138072302853	0.00919935448223762	13.066909643704
chr3	14008792	14195632	1	3	8.33	20	-11.67	0.605128205128205	0.376559685616611	0.00636492752879973	5.52577021690199
chr3	14195632	14477738	1	3	8.33	20	-11.67	0.605128205128205	0.376559685616611	0.00636492752879973	5.52577021690199
chr3	14477738	14950602	1	2	8.33	13.33	-5	1	0.602138072302853	0.00919935448223762	13.066909643704
chr3	14950602	14994637	2	2	16.67	13.33	3.34	1	1.28730507094467	0.0801285803890371	20.7193274603319
chr3	14994637	15814081	2	2	16.67	13.33	3.34	1	1.28730507094467	0.0801285803890371	20.7193274603319
chr3	15814081	16089159	2	3	16.67	20	-3.33	1	0.80658240054602	0.0567040160503527	8.58673564806531
chr3	16089159	16380142	2	4	16.67	26.67	-10	0.66183574879227	0.562069468309022	0.0420763539999609	4.97035789563106
chr3	16380142	17194712	2	3	16.67	20	-3.33	1	0.80658240054602	0.0567040160503527	8.58673564806531
chr3	17194712	17235761	2	3	16.67	20	-3.33	1	0.80658240054602	0.0567040160503527	8.58673564806531
chr3	17235761	17414948	2	3	16.67	20	-3.33	1	0.80658240054602	0.0567040160503527	8.58673564806531
chr3	17414948	18114127	2	2	16.67	13.33	3.34	1	1.28730507094467	0.0801285803890371	20.7193274603319
chr3	18114127	18814992	2	2	16.67	13.33	3.34	1	1.28730507094467	0.0801285803890371	20.7193274603319
chr3	18814992	21824226	2	2	16.67	13.33	3.34	1	1.28730507094467	0.0801285803890371	20.7193274603319
chr3	21824226	22181752	2	3	16.67	20	-3.33	1	0.80658240054602	0.0567040160503527	8.58673564806531
chr3	22181752	22272172	2	3	16.67	20	-3.33	1	0.80658240054602	0.0567040160503527	8.58673564806531
chr3	22272172	26034565	2	2	16.67	13.33	3.34	1	1.28730507094467	0.0801285803890371	20.7193274603319
chr3	26034565	26156446	2	3	16.67	20	-3.33	1	0.80658240054602	0.0567040160503527	8.58673564806531
chr3	26156446	26456319	2	3	16.67	20	-3.33	1	0.80658240054602	0.0567040160503527	8.58673564806531
chr3	26456319	26542989	2	2	16.67	13.33	3.34	1	1.28730507094467	0.0801285803890371	20.7193274603319
chr3	26542989	26878173	2	3	16.67	20	-3.33	1	0.80658240054602	0.0567040160503527	8.58673564806531
chr3	26878173	27941660	2	2	16.67	13.33	3.34	1	1.28730507094467	0.0801285803890371	20.7193274603319
chr3	27941660	31344730	3	2	25	13.33	11.67	0.628019323671498	2.10423275818784	0.197721861426734	30.1004194434481
chr3	31344730	31445637	4	2	33.33	13.33	20	0.357487922705314	3.10600891093169	0.350115025107368	41.9022451732562
chr3	31445637	34543285	3	2	25	13.33	11.67	0.628019323671498	2.10423275818784	0.197721861426734	30.1004194434481
chr3	34543285	36073653	3	3	25	20	5	1	1.3190557122957	0.141539648613133	12.3524244525521
chr3	36073653	36143259	3	2	25	13.33	11.67	0.628019323671498	2.10423275818784	0.197721861426734	30.1004194434481
chr3	36143259	36144951	3	2	25	13.33	11.67	0.628019323671498	2.10423275818784	0.197721861426734	30.1004194434481
chr3	36144951	36223224	3	2	25	13.33	11.67	0.628019323671498	2.10423275818784	0.197721861426734	30.1004194434481
chr3	36223224	36236150	3	2	25	13.33	11.67	0.628019323671498	2.10423275818784	0.197721861426734	30.1004194434481
chr3	36236150	37502729	3	2	25	13.33	11.67	0.628019323671498	2.10423275818784	0.197721861426734	30.1004194434481
chr3	37502729	37527902	2	2	16.67	13.33	3.34	1	1.28730507094467	0.0801285803890371	20.7193274603319
chr3	37527902	37609576	3	2	25	13.33	11.67	0.628019323671498	2.10423275818784	0.197721861426734	30.1004194434481
chr3	37609576	37685516	2	2	16.67	13.33	3.34	1	1.28730507094467	0.0801285803890371	20.7193274603319
chr3	37685516	38417825	3	2	25	13.33	11.67	0.628019323671498	2.10423275818784	0.197721861426734	30.1004194434481
chr3	38417825	38443097	2	2	16.67	13.33	3.34	1	1.28730507094467	0.0801285803890371	20.7193274603319
chr3	38443097	38566869	2	2	16.67	13.33	3.34	1	1.28730507094467	0.0801285803890371	20.7193274603319
chr3	38566869	38804473	2	2	16.67	13.33	3.34	1	1.28730507094467	0.0801285803890371	20.7193274603319
chr3	38804473	39317229	2	3	16.67	20	-3.33	1	0.80658240054602	0.0567040160503527	8.58673564806531
chr3	39317229	39509309	2	2	16.67	13.33	3.34	1	1.28730507094467	0.0801285803890371	20.7193274603319
chr3	39509309	40195804	2	3	16.67	20	-3.33	1	0.80658240054602	0.0567040160503527	8.58673564806531
chr3	40195804	40700219	3	3	25	20	5	1	1.3190557122957	0.141539648613133	12.3524244525521
chr3	40700219	41017528	3	2	25	13.33	11.67	0.628019323671498	2.10423275818784	0.197721861426734	30.1004194434481
chr3	41017528	41376911	2	2	16.67	13.33	3.34	1	1.28730507094467	0.0801285803890371	20.7193274603319
chr3	41376911	42078993	3	2	25	13.33	11.67	0.628019323671498	2.10423275818784	0.197721861426734	30.1004194434481
chr3	42078993	45294858	2	2	16.67	13.33	3.34	1	1.28730507094467	0.0801285803890371	20.7193274603319
chr3	45294858	45361180	1	2	8.33	13.33	-5	1	0.602138072302853	0.00919935448223762	13.066909643704
chr3	45361180	45797471	2	2	16.67	13.33	3.34	1	1.28730507094467	0.0801285803890371	20.7193274603319
chr3	45797471	45832054	3	2	25	13.33	11.67	0.628019323671498	2.10423275818784	0.197721861426734	30.1004194434481
chr3	45832054	46250687	3	3	25	20	5	1	1.3190557122957	0.141539648613133	12.3524244525521
chr3	46250687	46660940	4	3	33.33	20	13.33	0.661835748792271	1.94810133866917	0.252245707078244	17.1431914968473
chr3	46660940	48581400	4	2	33.33	13.33	20	0.357487922705314	3.10600891093169	0.350115025107368	41.9022451732562
chr3	48581400	49766686	5	2	41.67	13.33	28.34	0.185024154589372	4.3695637223377	0.540407863269413	57.2975627607926
chr3	49766686	52139405	6	2	50	13.33	36.67	0.0869565217391304	6.01794029542035	0.779761537335323	78.2144522294217
chr3	52139405	52354516	5	2	41.67	13.33	28.34	0.185024154589372	4.3695637223377	0.540407863269413	57.2975627607926
chr3	52354516	52561611	6	2	50	13.33	36.67	0.0869565217391304	6.01794029542035	0.779761537335323	78.2144522294217
chr3	52561611	52852758	5	2	41.67	13.33	28.34	0.185024154589372	4.3695637223377	0.540407863269413	57.2975627607926
chr3	52852758	52913586	4	2	33.33	13.33	20	0.357487922705314	3.10600891093169	0.350115025107368	41.9022451732562
chr3	52913586	53587858	4	2	33.33	13.33	20	0.357487922705314	3.10600891093169	0.350115025107368	41.9022451732562
chr3	53587858	53987537	3	2	25	13.33	11.67	0.628019323671498	2.10423275818784	0.197721861426734	30.1004194434481
chr3	53987537	54254187	3	2	25	13.33	11.67	0.628019323671498	2.10423275818784	0.197721861426734	30.1004194434481
chr3	54254187	54621924	4	2	33.33	13.33	20	0.357487922705314	3.10600891093169	0.350115025107368	41.9022451732562
chr3	54621924	55788284	4	2	33.33	13.33	20	0.357487922705314	3.10600891093169	0.350115025107368	41.9022451732562
chr3	55788284	59434828	4	2	33.33	13.33	20	0.357487922705314	3.10600891093169	0.350115025107368	41.9022451732562
chr3	59434828	59820563	3	2	25	13.33	11.67	0.628019323671498	2.10423275818784	0.197721861426734	30.1004194434481
chr3	59820563	59957939	3	3	25	20	5	1	1.3190557122957	0.141539648613133	12.3524244525521
chr3	59957939	60010552	3	3	25	20	5	1	1.3190557122957	0.141539648613133	12.3524244525521
chr3	60010552	60021531	3	2	25	13.33	11.67	0.628019323671498	2.10423275818784	0.197721861426734	30.1004194434481
chr3	60021531	60131496	3	2	25	13.33	11.67	0.628019323671498	2.10423275818784	0.197721861426734	30.1004194434481
chr3	60131496	60351728	3	2	25	13.33	11.67	0.628019323671498	2.10423275818784	0.197721861426734	30.1004194434481
chr3	60351728	60366710	4	2	33.33	13.33	20	0.357487922705314	3.10600891093169	0.350115025107368	41.9022451732562
chr3	60366710	60391641	4	2	33.33	13.33	20	0.357487922705314	3.10600891093169	0.350115025107368	41.9022451732562
chr3	60391641	60433987	4	2	33.33	13.33	20	0.357487922705314	3.10600891093169	0.350115025107368	41.9022451732562
chr3	60433987	60477422	4	3	33.33	20	13.33	0.661835748792271	1.94810133866917	0.252245707078244	17.1431914968473
chr3	60477422	60511167	4	3	33.33	20	13.33	0.661835748792271	1.94810133866917	0.252245707078244	17.1431914968473
chr3	60511167	60567840	4	3	33.33	20	13.33	0.661835748792271	1.94810133866917	0.252245707078244	17.1431914968473
chr3	60567840	60591575	4	3	33.33	20	13.33	0.661835748792271	1.94810133866917	0.252245707078244	17.1431914968473
chr3	60591575	60610956	3	3	25	20	5	1	1.3190557122957	0.141539648613133	12.3524244525521
chr3	60610956	60838678	3	3	25	20	5	1	1.3190557122957	0.141539648613133	12.3524244525521
chr3	60838678	60916856	3	4	25	26.67	-1.67	1	0.91963655697017	0.105770275142384	7.11824769427429
chr3	60916856	61273134	3	3	25	20	5	1	1.3190557122957	0.141539648613133	12.3524244525521
chr3	61273134	63370881	3	2	25	13.33	11.67	0.628019323671498	2.10423275818784	0.197721861426734	30.1004194434481
chr3	63370881	67650729	3	2	25	13.33	11.67	0.628019323671498	2.10423275818784	0.197721861426734	30.1004194434481
chr3	67650729	67742648	3	2	25	13.33	11.67	0.628019323671498	2.10423275818784	0.197721861426734	30.1004194434481
chr3	67742648	67866837	3	2	25	13.33	11.67	0.628019323671498	2.10423275818784	0.197721861426734	30.1004194434481
chr3	67866837	68692236	4	2	33.33	13.33	20	0.357487922705314	3.10600891093169	0.350115025107368	41.9022451732562
chr3	68692236	68719059	4	3	33.33	20	13.33	0.661835748792271	1.94810133866917	0.252245707078244	17.1431914968473
chr3	68719059	68770961	4	4	33.33	26.67	6.66	1	1.3587035412955	0.189183055046679	9.8686172076999
chr3	68770961	68873921	4	3	33.33	20	13.33	0.661835748792271	1.94810133866917	0.252245707078244	17.1431914968473
chr3	68873921	69506108	4	2	33.33	13.33	20	0.357487922705314	3.10600891093169	0.350115025107368	41.9022451732562
chr3	69506108	75424139	3	2	25	13.33	11.67	0.628019323671498	2.10423275818784	0.197721861426734	30.1004194434481
chr3	75424139	75535603	3	5	25	33.33	-8.33	0.695652173913044	0.676691658454159	0.0809715020297703	4.72905218347271
chr3	75535603	75543474	3	4	25	26.67	-1.67	1	0.91963655697017	0.105770275142384	7.11824769427429
chr3	75543474	75662751	3	3	25	20	5	1	1.3190557122957	0.141539648613133	12.3524244525521
chr3	75662751	76360887	3	2	25	13.33	11.67	0.628019323671498	2.10423275818784	0.197721861426734	30.1004194434481
chr3	76360887	76689087	3	2	25	13.33	11.67	0.628019323671498	2.10423275818784	0.197721861426734	30.1004194434481
chr3	76689087	77765459	3	2	25	13.33	11.67	0.628019323671498	2.10423275818784	0.197721861426734	30.1004194434481
chr3	77765459	78172912	2	2	16.67	13.33	3.34	1	1.28730507094467	0.0801285803890371	20.7193274603319
chr3	78172912	78322606	3	2	25	13.33	11.67	0.628019323671498	2.10423275818784	0.197721861426734	30.1004194434481
chr3	78322606	78592067	3	2	25	13.33	11.67	0.628019323671498	2.10423275818784	0.197721861426734	30.1004194434481
chr3	78592067	78604459	3	3	25	20	5	1	1.3190557122957	0.141539648613133	12.3524244525521
chr3	78604459	78673669	3	3	25	20	5	1	1.3190557122957	0.141539648613133	12.3524244525521
chr3	78673669	78789028	3	3	25	20	5	1	1.3190557122957	0.141539648613133	12.3524244525521
chr3	78789028	79295076	3	3	25	20	5	1	1.3190557122957	0.141539648613133	12.3524244525521
chr3	79295076	79683102	3	3	25	20	5	1	1.3190557122957	0.141539648613133	12.3524244525521
chr3	79683102	79861166	3	2	25	13.33	11.67	0.628019323671498	2.10423275818784	0.197721861426734	30.1004194434481
chr3	79861166	80138056	3	3	25	20	5	1	1.3190557122957	0.141539648613133	12.3524244525521
chr3	80138056	80287708	3	3	25	20	5	1	1.3190557122957	0.141539648613133	12.3524244525521
chr3	80287708	80377850	3	3	25	20	5	1	1.3190557122957	0.141539648613133	12.3524244525521
chr3	80377850	80461335	3	3	25	20	5	1	1.3190557122957	0.141539648613133	12.3524244525521
chr3	80461335	80591233	3	3	25	20	5	1	1.3190557122957	0.141539648613133	12.3524244525521
chr3	80591233	81055308	3	3	25	20	5	1	1.3190557122957	0.141539648613133	12.3524244525521
chr3	81055308	81188803	2	3	16.67	20	-3.33	1	0.80658240054602	0.0567040160503527	8.58673564806531
chr3	81188803	81468908	2	2	16.67	13.33	3.34	1	1.28730507094467	0.0801285803890371	20.7193274603319
chr3	81468908	82128761	2	2	16.67	13.33	3.34	1	1.28730507094467	0.0801285803890371	20.7193274603319
chr3	82128761	82281497	3	2	25	13.33	11.67	0.628019323671498	2.10423275818784	0.197721861426734	30.1004194434481
chr3	82281497	82447744	3	2	25	13.33	11.67	0.628019323671498	2.10423275818784	0.197721861426734	30.1004194434481
chr3	82447744	82735961	3	2	25	13.33	11.67	0.628019323671498	2.10423275818784	0.197721861426734	30.1004194434481
chr3	82735961	82989707	3	2	25	13.33	11.67	0.628019323671498	2.10423275818784	0.197721861426734	30.1004194434481
chr3	82989707	84020684	4	2	33.33	13.33	20	0.357487922705314	3.10600891093169	0.350115025107368	41.9022451732562
chr3	84020684	84696528	4	3	33.33	20	13.33	0.661835748792271	1.94810133866917	0.252245707078244	17.1431914968473
chr3	84696528	85541920	4	3	33.33	20	13.33	0.661835748792271	1.94810133866917	0.252245707078244	17.1431914968473
chr3	85541920	85620017	4	3	33.33	20	13.33	0.661835748792271	1.94810133866917	0.252245707078244	17.1431914968473
chr3	85620017	85656989	3	2	25	13.33	11.67	0.628019323671498	2.10423275818784	0.197721861426734	30.1004194434481
chr3	85656989	85714538	2	2	16.67	13.33	3.34	1	1.28730507094467	0.0801285803890371	20.7193274603319
chr3	85714538	85870411	2	2	16.67	13.33	3.34	1	1.28730507094467	0.0801285803890371	20.7193274603319
chr3	85870411	86029635	2	2	16.67	13.33	3.34	1	1.28730507094467	0.0801285803890371	20.7193274603319
chr3	86029635	86313910	2	2	16.67	13.33	3.34	1	1.28730507094467	0.0801285803890371	20.7193274603319
chr3	86313910	86731243	2	2	16.67	13.33	3.34	1	1.28730507094467	0.0801285803890371	20.7193274603319
chr3	86731243	87278159	2	3	16.67	20	-3.33	1	0.80658240054602	0.0567040160503527	8.58673564806531
chr3	87278159	87485911	3	3	25	20	5	1	1.3190557122957	0.141539648613133	12.3524244525521
chr3	87485911	87645966	3	2	25	13.33	11.67	0.628019323671498	2.10423275818784	0.197721861426734	30.1004194434481
chr3	87645966	87670818	2	2	16.67	13.33	3.34	1	1.28730507094467	0.0801285803890371	20.7193274603319
chr3	87670818	87741860	2	3	16.67	20	-3.33	1	0.80658240054602	0.0567040160503527	8.58673564806531
chr3	87741860	88273129	3	3	25	20	5	1	1.3190557122957	0.141539648613133	12.3524244525521
chr3	88273129	88281487	3	4	25	26.67	-1.67	1	0.91963655697017	0.105770275142384	7.11824769427429
chr3	88281487	88966350	2	4	16.67	26.67	-10	0.66183574879227	0.562069468309022	0.0420763539999609	4.97035789563106
chr3	88966350	89362031	2	5	16.67	33.33	-16.66	0.408212560386473	0.413510693774448	0.0321045250372038	3.31032490503498
chr3	89362031	89394616	3	5	25	33.33	-8.33	0.695652173913044	0.676691658454159	0.0809715020297703	4.72905218347271
chr3	89394616	89452218	3	4	25	26.67	-1.67	1	0.91963655697017	0.105770275142384	7.11824769427429
chr3	89452218	89488884	3	5	25	33.33	-8.33	0.695652173913044	0.676691658454159	0.0809715020297703	4.72905218347271
chr3	89488884	91000000	3	4	25	26.67	-1.67	1	0.91963655697017	0.105770275142384	7.11824769427429
chr3	91000000	93519466	0	0	0	0	0	1	0	0	Inf
chr3	93519466	94116459	2	2	16.67	13.33	3.34	1	1.28730507094467	0.0801285803890371	20.7193274603319
chr3	94116459	94164482	1	2	8.33	13.33	-5	1	0.602138072302853	0.00919935448223762	13.066909643704
chr3	94164482	94913317	1	1	8.33	6.67	1.66	1	1.26130469840658	0.0148842175286	106.848309701706
chr3	94913317	95026709	2	1	16.67	6.67	10	0.569230769230769	2.69485200278592	0.124136140613192	176.548372873294
chr3	95026709	95094725	1	1	8.33	6.67	1.66	1	1.26130469840658	0.0148842175286	106.848309701706
chr3	95094725	95319234	2	2	16.67	13.33	3.34	1	1.28730507094467	0.0801285803890371	20.7193274603319
chr3	95319234	95633495	3	3	25	20	5	1	1.3190557122957	0.141539648613133	12.3524244525521
chr3	95633495	95639109	3	3	25	20	5	1	1.3190557122957	0.141539648613133	12.3524244525521
chr3	95639109	95737582	2	3	16.67	20	-3.33	1	0.80658240054602	0.0567040160503527	8.58673564806531
chr3	95737582	95746662	3	3	25	20	5	1	1.3190557122957	0.141539648613133	12.3524244525521
chr3	95746662	95870526	3	3	25	20	5	1	1.3190557122957	0.141539648613133	12.3524244525521
chr3	95870526	96085308	2	3	16.67	20	-3.33	1	0.80658240054602	0.0567040160503527	8.58673564806531
chr3	96085308	97393624	2	2	16.67	13.33	3.34	1	1.28730507094467	0.0801285803890371	20.7193274603319
chr3	97393624	97811490	2	1	16.67	6.67	10	0.569230769230769	2.69485200278592	0.124136140613192	176.548372873294
chr3	97811490	97981098	2	1	16.67	6.67	10	0.569230769230769	2.69485200278592	0.124136140613192	176.548372873294
chr3	97981098	98770655	1	1	8.33	6.67	1.66	1	1.26130469840658	0.0148842175286	106.848309701706
chr3	98770655	98795079	1	2	8.33	13.33	-5	1	0.602138072302853	0.00919935448223762	13.066909643704
chr3	98795079	98941121	2	2	16.67	13.33	3.34	1	1.28730507094467	0.0801285803890371	20.7193274603319
chr3	98941121	98971672	2	2	16.67	13.33	3.34	1	1.28730507094467	0.0801285803890371	20.7193274603319
chr3	98971672	98971993	2	1	16.67	6.67	10	0.569230769230769	2.69485200278592	0.124136140613192	176.548372873294
chr3	98971993	100590965	1	1	8.33	6.67	1.66	1	1.26130469840658	0.0148842175286	106.848309701706
chr3	100590965	101279946	1	2	8.33	13.33	-5	1	0.602138072302853	0.00919935448223762	13.066909643704
chr3	101279946	101670659	1	3	8.33	20	-11.67	0.605128205128205	0.376559685616611	0.00636492752879973	5.52577021690199
chr3	101670659	101803663	1	2	8.33	13.33	-5	1	0.602138072302853	0.00919935448223762	13.066909643704
chr3	101803663	102465782	1	1	8.33	6.67	1.66	1	1.26130469840658	0.0148842175286	106.848309701706
chr3	102465782	103821589	2	1	16.67	6.67	10	0.569230769230769	2.69485200278592	0.124136140613192	176.548372873294
chr3	103821589	110144831	1	1	8.33	6.67	1.66	1	1.26130469840658	0.0148842175286	106.848309701706
chr3	110144831	111238158	2	1	16.67	6.67	10	0.569230769230769	2.69485200278592	0.124136140613192	176.548372873294
chr3	111238158	111521442	1	1	8.33	6.67	1.66	1	1.26130469840658	0.0148842175286	106.848309701706
chr3	111521442	111623205	2	1	16.67	6.67	10	0.569230769230769	2.69485200278592	0.124136140613192	176.548372873294
chr3	111623205	111862012	1	1	8.33	6.67	1.66	1	1.26130469840658	0.0148842175286	106.848309701706
chr3	111862012	112853498	1	1	8.33	6.67	1.66	1	1.26130469840658	0.0148842175286	106.848309701706
chr3	112853498	112986121	1	1	8.33	6.67	1.66	1	1.26130469840658	0.0148842175286	106.848309701706
chr3	112986121	113317556	1	1	8.33	6.67	1.66	1	1.26130469840658	0.0148842175286	106.848309701706
chr3	113317556	113333976	2	1	16.67	6.67	10	0.569230769230769	2.69485200278592	0.124136140613192	176.548372873294
chr3	113333976	113547997	2	1	16.67	6.67	10	0.569230769230769	2.69485200278592	0.124136140613192	176.548372873294
chr3	113547997	115683412	2	1	16.67	6.67	10	0.569230769230769	2.69485200278592	0.124136140613192	176.548372873294
chr3	115683412	115819130	2	1	16.67	6.67	10	0.569230769230769	2.69485200278592	0.124136140613192	176.548372873294
chr3	115819130	116202058	2	1	16.67	6.67	10	0.569230769230769	2.69485200278592	0.124136140613192	176.548372873294
chr3	116202058	116968878	2	2	16.67	13.33	3.34	1	1.28730507094467	0.0801285803890371	20.7193274603319
chr3	116968878	117872276	2	1	16.67	6.67	10	0.569230769230769	2.69485200278592	0.124136140613192	176.548372873294
chr3	117872276	119269310	2	1	16.67	6.67	10	0.569230769230769	2.69485200278592	0.124136140613192	176.548372873294
chr3	119269310	119531414	2	2	16.67	13.33	3.34	1	1.28730507094467	0.0801285803890371	20.7193274603319
chr3	119531414	120406668	2	1	16.67	6.67	10	0.569230769230769	2.69485200278592	0.124136140613192	176.548372873294
chr3	120406668	121797148	2	2	16.67	13.33	3.34	1	1.28730507094467	0.0801285803890371	20.7193274603319
chr3	121797148	122291487	2	1	16.67	6.67	10	0.569230769230769	2.69485200278592	0.124136140613192	176.548372873294
chr3	122291487	122832538	2	2	16.67	13.33	3.34	1	1.28730507094467	0.0801285803890371	20.7193274603319
chr3	122832538	123764332	2	1	16.67	6.67	10	0.569230769230769	2.69485200278592	0.124136140613192	176.548372873294
chr3	123764332	124130689	2	2	16.67	13.33	3.34	1	1.28730507094467	0.0801285803890371	20.7193274603319
chr3	124130689	124182363	2	1	16.67	6.67	10	0.569230769230769	2.69485200278592	0.124136140613192	176.548372873294
chr3	124182363	124703559	2	2	16.67	13.33	3.34	1	1.28730507094467	0.0801285803890371	20.7193274603319
chr3	124703559	125725850	2	1	16.67	6.67	10	0.569230769230769	2.69485200278592	0.124136140613192	176.548372873294
chr3	125725850	125825813	2	1	16.67	6.67	10	0.569230769230769	2.69485200278592	0.124136140613192	176.548372873294
chr3	125825813	125894274	2	1	16.67	6.67	10	0.569230769230769	2.69485200278592	0.124136140613192	176.548372873294
chr3	125894274	125956902	2	1	16.67	6.67	10	0.569230769230769	2.69485200278592	0.124136140613192	176.548372873294
chr3	125956902	126319961	2	1	16.67	6.67	10	0.569230769230769	2.69485200278592	0.124136140613192	176.548372873294
chr3	126319961	128191797	1	1	8.33	6.67	1.66	1	1.26130469840658	0.0148842175286	106.848309701706
chr3	128191797	128294335	2	1	16.67	6.67	10	0.569230769230769	2.69485200278592	0.124136140613192	176.548372873294
chr3	128294335	128424413	1	1	8.33	6.67	1.66	1	1.26130469840658	0.0148842175286	106.848309701706
chr3	128424413	128425102	2	1	16.67	6.67	10	0.569230769230769	2.69485200278592	0.124136140613192	176.548372873294
chr3	128425102	129754142	2	2	16.67	13.33	3.34	1	1.28730507094467	0.0801285803890371	20.7193274603319
chr3	129754142	129763279	1	2	8.33	13.33	-5	1	0.602138072302853	0.00919935448223762	13.066909643704
chr3	129763279	129766450	1	3	8.33	20	-11.67	0.605128205128205	0.376559685616611	0.00636492752879973	5.52577021690199
chr3	129766450	129806580	2	3	16.67	20	-3.33	1	0.80658240054602	0.0567040160503527	8.58673564806531
chr3	129806580	129811226	2	1	16.67	6.67	10	0.569230769230769	2.69485200278592	0.124136140613192	176.548372873294
chr3	129811226	129996850	3	1	25	6.67	18.33	0.294017094017094	4.40794622373999	0.299826866317738	261.639104159587
chr3	129996850	130358571	2	1	16.67	6.67	10	0.569230769230769	2.69485200278592	0.124136140613192	176.548372873294
chr3	130358571	130509986	3	1	25	6.67	18.33	0.294017094017094	4.40794622373999	0.299826866317738	261.639104159587
chr3	130509986	130768361	2	1	16.67	6.67	10	0.569230769230769	2.69485200278592	0.124136140613192	176.548372873294
chr3	130768361	131382592	1	1	8.33	6.67	1.66	1	1.26130469840658	0.0148842175286	106.848309701706
chr3	131382592	133090024	1	1	8.33	6.67	1.66	1	1.26130469840658	0.0148842175286	106.848309701706
chr3	133090024	134017852	1	1	8.33	6.67	1.66	1	1.26130469840658	0.0148842175286	106.848309701706
chr3	134017852	134144862	1	2	8.33	13.33	-5	1	0.602138072302853	0.00919935448223762	13.066909643704
chr3	134144862	134329153	1	2	8.33	13.33	-5	1	0.602138072302853	0.00919935448223762	13.066909643704
chr3	134329153	134349971	1	2	8.33	13.33	-5	1	0.602138072302853	0.00919935448223762	13.066909643704
chr3	134349971	134601063	2	2	16.67	13.33	3.34	1	1.28730507094467	0.0801285803890371	20.7193274603319
chr3	134601063	134644006	2	1	16.67	6.67	10	0.569230769230769	2.69485200278592	0.124136140613192	176.548372873294
chr3	134644006	139791451	1	1	8.33	6.67	1.66	1	1.26130469840658	0.0148842175286	106.848309701706
chr3	139791451	144098345	1	2	8.33	13.33	-5	1	0.602138072302853	0.00919935448223762	13.066909643704
chr3	144098345	144173142	2	2	16.67	13.33	3.34	1	1.28730507094467	0.0801285803890371	20.7193274603319
chr3	144173142	144268070	2	2	16.67	13.33	3.34	1	1.28730507094467	0.0801285803890371	20.7193274603319
chr3	144268070	144973299	2	2	16.67	13.33	3.34	1	1.28730507094467	0.0801285803890371	20.7193274603319
chr3	144973299	148617578	1	2	8.33	13.33	-5	1	0.602138072302853	0.00919935448223762	13.066909643704
chr3	148617578	148796273	1	3	8.33	20	-11.67	0.605128205128205	0.376559685616611	0.00636492752879973	5.52577021690199
chr3	148796273	150629469	1	2	8.33	13.33	-5	1	0.602138072302853	0.00919935448223762	13.066909643704
chr3	150629469	154827519	2	2	16.67	13.33	3.34	1	1.28730507094467	0.0801285803890371	20.7193274603319
chr3	154827519	158464960	1	2	8.33	13.33	-5	1	0.602138072302853	0.00919935448223762	13.066909643704
chr3	158464960	159169427	1	3	8.33	20	-11.67	0.605128205128205	0.376559685616611	0.00636492752879973	5.52577021690199
chr3	159169427	159859448	1	2	8.33	13.33	-5	1	0.602138072302853	0.00919935448223762	13.066909643704
chr3	159859448	160312439	1	3	8.33	20	-11.67	0.605128205128205	0.376559685616611	0.00636492752879973	5.52577021690199
chr3	160312439	160430786	1	4	8.33	26.67	-18.34	0.341880341880342	0.26206908847745	0.00466687936623555	3.23143744379916
chr3	160430786	160660200	1	5	8.33	33.33	-25	0.181902638424377	0.192688078833757	0.00353596613327998	2.16445628892685
chr3	160660200	160826753	1	5	8.33	33.33	-25	0.181902638424377	0.192688078833757	0.00353596613327998	2.16445628892685
chr3	160826753	160938746	1	5	8.33	33.33	-25	0.181902638424377	0.192688078833757	0.00353596613327998	2.16445628892685
chr3	160938746	161130076	2	5	16.67	33.33	-16.66	0.408212560386473	0.413510693774448	0.0321045250372038	3.31032490503498
chr3	161130076	161151168	3	5	25	33.33	-8.33	0.695652173913044	0.676691658454159	0.0809715020297703	4.72905218347271
chr3	161151168	161494165	3	4	25	26.67	-1.67	1	0.91963655697017	0.105770275142384	7.11824769427429
chr3	161494165	161496709	3	3	25	20	5	1	1.3190557122957	0.141539648613133	12.3524244525521
chr3	161496709	161625936	3	2	25	13.33	11.67	0.628019323671498	2.10423275818784	0.197721861426734	30.1004194434481
chr3	161625936	161700536	2	2	16.67	13.33	3.34	1	1.28730507094467	0.0801285803890371	20.7193274603319
chr3	161700536	161827490	3	2	25	13.33	11.67	0.628019323671498	2.10423275818784	0.197721861426734	30.1004194434481
chr3	161827490	161963617	2	2	16.67	13.33	3.34	1	1.28730507094467	0.0801285803890371	20.7193274603319
chr3	161963617	162245795	2	1	16.67	6.67	10	0.569230769230769	2.69485200278592	0.124136140613192	176.548372873294
chr3	162245795	162258303	2	2	16.67	13.33	3.34	1	1.28730507094467	0.0801285803890371	20.7193274603319
chr3	162258303	162512916	1	2	8.33	13.33	-5	1	0.602138072302853	0.00919935448223762	13.066909643704
chr3	162512916	162619879	2	3	16.67	20	-3.33	1	0.80658240054602	0.0567040160503527	8.58673564806531
chr3	162619879	162623889	2	2	16.67	13.33	3.34	1	1.28730507094467	0.0801285803890371	20.7193274603319
chr3	162623889	162626588	1	2	8.33	13.33	-5	1	0.602138072302853	0.00919935448223762	13.066909643704
chr3	162626588	163343740	2	2	16.67	13.33	3.34	1	1.28730507094467	0.0801285803890371	20.7193274603319
chr3	163343740	163542517	2	1	16.67	6.67	10	0.569230769230769	2.69485200278592	0.124136140613192	176.548372873294
chr3	163542517	174367382	1	1	8.33	6.67	1.66	1	1.26130469840658	0.0148842175286	106.848309701706
chr3	174367382	174629526	1	1	8.33	6.67	1.66	1	1.26130469840658	0.0148842175286	106.848309701706
chr3	174629526	174655199	1	2	8.33	13.33	-5	1	0.602138072302853	0.00919935448223762	13.066909643704
chr3	174655199	174774368	1	2	8.33	13.33	-5	1	0.602138072302853	0.00919935448223762	13.066909643704
chr3	174774368	174803899	1	1	8.33	6.67	1.66	1	1.26130469840658	0.0148842175286	106.848309701706
chr3	174803899	174816111	1	1	8.33	6.67	1.66	1	1.26130469840658	0.0148842175286	106.848309701706
chr3	174816111	174888942	2	1	16.67	6.67	10	0.569230769230769	2.69485200278592	0.124136140613192	176.548372873294
chr3	174888942	175042616	2	1	16.67	6.67	10	0.569230769230769	2.69485200278592	0.124136140613192	176.548372873294
chr3	175042616	175136567	1	1	8.33	6.67	1.66	1	1.26130469840658	0.0148842175286	106.848309701706
chr3	175136567	175250487	1	2	8.33	13.33	-5	1	0.602138072302853	0.00919935448223762	13.066909643704
chr3	175250487	175548789	1	2	8.33	13.33	-5	1	0.602138072302853	0.00919935448223762	13.066909643704
chr3	175548789	182476780	1	1	8.33	6.67	1.66	1	1.26130469840658	0.0148842175286	106.848309701706
chr3	182476780	183419429	1	2	8.33	13.33	-5	1	0.602138072302853	0.00919935448223762	13.066909643704
chr3	183419429	194820798	2	2	16.67	13.33	3.34	1	1.28730507094467	0.0801285803890371	20.7193274603319
chr3	194820798	195281802	3	2	25	13.33	11.67	0.628019323671498	2.10423275818784	0.197721861426734	30.1004194434481
chr3	195281802	198022430	4	2	33.33	13.33	20	0.357487922705314	3.10600891093169	0.350115025107368	41.9022451732562
chr4	0	61847	2	2	16.67	13.33	3.34	1	1.28730507094467	0.0801285803890371	20.7193274603319
chr4	61847	66349	3	3	25	20	5	1	1.3190557122957	0.141539648613133	12.3524244525521
chr4	66349	75105	3	4	25	26.67	-1.67	1	0.91963655697017	0.105770275142384	7.11824769427429
chr4	75105	1671190	4	4	33.33	26.67	6.66	1	1.3587035412955	0.189183055046679	9.8686172076999
chr4	1671190	1686959	3	4	25	26.67	-1.67	1	0.91963655697017	0.105770275142384	7.11824769427429
chr4	1686959	7352178	3	5	25	33.33	-8.33	0.695652173913044	0.676691658454159	0.0809715020297703	4.72905218347271
chr4	7352178	8314582	4	5	33.33	33.33	0	1	1	0.14497653555716	6.55325151966373
chr4	8314582	9426784	4	6	33.33	40	-6.67	1	0.758025342754006	0.112229775069193	4.68658431566107
chr4	9426784	9786880	4	5	33.33	33.33	0	1	1	0.14497653555716	6.55325151966373
chr4	9786880	9903434	4	5	33.33	33.33	0	1	1	0.14497653555716	6.55325151966373
chr4	9903434	9985999	4	6	33.33	40	-6.67	1	0.758025342754006	0.112229775069193	4.68658431566107
chr4	9985999	10118066	4	6	33.33	40	-6.67	1	0.758025342754006	0.112229775069193	4.68658431566107
chr4	10118066	10180514	3	6	25	40	-15	0.682837528604119	0.512964914962125	0.0627038497387013	3.3811607199277
chr4	10180514	10199879	3	5	25	33.33	-8.33	0.695652173913044	0.676691658454159	0.0809715020297703	4.72905218347271
chr4	10199879	10204989	4	5	33.33	33.33	0	1	1	0.14497653555716	6.55325151966373
chr4	10204989	10209554	4	8	33.33	53.33	-20	0.440795082334993	0.451380421365545	0.0668637300831195	2.66396027659107
chr4	10209554	10210038	5	8	41.67	53.33	-11.66	0.703567101897968	0.636077133886756	0.103309494611884	3.67363175450796
chr4	10210038	10210168	5	9	41.67	60	-18.33	0.449481760667654	0.48977549311686	0.0775253082685177	2.83557355633928
chr4	10210168	10235711	6	10	50	66.67	-16.67	0.451653430250819	0.513330233141111	0.0800546439748921	3.06544308849351
chr4	10235711	10242669	6	7	50	46.67	3.33	1	1.13721083598709	0.194904324319337	6.71097268162314
chr4	10242669	10246085	5	7	41.67	46.67	-5	1	0.822491065076997	0.134828273256077	4.81228181294077
chr4	10246085	10247843	5	7	41.67	46.67	-5	1	0.822491065076997	0.134828273256077	4.81228181294077
chr4	10247843	10404872	4	7	33.33	46.67	-13.34	0.69596625835689	0.583466572724602	0.0869852876518956	3.49249390749573
chr4	10404872	10434083	3	7	25	46.67	-21.67	0.424408848207475	0.394976865912884	0.0486750882093708	2.51906850630571
chr4	10434083	10528377	3	6	25	40	-15	0.682837528604119	0.512964914962125	0.0627038497387013	3.3811607199277
chr4	10528377	10546908	4	6	33.33	40	-6.67	1	0.758025342754006	0.112229775069193	4.68658431566107
chr4	10546908	10582240	4	7	33.33	46.67	-13.34	0.69596625835689	0.583466572724602	0.0869852876518956	3.49249390749573
chr4	10582240	10644735	4	7	33.33	46.67	-13.34	0.69596625835689	0.583466572724602	0.0869852876518956	3.49249390749573
chr4	10644735	10647450	4	6	33.33	40	-6.67	1	0.758025342754006	0.112229775069193	4.68658431566107
chr4	10647450	10671117	4	5	33.33	33.33	0	1	1	0.14497653555716	6.55325151966373
chr4	10671117	10697297	4	5	33.33	33.33	0	1	1	0.14497653555716	6.55325151966373
chr4	10697297	10847596	4	6	33.33	40	-6.67	1	0.758025342754006	0.112229775069193	4.68658431566107
chr4	10847596	10867703	3	6	25	40	-15	0.682837528604119	0.512964914962125	0.0627038497387013	3.3811607199277
chr4	10867703	10925254	3	5	25	33.33	-8.33	0.695652173913044	0.676691658454159	0.0809715020297703	4.72905218347271
chr4	10925254	11288706	3	6	25	40	-15	0.682837528604119	0.512964914962125	0.0627038497387013	3.3811607199277
chr4	11288706	13788646	3	5	25	33.33	-8.33	0.695652173913044	0.676691658454159	0.0809715020297703	4.72905218347271
chr4	13788646	14290108	4	5	33.33	33.33	0	1	1	0.14497653555716	6.55325151966373
chr4	14290108	14397683	3	5	25	33.33	-8.33	0.695652173913044	0.676691658454159	0.0809715020297703	4.72905218347271
chr4	14397683	14502875	3	5	25	33.33	-8.33	0.695652173913044	0.676691658454159	0.0809715020297703	4.72905218347271
chr4	14502875	16991554	3	5	25	33.33	-8.33	0.695652173913044	0.676691658454159	0.0809715020297703	4.72905218347271
chr4	16991554	18539345	3	4	25	26.67	-1.67	1	0.91963655697017	0.105770275142384	7.11824769427429
chr4	18539345	18905493	3	5	25	33.33	-8.33	0.695652173913044	0.676691658454159	0.0809715020297703	4.72905218347271
chr4	18905493	22091415	3	4	25	26.67	-1.67	1	0.91963655697017	0.105770275142384	7.11824769427429
chr4	22091415	27133789	3	4	25	26.67	-1.67	1	0.91963655697017	0.105770275142384	7.11824769427429
chr4	27133789	27364242	3	4	25	26.67	-1.67	1	0.91963655697017	0.105770275142384	7.11824769427429
chr4	27364242	28169195	3	4	25	26.67	-1.67	1	0.91963655697017	0.105770275142384	7.11824769427429
chr4	28169195	28277932	3	4	25	26.67	-1.67	1	0.91963655697017	0.105770275142384	7.11824769427429
chr4	28277932	31391445	3	4	25	26.67	-1.67	1	0.91963655697017	0.105770275142384	7.11824769427429
chr4	31391445	32150167	3	5	25	33.33	-8.33	0.695652173913044	0.676691658454159	0.0809715020297703	4.72905218347271
chr4	32150167	32182326	3	5	25	33.33	-8.33	0.695652173913044	0.676691658454159	0.0809715020297703	4.72905218347271
chr4	32182326	32505730	3	6	25	40	-15	0.682837528604119	0.512964914962125	0.0627038497387013	3.3811607199277
chr4	32505730	32582655	3	5	25	33.33	-8.33	0.695652173913044	0.676691658454159	0.0809715020297703	4.72905218347271
chr4	32582655	32736176	3	6	25	40	-15	0.682837528604119	0.512964914962125	0.0627038497387013	3.3811607199277
chr4	32736176	32803750	3	6	25	40	-15	0.682837528604119	0.512964914962125	0.0627038497387013	3.3811607199277
chr4	32803750	33068733	4	6	33.33	40	-6.67	1	0.758025342754006	0.112229775069193	4.68658431566107
chr4	33068733	33167019	4	7	33.33	46.67	-13.34	0.69596625835689	0.583466572724602	0.0869852876518956	3.49249390749573
chr4	33167019	33247448	3	7	25	46.67	-21.67	0.424408848207475	0.394976865912884	0.0486750882093708	2.51906850630571
chr4	33247448	34167425	4	7	33.33	46.67	-13.34	0.69596625835689	0.583466572724602	0.0869852876518956	3.49249390749573
chr4	34167425	34310656	4	6	33.33	40	-6.67	1	0.758025342754006	0.112229775069193	4.68658431566107
chr4	34310656	34765389	4	5	33.33	33.33	0	1	1	0.14497653555716	6.55325151966373
chr4	34765389	34771911	4	5	33.33	33.33	0	1	1	0.14497653555716	6.55325151966373
chr4	34771911	34776188	4	5	33.33	33.33	0	1	1	0.14497653555716	6.55325151966373
chr4	34776188	34827299	6	8	50	53.33	-3.33	1	0.879344417371831	0.149009696126216	5.13072248905863
chr4	34827299	34829938	5	8	41.67	53.33	-11.66	0.703567101897968	0.636077133886756	0.103309494611884	3.67363175450796
chr4	34829938	34829976	5	7	41.67	46.67	-5	1	0.822491065076997	0.134828273256077	4.81228181294077
chr4	34829976	34830911	5	6	41.67	40	1.67	1	1.06869005374632	0.17427950389438	6.45031819091794
chr4	34830911	34833715	5	5	41.67	33.33	8.34	0.706331045003814	1.40961749118428	0.225248385986854	9.00740258401191
chr4	34833715	34842482	5	4	41.67	26.67	15	0.44790236460717	1.9145835746763	0.293675527417477	13.5319143970011
chr4	34842482	34845629	4	4	33.33	26.67	6.66	1	1.3587035412955	0.189183055046679	9.8686172076999
chr4	34845629	34871544	3	4	25	26.67	-1.67	1	0.91963655697017	0.105770275142384	7.11824769427429
chr4	34871544	35212598	3	3	25	20	5	1	1.3190557122957	0.141539648613133	12.3524244525521
chr4	35212598	35404095	3	4	25	26.67	-1.67	1	0.91963655697017	0.105770275142384	7.11824769427429
chr4	35404095	35442556	3	5	25	33.33	-8.33	0.695652173913044	0.676691658454159	0.0809715020297703	4.72905218347271
chr4	35442556	35472556	3	5	25	33.33	-8.33	0.695652173913044	0.676691658454159	0.0809715020297703	4.72905218347271
chr4	35472556	35530126	3	5	25	33.33	-8.33	0.695652173913044	0.676691658454159	0.0809715020297703	4.72905218347271
chr4	35530126	35530900	3	5	25	33.33	-8.33	0.695652173913044	0.676691658454159	0.0809715020297703	4.72905218347271
chr4	35530900	35571649	3	4	25	26.67	-1.67	1	0.91963655697017	0.105770275142384	7.11824769427429
chr4	35571649	36018293	3	4	25	26.67	-1.67	1	0.91963655697017	0.105770275142384	7.11824769427429
chr4	36018293	39211129	3	4	25	26.67	-1.67	1	0.91963655697017	0.105770275142384	7.11824769427429
chr4	39211129	40970264	2	4	16.67	26.67	-10	0.66183574879227	0.562069468309022	0.0420763539999609	4.97035789563106
chr4	40970264	41312331	2	5	16.67	33.33	-16.66	0.408212560386473	0.413510693774448	0.0321045250372038	3.31032490503498
chr4	41312331	41484507	2	5	16.67	33.33	-16.66	0.408212560386473	0.413510693774448	0.0321045250372038	3.31032490503498
chr4	41484507	41620596	2	5	16.67	33.33	-16.66	0.408212560386473	0.413510693774448	0.0321045250372038	3.31032490503498
chr4	41620596	43752158	2	5	16.67	33.33	-16.66	0.408212560386473	0.413510693774448	0.0321045250372038	3.31032490503498
chr4	43752158	44926464	2	4	16.67	26.67	-10	0.66183574879227	0.562069468309022	0.0420763539999609	4.97035789563106
chr4	44926464	45296572	2	3	16.67	20	-3.33	1	0.80658240054602	0.0567040160503527	8.58673564806531
chr4	45296572	50400000	2	2	16.67	13.33	3.34	1	1.28730507094467	0.0801285803890371	20.7193274603319
chr4	50400000	52685687	0	0	0	0	0	1	0	0	Inf
chr4	52685687	53271408	4	2	33.33	13.33	20	0.357487922705314	3.10600891093169	0.350115025107368	41.9022451732562
chr4	53271408	53829703	4	3	33.33	20	13.33	0.661835748792271	1.94810133866917	0.252245707078244	17.1431914968473
chr4	53829703	53913796	3	3	25	20	5	1	1.3190557122957	0.141539648613133	12.3524244525521
chr4	53913796	53956142	2	3	16.67	20	-3.33	1	0.80658240054602	0.0567040160503527	8.58673564806531
chr4	53956142	54656644	2	2	16.67	13.33	3.34	1	1.28730507094467	0.0801285803890371	20.7193274603319
chr4	54656644	55585944	2	3	16.67	20	-3.33	1	0.80658240054602	0.0567040160503527	8.58673564806531
chr4	55585944	55684485	2	2	16.67	13.33	3.34	1	1.28730507094467	0.0801285803890371	20.7193274603319
chr4	55684485	55753830	2	2	16.67	13.33	3.34	1	1.28730507094467	0.0801285803890371	20.7193274603319
chr4	55753830	58537303	2	2	16.67	13.33	3.34	1	1.28730507094467	0.0801285803890371	20.7193274603319
chr4	58537303	58960769	2	2	16.67	13.33	3.34	1	1.28730507094467	0.0801285803890371	20.7193274603319
chr4	58960769	59049672	2	3	16.67	20	-3.33	1	0.80658240054602	0.0567040160503527	8.58673564806531
chr4	59049672	59259976	2	3	16.67	20	-3.33	1	0.80658240054602	0.0567040160503527	8.58673564806531
chr4	59259976	59419602	2	3	16.67	20	-3.33	1	0.80658240054602	0.0567040160503527	8.58673564806531
chr4	59419602	60039390	2	3	16.67	20	-3.33	1	0.80658240054602	0.0567040160503527	8.58673564806531
chr4	60039390	60156909	2	3	16.67	20	-3.33	1	0.80658240054602	0.0567040160503527	8.58673564806531
chr4	60156909	60185890	2	4	16.67	26.67	-10	0.66183574879227	0.562069468309022	0.0420763539999609	4.97035789563106
chr4	60185890	60365593	2	4	16.67	26.67	-10	0.66183574879227	0.562069468309022	0.0420763539999609	4.97035789563106
chr4	60365593	60751348	2	5	16.67	33.33	-16.66	0.408212560386473	0.413510693774448	0.0321045250372038	3.31032490503498
chr4	60751348	60852374	2	4	16.67	26.67	-10	0.66183574879227	0.562069468309022	0.0420763539999609	4.97035789563106
chr4	60852374	61335850	2	5	16.67	33.33	-16.66	0.408212560386473	0.413510693774448	0.0321045250372038	3.31032490503498
chr4	61335850	61396959	2	5	16.67	33.33	-16.66	0.408212560386473	0.413510693774448	0.0321045250372038	3.31032490503498
chr4	61396959	61438581	2	4	16.67	26.67	-10	0.66183574879227	0.562069468309022	0.0420763539999609	4.97035789563106
chr4	61438581	61822478	2	4	16.67	26.67	-10	0.66183574879227	0.562069468309022	0.0420763539999609	4.97035789563106
chr4	61822478	61883627	2	5	16.67	33.33	-16.66	0.408212560386473	0.413510693774448	0.0321045250372038	3.31032490503498
chr4	61883627	62293136	2	4	16.67	26.67	-10	0.66183574879227	0.562069468309022	0.0420763539999609	4.97035789563106
chr4	62293136	62942662	2	3	16.67	20	-3.33	1	0.80658240054602	0.0567040160503527	8.58673564806531
chr4	62942662	62962989	2	2	16.67	13.33	3.34	1	1.28730507094467	0.0801285803890371	20.7193274603319
chr4	62962989	63082480	2	3	16.67	20	-3.33	1	0.80658240054602	0.0567040160503527	8.58673564806531
chr4	63082480	63236166	2	3	16.67	20	-3.33	1	0.80658240054602	0.0567040160503527	8.58673564806531
chr4	63236166	64481809	2	4	16.67	26.67	-10	0.66183574879227	0.562069468309022	0.0420763539999609	4.97035789563106
chr4	64481809	64517849	2	3	16.67	20	-3.33	1	0.80658240054602	0.0567040160503527	8.58673564806531
chr4	64517849	64673111	2	4	16.67	26.67	-10	0.66183574879227	0.562069468309022	0.0420763539999609	4.97035789563106
chr4	64673111	64695705	2	5	16.67	33.33	-16.66	0.408212560386473	0.413510693774448	0.0321045250372038	3.31032490503498
chr4	64695705	64724355	3	4	25	26.67	-1.67	1	0.91963655697017	0.105770275142384	7.11824769427429
chr4	64724355	64739596	3	3	25	20	5	1	1.3190557122957	0.141539648613133	12.3524244525521
chr4	64739596	64795818	3	3	25	20	5	1	1.3190557122957	0.141539648613133	12.3524244525521
chr4	64795818	64877366	2	3	16.67	20	-3.33	1	0.80658240054602	0.0567040160503527	8.58673564806531
chr4	64877366	64907367	2	4	16.67	26.67	-10	0.66183574879227	0.562069468309022	0.0420763539999609	4.97035789563106
chr4	64907367	65475066	2	4	16.67	26.67	-10	0.66183574879227	0.562069468309022	0.0420763539999609	4.97035789563106
chr4	65475066	65561918	2	4	16.67	26.67	-10	0.66183574879227	0.562069468309022	0.0420763539999609	4.97035789563106
chr4	65561918	65819138	2	4	16.67	26.67	-10	0.66183574879227	0.562069468309022	0.0420763539999609	4.97035789563106
chr4	65819138	65895682	2	4	16.67	26.67	-10	0.66183574879227	0.562069468309022	0.0420763539999609	4.97035789563106
chr4	65895682	66706104	2	4	16.67	26.67	-10	0.66183574879227	0.562069468309022	0.0420763539999609	4.97035789563106
chr4	66706104	66813112	2	4	16.67	26.67	-10	0.66183574879227	0.562069468309022	0.0420763539999609	4.97035789563106
chr4	66813112	67871499	2	4	16.67	26.67	-10	0.66183574879227	0.562069468309022	0.0420763539999609	4.97035789563106
chr4	67871499	68427800	3	4	25	26.67	-1.67	1	0.91963655697017	0.105770275142384	7.11824769427429
chr4	68427800	68609952	3	4	25	26.67	-1.67	1	0.91963655697017	0.105770275142384	7.11824769427429
chr4	68609952	68781573	3	4	25	26.67	-1.67	1	0.91963655697017	0.105770275142384	7.11824769427429
chr4	68781573	69125929	4	4	33.33	26.67	6.66	1	1.3587035412955	0.189183055046679	9.8686172076999
chr4	69125929	69352550	3	4	25	26.67	-1.67	1	0.91963655697017	0.105770275142384	7.11824769427429
chr4	69352550	69373472	2	3	16.67	20	-3.33	1	0.80658240054602	0.0567040160503527	8.58673564806531
chr4	69373472	69497225	3	2	25	13.33	11.67	0.628019323671498	2.10423275818784	0.197721861426734	30.1004194434481
chr4	69497225	69564117	3	3	25	20	5	1	1.3190557122957	0.141539648613133	12.3524244525521
chr4	69564117	69586872	2	3	16.67	20	-3.33	1	0.80658240054602	0.0567040160503527	8.58673564806531
chr4	69586872	70488795	3	3	25	20	5	1	1.3190557122957	0.141539648613133	12.3524244525521
chr4	70488795	71454155	3	4	25	26.67	-1.67	1	0.91963655697017	0.105770275142384	7.11824769427429
chr4	71454155	71497549	3	4	25	26.67	-1.67	1	0.91963655697017	0.105770275142384	7.11824769427429
chr4	71497549	72073133	3	5	25	33.33	-8.33	0.695652173913044	0.676691658454159	0.0809715020297703	4.72905218347271
chr4	72073133	72149653	2	5	16.67	33.33	-16.66	0.408212560386473	0.413510693774448	0.0321045250372038	3.31032490503498
chr4	72149653	72444985	1	5	8.33	33.33	-25	0.181902638424377	0.192688078833757	0.00353596613327998	2.16445628892685
chr4	72444985	72926044	1	4	8.33	26.67	-18.34	0.341880341880342	0.26206908847745	0.00466687936623555	3.23143744379916
chr4	72926044	73062963	1	5	8.33	33.33	-25	0.181902638424377	0.192688078833757	0.00353596613327998	2.16445628892685
chr4	73062963	73153263	1	5	8.33	33.33	-25	0.181902638424377	0.192688078833757	0.00353596613327998	2.16445628892685
chr4	73153263	73878658	1	4	8.33	26.67	-18.34	0.341880341880342	0.26206908847745	0.00466687936623555	3.23143744379916
chr4	73878658	74459764	1	3	8.33	20	-11.67	0.605128205128205	0.376559685616611	0.00636492752879973	5.52577021690199
chr4	74459764	74536326	1	3	8.33	20	-11.67	0.605128205128205	0.376559685616611	0.00636492752879973	5.52577021690199
chr4	74536326	75154021	1	4	8.33	26.67	-18.34	0.341880341880342	0.26206908847745	0.00466687936623555	3.23143744379916
chr4	75154021	75199785	1	5	8.33	33.33	-25	0.181902638424377	0.192688078833757	0.00353596613327998	2.16445628892685
chr4	75199785	77077541	1	4	8.33	26.67	-18.34	0.341880341880342	0.26206908847745	0.00466687936623555	3.23143744379916
chr4	77077541	77184763	1	5	8.33	33.33	-25	0.181902638424377	0.192688078833757	0.00353596613327998	2.16445628892685
chr4	77184763	77359002	1	4	8.33	26.67	-18.34	0.341880341880342	0.26206908847745	0.00466687936623555	3.23143744379916
chr4	77359002	78177595	1	5	8.33	33.33	-25	0.181902638424377	0.192688078833757	0.00353596613327998	2.16445628892685
chr4	78177595	78237431	1	5	8.33	33.33	-25	0.181902638424377	0.192688078833757	0.00353596613327998	2.16445628892685
chr4	78237431	79458867	1	5	8.33	33.33	-25	0.181902638424377	0.192688078833757	0.00353596613327998	2.16445628892685
chr4	79458867	80394497	2	5	16.67	33.33	-16.66	0.408212560386473	0.413510693774448	0.0321045250372038	3.31032490503498
chr4	80394497	80547506	2	5	16.67	33.33	-16.66	0.408212560386473	0.413510693774448	0.0321045250372038	3.31032490503498
chr4	80547506	80773910	2	5	16.67	33.33	-16.66	0.408212560386473	0.413510693774448	0.0321045250372038	3.31032490503498
chr4	80773910	81263120	3	5	25	33.33	-8.33	0.695652173913044	0.676691658454159	0.0809715020297703	4.72905218347271
chr4	81263120	81408654	3	5	25	33.33	-8.33	0.695652173913044	0.676691658454159	0.0809715020297703	4.72905218347271
chr4	81408654	81942018	3	6	25	40	-15	0.682837528604119	0.512964914962125	0.0627038497387013	3.3811607199277
chr4	81942018	82093457	3	6	25	40	-15	0.682837528604119	0.512964914962125	0.0627038497387013	3.3811607199277
chr4	82093457	82132487	3	6	25	40	-15	0.682837528604119	0.512964914962125	0.0627038497387013	3.3811607199277
chr4	82132487	82343333	3	6	25	40	-15	0.682837528604119	0.512964914962125	0.0627038497387013	3.3811607199277
chr4	82343333	82572672	3	5	25	33.33	-8.33	0.695652173913044	0.676691658454159	0.0809715020297703	4.72905218347271
chr4	82572672	82593438	3	5	25	33.33	-8.33	0.695652173913044	0.676691658454159	0.0809715020297703	4.72905218347271
chr4	82593438	82687647	3	5	25	33.33	-8.33	0.695652173913044	0.676691658454159	0.0809715020297703	4.72905218347271
chr4	82687647	82730609	3	5	25	33.33	-8.33	0.695652173913044	0.676691658454159	0.0809715020297703	4.72905218347271
chr4	82730609	83094036	3	5	25	33.33	-8.33	0.695652173913044	0.676691658454159	0.0809715020297703	4.72905218347271
chr4	83094036	83094628	2	5	16.67	33.33	-16.66	0.408212560386473	0.413510693774448	0.0321045250372038	3.31032490503498
chr4	83094628	83643259	2	4	16.67	26.67	-10	0.66183574879227	0.562069468309022	0.0420763539999609	4.97035789563106
chr4	83643259	83662316	1	4	8.33	26.67	-18.34	0.341880341880342	0.26206908847745	0.00466687936623555	3.23143744379916
chr4	83662316	84457854	2	4	16.67	26.67	-10	0.66183574879227	0.562069468309022	0.0420763539999609	4.97035789563106
chr4	84457854	86243230	1	4	8.33	26.67	-18.34	0.341880341880342	0.26206908847745	0.00466687936623555	3.23143744379916
chr4	86243230	86366622	2	4	16.67	26.67	-10	0.66183574879227	0.562069468309022	0.0420763539999609	4.97035789563106
chr4	86366622	88400517	2	4	16.67	26.67	-10	0.66183574879227	0.562069468309022	0.0420763539999609	4.97035789563106
chr4	88400517	89691788	2	4	16.67	26.67	-10	0.66183574879227	0.562069468309022	0.0420763539999609	4.97035789563106
chr4	89691788	91338835	1	4	8.33	26.67	-18.34	0.341880341880342	0.26206908847745	0.00466687936623555	3.23143744379916
chr4	91338835	91617914	1	4	8.33	26.67	-18.34	0.341880341880342	0.26206908847745	0.00466687936623555	3.23143744379916
chr4	91617914	91762689	1	4	8.33	26.67	-18.34	0.341880341880342	0.26206908847745	0.00466687936623555	3.23143744379916
chr4	91762689	91938066	1	4	8.33	26.67	-18.34	0.341880341880342	0.26206908847745	0.00466687936623555	3.23143744379916
chr4	91938066	92194291	1	4	8.33	26.67	-18.34	0.341880341880342	0.26206908847745	0.00466687936623555	3.23143744379916
chr4	92194291	92368370	1	5	8.33	33.33	-25	0.181902638424377	0.192688078833757	0.00353596613327998	2.16445628892685
chr4	92368370	93358069	1	4	8.33	26.67	-18.34	0.341880341880342	0.26206908847745	0.00466687936623555	3.23143744379916
chr4	93358069	93694041	2	4	16.67	26.67	-10	0.66183574879227	0.562069468309022	0.0420763539999609	4.97035789563106
chr4	93694041	95340017	2	4	16.67	26.67	-10	0.66183574879227	0.562069468309022	0.0420763539999609	4.97035789563106
chr4	95340017	96378113	2	4	16.67	26.67	-10	0.66183574879227	0.562069468309022	0.0420763539999609	4.97035789563106
chr4	96378113	96410021	3	4	25	26.67	-1.67	1	0.91963655697017	0.105770275142384	7.11824769427429
chr4	96410021	96680439	3	4	25	26.67	-1.67	1	0.91963655697017	0.105770275142384	7.11824769427429
chr4	96680439	98275522	2	4	16.67	26.67	-10	0.66183574879227	0.562069468309022	0.0420763539999609	4.97035789563106
chr4	98275522	98836056	3	4	25	26.67	-1.67	1	0.91963655697017	0.105770275142384	7.11824769427429
chr4	98836056	98892933	3	4	25	26.67	-1.67	1	0.91963655697017	0.105770275142384	7.11824769427429
chr4	98892933	98893344	3	4	25	26.67	-1.67	1	0.91963655697017	0.105770275142384	7.11824769427429
chr4	98893344	99037922	3	4	25	26.67	-1.67	1	0.91963655697017	0.105770275142384	7.11824769427429
chr4	99037922	99074285	3	4	25	26.67	-1.67	1	0.91963655697017	0.105770275142384	7.11824769427429
chr4	99074285	99352668	3	4	25	26.67	-1.67	1	0.91963655697017	0.105770275142384	7.11824769427429
chr4	99352668	99464335	2	4	16.67	26.67	-10	0.66183574879227	0.562069468309022	0.0420763539999609	4.97035789563106
chr4	99464335	99554395	3	4	25	26.67	-1.67	1	0.91963655697017	0.105770275142384	7.11824769427429
chr4	99554395	102709058	2	4	16.67	26.67	-10	0.66183574879227	0.562069468309022	0.0420763539999609	4.97035789563106
chr4	102709058	103107391	3	4	25	26.67	-1.67	1	0.91963655697017	0.105770275142384	7.11824769427429
chr4	103107391	103116143	4	4	33.33	26.67	6.66	1	1.3587035412955	0.189183055046679	9.8686172076999
chr4	103116143	104430236	3	4	25	26.67	-1.67	1	0.91963655697017	0.105770275142384	7.11824769427429
chr4	104430236	105248082	3	4	25	26.67	-1.67	1	0.91963655697017	0.105770275142384	7.11824769427429
chr4	105248082	105374546	3	4	25	26.67	-1.67	1	0.91963655697017	0.105770275142384	7.11824769427429
chr4	105374546	105803240	3	4	25	26.67	-1.67	1	0.91963655697017	0.105770275142384	7.11824769427429
chr4	105803240	105898322	4	4	33.33	26.67	6.66	1	1.3587035412955	0.189183055046679	9.8686172076999
chr4	105898322	106011443	3	4	25	26.67	-1.67	1	0.91963655697017	0.105770275142384	7.11824769427429
chr4	106011443	106679725	2	4	16.67	26.67	-10	0.66183574879227	0.562069468309022	0.0420763539999609	4.97035789563106
chr4	106679725	107192059	3	4	25	26.67	-1.67	1	0.91963655697017	0.105770275142384	7.11824769427429
chr4	107192059	109581831	2	4	16.67	26.67	-10	0.66183574879227	0.562069468309022	0.0420763539999609	4.97035789563106
chr4	109581831	109749906	2	4	16.67	26.67	-10	0.66183574879227	0.562069468309022	0.0420763539999609	4.97035789563106
chr4	109749906	109901437	2	4	16.67	26.67	-10	0.66183574879227	0.562069468309022	0.0420763539999609	4.97035789563106
chr4	109901437	110037773	2	4	16.67	26.67	-10	0.66183574879227	0.562069468309022	0.0420763539999609	4.97035789563106
chr4	110037773	110536516	2	4	16.67	26.67	-10	0.66183574879227	0.562069468309022	0.0420763539999609	4.97035789563106
chr4	110536516	111030917	2	5	16.67	33.33	-16.66	0.408212560386473	0.413510693774448	0.0321045250372038	3.31032490503498
chr4	111030917	111136267	2	4	16.67	26.67	-10	0.66183574879227	0.562069468309022	0.0420763539999609	4.97035789563106
chr4	111136267	111608485	2	5	16.67	33.33	-16.66	0.408212560386473	0.413510693774448	0.0321045250372038	3.31032490503498
chr4	111608485	117404810	2	4	16.67	26.67	-10	0.66183574879227	0.562069468309022	0.0420763539999609	4.97035789563106
chr4	117404810	118146406	2	4	16.67	26.67	-10	0.66183574879227	0.562069468309022	0.0420763539999609	4.97035789563106
chr4	118146406	119649788	2	4	16.67	26.67	-10	0.66183574879227	0.562069468309022	0.0420763539999609	4.97035789563106
chr4	119649788	119718057	2	4	16.67	26.67	-10	0.66183574879227	0.562069468309022	0.0420763539999609	4.97035789563106
chr4	119718057	119812535	2	4	16.67	26.67	-10	0.66183574879227	0.562069468309022	0.0420763539999609	4.97035789563106
chr4	119812535	119864498	2	4	16.67	26.67	-10	0.66183574879227	0.562069468309022	0.0420763539999609	4.97035789563106
chr4	119864498	121122493	2	4	16.67	26.67	-10	0.66183574879227	0.562069468309022	0.0420763539999609	4.97035789563106
chr4	121122493	121277447	2	4	16.67	26.67	-10	0.66183574879227	0.562069468309022	0.0420763539999609	4.97035789563106
chr4	121277447	122262687	2	4	16.67	26.67	-10	0.66183574879227	0.562069468309022	0.0420763539999609	4.97035789563106
chr4	122262687	124659921	2	4	16.67	26.67	-10	0.66183574879227	0.562069468309022	0.0420763539999609	4.97035789563106
chr4	124659921	124774776	2	4	16.67	26.67	-10	0.66183574879227	0.562069468309022	0.0420763539999609	4.97035789563106
chr4	124774776	132007995	2	4	16.67	26.67	-10	0.66183574879227	0.562069468309022	0.0420763539999609	4.97035789563106
chr4	132007995	132246406	3	4	25	26.67	-1.67	1	0.91963655697017	0.105770275142384	7.11824769427429
chr4	132246406	132414280	3	4	25	26.67	-1.67	1	0.91963655697017	0.105770275142384	7.11824769427429
chr4	132414280	132478770	3	4	25	26.67	-1.67	1	0.91963655697017	0.105770275142384	7.11824769427429
chr4	132478770	132958543	3	4	25	26.67	-1.67	1	0.91963655697017	0.105770275142384	7.11824769427429
chr4	132958543	132988008	3	4	25	26.67	-1.67	1	0.91963655697017	0.105770275142384	7.11824769427429
chr4	132988008	133066205	2	4	16.67	26.67	-10	0.66183574879227	0.562069468309022	0.0420763539999609	4.97035789563106
chr4	133066205	133529323	2	4	16.67	26.67	-10	0.66183574879227	0.562069468309022	0.0420763539999609	4.97035789563106
chr4	133529323	133665252	2	4	16.67	26.67	-10	0.66183574879227	0.562069468309022	0.0420763539999609	4.97035789563106
chr4	133665252	133731420	2	4	16.67	26.67	-10	0.66183574879227	0.562069468309022	0.0420763539999609	4.97035789563106
chr4	133731420	133769005	3	4	25	26.67	-1.67	1	0.91963655697017	0.105770275142384	7.11824769427429
chr4	133769005	134617451	3	5	25	33.33	-8.33	0.695652173913044	0.676691658454159	0.0809715020297703	4.72905218347271
chr4	134617451	135070091	4	5	33.33	33.33	0	1	1	0.14497653555716	6.55325151966373
chr4	135070091	135423054	4	5	33.33	33.33	0	1	1	0.14497653555716	6.55325151966373
chr4	135423054	135739230	3	5	25	33.33	-8.33	0.695652173913044	0.676691658454159	0.0809715020297703	4.72905218347271
chr4	135739230	135780302	2	5	16.67	33.33	-16.66	0.408212560386473	0.413510693774448	0.0321045250372038	3.31032490503498
chr4	135780302	135949696	2	4	16.67	26.67	-10	0.66183574879227	0.562069468309022	0.0420763539999609	4.97035789563106
chr4	135949696	136229337	2	4	16.67	26.67	-10	0.66183574879227	0.562069468309022	0.0420763539999609	4.97035789563106
chr4	136229337	138031723	2	4	16.67	26.67	-10	0.66183574879227	0.562069468309022	0.0420763539999609	4.97035789563106
chr4	138031723	138065378	2	5	16.67	33.33	-16.66	0.408212560386473	0.413510693774448	0.0321045250372038	3.31032490503498
chr4	138065378	138918389	2	5	16.67	33.33	-16.66	0.408212560386473	0.413510693774448	0.0321045250372038	3.31032490503498
chr4	138918389	139094620	2	5	16.67	33.33	-16.66	0.408212560386473	0.413510693774448	0.0321045250372038	3.31032490503498
chr4	139094620	140676695	2	5	16.67	33.33	-16.66	0.408212560386473	0.413510693774448	0.0321045250372038	3.31032490503498
chr4	140676695	140749211	3	5	25	33.33	-8.33	0.695652173913044	0.676691658454159	0.0809715020297703	4.72905218347271
chr4	140749211	141981838	2	5	16.67	33.33	-16.66	0.408212560386473	0.413510693774448	0.0321045250372038	3.31032490503498
chr4	141981838	142096269	2	6	16.67	40	-23.33	0.235748792270531	0.313526665864717	0.0248256957876347	2.37017973886361
chr4	142096269	142766401	2	5	16.67	33.33	-16.66	0.408212560386473	0.413510693774448	0.0321045250372038	3.31032490503498
chr4	142766401	142820959	3	5	25	33.33	-8.33	0.695652173913044	0.676691658454159	0.0809715020297703	4.72905218347271
chr4	142820959	142969991	3	5	25	33.33	-8.33	0.695652173913044	0.676691658454159	0.0809715020297703	4.72905218347271
chr4	142969991	143224944	3	5	25	33.33	-8.33	0.695652173913044	0.676691658454159	0.0809715020297703	4.72905218347271
chr4	143224944	143341170	2	5	16.67	33.33	-16.66	0.408212560386473	0.413510693774448	0.0321045250372038	3.31032490503498
chr4	143341170	143442252	3	5	25	33.33	-8.33	0.695652173913044	0.676691658454159	0.0809715020297703	4.72905218347271
chr4	143442252	143846267	3	6	25	40	-15	0.682837528604119	0.512964914962125	0.0627038497387013	3.3811607199277
chr4	143846267	144607282	2	6	16.67	40	-23.33	0.235748792270531	0.313526665864717	0.0248256957876347	2.37017973886361
chr4	144607282	144718293	2	6	16.67	40	-23.33	0.235748792270531	0.313526665864717	0.0248256957876347	2.37017973886361
chr4	144718293	145123025	2	6	16.67	40	-23.33	0.235748792270531	0.313526665864717	0.0248256957876347	2.37017973886361
chr4	145123025	146809105	2	5	16.67	33.33	-16.66	0.408212560386473	0.413510693774448	0.0321045250372038	3.31032490503498
chr4	146809105	147000825	3	5	25	33.33	-8.33	0.695652173913044	0.676691658454159	0.0809715020297703	4.72905218347271
chr4	147000825	152746833	2	5	16.67	33.33	-16.66	0.408212560386473	0.413510693774448	0.0321045250372038	3.31032490503498
chr4	152746833	153003631	3	5	25	33.33	-8.33	0.695652173913044	0.676691658454159	0.0809715020297703	4.72905218347271
chr4	153003631	154647433	2	5	16.67	33.33	-16.66	0.408212560386473	0.413510693774448	0.0321045250372038	3.31032490503498
chr4	154647433	155404969	2	5	16.67	33.33	-16.66	0.408212560386473	0.413510693774448	0.0321045250372038	3.31032490503498
chr4	155404969	155563514	2	5	16.67	33.33	-16.66	0.408212560386473	0.413510693774448	0.0321045250372038	3.31032490503498
chr4	155563514	161041003	2	5	16.67	33.33	-16.66	0.408212560386473	0.413510693774448	0.0321045250372038	3.31032490503498
chr4	161041003	161088632	3	5	25	33.33	-8.33	0.695652173913044	0.676691658454159	0.0809715020297703	4.72905218347271
chr4	161088632	174637916	2	5	16.67	33.33	-16.66	0.408212560386473	0.413510693774448	0.0321045250372038	3.31032490503498
chr4	174637916	180098163	2	5	16.67	33.33	-16.66	0.408212560386473	0.413510693774448	0.0321045250372038	3.31032490503498
chr4	180098163	180235453	2	5	16.67	33.33	-16.66	0.408212560386473	0.413510693774448	0.0321045250372038	3.31032490503498
chr4	180235453	180714097	2	5	16.67	33.33	-16.66	0.408212560386473	0.413510693774448	0.0321045250372038	3.31032490503498
chr4	180714097	182051961	2	6	16.67	40	-23.33	0.235748792270531	0.313526665864717	0.0248256957876347	2.37017973886361
chr4	182051961	183729893	2	5	16.67	33.33	-16.66	0.408212560386473	0.413510693774448	0.0321045250372038	3.31032490503498
chr4	183729893	184928994	2	5	16.67	33.33	-16.66	0.408212560386473	0.413510693774448	0.0321045250372038	3.31032490503498
chr4	184928994	184999727	3	5	25	33.33	-8.33	0.695652173913044	0.676691658454159	0.0809715020297703	4.72905218347271
chr4	184999727	185070237	2	5	16.67	33.33	-16.66	0.408212560386473	0.413510693774448	0.0321045250372038	3.31032490503498
chr4	185070237	185246190	2	6	16.67	40	-23.33	0.235748792270531	0.313526665864717	0.0248256957876347	2.37017973886361
chr4	185246190	186038929	2	6	16.67	40	-23.33	0.235748792270531	0.313526665864717	0.0248256957876347	2.37017973886361
chr4	186038929	186233053	2	6	16.67	40	-23.33	0.235748792270531	0.313526665864717	0.0248256957876347	2.37017973886361
chr4	186233053	187966507	2	6	16.67	40	-23.33	0.235748792270531	0.313526665864717	0.0248256957876347	2.37017973886361
chr4	187966507	188885767	3	6	25	40	-15	0.682837528604119	0.512964914962125	0.0627038497387013	3.3811607199277
chr4	188885767	190096487	2	6	16.67	40	-23.33	0.235748792270531	0.313526665864717	0.0248256957876347	2.37017973886361
chr4	190096487	191154276	2	6	16.67	40	-23.33	0.235748792270531	0.313526665864717	0.0248256957876347	2.37017973886361
chr5	0	1102682	4	0	33.33	0	33.33	0.0282051282051282	Inf	0.947726676265331	Inf
chr5	1102682	2829876	3	0	25	0	25	0.0752136752136752	Inf	0.553645958384501	Inf
chr5	2829876	8702387	3	0	25	0	25	0.0752136752136752	Inf	0.553645958384501	Inf
chr5	8702387	8748430	4	0	33.33	0	33.33	0.0282051282051282	Inf	0.947726676265331	Inf
chr5	8748430	8750841	4	0	33.33	0	33.33	0.0282051282051282	Inf	0.947726676265331	Inf
chr5	8750841	13618334	3	0	25	0	25	0.0752136752136752	Inf	0.553645958384501	Inf
chr5	13618334	13738183	3	0	25	0	25	0.0752136752136752	Inf	0.553645958384501	Inf
chr5	13738183	15123757	3	0	25	0	25	0.0752136752136752	Inf	0.553645958384501	Inf
chr5	15123757	15329622	3	0	25	0	25	0.0752136752136752	Inf	0.553645958384501	Inf
chr5	15329622	17509447	3	0	25	0	25	0.0752136752136752	Inf	0.553645958384501	Inf
chr5	17509447	18742132	4	0	33.33	0	33.33	0.0282051282051282	Inf	0.947726676265331	Inf
chr5	18742132	19912201	4	1	33.33	6.67	26.66	0.138981791155704	6.50691364821674	0.524901478966971	367.842758177488
chr5	19912201	20300105	4	2	33.33	13.33	20	0.357487922705314	3.10600891093169	0.350115025107368	41.9022451732562
chr5	20300105	20500181	4	1	33.33	6.67	26.66	0.138981791155704	6.50691364821674	0.524901478966971	367.842758177488
chr5	20500181	20614840	4	1	33.33	6.67	26.66	0.138981791155704	6.50691364821674	0.524901478966971	367.842758177488
chr5	20614840	22099979	4	1	33.33	6.67	26.66	0.138981791155704	6.50691364821674	0.524901478966971	367.842758177488
chr5	22099979	22313149	4	1	33.33	6.67	26.66	0.138981791155704	6.50691364821674	0.524901478966971	367.842758177488
chr5	22313149	22658455	4	1	33.33	6.67	26.66	0.138981791155704	6.50691364821674	0.524901478966971	367.842758177488
chr5	22658455	22772628	4	1	33.33	6.67	26.66	0.138981791155704	6.50691364821674	0.524901478966971	367.842758177488
chr5	22772628	23441003	4	1	33.33	6.67	26.66	0.138981791155704	6.50691364821674	0.524901478966971	367.842758177488
chr5	23441003	24642948	4	1	33.33	6.67	26.66	0.138981791155704	6.50691364821674	0.524901478966971	367.842758177488
chr5	24642948	26659113	4	2	33.33	13.33	20	0.357487922705314	3.10600891093169	0.350115025107368	41.9022451732562
chr5	26659113	26717489	4	1	33.33	6.67	26.66	0.138981791155704	6.50691364821674	0.524901478966971	367.842758177488
chr5	26717489	26902839	4	0	33.33	0	33.33	0.0282051282051282	Inf	0.947726676265331	Inf
chr5	26902839	30831682	4	0	33.33	0	33.33	0.0282051282051282	Inf	0.947726676265331	Inf
chr5	30831682	34170195	3	0	25	0	25	0.0752136752136752	Inf	0.553645958384501	Inf
chr5	34170195	34830719	3	0	25	0	25	0.0752136752136752	Inf	0.553645958384501	Inf
chr5	34830719	35308272	3	1	25	6.67	18.33	0.294017094017094	4.40794622373999	0.299826866317738	261.639104159587
chr5	35308272	35937464	3	0	25	0	25	0.0752136752136752	Inf	0.553645958384501	Inf
chr5	35937464	37935716	3	0	25	0	25	0.0752136752136752	Inf	0.553645958384501	Inf
chr5	37935716	38033386	3	0	25	0	25	0.0752136752136752	Inf	0.553645958384501	Inf
chr5	38033386	38812410	3	0	25	0	25	0.0752136752136752	Inf	0.553645958384501	Inf
chr5	38812410	39443868	3	1	25	6.67	18.33	0.294017094017094	4.40794622373999	0.299826866317738	261.639104159587
chr5	39443868	41576933	3	0	25	0	25	0.0752136752136752	Inf	0.553645958384501	Inf
chr5	41576933	42620530	3	1	25	6.67	18.33	0.294017094017094	4.40794622373999	0.299826866317738	261.639104159587
chr5	42620530	43028315	4	1	33.33	6.67	26.66	0.138981791155704	6.50691364821674	0.524901478966971	367.842758177488
chr5	43028315	43255258	3	1	25	6.67	18.33	0.294017094017094	4.40794622373999	0.299826866317738	261.639104159587
chr5	43255258	43258355	4	1	33.33	6.67	26.66	0.138981791155704	6.50691364821674	0.524901478966971	367.842758177488
chr5	43258355	44396347	4	0	33.33	0	33.33	0.0282051282051282	Inf	0.947726676265331	Inf
chr5	44396347	44437742	4	1	33.33	6.67	26.66	0.138981791155704	6.50691364821674	0.524901478966971	367.842758177488
chr5	44437742	44566171	4	2	33.33	13.33	20	0.357487922705314	3.10600891093169	0.350115025107368	41.9022451732562
chr5	44566171	46389286	4	3	33.33	20	13.33	0.661835748792271	1.94810133866917	0.252245707078244	17.1431914968473
chr5	46389286	49432819	0	0	0	0	0	1	0	0	Inf
chr5	49432819	50259327	7	3	58.33	20	38.33	0.0567505720823799	5.21068079841245	0.789557545694501	45.1970868141368
chr5	50259327	50333076	7	2	58.33	13.33	45	0.0369183829138062	8.26482871312627	1.08792828500738	108.570808353906
chr5	50333076	50771562	7	1	58.33	6.67	51.66	0.00847268673355629	17.1915262711117	1.61042422958068	938.003212970742
chr5	50771562	51177546	6	1	50	6.67	43.33	0.0237458193979933	12.5677112453907	1.15702421636661	685.322922342162
chr5	51177546	51987869	6	2	50	13.33	36.67	0.0869565217391304	6.01794029542035	0.779761537335323	78.2144522294217
chr5	51987869	57226034	5	2	41.67	13.33	28.34	0.185024154589372	4.3695637223377	0.540407863269413	57.2975627607926
chr5	57226034	57304500	5	2	41.67	13.33	28.34	0.185024154589372	4.3695637223377	0.540407863269413	57.2975627607926
chr5	57304500	57323830	4	2	33.33	13.33	20	0.357487922705314	3.10600891093169	0.350115025107368	41.9022451732562
chr5	57323830	57332175	4	1	33.33	6.67	26.66	0.138981791155704	6.50691364821674	0.524901478966971	367.842758177488
chr5	57332175	57352699	4	1	33.33	6.67	26.66	0.138981791155704	6.50691364821674	0.524901478966971	367.842758177488
chr5	57352699	57372247	5	1	41.67	6.67	35	0.060163507989595	9.14556586410355	0.805013572425503	504.118612300299
chr5	57372247	57441565	5	2	41.67	13.33	28.34	0.185024154589372	4.3695637223377	0.540407863269413	57.2975627607926
chr5	57441565	58094288	5	2	41.67	13.33	28.34	0.185024154589372	4.3695637223377	0.540407863269413	57.2975627607926
chr5	58094288	58171549	5	2	41.67	13.33	28.34	0.185024154589372	4.3695637223377	0.540407863269413	57.2975627607926
chr5	58171549	58784662	5	2	41.67	13.33	28.34	0.185024154589372	4.3695637223377	0.540407863269413	57.2975627607926
chr5	58784662	58906016	5	2	41.67	13.33	28.34	0.185024154589372	4.3695637223377	0.540407863269413	57.2975627607926
chr5	58906016	59008390	5	2	41.67	13.33	28.34	0.185024154589372	4.3695637223377	0.540407863269413	57.2975627607926
chr5	59008390	59159873	5	3	41.67	20	21.67	0.398067632850241	2.74313866621835	0.390811808872198	23.4725748771253
chr5	59159873	59230478	5	3	41.67	20	21.67	0.398067632850241	2.74313866621835	0.390811808872198	23.4725748771253
chr5	59230478	59357918	5	3	41.67	20	21.67	0.398067632850241	2.74313866621835	0.390811808872198	23.4725748771253
chr5	59357918	61022048	5	2	41.67	13.33	28.34	0.185024154589372	4.3695637223377	0.540407863269413	57.2975627607926
chr5	61022048	61031625	5	3	41.67	20	21.67	0.398067632850241	2.74313866621835	0.390811808872198	23.4725748771253
chr5	61031625	61228787	5	4	41.67	26.67	15	0.44790236460717	1.9145835746763	0.293675527417477	13.5319143970011
chr5	61228787	61369212	5	3	41.67	20	21.67	0.398067632850241	2.74313866621835	0.390811808872198	23.4725748771253
chr5	61369212	71050841	5	2	41.67	13.33	28.34	0.185024154589372	4.3695637223377	0.540407863269413	57.2975627607926
chr5	71050841	72246386	5	2	41.67	13.33	28.34	0.185024154589372	4.3695637223377	0.540407863269413	57.2975627607926
chr5	72246386	75676908	5	1	41.67	6.67	35	0.060163507989595	9.14556586410355	0.805013572425503	504.118612300299
chr5	75676908	78260500	6	1	50	6.67	43.33	0.0237458193979933	12.5677112453907	1.15702421636661	685.322922342162
chr5	78260500	79039706	6	2	50	13.33	36.67	0.0869565217391304	6.01794029542035	0.779761537335323	78.2144522294217
chr5	79039706	80808259	6	3	50	20	30	0.126620900076278	3.7839930589982	0.565167544336955	32.2509337798018
chr5	80808259	80822841	6	3	50	20	30	0.126620900076278	3.7839930589982	0.565167544336955	32.2509337798018
chr5	80822841	80991689	6	3	50	20	30	0.126620900076278	3.7839930589982	0.565167544336955	32.2509337798018
chr5	80991689	81714688	6	3	50	20	30	0.126620900076278	3.7839930589982	0.565167544336955	32.2509337798018
chr5	81714688	81969628	6	4	50	26.67	23.33	0.256598016781083	2.64394630989774	0.425185291086294	18.6828543714154
chr5	81969628	82112226	6	3	50	20	30	0.126620900076278	3.7839930589982	0.565167544336955	32.2509337798018
chr5	82112226	82309121	6	3	50	20	30	0.126620900076278	3.7839930589982	0.565167544336955	32.2509337798018
chr5	82309121	83523459	6	2	50	13.33	36.67	0.0869565217391304	6.01794029542035	0.779761537335323	78.2144522294217
chr5	83523459	83682417	6	2	50	13.33	36.67	0.0869565217391304	6.01794029542035	0.779761537335323	78.2144522294217
chr5	83682417	83711418	6	2	50	13.33	36.67	0.0869565217391304	6.01794029542035	0.779761537335323	78.2144522294217
chr5	83711418	84400653	5	2	41.67	13.33	28.34	0.185024154589372	4.3695637223377	0.540407863269413	57.2975627607926
chr5	84400653	84519262	5	2	41.67	13.33	28.34	0.185024154589372	4.3695637223377	0.540407863269413	57.2975627607926
chr5	84519262	84565541	5	2	41.67	13.33	28.34	0.185024154589372	4.3695637223377	0.540407863269413	57.2975627607926
chr5	84565541	85369445	5	2	41.67	13.33	28.34	0.185024154589372	4.3695637223377	0.540407863269413	57.2975627607926
chr5	85369445	85810575	5	2	41.67	13.33	28.34	0.185024154589372	4.3695637223377	0.540407863269413	57.2975627607926
chr5	85810575	86137647	5	2	41.67	13.33	28.34	0.185024154589372	4.3695637223377	0.540407863269413	57.2975627607926
chr5	86137647	88872064	5	2	41.67	13.33	28.34	0.185024154589372	4.3695637223377	0.540407863269413	57.2975627607926
chr5	88872064	91381047	5	2	41.67	13.33	28.34	0.185024154589372	4.3695637223377	0.540407863269413	57.2975627607926
chr5	91381047	91514836	5	2	41.67	13.33	28.34	0.185024154589372	4.3695637223377	0.540407863269413	57.2975627607926
chr5	91514836	94557799	5	2	41.67	13.33	28.34	0.185024154589372	4.3695637223377	0.540407863269413	57.2975627607926
chr5	94557799	95827015	5	2	41.67	13.33	28.34	0.185024154589372	4.3695637223377	0.540407863269413	57.2975627607926
chr5	95827015	95969159	5	3	41.67	20	21.67	0.398067632850241	2.74313866621835	0.390811808872198	23.4725748771253
chr5	95969159	97044362	5	2	41.67	13.33	28.34	0.185024154589372	4.3695637223377	0.540407863269413	57.2975627607926
chr5	97044362	97123087	5	2	41.67	13.33	28.34	0.185024154589372	4.3695637223377	0.540407863269413	57.2975627607926
chr5	97123087	97662905	5	2	41.67	13.33	28.34	0.185024154589372	4.3695637223377	0.540407863269413	57.2975627607926
chr5	97662905	97758150	6	2	50	13.33	36.67	0.0869565217391304	6.01794029542035	0.779761537335323	78.2144522294217
chr5	97758150	98635812	7	2	58.33	13.33	45	0.0369183829138062	8.26482871312627	1.08792828500738	108.570808353906
chr5	98635812	99127052	6	2	50	13.33	36.67	0.0869565217391304	6.01794029542035	0.779761537335323	78.2144522294217
chr5	99127052	101575174	5	2	41.67	13.33	28.34	0.185024154589372	4.3695637223377	0.540407863269413	57.2975627607926
chr5	101575174	103773581	6	2	50	13.33	36.67	0.0869565217391304	6.01794029542035	0.779761537335323	78.2144522294217
chr5	103773581	104085652	6	3	50	20	30	0.126620900076278	3.7839930589982	0.565167544336955	32.2509337798018
chr5	104085652	104207719	6	2	50	13.33	36.67	0.0869565217391304	6.01794029542035	0.779761537335323	78.2144522294217
chr5	104207719	104239632	6	3	50	20	30	0.126620900076278	3.7839930589982	0.565167544336955	32.2509337798018
chr5	104239632	104689391	6	4	50	26.67	23.33	0.256598016781083	2.64394630989774	0.425185291086294	18.6828543714154
chr5	104689391	112364298	6	3	50	20	30	0.126620900076278	3.7839930589982	0.565167544336955	32.2509337798018
chr5	112364298	112456549	6	3	50	20	30	0.126620900076278	3.7839930589982	0.565167544336955	32.2509337798018
chr5	112456549	113756810	6	3	50	20	30	0.126620900076278	3.7839930589982	0.565167544336955	32.2509337798018
chr5	113756810	114615141	7	3	58.33	20	38.33	0.0567505720823799	5.21068079841245	0.789557545694501	45.1970868141368
chr5	114615141	114894384	6	3	50	20	30	0.126620900076278	3.7839930589982	0.565167544336955	32.2509337798018
chr5	114894384	115064853	6	3	50	20	30	0.126620900076278	3.7839930589982	0.565167544336955	32.2509337798018
chr5	115064853	115113306	6	3	50	20	30	0.126620900076278	3.7839930589982	0.565167544336955	32.2509337798018
chr5	115113306	115282802	6	3	50	20	30	0.126620900076278	3.7839930589982	0.565167544336955	32.2509337798018
chr5	115282802	115369172	6	3	50	20	30	0.126620900076278	3.7839930589982	0.565167544336955	32.2509337798018
chr5	115369172	115885053	6	3	50	20	30	0.126620900076278	3.7839930589982	0.565167544336955	32.2509337798018
chr5	115885053	115963986	6	3	50	20	30	0.126620900076278	3.7839930589982	0.565167544336955	32.2509337798018
chr5	115963986	116128876	6	3	50	20	30	0.126620900076278	3.7839930589982	0.565167544336955	32.2509337798018
chr5	116128876	116131657	6	3	50	20	30	0.126620900076278	3.7839930589982	0.565167544336955	32.2509337798018
chr5	116131657	116160960	6	3	50	20	30	0.126620900076278	3.7839930589982	0.565167544336955	32.2509337798018
chr5	116160960	116198023	6	3	50	20	30	0.126620900076278	3.7839930589982	0.565167544336955	32.2509337798018
chr5	116198023	116232307	6	3	50	20	30	0.126620900076278	3.7839930589982	0.565167544336955	32.2509337798018
chr5	116232307	116280383	6	3	50	20	30	0.126620900076278	3.7839930589982	0.565167544336955	32.2509337798018
chr5	116280383	116369489	7	3	58.33	20	38.33	0.0567505720823799	5.21068079841245	0.789557545694501	45.1970868141368
chr5	116369489	116576357	8	3	66.67	20	46.67	0.0219918936300684	7.29602049135664	1.08896224849869	66.619232484281
chr5	116576357	116687894	8	3	66.67	20	46.67	0.0219918936300684	7.29602049135664	1.08896224849869	66.619232484281
chr5	116687894	116712519	8	3	66.67	20	46.67	0.0219918936300684	7.29602049135664	1.08896224849869	66.619232484281
chr5	116712519	117010822	7	3	58.33	20	38.33	0.0567505720823799	5.21068079841245	0.789557545694501	45.1970868141368
chr5	117010822	117159958	7	3	58.33	20	38.33	0.0567505720823799	5.21068079841245	0.789557545694501	45.1970868141368
chr5	117159958	117305520	7	3	58.33	20	38.33	0.0567505720823799	5.21068079841245	0.789557545694501	45.1970868141368
chr5	117305520	117565050	7	3	58.33	20	38.33	0.0567505720823799	5.21068079841245	0.789557545694501	45.1970868141368
chr5	117565050	117595590	6	3	50	20	30	0.126620900076278	3.7839930589982	0.565167544336955	32.2509337798018
chr5	117595590	117662121	6	3	50	20	30	0.126620900076278	3.7839930589982	0.565167544336955	32.2509337798018
chr5	117662121	117823305	6	3	50	20	30	0.126620900076278	3.7839930589982	0.565167544336955	32.2509337798018
chr5	117823305	119392446	6	3	50	20	30	0.126620900076278	3.7839930589982	0.565167544336955	32.2509337798018
chr5	119392446	119662551	6	3	50	20	30	0.126620900076278	3.7839930589982	0.565167544336955	32.2509337798018
chr5	119662551	119853769	6	4	50	26.67	23.33	0.256598016781083	2.64394630989774	0.425185291086294	18.6828543714154
chr5	119853769	119907066	7	4	58.33	26.67	31.66	0.130246331942388	3.64686306138173	0.594433131121615	26.4783486462915
chr5	119907066	120016611	7	4	58.33	26.67	31.66	0.130246331942388	3.64686306138173	0.594433131121615	26.4783486462915
chr5	120016611	120244419	8	4	66.67	26.67	40	0.057404914673726	5.12063313267413	0.82015815639194	39.7533091039616
chr5	120244419	120671003	8	5	66.67	33.33	33.34	0.128346121057119	3.78350893692137	0.629389252759557	27.1834628107724
chr5	120671003	120720746	9	5	75	33.33	41.67	0.0542378965316103	5.56891423209688	0.872825402247014	47.5046231711629
chr5	120720746	120852014	9	5	75	33.33	41.67	0.0542378965316103	5.56891423209688	0.872825402247014	47.5046231711629
chr5	120852014	120909485	9	5	75	33.33	41.67	0.0542378965316103	5.56891423209688	0.872825402247014	47.5046231711629
chr5	120909485	120947197	8	5	66.67	33.33	33.34	0.128346121057119	3.78350893692137	0.629389252759557	27.1834628107724
chr5	120947197	121012318	7	5	58.33	33.33	25	0.25756046125544	2.69016536758619	0.456130799821561	17.8525459410102
chr5	121012318	121189052	8	5	66.67	33.33	33.34	0.128346121057119	3.78350893692137	0.629389252759557	27.1834628107724
chr5	121189052	121190463	8	5	66.67	33.33	33.34	0.128346121057119	3.78350893692137	0.629389252759557	27.1834628107724
chr5	121190463	121198218	7	5	58.33	33.33	25	0.25756046125544	2.69016536758619	0.456130799821561	17.8525459410102
chr5	121198218	121420233	7	4	58.33	26.67	31.66	0.130246331942388	3.64686306138173	0.594433131121615	26.4783486462915
chr5	121420233	121497602	7	3	58.33	20	38.33	0.0567505720823799	5.21068079841245	0.789557545694501	45.1970868141368
chr5	121497602	122039288	6	3	50	20	30	0.126620900076278	3.7839930589982	0.565167544336955	32.2509337798018
chr5	122039288	122206492	6	3	50	20	30	0.126620900076278	3.7839930589982	0.565167544336955	32.2509337798018
chr5	122206492	124395940	6	3	50	20	30	0.126620900076278	3.7839930589982	0.565167544336955	32.2509337798018
chr5	124395940	127563266	6	3	50	20	30	0.126620900076278	3.7839930589982	0.565167544336955	32.2509337798018
chr5	127563266	127699785	6	4	50	26.67	23.33	0.256598016781083	2.64394630989774	0.425185291086294	18.6828543714154
chr5	127699785	128192722	6	3	50	20	30	0.126620900076278	3.7839930589982	0.565167544336955	32.2509337798018
chr5	128192722	128311383	6	3	50	20	30	0.126620900076278	3.7839930589982	0.565167544336955	32.2509337798018
chr5	128311383	128575341	6	3	50	20	30	0.126620900076278	3.7839930589982	0.565167544336955	32.2509337798018
chr5	128575341	129362924	6	3	50	20	30	0.126620900076278	3.7839930589982	0.565167544336955	32.2509337798018
chr5	129362924	129684636	6	3	50	20	30	0.126620900076278	3.7839930589982	0.565167544336955	32.2509337798018
chr5	129684636	130178634	7	3	58.33	20	38.33	0.0567505720823799	5.21068079841245	0.789557545694501	45.1970868141368
chr5	130178634	130204868	7	3	58.33	20	38.33	0.0567505720823799	5.21068079841245	0.789557545694501	45.1970868141368
chr5	130204868	130276171	7	4	58.33	26.67	31.66	0.130246331942388	3.64686306138173	0.594433131121615	26.4783486462915
chr5	130276171	131193148	7	3	58.33	20	38.33	0.0567505720823799	5.21068079841245	0.789557545694501	45.1970868141368
chr5	131193148	131335634	7	3	58.33	20	38.33	0.0567505720823799	5.21068079841245	0.789557545694501	45.1970868141368
chr5	131335634	131546775	6	3	50	20	30	0.126620900076278	3.7839930589982	0.565167544336955	32.2509337798018
chr5	131546775	132145059	6	3	50	20	30	0.126620900076278	3.7839930589982	0.565167544336955	32.2509337798018
chr5	132145059	132447174	6	2	50	13.33	36.67	0.0869565217391304	6.01794029542035	0.779761537335323	78.2144522294217
chr5	132447174	132866260	5	2	41.67	13.33	28.34	0.185024154589372	4.3695637223377	0.540407863269413	57.2975627607926
chr5	132866260	132975138	5	2	41.67	13.33	28.34	0.185024154589372	4.3695637223377	0.540407863269413	57.2975627607926
chr5	132975138	137319925	5	2	41.67	13.33	28.34	0.185024154589372	4.3695637223377	0.540407863269413	57.2975627607926
chr5	137319925	139064433	6	2	50	13.33	36.67	0.0869565217391304	6.01794029542035	0.779761537335323	78.2144522294217
chr5	139064433	143591198	5	2	41.67	13.33	28.34	0.185024154589372	4.3695637223377	0.540407863269413	57.2975627607926
chr5	143591198	144690692	6	2	50	13.33	36.67	0.0869565217391304	6.01794029542035	0.779761537335323	78.2144522294217
chr5	144690692	144943729	5	2	41.67	13.33	28.34	0.185024154589372	4.3695637223377	0.540407863269413	57.2975627607926
chr5	144943729	145179583	5	3	41.67	20	21.67	0.398067632850241	2.74313866621835	0.390811808872198	23.4725748771253
chr5	145179583	145349773	5	2	41.67	13.33	28.34	0.185024154589372	4.3695637223377	0.540407863269413	57.2975627607926
chr5	145349773	145442321	5	2	41.67	13.33	28.34	0.185024154589372	4.3695637223377	0.540407863269413	57.2975627607926
chr5	145442321	145977635	5	2	41.67	13.33	28.34	0.185024154589372	4.3695637223377	0.540407863269413	57.2975627607926
chr5	145977635	146066431	5	3	41.67	20	21.67	0.398067632850241	2.74313866621835	0.390811808872198	23.4725748771253
chr5	146066431	146169194	5	3	41.67	20	21.67	0.398067632850241	2.74313866621835	0.390811808872198	23.4725748771253
chr5	146169194	146195764	5	2	41.67	13.33	28.34	0.185024154589372	4.3695637223377	0.540407863269413	57.2975627607926
chr5	146195764	147837833	5	2	41.67	13.33	28.34	0.185024154589372	4.3695637223377	0.540407863269413	57.2975627607926
chr5	147837833	147966318	5	2	41.67	13.33	28.34	0.185024154589372	4.3695637223377	0.540407863269413	57.2975627607926
chr5	147966318	148269314	5	2	41.67	13.33	28.34	0.185024154589372	4.3695637223377	0.540407863269413	57.2975627607926
chr5	148269314	148341047	5	3	41.67	20	21.67	0.398067632850241	2.74313866621835	0.390811808872198	23.4725748771253
chr5	148341047	148364500	5	3	41.67	20	21.67	0.398067632850241	2.74313866621835	0.390811808872198	23.4725748771253
chr5	148364500	148490061	5	2	41.67	13.33	28.34	0.185024154589372	4.3695637223377	0.540407863269413	57.2975627607926
chr5	148490061	151034339	5	2	41.67	13.33	28.34	0.185024154589372	4.3695637223377	0.540407863269413	57.2975627607926
chr5	151034339	151263522	5	2	41.67	13.33	28.34	0.185024154589372	4.3695637223377	0.540407863269413	57.2975627607926
chr5	151263522	151351536	5	2	41.67	13.33	28.34	0.185024154589372	4.3695637223377	0.540407863269413	57.2975627607926
chr5	151351536	151435835	5	2	41.67	13.33	28.34	0.185024154589372	4.3695637223377	0.540407863269413	57.2975627607926
chr5	151435835	152370204	5	2	41.67	13.33	28.34	0.185024154589372	4.3695637223377	0.540407863269413	57.2975627607926
chr5	152370204	156008598	5	2	41.67	13.33	28.34	0.185024154589372	4.3695637223377	0.540407863269413	57.2975627607926
chr5	156008598	156564182	5	2	41.67	13.33	28.34	0.185024154589372	4.3695637223377	0.540407863269413	57.2975627607926
chr5	156564182	157901687	5	2	41.67	13.33	28.34	0.185024154589372	4.3695637223377	0.540407863269413	57.2975627607926
chr5	157901687	160477702	5	2	41.67	13.33	28.34	0.185024154589372	4.3695637223377	0.540407863269413	57.2975627607926
chr5	160477702	162381962	5	2	41.67	13.33	28.34	0.185024154589372	4.3695637223377	0.540407863269413	57.2975627607926
chr5	162381962	162631125	5	2	41.67	13.33	28.34	0.185024154589372	4.3695637223377	0.540407863269413	57.2975627607926
chr5	162631125	162734893	5	2	41.67	13.33	28.34	0.185024154589372	4.3695637223377	0.540407863269413	57.2975627607926
chr5	162734893	163778910	5	2	41.67	13.33	28.34	0.185024154589372	4.3695637223377	0.540407863269413	57.2975627607926
chr5	163778910	163860037	5	2	41.67	13.33	28.34	0.185024154589372	4.3695637223377	0.540407863269413	57.2975627607926
chr5	163860037	164771787	5	2	41.67	13.33	28.34	0.185024154589372	4.3695637223377	0.540407863269413	57.2975627607926
chr5	164771787	165019068	5	2	41.67	13.33	28.34	0.185024154589372	4.3695637223377	0.540407863269413	57.2975627607926
chr5	165019068	165634741	5	3	41.67	20	21.67	0.398067632850241	2.74313866621835	0.390811808872198	23.4725748771253
chr5	165634741	166428228	5	2	41.67	13.33	28.34	0.185024154589372	4.3695637223377	0.540407863269413	57.2975627607926
chr5	166428228	166431422	5	2	41.67	13.33	28.34	0.185024154589372	4.3695637223377	0.540407863269413	57.2975627607926
chr5	166431422	166505350	5	2	41.67	13.33	28.34	0.185024154589372	4.3695637223377	0.540407863269413	57.2975627607926
chr5	166505350	167077637	5	2	41.67	13.33	28.34	0.185024154589372	4.3695637223377	0.540407863269413	57.2975627607926
chr5	167077637	167161589	5	2	41.67	13.33	28.34	0.185024154589372	4.3695637223377	0.540407863269413	57.2975627607926
chr5	167161589	167316711	5	3	41.67	20	21.67	0.398067632850241	2.74313866621835	0.390811808872198	23.4725748771253
chr5	167316711	167642214	5	3	41.67	20	21.67	0.398067632850241	2.74313866621835	0.390811808872198	23.4725748771253
chr5	167642214	168247325	5	2	41.67	13.33	28.34	0.185024154589372	4.3695637223377	0.540407863269413	57.2975627607926
chr5	168247325	168323113	5	2	41.67	13.33	28.34	0.185024154589372	4.3695637223377	0.540407863269413	57.2975627607926
chr5	168323113	168544230	5	2	41.67	13.33	28.34	0.185024154589372	4.3695637223377	0.540407863269413	57.2975627607926
chr5	168544230	168621721	5	2	41.67	13.33	28.34	0.185024154589372	4.3695637223377	0.540407863269413	57.2975627607926
chr5	168621721	169224043	5	2	41.67	13.33	28.34	0.185024154589372	4.3695637223377	0.540407863269413	57.2975627607926
chr5	169224043	169302257	5	2	41.67	13.33	28.34	0.185024154589372	4.3695637223377	0.540407863269413	57.2975627607926
chr5	169302257	170320579	5	2	41.67	13.33	28.34	0.185024154589372	4.3695637223377	0.540407863269413	57.2975627607926
chr5	170320579	170547310	6	2	50	13.33	36.67	0.0869565217391304	6.01794029542035	0.779761537335323	78.2144522294217
chr5	170547310	170839855	5	2	41.67	13.33	28.34	0.185024154589372	4.3695637223377	0.540407863269413	57.2975627607926
chr5	170839855	176941912	5	2	41.67	13.33	28.34	0.185024154589372	4.3695637223377	0.540407863269413	57.2975627607926
chr5	176941912	177210376	5	3	41.67	20	21.67	0.398067632850241	2.74313866621835	0.390811808872198	23.4725748771253
chr5	177210376	177414079	6	3	50	20	30	0.126620900076278	3.7839930589982	0.565167544336955	32.2509337798018
chr5	177414079	180284844	6	3	50	20	30	0.126620900076278	3.7839930589982	0.565167544336955	32.2509337798018
chr5	180284844	180325389	6	3	50	20	30	0.126620900076278	3.7839930589982	0.565167544336955	32.2509337798018
chr5	180325389	180326594	6	4	50	26.67	23.33	0.256598016781083	2.64394630989774	0.425185291086294	18.6828543714154
chr5	180326594	180329424	7	4	58.33	26.67	31.66	0.130246331942388	3.64686306138173	0.594433131121615	26.4783486462915
chr5	180329424	180424505	7	4	58.33	26.67	31.66	0.130246331942388	3.64686306138173	0.594433131121615	26.4783486462915
chr5	180424505	180444071	7	4	58.33	26.67	31.66	0.130246331942388	3.64686306138173	0.594433131121615	26.4783486462915
chr5	180444071	180450039	6	3	50	20	30	0.126620900076278	3.7839930589982	0.565167544336955	32.2509337798018
chr5	180450039	180915260	6	3	50	20	30	0.126620900076278	3.7839930589982	0.565167544336955	32.2509337798018
chr6	0	268720	2	3	16.67	20	-3.33	1	0.80658240054602	0.0567040160503527	8.58673564806531
chr6	268720	284200	2	3	16.67	20	-3.33	1	0.80658240054602	0.0567040160503527	8.58673564806531
chr6	284200	375524	2	4	16.67	26.67	-10	0.66183574879227	0.562069468309022	0.0420763539999609	4.97035789563106
chr6	375524	381860	2	4	16.67	26.67	-10	0.66183574879227	0.562069468309022	0.0420763539999609	4.97035789563106
chr6	381860	4165404	1	3	8.33	20	-11.67	0.605128205128205	0.376559685616611	0.00636492752879973	5.52577021690199
chr6	4165404	4238111	1	3	8.33	20	-11.67	0.605128205128205	0.376559685616611	0.00636492752879973	5.52577021690199
chr6	4238111	5135335	1	3	8.33	20	-11.67	0.605128205128205	0.376559685616611	0.00636492752879973	5.52577021690199
chr6	5135335	5652289	2	3	16.67	20	-3.33	1	0.80658240054602	0.0567040160503527	8.58673564806531
chr6	5652289	7588870	1	3	8.33	20	-11.67	0.605128205128205	0.376559685616611	0.00636492752879973	5.52577021690199
chr6	7588870	9515663	1	3	8.33	20	-11.67	0.605128205128205	0.376559685616611	0.00636492752879973	5.52577021690199
chr6	9515663	9525624	1	3	8.33	20	-11.67	0.605128205128205	0.376559685616611	0.00636492752879973	5.52577021690199
chr6	9525624	9584144	1	4	8.33	26.67	-18.34	0.341880341880342	0.26206908847745	0.00466687936623555	3.23143744379916
chr6	9584144	11127259	1	3	8.33	20	-11.67	0.605128205128205	0.376559685616611	0.00636492752879973	5.52577021690199
chr6	11127259	11131815	2	3	16.67	20	-3.33	1	0.80658240054602	0.0567040160503527	8.58673564806531
chr6	11131815	11339257	2	4	16.67	26.67	-10	0.66183574879227	0.562069468309022	0.0420763539999609	4.97035789563106
chr6	11339257	11469353	1	4	8.33	26.67	-18.34	0.341880341880342	0.26206908847745	0.00466687936623555	3.23143744379916
chr6	11469353	11589845	2	4	16.67	26.67	-10	0.66183574879227	0.562069468309022	0.0420763539999609	4.97035789563106
chr6	11589845	14010140	1	4	8.33	26.67	-18.34	0.341880341880342	0.26206908847745	0.00466687936623555	3.23143744379916
chr6	14010140	19974011	1	3	8.33	20	-11.67	0.605128205128205	0.376559685616611	0.00636492752879973	5.52577021690199
chr6	19974011	22350373	2	3	16.67	20	-3.33	1	0.80658240054602	0.0567040160503527	8.58673564806531
chr6	22350373	22727085	1	3	8.33	20	-11.67	0.605128205128205	0.376559685616611	0.00636492752879973	5.52577021690199
chr6	22727085	24161852	2	3	16.67	20	-3.33	1	0.80658240054602	0.0567040160503527	8.58673564806531
chr6	24161852	24164561	2	3	16.67	20	-3.33	1	0.80658240054602	0.0567040160503527	8.58673564806531
chr6	24164561	24976394	1	3	8.33	20	-11.67	0.605128205128205	0.376559685616611	0.00636492752879973	5.52577021690199
chr6	24976394	25094798	1	3	8.33	20	-11.67	0.605128205128205	0.376559685616611	0.00636492752879973	5.52577021690199
chr6	25094798	25252924	1	3	8.33	20	-11.67	0.605128205128205	0.376559685616611	0.00636492752879973	5.52577021690199
chr6	25252924	25353488	1	3	8.33	20	-11.67	0.605128205128205	0.376559685616611	0.00636492752879973	5.52577021690199
chr6	25353488	27072682	1	3	8.33	20	-11.67	0.605128205128205	0.376559685616611	0.00636492752879973	5.52577021690199
chr6	27072682	27302931	1	4	8.33	26.67	-18.34	0.341880341880342	0.26206908847745	0.00466687936623555	3.23143744379916
chr6	27302931	27478976	1	4	8.33	26.67	-18.34	0.341880341880342	0.26206908847745	0.00466687936623555	3.23143744379916
chr6	27478976	27486209	1	4	8.33	26.67	-18.34	0.341880341880342	0.26206908847745	0.00466687936623555	3.23143744379916
chr6	27486209	28341811	1	5	8.33	33.33	-25	0.181902638424377	0.192688078833757	0.00353596613327998	2.16445628892685
chr6	28341811	28444116	1	5	8.33	33.33	-25	0.181902638424377	0.192688078833757	0.00353596613327998	2.16445628892685
chr6	28444116	28722749	1	5	8.33	33.33	-25	0.181902638424377	0.192688078833757	0.00353596613327998	2.16445628892685
chr6	28722749	29225884	1	5	8.33	33.33	-25	0.181902638424377	0.192688078833757	0.00353596613327998	2.16445628892685
chr6	29225884	29353257	1	5	8.33	33.33	-25	0.181902638424377	0.192688078833757	0.00353596613327998	2.16445628892685
chr6	29353257	29354727	1	5	8.33	33.33	-25	0.181902638424377	0.192688078833757	0.00353596613327998	2.16445628892685
chr6	29354727	29417826	1	4	8.33	26.67	-18.34	0.341880341880342	0.26206908847745	0.00466687936623555	3.23143744379916
chr6	29417826	29580066	1	4	8.33	26.67	-18.34	0.341880341880342	0.26206908847745	0.00466687936623555	3.23143744379916
chr6	29580066	30065367	1	5	8.33	33.33	-25	0.181902638424377	0.192688078833757	0.00353596613327998	2.16445628892685
chr6	30065367	30118832	1	6	8.33	40	-31.67	0.0913786696395392	0.146107473503114	0.00272874368232113	1.55480586467218
chr6	30118832	30333908	1	5	8.33	33.33	-25	0.181902638424377	0.192688078833757	0.00353596613327998	2.16445628892685
chr6	30333908	30925218	1	5	8.33	33.33	-25	0.181902638424377	0.192688078833757	0.00353596613327998	2.16445628892685
chr6	30925218	30934971	2	6	16.67	40	-23.33	0.235748792270531	0.313526665864717	0.0248256957876347	2.37017973886361
chr6	30934971	31005579	2	5	16.67	33.33	-16.66	0.408212560386473	0.413510693774448	0.0321045250372038	3.31032490503498
chr6	31005579	31386945	2	5	16.67	33.33	-16.66	0.408212560386473	0.413510693774448	0.0321045250372038	3.31032490503498
chr6	31386945	31436019	2	4	16.67	26.67	-10	0.66183574879227	0.562069468309022	0.0420763539999609	4.97035789563106
chr6	31436019	31450554	2	3	16.67	20	-3.33	1	0.80658240054602	0.0567040160503527	8.58673564806531
chr6	31450554	31593390	2	3	16.67	20	-3.33	1	0.80658240054602	0.0567040160503527	8.58673564806531
chr6	31593390	32431416	2	3	16.67	20	-3.33	1	0.80658240054602	0.0567040160503527	8.58673564806531
chr6	32431416	32638621	1	4	8.33	26.67	-18.34	0.341880341880342	0.26206908847745	0.00466687936623555	3.23143744379916
chr6	32638621	32701934	1	3	8.33	20	-11.67	0.605128205128205	0.376559685616611	0.00636492752879973	5.52577021690199
chr6	32701934	32802277	1	3	8.33	20	-11.67	0.605128205128205	0.376559685616611	0.00636492752879973	5.52577021690199
chr6	32802277	34252422	1	3	8.33	20	-11.67	0.605128205128205	0.376559685616611	0.00636492752879973	5.52577021690199
chr6	34252422	35301026	2	3	16.67	20	-3.33	1	0.80658240054602	0.0567040160503527	8.58673564806531
chr6	35301026	35471649	2	2	16.67	13.33	3.34	1	1.28730507094467	0.0801285803890371	20.7193274603319
chr6	35471649	37408271	2	2	16.67	13.33	3.34	1	1.28730507094467	0.0801285803890371	20.7193274603319
chr6	37408271	37719562	1	2	8.33	13.33	-5	1	0.602138072302853	0.00919935448223762	13.066909643704
chr6	37719562	45992650	1	2	8.33	13.33	-5	1	0.602138072302853	0.00919935448223762	13.066909643704
chr6	45992650	47732361	1	2	8.33	13.33	-5	1	0.602138072302853	0.00919935448223762	13.066909643704
chr6	47732361	47888053	1	2	8.33	13.33	-5	1	0.602138072302853	0.00919935448223762	13.066909643704
chr6	47888053	48393972	1	3	8.33	20	-11.67	0.605128205128205	0.376559685616611	0.00636492752879973	5.52577021690199
chr6	48393972	48492379	1	2	8.33	13.33	-5	1	0.602138072302853	0.00919935448223762	13.066909643704
chr6	48492379	49425626	1	3	8.33	20	-11.67	0.605128205128205	0.376559685616611	0.00636492752879973	5.52577021690199
chr6	49425626	49515799	1	2	8.33	13.33	-5	1	0.602138072302853	0.00919935448223762	13.066909643704
chr6	49515799	50257649	1	3	8.33	20	-11.67	0.605128205128205	0.376559685616611	0.00636492752879973	5.52577021690199
chr6	50257649	53517410	1	2	8.33	13.33	-5	1	0.602138072302853	0.00919935448223762	13.066909643704
chr6	53517410	53557017	2	2	16.67	13.33	3.34	1	1.28730507094467	0.0801285803890371	20.7193274603319
chr6	53557017	53833109	2	3	16.67	20	-3.33	1	0.80658240054602	0.0567040160503527	8.58673564806531
chr6	53833109	53859690	1	3	8.33	20	-11.67	0.605128205128205	0.376559685616611	0.00636492752879973	5.52577021690199
chr6	53859690	53884426	2	4	16.67	26.67	-10	0.66183574879227	0.562069468309022	0.0420763539999609	4.97035789563106
chr6	53884426	53896302	3	4	25	26.67	-1.67	1	0.91963655697017	0.105770275142384	7.11824769427429
chr6	53896302	53931400	3	5	25	33.33	-8.33	0.695652173913044	0.676691658454159	0.0809715020297703	4.72905218347271
chr6	53931400	54694592	3	6	25	40	-15	0.682837528604119	0.512964914962125	0.0627038497387013	3.3811607199277
chr6	54694592	54755830	3	5	25	33.33	-8.33	0.695652173913044	0.676691658454159	0.0809715020297703	4.72905218347271
chr6	54755830	54867399	2	4	16.67	26.67	-10	0.66183574879227	0.562069468309022	0.0420763539999609	4.97035789563106
chr6	54867399	55043833	2	3	16.67	20	-3.33	1	0.80658240054602	0.0567040160503527	8.58673564806531
chr6	55043833	55132955	1	3	8.33	20	-11.67	0.605128205128205	0.376559685616611	0.00636492752879973	5.52577021690199
chr6	55132955	55341645	1	2	8.33	13.33	-5	1	0.602138072302853	0.00919935448223762	13.066909643704
chr6	55341645	55415672	1	3	8.33	20	-11.67	0.605128205128205	0.376559685616611	0.00636492752879973	5.52577021690199
chr6	55415672	56444175	1	2	8.33	13.33	-5	1	0.602138072302853	0.00919935448223762	13.066909643704
chr6	56444175	57075304	1	3	8.33	20	-11.67	0.605128205128205	0.376559685616611	0.00636492752879973	5.52577021690199
chr6	57075304	57161048	2	3	16.67	20	-3.33	1	0.80658240054602	0.0567040160503527	8.58673564806531
chr6	57161048	58777385	2	4	16.67	26.67	-10	0.66183574879227	0.562069468309022	0.0420763539999609	4.97035789563106
chr6	58777385	61000000	0	0	0	0	0	1	0	0	Inf
chr6	61000000	62649896	2	4	16.67	26.67	-10	0.66183574879227	0.562069468309022	0.0420763539999609	4.97035789563106
chr6	62649896	62738943	1	3	8.33	20	-11.67	0.605128205128205	0.376559685616611	0.00636492752879973	5.52577021690199
chr6	62738943	62753646	1	4	8.33	26.67	-18.34	0.341880341880342	0.26206908847745	0.00466687936623555	3.23143744379916
chr6	62753646	63220177	2	4	16.67	26.67	-10	0.66183574879227	0.562069468309022	0.0420763539999609	4.97035789563106
chr6	63220177	63582463	1	4	8.33	26.67	-18.34	0.341880341880342	0.26206908847745	0.00466687936623555	3.23143744379916
chr6	63582463	64249814	1	3	8.33	20	-11.67	0.605128205128205	0.376559685616611	0.00636492752879973	5.52577021690199
chr6	64249814	64608276	1	4	8.33	26.67	-18.34	0.341880341880342	0.26206908847745	0.00466687936623555	3.23143744379916
chr6	64608276	64857929	1	3	8.33	20	-11.67	0.605128205128205	0.376559685616611	0.00636492752879973	5.52577021690199
chr6	64857929	65281511	1	4	8.33	26.67	-18.34	0.341880341880342	0.26206908847745	0.00466687936623555	3.23143744379916
chr6	65281511	65606994	1	3	8.33	20	-11.67	0.605128205128205	0.376559685616611	0.00636492752879973	5.52577021690199
chr6	65606994	67008548	1	2	8.33	13.33	-5	1	0.602138072302853	0.00919935448223762	13.066909643704
chr6	67008548	67049017	1	4	8.33	26.67	-18.34	0.341880341880342	0.26206908847745	0.00466687936623555	3.23143744379916
chr6	67049017	67671519	1	2	8.33	13.33	-5	1	0.602138072302853	0.00919935448223762	13.066909643704
chr6	67671519	69212521	2	2	16.67	13.33	3.34	1	1.28730507094467	0.0801285803890371	20.7193274603319
chr6	69212521	70534418	3	2	25	13.33	11.67	0.628019323671498	2.10423275818784	0.197721861426734	30.1004194434481
chr6	70534418	70605293	2	2	16.67	13.33	3.34	1	1.28730507094467	0.0801285803890371	20.7193274603319
chr6	70605293	70740162	3	2	25	13.33	11.67	0.628019323671498	2.10423275818784	0.197721861426734	30.1004194434481
chr6	70740162	70795281	3	3	25	20	5	1	1.3190557122957	0.141539648613133	12.3524244525521
chr6	70795281	70980361	2	3	16.67	20	-3.33	1	0.80658240054602	0.0567040160503527	8.58673564806531
chr6	70980361	71064596	2	2	16.67	13.33	3.34	1	1.28730507094467	0.0801285803890371	20.7193274603319
chr6	71064596	71753765	1	2	8.33	13.33	-5	1	0.602138072302853	0.00919935448223762	13.066909643704
chr6	71753765	71812971	1	3	8.33	20	-11.67	0.605128205128205	0.376559685616611	0.00636492752879973	5.52577021690199
chr6	71812971	72451643	1	4	8.33	26.67	-18.34	0.341880341880342	0.26206908847745	0.00466687936623555	3.23143744379916
chr6	72451643	74811700	1	3	8.33	20	-11.67	0.605128205128205	0.376559685616611	0.00636492752879973	5.52577021690199
chr6	74811700	75561436	1	2	8.33	13.33	-5	1	0.602138072302853	0.00919935448223762	13.066909643704
chr6	75561436	77026967	1	3	8.33	20	-11.67	0.605128205128205	0.376559685616611	0.00636492752879973	5.52577021690199
chr6	77026967	77101143	1	3	8.33	20	-11.67	0.605128205128205	0.376559685616611	0.00636492752879973	5.52577021690199
chr6	77101143	77327988	1	3	8.33	20	-11.67	0.605128205128205	0.376559685616611	0.00636492752879973	5.52577021690199
chr6	77327988	77408764	1	4	8.33	26.67	-18.34	0.341880341880342	0.26206908847745	0.00466687936623555	3.23143744379916
chr6	77408764	77415488	1	5	8.33	33.33	-25	0.181902638424377	0.192688078833757	0.00353596613327998	2.16445628892685
chr6	77415488	77417785	1	5	8.33	33.33	-25	0.181902638424377	0.192688078833757	0.00353596613327998	2.16445628892685
chr6	77417785	77456938	1	6	8.33	40	-31.67	0.0913786696395392	0.146107473503114	0.00272874368232113	1.55480586467218
chr6	77456938	77468867	1	4	8.33	26.67	-18.34	0.341880341880342	0.26206908847745	0.00466687936623555	3.23143744379916
chr6	77468867	78203315	1	4	8.33	26.67	-18.34	0.341880341880342	0.26206908847745	0.00466687936623555	3.23143744379916
chr6	78203315	78316607	1	4	8.33	26.67	-18.34	0.341880341880342	0.26206908847745	0.00466687936623555	3.23143744379916
chr6	78316607	78350920	1	4	8.33	26.67	-18.34	0.341880341880342	0.26206908847745	0.00466687936623555	3.23143744379916
chr6	78350920	78962744	1	3	8.33	20	-11.67	0.605128205128205	0.376559685616611	0.00636492752879973	5.52577021690199
chr6	78962744	78965977	2	3	16.67	20	-3.33	1	0.80658240054602	0.0567040160503527	8.58673564806531
chr6	78965977	78969085	5	4	41.67	26.67	15	0.44790236460717	1.9145835746763	0.293675527417477	13.5319143970011
chr6	78969085	78970401	6	4	50	26.67	23.33	0.256598016781083	2.64394630989774	0.425185291086294	18.6828543714154
chr6	78970401	78971747	7	4	58.33	26.67	31.66	0.130246331942388	3.64686306138173	0.594433131121615	26.4783486462915
chr6	78971747	78972317	8	4	66.67	26.67	40	0.057404914673726	5.12063313267413	0.82015815639194	39.7533091039616
chr6	78972317	79026837	9	4	75	26.67	48.33	0.0213009078536067	7.51556486365818	1.13725274131787	67.9044392310406
chr6	79026837	79027050	8	4	66.67	26.67	40	0.057404914673726	5.12063313267413	0.82015815639194	39.7533091039616
chr6	79027050	79032455	7	4	58.33	26.67	31.66	0.130246331942388	3.64686306138173	0.594433131121615	26.4783486462915
chr6	79032455	79037215	6	4	50	26.67	23.33	0.256598016781083	2.64394630989774	0.425185291086294	18.6828543714154
chr6	79037215	79040433	4	4	33.33	26.67	6.66	1	1.3587035412955	0.189183055046679	9.8686172076999
chr6	79040433	80094200	1	3	8.33	20	-11.67	0.605128205128205	0.376559685616611	0.00636492752879973	5.52577021690199
chr6	80094200	80466722	1	4	8.33	26.67	-18.34	0.341880341880342	0.26206908847745	0.00466687936623555	3.23143744379916
chr6	80466722	81034941	2	4	16.67	26.67	-10	0.66183574879227	0.562069468309022	0.0420763539999609	4.97035789563106
chr6	81034941	81111224	2	4	16.67	26.67	-10	0.66183574879227	0.562069468309022	0.0420763539999609	4.97035789563106
chr6	81111224	81761348	2	4	16.67	26.67	-10	0.66183574879227	0.562069468309022	0.0420763539999609	4.97035789563106
chr6	81761348	81843705	1	4	8.33	26.67	-18.34	0.341880341880342	0.26206908847745	0.00466687936623555	3.23143744379916
chr6	81843705	82644449	1	3	8.33	20	-11.67	0.605128205128205	0.376559685616611	0.00636492752879973	5.52577021690199
chr6	82644449	82852797	1	4	8.33	26.67	-18.34	0.341880341880342	0.26206908847745	0.00466687936623555	3.23143744379916
chr6	82852797	83893403	1	5	8.33	33.33	-25	0.181902638424377	0.192688078833757	0.00353596613327998	2.16445628892685
chr6	83893403	83939101	1	4	8.33	26.67	-18.34	0.341880341880342	0.26206908847745	0.00466687936623555	3.23143744379916
chr6	83939101	84799041	1	3	8.33	20	-11.67	0.605128205128205	0.376559685616611	0.00636492752879973	5.52577021690199
chr6	84799041	87499057	1	4	8.33	26.67	-18.34	0.341880341880342	0.26206908847745	0.00466687936623555	3.23143744379916
chr6	87499057	88554967	1	5	8.33	33.33	-25	0.181902638424377	0.192688078833757	0.00353596613327998	2.16445628892685
chr6	88554967	91300655	1	4	8.33	26.67	-18.34	0.341880341880342	0.26206908847745	0.00466687936623555	3.23143744379916
chr6	91300655	94040266	1	3	8.33	20	-11.67	0.605128205128205	0.376559685616611	0.00636492752879973	5.52577021690199
chr6	94040266	97205868	1	2	8.33	13.33	-5	1	0.602138072302853	0.00919935448223762	13.066909643704
chr6	97205868	99673663	1	3	8.33	20	-11.67	0.605128205128205	0.376559685616611	0.00636492752879973	5.52577021690199
chr6	99673663	99823962	1	3	8.33	20	-11.67	0.605128205128205	0.376559685616611	0.00636492752879973	5.52577021690199
chr6	99823962	100077899	2	3	16.67	20	-3.33	1	0.80658240054602	0.0567040160503527	8.58673564806531
chr6	100077899	100427839	2	4	16.67	26.67	-10	0.66183574879227	0.562069468309022	0.0420763539999609	4.97035789563106
chr6	100427839	100619689	2	4	16.67	26.67	-10	0.66183574879227	0.562069468309022	0.0420763539999609	4.97035789563106
chr6	100619689	103734403	2	4	16.67	26.67	-10	0.66183574879227	0.562069468309022	0.0420763539999609	4.97035789563106
chr6	103734403	103734724	2	5	16.67	33.33	-16.66	0.408212560386473	0.413510693774448	0.0321045250372038	3.31032490503498
chr6	103734724	103734820	3	5	25	33.33	-8.33	0.695652173913044	0.676691658454159	0.0809715020297703	4.72905218347271
chr6	103734820	103763766	3	5	25	33.33	-8.33	0.695652173913044	0.676691658454159	0.0809715020297703	4.72905218347271
chr6	103763766	103765576	2	5	16.67	33.33	-16.66	0.408212560386473	0.413510693774448	0.0321045250372038	3.31032490503498
chr6	103765576	104000559	2	5	16.67	33.33	-16.66	0.408212560386473	0.413510693774448	0.0321045250372038	3.31032490503498
chr6	104000559	104309284	2	5	16.67	33.33	-16.66	0.408212560386473	0.413510693774448	0.0321045250372038	3.31032490503498
chr6	104309284	104321945	2	4	16.67	26.67	-10	0.66183574879227	0.562069468309022	0.0420763539999609	4.97035789563106
chr6	104321945	104978693	1	4	8.33	26.67	-18.34	0.341880341880342	0.26206908847745	0.00466687936623555	3.23143744379916
chr6	104978693	105531403	1	5	8.33	33.33	-25	0.181902638424377	0.192688078833757	0.00353596613327998	2.16445628892685
chr6	105531403	106192363	1	5	8.33	33.33	-25	0.181902638424377	0.192688078833757	0.00353596613327998	2.16445628892685
chr6	106192363	107200245	1	4	8.33	26.67	-18.34	0.341880341880342	0.26206908847745	0.00466687936623555	3.23143744379916
chr6	107200245	108854992	1	4	8.33	26.67	-18.34	0.341880341880342	0.26206908847745	0.00466687936623555	3.23143744379916
chr6	108854992	109026306	1	5	8.33	33.33	-25	0.181902638424377	0.192688078833757	0.00353596613327998	2.16445628892685
chr6	109026306	109099718	1	4	8.33	26.67	-18.34	0.341880341880342	0.26206908847745	0.00466687936623555	3.23143744379916
chr6	109099718	109521442	1	5	8.33	33.33	-25	0.181902638424377	0.192688078833757	0.00353596613327998	2.16445628892685
chr6	109521442	109524633	1	5	8.33	33.33	-25	0.181902638424377	0.192688078833757	0.00353596613327998	2.16445628892685
chr6	109524633	109633578	1	5	8.33	33.33	-25	0.181902638424377	0.192688078833757	0.00353596613327998	2.16445628892685
chr6	109633578	109640762	1	5	8.33	33.33	-25	0.181902638424377	0.192688078833757	0.00353596613327998	2.16445628892685
chr6	109640762	109827999	1	5	8.33	33.33	-25	0.181902638424377	0.192688078833757	0.00353596613327998	2.16445628892685
chr6	109827999	110283717	1	5	8.33	33.33	-25	0.181902638424377	0.192688078833757	0.00353596613327998	2.16445628892685
chr6	110283717	111983620	1	4	8.33	26.67	-18.34	0.341880341880342	0.26206908847745	0.00466687936623555	3.23143744379916
chr6	111983620	113216507	1	4	8.33	26.67	-18.34	0.341880341880342	0.26206908847745	0.00466687936623555	3.23143744379916
chr6	113216507	113893836	1	5	8.33	33.33	-25	0.181902638424377	0.192688078833757	0.00353596613327998	2.16445628892685
chr6	113893836	114440326	1	4	8.33	26.67	-18.34	0.341880341880342	0.26206908847745	0.00466687936623555	3.23143744379916
chr6	114440326	114755702	1	5	8.33	33.33	-25	0.181902638424377	0.192688078833757	0.00353596613327998	2.16445628892685
chr6	114755702	115657504	1	4	8.33	26.67	-18.34	0.341880341880342	0.26206908847745	0.00466687936623555	3.23143744379916
chr6	115657504	115924608	1	4	8.33	26.67	-18.34	0.341880341880342	0.26206908847745	0.00466687936623555	3.23143744379916
chr6	115924608	116015691	1	4	8.33	26.67	-18.34	0.341880341880342	0.26206908847745	0.00466687936623555	3.23143744379916
chr6	116015691	116340455	1	4	8.33	26.67	-18.34	0.341880341880342	0.26206908847745	0.00466687936623555	3.23143744379916
chr6	116340455	116423674	1	4	8.33	26.67	-18.34	0.341880341880342	0.26206908847745	0.00466687936623555	3.23143744379916
chr6	116423674	117186003	2	4	16.67	26.67	-10	0.66183574879227	0.562069468309022	0.0420763539999609	4.97035789563106
chr6	117186003	124617776	1	4	8.33	26.67	-18.34	0.341880341880342	0.26206908847745	0.00466687936623555	3.23143744379916
chr6	124617776	126254002	1	4	8.33	26.67	-18.34	0.341880341880342	0.26206908847745	0.00466687936623555	3.23143744379916
chr6	126254002	127114015	1	3	8.33	20	-11.67	0.605128205128205	0.376559685616611	0.00636492752879973	5.52577021690199
chr6	127114015	127371101	1	3	8.33	20	-11.67	0.605128205128205	0.376559685616611	0.00636492752879973	5.52577021690199
chr6	127371101	128041180	1	2	8.33	13.33	-5	1	0.602138072302853	0.00919935448223762	13.066909643704
chr6	128041180	128395065	1	3	8.33	20	-11.67	0.605128205128205	0.376559685616611	0.00636492752879973	5.52577021690199
chr6	128395065	128533043	2	3	16.67	20	-3.33	1	0.80658240054602	0.0567040160503527	8.58673564806531
chr6	128533043	129211808	2	2	16.67	13.33	3.34	1	1.28730507094467	0.0801285803890371	20.7193274603319
chr6	129211808	130008189	1	2	8.33	13.33	-5	1	0.602138072302853	0.00919935448223762	13.066909643704
chr6	130008189	133150267	1	2	8.33	13.33	-5	1	0.602138072302853	0.00919935448223762	13.066909643704
chr6	133150267	133207891	1	3	8.33	20	-11.67	0.605128205128205	0.376559685616611	0.00636492752879973	5.52577021690199
chr6	133207891	133281853	1	4	8.33	26.67	-18.34	0.341880341880342	0.26206908847745	0.00466687936623555	3.23143744379916
chr6	133281853	134244833	1	3	8.33	20	-11.67	0.605128205128205	0.376559685616611	0.00636492752879973	5.52577021690199
chr6	134244833	136222427	1	2	8.33	13.33	-5	1	0.602138072302853	0.00919935448223762	13.066909643704
chr6	136222427	136350000	1	3	8.33	20	-11.67	0.605128205128205	0.376559685616611	0.00636492752879973	5.52577021690199
chr6	136350000	136954393	1	4	8.33	26.67	-18.34	0.341880341880342	0.26206908847745	0.00466687936623555	3.23143744379916
chr6	136954393	137095409	1	3	8.33	20	-11.67	0.605128205128205	0.376559685616611	0.00636492752879973	5.52577021690199
chr6	137095409	141831531	1	3	8.33	20	-11.67	0.605128205128205	0.376559685616611	0.00636492752879973	5.52577021690199
chr6	141831531	141999817	1	4	8.33	26.67	-18.34	0.341880341880342	0.26206908847745	0.00466687936623555	3.23143744379916
chr6	141999817	142499888	1	3	8.33	20	-11.67	0.605128205128205	0.376559685616611	0.00636492752879973	5.52577021690199
chr6	142499888	144466749	1	2	8.33	13.33	-5	1	0.602138072302853	0.00919935448223762	13.066909643704
chr6	144466749	145518741	1	3	8.33	20	-11.67	0.605128205128205	0.376559685616611	0.00636492752879973	5.52577021690199
chr6	145518741	148290402	1	2	8.33	13.33	-5	1	0.602138072302853	0.00919935448223762	13.066909643704
chr6	148290402	149785890	1	2	8.33	13.33	-5	1	0.602138072302853	0.00919935448223762	13.066909643704
chr6	149785890	152744236	1	3	8.33	20	-11.67	0.605128205128205	0.376559685616611	0.00636492752879973	5.52577021690199
chr6	152744236	156119422	1	2	8.33	13.33	-5	1	0.602138072302853	0.00919935448223762	13.066909643704
chr6	156119422	157082513	2	2	16.67	13.33	3.34	1	1.28730507094467	0.0801285803890371	20.7193274603319
chr6	157082513	162182813	2	2	16.67	13.33	3.34	1	1.28730507094467	0.0801285803890371	20.7193274603319
chr6	162182813	162305745	3	2	25	13.33	11.67	0.628019323671498	2.10423275818784	0.197721861426734	30.1004194434481
chr6	162305745	162337630	3	2	25	13.33	11.67	0.628019323671498	2.10423275818784	0.197721861426734	30.1004194434481
chr6	162337630	162362206	3	2	25	13.33	11.67	0.628019323671498	2.10423275818784	0.197721861426734	30.1004194434481
chr6	162362206	162435970	3	3	25	20	5	1	1.3190557122957	0.141539648613133	12.3524244525521
chr6	162435970	162533131	3	3	25	20	5	1	1.3190557122957	0.141539648613133	12.3524244525521
chr6	162533131	162546145	2	3	16.67	20	-3.33	1	0.80658240054602	0.0567040160503527	8.58673564806531
chr6	162546145	162572302	2	4	16.67	26.67	-10	0.66183574879227	0.562069468309022	0.0420763539999609	4.97035789563106
chr6	162572302	162709020	3	4	25	26.67	-1.67	1	0.91963655697017	0.105770275142384	7.11824769427429
chr6	162709020	162735572	3	4	25	26.67	-1.67	1	0.91963655697017	0.105770275142384	7.11824769427429
chr6	162735572	162740267	3	4	25	26.67	-1.67	1	0.91963655697017	0.105770275142384	7.11824769427429
chr6	162740267	162799517	3	4	25	26.67	-1.67	1	0.91963655697017	0.105770275142384	7.11824769427429
chr6	162799517	162873146	3	4	25	26.67	-1.67	1	0.91963655697017	0.105770275142384	7.11824769427429
chr6	162873146	162877559	3	3	25	20	5	1	1.3190557122957	0.141539648613133	12.3524244525521
chr6	162877559	162963521	3	3	25	20	5	1	1.3190557122957	0.141539648613133	12.3524244525521
chr6	162963521	162997572	3	3	25	20	5	1	1.3190557122957	0.141539648613133	12.3524244525521
chr6	162997572	163078521	2	3	16.67	20	-3.33	1	0.80658240054602	0.0567040160503527	8.58673564806531
chr6	163078521	163392846	2	2	16.67	13.33	3.34	1	1.28730507094467	0.0801285803890371	20.7193274603319
chr6	163392846	164324136	1	2	8.33	13.33	-5	1	0.602138072302853	0.00919935448223762	13.066909643704
chr6	164324136	164632004	2	2	16.67	13.33	3.34	1	1.28730507094467	0.0801285803890371	20.7193274603319
chr6	164632004	165820478	1	2	8.33	13.33	-5	1	0.602138072302853	0.00919935448223762	13.066909643704
chr6	165820478	166013843	2	2	16.67	13.33	3.34	1	1.28730507094467	0.0801285803890371	20.7193274603319
chr6	166013843	166073963	2	2	16.67	13.33	3.34	1	1.28730507094467	0.0801285803890371	20.7193274603319
chr6	166073963	166262951	2	2	16.67	13.33	3.34	1	1.28730507094467	0.0801285803890371	20.7193274603319
chr6	166262951	166366523	2	2	16.67	13.33	3.34	1	1.28730507094467	0.0801285803890371	20.7193274603319
chr6	166366523	166660450	2	2	16.67	13.33	3.34	1	1.28730507094467	0.0801285803890371	20.7193274603319
chr6	166660450	167586278	2	2	16.67	13.33	3.34	1	1.28730507094467	0.0801285803890371	20.7193274603319
chr6	167586278	171115067	2	2	16.67	13.33	3.34	1	1.28730507094467	0.0801285803890371	20.7193274603319
chr7	1625306	2237730	0	1	0	6.67	-6.67	1	0	0	48.7136550464301
chr7	2237730	3311031	0	0	0	0	0	1	0	0	Inf
chr7	3311031	3923039	0	1	0	6.67	-6.67	1	0	0	48.7136550464301
chr7	3923039	7507397	0	0	0	0	0	1	0	0	Inf
chr7	7507397	15098358	1	0	8.33	0	8.33	0.444444444444445	Inf	0.0320509965820313	Inf
chr7	15098358	15401891	2	0	16.67	0	16.67	0.188034188034188	Inf	0.23994069514232	Inf
chr7	15401891	17546355	1	0	8.33	0	8.33	0.444444444444445	Inf	0.0320509965820313	Inf
chr7	17546355	18151575	2	0	16.67	0	16.67	0.188034188034188	Inf	0.23994069514232	Inf
chr7	18151575	21929300	1	0	8.33	0	8.33	0.444444444444445	Inf	0.0320509965820313	Inf
chr7	21929300	51192397	0	0	0	0	0	1	0	0	Inf
chr7	51192397	51850802	1	0	8.33	0	8.33	0.444444444444445	Inf	0.0320509965820313	Inf
chr7	51850802	61063962	0	0	0	0	0	1	0	0	Inf
chr7	61063962	64095573	0	1	0	6.67	-6.67	1	0	0	48.7136550464301
chr7	64095573	64291556	0	0	0	0	0	1	0	0	Inf
chr7	64291556	71408288	0	1	0	6.67	-6.67	1	0	0	48.7136550464301
chr7	71408288	73404632	1	1	8.33	6.67	1.66	1	1.26130469840658	0.0148842175286	106.848309701706
chr7	73404632	77691868	1	0	8.33	0	8.33	0.444444444444445	Inf	0.0320509965820313	Inf
chr7	77691868	82744382	0	0	0	0	0	1	0	0	Inf
chr7	82744382	82764496	1	0	8.33	0	8.33	0.444444444444445	Inf	0.0320509965820313	Inf
chr7	82764496	83422552	2	0	16.67	0	16.67	0.188034188034188	Inf	0.23994069514232	Inf
chr7	83422552	83779676	0	0	0	0	0	1	0	0	Inf
chr7	83779676	85011048	2	0	16.67	0	16.67	0.188034188034188	Inf	0.23994069514232	Inf
chr7	85011048	85052389	1	0	8.33	0	8.33	0.444444444444445	Inf	0.0320509965820313	Inf
chr7	85052389	86349054	0	0	0	0	0	1	0	0	Inf
chr7	86349054	86711522	1	0	8.33	0	8.33	0.444444444444445	Inf	0.0320509965820313	Inf
chr7	86711522	87596020	2	0	16.67	0	16.67	0.188034188034188	Inf	0.23994069514232	Inf
chr7	87596020	87775215	1	0	8.33	0	8.33	0.444444444444445	Inf	0.0320509965820313	Inf
chr7	87775215	88919472	0	0	0	0	0	1	0	0	Inf
chr7	88919472	89062020	1	0	8.33	0	8.33	0.444444444444445	Inf	0.0320509965820313	Inf
chr7	89062020	89161268	0	0	0	0	0	1	0	0	Inf
chr7	89161268	89776944	1	0	8.33	0	8.33	0.444444444444445	Inf	0.0320509965820313	Inf
chr7	89776944	89864707	1	1	8.33	6.67	1.66	1	1.26130469840658	0.0148842175286	106.848309701706
chr7	89864707	90790993	1	0	8.33	0	8.33	0.444444444444445	Inf	0.0320509965820313	Inf
chr7	90790993	90855250	0	0	0	0	0	1	0	0	Inf
chr7	90855250	91104430	1	0	8.33	0	8.33	0.444444444444445	Inf	0.0320509965820313	Inf
chr7	91104430	91222082	0	0	0	0	0	1	0	0	Inf
chr7	91222082	92867548	1	0	8.33	0	8.33	0.444444444444445	Inf	0.0320509965820313	Inf
chr7	92867548	92987525	0	0	0	0	0	1	0	0	Inf
chr7	92987525	93340358	1	0	8.33	0	8.33	0.444444444444445	Inf	0.0320509965820313	Inf
chr7	93340358	93942324	0	0	0	0	0	1	0	0	Inf
chr7	93942324	94900403	1	0	8.33	0	8.33	0.444444444444445	Inf	0.0320509965820313	Inf
chr7	94900403	95351474	1	1	8.33	6.67	1.66	1	1.26130469840658	0.0148842175286	106.848309701706
chr7	95351474	95454951	1	0	8.33	0	8.33	0.444444444444445	Inf	0.0320509965820313	Inf
chr7	95454951	95606991	1	1	8.33	6.67	1.66	1	1.26130469840658	0.0148842175286	106.848309701706
chr7	95606991	96069127	1	0	8.33	0	8.33	0.444444444444445	Inf	0.0320509965820313	Inf
chr7	96069127	96132588	0	0	0	0	0	1	0	0	Inf
chr7	96132588	96370560	1	0	8.33	0	8.33	0.444444444444445	Inf	0.0320509965820313	Inf
chr7	96370560	96451548	0	0	0	0	0	1	0	0	Inf
chr7	96451548	96562463	1	0	8.33	0	8.33	0.444444444444445	Inf	0.0320509965820313	Inf
chr7	96562463	98382300	0	0	0	0	0	1	0	0	Inf
chr7	98382300	99463832	1	0	8.33	0	8.33	0.444444444444445	Inf	0.0320509965820313	Inf
chr7	99463832	100665065	1	0	8.33	0	8.33	0.444444444444445	Inf	0.0320509965820313	Inf
chr7	100665065	100891340	1	0	8.33	0	8.33	0.444444444444445	Inf	0.0320509965820313	Inf
chr7	100891340	109426244	0	0	0	0	0	1	0	0	Inf
chr7	109426244	109427493	1	0	8.33	0	8.33	0.444444444444445	Inf	0.0320509965820313	Inf
chr7	109427493	109433781	2	0	16.67	0	16.67	0.188034188034188	Inf	0.23994069514232	Inf
chr7	109433781	109453946	2	1	16.67	6.67	10	0.569230769230769	2.69485200278592	0.124136140613192	176.548372873294
chr7	109453946	109458574	1	1	8.33	6.67	1.66	1	1.26130469840658	0.0148842175286	106.848309701706
chr7	109458574	109461572	0	1	0	6.67	-6.67	1	0	0	48.7136550464301
chr7	109461572	111578533	0	0	0	0	0	1	0	0	Inf
chr7	111578533	111755599	0	1	0	6.67	-6.67	1	0	0	48.7136550464301
chr7	111755599	111808987	0	0	0	0	0	1	0	0	Inf
chr7	111808987	113052494	0	1	0	6.67	-6.67	1	0	0	48.7136550464301
chr7	113052494	113166627	0	0	0	0	0	1	0	0	Inf
chr7	113166627	113790745	0	1	0	6.67	-6.67	1	0	0	48.7136550464301
chr7	113790745	113861229	0	2	0	13.33	-13.33	0.487179487179487	0	0	6.63043505261078
chr7	113861229	117591880	0	1	0	6.67	-6.67	1	0	0	48.7136550464301
chr7	117591880	120180691	0	2	0	13.33	-13.33	0.487179487179487	0	0	6.63043505261078
chr7	120180691	122994370	0	1	0	6.67	-6.67	1	0	0	48.7136550464301
chr7	122994370	123916536	0	2	0	13.33	-13.33	0.487179487179487	0	0	6.63043505261078
chr7	123916536	124378972	0	1	0	6.67	-6.67	1	0	0	48.7136550464301
chr7	124378972	124914208	1	1	8.33	6.67	1.66	1	1.26130469840658	0.0148842175286	106.848309701706
chr7	124914208	125000526	0	1	0	6.67	-6.67	1	0	0	48.7136550464301
chr7	125000526	125833539	1	1	8.33	6.67	1.66	1	1.26130469840658	0.0148842175286	106.848309701706
chr7	125833539	126837542	0	1	0	6.67	-6.67	1	0	0	48.7136550464301
chr7	126837542	126850834	1	1	8.33	6.67	1.66	1	1.26130469840658	0.0148842175286	106.848309701706
chr7	126850834	127825171	2	1	16.67	6.67	10	0.569230769230769	2.69485200278592	0.124136140613192	176.548372873294
chr7	127825171	127877328	1	1	8.33	6.67	1.66	1	1.26130469840658	0.0148842175286	106.848309701706
chr7	127877328	132559308	0	1	0	6.67	-6.67	1	0	0	48.7136550464301
chr7	132559308	133705027	0	2	0	13.33	-13.33	0.487179487179487	0	0	6.63043505261078
chr7	133705027	133774177	0	1	0	6.67	-6.67	1	0	0	48.7136550464301
chr7	133774177	133775145	1	2	8.33	13.33	-5	1	0.602138072302853	0.00919935448223762	13.066909643704
chr7	133775145	133776946	1	3	8.33	20	-11.67	0.605128205128205	0.376559685616611	0.00636492752879973	5.52577021690199
chr7	133776946	133802727	2	3	16.67	20	-3.33	1	0.80658240054602	0.0567040160503527	8.58673564806531
chr7	133802727	133816742	1	3	8.33	20	-11.67	0.605128205128205	0.376559685616611	0.00636492752879973	5.52577021690199
chr7	133816742	134227520	0	3	0	20	-20	0.230769230769231	0	0	2.93163654774379
chr7	134227520	134310333	0	2	0	13.33	-13.33	0.487179487179487	0	0	6.63043505261078
chr7	134310333	137137291	0	1	0	6.67	-6.67	1	0	0	48.7136550464301
chr7	137137291	137366246	0	2	0	13.33	-13.33	0.487179487179487	0	0	6.63043505261078
chr7	137366246	141770088	0	1	0	6.67	-6.67	1	0	0	48.7136550464301
chr7	141770088	141809609	1	1	8.33	6.67	1.66	1	1.26130469840658	0.0148842175286	106.848309701706
chr7	141809609	142467524	0	1	0	6.67	-6.67	1	0	0	48.7136550464301
chr7	142467524	142474632	0	2	0	13.33	-13.33	0.487179487179487	0	0	6.63043505261078
chr7	142474632	142492573	0	3	0	20	-20	0.230769230769231	0	0	2.93163654774379
chr7	142492573	142502255	0	2	0	13.33	-13.33	0.487179487179487	0	0	6.63043505261078
chr7	142502255	144514394	0	1	0	6.67	-6.67	1	0	0	48.7136550464301
chr7	144514394	146093663	0	0	0	0	0	1	0	0	Inf
chr7	146093663	146539334	1	0	8.33	0	8.33	0.444444444444445	Inf	0.0320509965820313	Inf
chr7	146539334	146580676	1	1	8.33	6.67	1.66	1	1.26130469840658	0.0148842175286	106.848309701706
chr7	146580676	146689043	0	1	0	6.67	-6.67	1	0	0	48.7136550464301
chr7	146689043	146897147	0	0	0	0	0	1	0	0	Inf
chr7	146897147	147205436	0	1	0	6.67	-6.67	1	0	0	48.7136550464301
chr7	147205436	147234453	0	0	0	0	0	1	0	0	Inf
chr7	147234453	147317290	0	1	0	6.67	-6.67	1	0	0	48.7136550464301
chr7	147317290	147612512	1	1	8.33	6.67	1.66	1	1.26130469840658	0.0148842175286	106.848309701706
chr7	147612512	147865150	1	0	8.33	0	8.33	0.444444444444445	Inf	0.0320509965820313	Inf
chr7	147865150	157079551	0	0	0	0	0	1	0	0	Inf
chr7	157079551	157233577	1	0	8.33	0	8.33	0.444444444444445	Inf	0.0320509965820313	Inf
chr7	157233577	158752098	0	0	0	0	0	1	0	0	Inf
chr7	158752098	159138663	1	0	8.33	0	8.33	0.444444444444445	Inf	0.0320509965820313	Inf
chr8	0	1148287	6	9	50	60	-10	0.706824606272715	0.676863281299622	0.111419422134037	3.96354967876873
chr8	1148287	1220302	6	9	50	60	-10	0.706824606272715	0.676863281299622	0.111419422134037	3.96354967876873
chr8	1220302	1446121	5	9	41.67	60	-18.33	0.449481760667654	0.48977549311686	0.0775253082685177	2.83557355633928
chr8	1446121	1460410	6	9	50	60	-10	0.706824606272715	0.676863281299622	0.111419422134037	3.96354967876873
chr8	1460410	1535398	6	9	50	60	-10	0.706824606272715	0.676863281299622	0.111419422134037	3.96354967876873
chr8	1535398	1561788	6	9	50	60	-10	0.706824606272715	0.676863281299622	0.111419422134037	3.96354967876873
chr8	1561788	1613348	6	9	50	60	-10	0.706824606272715	0.676863281299622	0.111419422134037	3.96354967876873
chr8	1613348	2289480	6	9	50	60	-10	0.706824606272715	0.676863281299622	0.111419422134037	3.96354967876873
chr8	2289480	2782579	7	9	58.33	60	-1.67	1	0.935724999493047	0.155031111706706	5.73790937921212
chr8	2782579	3183624	7	8	58.33	53.33	5	1	1.21581867871888	0.207801629013265	7.41684200094084
chr8	3183624	3230770	7	8	58.33	53.33	5	1	1.21581867871888	0.207801629013265	7.41684200094084
chr8	3230770	3316206	7	8	58.33	53.33	5	1	1.21581867871888	0.207801629013265	7.41684200094084
chr8	3316206	3653033	7	8	58.33	53.33	5	1	1.21581867871888	0.207801629013265	7.41684200094084
chr8	3653033	3706714	7	8	58.33	53.33	5	1	1.21581867871888	0.207801629013265	7.41684200094084
chr8	3706714	3710324	7	8	58.33	53.33	5	1	1.21581867871888	0.207801629013265	7.41684200094084
chr8	3710324	3737875	7	8	58.33	53.33	5	1	1.21581867871888	0.207801629013265	7.41684200094084
chr8	3737875	3770057	7	8	58.33	53.33	5	1	1.21581867871888	0.207801629013265	7.41684200094084
chr8	3770057	4166026	7	8	58.33	53.33	5	1	1.21581867871888	0.207801629013265	7.41684200094084
chr8	4166026	4433136	7	8	58.33	53.33	5	1	1.21581867871888	0.207801629013265	7.41684200094084
chr8	4433136	4839348	6	8	50	53.33	-3.33	1	0.879344417371831	0.149009696126216	5.13072248905863
chr8	4839348	5482770	7	8	58.33	53.33	5	1	1.21581867871888	0.207801629013265	7.41684200094084
chr8	5482770	5524645	6	8	50	53.33	-3.33	1	0.879344417371831	0.149009696126216	5.13072248905863
chr8	5524645	5884211	6	8	50	53.33	-3.33	1	0.879344417371831	0.149009696126216	5.13072248905863
chr8	5884211	6019926	7	8	58.33	53.33	5	1	1.21581867871888	0.207801629013265	7.41684200094084
chr8	6019926	6096354	7	8	58.33	53.33	5	1	1.21581867871888	0.207801629013265	7.41684200094084
chr8	6096354	6209257	7	8	58.33	53.33	5	1	1.21581867871888	0.207801629013265	7.41684200094084
chr8	6209257	6259363	6	8	50	53.33	-3.33	1	0.879344417371831	0.149009696126216	5.13072248905863
chr8	6259363	6324975	7	8	58.33	53.33	5	1	1.21581867871888	0.207801629013265	7.41684200094084
chr8	6324975	6390916	6	8	50	53.33	-3.33	1	0.879344417371831	0.149009696126216	5.13072248905863
chr8	6390916	6838819	5	8	41.67	53.33	-11.66	0.703567101897968	0.636077133886756	0.103309494611884	3.67363175450796
chr8	6838819	6911318	4	8	33.33	53.33	-20	0.440795082334993	0.451380421365545	0.0668637300831195	2.66396027659107
chr8	6911318	7997106	5	8	41.67	53.33	-11.66	0.703567101897968	0.636077133886756	0.103309494611884	3.67363175450796
chr8	7997106	9265284	6	8	50	53.33	-3.33	1	0.879344417371831	0.149009696126216	5.13072248905863
chr8	9265284	9372037	6	9	50	60	-10	0.706824606272715	0.676863281299622	0.111419422134037	3.96354967876873
chr8	9372037	10111601	6	9	50	60	-10	0.706824606272715	0.676863281299622	0.111419422134037	3.96354967876873
chr8	10111601	10158699	6	9	50	60	-10	0.706824606272715	0.676863281299622	0.111419422134037	3.96354967876873
chr8	10158699	10227385	6	9	50	60	-10	0.706824606272715	0.676863281299622	0.111419422134037	3.96354967876873
chr8	10227385	10287992	7	9	58.33	60	-1.67	1	0.935724999493047	0.155031111706706	5.73790937921212
chr8	10287992	10326563	7	8	58.33	53.33	5	1	1.21581867871888	0.207801629013265	7.41684200094084
chr8	10326563	10382795	7	8	58.33	53.33	5	1	1.21581867871888	0.207801629013265	7.41684200094084
chr8	10382795	11032425	7	8	58.33	53.33	5	1	1.21581867871888	0.207801629013265	7.41684200094084
chr8	11032425	11869508	7	8	58.33	53.33	5	1	1.21581867871888	0.207801629013265	7.41684200094084
chr8	11869508	12264584	7	8	58.33	53.33	5	1	1.21581867871888	0.207801629013265	7.41684200094084
chr8	12264584	12655214	7	8	58.33	53.33	5	1	1.21581867871888	0.207801629013265	7.41684200094084
chr8	12655214	12862304	7	8	58.33	53.33	5	1	1.21581867871888	0.207801629013265	7.41684200094084
chr8	12862304	12866030	8	8	66.67	53.33	13.34	0.69596625835689	1.71389424304176	0.286328344869481	11.4961969661108
chr8	12866030	13613446	8	8	66.67	53.33	13.34	0.69596625835689	1.71389424304176	0.286328344869481	11.4961969661108
chr8	13613446	13681244	8	8	66.67	53.33	13.34	0.69596625835689	1.71389424304176	0.286328344869481	11.4961969661108
chr8	13681244	13727554	8	8	66.67	53.33	13.34	0.69596625835689	1.71389424304176	0.286328344869481	11.4961969661108
chr8	13727554	13738086	8	8	66.67	53.33	13.34	0.69596625835689	1.71389424304176	0.286328344869481	11.4961969661108
chr8	13738086	13827073	9	8	75	53.33	21.67	0.424408848207475	2.53179384997338	0.396972133745791	20.5443900933184
chr8	13827073	14021996	8	8	66.67	53.33	13.34	0.69596625835689	1.71389424304176	0.286328344869481	11.4961969661108
chr8	14021996	14083724	8	8	66.67	53.33	13.34	0.69596625835689	1.71389424304176	0.286328344869481	11.4961969661108
chr8	14083724	14132641	9	8	75	53.33	21.67	0.424408848207475	2.53179384997338	0.396972133745791	20.5443900933184
chr8	14132641	14397665	9	8	75	53.33	21.67	0.424408848207475	2.53179384997338	0.396972133745791	20.5443900933184
chr8	14397665	14487405	9	8	75	53.33	21.67	0.424408848207475	2.53179384997338	0.396972133745791	20.5443900933184
chr8	14487405	14631234	9	8	75	53.33	21.67	0.424408848207475	2.53179384997338	0.396972133745791	20.5443900933184
chr8	14631234	14896249	8	8	66.67	53.33	13.34	0.69596625835689	1.71389424304176	0.286328344869481	11.4961969661108
chr8	14896249	14964047	8	8	66.67	53.33	13.34	0.69596625835689	1.71389424304176	0.286328344869481	11.4961969661108
chr8	14964047	15610088	8	8	66.67	53.33	13.34	0.69596625835689	1.71389424304176	0.286328344869481	11.4961969661108
chr8	15610088	15631877	8	8	66.67	53.33	13.34	0.69596625835689	1.71389424304176	0.286328344869481	11.4961969661108
chr8	15631877	15643516	8	9	66.67	60	6.67	1	1.31921710739494	0.213375015287428	8.9102914033595
chr8	15643516	15712064	8	9	66.67	60	6.67	1	1.31921710739494	0.213375015287428	8.9102914033595
chr8	15712064	15735805	8	9	66.67	60	6.67	1	1.31921710739494	0.213375015287428	8.9102914033595
chr8	15735805	15813827	7	9	58.33	60	-1.67	1	0.935724999493047	0.155031111706706	5.73790937921212
chr8	15813827	15841846	8	9	66.67	60	6.67	1	1.31921710739494	0.213375015287428	8.9102914033595
chr8	15841846	15890159	8	8	66.67	53.33	13.34	0.69596625835689	1.71389424304176	0.286328344869481	11.4961969661108
chr8	15890159	15947142	8	9	66.67	60	6.67	1	1.31921710739494	0.213375015287428	8.9102914033595
chr8	15947142	16024303	8	10	66.67	66.67	0	1	1	0.152596004746559	6.89766793058542
chr8	16024303	16024574	8	9	66.67	60	6.67	1	1.31921710739494	0.213375015287428	8.9102914033595
chr8	16024574	16395794	8	9	66.67	60	6.67	1	1.31921710739494	0.213375015287428	8.9102914033595
chr8	16395794	17133277	8	8	66.67	53.33	13.34	0.69596625835689	1.71389424304176	0.286328344869481	11.4961969661108
chr8	17133277	18065940	8	8	66.67	53.33	13.34	0.69596625835689	1.71389424304176	0.286328344869481	11.4961969661108
chr8	18065940	18177734	8	8	66.67	53.33	13.34	0.69596625835689	1.71389424304176	0.286328344869481	11.4961969661108
chr8	18177734	18194456	8	7	66.67	46.67	20	0.440795082334993	2.21542617416753	0.375380972752209	14.9557914097356
chr8	18194456	18368519	8	7	66.67	46.67	20	0.440795082334993	2.21542617416753	0.375380972752209	14.9557914097356
chr8	18368519	18406269	8	8	66.67	53.33	13.34	0.69596625835689	1.71389424304176	0.286328344869481	11.4961969661108
chr8	18406269	18435840	7	8	58.33	53.33	5	1	1.21581867871888	0.207801629013265	7.41684200094084
chr8	18435840	19266496	7	8	58.33	53.33	5	1	1.21581867871888	0.207801629013265	7.41684200094084
chr8	19266496	19324918	7	8	58.33	53.33	5	1	1.21581867871888	0.207801629013265	7.41684200094084
chr8	19324918	19364639	7	8	58.33	53.33	5	1	1.21581867871888	0.207801629013265	7.41684200094084
chr8	19364639	19390012	7	8	58.33	53.33	5	1	1.21581867871888	0.207801629013265	7.41684200094084
chr8	19390012	19883857	7	8	58.33	53.33	5	1	1.21581867871888	0.207801629013265	7.41684200094084
chr8	19883857	23617614	7	8	58.33	53.33	5	1	1.21581867871888	0.207801629013265	7.41684200094084
chr8	23617614	24123683	7	9	58.33	60	-1.67	1	0.935724999493047	0.155031111706706	5.73790937921212
chr8	24123683	24192725	7	8	58.33	53.33	5	1	1.21581867871888	0.207801629013265	7.41684200094084
chr8	24192725	24720470	7	9	58.33	60	-1.67	1	0.935724999493047	0.155031111706706	5.73790937921212
chr8	24720470	24747943	7	9	58.33	60	-1.67	1	0.935724999493047	0.155031111706706	5.73790937921212
chr8	24747943	24790877	7	8	58.33	53.33	5	1	1.21581867871888	0.207801629013265	7.41684200094084
chr8	24790877	24858119	7	8	58.33	53.33	5	1	1.21581867871888	0.207801629013265	7.41684200094084
chr8	24858119	24970510	7	9	58.33	60	-1.67	1	0.935724999493047	0.155031111706706	5.73790937921212
chr8	24970510	24973309	7	10	58.33	66.67	-8.34	0.706331045003814	0.709412309547788	0.111019796292329	4.43954346495678
chr8	24973309	24974460	8	11	66.67	73.33	-6.66	1	0.735995726519207	0.101331319165948	5.28588567170173
chr8	24974460	24993714	9	11	75	73.33	1.67	1	1.08738609010346	0.140484012772465	9.45445210059098
chr8	24993714	25006685	9	10	75	66.67	8.33	0.695652173913044	1.47777793254377	0.211458863468422	12.3500240817113
chr8	25006685	25009122	8	8	66.67	53.33	13.34	0.69596625835689	1.71389424304176	0.286328344869481	11.4961969661108
chr8	25009122	25076105	7	8	58.33	53.33	5	1	1.21581867871888	0.207801629013265	7.41684200094084
chr8	25076105	29265522	6	8	50	53.33	-3.33	1	0.879344417371831	0.149009696126216	5.13072248905863
chr8	29265522	29353255	7	8	58.33	53.33	5	1	1.21581867871888	0.207801629013265	7.41684200094084
chr8	29353255	30436894	7	7	58.33	46.67	11.66	0.703567101897968	1.57213637580318	0.272210190575821	9.67965242456006
chr8	30436894	31682342	8	7	66.67	46.67	20	0.440795082334993	2.21542617416753	0.375380972752209	14.9557914097356
chr8	31682342	32044719	7	7	58.33	46.67	11.66	0.703567101897968	1.57213637580318	0.272210190575821	9.67965242456006
chr8	32044719	32153151	7	6	58.33	40	18.33	0.449481760667654	2.04175181088818	0.35266233801778	12.8990135264782
chr8	32153151	32218068	7	6	58.33	40	18.33	0.449481760667654	2.04175181088818	0.35266233801778	12.8990135264782
chr8	32218068	32714373	7	6	58.33	40	18.33	0.449481760667654	2.04175181088818	0.35266233801778	12.8990135264782
chr8	32714373	33051329	7	6	58.33	40	18.33	0.449481760667654	2.04175181088818	0.35266233801778	12.8990135264782
chr8	33051329	33089645	7	6	58.33	40	18.33	0.449481760667654	2.04175181088818	0.35266233801778	12.8990135264782
chr8	33089645	33093909	7	6	58.33	40	18.33	0.449481760667654	2.04175181088818	0.35266233801778	12.8990135264782
chr8	33093909	33195588	7	6	58.33	40	18.33	0.449481760667654	2.04175181088818	0.35266233801778	12.8990135264782
chr8	33195588	33782331	7	6	58.33	40	18.33	0.449481760667654	2.04175181088818	0.35266233801778	12.8990135264782
chr8	33782331	33801611	7	6	58.33	40	18.33	0.449481760667654	2.04175181088818	0.35266233801778	12.8990135264782
chr8	33801611	34132030	7	5	58.33	33.33	25	0.25756046125544	2.69016536758619	0.456130799821561	17.8525459410102
chr8	34132030	34149384	7	5	58.33	33.33	25	0.25756046125544	2.69016536758619	0.456130799821561	17.8525459410102
chr8	34149384	34185638	7	5	58.33	33.33	25	0.25756046125544	2.69016536758619	0.456130799821561	17.8525459410102
chr8	34185638	34266767	7	5	58.33	33.33	25	0.25756046125544	2.69016536758619	0.456130799821561	17.8525459410102
chr8	34266767	34287587	7	5	58.33	33.33	25	0.25756046125544	2.69016536758619	0.456130799821561	17.8525459410102
chr8	34287587	34321236	7	5	58.33	33.33	25	0.25756046125544	2.69016536758619	0.456130799821561	17.8525459410102
chr8	34321236	34341527	7	5	58.33	33.33	25	0.25756046125544	2.69016536758619	0.456130799821561	17.8525459410102
chr8	34341527	34418416	7	5	58.33	33.33	25	0.25756046125544	2.69016536758619	0.456130799821561	17.8525459410102
chr8	34418416	34524202	7	5	58.33	33.33	25	0.25756046125544	2.69016536758619	0.456130799821561	17.8525459410102
chr8	34524202	34687273	7	6	58.33	40	18.33	0.449481760667654	2.04175181088818	0.35266233801778	12.8990135264782
chr8	34687273	34791067	7	7	58.33	46.67	11.66	0.703567101897968	1.57213637580318	0.272210190575821	9.67965242456006
chr8	34791067	34791909	7	7	58.33	46.67	11.66	0.703567101897968	1.57213637580318	0.272210190575821	9.67965242456006
chr8	34791909	34843493	7	6	58.33	40	18.33	0.449481760667654	2.04175181088818	0.35266233801778	12.8990135264782
chr8	34843493	34878505	7	6	58.33	40	18.33	0.449481760667654	2.04175181088818	0.35266233801778	12.8990135264782
chr8	34878505	34967020	7	6	58.33	40	18.33	0.449481760667654	2.04175181088818	0.35266233801778	12.8990135264782
chr8	34967020	34980472	7	6	58.33	40	18.33	0.449481760667654	2.04175181088818	0.35266233801778	12.8990135264782
chr8	34980472	35056398	7	6	58.33	40	18.33	0.449481760667654	2.04175181088818	0.35266233801778	12.8990135264782
chr8	35056398	35076304	7	6	58.33	40	18.33	0.449481760667654	2.04175181088818	0.35266233801778	12.8990135264782
chr8	35076304	35281718	6	6	50	40	10	0.706824606272715	1.47740323286548	0.25229909577181	8.97509591098944
chr8	35281718	35443161	6	6	50	40	10	0.706824606272715	1.47740323286548	0.25229909577181	8.97509591098944
chr8	35443161	35804495	6	7	50	46.67	3.33	1	1.13721083598709	0.194904324319337	6.71097268162314
chr8	35804495	35811249	6	6	50	40	10	0.706824606272715	1.47740323286548	0.25229909577181	8.97509591098944
chr8	35811249	36377874	6	7	50	46.67	3.33	1	1.13721083598709	0.194904324319337	6.71097268162314
chr8	36377874	36553820	6	7	50	46.67	3.33	1	1.13721083598709	0.194904324319337	6.71097268162314
chr8	36553820	36750738	6	7	50	46.67	3.33	1	1.13721083598709	0.194904324319337	6.71097268162314
chr8	36750738	36779532	6	7	50	46.67	3.33	1	1.13721083598709	0.194904324319337	6.71097268162314
chr8	36779532	36812564	6	6	50	40	10	0.706824606272715	1.47740323286548	0.25229909577181	8.97509591098944
chr8	36812564	36904725	6	6	50	40	10	0.706824606272715	1.47740323286548	0.25229909577181	8.97509591098944
chr8	36904725	37012712	6	6	50	40	10	0.706824606272715	1.47740323286548	0.25229909577181	8.97509591098944
chr8	37012712	37102726	6	6	50	40	10	0.706824606272715	1.47740323286548	0.25229909577181	8.97509591098944
chr8	37102726	37125782	6	5	50	33.33	16.67	0.451653430250819	1.94806371306228	0.326217114828722	12.4914677069032
chr8	37125782	37180823	6	5	50	33.33	16.67	0.451653430250819	1.94806371306228	0.326217114828722	12.4914677069032
chr8	37180823	37327474	6	5	50	33.33	16.67	0.451653430250819	1.94806371306228	0.326217114828722	12.4914677069032
chr8	37327474	37347490	6	5	50	33.33	16.67	0.451653430250819	1.94806371306228	0.326217114828722	12.4914677069032
chr8	37347490	37378617	6	4	50	26.67	23.33	0.256598016781083	2.64394630989774	0.425185291086294	18.6828543714154
chr8	37378617	37397896	6	5	50	33.33	16.67	0.451653430250819	1.94806371306228	0.326217114828722	12.4914677069032
chr8	37397896	37409285	5	5	41.67	33.33	8.34	0.706331045003814	1.40961749118428	0.225248385986854	9.00740258401191
chr8	37409285	38272544	5	4	41.67	26.67	15	0.44790236460717	1.9145835746763	0.293675527417477	13.5319143970011
chr8	38272544	39220198	5	4	41.67	26.67	15	0.44790236460717	1.9145835746763	0.293675527417477	13.5319143970011
chr8	39220198	39230492	6	4	50	26.67	23.33	0.256598016781083	2.64394630989774	0.425185291086294	18.6828543714154
chr8	39230492	39233131	7	4	58.33	26.67	31.66	0.130246331942388	3.64686306138173	0.594433131121615	26.4783486462915
chr8	39233131	39365927	9	10	75	66.67	8.33	0.695652173913044	1.47777793254377	0.211458863468422	12.3500240817113
chr8	39365927	39387632	9	10	75	66.67	8.33	0.695652173913044	1.47777793254377	0.211458863468422	12.3500240817113
chr8	39387632	39408354	6	7	50	46.67	3.33	1	1.13721083598709	0.194904324319337	6.71097268162314
chr8	39408354	39408533	6	6	50	40	10	0.706824606272715	1.47740323286548	0.25229909577181	8.97509591098944
chr8	39408533	39429046	6	5	50	33.33	16.67	0.451653430250819	1.94806371306228	0.326217114828722	12.4914677069032
chr8	39429046	39429518	6	5	50	33.33	16.67	0.451653430250819	1.94806371306228	0.326217114828722	12.4914677069032
chr8	39429518	39449618	5	5	41.67	33.33	8.34	0.706331045003814	1.40961749118428	0.225248385986854	9.00740258401191
chr8	39449618	39567338	5	4	41.67	26.67	15	0.44790236460717	1.9145835746763	0.293675527417477	13.5319143970011
chr8	39567338	39728266	5	4	41.67	26.67	15	0.44790236460717	1.9145835746763	0.293675527417477	13.5319143970011
chr8	39728266	39804254	5	4	41.67	26.67	15	0.44790236460717	1.9145835746763	0.293675527417477	13.5319143970011
chr8	39804254	40124366	5	3	41.67	20	21.67	0.398067632850241	2.74313866621835	0.390811808872198	23.4725748771253
chr8	40124366	40291888	4	3	33.33	20	13.33	0.661835748792271	1.94810133866917	0.252245707078244	17.1431914968473
chr8	40291888	40463621	3	3	25	20	5	1	1.3190557122957	0.141539648613133	12.3524244525521
chr8	40463621	41000086	3	2	25	13.33	11.67	0.628019323671498	2.10423275818784	0.197721861426734	30.1004194434481
chr8	41000086	41189718	3	1	25	6.67	18.33	0.294017094017094	4.40794622373999	0.299826866317738	261.639104159587
chr8	41189718	43824061	3	1	25	6.67	18.33	0.294017094017094	4.40794622373999	0.299826866317738	261.639104159587
chr8	43824061	46847522	0	0	0	0	0	1	0	0	Inf
chr8	46847522	49039565	4	5	33.33	33.33	0	1	1	0.14497653555716	6.55325151966373
chr8	49039565	49102884	3	4	25	26.67	-1.67	1	0.91963655697017	0.105770275142384	7.11824769427429
chr8	49102884	49211781	3	2	25	13.33	11.67	0.628019323671498	2.10423275818784	0.197721861426734	30.1004194434481
chr8	49211781	49509263	4	3	33.33	20	13.33	0.661835748792271	1.94810133866917	0.252245707078244	17.1431914968473
chr8	49509263	49577822	4	3	33.33	20	13.33	0.661835748792271	1.94810133866917	0.252245707078244	17.1431914968473
chr8	49577822	49620474	4	3	33.33	20	13.33	0.661835748792271	1.94810133866917	0.252245707078244	17.1431914968473
chr8	49620474	49719000	3	3	25	20	5	1	1.3190557122957	0.141539648613133	12.3524244525521
chr8	49719000	49739605	4	3	33.33	20	13.33	0.661835748792271	1.94810133866917	0.252245707078244	17.1431914968473
chr8	49739605	49752588	4	2	33.33	13.33	20	0.357487922705314	3.10600891093169	0.350115025107368	41.9022451732562
chr8	49752588	49827383	4	1	33.33	6.67	26.66	0.138981791155704	6.50691364821674	0.524901478966971	367.842758177488
chr8	49827383	50090568	4	2	33.33	13.33	20	0.357487922705314	3.10600891093169	0.350115025107368	41.9022451732562
chr8	50090568	50128794	4	2	33.33	13.33	20	0.357487922705314	3.10600891093169	0.350115025107368	41.9022451732562
chr8	50128794	50133480	4	2	33.33	13.33	20	0.357487922705314	3.10600891093169	0.350115025107368	41.9022451732562
chr8	50133480	50199891	4	3	33.33	20	13.33	0.661835748792271	1.94810133866917	0.252245707078244	17.1431914968473
chr8	50199891	50242910	4	2	33.33	13.33	20	0.357487922705314	3.10600891093169	0.350115025107368	41.9022451732562
chr8	50242910	50281438	5	2	41.67	13.33	28.34	0.185024154589372	4.3695637223377	0.540407863269413	57.2975627607926
chr8	50281438	50283613	5	3	41.67	20	21.67	0.398067632850241	2.74313866621835	0.390811808872198	23.4725748771253
chr8	50283613	50291260	4	3	33.33	20	13.33	0.661835748792271	1.94810133866917	0.252245707078244	17.1431914968473
chr8	50291260	50304337	4	4	33.33	26.67	6.66	1	1.3587035412955	0.189183055046679	9.8686172076999
chr8	50304337	50310171	5	4	41.67	26.67	15	0.44790236460717	1.9145835746763	0.293675527417477	13.5319143970011
chr8	50310171	50419338	5	5	41.67	33.33	8.34	0.706331045003814	1.40961749118428	0.225248385986854	9.00740258401191
chr8	50419338	50943008	5	6	41.67	40	1.67	1	1.06869005374632	0.17427950389438	6.45031819091794
chr8	50943008	51017309	5	7	41.67	46.67	-5	1	0.822491065076997	0.134828273256077	4.81228181294077
chr8	51017309	51046639	5	6	41.67	40	1.67	1	1.06869005374632	0.17427950389438	6.45031819091794
chr8	51046639	51176471	5	7	41.67	46.67	-5	1	0.822491065076997	0.134828273256077	4.81228181294077
chr8	51176471	51186666	5	6	41.67	40	1.67	1	1.06869005374632	0.17427950389438	6.45031819091794
chr8	51186666	51189386	5	5	41.67	33.33	8.34	0.706331045003814	1.40961749118428	0.225248385986854	9.00740258401191
chr8	51189386	51293375	5	4	41.67	26.67	15	0.44790236460717	1.9145835746763	0.293675527417477	13.5319143970011
chr8	51293375	51328228	5	5	41.67	33.33	8.34	0.706331045003814	1.40961749118428	0.225248385986854	9.00740258401191
chr8	51328228	51460129	5	5	41.67	33.33	8.34	0.706331045003814	1.40961749118428	0.225248385986854	9.00740258401191
chr8	51460129	51462421	5	5	41.67	33.33	8.34	0.706331045003814	1.40961749118428	0.225248385986854	9.00740258401191
chr8	51462421	51535041	5	6	41.67	40	1.67	1	1.06869005374632	0.17427950389438	6.45031819091794
chr8	51535041	51656447	5	7	41.67	46.67	-5	1	0.822491065076997	0.134828273256077	4.81228181294077
chr8	51656447	51917290	5	6	41.67	40	1.67	1	1.06869005374632	0.17427950389438	6.45031819091794
chr8	51917290	51947323	4	6	33.33	40	-6.67	1	0.758025342754006	0.112229775069193	4.68658431566107
chr8	51947323	51995338	4	5	33.33	33.33	0	1	1	0.14497653555716	6.55325151966373
chr8	51995338	52038241	4	4	33.33	26.67	6.66	1	1.3587035412955	0.189183055046679	9.8686172076999
chr8	52038241	52148175	4	4	33.33	26.67	6.66	1	1.3587035412955	0.189183055046679	9.8686172076999
chr8	52148175	52157954	4	4	33.33	26.67	6.66	1	1.3587035412955	0.189183055046679	9.8686172076999
chr8	52157954	52279113	3	4	25	26.67	-1.67	1	0.91963655697017	0.105770275142384	7.11824769427429
chr8	52279113	52402430	3	5	25	33.33	-8.33	0.695652173913044	0.676691658454159	0.0809715020297703	4.72905218347271
chr8	52402430	52421646	3	4	25	26.67	-1.67	1	0.91963655697017	0.105770275142384	7.11824769427429
chr8	52421646	52531788	3	3	25	20	5	1	1.3190557122957	0.141539648613133	12.3524244525521
chr8	52531788	52674528	3	4	25	26.67	-1.67	1	0.91963655697017	0.105770275142384	7.11824769427429
chr8	52674528	52854046	3	4	25	26.67	-1.67	1	0.91963655697017	0.105770275142384	7.11824769427429
chr8	52854046	52893455	3	4	25	26.67	-1.67	1	0.91963655697017	0.105770275142384	7.11824769427429
chr8	52893455	52929131	3	4	25	26.67	-1.67	1	0.91963655697017	0.105770275142384	7.11824769427429
chr8	52929131	52931817	3	3	25	20	5	1	1.3190557122957	0.141539648613133	12.3524244525521
chr8	52931817	52945667	3	2	25	13.33	11.67	0.628019323671498	2.10423275818784	0.197721861426734	30.1004194434481
chr8	52945667	53017401	3	1	25	6.67	18.33	0.294017094017094	4.40794622373999	0.299826866317738	261.639104159587
chr8	53017401	53080780	3	1	25	6.67	18.33	0.294017094017094	4.40794622373999	0.299826866317738	261.639104159587
chr8	53080780	53298399	4	1	33.33	6.67	26.66	0.138981791155704	6.50691364821674	0.524901478966971	367.842758177488
chr8	53298399	53411601	3	1	25	6.67	18.33	0.294017094017094	4.40794622373999	0.299826866317738	261.639104159587
chr8	53411601	53813178	3	1	25	6.67	18.33	0.294017094017094	4.40794622373999	0.299826866317738	261.639104159587
chr8	53813178	54047423	4	1	33.33	6.67	26.66	0.138981791155704	6.50691364821674	0.524901478966971	367.842758177488
chr8	54047423	54115460	3	1	25	6.67	18.33	0.294017094017094	4.40794622373999	0.299826866317738	261.639104159587
chr8	54115460	54582832	3	2	25	13.33	11.67	0.628019323671498	2.10423275818784	0.197721861426734	30.1004194434481
chr8	54582832	54781370	3	3	25	20	5	1	1.3190557122957	0.141539648613133	12.3524244525521
chr8	54781370	54880449	3	3	25	20	5	1	1.3190557122957	0.141539648613133	12.3524244525521
chr8	54880449	55001762	2	3	16.67	20	-3.33	1	0.80658240054602	0.0567040160503527	8.58673564806531
[truncated: 1,724 more rows]
