# Supplementary material for: 1p36 deletion is a marker for tumour dissemination in microsatellite stable stage II-III colon cancer
Source: BMC Cancer. 2014 Nov 24;14:872. doi: 10.1186/1471-2407-14-872 (PMC4251789; doi:10.1186/1471-2407-14-872)
Supplement: Supplementary file 1 — Additional file 1: This file includes supplementary figures, genome-wide copy number estimates and statistics. (ZIP 5 MB) [file 12885_2014_5046_MOESM1_ESM.zip › Supplementary Data/MSS statistics Stage II/Relative Gain.Recurrence (SII excl MSI-H).No recurrence (SII excl MSI-H).txt]

Chromosome	Start (hg19)	End (hg19)	Observations in G1	Observations in G2	Frequency G1 (%)	Frequency G2 (%)	Frequency difference	Fisher's Exact test p-value	Odds Ratio	Lower 95% CI	Upper 95% CI
chr1	0	1282669	1	1	8.33	6.67	1.66	1	1.26130469840658	0.0148842175286	106.848309701706
chr1	1282669	5303408	1	0	8.33	0	8.33	0.444444444444445	Inf	0.0320509965820313	Inf
chr1	5303408	5390197	1	1	8.33	6.67	1.66	1	1.26130469840658	0.0148842175286	106.848309701706
chr1	5390197	9355434	1	0	8.33	0	8.33	0.444444444444445	Inf	0.0320509965820313	Inf
chr1	9355434	10261223	1	1	8.33	6.67	1.66	1	1.26130469840658	0.0148842175286	106.848309701706
chr1	10261223	14726333	1	1	8.33	6.67	1.66	1	1.26130469840658	0.0148842175286	106.848309701706
chr1	14726333	16829505	1	1	8.33	6.67	1.66	1	1.26130469840658	0.0148842175286	106.848309701706
chr1	16829505	16969763	1	2	8.33	13.33	-5	1	0.602138072302853	0.00919935448223762	13.066909643704
chr1	16969763	18220650	1	1	8.33	6.67	1.66	1	1.26130469840658	0.0148842175286	106.848309701706
chr1	18220650	31328384	1	0	8.33	0	8.33	0.444444444444445	Inf	0.0320509965820313	Inf
chr1	31328384	31730573	2	0	16.67	0	16.67	0.188034188034188	Inf	0.23994069514232	Inf
chr1	31730573	32251779	2	0	16.67	0	16.67	0.188034188034188	Inf	0.23994069514232	Inf
chr1	32251779	39067670	1	0	8.33	0	8.33	0.444444444444445	Inf	0.0320509965820313	Inf
chr1	39067670	39582716	1	1	8.33	6.67	1.66	1	1.26130469840658	0.0148842175286	106.848309701706
chr1	39582716	39787718	1	1	8.33	6.67	1.66	1	1.26130469840658	0.0148842175286	106.848309701706
chr1	39787718	42404443	1	0	8.33	0	8.33	0.444444444444445	Inf	0.0320509965820313	Inf
chr1	42404443	42551075	2	0	16.67	0	16.67	0.188034188034188	Inf	0.23994069514232	Inf
chr1	42551075	43105494	1	0	8.33	0	8.33	0.444444444444445	Inf	0.0320509965820313	Inf
chr1	43105494	43516289	1	1	8.33	6.67	1.66	1	1.26130469840658	0.0148842175286	106.848309701706
chr1	43516289	43613782	1	0	8.33	0	8.33	0.444444444444445	Inf	0.0320509965820313	Inf
chr1	43613782	45990640	1	1	8.33	6.67	1.66	1	1.26130469840658	0.0148842175286	106.848309701706
chr1	45990640	46244471	1	1	8.33	6.67	1.66	1	1.26130469840658	0.0148842175286	106.848309701706
chr1	46244471	46977303	1	1	8.33	6.67	1.66	1	1.26130469840658	0.0148842175286	106.848309701706
chr1	46977303	49021323	1	1	8.33	6.67	1.66	1	1.26130469840658	0.0148842175286	106.848309701706
chr1	49021323	49124871	1	2	8.33	13.33	-5	1	0.602138072302853	0.00919935448223762	13.066909643704
chr1	49124871	51000765	1	1	8.33	6.67	1.66	1	1.26130469840658	0.0148842175286	106.848309701706
chr1	51000765	53631828	1	0	8.33	0	8.33	0.444444444444445	Inf	0.0320509965820313	Inf
chr1	53631828	53762856	2	0	16.67	0	16.67	0.188034188034188	Inf	0.23994069514232	Inf
chr1	53762856	56433649	1	0	8.33	0	8.33	0.444444444444445	Inf	0.0320509965820313	Inf
chr1	56433649	58317599	1	0	8.33	0	8.33	0.444444444444445	Inf	0.0320509965820313	Inf
chr1	58317599	58414833	1	0	8.33	0	8.33	0.444444444444445	Inf	0.0320509965820313	Inf
chr1	58414833	62716300	1	0	8.33	0	8.33	0.444444444444445	Inf	0.0320509965820313	Inf
chr1	62716300	62789726	1	0	8.33	0	8.33	0.444444444444445	Inf	0.0320509965820313	Inf
chr1	62789726	64097204	1	0	8.33	0	8.33	0.444444444444445	Inf	0.0320509965820313	Inf
chr1	64097204	64172431	1	1	8.33	6.67	1.66	1	1.26130469840658	0.0148842175286	106.848309701706
chr1	64172431	72713907	1	0	8.33	0	8.33	0.444444444444445	Inf	0.0320509965820313	Inf
chr1	72713907	72740013	2	0	16.67	0	16.67	0.188034188034188	Inf	0.23994069514232	Inf
chr1	72740013	72740403	3	0	25	0	25	0.0752136752136752	Inf	0.553645958384501	Inf
chr1	72740403	72746574	4	0	33.33	0	33.33	0.0282051282051282	Inf	0.947726676265331	Inf
chr1	72746574	72748221	5	0	41.67	0	41.67	0.00981047937569678	Inf	1.43543635672283	Inf
chr1	72748221	72765894	5	1	41.67	6.67	35	0.060163507989595	9.14556586410355	0.805013572425503	504.118612300299
chr1	72765894	72768458	9	8	75	53.33	21.67	0.424408848207475	2.53179384997338	0.396972133745791	20.5443900933184
chr1	72768458	72768926	10	9	83.33	60	23.33	0.235748792270531	3.18952136731965	0.42190893104143	40.2808448373111
chr1	72768926	72777107	10	10	83.33	66.67	16.66	0.408212560386473	2.41831714404333	0.302085151363543	31.1482571021116
chr1	72777107	72811532	11	10	91.67	66.67	25	0.181902638424377	5.18973465329298	0.462009792073837	282.80813851359
chr1	72811532	72814597	10	10	83.33	66.67	16.66	0.408212560386473	2.41831714404333	0.302085151363543	31.1482571021116
chr1	72814597	72816882	4	2	33.33	13.33	20	0.357487922705314	3.10600891093169	0.350115025107368	41.9022451732562
chr1	72816882	72817810	3	2	25	13.33	11.67	0.628019323671498	2.10423275818784	0.197721861426734	30.1004194434481
chr1	72817810	72818695	3	1	25	6.67	18.33	0.294017094017094	4.40794622373999	0.299826866317738	261.639104159587
chr1	72818695	72825407	3	0	25	0	25	0.0752136752136752	Inf	0.553645958384501	Inf
chr1	72825407	72828145	2	0	16.67	0	16.67	0.188034188034188	Inf	0.23994069514232	Inf
chr1	72828145	83108932	1	0	8.33	0	8.33	0.444444444444445	Inf	0.0320509965820313	Inf
chr1	83108932	83219296	1	0	8.33	0	8.33	0.444444444444445	Inf	0.0320509965820313	Inf
chr1	83219296	106016291	1	0	8.33	0	8.33	0.444444444444445	Inf	0.0320509965820313	Inf
chr1	106016291	106124746	1	1	8.33	6.67	1.66	1	1.26130469840658	0.0148842175286	106.848309701706
chr1	106124746	110219553	1	0	8.33	0	8.33	0.444444444444445	Inf	0.0320509965820313	Inf
chr1	110219553	110220332	1	1	8.33	6.67	1.66	1	1.26130469840658	0.0148842175286	106.848309701706
chr1	110220332	110250866	2	1	16.67	6.67	10	0.569230769230769	2.69485200278592	0.124136140613192	176.548372873294
chr1	110250866	110251150	2	0	16.67	0	16.67	0.188034188034188	Inf	0.23994069514232	Inf
chr1	110251150	114606743	1	0	8.33	0	8.33	0.444444444444445	Inf	0.0320509965820313	Inf
chr1	114606743	114711158	2	0	16.67	0	16.67	0.188034188034188	Inf	0.23994069514232	Inf
chr1	114711158	119841119	1	0	8.33	0	8.33	0.444444444444445	Inf	0.0320509965820313	Inf
chr1	119841119	119906116	2	0	16.67	0	16.67	0.188034188034188	Inf	0.23994069514232	Inf
chr1	119906116	120107863	1	0	8.33	0	8.33	0.444444444444445	Inf	0.0320509965820313	Inf
chr1	120107863	120156630	1	1	8.33	6.67	1.66	1	1.26130469840658	0.0148842175286	106.848309701706
chr1	120156630	121482991	1	0	8.33	0	8.33	0.444444444444445	Inf	0.0320509965820313	Inf
chr1	121482991	142702814	0	0	0	0	0	1	0	0	Inf
chr1	142702814	145676238	5	2	41.67	13.33	28.34	0.185024154589372	4.3695637223377	0.540407863269413	57.2975627607926
chr1	145676238	146902173	5	2	41.67	13.33	28.34	0.185024154589372	4.3695637223377	0.540407863269413	57.2975627607926
chr1	146902173	146968167	5	2	41.67	13.33	28.34	0.185024154589372	4.3695637223377	0.540407863269413	57.2975627607926
chr1	146968167	146969670	5	2	41.67	13.33	28.34	0.185024154589372	4.3695637223377	0.540407863269413	57.2975627607926
chr1	146969670	147244350	5	2	41.67	13.33	28.34	0.185024154589372	4.3695637223377	0.540407863269413	57.2975627607926
chr1	147244350	151587756	5	2	41.67	13.33	28.34	0.185024154589372	4.3695637223377	0.540407863269413	57.2975627607926
chr1	151587756	151602648	5	2	41.67	13.33	28.34	0.185024154589372	4.3695637223377	0.540407863269413	57.2975627607926
chr1	151602648	151668636	5	2	41.67	13.33	28.34	0.185024154589372	4.3695637223377	0.540407863269413	57.2975627607926
chr1	151668636	151762677	5	2	41.67	13.33	28.34	0.185024154589372	4.3695637223377	0.540407863269413	57.2975627607926
chr1	151762677	151833280	5	2	41.67	13.33	28.34	0.185024154589372	4.3695637223377	0.540407863269413	57.2975627607926
chr1	151833280	151844913	5	2	41.67	13.33	28.34	0.185024154589372	4.3695637223377	0.540407863269413	57.2975627607926
chr1	151844913	151896484	5	2	41.67	13.33	28.34	0.185024154589372	4.3695637223377	0.540407863269413	57.2975627607926
chr1	151896484	151993276	6	2	50	13.33	36.67	0.0869565217391304	6.01794029542035	0.779761537335323	78.2144522294217
chr1	151993276	152020632	6	2	50	13.33	36.67	0.0869565217391304	6.01794029542035	0.779761537335323	78.2144522294217
chr1	152020632	152142546	5	2	41.67	13.33	28.34	0.185024154589372	4.3695637223377	0.540407863269413	57.2975627607926
chr1	152142546	152536659	5	2	41.67	13.33	28.34	0.185024154589372	4.3695637223377	0.540407863269413	57.2975627607926
chr1	152536659	152547919	4	2	33.33	13.33	20	0.357487922705314	3.10600891093169	0.350115025107368	41.9022451732562
chr1	152547919	152547986	3	2	25	13.33	11.67	0.628019323671498	2.10423275818784	0.197721861426734	30.1004194434481
chr1	152547986	152548103	3	1	25	6.67	18.33	0.294017094017094	4.40794622373999	0.299826866317738	261.639104159587
chr1	152548103	152586558	2	1	16.67	6.67	10	0.569230769230769	2.69485200278592	0.124136140613192	176.548372873294
chr1	152586558	152588544	3	1	25	6.67	18.33	0.294017094017094	4.40794622373999	0.299826866317738	261.639104159587
chr1	152588544	152894491	4	1	33.33	6.67	26.66	0.138981791155704	6.50691364821674	0.524901478966971	367.842758177488
chr1	152894491	152960865	4	1	33.33	6.67	26.66	0.138981791155704	6.50691364821674	0.524901478966971	367.842758177488
chr1	152960865	153062058	4	0	33.33	0	33.33	0.0282051282051282	Inf	0.947726676265331	Inf
chr1	153062058	153099116	4	1	33.33	6.67	26.66	0.138981791155704	6.50691364821674	0.524901478966971	367.842758177488
chr1	153099116	153140672	4	2	33.33	13.33	20	0.357487922705314	3.10600891093169	0.350115025107368	41.9022451732562
chr1	153140672	153474782	5	2	41.67	13.33	28.34	0.185024154589372	4.3695637223377	0.540407863269413	57.2975627607926
chr1	153474782	153659420	5	2	41.67	13.33	28.34	0.185024154589372	4.3695637223377	0.540407863269413	57.2975627607926
chr1	153659420	157073208	5	2	41.67	13.33	28.34	0.185024154589372	4.3695637223377	0.540407863269413	57.2975627607926
chr1	157073208	157549650	4	2	33.33	13.33	20	0.357487922705314	3.10600891093169	0.350115025107368	41.9022451732562
chr1	157549650	160762435	4	1	33.33	6.67	26.66	0.138981791155704	6.50691364821674	0.524901478966971	367.842758177488
chr1	160762435	160788540	5	1	41.67	6.67	35	0.060163507989595	9.14556586410355	0.805013572425503	504.118612300299
chr1	160788540	160892991	6	1	50	6.67	43.33	0.0237458193979933	12.5677112453907	1.15702421636661	685.322922342162
chr1	160892991	160900991	5	1	41.67	6.67	35	0.060163507989595	9.14556586410355	0.805013572425503	504.118612300299
chr1	160900991	161834315	4	1	33.33	6.67	26.66	0.138981791155704	6.50691364821674	0.524901478966971	367.842758177488
chr1	161834315	161992153	4	0	33.33	0	33.33	0.0282051282051282	Inf	0.947726676265331	Inf
chr1	161992153	162050852	5	0	41.67	0	41.67	0.00981047937569678	Inf	1.43543635672283	Inf
chr1	162050852	164184769	5	1	41.67	6.67	35	0.060163507989595	9.14556586410355	0.805013572425503	504.118612300299
chr1	164184769	164401946	5	1	41.67	6.67	35	0.060163507989595	9.14556586410355	0.805013572425503	504.118612300299
chr1	164401946	164532219	5	2	41.67	13.33	28.34	0.185024154589372	4.3695637223377	0.540407863269413	57.2975627607926
chr1	164532219	165562449	5	1	41.67	6.67	35	0.060163507989595	9.14556586410355	0.805013572425503	504.118612300299
chr1	165562449	165697454	5	2	41.67	13.33	28.34	0.185024154589372	4.3695637223377	0.540407863269413	57.2975627607926
chr1	165697454	166807526	5	1	41.67	6.67	35	0.060163507989595	9.14556586410355	0.805013572425503	504.118612300299
chr1	166807526	166856201	5	1	41.67	6.67	35	0.060163507989595	9.14556586410355	0.805013572425503	504.118612300299
chr1	166856201	166962786	6	1	50	6.67	43.33	0.0237458193979933	12.5677112453907	1.15702421636661	685.322922342162
chr1	166962786	167007823	6	1	50	6.67	43.33	0.0237458193979933	12.5677112453907	1.15702421636661	685.322922342162
chr1	167007823	167026433	5	1	41.67	6.67	35	0.060163507989595	9.14556586410355	0.805013572425503	504.118612300299
chr1	167026433	167087663	5	2	41.67	13.33	28.34	0.185024154589372	4.3695637223377	0.540407863269413	57.2975627607926
chr1	167087663	171713221	5	1	41.67	6.67	35	0.060163507989595	9.14556586410355	0.805013572425503	504.118612300299
chr1	171713221	171733065	5	1	41.67	6.67	35	0.060163507989595	9.14556586410355	0.805013572425503	504.118612300299
chr1	171733065	171811512	6	1	50	6.67	43.33	0.0237458193979933	12.5677112453907	1.15702421636661	685.322922342162
chr1	171811512	171823940	7	1	58.33	6.67	51.66	0.00847268673355629	17.1915262711117	1.61042422958068	938.003212970742
chr1	171823940	171833144	7	1	58.33	6.67	51.66	0.00847268673355629	17.1915262711117	1.61042422958068	938.003212970742
chr1	171833144	171890437	6	1	50	6.67	43.33	0.0237458193979933	12.5677112453907	1.15702421636661	685.322922342162
chr1	171890437	172696368	5	1	41.67	6.67	35	0.060163507989595	9.14556586410355	0.805013572425503	504.118612300299
chr1	172696368	172862961	5	2	41.67	13.33	28.34	0.185024154589372	4.3695637223377	0.540407863269413	57.2975627607926
chr1	172862961	175386793	5	1	41.67	6.67	35	0.060163507989595	9.14556586410355	0.805013572425503	504.118612300299
chr1	175386793	175439238	6	1	50	6.67	43.33	0.0237458193979933	12.5677112453907	1.15702421636661	685.322922342162
chr1	175439238	175764324	5	1	41.67	6.67	35	0.060163507989595	9.14556586410355	0.805013572425503	504.118612300299
chr1	175764324	181181280	4	1	33.33	6.67	26.66	0.138981791155704	6.50691364821674	0.524901478966971	367.842758177488
chr1	181181280	181239599	4	2	33.33	13.33	20	0.357487922705314	3.10600891093169	0.350115025107368	41.9022451732562
chr1	181239599	182938335	4	1	33.33	6.67	26.66	0.138981791155704	6.50691364821674	0.524901478966971	367.842758177488
chr1	182938335	183510476	4	1	33.33	6.67	26.66	0.138981791155704	6.50691364821674	0.524901478966971	367.842758177488
chr1	183510476	184317928	3	1	25	6.67	18.33	0.294017094017094	4.40794622373999	0.299826866317738	261.639104159587
chr1	184317928	185967153	3	2	25	13.33	11.67	0.628019323671498	2.10423275818784	0.197721861426734	30.1004194434481
chr1	185967153	186088308	3	1	25	6.67	18.33	0.294017094017094	4.40794622373999	0.299826866317738	261.639104159587
chr1	186088308	186113011	3	1	25	6.67	18.33	0.294017094017094	4.40794622373999	0.299826866317738	261.639104159587
chr1	186113011	186858150	3	1	25	6.67	18.33	0.294017094017094	4.40794622373999	0.299826866317738	261.639104159587
chr1	186858150	186924211	3	2	25	13.33	11.67	0.628019323671498	2.10423275818784	0.197721861426734	30.1004194434481
chr1	186924211	186937446	3	1	25	6.67	18.33	0.294017094017094	4.40794622373999	0.299826866317738	261.639104159587
chr1	186937446	187491111	3	1	25	6.67	18.33	0.294017094017094	4.40794622373999	0.299826866317738	261.639104159587
chr1	187491111	187983837	3	1	25	6.67	18.33	0.294017094017094	4.40794622373999	0.299826866317738	261.639104159587
chr1	187983837	188117642	3	1	25	6.67	18.33	0.294017094017094	4.40794622373999	0.299826866317738	261.639104159587
chr1	188117642	188248433	3	1	25	6.67	18.33	0.294017094017094	4.40794622373999	0.299826866317738	261.639104159587
chr1	188248433	188931453	3	1	25	6.67	18.33	0.294017094017094	4.40794622373999	0.299826866317738	261.639104159587
chr1	188931453	189048379	3	1	25	6.67	18.33	0.294017094017094	4.40794622373999	0.299826866317738	261.639104159587
chr1	189048379	189809386	3	1	25	6.67	18.33	0.294017094017094	4.40794622373999	0.299826866317738	261.639104159587
chr1	189809386	189943023	3	1	25	6.67	18.33	0.294017094017094	4.40794622373999	0.299826866317738	261.639104159587
chr1	189943023	190322346	3	1	25	6.67	18.33	0.294017094017094	4.40794622373999	0.299826866317738	261.639104159587
chr1	190322346	190469772	3	1	25	6.67	18.33	0.294017094017094	4.40794622373999	0.299826866317738	261.639104159587
chr1	190469772	190886646	3	1	25	6.67	18.33	0.294017094017094	4.40794622373999	0.299826866317738	261.639104159587
chr1	190886646	191088177	3	1	25	6.67	18.33	0.294017094017094	4.40794622373999	0.299826866317738	261.639104159587
chr1	191088177	191246082	3	1	25	6.67	18.33	0.294017094017094	4.40794622373999	0.299826866317738	261.639104159587
chr1	191246082	192394459	3	1	25	6.67	18.33	0.294017094017094	4.40794622373999	0.299826866317738	261.639104159587
chr1	192394459	192428392	4	1	33.33	6.67	26.66	0.138981791155704	6.50691364821674	0.524901478966971	367.842758177488
chr1	192428392	192541602	4	1	33.33	6.67	26.66	0.138981791155704	6.50691364821674	0.524901478966971	367.842758177488
chr1	192541602	192667542	3	1	25	6.67	18.33	0.294017094017094	4.40794622373999	0.299826866317738	261.639104159587
chr1	192667542	192794564	3	1	25	6.67	18.33	0.294017094017094	4.40794622373999	0.299826866317738	261.639104159587
chr1	192794564	194376036	3	1	25	6.67	18.33	0.294017094017094	4.40794622373999	0.299826866317738	261.639104159587
chr1	194376036	196170923	3	1	25	6.67	18.33	0.294017094017094	4.40794622373999	0.299826866317738	261.639104159587
chr1	196170923	197150631	3	1	25	6.67	18.33	0.294017094017094	4.40794622373999	0.299826866317738	261.639104159587
chr1	197150631	197311165	3	1	25	6.67	18.33	0.294017094017094	4.40794622373999	0.299826866317738	261.639104159587
chr1	197311165	197834480	3	1	25	6.67	18.33	0.294017094017094	4.40794622373999	0.299826866317738	261.639104159587
chr1	197834480	197971364	3	1	25	6.67	18.33	0.294017094017094	4.40794622373999	0.299826866317738	261.639104159587
chr1	197971364	198394500	3	1	25	6.67	18.33	0.294017094017094	4.40794622373999	0.299826866317738	261.639104159587
chr1	198394500	199953761	3	1	25	6.67	18.33	0.294017094017094	4.40794622373999	0.299826866317738	261.639104159587
chr1	199953761	200068642	3	2	25	13.33	11.67	0.628019323671498	2.10423275818784	0.197721861426734	30.1004194434481
chr1	200068642	200373874	3	1	25	6.67	18.33	0.294017094017094	4.40794622373999	0.299826866317738	261.639104159587
chr1	200373874	200662294	4	1	33.33	6.67	26.66	0.138981791155704	6.50691364821674	0.524901478966971	367.842758177488
chr1	200662294	202168311	4	2	33.33	13.33	20	0.357487922705314	3.10600891093169	0.350115025107368	41.9022451732562
chr1	202168311	202330224	5	2	41.67	13.33	28.34	0.185024154589372	4.3695637223377	0.540407863269413	57.2975627607926
chr1	202330224	202978108	4	2	33.33	13.33	20	0.357487922705314	3.10600891093169	0.350115025107368	41.9022451732562
chr1	202978108	204144761	5	2	41.67	13.33	28.34	0.185024154589372	4.3695637223377	0.540407863269413	57.2975627607926
chr1	204144761	204146242	5	2	41.67	13.33	28.34	0.185024154589372	4.3695637223377	0.540407863269413	57.2975627607926
chr1	204146242	204256483	5	3	41.67	20	21.67	0.398067632850241	2.74313866621835	0.390811808872198	23.4725748771253
chr1	204256483	204257909	5	2	41.67	13.33	28.34	0.185024154589372	4.3695637223377	0.540407863269413	57.2975627607926
chr1	204257909	204768154	4	2	33.33	13.33	20	0.357487922705314	3.10600891093169	0.350115025107368	41.9022451732562
chr1	204768154	204888000	4	2	33.33	13.33	20	0.357487922705314	3.10600891093169	0.350115025107368	41.9022451732562
chr1	204888000	204891757	5	2	41.67	13.33	28.34	0.185024154589372	4.3695637223377	0.540407863269413	57.2975627607926
chr1	204891757	207264933	5	2	41.67	13.33	28.34	0.185024154589372	4.3695637223377	0.540407863269413	57.2975627607926
chr1	207264933	207882677	4	2	33.33	13.33	20	0.357487922705314	3.10600891093169	0.350115025107368	41.9022451732562
chr1	207882677	208181306	4	2	33.33	13.33	20	0.357487922705314	3.10600891093169	0.350115025107368	41.9022451732562
chr1	208181306	208447691	4	2	33.33	13.33	20	0.357487922705314	3.10600891093169	0.350115025107368	41.9022451732562
chr1	208447691	208450101	3	2	25	13.33	11.67	0.628019323671498	2.10423275818784	0.197721861426734	30.1004194434481
chr1	208450101	208571718	3	1	25	6.67	18.33	0.294017094017094	4.40794622373999	0.299826866317738	261.639104159587
chr1	208571718	209083895	3	1	25	6.67	18.33	0.294017094017094	4.40794622373999	0.299826866317738	261.639104159587
chr1	209083895	209183479	3	1	25	6.67	18.33	0.294017094017094	4.40794622373999	0.299826866317738	261.639104159587
chr1	209183479	209629836	3	1	25	6.67	18.33	0.294017094017094	4.40794622373999	0.299826866317738	261.639104159587
chr1	209629836	209666079	3	1	25	6.67	18.33	0.294017094017094	4.40794622373999	0.299826866317738	261.639104159587
chr1	209666079	209677223	3	1	25	6.67	18.33	0.294017094017094	4.40794622373999	0.299826866317738	261.639104159587
chr1	209677223	214426424	3	1	25	6.67	18.33	0.294017094017094	4.40794622373999	0.299826866317738	261.639104159587
chr1	214426424	214862771	3	1	25	6.67	18.33	0.294017094017094	4.40794622373999	0.299826866317738	261.639104159587
chr1	214862771	214863082	3	2	25	13.33	11.67	0.628019323671498	2.10423275818784	0.197721861426734	30.1004194434481
chr1	214863082	214911802	3	2	25	13.33	11.67	0.628019323671498	2.10423275818784	0.197721861426734	30.1004194434481
chr1	214911802	214946019	4	2	33.33	13.33	20	0.357487922705314	3.10600891093169	0.350115025107368	41.9022451732562
chr1	214946019	214999361	4	2	33.33	13.33	20	0.357487922705314	3.10600891093169	0.350115025107368	41.9022451732562
chr1	214999361	215004599	4	1	33.33	6.67	26.66	0.138981791155704	6.50691364821674	0.524901478966971	367.842758177488
chr1	215004599	215012423	4	1	33.33	6.67	26.66	0.138981791155704	6.50691364821674	0.524901478966971	367.842758177488
chr1	215012423	215046296	4	1	33.33	6.67	26.66	0.138981791155704	6.50691364821674	0.524901478966971	367.842758177488
chr1	215046296	215183085	3	1	25	6.67	18.33	0.294017094017094	4.40794622373999	0.299826866317738	261.639104159587
chr1	215183085	215972732	3	1	25	6.67	18.33	0.294017094017094	4.40794622373999	0.299826866317738	261.639104159587
chr1	215972732	216320751	3	1	25	6.67	18.33	0.294017094017094	4.40794622373999	0.299826866317738	261.639104159587
chr1	216320751	219414089	3	1	25	6.67	18.33	0.294017094017094	4.40794622373999	0.299826866317738	261.639104159587
chr1	219414089	220112202	3	1	25	6.67	18.33	0.294017094017094	4.40794622373999	0.299826866317738	261.639104159587
chr1	220112202	220208974	3	1	25	6.67	18.33	0.294017094017094	4.40794622373999	0.299826866317738	261.639104159587
chr1	220208974	223673190	3	1	25	6.67	18.33	0.294017094017094	4.40794622373999	0.299826866317738	261.639104159587
chr1	223673190	224269505	3	2	25	13.33	11.67	0.628019323671498	2.10423275818784	0.197721861426734	30.1004194434481
chr1	224269505	224805411	3	2	25	13.33	11.67	0.628019323671498	2.10423275818784	0.197721861426734	30.1004194434481
chr1	224805411	224900055	3	2	25	13.33	11.67	0.628019323671498	2.10423275818784	0.197721861426734	30.1004194434481
chr1	224900055	225880038	3	1	25	6.67	18.33	0.294017094017094	4.40794622373999	0.299826866317738	261.639104159587
chr1	225880038	230228742	3	2	25	13.33	11.67	0.628019323671498	2.10423275818784	0.197721861426734	30.1004194434481
chr1	230228742	230328196	3	2	25	13.33	11.67	0.628019323671498	2.10423275818784	0.197721861426734	30.1004194434481
chr1	230328196	232507194	3	2	25	13.33	11.67	0.628019323671498	2.10423275818784	0.197721861426734	30.1004194434481
chr1	232507194	232638184	3	1	25	6.67	18.33	0.294017094017094	4.40794622373999	0.299826866317738	261.639104159587
chr1	232638184	232726409	3	2	25	13.33	11.67	0.628019323671498	2.10423275818784	0.197721861426734	30.1004194434481
chr1	232726409	237815856	3	1	25	6.67	18.33	0.294017094017094	4.40794622373999	0.299826866317738	261.639104159587
chr1	237815856	238264172	4	1	33.33	6.67	26.66	0.138981791155704	6.50691364821674	0.524901478966971	367.842758177488
chr1	238264172	240548294	3	1	25	6.67	18.33	0.294017094017094	4.40794622373999	0.299826866317738	261.639104159587
chr1	240548294	241526165	4	1	33.33	6.67	26.66	0.138981791155704	6.50691364821674	0.524901478966971	367.842758177488
chr1	241526165	241601886	4	1	33.33	6.67	26.66	0.138981791155704	6.50691364821674	0.524901478966971	367.842758177488
chr1	241601886	245124655	4	1	33.33	6.67	26.66	0.138981791155704	6.50691364821674	0.524901478966971	367.842758177488
chr1	245124655	245229526	4	1	33.33	6.67	26.66	0.138981791155704	6.50691364821674	0.524901478966971	367.842758177488
chr1	245229526	245521026	4	1	33.33	6.67	26.66	0.138981791155704	6.50691364821674	0.524901478966971	367.842758177488
chr1	245521026	248343933	4	1	33.33	6.67	26.66	0.138981791155704	6.50691364821674	0.524901478966971	367.842758177488
chr1	248343933	248491926	4	1	33.33	6.67	26.66	0.138981791155704	6.50691364821674	0.524901478966971	367.842758177488
chr1	248491926	248703504	4	1	33.33	6.67	26.66	0.138981791155704	6.50691364821674	0.524901478966971	367.842758177488
chr1	248703504	248812363	5	1	41.67	6.67	35	0.060163507989595	9.14556586410355	0.805013572425503	504.118612300299
chr1	248812363	249250621	5	1	41.67	6.67	35	0.060163507989595	9.14556586410355	0.805013572425503	504.118612300299
chr2	0	589746	1	2	8.33	13.33	-5	1	0.602138072302853	0.00919935448223762	13.066909643704
chr2	589746	590360	2	2	16.67	13.33	3.34	1	1.28730507094467	0.0801285803890371	20.7193274603319
chr2	590360	651235	3	2	25	13.33	11.67	0.628019323671498	2.10423275818784	0.197721861426734	30.1004194434481
chr2	651235	651503	3	2	25	13.33	11.67	0.628019323671498	2.10423275818784	0.197721861426734	30.1004194434481
chr2	651503	651620	1	2	8.33	13.33	-5	1	0.602138072302853	0.00919935448223762	13.066909643704
chr2	651620	4141285	0	2	0	13.33	-13.33	0.487179487179487	0	0	6.63043505261078
chr2	4141285	4227047	0	1	0	6.67	-6.67	1	0	0	48.7136550464301
chr2	4227047	8364523	0	2	0	13.33	-13.33	0.487179487179487	0	0	6.63043505261078
chr2	8364523	12845256	1	2	8.33	13.33	-5	1	0.602138072302853	0.00919935448223762	13.066909643704
chr2	12845256	14545952	0	2	0	13.33	-13.33	0.487179487179487	0	0	6.63043505261078
chr2	14545952	14686555	0	2	0	13.33	-13.33	0.487179487179487	0	0	6.63043505261078
chr2	14686555	16646396	0	2	0	13.33	-13.33	0.487179487179487	0	0	6.63043505261078
chr2	16646396	16704760	0	3	0	20	-20	0.230769230769231	0	0	2.93163654774379
chr2	16704760	17438184	0	2	0	13.33	-13.33	0.487179487179487	0	0	6.63043505261078
chr2	17438184	17535156	0	3	0	20	-20	0.230769230769231	0	0	2.93163654774379
chr2	17535156	26793013	0	2	0	13.33	-13.33	0.487179487179487	0	0	6.63043505261078
chr2	26793013	26966488	0	2	0	13.33	-13.33	0.487179487179487	0	0	6.63043505261078
chr2	26966488	29115435	0	2	0	13.33	-13.33	0.487179487179487	0	0	6.63043505261078
chr2	29115435	30030061	0	2	0	13.33	-13.33	0.487179487179487	0	0	6.63043505261078
chr2	30030061	30114357	1	2	8.33	13.33	-5	1	0.602138072302853	0.00919935448223762	13.066909643704
chr2	30114357	33921651	0	2	0	13.33	-13.33	0.487179487179487	0	0	6.63043505261078
chr2	33921651	37856351	0	2	0	13.33	-13.33	0.487179487179487	0	0	6.63043505261078
chr2	37856351	37905440	0	3	0	20	-20	0.230769230769231	0	0	2.93163654774379
chr2	37905440	39953614	0	2	0	13.33	-13.33	0.487179487179487	0	0	6.63043505261078
chr2	39953614	40059807	1	2	8.33	13.33	-5	1	0.602138072302853	0.00919935448223762	13.066909643704
chr2	40059807	41367456	0	2	0	13.33	-13.33	0.487179487179487	0	0	6.63043505261078
chr2	41367456	41443972	1	2	8.33	13.33	-5	1	0.602138072302853	0.00919935448223762	13.066909643704
chr2	41443972	41558250	0	2	0	13.33	-13.33	0.487179487179487	0	0	6.63043505261078
chr2	41558250	41671964	0	3	0	20	-20	0.230769230769231	0	0	2.93163654774379
chr2	41671964	41940680	0	2	0	13.33	-13.33	0.487179487179487	0	0	6.63043505261078
chr2	41940680	42781882	1	2	8.33	13.33	-5	1	0.602138072302853	0.00919935448223762	13.066909643704
chr2	42781882	42949710	2	2	16.67	13.33	3.34	1	1.28730507094467	0.0801285803890371	20.7193274603319
chr2	42949710	43222874	2	2	16.67	13.33	3.34	1	1.28730507094467	0.0801285803890371	20.7193274603319
chr2	43222874	43767402	2	2	16.67	13.33	3.34	1	1.28730507094467	0.0801285803890371	20.7193274603319
chr2	43767402	45099002	1	2	8.33	13.33	-5	1	0.602138072302853	0.00919935448223762	13.066909643704
chr2	45099002	45203626	2	2	16.67	13.33	3.34	1	1.28730507094467	0.0801285803890371	20.7193274603319
chr2	45203626	48556568	1	2	8.33	13.33	-5	1	0.602138072302853	0.00919935448223762	13.066909643704
chr2	48556568	52736995	0	2	0	13.33	-13.33	0.487179487179487	0	0	6.63043505261078
chr2	52736995	52784752	0	1	0	6.67	-6.67	1	0	0	48.7136550464301
chr2	52784752	56743564	0	2	0	13.33	-13.33	0.487179487179487	0	0	6.63043505261078
chr2	56743564	56743710	0	3	0	20	-20	0.230769230769231	0	0	2.93163654774379
chr2	56743710	56839071	0	2	0	13.33	-13.33	0.487179487179487	0	0	6.63043505261078
chr2	56839071	56843710	0	1	0	6.67	-6.67	1	0	0	48.7136550464301
chr2	56843710	57398467	0	2	0	13.33	-13.33	0.487179487179487	0	0	6.63043505261078
chr2	57398467	57441801	0	3	0	20	-20	0.230769230769231	0	0	2.93163654774379
chr2	57441801	60936164	0	2	0	13.33	-13.33	0.487179487179487	0	0	6.63043505261078
chr2	60936164	62069226	0	2	0	13.33	-13.33	0.487179487179487	0	0	6.63043505261078
chr2	62069226	65716030	1	2	8.33	13.33	-5	1	0.602138072302853	0.00919935448223762	13.066909643704
chr2	65716030	69520333	0	2	0	13.33	-13.33	0.487179487179487	0	0	6.63043505261078
chr2	69520333	69691968	1	2	8.33	13.33	-5	1	0.602138072302853	0.00919935448223762	13.066909643704
chr2	69691968	71053664	1	2	8.33	13.33	-5	1	0.602138072302853	0.00919935448223762	13.066909643704
chr2	71053664	74969776	1	2	8.33	13.33	-5	1	0.602138072302853	0.00919935448223762	13.066909643704
chr2	74969776	79567971	0	2	0	13.33	-13.33	0.487179487179487	0	0	6.63043505261078
chr2	79567971	79629951	0	2	0	13.33	-13.33	0.487179487179487	0	0	6.63043505261078
chr2	79629951	79907578	0	2	0	13.33	-13.33	0.487179487179487	0	0	6.63043505261078
chr2	79907578	79986154	0	2	0	13.33	-13.33	0.487179487179487	0	0	6.63043505261078
chr2	79986154	83248826	0	2	0	13.33	-13.33	0.487179487179487	0	0	6.63043505261078
chr2	83248826	83352636	0	2	0	13.33	-13.33	0.487179487179487	0	0	6.63043505261078
chr2	83352636	83890645	0	2	0	13.33	-13.33	0.487179487179487	0	0	6.63043505261078
chr2	83890645	84044115	0	2	0	13.33	-13.33	0.487179487179487	0	0	6.63043505261078
chr2	84044115	84507540	0	2	0	13.33	-13.33	0.487179487179487	0	0	6.63043505261078
chr2	84507540	85470193	1	2	8.33	13.33	-5	1	0.602138072302853	0.00919935448223762	13.066909643704
chr2	85470193	85760829	2	2	16.67	13.33	3.34	1	1.28730507094467	0.0801285803890371	20.7193274603319
chr2	85760829	85952033	2	3	16.67	20	-3.33	1	0.80658240054602	0.0567040160503527	8.58673564806531
chr2	85952033	85960973	2	2	16.67	13.33	3.34	1	1.28730507094467	0.0801285803890371	20.7193274603319
chr2	85960973	86062860	2	2	16.67	13.33	3.34	1	1.28730507094467	0.0801285803890371	20.7193274603319
chr2	86062860	86254528	2	2	16.67	13.33	3.34	1	1.28730507094467	0.0801285803890371	20.7193274603319
chr2	86254528	86865517	2	2	16.67	13.33	3.34	1	1.28730507094467	0.0801285803890371	20.7193274603319
chr2	86865517	88393075	2	2	16.67	13.33	3.34	1	1.28730507094467	0.0801285803890371	20.7193274603319
chr2	88393075	88527061	2	2	16.67	13.33	3.34	1	1.28730507094467	0.0801285803890371	20.7193274603319
chr2	88527061	89078171	2	2	16.67	13.33	3.34	1	1.28730507094467	0.0801285803890371	20.7193274603319
chr2	89078171	89126253	2	2	16.67	13.33	3.34	1	1.28730507094467	0.0801285803890371	20.7193274603319
chr2	89126253	89132096	3	2	25	13.33	11.67	0.628019323671498	2.10423275818784	0.197721861426734	30.1004194434481
chr2	89132096	89133378	6	3	50	20	30	0.126620900076278	3.7839930589982	0.565167544336955	32.2509337798018
chr2	89133378	89136136	7	4	58.33	26.67	31.66	0.130246331942388	3.64686306138173	0.594433131121615	26.4783486462915
chr2	89136136	89136152	8	4	66.67	26.67	40	0.057404914673726	5.12063313267413	0.82015815639194	39.7533091039616
chr2	89136152	89136167	9	4	75	26.67	48.33	0.0213009078536067	7.51556486365818	1.13725274131787	67.9044392310406
chr2	89136167	89144104	9	5	75	33.33	41.67	0.0542378965316103	5.56891423209688	0.872825402247014	47.5046231711629
chr2	89144104	89144968	10	10	83.33	66.67	16.66	0.408212560386473	2.41831714404333	0.302085151363543	31.1482571021116
chr2	89144968	89145847	10	13	83.33	86.67	-3.34	1	0.776816640103939	0.0482641148422672	12.479941553249
chr2	89145847	89146088	11	14	91.67	93.33	-1.66	1	0.792829838232829	0.00935906242028295	67.1852583502295
chr2	89146088	89148677	12	14	100	93.33	6.67	1	Inf	0.020528125	Inf
chr2	89148677	89153540	12	15	100	100	0	1	0	0	Inf
chr2	89153540	89377330	12	15	100	100	0	1	0	0	Inf
chr2	89377330	89388678	12	15	100	100	0	1	0	0	Inf
chr2	89388678	89406043	11	15	91.67	100	-8.33	0.444444444444445	0	0	31.2002778896626
chr2	89406043	89413132	11	15	91.67	100	-8.33	0.444444444444445	0	0	31.2002778896626
chr2	89413132	89418269	11	14	91.67	93.33	-1.66	1	0.792829838232829	0.00935906242028295	67.1852583502295
chr2	89418269	89423512	10	11	83.33	73.33	10	0.66183574879227	1.77913951278742	0.201192755330355	23.7663177755594
chr2	89423512	89464861	10	10	83.33	66.67	16.66	0.408212560386473	2.41831714404333	0.302085151363543	31.1482571021116
chr2	89464861	89469407	10	10	83.33	66.67	16.66	0.408212560386473	2.41831714404333	0.302085151363543	31.1482571021116
chr2	89469407	89548455	10	10	83.33	66.67	16.66	0.408212560386473	2.41831714404333	0.302085151363543	31.1482571021116
chr2	89548455	90321410	9	10	75	66.67	8.33	0.695652173913044	1.47777793254377	0.211458863468422	12.3500240817113
chr2	90321410	91618895	0	0	0	0	0	1	0	0	Inf
chr2	91618895	93300000	5	8	41.67	53.33	-11.66	0.703567101897968	0.636077133886756	0.103309494611884	3.67363175450796
chr2	93300000	95327875	0	0	0	0	0	1	0	0	Inf
chr2	95327875	99036466	0	2	0	13.33	-13.33	0.487179487179487	0	0	6.63043505261078
chr2	99036466	99065641	0	3	0	20	-20	0.230769230769231	0	0	2.93163654774379
chr2	99065641	99224006	1	3	8.33	20	-11.67	0.605128205128205	0.376559685616611	0.00636492752879973	5.52577021690199
chr2	99224006	99248491	1	2	8.33	13.33	-5	1	0.602138072302853	0.00919935448223762	13.066909643704
chr2	99248491	99982102	0	2	0	13.33	-13.33	0.487179487179487	0	0	6.63043505261078
chr2	99982102	101282702	0	3	0	20	-20	0.230769230769231	0	0	2.93163654774379
chr2	101282702	101348437	0	3	0	20	-20	0.230769230769231	0	0	2.93163654774379
chr2	101348437	103087816	0	3	0	20	-20	0.230769230769231	0	0	2.93163654774379
chr2	103087816	103179784	0	3	0	20	-20	0.230769230769231	0	0	2.93163654774379
chr2	103179784	105729857	0	3	0	20	-20	0.230769230769231	0	0	2.93163654774379
chr2	105729857	106036592	1	3	8.33	20	-11.67	0.605128205128205	0.376559685616611	0.00636492752879973	5.52577021690199
chr2	106036592	106336164	1	3	8.33	20	-11.67	0.605128205128205	0.376559685616611	0.00636492752879973	5.52577021690199
chr2	106336164	106422541	1	3	8.33	20	-11.67	0.605128205128205	0.376559685616611	0.00636492752879973	5.52577021690199
chr2	106422541	106439354	1	3	8.33	20	-11.67	0.605128205128205	0.376559685616611	0.00636492752879973	5.52577021690199
chr2	106439354	106535422	0	3	0	20	-20	0.230769230769231	0	0	2.93163654774379
chr2	106535422	108681733	0	3	0	20	-20	0.230769230769231	0	0	2.93163654774379
chr2	108681733	108742951	0	3	0	20	-20	0.230769230769231	0	0	2.93163654774379
chr2	108742951	109663461	0	3	0	20	-20	0.230769230769231	0	0	2.93163654774379
chr2	109663461	109721380	0	3	0	20	-20	0.230769230769231	0	0	2.93163654774379
chr2	109721380	109917621	1	3	8.33	20	-11.67	0.605128205128205	0.376559685616611	0.00636492752879973	5.52577021690199
chr2	109917621	110019668	1	3	8.33	20	-11.67	0.605128205128205	0.376559685616611	0.00636492752879973	5.52577021690199
chr2	110019668	111706155	1	3	8.33	20	-11.67	0.605128205128205	0.376559685616611	0.00636492752879973	5.52577021690199
chr2	111706155	113555690	1	3	8.33	20	-11.67	0.605128205128205	0.376559685616611	0.00636492752879973	5.52577021690199
chr2	113555690	114813480	1	3	8.33	20	-11.67	0.605128205128205	0.376559685616611	0.00636492752879973	5.52577021690199
chr2	114813480	117432222	0	3	0	20	-20	0.230769230769231	0	0	2.93163654774379
chr2	117432222	117516132	1	3	8.33	20	-11.67	0.605128205128205	0.376559685616611	0.00636492752879973	5.52577021690199
chr2	117516132	117520292	0	3	0	20	-20	0.230769230769231	0	0	2.93163654774379
chr2	117520292	117703760	0	4	0	26.67	-26.67	0.105982905982906	0	0	1.75180079497504
chr2	117703760	120183034	0	3	0	20	-20	0.230769230769231	0	0	2.93163654774379
chr2	120183034	124741959	0	2	0	13.33	-13.33	0.487179487179487	0	0	6.63043505261078
chr2	124741959	127271389	0	2	0	13.33	-13.33	0.487179487179487	0	0	6.63043505261078
chr2	127271389	127495763	0	3	0	20	-20	0.230769230769231	0	0	2.93163654774379
chr2	127495763	127524060	1	3	8.33	20	-11.67	0.605128205128205	0.376559685616611	0.00636492752879973	5.52577021690199
chr2	127524060	127524514	2	3	16.67	20	-3.33	1	0.80658240054602	0.0567040160503527	8.58673564806531
chr2	127524514	127533039	2	4	16.67	26.67	-10	0.66183574879227	0.562069468309022	0.0420763539999609	4.97035789563106
chr2	127533039	127568334	3	4	25	26.67	-1.67	1	0.91963655697017	0.105770275142384	7.11824769427429
chr2	127568334	127583043	2	4	16.67	26.67	-10	0.66183574879227	0.562069468309022	0.0420763539999609	4.97035789563106
chr2	127583043	127601207	1	4	8.33	26.67	-18.34	0.341880341880342	0.26206908847745	0.00466687936623555	3.23143744379916
chr2	127601207	127603366	1	3	8.33	20	-11.67	0.605128205128205	0.376559685616611	0.00636492752879973	5.52577021690199
chr2	127603366	127964966	0	3	0	20	-20	0.230769230769231	0	0	2.93163654774379
chr2	127964966	133548771	0	2	0	13.33	-13.33	0.487179487179487	0	0	6.63043505261078
chr2	133548771	134650117	0	2	0	13.33	-13.33	0.487179487179487	0	0	6.63043505261078
chr2	134650117	134716889	0	2	0	13.33	-13.33	0.487179487179487	0	0	6.63043505261078
chr2	134716889	134727285	0	3	0	20	-20	0.230769230769231	0	0	2.93163654774379
chr2	134727285	134734811	0	4	0	26.67	-26.67	0.105982905982906	0	0	1.75180079497504
chr2	134734811	134788919	0	4	0	26.67	-26.67	0.105982905982906	0	0	1.75180079497504
chr2	134788919	134795279	0	3	0	20	-20	0.230769230769231	0	0	2.93163654774379
chr2	134795279	134901380	0	2	0	13.33	-13.33	0.487179487179487	0	0	6.63043505261078
chr2	134901380	134982033	0	2	0	13.33	-13.33	0.487179487179487	0	0	6.63043505261078
chr2	134982033	136831016	0	2	0	13.33	-13.33	0.487179487179487	0	0	6.63043505261078
chr2	136831016	138362570	0	2	0	13.33	-13.33	0.487179487179487	0	0	6.63043505261078
chr2	138362570	138433733	0	3	0	20	-20	0.230769230769231	0	0	2.93163654774379
chr2	138433733	140799891	0	2	0	13.33	-13.33	0.487179487179487	0	0	6.63043505261078
chr2	140799891	140906992	0	2	0	13.33	-13.33	0.487179487179487	0	0	6.63043505261078
chr2	140906992	147710142	0	2	0	13.33	-13.33	0.487179487179487	0	0	6.63043505261078
chr2	147710142	151617575	0	2	0	13.33	-13.33	0.487179487179487	0	0	6.63043505261078
chr2	151617575	151718955	1	2	8.33	13.33	-5	1	0.602138072302853	0.00919935448223762	13.066909643704
chr2	151718955	161814986	0	2	0	13.33	-13.33	0.487179487179487	0	0	6.63043505261078
chr2	161814986	161957605	0	2	0	13.33	-13.33	0.487179487179487	0	0	6.63043505261078
chr2	161957605	168954795	0	2	0	13.33	-13.33	0.487179487179487	0	0	6.63043505261078
chr2	168954795	169069608	0	3	0	20	-20	0.230769230769231	0	0	2.93163654774379
chr2	169069608	169958358	0	2	0	13.33	-13.33	0.487179487179487	0	0	6.63043505261078
chr2	169958358	170037073	0	3	0	20	-20	0.230769230769231	0	0	2.93163654774379
chr2	170037073	178350518	0	2	0	13.33	-13.33	0.487179487179487	0	0	6.63043505261078
chr2	178350518	178470255	0	3	0	20	-20	0.230769230769231	0	0	2.93163654774379
chr2	178470255	180926408	0	2	0	13.33	-13.33	0.487179487179487	0	0	6.63043505261078
chr2	180926408	180989295	0	3	0	20	-20	0.230769230769231	0	0	2.93163654774379
chr2	180989295	181312092	0	2	0	13.33	-13.33	0.487179487179487	0	0	6.63043505261078
chr2	181312092	182134971	0	2	0	13.33	-13.33	0.487179487179487	0	0	6.63043505261078
chr2	182134971	182263400	0	3	0	20	-20	0.230769230769231	0	0	2.93163654774379
chr2	182263400	186217716	0	2	0	13.33	-13.33	0.487179487179487	0	0	6.63043505261078
chr2	186217716	188413631	0	2	0	13.33	-13.33	0.487179487179487	0	0	6.63043505261078
chr2	188413631	188500219	0	2	0	13.33	-13.33	0.487179487179487	0	0	6.63043505261078
chr2	188500219	189163988	0	2	0	13.33	-13.33	0.487179487179487	0	0	6.63043505261078
chr2	189163988	189424683	0	2	0	13.33	-13.33	0.487179487179487	0	0	6.63043505261078
chr2	189424683	189991499	0	2	0	13.33	-13.33	0.487179487179487	0	0	6.63043505261078
chr2	189991499	190170365	0	1	0	6.67	-6.67	1	0	0	48.7136550464301
chr2	190170365	190436056	0	2	0	13.33	-13.33	0.487179487179487	0	0	6.63043505261078
chr2	190436056	190486731	1	2	8.33	13.33	-5	1	0.602138072302853	0.00919935448223762	13.066909643704
chr2	190486731	191930248	0	2	0	13.33	-13.33	0.487179487179487	0	0	6.63043505261078
chr2	191930248	192007869	0	2	0	13.33	-13.33	0.487179487179487	0	0	6.63043505261078
chr2	192007869	192447865	0	2	0	13.33	-13.33	0.487179487179487	0	0	6.63043505261078
chr2	192447865	192533361	0	2	0	13.33	-13.33	0.487179487179487	0	0	6.63043505261078
chr2	192533361	192874043	0	2	0	13.33	-13.33	0.487179487179487	0	0	6.63043505261078
chr2	192874043	192979793	0	2	0	13.33	-13.33	0.487179487179487	0	0	6.63043505261078
chr2	192979793	193741350	0	2	0	13.33	-13.33	0.487179487179487	0	0	6.63043505261078
chr2	193741350	193890562	0	2	0	13.33	-13.33	0.487179487179487	0	0	6.63043505261078
chr2	193890562	195444597	0	2	0	13.33	-13.33	0.487179487179487	0	0	6.63043505261078
chr2	195444597	195536292	0	2	0	13.33	-13.33	0.487179487179487	0	0	6.63043505261078
chr2	195536292	196326105	0	2	0	13.33	-13.33	0.487179487179487	0	0	6.63043505261078
chr2	196326105	196328198	1	2	8.33	13.33	-5	1	0.602138072302853	0.00919935448223762	13.066909643704
chr2	196328198	196415148	1	2	8.33	13.33	-5	1	0.602138072302853	0.00919935448223762	13.066909643704
chr2	196415148	196425784	0	2	0	13.33	-13.33	0.487179487179487	0	0	6.63043505261078
chr2	196425784	197076640	0	2	0	13.33	-13.33	0.487179487179487	0	0	6.63043505261078
chr2	197076640	197124984	0	2	0	13.33	-13.33	0.487179487179487	0	0	6.63043505261078
chr2	197124984	197766218	0	2	0	13.33	-13.33	0.487179487179487	0	0	6.63043505261078
chr2	197766218	197855450	0	2	0	13.33	-13.33	0.487179487179487	0	0	6.63043505261078
chr2	197855450	198143936	0	2	0	13.33	-13.33	0.487179487179487	0	0	6.63043505261078
chr2	198143936	198958678	0	2	0	13.33	-13.33	0.487179487179487	0	0	6.63043505261078
chr2	198958678	206403083	0	2	0	13.33	-13.33	0.487179487179487	0	0	6.63043505261078
chr2	206403083	206518588	0	1	0	6.67	-6.67	1	0	0	48.7136550464301
chr2	206518588	207983186	0	2	0	13.33	-13.33	0.487179487179487	0	0	6.63043505261078
chr2	207983186	208097060	0	3	0	20	-20	0.230769230769231	0	0	2.93163654774379
chr2	208097060	210503932	0	2	0	13.33	-13.33	0.487179487179487	0	0	6.63043505261078
chr2	210503932	210672718	0	3	0	20	-20	0.230769230769231	0	0	2.93163654774379
chr2	210672718	212134040	0	2	0	13.33	-13.33	0.487179487179487	0	0	6.63043505261078
chr2	212134040	216130274	0	1	0	6.67	-6.67	1	0	0	48.7136550464301
chr2	216130274	217892249	0	1	0	6.67	-6.67	1	0	0	48.7136550464301
chr2	217892249	217951617	0	2	0	13.33	-13.33	0.487179487179487	0	0	6.63043505261078
chr2	217951617	219893282	0	1	0	6.67	-6.67	1	0	0	48.7136550464301
chr2	219893282	220049338	1	1	8.33	6.67	1.66	1	1.26130469840658	0.0148842175286	106.848309701706
chr2	220049338	220723450	0	1	0	6.67	-6.67	1	0	0	48.7136550464301
chr2	220723450	220923655	0	1	0	6.67	-6.67	1	0	0	48.7136550464301
chr2	220923655	226632179	0	1	0	6.67	-6.67	1	0	0	48.7136550464301
chr2	226632179	227664626	0	1	0	6.67	-6.67	1	0	0	48.7136550464301
chr2	227664626	227927968	0	1	0	6.67	-6.67	1	0	0	48.7136550464301
chr2	227927968	231087617	0	1	0	6.67	-6.67	1	0	0	48.7136550464301
chr2	231087617	232130364	1	1	8.33	6.67	1.66	1	1.26130469840658	0.0148842175286	106.848309701706
chr2	232130364	243199373	2	1	16.67	6.67	10	0.569230769230769	2.69485200278592	0.124136140613192	176.548372873294
chr3	0	365505	0	1	0	6.67	-6.67	1	0	0	48.7136550464301
chr3	365505	414909	0	1	0	6.67	-6.67	1	0	0	48.7136550464301
chr3	414909	646051	0	1	0	6.67	-6.67	1	0	0	48.7136550464301
chr3	646051	2621070	0	1	0	6.67	-6.67	1	0	0	48.7136550464301
chr3	2621070	3205368	0	0	0	0	0	1	0	0	Inf
chr3	3205368	3277641	0	1	0	6.67	-6.67	1	0	0	48.7136550464301
chr3	3277641	8153320	0	0	0	0	0	1	0	0	Inf
chr3	8153320	8173027	1	0	8.33	0	8.33	0.444444444444445	Inf	0.0320509965820313	Inf
chr3	8173027	8240383	2	0	16.67	0	16.67	0.188034188034188	Inf	0.23994069514232	Inf
chr3	8240383	8265050	1	0	8.33	0	8.33	0.444444444444445	Inf	0.0320509965820313	Inf
chr3	8265050	21546579	0	0	0	0	0	1	0	0	Inf
chr3	21546579	21662598	1	0	8.33	0	8.33	0.444444444444445	Inf	0.0320509965820313	Inf
chr3	21662598	36137904	0	0	0	0	0	1	0	0	Inf
chr3	36137904	36179708	0	1	0	6.67	-6.67	1	0	0	48.7136550464301
chr3	36179708	40085753	0	0	0	0	0	1	0	0	Inf
chr3	40085753	40195804	1	0	8.33	0	8.33	0.444444444444445	Inf	0.0320509965820313	Inf
chr3	40195804	41111324	0	0	0	0	0	1	0	0	Inf
chr3	41111324	41224616	1	0	8.33	0	8.33	0.444444444444445	Inf	0.0320509965820313	Inf
chr3	41224616	67742648	0	0	0	0	0	1	0	0	Inf
chr3	67742648	67809186	0	1	0	6.67	-6.67	1	0	0	48.7136550464301
chr3	67809186	67884279	0	0	0	0	0	1	0	0	Inf
chr3	67884279	68016212	0	1	0	6.67	-6.67	1	0	0	48.7136550464301
chr3	68016212	87485911	0	0	0	0	0	1	0	0	Inf
chr3	87485911	87581674	0	1	0	6.67	-6.67	1	0	0	48.7136550464301
chr3	87581674	93519466	0	0	0	0	0	1	0	0	Inf
chr3	93519466	95155172	1	1	8.33	6.67	1.66	1	1.26130469840658	0.0148842175286	106.848309701706
chr3	95155172	95319234	2	1	16.67	6.67	10	0.569230769230769	2.69485200278592	0.124136140613192	176.548372873294
chr3	95319234	96054975	1	1	8.33	6.67	1.66	1	1.26130469840658	0.0148842175286	106.848309701706
chr3	96054975	97778567	1	1	8.33	6.67	1.66	1	1.26130469840658	0.0148842175286	106.848309701706
chr3	97778567	97921432	1	2	8.33	13.33	-5	1	0.602138072302853	0.00919935448223762	13.066909643704
chr3	97921432	98245751	1	1	8.33	6.67	1.66	1	1.26130469840658	0.0148842175286	106.848309701706
chr3	98245751	98494530	1	1	8.33	6.67	1.66	1	1.26130469840658	0.0148842175286	106.848309701706
chr3	98494530	102465782	1	1	8.33	6.67	1.66	1	1.26130469840658	0.0148842175286	106.848309701706
chr3	102465782	103821589	0	1	0	6.67	-6.67	1	0	0	48.7136550464301
chr3	103821589	106769466	1	1	8.33	6.67	1.66	1	1.26130469840658	0.0148842175286	106.848309701706
chr3	106769466	107104112	1	1	8.33	6.67	1.66	1	1.26130469840658	0.0148842175286	106.848309701706
chr3	107104112	107178746	1	1	8.33	6.67	1.66	1	1.26130469840658	0.0148842175286	106.848309701706
chr3	107178746	108039533	1	1	8.33	6.67	1.66	1	1.26130469840658	0.0148842175286	106.848309701706
chr3	108039533	108155255	1	1	8.33	6.67	1.66	1	1.26130469840658	0.0148842175286	106.848309701706
chr3	108155255	110525931	1	1	8.33	6.67	1.66	1	1.26130469840658	0.0148842175286	106.848309701706
chr3	110525931	111562043	1	1	8.33	6.67	1.66	1	1.26130469840658	0.0148842175286	106.848309701706
chr3	111562043	111686879	1	1	8.33	6.67	1.66	1	1.26130469840658	0.0148842175286	106.848309701706
chr3	111686879	113318465	1	1	8.33	6.67	1.66	1	1.26130469840658	0.0148842175286	106.848309701706
chr3	113318465	113535665	1	1	8.33	6.67	1.66	1	1.26130469840658	0.0148842175286	106.848309701706
chr3	113535665	115683412	1	1	8.33	6.67	1.66	1	1.26130469840658	0.0148842175286	106.848309701706
chr3	115683412	115819130	2	1	16.67	6.67	10	0.569230769230769	2.69485200278592	0.124136140613192	176.548372873294
chr3	115819130	115999742	1	1	8.33	6.67	1.66	1	1.26130469840658	0.0148842175286	106.848309701706
chr3	115999742	122291487	1	1	8.33	6.67	1.66	1	1.26130469840658	0.0148842175286	106.848309701706
chr3	122291487	122343213	1	1	8.33	6.67	1.66	1	1.26130469840658	0.0148842175286	106.848309701706
chr3	122343213	122832538	1	1	8.33	6.67	1.66	1	1.26130469840658	0.0148842175286	106.848309701706
chr3	122832538	123530884	1	1	8.33	6.67	1.66	1	1.26130469840658	0.0148842175286	106.848309701706
chr3	123530884	123627300	1	2	8.33	13.33	-5	1	0.602138072302853	0.00919935448223762	13.066909643704
chr3	123627300	124288915	1	1	8.33	6.67	1.66	1	1.26130469840658	0.0148842175286	106.848309701706
chr3	124288915	125725850	1	1	8.33	6.67	1.66	1	1.26130469840658	0.0148842175286	106.848309701706
chr3	125725850	125825813	3	1	25	6.67	18.33	0.294017094017094	4.40794622373999	0.299826866317738	261.639104159587
chr3	125825813	125826323	3	1	25	6.67	18.33	0.294017094017094	4.40794622373999	0.299826866317738	261.639104159587
chr3	125826323	125854666	4	1	33.33	6.67	26.66	0.138981791155704	6.50691364821674	0.524901478966971	367.842758177488
chr3	125854666	125882542	3	1	25	6.67	18.33	0.294017094017094	4.40794622373999	0.299826866317738	261.639104159587
chr3	125882542	125894274	3	1	25	6.67	18.33	0.294017094017094	4.40794622373999	0.299826866317738	261.639104159587
chr3	125894274	125927853	2	1	16.67	6.67	10	0.569230769230769	2.69485200278592	0.124136140613192	176.548372873294
chr3	125927853	125959357	1	1	8.33	6.67	1.66	1	1.26130469840658	0.0148842175286	106.848309701706
chr3	125959357	127709804	1	1	8.33	6.67	1.66	1	1.26130469840658	0.0148842175286	106.848309701706
chr3	127709804	127929568	1	1	8.33	6.67	1.66	1	1.26130469840658	0.0148842175286	106.848309701706
chr3	127929568	127948698	1	2	8.33	13.33	-5	1	0.602138072302853	0.00919935448223762	13.066909643704
chr3	127948698	128058165	2	2	16.67	13.33	3.34	1	1.28730507094467	0.0801285803890371	20.7193274603319
chr3	128058165	128248418	2	1	16.67	6.67	10	0.569230769230769	2.69485200278592	0.124136140613192	176.548372873294
chr3	128248418	129754142	1	1	8.33	6.67	1.66	1	1.26130469840658	0.0148842175286	106.848309701706
chr3	129754142	129811226	2	1	16.67	6.67	10	0.569230769230769	2.69485200278592	0.124136140613192	176.548372873294
chr3	129811226	129854172	1	1	8.33	6.67	1.66	1	1.26130469840658	0.0148842175286	106.848309701706
chr3	129854172	130248809	1	1	8.33	6.67	1.66	1	1.26130469840658	0.0148842175286	106.848309701706
chr3	130248809	130358571	1	1	8.33	6.67	1.66	1	1.26130469840658	0.0148842175286	106.848309701706
chr3	130358571	130768361	1	1	8.33	6.67	1.66	1	1.26130469840658	0.0148842175286	106.848309701706
chr3	130768361	130944411	1	1	8.33	6.67	1.66	1	1.26130469840658	0.0148842175286	106.848309701706
chr3	130944411	131725479	1	1	8.33	6.67	1.66	1	1.26130469840658	0.0148842175286	106.848309701706
chr3	131725479	132649575	1	1	8.33	6.67	1.66	1	1.26130469840658	0.0148842175286	106.848309701706
chr3	132649575	132767944	1	0	8.33	0	8.33	0.444444444444445	Inf	0.0320509965820313	Inf
chr3	132767944	134017852	1	1	8.33	6.67	1.66	1	1.26130469840658	0.0148842175286	106.848309701706
chr3	134017852	134150040	1	2	8.33	13.33	-5	1	0.602138072302853	0.00919935448223762	13.066909643704
chr3	134150040	134331197	1	2	8.33	13.33	-5	1	0.602138072302853	0.00919935448223762	13.066909643704
chr3	134331197	134601063	1	2	8.33	13.33	-5	1	0.602138072302853	0.00919935448223762	13.066909643704
chr3	134601063	134686974	1	2	8.33	13.33	-5	1	0.602138072302853	0.00919935448223762	13.066909643704
chr3	134686974	136763295	1	1	8.33	6.67	1.66	1	1.26130469840658	0.0148842175286	106.848309701706
chr3	136763295	136936175	1	2	8.33	13.33	-5	1	0.602138072302853	0.00919935448223762	13.066909643704
chr3	136936175	140047478	1	1	8.33	6.67	1.66	1	1.26130469840658	0.0148842175286	106.848309701706
chr3	140047478	141168741	1	1	8.33	6.67	1.66	1	1.26130469840658	0.0148842175286	106.848309701706
chr3	141168741	141333005	1	1	8.33	6.67	1.66	1	1.26130469840658	0.0148842175286	106.848309701706
chr3	141333005	142731495	1	1	8.33	6.67	1.66	1	1.26130469840658	0.0148842175286	106.848309701706
chr3	142731495	142752137	1	1	8.33	6.67	1.66	1	1.26130469840658	0.0148842175286	106.848309701706
chr3	142752137	142863579	1	2	8.33	13.33	-5	1	0.602138072302853	0.00919935448223762	13.066909643704
chr3	142863579	142930145	1	1	8.33	6.67	1.66	1	1.26130469840658	0.0148842175286	106.848309701706
chr3	142930145	143736024	1	1	8.33	6.67	1.66	1	1.26130469840658	0.0148842175286	106.848309701706
chr3	143736024	144144553	1	1	8.33	6.67	1.66	1	1.26130469840658	0.0148842175286	106.848309701706
chr3	144144553	144185872	2	1	16.67	6.67	10	0.569230769230769	2.69485200278592	0.124136140613192	176.548372873294
chr3	144185872	144265514	3	1	25	6.67	18.33	0.294017094017094	4.40794622373999	0.299826866317738	261.639104159587
chr3	144265514	144268070	2	1	16.67	6.67	10	0.569230769230769	2.69485200278592	0.124136140613192	176.548372873294
chr3	144268070	160600456	1	1	8.33	6.67	1.66	1	1.26130469840658	0.0148842175286	106.848309701706
chr3	160600456	161827490	1	0	8.33	0	8.33	0.444444444444445	Inf	0.0320509965820313	Inf
chr3	161827490	161953574	2	0	16.67	0	16.67	0.188034188034188	Inf	0.23994069514232	Inf
chr3	161953574	162491038	1	0	8.33	0	8.33	0.444444444444445	Inf	0.0320509965820313	Inf
chr3	162491038	162503213	2	1	16.67	6.67	10	0.569230769230769	2.69485200278592	0.124136140613192	176.548372873294
chr3	162503213	162508230	2	2	16.67	13.33	3.34	1	1.28730507094467	0.0801285803890371	20.7193274603319
chr3	162508230	162510463	2	3	16.67	20	-3.33	1	0.80658240054602	0.0567040160503527	8.58673564806531
chr3	162510463	162513120	3	5	25	33.33	-8.33	0.695652173913044	0.676691658454159	0.0809715020297703	4.72905218347271
chr3	162513120	162543103	4	5	33.33	33.33	0	1	1	0.14497653555716	6.55325151966373
chr3	162543103	162619879	6	5	50	33.33	16.67	0.451653430250819	1.94806371306228	0.326217114828722	12.4914677069032
chr3	162619879	162625988	6	4	50	26.67	23.33	0.256598016781083	2.64394630989774	0.425185291086294	18.6828543714154
chr3	162625988	162626284	5	2	41.67	13.33	28.34	0.185024154589372	4.3695637223377	0.540407863269413	57.2975627607926
chr3	162626284	162626588	5	0	41.67	0	41.67	0.00981047937569678	Inf	1.43543635672283	Inf
chr3	162626588	166710340	1	0	8.33	0	8.33	0.444444444444445	Inf	0.0320509965820313	Inf
chr3	166710340	167117604	1	1	8.33	6.67	1.66	1	1.26130469840658	0.0148842175286	106.848309701706
chr3	167117604	167387193	1	1	8.33	6.67	1.66	1	1.26130469840658	0.0148842175286	106.848309701706
chr3	167387193	167742994	1	1	8.33	6.67	1.66	1	1.26130469840658	0.0148842175286	106.848309701706
chr3	167742994	167898053	1	1	8.33	6.67	1.66	1	1.26130469840658	0.0148842175286	106.848309701706
chr3	167898053	171269893	1	1	8.33	6.67	1.66	1	1.26130469840658	0.0148842175286	106.848309701706
chr3	171269893	171390082	1	1	8.33	6.67	1.66	1	1.26130469840658	0.0148842175286	106.848309701706
chr3	171390082	173681916	1	1	8.33	6.67	1.66	1	1.26130469840658	0.0148842175286	106.848309701706
chr3	173681916	173846215	1	0	8.33	0	8.33	0.444444444444445	Inf	0.0320509965820313	Inf
chr3	173846215	173974339	1	1	8.33	6.67	1.66	1	1.26130469840658	0.0148842175286	106.848309701706
chr3	173974339	174058716	1	1	8.33	6.67	1.66	1	1.26130469840658	0.0148842175286	106.848309701706
chr3	174058716	174156124	1	1	8.33	6.67	1.66	1	1.26130469840658	0.0148842175286	106.848309701706
chr3	174156124	174218017	1	1	8.33	6.67	1.66	1	1.26130469840658	0.0148842175286	106.848309701706
chr3	174218017	174341519	1	1	8.33	6.67	1.66	1	1.26130469840658	0.0148842175286	106.848309701706
chr3	174341519	175548789	1	0	8.33	0	8.33	0.444444444444445	Inf	0.0320509965820313	Inf
chr3	175548789	176048379	1	1	8.33	6.67	1.66	1	1.26130469840658	0.0148842175286	106.848309701706
chr3	176048379	176157156	1	2	8.33	13.33	-5	1	0.602138072302853	0.00919935448223762	13.066909643704
chr3	176157156	177298047	1	1	8.33	6.67	1.66	1	1.26130469840658	0.0148842175286	106.848309701706
chr3	177298047	177428437	1	2	8.33	13.33	-5	1	0.602138072302853	0.00919935448223762	13.066909643704
chr3	177428437	182808148	1	1	8.33	6.67	1.66	1	1.26130469840658	0.0148842175286	106.848309701706
chr3	182808148	190086837	1	1	8.33	6.67	1.66	1	1.26130469840658	0.0148842175286	106.848309701706
chr3	190086837	192047852	1	1	8.33	6.67	1.66	1	1.26130469840658	0.0148842175286	106.848309701706
chr3	192047852	193424571	1	1	8.33	6.67	1.66	1	1.26130469840658	0.0148842175286	106.848309701706
chr3	193424571	198022430	1	1	8.33	6.67	1.66	1	1.26130469840658	0.0148842175286	106.848309701706
chr4	0	61847	4	2	33.33	13.33	20	0.357487922705314	3.10600891093169	0.350115025107368	41.9022451732562
chr4	61847	66349	2	1	16.67	6.67	10	0.569230769230769	2.69485200278592	0.124136140613192	176.548372873294
chr4	66349	75105	2	0	16.67	0	16.67	0.188034188034188	Inf	0.23994069514232	Inf
chr4	75105	4101504	1	0	8.33	0	8.33	0.444444444444445	Inf	0.0320509965820313	Inf
chr4	4101504	4263440	1	1	8.33	6.67	1.66	1	1.26130469840658	0.0148842175286	106.848309701706
chr4	4263440	9426784	1	0	8.33	0	8.33	0.444444444444445	Inf	0.0320509965820313	Inf
chr4	9426784	9592620	1	1	8.33	6.67	1.66	1	1.26130469840658	0.0148842175286	106.848309701706
chr4	9592620	9810257	1	1	8.33	6.67	1.66	1	1.26130469840658	0.0148842175286	106.848309701706
chr4	9810257	9903434	1	0	8.33	0	8.33	0.444444444444445	Inf	0.0320509965820313	Inf
chr4	9903434	10204989	1	1	8.33	6.67	1.66	1	1.26130469840658	0.0148842175286	106.848309701706
chr4	10204989	10274420	1	0	8.33	0	8.33	0.444444444444445	Inf	0.0320509965820313	Inf
chr4	10274420	18439313	0	0	0	0	0	1	0	0	Inf
chr4	18439313	18539345	0	1	0	6.67	-6.67	1	0	0	48.7136550464301
chr4	18539345	30559118	0	0	0	0	0	1	0	0	Inf
chr4	30559118	30681493	0	1	0	6.67	-6.67	1	0	0	48.7136550464301
chr4	30681493	32505730	0	0	0	0	0	1	0	0	Inf
chr4	32505730	32582655	0	1	0	6.67	-6.67	1	0	0	48.7136550464301
chr4	32582655	33167019	0	0	0	0	0	1	0	0	Inf
chr4	33167019	33247448	1	0	8.33	0	8.33	0.444444444444445	Inf	0.0320509965820313	Inf
chr4	33247448	34847611	0	0	0	0	0	1	0	0	Inf
chr4	34847611	35004904	0	1	0	6.67	-6.67	1	0	0	48.7136550464301
chr4	35004904	35158993	0	1	0	6.67	-6.67	1	0	0	48.7136550464301
chr4	35158993	35470165	0	1	0	6.67	-6.67	1	0	0	48.7136550464301
chr4	35470165	35533365	0	1	0	6.67	-6.67	1	0	0	48.7136550464301
chr4	35533365	41999823	0	0	0	0	0	1	0	0	Inf
chr4	41999823	42113353	0	1	0	6.67	-6.67	1	0	0	48.7136550464301
chr4	42113353	44926464	0	0	0	0	0	1	0	0	Inf
chr4	44926464	50400000	0	1	0	6.67	-6.67	1	0	0	48.7136550464301
chr4	50400000	52685687	0	0	0	0	0	1	0	0	Inf
chr4	52685687	52936184	0	1	0	6.67	-6.67	1	0	0	48.7136550464301
chr4	52936184	65380094	0	0	0	0	0	1	0	0	Inf
chr4	65380094	69352550	0	1	0	6.67	-6.67	1	0	0	48.7136550464301
chr4	69352550	69360489	2	1	16.67	6.67	10	0.569230769230769	2.69485200278592	0.124136140613192	176.548372873294
chr4	69360489	69363816	2	2	16.67	13.33	3.34	1	1.28730507094467	0.0801285803890371	20.7193274603319
chr4	69363816	69373472	2	3	16.67	20	-3.33	1	0.80658240054602	0.0567040160503527	8.58673564806531
chr4	69373472	69487657	3	4	25	26.67	-1.67	1	0.91963655697017	0.105770275142384	7.11824769427429
chr4	69487657	69497225	3	3	25	20	5	1	1.3190557122957	0.141539648613133	12.3524244525521
chr4	69497225	69505725	2	2	16.67	13.33	3.34	1	1.28730507094467	0.0801285803890371	20.7193274603319
chr4	69505725	69513872	2	1	16.67	6.67	10	0.569230769230769	2.69485200278592	0.124136140613192	176.548372873294
chr4	69513872	69586872	1	1	8.33	6.67	1.66	1	1.26130469840658	0.0148842175286	106.848309701706
chr4	69586872	69872894	0	1	0	6.67	-6.67	1	0	0	48.7136550464301
chr4	69872894	70003036	0	2	0	13.33	-13.33	0.487179487179487	0	0	6.63043505261078
chr4	70003036	70329143	0	1	0	6.67	-6.67	1	0	0	48.7136550464301
chr4	70329143	70432445	0	2	0	13.33	-13.33	0.487179487179487	0	0	6.63043505261078
chr4	70432445	72073133	0	1	0	6.67	-6.67	1	0	0	48.7136550464301
chr4	72073133	75210737	1	1	8.33	6.67	1.66	1	1.26130469840658	0.0148842175286	106.848309701706
chr4	75210737	75403764	2	1	16.67	6.67	10	0.569230769230769	2.69485200278592	0.124136140613192	176.548372873294
chr4	75403764	75623649	1	1	8.33	6.67	1.66	1	1.26130469840658	0.0148842175286	106.848309701706
chr4	75623649	77359002	1	2	8.33	13.33	-5	1	0.602138072302853	0.00919935448223762	13.066909643704
chr4	77359002	78179567	1	1	8.33	6.67	1.66	1	1.26130469840658	0.0148842175286	106.848309701706
chr4	78179567	78181845	1	2	8.33	13.33	-5	1	0.602138072302853	0.00919935448223762	13.066909643704
chr4	78181845	78183179	2	2	16.67	13.33	3.34	1	1.28730507094467	0.0801285803890371	20.7193274603319
chr4	78183179	78186690	2	3	16.67	20	-3.33	1	0.80658240054602	0.0567040160503527	8.58673564806531
chr4	78186690	78195859	3	3	25	20	5	1	1.3190557122957	0.141539648613133	12.3524244525521
chr4	78195859	78236852	3	3	25	20	5	1	1.3190557122957	0.141539648613133	12.3524244525521
chr4	78236852	78238004	3	2	25	13.33	11.67	0.628019323671498	2.10423275818784	0.197721861426734	30.1004194434481
chr4	78238004	78241738	2	2	16.67	13.33	3.34	1	1.28730507094467	0.0801285803890371	20.7193274603319
chr4	78241738	78256724	2	1	16.67	6.67	10	0.569230769230769	2.69485200278592	0.124136140613192	176.548372873294
chr4	78256724	78273350	1	1	8.33	6.67	1.66	1	1.26130469840658	0.0148842175286	106.848309701706
chr4	78273350	80405801	1	1	8.33	6.67	1.66	1	1.26130469840658	0.0148842175286	106.848309701706
chr4	80405801	82161176	0	1	0	6.67	-6.67	1	0	0	48.7136550464301
chr4	82161176	82304622	0	1	0	6.67	-6.67	1	0	0	48.7136550464301
chr4	82304622	84224685	0	1	0	6.67	-6.67	1	0	0	48.7136550464301
chr4	84224685	84300747	1	1	8.33	6.67	1.66	1	1.26130469840658	0.0148842175286	106.848309701706
chr4	84300747	86252066	0	1	0	6.67	-6.67	1	0	0	48.7136550464301
chr4	86252066	86320237	1	1	8.33	6.67	1.66	1	1.26130469840658	0.0148842175286	106.848309701706
chr4	86320237	91783796	0	1	0	6.67	-6.67	1	0	0	48.7136550464301
chr4	91783796	92368370	0	0	0	0	0	1	0	0	Inf
chr4	92368370	92429786	0	1	0	6.67	-6.67	1	0	0	48.7136550464301
chr4	92429786	93358069	1	1	8.33	6.67	1.66	1	1.26130469840658	0.0148842175286	106.848309701706
chr4	93358069	97075016	0	1	0	6.67	-6.67	1	0	0	48.7136550464301
chr4	97075016	98892933	0	1	0	6.67	-6.67	1	0	0	48.7136550464301
chr4	98892933	98918397	0	2	0	13.33	-13.33	0.487179487179487	0	0	6.63043505261078
chr4	98918397	99074285	1	2	8.33	13.33	-5	1	0.602138072302853	0.00919935448223762	13.066909643704
chr4	99074285	103365147	0	1	0	6.67	-6.67	1	0	0	48.7136550464301
chr4	103365147	103515327	1	1	8.33	6.67	1.66	1	1.26130469840658	0.0148842175286	106.848309701706
chr4	103515327	114910407	0	1	0	6.67	-6.67	1	0	0	48.7136550464301
chr4	114910407	115081823	0	1	0	6.67	-6.67	1	0	0	48.7136550464301
chr4	115081823	117198555	0	1	0	6.67	-6.67	1	0	0	48.7136550464301
chr4	117198555	118140086	0	0	0	0	0	1	0	0	Inf
chr4	118140086	132094335	0	1	0	6.67	-6.67	1	0	0	48.7136550464301
chr4	132094335	135966155	0	0	0	0	0	1	0	0	Inf
chr4	135966155	136831934	0	1	0	6.67	-6.67	1	0	0	48.7136550464301
chr4	136831934	136974291	0	1	0	6.67	-6.67	1	0	0	48.7136550464301
chr4	136974291	137334926	0	0	0	0	0	1	0	0	Inf
chr4	137334926	137473557	0	1	0	6.67	-6.67	1	0	0	48.7136550464301
chr4	137473557	137511558	0	1	0	6.67	-6.67	1	0	0	48.7136550464301
chr4	137511558	137611760	1	1	8.33	6.67	1.66	1	1.26130469840658	0.0148842175286	106.848309701706
chr4	137611760	138031723	0	1	0	6.67	-6.67	1	0	0	48.7136550464301
chr4	138031723	142635810	0	0	0	0	0	1	0	0	Inf
chr4	142635810	142777582	0	1	0	6.67	-6.67	1	0	0	48.7136550464301
chr4	142777582	144612245	0	0	0	0	0	1	0	0	Inf
chr4	144612245	144718293	1	0	8.33	0	8.33	0.444444444444445	Inf	0.0320509965820313	Inf
chr4	144718293	144827560	0	0	0	0	0	1	0	0	Inf
chr4	144827560	144917233	1	0	8.33	0	8.33	0.444444444444445	Inf	0.0320509965820313	Inf
chr4	144917233	149709124	0	0	0	0	0	1	0	0	Inf
chr4	149709124	149876492	1	0	8.33	0	8.33	0.444444444444445	Inf	0.0320509965820313	Inf
chr5	0	1982039	3	2	25	13.33	11.67	0.628019323671498	2.10423275818784	0.197721861426734	30.1004194434481
chr5	1982039	2851676	2	2	16.67	13.33	3.34	1	1.28730507094467	0.0801285803890371	20.7193274603319
chr5	2851676	2950666	3	2	25	13.33	11.67	0.628019323671498	2.10423275818784	0.197721861426734	30.1004194434481
chr5	2950666	3935777	2	2	16.67	13.33	3.34	1	1.28730507094467	0.0801285803890371	20.7193274603319
chr5	3935777	3940424	2	2	16.67	13.33	3.34	1	1.28730507094467	0.0801285803890371	20.7193274603319
chr5	3940424	4064222	2	2	16.67	13.33	3.34	1	1.28730507094467	0.0801285803890371	20.7193274603319
chr5	4064222	4069908	2	2	16.67	13.33	3.34	1	1.28730507094467	0.0801285803890371	20.7193274603319
chr5	4069908	4133137	2	2	16.67	13.33	3.34	1	1.28730507094467	0.0801285803890371	20.7193274603319
chr5	4133137	5130260	2	2	16.67	13.33	3.34	1	1.28730507094467	0.0801285803890371	20.7193274603319
chr5	5130260	9359446	2	2	16.67	13.33	3.34	1	1.28730507094467	0.0801285803890371	20.7193274603319
chr5	9359446	10948421	2	2	16.67	13.33	3.34	1	1.28730507094467	0.0801285803890371	20.7193274603319
chr5	10948421	11011266	2	2	16.67	13.33	3.34	1	1.28730507094467	0.0801285803890371	20.7193274603319
chr5	11011266	11850174	2	2	16.67	13.33	3.34	1	1.28730507094467	0.0801285803890371	20.7193274603319
chr5	11850174	11960407	3	2	25	13.33	11.67	0.628019323671498	2.10423275818784	0.197721861426734	30.1004194434481
chr5	11960407	12143629	2	2	16.67	13.33	3.34	1	1.28730507094467	0.0801285803890371	20.7193274603319
chr5	12143629	12315510	2	2	16.67	13.33	3.34	1	1.28730507094467	0.0801285803890371	20.7193274603319
chr5	12315510	12887254	2	2	16.67	13.33	3.34	1	1.28730507094467	0.0801285803890371	20.7193274603319
chr5	12887254	13142829	3	2	25	13.33	11.67	0.628019323671498	2.10423275818784	0.197721861426734	30.1004194434481
chr5	13142829	13768709	2	2	16.67	13.33	3.34	1	1.28730507094467	0.0801285803890371	20.7193274603319
chr5	13768709	13799100	2	2	16.67	13.33	3.34	1	1.28730507094467	0.0801285803890371	20.7193274603319
chr5	13799100	13875366	3	2	25	13.33	11.67	0.628019323671498	2.10423275818784	0.197721861426734	30.1004194434481
chr5	13875366	13900539	3	2	25	13.33	11.67	0.628019323671498	2.10423275818784	0.197721861426734	30.1004194434481
chr5	13900539	14033321	2	2	16.67	13.33	3.34	1	1.28730507094467	0.0801285803890371	20.7193274603319
chr5	14033321	17804201	2	2	16.67	13.33	3.34	1	1.28730507094467	0.0801285803890371	20.7193274603319
chr5	17804201	17954656	2	2	16.67	13.33	3.34	1	1.28730507094467	0.0801285803890371	20.7193274603319
chr5	17954656	19107642	2	2	16.67	13.33	3.34	1	1.28730507094467	0.0801285803890371	20.7193274603319
chr5	19107642	19224422	2	2	16.67	13.33	3.34	1	1.28730507094467	0.0801285803890371	20.7193274603319
chr5	19224422	19616157	2	2	16.67	13.33	3.34	1	1.28730507094467	0.0801285803890371	20.7193274603319
chr5	19616157	19742186	2	3	16.67	20	-3.33	1	0.80658240054602	0.0567040160503527	8.58673564806531
chr5	19742186	19918333	2	2	16.67	13.33	3.34	1	1.28730507094467	0.0801285803890371	20.7193274603319
chr5	19918333	23017037	2	2	16.67	13.33	3.34	1	1.28730507094467	0.0801285803890371	20.7193274603319
chr5	23017037	23132518	2	3	16.67	20	-3.33	1	0.80658240054602	0.0567040160503527	8.58673564806531
chr5	23132518	23715939	2	2	16.67	13.33	3.34	1	1.28730507094467	0.0801285803890371	20.7193274603319
chr5	23715939	23718769	2	2	16.67	13.33	3.34	1	1.28730507094467	0.0801285803890371	20.7193274603319
chr5	23718769	23794689	2	2	16.67	13.33	3.34	1	1.28730507094467	0.0801285803890371	20.7193274603319
chr5	23794689	23997364	2	2	16.67	13.33	3.34	1	1.28730507094467	0.0801285803890371	20.7193274603319
chr5	23997364	24035420	2	2	16.67	13.33	3.34	1	1.28730507094467	0.0801285803890371	20.7193274603319
chr5	24035420	24526997	2	2	16.67	13.33	3.34	1	1.28730507094467	0.0801285803890371	20.7193274603319
chr5	24526997	24642948	2	2	16.67	13.33	3.34	1	1.28730507094467	0.0801285803890371	20.7193274603319
chr5	24642948	26659113	2	2	16.67	13.33	3.34	1	1.28730507094467	0.0801285803890371	20.7193274603319
chr5	26659113	32719852	2	2	16.67	13.33	3.34	1	1.28730507094467	0.0801285803890371	20.7193274603319
chr5	32719852	37234834	2	2	16.67	13.33	3.34	1	1.28730507094467	0.0801285803890371	20.7193274603319
chr5	37234834	37862875	2	2	16.67	13.33	3.34	1	1.28730507094467	0.0801285803890371	20.7193274603319
chr5	37862875	37918565	2	2	16.67	13.33	3.34	1	1.28730507094467	0.0801285803890371	20.7193274603319
chr5	37918565	37961026	2	2	16.67	13.33	3.34	1	1.28730507094467	0.0801285803890371	20.7193274603319
chr5	37961026	38008626	2	2	16.67	13.33	3.34	1	1.28730507094467	0.0801285803890371	20.7193274603319
chr5	38008626	38098626	2	3	16.67	20	-3.33	1	0.80658240054602	0.0567040160503527	8.58673564806531
chr5	38098626	39738798	2	2	16.67	13.33	3.34	1	1.28730507094467	0.0801285803890371	20.7193274603319
chr5	39738798	40086946	2	2	16.67	13.33	3.34	1	1.28730507094467	0.0801285803890371	20.7193274603319
chr5	40086946	40138199	2	3	16.67	20	-3.33	1	0.80658240054602	0.0567040160503527	8.58673564806531
chr5	40138199	40184457	2	3	16.67	20	-3.33	1	0.80658240054602	0.0567040160503527	8.58673564806531
chr5	40184457	41545030	2	2	16.67	13.33	3.34	1	1.28730507094467	0.0801285803890371	20.7193274603319
chr5	41545030	42922818	2	2	16.67	13.33	3.34	1	1.28730507094467	0.0801285803890371	20.7193274603319
chr5	42922818	44272480	2	2	16.67	13.33	3.34	1	1.28730507094467	0.0801285803890371	20.7193274603319
chr5	44272480	46389286	2	2	16.67	13.33	3.34	1	1.28730507094467	0.0801285803890371	20.7193274603319
chr5	46389286	57226034	0	0	0	0	0	1	0	0	Inf
chr5	57226034	57261920	1	0	8.33	0	8.33	0.444444444444445	Inf	0.0320509965820313	Inf
chr5	57261920	57297157	1	1	8.33	6.67	1.66	1	1.26130469840658	0.0148842175286	106.848309701706
chr5	57297157	57304500	1	2	8.33	13.33	-5	1	0.602138072302853	0.00919935448223762	13.066909643704
chr5	57304500	57309239	2	3	16.67	20	-3.33	1	0.80658240054602	0.0567040160503527	8.58673564806531
chr5	57309239	57311814	2	4	16.67	26.67	-10	0.66183574879227	0.562069468309022	0.0420763539999609	4.97035789563106
chr5	57311814	57313720	3	4	25	26.67	-1.67	1	0.91963655697017	0.105770275142384	7.11824769427429
chr5	57313720	57323830	4	4	33.33	26.67	6.66	1	1.3587035412955	0.189183055046679	9.8686172076999
chr5	57323830	57332175	4	6	33.33	40	-6.67	1	0.758025342754006	0.112229775069193	4.68658431566107
chr5	57332175	57339215	3	6	25	40	-15	0.682837528604119	0.512964914962125	0.0627038497387013	3.3811607199277
chr5	57339215	57352699	3	4	25	26.67	-1.67	1	0.91963655697017	0.105770275142384	7.11824769427429
chr5	57352699	57356616	2	3	16.67	20	-3.33	1	0.80658240054602	0.0567040160503527	8.58673564806531
chr5	57356616	57367948	2	2	16.67	13.33	3.34	1	1.28730507094467	0.0801285803890371	20.7193274603319
chr5	57367948	57369118	1	2	8.33	13.33	-5	1	0.602138072302853	0.00919935448223762	13.066909643704
chr5	57369118	57372247	0	2	0	13.33	-13.33	0.487179487179487	0	0	6.63043505261078
chr5	57372247	66106212	0	0	0	0	0	1	0	0	Inf
chr5	66106212	66200321	0	1	0	6.67	-6.67	1	0	0	48.7136550464301
chr5	66200321	73727860	0	0	0	0	0	1	0	0	Inf
chr5	73727860	73838408	1	0	8.33	0	8.33	0.444444444444445	Inf	0.0320509965820313	Inf
chr5	73838408	83711418	0	0	0	0	0	1	0	0	Inf
chr5	83711418	95194884	1	0	8.33	0	8.33	0.444444444444445	Inf	0.0320509965820313	Inf
chr5	95194884	95311026	0	0	0	0	0	1	0	0	Inf
chr5	95311026	96166027	1	0	8.33	0	8.33	0.444444444444445	Inf	0.0320509965820313	Inf
chr5	96166027	97437760	1	0	8.33	0	8.33	0.444444444444445	Inf	0.0320509965820313	Inf
chr5	97437760	97589186	1	0	8.33	0	8.33	0.444444444444445	Inf	0.0320509965820313	Inf
chr5	97589186	97758150	1	0	8.33	0	8.33	0.444444444444445	Inf	0.0320509965820313	Inf
chr5	97758150	98635812	1	0	8.33	0	8.33	0.444444444444445	Inf	0.0320509965820313	Inf
chr5	98635812	99011691	1	0	8.33	0	8.33	0.444444444444445	Inf	0.0320509965820313	Inf
chr5	99011691	99011970	1	1	8.33	6.67	1.66	1	1.26130469840658	0.0148842175286	106.848309701706
chr5	99011970	99169516	1	1	8.33	6.67	1.66	1	1.26130469840658	0.0148842175286	106.848309701706
chr5	99169516	100719073	1	0	8.33	0	8.33	0.444444444444445	Inf	0.0320509965820313	Inf
chr5	100719073	104085652	1	0	8.33	0	8.33	0.444444444444445	Inf	0.0320509965820313	Inf
chr5	104085652	104207719	1	1	8.33	6.67	1.66	1	1.26130469840658	0.0148842175286	106.848309701706
chr5	104207719	112398110	1	0	8.33	0	8.33	0.444444444444445	Inf	0.0320509965820313	Inf
chr5	112398110	112487206	1	0	8.33	0	8.33	0.444444444444445	Inf	0.0320509965820313	Inf
chr5	112487206	115292073	1	0	8.33	0	8.33	0.444444444444445	Inf	0.0320509965820313	Inf
chr5	115292073	117819508	1	0	8.33	0	8.33	0.444444444444445	Inf	0.0320509965820313	Inf
chr5	117819508	117940932	2	0	16.67	0	16.67	0.188034188034188	Inf	0.23994069514232	Inf
chr5	117940932	120122685	1	0	8.33	0	8.33	0.444444444444445	Inf	0.0320509965820313	Inf
chr5	120122685	120208198	2	0	16.67	0	16.67	0.188034188034188	Inf	0.23994069514232	Inf
chr5	120208198	120671003	1	0	8.33	0	8.33	0.444444444444445	Inf	0.0320509965820313	Inf
chr5	120671003	120947197	1	0	8.33	0	8.33	0.444444444444445	Inf	0.0320509965820313	Inf
chr5	120947197	121046941	1	0	8.33	0	8.33	0.444444444444445	Inf	0.0320509965820313	Inf
chr5	121046941	121698823	1	0	8.33	0	8.33	0.444444444444445	Inf	0.0320509965820313	Inf
chr5	121698823	121833480	1	0	8.33	0	8.33	0.444444444444445	Inf	0.0320509965820313	Inf
chr5	121833480	122023412	1	0	8.33	0	8.33	0.444444444444445	Inf	0.0320509965820313	Inf
chr5	122023412	127699785	1	0	8.33	0	8.33	0.444444444444445	Inf	0.0320509965820313	Inf
chr5	127699785	127789032	1	1	8.33	6.67	1.66	1	1.26130469840658	0.0148842175286	106.848309701706
chr5	127789032	128676870	1	0	8.33	0	8.33	0.444444444444445	Inf	0.0320509965820313	Inf
chr5	128676870	131193148	1	0	8.33	0	8.33	0.444444444444445	Inf	0.0320509965820313	Inf
chr5	131193148	131314169	2	0	16.67	0	16.67	0.188034188034188	Inf	0.23994069514232	Inf
chr5	131314169	131433544	2	1	16.67	6.67	10	0.569230769230769	2.69485200278592	0.124136140613192	176.548372873294
chr5	131433544	132866260	2	0	16.67	0	16.67	0.188034188034188	Inf	0.23994069514232	Inf
chr5	132866260	135338622	1	0	8.33	0	8.33	0.444444444444445	Inf	0.0320509965820313	Inf
chr5	135338622	135448667	1	1	8.33	6.67	1.66	1	1.26130469840658	0.0148842175286	106.848309701706
chr5	135448667	137531797	1	0	8.33	0	8.33	0.444444444444445	Inf	0.0320509965820313	Inf
chr5	137531797	144813284	2	0	16.67	0	16.67	0.188034188034188	Inf	0.23994069514232	Inf
chr5	144813284	144929913	2	1	16.67	6.67	10	0.569230769230769	2.69485200278592	0.124136140613192	176.548372873294
chr5	144929913	145349773	2	0	16.67	0	16.67	0.188034188034188	Inf	0.23994069514232	Inf
chr5	145349773	145379912	3	0	25	0	25	0.0752136752136752	Inf	0.553645958384501	Inf
chr5	145379912	145405323	3	0	25	0	25	0.0752136752136752	Inf	0.553645958384501	Inf
chr5	145405323	145442321	3	1	25	6.67	18.33	0.294017094017094	4.40794622373999	0.299826866317738	261.639104159587
chr5	145442321	145444364	2	1	16.67	6.67	10	0.569230769230769	2.69485200278592	0.124136140613192	176.548372873294
chr5	145444364	145554003	2	1	16.67	6.67	10	0.569230769230769	2.69485200278592	0.124136140613192	176.548372873294
chr5	145554003	145977635	2	0	16.67	0	16.67	0.188034188034188	Inf	0.23994069514232	Inf
chr5	145977635	146169194	2	1	16.67	6.67	10	0.569230769230769	2.69485200278592	0.124136140613192	176.548372873294
chr5	146169194	146272156	2	0	16.67	0	16.67	0.188034188034188	Inf	0.23994069514232	Inf
chr5	146272156	146420370	2	1	16.67	6.67	10	0.569230769230769	2.69485200278592	0.124136140613192	176.548372873294
chr5	146420370	148490061	2	0	16.67	0	16.67	0.188034188034188	Inf	0.23994069514232	Inf
chr5	148490061	148497794	3	0	25	0	25	0.0752136752136752	Inf	0.553645958384501	Inf
chr5	148497794	150463116	3	1	25	6.67	18.33	0.294017094017094	4.40794622373999	0.299826866317738	261.639104159587
chr5	150463116	151034339	3	0	25	0	25	0.0752136752136752	Inf	0.553645958384501	Inf
chr5	151034339	155618416	2	0	16.67	0	16.67	0.188034188034188	Inf	0.23994069514232	Inf
chr5	155618416	155749049	2	1	16.67	6.67	10	0.569230769230769	2.69485200278592	0.124136140613192	176.548372873294
chr5	155749049	159608501	2	0	16.67	0	16.67	0.188034188034188	Inf	0.23994069514232	Inf
chr5	159608501	159782842	2	1	16.67	6.67	10	0.569230769230769	2.69485200278592	0.124136140613192	176.548372873294
chr5	159782842	162482559	2	0	16.67	0	16.67	0.188034188034188	Inf	0.23994069514232	Inf
chr5	162482559	166428184	2	0	16.67	0	16.67	0.188034188034188	Inf	0.23994069514232	Inf
chr5	166428184	166526061	3	0	25	0	25	0.0752136752136752	Inf	0.553645958384501	Inf
chr5	166526061	167431828	2	0	16.67	0	16.67	0.188034188034188	Inf	0.23994069514232	Inf
chr5	167431828	172248443	2	0	16.67	0	16.67	0.188034188034188	Inf	0.23994069514232	Inf
chr5	172248443	176941912	2	1	16.67	6.67	10	0.569230769230769	2.69485200278592	0.124136140613192	176.548372873294
chr5	176941912	179213005	2	0	16.67	0	16.67	0.188034188034188	Inf	0.23994069514232	Inf
chr5	179213005	179586354	2	0	16.67	0	16.67	0.188034188034188	Inf	0.23994069514232	Inf
chr5	179586354	179730469	2	0	16.67	0	16.67	0.188034188034188	Inf	0.23994069514232	Inf
chr5	179730469	180506586	2	0	16.67	0	16.67	0.188034188034188	Inf	0.23994069514232	Inf
chr5	180506586	180631889	2	0	16.67	0	16.67	0.188034188034188	Inf	0.23994069514232	Inf
chr5	180631889	180915260	2	0	16.67	0	16.67	0.188034188034188	Inf	0.23994069514232	Inf
chr6	0	1289870	5	2	41.67	13.33	28.34	0.185024154589372	4.3695637223377	0.540407863269413	57.2975627607926
chr6	1289870	2747363	5	2	41.67	13.33	28.34	0.185024154589372	4.3695637223377	0.540407863269413	57.2975627607926
chr6	2747363	4165404	5	2	41.67	13.33	28.34	0.185024154589372	4.3695637223377	0.540407863269413	57.2975627607926
chr6	4165404	4238111	5	2	41.67	13.33	28.34	0.185024154589372	4.3695637223377	0.540407863269413	57.2975627607926
chr6	4238111	4385191	5	2	41.67	13.33	28.34	0.185024154589372	4.3695637223377	0.540407863269413	57.2975627607926
chr6	4385191	4478871	5	2	41.67	13.33	28.34	0.185024154589372	4.3695637223377	0.540407863269413	57.2975627607926
chr6	4478871	4956050	5	2	41.67	13.33	28.34	0.185024154589372	4.3695637223377	0.540407863269413	57.2975627607926
chr6	4956050	4963168	5	2	41.67	13.33	28.34	0.185024154589372	4.3695637223377	0.540407863269413	57.2975627607926
chr6	4963168	5052853	5	2	41.67	13.33	28.34	0.185024154589372	4.3695637223377	0.540407863269413	57.2975627607926
chr6	5052853	5058878	5	2	41.67	13.33	28.34	0.185024154589372	4.3695637223377	0.540407863269413	57.2975627607926
chr6	5058878	5135335	5	3	41.67	20	21.67	0.398067632850241	2.74313866621835	0.390811808872198	23.4725748771253
chr6	5135335	5145658	4	3	33.33	20	13.33	0.661835748792271	1.94810133866917	0.252245707078244	17.1431914968473
chr6	5145658	5652289	4	2	33.33	13.33	20	0.357487922705314	3.10600891093169	0.350115025107368	41.9022451732562
chr6	5652289	6734474	5	2	41.67	13.33	28.34	0.185024154589372	4.3695637223377	0.540407863269413	57.2975627607926
chr6	6734474	6848523	5	3	41.67	20	21.67	0.398067632850241	2.74313866621835	0.390811808872198	23.4725748771253
chr6	6848523	7502006	5	2	41.67	13.33	28.34	0.185024154589372	4.3695637223377	0.540407863269413	57.2975627607926
chr6	7502006	7588870	6	2	50	13.33	36.67	0.0869565217391304	6.01794029542035	0.779761537335323	78.2144522294217
chr6	7588870	8433567	6	2	50	13.33	36.67	0.0869565217391304	6.01794029542035	0.779761537335323	78.2144522294217
chr6	8433567	8441048	6	2	50	13.33	36.67	0.0869565217391304	6.01794029542035	0.779761537335323	78.2144522294217
chr6	8441048	8562784	6	3	50	20	30	0.126620900076278	3.7839930589982	0.565167544336955	32.2509337798018
chr6	8562784	8569669	6	3	50	20	30	0.126620900076278	3.7839930589982	0.565167544336955	32.2509337798018
chr6	8569669	8570039	6	2	50	13.33	36.67	0.0869565217391304	6.01794029542035	0.779761537335323	78.2144522294217
chr6	8570039	15303468	6	2	50	13.33	36.67	0.0869565217391304	6.01794029542035	0.779761537335323	78.2144522294217
chr6	15303468	19974011	6	1	50	6.67	43.33	0.0237458193979933	12.5677112453907	1.15702421636661	685.322922342162
chr6	19974011	24164561	5	1	41.67	6.67	35	0.060163507989595	9.14556586410355	0.805013572425503	504.118612300299
chr6	24164561	27325500	6	1	50	6.67	43.33	0.0237458193979933	12.5677112453907	1.15702421636661	685.322922342162
chr6	27325500	27488613	6	1	50	6.67	43.33	0.0237458193979933	12.5677112453907	1.15702421636661	685.322922342162
chr6	27488613	29417826	6	1	50	6.67	43.33	0.0237458193979933	12.5677112453907	1.15702421636661	685.322922342162
chr6	29417826	29556855	6	1	50	6.67	43.33	0.0237458193979933	12.5677112453907	1.15702421636661	685.322922342162
chr6	29556855	30307712	6	1	50	6.67	43.33	0.0237458193979933	12.5677112453907	1.15702421636661	685.322922342162
chr6	30307712	30692752	6	1	50	6.67	43.33	0.0237458193979933	12.5677112453907	1.15702421636661	685.322922342162
chr6	30692752	30915149	6	1	50	6.67	43.33	0.0237458193979933	12.5677112453907	1.15702421636661	685.322922342162
chr6	30915149	30934971	6	1	50	6.67	43.33	0.0237458193979933	12.5677112453907	1.15702421636661	685.322922342162
chr6	30934971	31195944	6	2	50	13.33	36.67	0.0869565217391304	6.01794029542035	0.779761537335323	78.2144522294217
chr6	31195944	32341435	6	1	50	6.67	43.33	0.0237458193979933	12.5677112453907	1.15702421636661	685.322922342162
chr6	32341435	32362674	6	2	50	13.33	36.67	0.0869565217391304	6.01794029542035	0.779761537335323	78.2144522294217
chr6	32362674	32431416	6	2	50	13.33	36.67	0.0869565217391304	6.01794029542035	0.779761537335323	78.2144522294217
chr6	32431416	32638621	7	3	58.33	20	38.33	0.0567505720823799	5.21068079841245	0.789557545694501	45.1970868141368
chr6	32638621	32680264	6	2	50	13.33	36.67	0.0869565217391304	6.01794029542035	0.779761537335323	78.2144522294217
chr6	32680264	32745198	6	2	50	13.33	36.67	0.0869565217391304	6.01794029542035	0.779761537335323	78.2144522294217
chr6	32745198	32779233	6	2	50	13.33	36.67	0.0869565217391304	6.01794029542035	0.779761537335323	78.2144522294217
chr6	32779233	33019808	6	2	50	13.33	36.67	0.0869565217391304	6.01794029542035	0.779761537335323	78.2144522294217
chr6	33019808	35681554	6	2	50	13.33	36.67	0.0869565217391304	6.01794029542035	0.779761537335323	78.2144522294217
chr6	35681554	35756069	7	2	58.33	13.33	45	0.0369183829138062	8.26482871312627	1.08792828500738	108.570808353906
chr6	35756069	35776665	7	2	58.33	13.33	45	0.0369183829138062	8.26482871312627	1.08792828500738	108.570808353906
chr6	35776665	35778268	7	2	58.33	13.33	45	0.0369183829138062	8.26482871312627	1.08792828500738	108.570808353906
chr6	35778268	35821914	7	2	58.33	13.33	45	0.0369183829138062	8.26482871312627	1.08792828500738	108.570808353906
chr6	35821914	35823536	6	2	50	13.33	36.67	0.0869565217391304	6.01794029542035	0.779761537335323	78.2144522294217
chr6	35823536	35901635	6	2	50	13.33	36.67	0.0869565217391304	6.01794029542035	0.779761537335323	78.2144522294217
chr6	35901635	36797285	6	2	50	13.33	36.67	0.0869565217391304	6.01794029542035	0.779761537335323	78.2144522294217
chr6	36797285	36933707	6	2	50	13.33	36.67	0.0869565217391304	6.01794029542035	0.779761537335323	78.2144522294217
chr6	36933707	37634022	6	2	50	13.33	36.67	0.0869565217391304	6.01794029542035	0.779761537335323	78.2144522294217
chr6	37634022	37719562	6	2	50	13.33	36.67	0.0869565217391304	6.01794029542035	0.779761537335323	78.2144522294217
chr6	37719562	38668060	6	2	50	13.33	36.67	0.0869565217391304	6.01794029542035	0.779761537335323	78.2144522294217
chr6	38668060	38727867	6	2	50	13.33	36.67	0.0869565217391304	6.01794029542035	0.779761537335323	78.2144522294217
chr6	38727867	39198916	6	2	50	13.33	36.67	0.0869565217391304	6.01794029542035	0.779761537335323	78.2144522294217
chr6	39198916	39257379	6	3	50	20	30	0.126620900076278	3.7839930589982	0.565167544336955	32.2509337798018
chr6	39257379	39300958	6	3	50	20	30	0.126620900076278	3.7839930589982	0.565167544336955	32.2509337798018
chr6	39300958	39757373	6	2	50	13.33	36.67	0.0869565217391304	6.01794029542035	0.779761537335323	78.2144522294217
chr6	39757373	39862168	6	3	50	20	30	0.126620900076278	3.7839930589982	0.565167544336955	32.2509337798018
chr6	39862168	40463299	6	2	50	13.33	36.67	0.0869565217391304	6.01794029542035	0.779761537335323	78.2144522294217
chr6	40463299	40476820	6	2	50	13.33	36.67	0.0869565217391304	6.01794029542035	0.779761537335323	78.2144522294217
chr6	40476820	40504167	6	2	50	13.33	36.67	0.0869565217391304	6.01794029542035	0.779761537335323	78.2144522294217
chr6	40504167	40521785	6	2	50	13.33	36.67	0.0869565217391304	6.01794029542035	0.779761537335323	78.2144522294217
chr6	40521785	40574270	6	3	50	20	30	0.126620900076278	3.7839930589982	0.565167544336955	32.2509337798018
chr6	40574270	40605168	6	3	50	20	30	0.126620900076278	3.7839930589982	0.565167544336955	32.2509337798018
chr6	40605168	40616731	6	3	50	20	30	0.126620900076278	3.7839930589982	0.565167544336955	32.2509337798018
chr6	40616731	40673318	6	2	50	13.33	36.67	0.0869565217391304	6.01794029542035	0.779761537335323	78.2144522294217
chr6	40673318	43248929	6	2	50	13.33	36.67	0.0869565217391304	6.01794029542035	0.779761537335323	78.2144522294217
chr6	43248929	44575851	6	2	50	13.33	36.67	0.0869565217391304	6.01794029542035	0.779761537335323	78.2144522294217
chr6	44575851	45580626	6	2	50	13.33	36.67	0.0869565217391304	6.01794029542035	0.779761537335323	78.2144522294217
chr6	45580626	46293657	6	1	50	6.67	43.33	0.0237458193979933	12.5677112453907	1.15702421636661	685.322922342162
chr6	46293657	46456717	6	1	50	6.67	43.33	0.0237458193979933	12.5677112453907	1.15702421636661	685.322922342162
chr6	46456717	47732361	6	1	50	6.67	43.33	0.0237458193979933	12.5677112453907	1.15702421636661	685.322922342162
chr6	47732361	47768276	6	1	50	6.67	43.33	0.0237458193979933	12.5677112453907	1.15702421636661	685.322922342162
chr6	47768276	48081013	6	1	50	6.67	43.33	0.0237458193979933	12.5677112453907	1.15702421636661	685.322922342162
chr6	48081013	48258055	6	1	50	6.67	43.33	0.0237458193979933	12.5677112453907	1.15702421636661	685.322922342162
chr6	48258055	48348307	6	1	50	6.67	43.33	0.0237458193979933	12.5677112453907	1.15702421636661	685.322922342162
chr6	48348307	48393972	6	1	50	6.67	43.33	0.0237458193979933	12.5677112453907	1.15702421636661	685.322922342162
chr6	48393972	48481244	6	1	50	6.67	43.33	0.0237458193979933	12.5677112453907	1.15702421636661	685.322922342162
chr6	48481244	48492379	6	1	50	6.67	43.33	0.0237458193979933	12.5677112453907	1.15702421636661	685.322922342162
chr6	48492379	51617899	6	1	50	6.67	43.33	0.0237458193979933	12.5677112453907	1.15702421636661	685.322922342162
chr6	51617899	51676210	6	1	50	6.67	43.33	0.0237458193979933	12.5677112453907	1.15702421636661	685.322922342162
chr6	51676210	53557017	6	1	50	6.67	43.33	0.0237458193979933	12.5677112453907	1.15702421636661	685.322922342162
chr6	53557017	53931400	6	2	50	13.33	36.67	0.0869565217391304	6.01794029542035	0.779761537335323	78.2144522294217
chr6	53931400	53931611	6	2	50	13.33	36.67	0.0869565217391304	6.01794029542035	0.779761537335323	78.2144522294217
chr6	53931611	54354175	6	2	50	13.33	36.67	0.0869565217391304	6.01794029542035	0.779761537335323	78.2144522294217
chr6	54354175	54694592	5	2	41.67	13.33	28.34	0.185024154589372	4.3695637223377	0.540407863269413	57.2975627607926
chr6	54694592	55132955	5	1	41.67	6.67	35	0.060163507989595	9.14556586410355	0.805013572425503	504.118612300299
chr6	55132955	55218426	5	1	41.67	6.67	35	0.060163507989595	9.14556586410355	0.805013572425503	504.118612300299
chr6	55218426	55262991	5	1	41.67	6.67	35	0.060163507989595	9.14556586410355	0.805013572425503	504.118612300299
chr6	55262991	55334074	5	1	41.67	6.67	35	0.060163507989595	9.14556586410355	0.805013572425503	504.118612300299
chr6	55334074	55429036	5	1	41.67	6.67	35	0.060163507989595	9.14556586410355	0.805013572425503	504.118612300299
chr6	55429036	56138253	5	1	41.67	6.67	35	0.060163507989595	9.14556586410355	0.805013572425503	504.118612300299
chr6	56138253	56271926	5	1	41.67	6.67	35	0.060163507989595	9.14556586410355	0.805013572425503	504.118612300299
chr6	56271926	57666407	5	1	41.67	6.67	35	0.060163507989595	9.14556586410355	0.805013572425503	504.118612300299
chr6	57666407	58777385	5	1	41.67	6.67	35	0.060163507989595	9.14556586410355	0.805013572425503	504.118612300299
chr6	58777385	61000000	0	0	0	0	0	1	0	0	Inf
chr6	61000000	62563742	5	1	41.67	6.67	35	0.060163507989595	9.14556586410355	0.805013572425503	504.118612300299
chr6	62563742	62649896	5	1	41.67	6.67	35	0.060163507989595	9.14556586410355	0.805013572425503	504.118612300299
chr6	62649896	62738943	5	2	41.67	13.33	28.34	0.185024154589372	4.3695637223377	0.540407863269413	57.2975627607926
chr6	62738943	62891732	5	1	41.67	6.67	35	0.060163507989595	9.14556586410355	0.805013572425503	504.118612300299
chr6	62891732	63565555	5	2	41.67	13.33	28.34	0.185024154589372	4.3695637223377	0.540407863269413	57.2975627607926
chr6	63565555	63728754	5	2	41.67	13.33	28.34	0.185024154589372	4.3695637223377	0.540407863269413	57.2975627607926
chr6	63728754	63760168	5	2	41.67	13.33	28.34	0.185024154589372	4.3695637223377	0.540407863269413	57.2975627607926
chr6	63760168	64613357	5	2	41.67	13.33	28.34	0.185024154589372	4.3695637223377	0.540407863269413	57.2975627607926
chr6	64613357	64677360	5	2	41.67	13.33	28.34	0.185024154589372	4.3695637223377	0.540407863269413	57.2975627607926
chr6	64677360	64691179	5	2	41.67	13.33	28.34	0.185024154589372	4.3695637223377	0.540407863269413	57.2975627607926
chr6	64691179	64797618	5	2	41.67	13.33	28.34	0.185024154589372	4.3695637223377	0.540407863269413	57.2975627607926
chr6	64797618	64889894	5	2	41.67	13.33	28.34	0.185024154589372	4.3695637223377	0.540407863269413	57.2975627607926
chr6	64889894	64914621	5	2	41.67	13.33	28.34	0.185024154589372	4.3695637223377	0.540407863269413	57.2975627607926
chr6	64914621	65074177	5	2	41.67	13.33	28.34	0.185024154589372	4.3695637223377	0.540407863269413	57.2975627607926
chr6	65074177	65099120	5	2	41.67	13.33	28.34	0.185024154589372	4.3695637223377	0.540407863269413	57.2975627607926
chr6	65099120	65254619	5	2	41.67	13.33	28.34	0.185024154589372	4.3695637223377	0.540407863269413	57.2975627607926
chr6	65254619	66765932	5	2	41.67	13.33	28.34	0.185024154589372	4.3695637223377	0.540407863269413	57.2975627607926
chr6	66765932	67554032	5	2	41.67	13.33	28.34	0.185024154589372	4.3695637223377	0.540407863269413	57.2975627607926
chr6	67554032	67557948	5	2	41.67	13.33	28.34	0.185024154589372	4.3695637223377	0.540407863269413	57.2975627607926
chr6	67557948	67654570	5	2	41.67	13.33	28.34	0.185024154589372	4.3695637223377	0.540407863269413	57.2975627607926
chr6	67654570	67774821	5	2	41.67	13.33	28.34	0.185024154589372	4.3695637223377	0.540407863269413	57.2975627607926
chr6	67774821	67870818	5	2	41.67	13.33	28.34	0.185024154589372	4.3695637223377	0.540407863269413	57.2975627607926
chr6	67870818	69212521	5	2	41.67	13.33	28.34	0.185024154589372	4.3695637223377	0.540407863269413	57.2975627607926
chr6	69212521	70534418	5	2	41.67	13.33	28.34	0.185024154589372	4.3695637223377	0.540407863269413	57.2975627607926
chr6	70534418	70605293	5	2	41.67	13.33	28.34	0.185024154589372	4.3695637223377	0.540407863269413	57.2975627607926
chr6	70605293	70795281	5	2	41.67	13.33	28.34	0.185024154589372	4.3695637223377	0.540407863269413	57.2975627607926
chr6	70795281	70897832	5	2	41.67	13.33	28.34	0.185024154589372	4.3695637223377	0.540407863269413	57.2975627607926
chr6	70897832	71349390	5	2	41.67	13.33	28.34	0.185024154589372	4.3695637223377	0.540407863269413	57.2975627607926
chr6	71349390	71382276	5	2	41.67	13.33	28.34	0.185024154589372	4.3695637223377	0.540407863269413	57.2975627607926
chr6	71382276	71802103	5	1	41.67	6.67	35	0.060163507989595	9.14556586410355	0.805013572425503	504.118612300299
chr6	71802103	71890296	5	1	41.67	6.67	35	0.060163507989595	9.14556586410355	0.805013572425503	504.118612300299
chr6	71890296	74410088	5	1	41.67	6.67	35	0.060163507989595	9.14556586410355	0.805013572425503	504.118612300299
chr6	74410088	74414381	5	1	41.67	6.67	35	0.060163507989595	9.14556586410355	0.805013572425503	504.118612300299
chr6	74414381	74493708	5	1	41.67	6.67	35	0.060163507989595	9.14556586410355	0.805013572425503	504.118612300299
chr6	74493708	74529073	5	1	41.67	6.67	35	0.060163507989595	9.14556586410355	0.805013572425503	504.118612300299
chr6	74529073	74780169	5	1	41.67	6.67	35	0.060163507989595	9.14556586410355	0.805013572425503	504.118612300299
chr6	74780169	74780675	5	1	41.67	6.67	35	0.060163507989595	9.14556586410355	0.805013572425503	504.118612300299
chr6	74780675	74877308	5	1	41.67	6.67	35	0.060163507989595	9.14556586410355	0.805013572425503	504.118612300299
chr6	74877308	74921123	5	1	41.67	6.67	35	0.060163507989595	9.14556586410355	0.805013572425503	504.118612300299
chr6	74921123	74924456	5	1	41.67	6.67	35	0.060163507989595	9.14556586410355	0.805013572425503	504.118612300299
chr6	74924456	74968655	5	1	41.67	6.67	35	0.060163507989595	9.14556586410355	0.805013572425503	504.118612300299
chr6	74968655	75320538	5	1	41.67	6.67	35	0.060163507989595	9.14556586410355	0.805013572425503	504.118612300299
chr6	75320538	75451780	5	1	41.67	6.67	35	0.060163507989595	9.14556586410355	0.805013572425503	504.118612300299
chr6	75451780	75994194	5	1	41.67	6.67	35	0.060163507989595	9.14556586410355	0.805013572425503	504.118612300299
chr6	75994194	76107766	5	1	41.67	6.67	35	0.060163507989595	9.14556586410355	0.805013572425503	504.118612300299
chr6	76107766	76196578	5	1	41.67	6.67	35	0.060163507989595	9.14556586410355	0.805013572425503	504.118612300299
chr6	76196578	76683733	5	1	41.67	6.67	35	0.060163507989595	9.14556586410355	0.805013572425503	504.118612300299
chr6	76683733	76716321	5	1	41.67	6.67	35	0.060163507989595	9.14556586410355	0.805013572425503	504.118612300299
chr6	76716321	76845892	5	1	41.67	6.67	35	0.060163507989595	9.14556586410355	0.805013572425503	504.118612300299
chr6	76845892	76923800	5	1	41.67	6.67	35	0.060163507989595	9.14556586410355	0.805013572425503	504.118612300299
chr6	76923800	76927401	5	1	41.67	6.67	35	0.060163507989595	9.14556586410355	0.805013572425503	504.118612300299
chr6	76927401	77008714	5	1	41.67	6.67	35	0.060163507989595	9.14556586410355	0.805013572425503	504.118612300299
chr6	77008714	77015918	4	1	33.33	6.67	26.66	0.138981791155704	6.50691364821674	0.524901478966971	367.842758177488
chr6	77015918	77017018	4	1	33.33	6.67	26.66	0.138981791155704	6.50691364821674	0.524901478966971	367.842758177488
chr6	77017018	77035924	4	1	33.33	6.67	26.66	0.138981791155704	6.50691364821674	0.524901478966971	367.842758177488
chr6	77035924	77051123	5	1	41.67	6.67	35	0.060163507989595	9.14556586410355	0.805013572425503	504.118612300299
chr6	77051123	77092648	5	1	41.67	6.67	35	0.060163507989595	9.14556586410355	0.805013572425503	504.118612300299
chr6	77092648	77198270	5	1	41.67	6.67	35	0.060163507989595	9.14556586410355	0.805013572425503	504.118612300299
chr6	77198270	77235295	5	1	41.67	6.67	35	0.060163507989595	9.14556586410355	0.805013572425503	504.118612300299
chr6	77235295	77274145	5	1	41.67	6.67	35	0.060163507989595	9.14556586410355	0.805013572425503	504.118612300299
chr6	77274145	77275540	5	1	41.67	6.67	35	0.060163507989595	9.14556586410355	0.805013572425503	504.118612300299
chr6	77275540	77360425	5	1	41.67	6.67	35	0.060163507989595	9.14556586410355	0.805013572425503	504.118612300299
chr6	77360425	77417785	5	1	41.67	6.67	35	0.060163507989595	9.14556586410355	0.805013572425503	504.118612300299
chr6	77417785	78166644	5	1	41.67	6.67	35	0.060163507989595	9.14556586410355	0.805013572425503	504.118612300299
chr6	78166644	78204327	6	1	50	6.67	43.33	0.0237458193979933	12.5677112453907	1.15702421636661	685.322922342162
chr6	78204327	78206908	6	2	50	13.33	36.67	0.0869565217391304	6.01794029542035	0.779761537335323	78.2144522294217
chr6	78206908	78258124	6	3	50	20	30	0.126620900076278	3.7839930589982	0.565167544336955	32.2509337798018
chr6	78258124	78269193	5	3	41.67	20	21.67	0.398067632850241	2.74313866621835	0.390811808872198	23.4725748771253
chr6	78269193	78316607	5	2	41.67	13.33	28.34	0.185024154589372	4.3695637223377	0.540407863269413	57.2975627607926
chr6	78316607	78350920	5	1	41.67	6.67	35	0.060163507989595	9.14556586410355	0.805013572425503	504.118612300299
chr6	78350920	78962272	5	1	41.67	6.67	35	0.060163507989595	9.14556586410355	0.805013572425503	504.118612300299
chr6	78962272	78962744	4	1	33.33	6.67	26.66	0.138981791155704	6.50691364821674	0.524901478966971	367.842758177488
chr6	78962744	78965977	3	1	25	6.67	18.33	0.294017094017094	4.40794622373999	0.299826866317738	261.639104159587
chr6	78965977	79037215	1	1	8.33	6.67	1.66	1	1.26130469840658	0.0148842175286	106.848309701706
chr6	79037215	79040433	3	1	25	6.67	18.33	0.294017094017094	4.40794622373999	0.299826866317738	261.639104159587
chr6	79040433	80233587	5	1	41.67	6.67	35	0.060163507989595	9.14556586410355	0.805013572425503	504.118612300299
chr6	80233587	80939160	5	1	41.67	6.67	35	0.060163507989595	9.14556586410355	0.805013572425503	504.118612300299
chr6	80939160	80965911	5	1	41.67	6.67	35	0.060163507989595	9.14556586410355	0.805013572425503	504.118612300299
chr6	80965911	81043109	5	1	41.67	6.67	35	0.060163507989595	9.14556586410355	0.805013572425503	504.118612300299
chr6	81043109	81102815	5	1	41.67	6.67	35	0.060163507989595	9.14556586410355	0.805013572425503	504.118612300299
chr6	81102815	82658573	5	1	41.67	6.67	35	0.060163507989595	9.14556586410355	0.805013572425503	504.118612300299
chr6	82658573	82785189	5	1	41.67	6.67	35	0.060163507989595	9.14556586410355	0.805013572425503	504.118612300299
chr6	82785189	82981501	5	1	41.67	6.67	35	0.060163507989595	9.14556586410355	0.805013572425503	504.118612300299
chr6	82981501	83169438	5	1	41.67	6.67	35	0.060163507989595	9.14556586410355	0.805013572425503	504.118612300299
chr6	83169438	83593481	5	1	41.67	6.67	35	0.060163507989595	9.14556586410355	0.805013572425503	504.118612300299
chr6	83593481	83909360	5	1	41.67	6.67	35	0.060163507989595	9.14556586410355	0.805013572425503	504.118612300299
chr6	83909360	84273409	5	1	41.67	6.67	35	0.060163507989595	9.14556586410355	0.805013572425503	504.118612300299
chr6	84273409	84389037	5	1	41.67	6.67	35	0.060163507989595	9.14556586410355	0.805013572425503	504.118612300299
chr6	84389037	84530097	5	1	41.67	6.67	35	0.060163507989595	9.14556586410355	0.805013572425503	504.118612300299
chr6	84530097	84642772	5	2	41.67	13.33	28.34	0.185024154589372	4.3695637223377	0.540407863269413	57.2975627607926
chr6	84642772	84799041	5	2	41.67	13.33	28.34	0.185024154589372	4.3695637223377	0.540407863269413	57.2975627607926
chr6	84799041	85043761	5	1	41.67	6.67	35	0.060163507989595	9.14556586410355	0.805013572425503	504.118612300299
chr6	85043761	85103290	5	1	41.67	6.67	35	0.060163507989595	9.14556586410355	0.805013572425503	504.118612300299
chr6	85103290	85315476	5	1	41.67	6.67	35	0.060163507989595	9.14556586410355	0.805013572425503	504.118612300299
chr6	85315476	85440446	5	1	41.67	6.67	35	0.060163507989595	9.14556586410355	0.805013572425503	504.118612300299
chr6	85440446	86062725	5	1	41.67	6.67	35	0.060163507989595	9.14556586410355	0.805013572425503	504.118612300299
chr6	86062725	86280502	5	2	41.67	13.33	28.34	0.185024154589372	4.3695637223377	0.540407863269413	57.2975627607926
chr6	86280502	96090771	5	1	41.67	6.67	35	0.060163507989595	9.14556586410355	0.805013572425503	504.118612300299
chr6	96090771	96263674	5	1	41.67	6.67	35	0.060163507989595	9.14556586410355	0.805013572425503	504.118612300299
chr6	96263674	96736610	5	1	41.67	6.67	35	0.060163507989595	9.14556586410355	0.805013572425503	504.118612300299
chr6	96736610	96914933	5	1	41.67	6.67	35	0.060163507989595	9.14556586410355	0.805013572425503	504.118612300299
chr6	96914933	99823962	5	1	41.67	6.67	35	0.060163507989595	9.14556586410355	0.805013572425503	504.118612300299
chr6	99823962	103990292	4	1	33.33	6.67	26.66	0.138981791155704	6.50691364821674	0.524901478966971	367.842758177488
chr6	103990292	103990784	5	1	41.67	6.67	35	0.060163507989595	9.14556586410355	0.805013572425503	504.118612300299
chr6	103990784	104072306	5	1	41.67	6.67	35	0.060163507989595	9.14556586410355	0.805013572425503	504.118612300299
chr6	104072306	104072660	4	1	33.33	6.67	26.66	0.138981791155704	6.50691364821674	0.524901478966971	367.842758177488
chr6	104072660	104321945	4	1	33.33	6.67	26.66	0.138981791155704	6.50691364821674	0.524901478966971	367.842758177488
chr6	104321945	105531403	5	1	41.67	6.67	35	0.060163507989595	9.14556586410355	0.805013572425503	504.118612300299
chr6	105531403	106417328	6	1	50	6.67	43.33	0.0237458193979933	12.5677112453907	1.15702421636661	685.322922342162
chr6	106417328	106521840	6	1	50	6.67	43.33	0.0237458193979933	12.5677112453907	1.15702421636661	685.322922342162
chr6	106521840	108854992	6	1	50	6.67	43.33	0.0237458193979933	12.5677112453907	1.15702421636661	685.322922342162
chr6	108854992	109026306	6	2	50	13.33	36.67	0.0869565217391304	6.01794029542035	0.779761537335323	78.2144522294217
chr6	109026306	109523203	6	1	50	6.67	43.33	0.0237458193979933	12.5677112453907	1.15702421636661	685.322922342162
chr6	109523203	109524633	6	2	50	13.33	36.67	0.0869565217391304	6.01794029542035	0.779761537335323	78.2144522294217
chr6	109524633	109625126	6	2	50	13.33	36.67	0.0869565217391304	6.01794029542035	0.779761537335323	78.2144522294217
chr6	109625126	109636401	6	2	50	13.33	36.67	0.0869565217391304	6.01794029542035	0.779761537335323	78.2144522294217
chr6	109636401	109640762	6	1	50	6.67	43.33	0.0237458193979933	12.5677112453907	1.15702421636661	685.322922342162
chr6	109640762	109827999	6	1	50	6.67	43.33	0.0237458193979933	12.5677112453907	1.15702421636661	685.322922342162
chr6	109827999	109865011	6	1	50	6.67	43.33	0.0237458193979933	12.5677112453907	1.15702421636661	685.322922342162
chr6	109865011	110027602	6	1	50	6.67	43.33	0.0237458193979933	12.5677112453907	1.15702421636661	685.322922342162
chr6	110027602	110185246	6	1	50	6.67	43.33	0.0237458193979933	12.5677112453907	1.15702421636661	685.322922342162
chr6	110185246	110246256	6	1	50	6.67	43.33	0.0237458193979933	12.5677112453907	1.15702421636661	685.322922342162
chr6	110246256	110255697	6	2	50	13.33	36.67	0.0869565217391304	6.01794029542035	0.779761537335323	78.2144522294217
chr6	110255697	110300095	6	2	50	13.33	36.67	0.0869565217391304	6.01794029542035	0.779761537335323	78.2144522294217
chr6	110300095	110358186	6	2	50	13.33	36.67	0.0869565217391304	6.01794029542035	0.779761537335323	78.2144522294217
chr6	110358186	110385638	6	1	50	6.67	43.33	0.0237458193979933	12.5677112453907	1.15702421636661	685.322922342162
chr6	110385638	111903142	6	0	50	0	50	0.00312151616499443	Inf	2.04796074140783	Inf
chr6	111903142	112002931	6	1	50	6.67	43.33	0.0237458193979933	12.5677112453907	1.15702421636661	685.322922342162
chr6	112002931	112346284	6	1	50	6.67	43.33	0.0237458193979933	12.5677112453907	1.15702421636661	685.322922342162
chr6	112346284	112441290	6	1	50	6.67	43.33	0.0237458193979933	12.5677112453907	1.15702421636661	685.322922342162
chr6	112441290	112674875	6	1	50	6.67	43.33	0.0237458193979933	12.5677112453907	1.15702421636661	685.322922342162
chr6	112674875	112727503	6	1	50	6.67	43.33	0.0237458193979933	12.5677112453907	1.15702421636661	685.322922342162
chr6	112727503	112921938	6	1	50	6.67	43.33	0.0237458193979933	12.5677112453907	1.15702421636661	685.322922342162
chr6	112921938	112998556	6	1	50	6.67	43.33	0.0237458193979933	12.5677112453907	1.15702421636661	685.322922342162
chr6	112998556	113144967	6	1	50	6.67	43.33	0.0237458193979933	12.5677112453907	1.15702421636661	685.322922342162
chr6	113144967	114220411	6	1	50	6.67	43.33	0.0237458193979933	12.5677112453907	1.15702421636661	685.322922342162
chr6	114220411	114359446	6	1	50	6.67	43.33	0.0237458193979933	12.5677112453907	1.15702421636661	685.322922342162
chr6	114359446	114718344	6	1	50	6.67	43.33	0.0237458193979933	12.5677112453907	1.15702421636661	685.322922342162
chr6	114718344	114825042	6	1	50	6.67	43.33	0.0237458193979933	12.5677112453907	1.15702421636661	685.322922342162
chr6	114825042	115657504	6	1	50	6.67	43.33	0.0237458193979933	12.5677112453907	1.15702421636661	685.322922342162
chr6	115657504	116278798	5	1	41.67	6.67	35	0.060163507989595	9.14556586410355	0.805013572425503	504.118612300299
chr6	116278798	116340455	5	1	41.67	6.67	35	0.060163507989595	9.14556586410355	0.805013572425503	504.118612300299
chr6	116340455	117213264	6	1	50	6.67	43.33	0.0237458193979933	12.5677112453907	1.15702421636661	685.322922342162
chr6	117213264	117282255	6	1	50	6.67	43.33	0.0237458193979933	12.5677112453907	1.15702421636661	685.322922342162
chr6	117282255	123703559	6	1	50	6.67	43.33	0.0237458193979933	12.5677112453907	1.15702421636661	685.322922342162
chr6	123703559	124165700	6	1	50	6.67	43.33	0.0237458193979933	12.5677112453907	1.15702421636661	685.322922342162
chr6	124165700	124181027	6	1	50	6.67	43.33	0.0237458193979933	12.5677112453907	1.15702421636661	685.322922342162
chr6	124181027	124182338	6	1	50	6.67	43.33	0.0237458193979933	12.5677112453907	1.15702421636661	685.322922342162
chr6	124182338	124253728	7	1	58.33	6.67	51.66	0.00847268673355629	17.1915262711117	1.61042422958068	938.003212970742
chr6	124253728	124257017	7	1	58.33	6.67	51.66	0.00847268673355629	17.1915262711117	1.61042422958068	938.003212970742
chr6	124257017	124262246	7	1	58.33	6.67	51.66	0.00847268673355629	17.1915262711117	1.61042422958068	938.003212970742
chr6	124262246	124597708	6	1	50	6.67	43.33	0.0237458193979933	12.5677112453907	1.15702421636661	685.322922342162
chr6	124597708	124947514	6	1	50	6.67	43.33	0.0237458193979933	12.5677112453907	1.15702421636661	685.322922342162
chr6	124947514	125122096	5	1	41.67	6.67	35	0.060163507989595	9.14556586410355	0.805013572425503	504.118612300299
chr6	125122096	125909453	6	1	50	6.67	43.33	0.0237458193979933	12.5677112453907	1.15702421636661	685.322922342162
chr6	125909453	126053194	6	1	50	6.67	43.33	0.0237458193979933	12.5677112453907	1.15702421636661	685.322922342162
chr6	126053194	126448115	6	1	50	6.67	43.33	0.0237458193979933	12.5677112453907	1.15702421636661	685.322922342162
chr6	126448115	127229173	6	1	50	6.67	43.33	0.0237458193979933	12.5677112453907	1.15702421636661	685.322922342162
chr6	127229173	127230986	6	1	50	6.67	43.33	0.0237458193979933	12.5677112453907	1.15702421636661	685.322922342162
chr6	127230986	127260324	6	1	50	6.67	43.33	0.0237458193979933	12.5677112453907	1.15702421636661	685.322922342162
chr6	127260324	127340256	6	1	50	6.67	43.33	0.0237458193979933	12.5677112453907	1.15702421636661	685.322922342162
chr6	127340256	127345818	6	1	50	6.67	43.33	0.0237458193979933	12.5677112453907	1.15702421636661	685.322922342162
chr6	127345818	127402433	6	1	50	6.67	43.33	0.0237458193979933	12.5677112453907	1.15702421636661	685.322922342162
chr6	127402433	127426617	6	1	50	6.67	43.33	0.0237458193979933	12.5677112453907	1.15702421636661	685.322922342162
chr6	127426617	127437596	6	1	50	6.67	43.33	0.0237458193979933	12.5677112453907	1.15702421636661	685.322922342162
chr6	127437596	127540210	5	1	41.67	6.67	35	0.060163507989595	9.14556586410355	0.805013572425503	504.118612300299
chr6	127540210	127837676	6	1	50	6.67	43.33	0.0237458193979933	12.5677112453907	1.15702421636661	685.322922342162
chr6	127837676	127910926	6	1	50	6.67	43.33	0.0237458193979933	12.5677112453907	1.15702421636661	685.322922342162
chr6	127910926	128025937	6	1	50	6.67	43.33	0.0237458193979933	12.5677112453907	1.15702421636661	685.322922342162
chr6	128025937	128197132	6	1	50	6.67	43.33	0.0237458193979933	12.5677112453907	1.15702421636661	685.322922342162
chr6	128197132	128328656	6	1	50	6.67	43.33	0.0237458193979933	12.5677112453907	1.15702421636661	685.322922342162
chr6	128328656	128409819	6	1	50	6.67	43.33	0.0237458193979933	12.5677112453907	1.15702421636661	685.322922342162
chr6	128409819	128626151	6	1	50	6.67	43.33	0.0237458193979933	12.5677112453907	1.15702421636661	685.322922342162
chr6	128626151	128758936	6	1	50	6.67	43.33	0.0237458193979933	12.5677112453907	1.15702421636661	685.322922342162
chr6	128758936	129722114	6	1	50	6.67	43.33	0.0237458193979933	12.5677112453907	1.15702421636661	685.322922342162
chr6	129722114	129796955	6	1	50	6.67	43.33	0.0237458193979933	12.5677112453907	1.15702421636661	685.322922342162
chr6	129796955	129940324	6	1	50	6.67	43.33	0.0237458193979933	12.5677112453907	1.15702421636661	685.322922342162
chr6	129940324	129970688	6	1	50	6.67	43.33	0.0237458193979933	12.5677112453907	1.15702421636661	685.322922342162
chr6	129970688	129980259	6	1	50	6.67	43.33	0.0237458193979933	12.5677112453907	1.15702421636661	685.322922342162
chr6	129980259	130008189	5	1	41.67	6.67	35	0.060163507989595	9.14556586410355	0.805013572425503	504.118612300299
chr6	130008189	130020542	5	1	41.67	6.67	35	0.060163507989595	9.14556586410355	0.805013572425503	504.118612300299
chr6	130020542	130038437	5	1	41.67	6.67	35	0.060163507989595	9.14556586410355	0.805013572425503	504.118612300299
chr6	130038437	130079955	4	1	33.33	6.67	26.66	0.138981791155704	6.50691364821674	0.524901478966971	367.842758177488
chr6	130079955	130177712	4	1	33.33	6.67	26.66	0.138981791155704	6.50691364821674	0.524901478966971	367.842758177488
chr6	130177712	130296290	4	1	33.33	6.67	26.66	0.138981791155704	6.50691364821674	0.524901478966971	367.842758177488
chr6	130296290	130394445	5	1	41.67	6.67	35	0.060163507989595	9.14556586410355	0.805013572425503	504.118612300299
chr6	130394445	130550455	5	1	41.67	6.67	35	0.060163507989595	9.14556586410355	0.805013572425503	504.118612300299
chr6	130550455	130600205	4	1	33.33	6.67	26.66	0.138981791155704	6.50691364821674	0.524901478966971	367.842758177488
chr6	130600205	130682944	4	1	33.33	6.67	26.66	0.138981791155704	6.50691364821674	0.524901478966971	367.842758177488
chr6	130682944	130693213	4	1	33.33	6.67	26.66	0.138981791155704	6.50691364821674	0.524901478966971	367.842758177488
chr6	130693213	130991502	5	1	41.67	6.67	35	0.060163507989595	9.14556586410355	0.805013572425503	504.118612300299
chr6	130991502	131058597	5	1	41.67	6.67	35	0.060163507989595	9.14556586410355	0.805013572425503	504.118612300299
chr6	131058597	131512223	5	1	41.67	6.67	35	0.060163507989595	9.14556586410355	0.805013572425503	504.118612300299
chr6	131512223	131534875	5	2	41.67	13.33	28.34	0.185024154589372	4.3695637223377	0.540407863269413	57.2975627607926
chr6	131534875	131691076	5	2	41.67	13.33	28.34	0.185024154589372	4.3695637223377	0.540407863269413	57.2975627607926
chr6	131691076	132138093	5	1	41.67	6.67	35	0.060163507989595	9.14556586410355	0.805013572425503	504.118612300299
chr6	132138093	132243609	5	1	41.67	6.67	35	0.060163507989595	9.14556586410355	0.805013572425503	504.118612300299
chr6	132243609	132515564	5	1	41.67	6.67	35	0.060163507989595	9.14556586410355	0.805013572425503	504.118612300299
chr6	132515564	134808170	5	1	41.67	6.67	35	0.060163507989595	9.14556586410355	0.805013572425503	504.118612300299
chr6	134808170	134901691	5	1	41.67	6.67	35	0.060163507989595	9.14556586410355	0.805013572425503	504.118612300299
chr6	134901691	137027229	5	1	41.67	6.67	35	0.060163507989595	9.14556586410355	0.805013572425503	504.118612300299
chr6	137027229	137208484	5	1	41.67	6.67	35	0.060163507989595	9.14556586410355	0.805013572425503	504.118612300299
chr6	137208484	145199652	5	1	41.67	6.67	35	0.060163507989595	9.14556586410355	0.805013572425503	504.118612300299
chr6	145199652	145322314	5	1	41.67	6.67	35	0.060163507989595	9.14556586410355	0.805013572425503	504.118612300299
chr6	145322314	145634644	5	1	41.67	6.67	35	0.060163507989595	9.14556586410355	0.805013572425503	504.118612300299
chr6	145634644	145773735	5	1	41.67	6.67	35	0.060163507989595	9.14556586410355	0.805013572425503	504.118612300299
chr6	145773735	145930363	5	1	41.67	6.67	35	0.060163507989595	9.14556586410355	0.805013572425503	504.118612300299
chr6	145930363	146162301	5	1	41.67	6.67	35	0.060163507989595	9.14556586410355	0.805013572425503	504.118612300299
chr6	146162301	146772697	5	1	41.67	6.67	35	0.060163507989595	9.14556586410355	0.805013572425503	504.118612300299
chr6	146772697	146900324	5	1	41.67	6.67	35	0.060163507989595	9.14556586410355	0.805013572425503	504.118612300299
chr6	146900324	147180304	5	1	41.67	6.67	35	0.060163507989595	9.14556586410355	0.805013572425503	504.118612300299
chr6	147180304	147245875	5	1	41.67	6.67	35	0.060163507989595	9.14556586410355	0.805013572425503	504.118612300299
chr6	147245875	147354907	5	2	41.67	13.33	28.34	0.185024154589372	4.3695637223377	0.540407863269413	57.2975627607926
chr6	147354907	148195728	5	1	41.67	6.67	35	0.060163507989595	9.14556586410355	0.805013572425503	504.118612300299
chr6	148195728	148270207	5	2	41.67	13.33	28.34	0.185024154589372	4.3695637223377	0.540407863269413	57.2975627607926
chr6	148270207	148457247	5	1	41.67	6.67	35	0.060163507989595	9.14556586410355	0.805013572425503	504.118612300299
chr6	148457247	149413282	5	1	41.67	6.67	35	0.060163507989595	9.14556586410355	0.805013572425503	504.118612300299
chr6	149413282	150600410	5	1	41.67	6.67	35	0.060163507989595	9.14556586410355	0.805013572425503	504.118612300299
chr6	150600410	153275813	5	1	41.67	6.67	35	0.060163507989595	9.14556586410355	0.805013572425503	504.118612300299
chr6	153275813	153413256	5	2	41.67	13.33	28.34	0.185024154589372	4.3695637223377	0.540407863269413	57.2975627607926
chr6	153413256	157082513	5	1	41.67	6.67	35	0.060163507989595	9.14556586410355	0.805013572425503	504.118612300299
chr6	157082513	158863657	5	1	41.67	6.67	35	0.060163507989595	9.14556586410355	0.805013572425503	504.118612300299
chr6	158863657	159011496	5	1	41.67	6.67	35	0.060163507989595	9.14556586410355	0.805013572425503	504.118612300299
chr6	159011496	160805134	5	1	41.67	6.67	35	0.060163507989595	9.14556586410355	0.805013572425503	504.118612300299
chr6	160805134	162337630	5	1	41.67	6.67	35	0.060163507989595	9.14556586410355	0.805013572425503	504.118612300299
chr6	162337630	162474974	5	1	41.67	6.67	35	0.060163507989595	9.14556586410355	0.805013572425503	504.118612300299
chr6	162474974	162546145	4	1	33.33	6.67	26.66	0.138981791155704	6.50691364821674	0.524901478966971	367.842758177488
chr6	162546145	163439889	5	1	41.67	6.67	35	0.060163507989595	9.14556586410355	0.805013572425503	504.118612300299
chr6	163439889	164194936	5	1	41.67	6.67	35	0.060163507989595	9.14556586410355	0.805013572425503	504.118612300299
chr6	164194936	164239020	5	1	41.67	6.67	35	0.060163507989595	9.14556586410355	0.805013572425503	504.118612300299
chr6	164239020	164277412	5	1	41.67	6.67	35	0.060163507989595	9.14556586410355	0.805013572425503	504.118612300299
chr6	164277412	164666072	5	1	41.67	6.67	35	0.060163507989595	9.14556586410355	0.805013572425503	504.118612300299
chr6	164666072	164739215	5	1	41.67	6.67	35	0.060163507989595	9.14556586410355	0.805013572425503	504.118612300299
chr6	164739215	165169269	5	1	41.67	6.67	35	0.060163507989595	9.14556586410355	0.805013572425503	504.118612300299
chr6	165169269	165315172	5	1	41.67	6.67	35	0.060163507989595	9.14556586410355	0.805013572425503	504.118612300299
chr6	165315172	166660450	5	1	41.67	6.67	35	0.060163507989595	9.14556586410355	0.805013572425503	504.118612300299
chr6	166660450	171115067	5	1	41.67	6.67	35	0.060163507989595	9.14556586410355	0.805013572425503	504.118612300299
chr7	0	1228377	5	11	41.67	73.33	-31.66	0.130246331942388	0.274208266986894	0.0377667056718078	1.68227500730509
chr7	1228377	1625306	5	11	41.67	73.33	-31.66	0.130246331942388	0.274208266986894	0.0377667056718078	1.68227500730509
chr7	1625306	2237730	5	11	41.67	73.33	-31.66	0.130246331942388	0.274208266986894	0.0377667056718078	1.68227500730509
chr7	2237730	3024897	5	11	41.67	73.33	-31.66	0.130246331942388	0.274208266986894	0.0377667056718078	1.68227500730509
chr7	3024897	3204095	5	10	41.67	66.67	-25	0.25756046125544	0.371724360163506	0.0560144196410013	2.19235359767681
chr7	3204095	3245518	5	10	41.67	66.67	-25	0.25756046125544	0.371724360163506	0.0560144196410013	2.19235359767681
chr7	3245518	3311031	5	10	41.67	66.67	-25	0.25756046125544	0.371724360163506	0.0560144196410013	2.19235359767681
chr7	3311031	3341353	5	10	41.67	66.67	-25	0.25756046125544	0.371724360163506	0.0560144196410013	2.19235359767681
chr7	3341353	3887003	5	10	41.67	66.67	-25	0.25756046125544	0.371724360163506	0.0560144196410013	2.19235359767681
chr7	3887003	3923039	5	10	41.67	66.67	-25	0.25756046125544	0.371724360163506	0.0560144196410013	2.19235359767681
chr7	3923039	3944884	5	10	41.67	66.67	-25	0.25756046125544	0.371724360163506	0.0560144196410013	2.19235359767681
chr7	3944884	3999494	5	10	41.67	66.67	-25	0.25756046125544	0.371724360163506	0.0560144196410013	2.19235359767681
chr7	3999494	4026632	5	10	41.67	66.67	-25	0.25756046125544	0.371724360163506	0.0560144196410013	2.19235359767681
chr7	4026632	4151026	5	10	41.67	66.67	-25	0.25756046125544	0.371724360163506	0.0560144196410013	2.19235359767681
chr7	4151026	4407127	5	10	41.67	66.67	-25	0.25756046125544	0.371724360163506	0.0560144196410013	2.19235359767681
chr7	4407127	4589067	5	10	41.67	66.67	-25	0.25756046125544	0.371724360163506	0.0560144196410013	2.19235359767681
chr7	4589067	4724444	4	10	33.33	66.67	-33.34	0.128346121057119	0.264304912892236	0.0367870718664921	1.58884187427018
chr7	4724444	6452523	5	10	41.67	66.67	-25	0.25756046125544	0.371724360163506	0.0560144196410013	2.19235359767681
chr7	6452523	8412776	5	10	41.67	66.67	-25	0.25756046125544	0.371724360163506	0.0560144196410013	2.19235359767681
chr7	8412776	8416721	5	10	41.67	66.67	-25	0.25756046125544	0.371724360163506	0.0560144196410013	2.19235359767681
chr7	8416721	8515225	5	10	41.67	66.67	-25	0.25756046125544	0.371724360163506	0.0560144196410013	2.19235359767681
chr7	8515225	8522342	5	10	41.67	66.67	-25	0.25756046125544	0.371724360163506	0.0560144196410013	2.19235359767681
chr7	8522342	8607048	5	10	41.67	66.67	-25	0.25756046125544	0.371724360163506	0.0560144196410013	2.19235359767681
chr7	8607048	8721144	5	10	41.67	66.67	-25	0.25756046125544	0.371724360163506	0.0560144196410013	2.19235359767681
chr7	8721144	9690091	5	10	41.67	66.67	-25	0.25756046125544	0.371724360163506	0.0560144196410013	2.19235359767681
chr7	9690091	12246570	5	10	41.67	66.67	-25	0.25756046125544	0.371724360163506	0.0560144196410013	2.19235359767681
chr7	12246570	12286003	5	10	41.67	66.67	-25	0.25756046125544	0.371724360163506	0.0560144196410013	2.19235359767681
chr7	12286003	12963956	5	10	41.67	66.67	-25	0.25756046125544	0.371724360163506	0.0560144196410013	2.19235359767681
chr7	12963956	12983555	5	10	41.67	66.67	-25	0.25756046125544	0.371724360163506	0.0560144196410013	2.19235359767681
chr7	12983555	15479189	5	10	41.67	66.67	-25	0.25756046125544	0.371724360163506	0.0560144196410013	2.19235359767681
chr7	15479189	15559278	6	10	50	66.67	-16.67	0.451653430250819	0.513330233141111	0.0800546439748921	3.06544308849351
chr7	15559278	16058263	5	10	41.67	66.67	-25	0.25756046125544	0.371724360163506	0.0560144196410013	2.19235359767681
chr7	16058263	17583480	5	10	41.67	66.67	-25	0.25756046125544	0.371724360163506	0.0560144196410013	2.19235359767681
chr7	17583480	17806088	5	10	41.67	66.67	-25	0.25756046125544	0.371724360163506	0.0560144196410013	2.19235359767681
chr7	17806088	17948113	5	10	41.67	66.67	-25	0.25756046125544	0.371724360163506	0.0560144196410013	2.19235359767681
chr7	17948113	17948365	5	10	41.67	66.67	-25	0.25756046125544	0.371724360163506	0.0560144196410013	2.19235359767681
chr7	17948365	18082898	5	10	41.67	66.67	-25	0.25756046125544	0.371724360163506	0.0560144196410013	2.19235359767681
chr7	18082898	18418191	5	10	41.67	66.67	-25	0.25756046125544	0.371724360163506	0.0560144196410013	2.19235359767681
chr7	18418191	18677478	5	10	41.67	66.67	-25	0.25756046125544	0.371724360163506	0.0560144196410013	2.19235359767681
chr7	18677478	19170412	5	10	41.67	66.67	-25	0.25756046125544	0.371724360163506	0.0560144196410013	2.19235359767681
chr7	19170412	19200998	5	10	41.67	66.67	-25	0.25756046125544	0.371724360163506	0.0560144196410013	2.19235359767681
chr7	19200998	19346425	5	10	41.67	66.67	-25	0.25756046125544	0.371724360163506	0.0560144196410013	2.19235359767681
chr7	19346425	19418007	5	10	41.67	66.67	-25	0.25756046125544	0.371724360163506	0.0560144196410013	2.19235359767681
chr7	19418007	19659589	5	10	41.67	66.67	-25	0.25756046125544	0.371724360163506	0.0560144196410013	2.19235359767681
chr7	19659589	20519776	5	10	41.67	66.67	-25	0.25756046125544	0.371724360163506	0.0560144196410013	2.19235359767681
chr7	20519776	23877485	5	10	41.67	66.67	-25	0.25756046125544	0.371724360163506	0.0560144196410013	2.19235359767681
chr7	23877485	23998880	5	10	41.67	66.67	-25	0.25756046125544	0.371724360163506	0.0560144196410013	2.19235359767681
chr7	23998880	24066621	5	10	41.67	66.67	-25	0.25756046125544	0.371724360163506	0.0560144196410013	2.19235359767681
chr7	24066621	24130007	5	10	41.67	66.67	-25	0.25756046125544	0.371724360163506	0.0560144196410013	2.19235359767681
chr7	24130007	24644612	5	10	41.67	66.67	-25	0.25756046125544	0.371724360163506	0.0560144196410013	2.19235359767681
chr7	24644612	25342832	5	10	41.67	66.67	-25	0.25756046125544	0.371724360163506	0.0560144196410013	2.19235359767681
chr7	25342832	25676215	5	10	41.67	66.67	-25	0.25756046125544	0.371724360163506	0.0560144196410013	2.19235359767681
chr7	25676215	25690643	6	10	50	66.67	-16.67	0.451653430250819	0.513330233141111	0.0800546439748921	3.06544308849351
chr7	25690643	25774117	6	10	50	66.67	-16.67	0.451653430250819	0.513330233141111	0.0800546439748921	3.06544308849351
chr7	25774117	25802983	5	10	41.67	66.67	-25	0.25756046125544	0.371724360163506	0.0560144196410013	2.19235359767681
chr7	25802983	31465923	5	10	41.67	66.67	-25	0.25756046125544	0.371724360163506	0.0560144196410013	2.19235359767681
chr7	31465923	31557820	5	10	41.67	66.67	-25	0.25756046125544	0.371724360163506	0.0560144196410013	2.19235359767681
chr7	31557820	31569960	5	10	41.67	66.67	-25	0.25756046125544	0.371724360163506	0.0560144196410013	2.19235359767681
chr7	31569960	31698938	5	10	41.67	66.67	-25	0.25756046125544	0.371724360163506	0.0560144196410013	2.19235359767681
chr7	31698938	33527683	5	10	41.67	66.67	-25	0.25756046125544	0.371724360163506	0.0560144196410013	2.19235359767681
chr7	33527683	33913582	5	10	41.67	66.67	-25	0.25756046125544	0.371724360163506	0.0560144196410013	2.19235359767681
chr7	33913582	33977678	5	10	41.67	66.67	-25	0.25756046125544	0.371724360163506	0.0560144196410013	2.19235359767681
chr7	33977678	34195587	5	10	41.67	66.67	-25	0.25756046125544	0.371724360163506	0.0560144196410013	2.19235359767681
chr7	34195587	34277096	5	10	41.67	66.67	-25	0.25756046125544	0.371724360163506	0.0560144196410013	2.19235359767681
chr7	34277096	34610554	5	10	41.67	66.67	-25	0.25756046125544	0.371724360163506	0.0560144196410013	2.19235359767681
chr7	34610554	34704841	6	10	50	66.67	-16.67	0.451653430250819	0.513330233141111	0.0800546439748921	3.06544308849351
chr7	34704841	35009380	5	10	41.67	66.67	-25	0.25756046125544	0.371724360163506	0.0560144196410013	2.19235359767681
chr7	35009380	36016997	5	10	41.67	66.67	-25	0.25756046125544	0.371724360163506	0.0560144196410013	2.19235359767681
chr7	36016997	38812397	5	10	41.67	66.67	-25	0.25756046125544	0.371724360163506	0.0560144196410013	2.19235359767681
chr7	38812397	41154300	5	10	41.67	66.67	-25	0.25756046125544	0.371724360163506	0.0560144196410013	2.19235359767681
chr7	41154300	41307815	5	10	41.67	66.67	-25	0.25756046125544	0.371724360163506	0.0560144196410013	2.19235359767681
chr7	41307815	41333193	5	10	41.67	66.67	-25	0.25756046125544	0.371724360163506	0.0560144196410013	2.19235359767681
chr7	41333193	41748708	5	10	41.67	66.67	-25	0.25756046125544	0.371724360163506	0.0560144196410013	2.19235359767681
chr7	41748708	41992143	5	10	41.67	66.67	-25	0.25756046125544	0.371724360163506	0.0560144196410013	2.19235359767681
chr7	41992143	42102725	5	10	41.67	66.67	-25	0.25756046125544	0.371724360163506	0.0560144196410013	2.19235359767681
chr7	42102725	42526283	5	10	41.67	66.67	-25	0.25756046125544	0.371724360163506	0.0560144196410013	2.19235359767681
chr7	42526283	42637195	5	10	41.67	66.67	-25	0.25756046125544	0.371724360163506	0.0560144196410013	2.19235359767681
chr7	42637195	44777571	5	10	41.67	66.67	-25	0.25756046125544	0.371724360163506	0.0560144196410013	2.19235359767681
chr7	44777571	46392307	6	10	50	66.67	-16.67	0.451653430250819	0.513330233141111	0.0800546439748921	3.06544308849351
chr7	46392307	47119116	6	10	50	66.67	-16.67	0.451653430250819	0.513330233141111	0.0800546439748921	3.06544308849351
chr7	47119116	48461340	6	10	50	66.67	-16.67	0.451653430250819	0.513330233141111	0.0800546439748921	3.06544308849351
chr7	48461340	48587641	6	10	50	66.67	-16.67	0.451653430250819	0.513330233141111	0.0800546439748921	3.06544308849351
chr7	48587641	48767938	6	10	50	66.67	-16.67	0.451653430250819	0.513330233141111	0.0800546439748921	3.06544308849351
chr7	48767938	48927860	6	10	50	66.67	-16.67	0.451653430250819	0.513330233141111	0.0800546439748921	3.06544308849351
chr7	48927860	48934292	6	10	50	66.67	-16.67	0.451653430250819	0.513330233141111	0.0800546439748921	3.06544308849351
chr7	48934292	48935565	6	10	50	66.67	-16.67	0.451653430250819	0.513330233141111	0.0800546439748921	3.06544308849351
chr7	48935565	49014551	6	10	50	66.67	-16.67	0.451653430250819	0.513330233141111	0.0800546439748921	3.06544308849351
chr7	49014551	49052878	6	10	50	66.67	-16.67	0.451653430250819	0.513330233141111	0.0800546439748921	3.06544308849351
chr7	49052878	49131842	6	10	50	66.67	-16.67	0.451653430250819	0.513330233141111	0.0800546439748921	3.06544308849351
chr7	49131842	49149649	6	10	50	66.67	-16.67	0.451653430250819	0.513330233141111	0.0800546439748921	3.06544308849351
chr7	49149649	49173527	6	9	50	60	-10	0.706824606272715	0.676863281299622	0.111419422134037	3.96354967876873
chr7	49173527	49898780	6	9	50	60	-10	0.706824606272715	0.676863281299622	0.111419422134037	3.96354967876873
chr7	49898780	49991855	6	9	50	60	-10	0.706824606272715	0.676863281299622	0.111419422134037	3.96354967876873
chr7	49991855	50038091	6	9	50	60	-10	0.706824606272715	0.676863281299622	0.111419422134037	3.96354967876873
chr7	50038091	50181647	6	9	50	60	-10	0.706824606272715	0.676863281299622	0.111419422134037	3.96354967876873
chr7	50181647	50296450	6	9	50	60	-10	0.706824606272715	0.676863281299622	0.111419422134037	3.96354967876873
chr7	50296450	50475222	6	9	50	60	-10	0.706824606272715	0.676863281299622	0.111419422134037	3.96354967876873
chr7	50475222	50559842	6	9	50	60	-10	0.706824606272715	0.676863281299622	0.111419422134037	3.96354967876873
chr7	50559842	50611259	6	9	50	60	-10	0.706824606272715	0.676863281299622	0.111419422134037	3.96354967876873
chr7	50611259	50893825	6	9	50	60	-10	0.706824606272715	0.676863281299622	0.111419422134037	3.96354967876873
chr7	50893825	51016695	6	9	50	60	-10	0.706824606272715	0.676863281299622	0.111419422134037	3.96354967876873
chr7	51016695	51090500	6	9	50	60	-10	0.706824606272715	0.676863281299622	0.111419422134037	3.96354967876873
chr7	51090500	51097095	6	9	50	60	-10	0.706824606272715	0.676863281299622	0.111419422134037	3.96354967876873
chr7	51097095	51192397	6	9	50	60	-10	0.706824606272715	0.676863281299622	0.111419422134037	3.96354967876873
chr7	51192397	51694329	6	9	50	60	-10	0.706824606272715	0.676863281299622	0.111419422134037	3.96354967876873
chr7	51694329	51850802	6	9	50	60	-10	0.706824606272715	0.676863281299622	0.111419422134037	3.96354967876873
chr7	51850802	52162891	6	9	50	60	-10	0.706824606272715	0.676863281299622	0.111419422134037	3.96354967876873
chr7	52162891	52429114	6	9	50	60	-10	0.706824606272715	0.676863281299622	0.111419422134037	3.96354967876873
chr7	52429114	52582130	6	9	50	60	-10	0.706824606272715	0.676863281299622	0.111419422134037	3.96354967876873
chr7	52582130	52644039	6	9	50	60	-10	0.706824606272715	0.676863281299622	0.111419422134037	3.96354967876873
chr7	52644039	52944374	6	9	50	60	-10	0.706824606272715	0.676863281299622	0.111419422134037	3.96354967876873
chr7	52944374	52991594	6	9	50	60	-10	0.706824606272715	0.676863281299622	0.111419422134037	3.96354967876873
chr7	52991594	53074565	6	9	50	60	-10	0.706824606272715	0.676863281299622	0.111419422134037	3.96354967876873
chr7	53074565	53092881	6	9	50	60	-10	0.706824606272715	0.676863281299622	0.111419422134037	3.96354967876873
chr7	53092881	53636973	6	9	50	60	-10	0.706824606272715	0.676863281299622	0.111419422134037	3.96354967876873
chr7	53636973	54048121	6	9	50	60	-10	0.706824606272715	0.676863281299622	0.111419422134037	3.96354967876873
chr7	54048121	54740432	6	9	50	60	-10	0.706824606272715	0.676863281299622	0.111419422134037	3.96354967876873
chr7	54740432	54765384	6	9	50	60	-10	0.706824606272715	0.676863281299622	0.111419422134037	3.96354967876873
chr7	54765384	56254769	6	9	50	60	-10	0.706824606272715	0.676863281299622	0.111419422134037	3.96354967876873
chr7	56254769	56296537	6	9	50	60	-10	0.706824606272715	0.676863281299622	0.111419422134037	3.96354967876873
chr7	56296537	56544636	6	9	50	60	-10	0.706824606272715	0.676863281299622	0.111419422134037	3.96354967876873
chr7	56544636	56584127	6	9	50	60	-10	0.706824606272715	0.676863281299622	0.111419422134037	3.96354967876873
chr7	56584127	56709498	6	9	50	60	-10	0.706824606272715	0.676863281299622	0.111419422134037	3.96354967876873
chr7	56709498	56735280	6	9	50	60	-10	0.706824606272715	0.676863281299622	0.111419422134037	3.96354967876873
chr7	56735280	56844205	6	9	50	60	-10	0.706824606272715	0.676863281299622	0.111419422134037	3.96354967876873
chr7	56844205	58019983	6	8	50	53.33	-3.33	1	0.879344417371831	0.149009696126216	5.13072248905863
chr7	58019983	61063962	0	0	0	0	0	1	0	0	Inf
chr7	61063962	64095573	6	7	50	46.67	3.33	1	1.13721083598709	0.194904324319337	6.71097268162314
chr7	64095573	64111431	6	8	50	53.33	-3.33	1	0.879344417371831	0.149009696126216	5.13072248905863
chr7	64111431	64291556	6	8	50	53.33	-3.33	1	0.879344417371831	0.149009696126216	5.13072248905863
chr7	64291556	64370178	6	7	50	46.67	3.33	1	1.13721083598709	0.194904324319337	6.71097268162314
chr7	64370178	64809289	6	7	50	46.67	3.33	1	1.13721083598709	0.194904324319337	6.71097268162314
chr7	64809289	64909224	6	7	50	46.67	3.33	1	1.13721083598709	0.194904324319337	6.71097268162314
chr7	64909224	66142074	5	7	41.67	46.67	-5	1	0.822491065076997	0.134828273256077	4.81228181294077
chr7	66142074	66397846	6	7	50	46.67	3.33	1	1.13721083598709	0.194904324319337	6.71097268162314
chr7	66397846	66497572	6	7	50	46.67	3.33	1	1.13721083598709	0.194904324319337	6.71097268162314
chr7	66497572	66681350	6	6	50	40	10	0.706824606272715	1.47740323286548	0.25229909577181	8.97509591098944
chr7	66681350	66726018	6	6	50	40	10	0.706824606272715	1.47740323286548	0.25229909577181	8.97509591098944
chr7	66726018	68072712	6	7	50	46.67	3.33	1	1.13721083598709	0.194904324319337	6.71097268162314
chr7	68072712	68124900	6	7	50	46.67	3.33	1	1.13721083598709	0.194904324319337	6.71097268162314
chr7	68124900	68125841	6	7	50	46.67	3.33	1	1.13721083598709	0.194904324319337	6.71097268162314
chr7	68125841	68232498	6	7	50	46.67	3.33	1	1.13721083598709	0.194904324319337	6.71097268162314
chr7	68232498	68250897	6	7	50	46.67	3.33	1	1.13721083598709	0.194904324319337	6.71097268162314
chr7	68250897	69102452	6	7	50	46.67	3.33	1	1.13721083598709	0.194904324319337	6.71097268162314
chr7	69102452	70032325	6	7	50	46.67	3.33	1	1.13721083598709	0.194904324319337	6.71097268162314
chr7	70032325	73404632	6	7	50	46.67	3.33	1	1.13721083598709	0.194904324319337	6.71097268162314
chr7	73404632	77850362	6	8	50	53.33	-3.33	1	0.879344417371831	0.149009696126216	5.13072248905863
chr7	77850362	78845365	6	8	50	53.33	-3.33	1	0.879344417371831	0.149009696126216	5.13072248905863
chr7	78845365	78892667	6	8	50	53.33	-3.33	1	0.879344417371831	0.149009696126216	5.13072248905863
chr7	78892667	79047433	6	8	50	53.33	-3.33	1	0.879344417371831	0.149009696126216	5.13072248905863
chr7	79047433	79649715	6	8	50	53.33	-3.33	1	0.879344417371831	0.149009696126216	5.13072248905863
chr7	79649715	79758849	6	8	50	53.33	-3.33	1	0.879344417371831	0.149009696126216	5.13072248905863
chr7	79758849	80055820	6	8	50	53.33	-3.33	1	0.879344417371831	0.149009696126216	5.13072248905863
chr7	80055820	80061871	6	8	50	53.33	-3.33	1	0.879344417371831	0.149009696126216	5.13072248905863
chr7	80061871	80163433	6	8	50	53.33	-3.33	1	0.879344417371831	0.149009696126216	5.13072248905863
chr7	80163433	80595478	6	8	50	53.33	-3.33	1	0.879344417371831	0.149009696126216	5.13072248905863
chr7	80595478	80735996	6	8	50	53.33	-3.33	1	0.879344417371831	0.149009696126216	5.13072248905863
chr7	80735996	81561210	6	8	50	53.33	-3.33	1	0.879344417371831	0.149009696126216	5.13072248905863
chr7	81561210	82689693	6	8	50	53.33	-3.33	1	0.879344417371831	0.149009696126216	5.13072248905863
chr7	82689693	82744382	6	8	50	53.33	-3.33	1	0.879344417371831	0.149009696126216	5.13072248905863
chr7	82744382	82744822	6	8	50	53.33	-3.33	1	0.879344417371831	0.149009696126216	5.13072248905863
chr7	82744822	83422552	6	8	50	53.33	-3.33	1	0.879344417371831	0.149009696126216	5.13072248905863
chr7	83422552	83674210	6	8	50	53.33	-3.33	1	0.879344417371831	0.149009696126216	5.13072248905863
chr7	83674210	83678064	6	9	50	60	-10	0.706824606272715	0.676863281299622	0.111419422134037	3.96354967876873
chr7	83678064	83764790	6	9	50	60	-10	0.706824606272715	0.676863281299622	0.111419422134037	3.96354967876873
chr7	83764790	83779676	6	8	50	53.33	-3.33	1	0.879344417371831	0.149009696126216	5.13072248905863
chr7	83779676	85011048	6	8	50	53.33	-3.33	1	0.879344417371831	0.149009696126216	5.13072248905863
chr7	85011048	85052389	6	8	50	53.33	-3.33	1	0.879344417371831	0.149009696126216	5.13072248905863
chr7	85052389	86263794	6	8	50	53.33	-3.33	1	0.879344417371831	0.149009696126216	5.13072248905863
chr7	86263794	86349054	6	8	50	53.33	-3.33	1	0.879344417371831	0.149009696126216	5.13072248905863
chr7	86349054	86408005	6	8	50	53.33	-3.33	1	0.879344417371831	0.149009696126216	5.13072248905863
chr7	86408005	86472534	6	8	50	53.33	-3.33	1	0.879344417371831	0.149009696126216	5.13072248905863
chr7	86472534	86633896	5	8	41.67	53.33	-11.66	0.703567101897968	0.636077133886756	0.103309494611884	3.67363175450796
chr7	86633896	86711522	6	8	50	53.33	-3.33	1	0.879344417371831	0.149009696126216	5.13072248905863
chr7	86711522	87596020	5	8	41.67	53.33	-11.66	0.703567101897968	0.636077133886756	0.103309494611884	3.67363175450796
chr7	87596020	87775215	6	8	50	53.33	-3.33	1	0.879344417371831	0.149009696126216	5.13072248905863
chr7	87775215	88919472	6	8	50	53.33	-3.33	1	0.879344417371831	0.149009696126216	5.13072248905863
chr7	88919472	89062020	6	8	50	53.33	-3.33	1	0.879344417371831	0.149009696126216	5.13072248905863
chr7	89062020	89161268	6	8	50	53.33	-3.33	1	0.879344417371831	0.149009696126216	5.13072248905863
chr7	89161268	89577569	6	8	50	53.33	-3.33	1	0.879344417371831	0.149009696126216	5.13072248905863
chr7	89577569	89578276	6	8	50	53.33	-3.33	1	0.879344417371831	0.149009696126216	5.13072248905863
chr7	89578276	89668734	6	8	50	53.33	-3.33	1	0.879344417371831	0.149009696126216	5.13072248905863
chr7	89668734	90768214	6	8	50	53.33	-3.33	1	0.879344417371831	0.149009696126216	5.13072248905863
chr7	90768214	90790993	6	8	50	53.33	-3.33	1	0.879344417371831	0.149009696126216	5.13072248905863
chr7	90790993	90855250	6	8	50	53.33	-3.33	1	0.879344417371831	0.149009696126216	5.13072248905863
chr7	90855250	91104430	6	8	50	53.33	-3.33	1	0.879344417371831	0.149009696126216	5.13072248905863
chr7	91104430	91222082	6	8	50	53.33	-3.33	1	0.879344417371831	0.149009696126216	5.13072248905863
chr7	91222082	91505923	6	8	50	53.33	-3.33	1	0.879344417371831	0.149009696126216	5.13072248905863
chr7	91505923	91563382	6	8	50	53.33	-3.33	1	0.879344417371831	0.149009696126216	5.13072248905863
chr7	91563382	91723799	6	8	50	53.33	-3.33	1	0.879344417371831	0.149009696126216	5.13072248905863
chr7	91723799	91787283	6	8	50	53.33	-3.33	1	0.879344417371831	0.149009696126216	5.13072248905863
chr7	91787283	92867548	6	8	50	53.33	-3.33	1	0.879344417371831	0.149009696126216	5.13072248905863
chr7	92867548	92987525	6	8	50	53.33	-3.33	1	0.879344417371831	0.149009696126216	5.13072248905863
chr7	92987525	93340358	6	8	50	53.33	-3.33	1	0.879344417371831	0.149009696126216	5.13072248905863
chr7	93340358	93404568	6	8	50	53.33	-3.33	1	0.879344417371831	0.149009696126216	5.13072248905863
chr7	93404568	94399910	6	8	50	53.33	-3.33	1	0.879344417371831	0.149009696126216	5.13072248905863
chr7	94399910	94593579	6	8	50	53.33	-3.33	1	0.879344417371831	0.149009696126216	5.13072248905863
chr7	94593579	94900403	6	8	50	53.33	-3.33	1	0.879344417371831	0.149009696126216	5.13072248905863
chr7	94900403	95343005	6	8	50	53.33	-3.33	1	0.879344417371831	0.149009696126216	5.13072248905863
chr7	95343005	95351474	6	8	50	53.33	-3.33	1	0.879344417371831	0.149009696126216	5.13072248905863
chr7	95351474	95454951	6	8	50	53.33	-3.33	1	0.879344417371831	0.149009696126216	5.13072248905863
chr7	95454951	95470827	6	8	50	53.33	-3.33	1	0.879344417371831	0.149009696126216	5.13072248905863
chr7	95470827	95606991	6	8	50	53.33	-3.33	1	0.879344417371831	0.149009696126216	5.13072248905863
chr7	95606991	96007904	6	8	50	53.33	-3.33	1	0.879344417371831	0.149009696126216	5.13072248905863
chr7	96007904	97469603	6	8	50	53.33	-3.33	1	0.879344417371831	0.149009696126216	5.13072248905863
chr7	97469603	98658582	6	8	50	53.33	-3.33	1	0.879344417371831	0.149009696126216	5.13072248905863
chr7	98658582	102405939	6	8	50	53.33	-3.33	1	0.879344417371831	0.149009696126216	5.13072248905863
chr7	102405939	103536739	6	8	50	53.33	-3.33	1	0.879344417371831	0.149009696126216	5.13072248905863
chr7	103536739	103644464	6	8	50	53.33	-3.33	1	0.879344417371831	0.149009696126216	5.13072248905863
chr7	103644464	103731444	6	8	50	53.33	-3.33	1	0.879344417371831	0.149009696126216	5.13072248905863
chr7	103731444	108261479	6	8	50	53.33	-3.33	1	0.879344417371831	0.149009696126216	5.13072248905863
chr7	108261479	108812055	6	8	50	53.33	-3.33	1	0.879344417371831	0.149009696126216	5.13072248905863
chr7	108812055	108928607	6	9	50	60	-10	0.706824606272715	0.676863281299622	0.111419422134037	3.96354967876873
chr7	108928607	108975859	6	8	50	53.33	-3.33	1	0.879344417371831	0.149009696126216	5.13072248905863
chr7	108975859	109079863	6	8	50	53.33	-3.33	1	0.879344417371831	0.149009696126216	5.13072248905863
chr7	109079863	109426244	6	8	50	53.33	-3.33	1	0.879344417371831	0.149009696126216	5.13072248905863
chr7	109426244	109427493	5	8	41.67	53.33	-11.66	0.703567101897968	0.636077133886756	0.103309494611884	3.67363175450796
chr7	109427493	109453946	4	8	33.33	53.33	-20	0.440795082334993	0.451380421365545	0.0668637300831195	2.66396027659107
chr7	109453946	109458574	5	8	41.67	53.33	-11.66	0.703567101897968	0.636077133886756	0.103309494611884	3.67363175450796
chr7	109458574	112104457	6	8	50	53.33	-3.33	1	0.879344417371831	0.149009696126216	5.13072248905863
chr7	112104457	112212705	6	9	50	60	-10	0.706824606272715	0.676863281299622	0.111419422134037	3.96354967876873
chr7	112212705	113790745	6	8	50	53.33	-3.33	1	0.879344417371831	0.149009696126216	5.13072248905863
chr7	113790745	114638633	6	7	50	46.67	3.33	1	1.13721083598709	0.194904324319337	6.71097268162314
chr7	114638633	115837469	6	8	50	53.33	-3.33	1	0.879344417371831	0.149009696126216	5.13072248905863
chr7	115837469	115921723	6	8	50	53.33	-3.33	1	0.879344417371831	0.149009696126216	5.13072248905863
chr7	115921723	117944031	6	8	50	53.33	-3.33	1	0.879344417371831	0.149009696126216	5.13072248905863
chr7	117944031	117961391	6	8	50	53.33	-3.33	1	0.879344417371831	0.149009696126216	5.13072248905863
chr7	117961391	118070588	6	8	50	53.33	-3.33	1	0.879344417371831	0.149009696126216	5.13072248905863
chr7	118070588	118076851	6	8	50	53.33	-3.33	1	0.879344417371831	0.149009696126216	5.13072248905863
chr7	118076851	118193338	6	8	50	53.33	-3.33	1	0.879344417371831	0.149009696126216	5.13072248905863
chr7	118193338	118213968	6	8	50	53.33	-3.33	1	0.879344417371831	0.149009696126216	5.13072248905863
chr7	118213968	118319833	6	8	50	53.33	-3.33	1	0.879344417371831	0.149009696126216	5.13072248905863
chr7	118319833	118326283	6	8	50	53.33	-3.33	1	0.879344417371831	0.149009696126216	5.13072248905863
chr7	118326283	119213513	6	8	50	53.33	-3.33	1	0.879344417371831	0.149009696126216	5.13072248905863
chr7	119213513	119421287	6	8	50	53.33	-3.33	1	0.879344417371831	0.149009696126216	5.13072248905863
chr7	119421287	119590796	6	8	50	53.33	-3.33	1	0.879344417371831	0.149009696126216	5.13072248905863
chr7	119590796	120624114	6	8	50	53.33	-3.33	1	0.879344417371831	0.149009696126216	5.13072248905863
chr7	120624114	120636858	6	8	50	53.33	-3.33	1	0.879344417371831	0.149009696126216	5.13072248905863
chr7	120636858	120781192	6	8	50	53.33	-3.33	1	0.879344417371831	0.149009696126216	5.13072248905863
chr7	120781192	121112214	6	8	50	53.33	-3.33	1	0.879344417371831	0.149009696126216	5.13072248905863
chr7	121112214	121245943	6	8	50	53.33	-3.33	1	0.879344417371831	0.149009696126216	5.13072248905863
chr7	121245943	121926313	6	8	50	53.33	-3.33	1	0.879344417371831	0.149009696126216	5.13072248905863
chr7	121926313	123006435	6	8	50	53.33	-3.33	1	0.879344417371831	0.149009696126216	5.13072248905863
chr7	123006435	123502713	6	8	50	53.33	-3.33	1	0.879344417371831	0.149009696126216	5.13072248905863
chr7	123502713	124488155	6	8	50	53.33	-3.33	1	0.879344417371831	0.149009696126216	5.13072248905863
chr7	124488155	124544541	6	8	50	53.33	-3.33	1	0.879344417371831	0.149009696126216	5.13072248905863
chr7	124544541	124576177	6	8	50	53.33	-3.33	1	0.879344417371831	0.149009696126216	5.13072248905863
chr7	124576177	124660232	6	8	50	53.33	-3.33	1	0.879344417371831	0.149009696126216	5.13072248905863
chr7	124660232	124701996	6	8	50	53.33	-3.33	1	0.879344417371831	0.149009696126216	5.13072248905863
chr7	124701996	124734717	6	8	50	53.33	-3.33	1	0.879344417371831	0.149009696126216	5.13072248905863
chr7	124734717	124735348	6	8	50	53.33	-3.33	1	0.879344417371831	0.149009696126216	5.13072248905863
chr7	124735348	125055876	6	8	50	53.33	-3.33	1	0.879344417371831	0.149009696126216	5.13072248905863
chr7	125055876	125998679	6	8	50	53.33	-3.33	1	0.879344417371831	0.149009696126216	5.13072248905863
chr7	125998679	126067540	6	8	50	53.33	-3.33	1	0.879344417371831	0.149009696126216	5.13072248905863
chr7	126067540	126579769	6	8	50	53.33	-3.33	1	0.879344417371831	0.149009696126216	5.13072248905863
chr7	126579769	126837542	6	8	50	53.33	-3.33	1	0.879344417371831	0.149009696126216	5.13072248905863
chr7	126837542	126850834	6	8	50	53.33	-3.33	1	0.879344417371831	0.149009696126216	5.13072248905863
chr7	126850834	127054846	6	8	50	53.33	-3.33	1	0.879344417371831	0.149009696126216	5.13072248905863
chr7	127054846	127153505	6	8	50	53.33	-3.33	1	0.879344417371831	0.149009696126216	5.13072248905863
chr7	127153505	127178025	6	9	50	60	-10	0.706824606272715	0.676863281299622	0.111419422134037	3.96354967876873
chr7	127178025	127618180	6	9	50	60	-10	0.706824606272715	0.676863281299622	0.111419422134037	3.96354967876873
chr7	127618180	127825171	6	9	50	60	-10	0.706824606272715	0.676863281299622	0.111419422134037	3.96354967876873
chr7	127825171	127877328	6	9	50	60	-10	0.706824606272715	0.676863281299622	0.111419422134037	3.96354967876873
chr7	127877328	129493029	6	9	50	60	-10	0.706824606272715	0.676863281299622	0.111419422134037	3.96354967876873
chr7	129493029	132184134	6	8	50	53.33	-3.33	1	0.879344417371831	0.149009696126216	5.13072248905863
chr7	132184134	132228294	6	8	50	53.33	-3.33	1	0.879344417371831	0.149009696126216	5.13072248905863
chr7	132228294	132320186	6	9	50	60	-10	0.706824606272715	0.676863281299622	0.111419422134037	3.96354967876873
chr7	132320186	132559308	6	9	50	60	-10	0.706824606272715	0.676863281299622	0.111419422134037	3.96354967876873
chr7	132559308	133705027	6	9	50	60	-10	0.706824606272715	0.676863281299622	0.111419422134037	3.96354967876873
chr7	133705027	133774177	6	9	50	60	-10	0.706824606272715	0.676863281299622	0.111419422134037	3.96354967876873
chr7	133774177	133775145	6	8	50	53.33	-3.33	1	0.879344417371831	0.149009696126216	5.13072248905863
chr7	133775145	133776946	6	8	50	53.33	-3.33	1	0.879344417371831	0.149009696126216	5.13072248905863
chr7	133776946	133802727	5	8	41.67	53.33	-11.66	0.703567101897968	0.636077133886756	0.103309494611884	3.67363175450796
chr7	133802727	133816742	5	9	41.67	60	-18.33	0.449481760667654	0.48977549311686	0.0775253082685177	2.83557355633928
chr7	133816742	134194933	6	9	50	60	-10	0.706824606272715	0.676863281299622	0.111419422134037	3.96354967876873
chr7	134194933	134227520	6	9	50	60	-10	0.706824606272715	0.676863281299622	0.111419422134037	3.96354967876873
chr7	134227520	134310333	6	9	50	60	-10	0.706824606272715	0.676863281299622	0.111419422134037	3.96354967876873
chr7	134310333	134324466	6	8	50	53.33	-3.33	1	0.879344417371831	0.149009696126216	5.13072248905863
chr7	134324466	134801336	6	8	50	53.33	-3.33	1	0.879344417371831	0.149009696126216	5.13072248905863
chr7	134801336	134904694	6	8	50	53.33	-3.33	1	0.879344417371831	0.149009696126216	5.13072248905863
chr7	134904694	135971720	6	8	50	53.33	-3.33	1	0.879344417371831	0.149009696126216	5.13072248905863
chr7	135971720	136063746	7	8	58.33	53.33	5	1	1.21581867871888	0.207801629013265	7.41684200094084
chr7	136063746	136330567	6	8	50	53.33	-3.33	1	0.879344417371831	0.149009696126216	5.13072248905863
chr7	136330567	136341012	6	8	50	53.33	-3.33	1	0.879344417371831	0.149009696126216	5.13072248905863
chr7	136341012	136496288	6	8	50	53.33	-3.33	1	0.879344417371831	0.149009696126216	5.13072248905863
chr7	136496288	136534257	6	8	50	53.33	-3.33	1	0.879344417371831	0.149009696126216	5.13072248905863
chr7	136534257	136570731	6	8	50	53.33	-3.33	1	0.879344417371831	0.149009696126216	5.13072248905863
chr7	136570731	136579728	6	8	50	53.33	-3.33	1	0.879344417371831	0.149009696126216	5.13072248905863
chr7	136579728	136606952	6	8	50	53.33	-3.33	1	0.879344417371831	0.149009696126216	5.13072248905863
chr7	136606952	136638064	6	8	50	53.33	-3.33	1	0.879344417371831	0.149009696126216	5.13072248905863
chr7	136638064	136709941	6	8	50	53.33	-3.33	1	0.879344417371831	0.149009696126216	5.13072248905863
chr7	136709941	136727393	6	8	50	53.33	-3.33	1	0.879344417371831	0.149009696126216	5.13072248905863
chr7	136727393	137004196	6	8	50	53.33	-3.33	1	0.879344417371831	0.149009696126216	5.13072248905863
chr7	137004196	137137291	6	8	50	53.33	-3.33	1	0.879344417371831	0.149009696126216	5.13072248905863
chr7	137137291	137366246	6	8	50	53.33	-3.33	1	0.879344417371831	0.149009696126216	5.13072248905863
chr7	137366246	137499161	6	8	50	53.33	-3.33	1	0.879344417371831	0.149009696126216	5.13072248905863
chr7	137499161	137987495	6	8	50	53.33	-3.33	1	0.879344417371831	0.149009696126216	5.13072248905863
chr7	137987495	138160279	6	8	50	53.33	-3.33	1	0.879344417371831	0.149009696126216	5.13072248905863
chr7	138160279	138261404	6	8	50	53.33	-3.33	1	0.879344417371831	0.149009696126216	5.13072248905863
chr7	138261404	138341015	6	8	50	53.33	-3.33	1	0.879344417371831	0.149009696126216	5.13072248905863
chr7	138341015	138687672	6	8	50	53.33	-3.33	1	0.879344417371831	0.149009696126216	5.13072248905863
chr7	138687672	138765177	6	9	50	60	-10	0.706824606272715	0.676863281299622	0.111419422134037	3.96354967876873
chr7	138765177	139031652	6	8	50	53.33	-3.33	1	0.879344417371831	0.149009696126216	5.13072248905863
chr7	139031652	139147390	5	8	41.67	53.33	-11.66	0.703567101897968	0.636077133886756	0.103309494611884	3.67363175450796
chr7	139147390	139166708	6	8	50	53.33	-3.33	1	0.879344417371831	0.149009696126216	5.13072248905863
chr7	139166708	139331925	6	8	50	53.33	-3.33	1	0.879344417371831	0.149009696126216	5.13072248905863
chr7	139331925	139468490	6	8	50	53.33	-3.33	1	0.879344417371831	0.149009696126216	5.13072248905863
chr7	139468490	139727682	6	8	50	53.33	-3.33	1	0.879344417371831	0.149009696126216	5.13072248905863
chr7	139727682	139790758	6	9	50	60	-10	0.706824606272715	0.676863281299622	0.111419422134037	3.96354967876873
chr7	139790758	139923386	6	9	50	60	-10	0.706824606272715	0.676863281299622	0.111419422134037	3.96354967876873
chr7	139923386	139983259	6	8	50	53.33	-3.33	1	0.879344417371831	0.149009696126216	5.13072248905863
chr7	139983259	141381361	6	8	50	53.33	-3.33	1	0.879344417371831	0.149009696126216	5.13072248905863
chr7	141381361	141602830	6	8	50	53.33	-3.33	1	0.879344417371831	0.149009696126216	5.13072248905863
chr7	141602830	141711683	6	8	50	53.33	-3.33	1	0.879344417371831	0.149009696126216	5.13072248905863
chr7	141711683	141770088	6	8	50	53.33	-3.33	1	0.879344417371831	0.149009696126216	5.13072248905863
chr7	141770088	141809609	5	8	41.67	53.33	-11.66	0.703567101897968	0.636077133886756	0.103309494611884	3.67363175450796
chr7	141809609	141940070	6	8	50	53.33	-3.33	1	0.879344417371831	0.149009696126216	5.13072248905863
chr7	141940070	142036068	6	8	50	53.33	-3.33	1	0.879344417371831	0.149009696126216	5.13072248905863
chr7	142036068	142467524	6	8	50	53.33	-3.33	1	0.879344417371831	0.149009696126216	5.13072248905863
chr7	142467524	142492573	6	7	50	46.67	3.33	1	1.13721083598709	0.194904324319337	6.71097268162314
chr7	142492573	142526951	6	8	50	53.33	-3.33	1	0.879344417371831	0.149009696126216	5.13072248905863
chr7	142526951	142581903	6	9	50	60	-10	0.706824606272715	0.676863281299622	0.111419422134037	3.96354967876873
chr7	142581903	143218633	6	8	50	53.33	-3.33	1	0.879344417371831	0.149009696126216	5.13072248905863
chr7	143218633	143546657	7	8	58.33	53.33	5	1	1.21581867871888	0.207801629013265	7.41684200094084
chr7	143546657	143722418	6	8	50	53.33	-3.33	1	0.879344417371831	0.149009696126216	5.13072248905863
chr7	143722418	143864723	6	8	50	53.33	-3.33	1	0.879344417371831	0.149009696126216	5.13072248905863
chr7	143864723	144106225	6	8	50	53.33	-3.33	1	0.879344417371831	0.149009696126216	5.13072248905863
chr7	144106225	144514394	6	8	50	53.33	-3.33	1	0.879344417371831	0.149009696126216	5.13072248905863
chr7	144514394	144624711	6	9	50	60	-10	0.706824606272715	0.676863281299622	0.111419422134037	3.96354967876873
chr7	144624711	144702609	6	9	50	60	-10	0.706824606272715	0.676863281299622	0.111419422134037	3.96354967876873
chr7	144702609	146580676	6	9	50	60	-10	0.706824606272715	0.676863281299622	0.111419422134037	3.96354967876873
chr7	146580676	146897147	7	9	58.33	60	-1.67	1	0.935724999493047	0.155031111706706	5.73790937921212
chr7	146897147	147137618	7	9	58.33	60	-1.67	1	0.935724999493047	0.155031111706706	5.73790937921212
chr7	147137618	147153628	7	9	58.33	60	-1.67	1	0.935724999493047	0.155031111706706	5.73790937921212
chr7	147153628	147200545	7	9	58.33	60	-1.67	1	0.935724999493047	0.155031111706706	5.73790937921212
chr7	147200545	147205436	7	9	58.33	60	-1.67	1	0.935724999493047	0.155031111706706	5.73790937921212
chr7	147205436	147223555	7	9	58.33	60	-1.67	1	0.935724999493047	0.155031111706706	5.73790937921212
chr7	147223555	147234453	7	9	58.33	60	-1.67	1	0.935724999493047	0.155031111706706	5.73790937921212
chr7	147234453	147248728	7	9	58.33	60	-1.67	1	0.935724999493047	0.155031111706706	5.73790937921212
chr7	147248728	147251812	7	9	58.33	60	-1.67	1	0.935724999493047	0.155031111706706	5.73790937921212
chr7	147251812	147256810	7	9	58.33	60	-1.67	1	0.935724999493047	0.155031111706706	5.73790937921212
chr7	147256810	147263453	7	9	58.33	60	-1.67	1	0.935724999493047	0.155031111706706	5.73790937921212
chr7	147263453	147287263	7	9	58.33	60	-1.67	1	0.935724999493047	0.155031111706706	5.73790937921212
chr7	147287263	147295920	7	9	58.33	60	-1.67	1	0.935724999493047	0.155031111706706	5.73790937921212
chr7	147295920	147313430	6	9	50	60	-10	0.706824606272715	0.676863281299622	0.111419422134037	3.96354967876873
chr7	147313430	147317290	6	9	50	60	-10	0.706824606272715	0.676863281299622	0.111419422134037	3.96354967876873
chr7	147317290	147321453	6	9	50	60	-10	0.706824606272715	0.676863281299622	0.111419422134037	3.96354967876873
chr7	147321453	147612512	6	9	50	60	-10	0.706824606272715	0.676863281299622	0.111419422134037	3.96354967876873
chr7	147612512	147931059	6	9	50	60	-10	0.706824606272715	0.676863281299622	0.111419422134037	3.96354967876873
chr7	147931059	148005031	6	9	50	60	-10	0.706824606272715	0.676863281299622	0.111419422134037	3.96354967876873
chr7	148005031	154595923	6	9	50	60	-10	0.706824606272715	0.676863281299622	0.111419422134037	3.96354967876873
chr7	154595923	154668580	6	9	50	60	-10	0.706824606272715	0.676863281299622	0.111419422134037	3.96354967876873
chr7	154668580	157437285	6	9	50	60	-10	0.706824606272715	0.676863281299622	0.111419422134037	3.96354967876873
chr7	157437285	157640341	6	9	50	60	-10	0.706824606272715	0.676863281299622	0.111419422134037	3.96354967876873
chr7	157640341	157756431	6	9	50	60	-10	0.706824606272715	0.676863281299622	0.111419422134037	3.96354967876873
chr7	157756431	157789094	6	9	50	60	-10	0.706824606272715	0.676863281299622	0.111419422134037	3.96354967876873
chr7	157789094	157828758	6	9	50	60	-10	0.706824606272715	0.676863281299622	0.111419422134037	3.96354967876873
chr7	157828758	157875894	6	9	50	60	-10	0.706824606272715	0.676863281299622	0.111419422134037	3.96354967876873
chr7	157875894	157969986	6	9	50	60	-10	0.706824606272715	0.676863281299622	0.111419422134037	3.96354967876873
chr7	157969986	158183668	6	9	50	60	-10	0.706824606272715	0.676863281299622	0.111419422134037	3.96354967876873
chr7	158183668	158257871	6	9	50	60	-10	0.706824606272715	0.676863281299622	0.111419422134037	3.96354967876873
chr7	158257871	158263321	6	9	50	60	-10	0.706824606272715	0.676863281299622	0.111419422134037	3.96354967876873
chr7	158263321	158371594	6	9	50	60	-10	0.706824606272715	0.676863281299622	0.111419422134037	3.96354967876873
chr7	158371594	158633491	6	9	50	60	-10	0.706824606272715	0.676863281299622	0.111419422134037	3.96354967876873
chr7	158633491	158703570	6	9	50	60	-10	0.706824606272715	0.676863281299622	0.111419422134037	3.96354967876873
chr7	158703570	158745782	7	9	58.33	60	-1.67	1	0.935724999493047	0.155031111706706	5.73790937921212
chr7	158745782	158752098	7	9	58.33	60	-1.67	1	0.935724999493047	0.155031111706706	5.73790937921212
chr7	158752098	159024514	6	9	50	60	-10	0.706824606272715	0.676863281299622	0.111419422134037	3.96354967876873
chr7	159024514	159138663	6	9	50	60	-10	0.706824606272715	0.676863281299622	0.111419422134037	3.96354967876873
chr9	0	359124	2	2	16.67	13.33	3.34	1	1.28730507094467	0.0801285803890371	20.7193274603319
chr9	359124	408192	2	2	16.67	13.33	3.34	1	1.28730507094467	0.0801285803890371	20.7193274603319
chr9	408192	413915	2	2	16.67	13.33	3.34	1	1.28730507094467	0.0801285803890371	20.7193274603319
chr9	413915	655685	2	2	16.67	13.33	3.34	1	1.28730507094467	0.0801285803890371	20.7193274603319
chr9	655685	705020	2	3	16.67	20	-3.33	1	0.80658240054602	0.0567040160503527	8.58673564806531
chr9	705020	802741	2	2	16.67	13.33	3.34	1	1.28730507094467	0.0801285803890371	20.7193274603319
chr9	802741	1258484	1	2	8.33	13.33	-5	1	0.602138072302853	0.00919935448223762	13.066909643704
chr9	1258484	1310477	1	3	8.33	20	-11.67	0.605128205128205	0.376559685616611	0.00636492752879973	5.52577021690199
chr9	1310477	1714420	1	2	8.33	13.33	-5	1	0.602138072302853	0.00919935448223762	13.066909643704
chr9	1714420	1760556	2	2	16.67	13.33	3.34	1	1.28730507094467	0.0801285803890371	20.7193274603319
chr9	1760556	12278213	1	2	8.33	13.33	-5	1	0.602138072302853	0.00919935448223762	13.066909643704
chr9	12278213	13392807	1	2	8.33	13.33	-5	1	0.602138072302853	0.00919935448223762	13.066909643704
chr9	13392807	13444587	1	3	8.33	20	-11.67	0.605128205128205	0.376559685616611	0.00636492752879973	5.52577021690199
chr9	13444587	13507775	1	3	8.33	20	-11.67	0.605128205128205	0.376559685616611	0.00636492752879973	5.52577021690199
chr9	13507775	13706660	1	3	8.33	20	-11.67	0.605128205128205	0.376559685616611	0.00636492752879973	5.52577021690199
chr9	13706660	13739945	1	3	8.33	20	-11.67	0.605128205128205	0.376559685616611	0.00636492752879973	5.52577021690199
chr9	13739945	13785601	2	3	16.67	20	-3.33	1	0.80658240054602	0.0567040160503527	8.58673564806531
chr9	13785601	13786138	2	3	16.67	20	-3.33	1	0.80658240054602	0.0567040160503527	8.58673564806531
chr9	13786138	13789563	1	3	8.33	20	-11.67	0.605128205128205	0.376559685616611	0.00636492752879973	5.52577021690199
chr9	13789563	13878283	1	3	8.33	20	-11.67	0.605128205128205	0.376559685616611	0.00636492752879973	5.52577021690199
chr9	13878283	14251580	1	2	8.33	13.33	-5	1	0.602138072302853	0.00919935448223762	13.066909643704
chr9	14251580	18000155	1	2	8.33	13.33	-5	1	0.602138072302853	0.00919935448223762	13.066909643704
chr9	18000155	18099145	2	2	16.67	13.33	3.34	1	1.28730507094467	0.0801285803890371	20.7193274603319
chr9	18099145	19914659	1	2	8.33	13.33	-5	1	0.602138072302853	0.00919935448223762	13.066909643704
chr9	19914659	20000191	1	2	8.33	13.33	-5	1	0.602138072302853	0.00919935448223762	13.066909643704
chr9	20000191	21166608	1	2	8.33	13.33	-5	1	0.602138072302853	0.00919935448223762	13.066909643704
chr9	21166608	21285800	1	2	8.33	13.33	-5	1	0.602138072302853	0.00919935448223762	13.066909643704
chr9	21285800	26454802	1	2	8.33	13.33	-5	1	0.602138072302853	0.00919935448223762	13.066909643704
chr9	26454802	26567767	1	1	8.33	6.67	1.66	1	1.26130469840658	0.0148842175286	106.848309701706
chr9	26567767	28881299	1	2	8.33	13.33	-5	1	0.602138072302853	0.00919935448223762	13.066909643704
chr9	28881299	29018938	1	2	8.33	13.33	-5	1	0.602138072302853	0.00919935448223762	13.066909643704
chr9	29018938	31084079	1	2	8.33	13.33	-5	1	0.602138072302853	0.00919935448223762	13.066909643704
chr9	31084079	31116229	1	2	8.33	13.33	-5	1	0.602138072302853	0.00919935448223762	13.066909643704
chr9	31116229	31175153	2	2	16.67	13.33	3.34	1	1.28730507094467	0.0801285803890371	20.7193274603319
chr9	31175153	31182763	2	2	16.67	13.33	3.34	1	1.28730507094467	0.0801285803890371	20.7193274603319
chr9	31182763	31233311	2	2	16.67	13.33	3.34	1	1.28730507094467	0.0801285803890371	20.7193274603319
chr9	31233311	31288774	1	2	8.33	13.33	-5	1	0.602138072302853	0.00919935448223762	13.066909643704
chr9	31288774	31777601	1	2	8.33	13.33	-5	1	0.602138072302853	0.00919935448223762	13.066909643704
chr9	31777601	31836089	1	2	8.33	13.33	-5	1	0.602138072302853	0.00919935448223762	13.066909643704
chr9	31836089	32270937	1	2	8.33	13.33	-5	1	0.602138072302853	0.00919935448223762	13.066909643704
chr9	32270937	32345852	1	2	8.33	13.33	-5	1	0.602138072302853	0.00919935448223762	13.066909643704
chr9	32345852	32976695	0	2	0	13.33	-13.33	0.487179487179487	0	0	6.63043505261078
chr9	32976695	33108594	1	2	8.33	13.33	-5	1	0.602138072302853	0.00919935448223762	13.066909643704
chr9	33108594	37998467	2	2	16.67	13.33	3.34	1	1.28730507094467	0.0801285803890371	20.7193274603319
chr9	37998467	47217189	1	2	8.33	13.33	-5	1	0.602138072302853	0.00919935448223762	13.066909643704
chr9	47217189	65519617	0	0	0	0	0	1	0	0	Inf
chr9	65519617	70942213	1	2	8.33	13.33	-5	1	0.602138072302853	0.00919935448223762	13.066909643704
chr9	70942213	74255420	0	1	0	6.67	-6.67	1	0	0	48.7136550464301
chr9	74255420	74329666	0	2	0	13.33	-13.33	0.487179487179487	0	0	6.63043505261078
chr9	74329666	77849872	0	1	0	6.67	-6.67	1	0	0	48.7136550464301
chr9	77849872	85377331	0	0	0	0	0	1	0	0	Inf
chr9	85377331	85448050	1	0	8.33	0	8.33	0.444444444444445	Inf	0.0320509965820313	Inf
chr9	85448050	85751962	0	0	0	0	0	1	0	0	Inf
chr9	85751962	87467387	1	0	8.33	0	8.33	0.444444444444445	Inf	0.0320509965820313	Inf
chr9	87467387	87546765	1	1	8.33	6.67	1.66	1	1.26130469840658	0.0148842175286	106.848309701706
chr9	87546765	87632490	1	1	8.33	6.67	1.66	1	1.26130469840658	0.0148842175286	106.848309701706
chr9	87632490	91929516	0	1	0	6.67	-6.67	1	0	0	48.7136550464301
chr9	91929516	93464009	1	1	8.33	6.67	1.66	1	1.26130469840658	0.0148842175286	106.848309701706
chr9	93464009	95077794	1	1	8.33	6.67	1.66	1	1.26130469840658	0.0148842175286	106.848309701706
chr9	95077794	95119724	1	1	8.33	6.67	1.66	1	1.26130469840658	0.0148842175286	106.848309701706
chr9	95119724	95302765	1	2	8.33	13.33	-5	1	0.602138072302853	0.00919935448223762	13.066909643704
chr9	95302765	95337838	1	2	8.33	13.33	-5	1	0.602138072302853	0.00919935448223762	13.066909643704
chr9	95337838	99083167	1	1	8.33	6.67	1.66	1	1.26130469840658	0.0148842175286	106.848309701706
chr9	99083167	101963192	1	1	8.33	6.67	1.66	1	1.26130469840658	0.0148842175286	106.848309701706
chr9	101963192	103497835	0	1	0	6.67	-6.67	1	0	0	48.7136550464301
chr9	103497835	103716907	0	1	0	6.67	-6.67	1	0	0	48.7136550464301
chr9	103716907	103860859	1	1	8.33	6.67	1.66	1	1.26130469840658	0.0148842175286	106.848309701706
chr9	103860859	107383143	0	1	0	6.67	-6.67	1	0	0	48.7136550464301
chr9	107383143	109176573	0	1	0	6.67	-6.67	1	0	0	48.7136550464301
chr9	109176573	114050287	0	1	0	6.67	-6.67	1	0	0	48.7136550464301
chr9	114050287	116262258	1	1	8.33	6.67	1.66	1	1.26130469840658	0.0148842175286	106.848309701706
chr9	116262258	116373139	2	1	16.67	6.67	10	0.569230769230769	2.69485200278592	0.124136140613192	176.548372873294
chr9	116373139	118247088	1	1	8.33	6.67	1.66	1	1.26130469840658	0.0148842175286	106.848309701706
chr9	118247088	118284957	1	1	8.33	6.67	1.66	1	1.26130469840658	0.0148842175286	106.848309701706
chr9	118284957	118353974	1	2	8.33	13.33	-5	1	0.602138072302853	0.00919935448223762	13.066909643704
chr9	118353974	118355732	1	2	8.33	13.33	-5	1	0.602138072302853	0.00919935448223762	13.066909643704
chr9	118355732	118396407	1	2	8.33	13.33	-5	1	0.602138072302853	0.00919935448223762	13.066909643704
chr9	118396407	122257633	1	1	8.33	6.67	1.66	1	1.26130469840658	0.0148842175286	106.848309701706
chr9	122257633	122556900	1	1	8.33	6.67	1.66	1	1.26130469840658	0.0148842175286	106.848309701706
chr9	122556900	122622989	2	1	16.67	6.67	10	0.569230769230769	2.69485200278592	0.124136140613192	176.548372873294
chr9	122622989	123939244	1	1	8.33	6.67	1.66	1	1.26130469840658	0.0148842175286	106.848309701706
chr9	123939244	126043932	2	1	16.67	6.67	10	0.569230769230769	2.69485200278592	0.124136140613192	176.548372873294
chr9	126043932	128746815	2	1	16.67	6.67	10	0.569230769230769	2.69485200278592	0.124136140613192	176.548372873294
chr9	128746815	129601089	2	2	16.67	13.33	3.34	1	1.28730507094467	0.0801285803890371	20.7193274603319
chr9	129601089	130093250	2	2	16.67	13.33	3.34	1	1.28730507094467	0.0801285803890371	20.7193274603319
chr9	130093250	135598932	2	2	16.67	13.33	3.34	1	1.28730507094467	0.0801285803890371	20.7193274603319
chr9	135598932	137496008	2	2	16.67	13.33	3.34	1	1.28730507094467	0.0801285803890371	20.7193274603319
chr9	137496008	137807292	2	2	16.67	13.33	3.34	1	1.28730507094467	0.0801285803890371	20.7193274603319
chr9	137807292	138158511	2	2	16.67	13.33	3.34	1	1.28730507094467	0.0801285803890371	20.7193274603319
chr9	138158511	138275979	2	2	16.67	13.33	3.34	1	1.28730507094467	0.0801285803890371	20.7193274603319
chr9	138275979	139651629	2	2	16.67	13.33	3.34	1	1.28730507094467	0.0801285803890371	20.7193274603319
chr9	139651629	140067861	3	2	25	13.33	11.67	0.628019323671498	2.10423275818784	0.197721861426734	30.1004194434481
chr9	140067861	141213431	2	2	16.67	13.33	3.34	1	1.28730507094467	0.0801285803890371	20.7193274603319
chr10	3074682	3179386	0	1	0	6.67	-6.67	1	0	0	48.7136550464301
chr10	3179386	8698839	0	0	0	0	0	1	0	0	Inf
chr10	8698839	8769040	0	1	0	6.67	-6.67	1	0	0	48.7136550464301
chr10	8769040	12133592	0	0	0	0	0	1	0	0	Inf
chr10	12133592	14945378	1	0	8.33	0	8.33	0.444444444444445	Inf	0.0320509965820313	Inf
chr10	14945378	25340618	0	0	0	0	0	1	0	0	Inf
chr10	25340618	26221030	1	0	8.33	0	8.33	0.444444444444445	Inf	0.0320509965820313	Inf
chr10	26221030	27319076	0	0	0	0	0	1	0	0	Inf
chr10	27319076	34934393	1	0	8.33	0	8.33	0.444444444444445	Inf	0.0320509965820313	Inf
chr10	34934393	44828671	0	0	0	0	0	1	0	0	Inf
chr10	44828671	44886274	0	1	0	6.67	-6.67	1	0	0	48.7136550464301
chr10	44886274	46587641	0	0	0	0	0	1	0	0	Inf
chr10	46587641	46632206	0	1	0	6.67	-6.67	1	0	0	48.7136550464301
chr10	46632206	47059087	0	2	0	13.33	-13.33	0.487179487179487	0	0	6.63043505261078
chr10	47059087	47147978	0	2	0	13.33	-13.33	0.487179487179487	0	0	6.63043505261078
chr10	47147978	47588152	0	1	0	6.67	-6.67	1	0	0	48.7136550464301
chr10	47588152	47606369	1	1	8.33	6.67	1.66	1	1.26130469840658	0.0148842175286	106.848309701706
chr10	47606369	47651725	1	1	8.33	6.67	1.66	1	1.26130469840658	0.0148842175286	106.848309701706
chr10	47651725	47677768	0	1	0	6.67	-6.67	1	0	0	48.7136550464301
chr10	47677768	57700212	0	0	0	0	0	1	0	0	Inf
chr10	57700212	57721612	1	0	8.33	0	8.33	0.444444444444445	Inf	0.0320509965820313	Inf
chr10	57721612	57854553	2	0	16.67	0	16.67	0.188034188034188	Inf	0.23994069514232	Inf
chr10	57854553	57866689	1	0	8.33	0	8.33	0.444444444444445	Inf	0.0320509965820313	Inf
chr10	57866689	59158557	0	0	0	0	0	1	0	0	Inf
chr10	59158557	59286490	1	0	8.33	0	8.33	0.444444444444445	Inf	0.0320509965820313	Inf
chr10	59286490	68317467	0	0	0	0	0	1	0	0	Inf
chr10	68317467	68382516	1	0	8.33	0	8.33	0.444444444444445	Inf	0.0320509965820313	Inf
chr10	68382516	70822390	0	0	0	0	0	1	0	0	Inf
chr10	70822390	71045769	0	1	0	6.67	-6.67	1	0	0	48.7136550464301
chr10	71045769	73449650	1	1	8.33	6.67	1.66	1	1.26130469840658	0.0148842175286	106.848309701706
chr10	73449650	73906794	1	0	8.33	0	8.33	0.444444444444445	Inf	0.0320509965820313	Inf
chr10	73906794	86899029	0	0	0	0	0	1	0	0	Inf
chr10	86899029	86989404	0	1	0	6.67	-6.67	1	0	0	48.7136550464301
chr10	86989404	101316435	0	0	0	0	0	1	0	0	Inf
chr10	101316435	101369204	0	1	0	6.67	-6.67	1	0	0	48.7136550464301
chr10	101369204	106516112	0	0	0	0	0	1	0	0	Inf
chr10	106516112	106621245	1	0	8.33	0	8.33	0.444444444444445	Inf	0.0320509965820313	Inf
chr10	106621245	106767832	2	0	16.67	0	16.67	0.188034188034188	Inf	0.23994069514232	Inf
chr10	106767832	106788527	2	0	16.67	0	16.67	0.188034188034188	Inf	0.23994069514232	Inf
chr10	106788527	106856831	1	0	8.33	0	8.33	0.444444444444445	Inf	0.0320509965820313	Inf
chr10	106856831	110099201	0	0	0	0	0	1	0	0	Inf
chr10	110099201	110110354	0	1	0	6.67	-6.67	1	0	0	48.7136550464301
chr10	110110354	110188476	1	1	8.33	6.67	1.66	1	1.26130469840658	0.0148842175286	106.848309701706
chr10	110188476	110196883	1	0	8.33	0	8.33	0.444444444444445	Inf	0.0320509965820313	Inf
chr10	110196883	112918302	0	0	0	0	0	1	0	0	Inf
chr10	112918302	113036278	1	0	8.33	0	8.33	0.444444444444445	Inf	0.0320509965820313	Inf
chr10	113036278	113529925	1	0	8.33	0	8.33	0.444444444444445	Inf	0.0320509965820313	Inf
chr10	113529925	113640855	1	1	8.33	6.67	1.66	1	1.26130469840658	0.0148842175286	106.848309701706
chr10	113640855	113725798	1	0	8.33	0	8.33	0.444444444444445	Inf	0.0320509965820313	Inf
chr10	113725798	117536492	0	0	0	0	0	1	0	0	Inf
chr10	117536492	117638512	1	0	8.33	0	8.33	0.444444444444445	Inf	0.0320509965820313	Inf
chr10	117638512	117713100	0	0	0	0	0	1	0	0	Inf
chr10	117713100	117828092	1	0	8.33	0	8.33	0.444444444444445	Inf	0.0320509965820313	Inf
chr10	117828092	118411479	0	0	0	0	0	1	0	0	Inf
chr10	118411479	118521740	0	1	0	6.67	-6.67	1	0	0	48.7136550464301
chr10	118521740	125955346	0	0	0	0	0	1	0	0	Inf
chr10	125955346	126057189	1	0	8.33	0	8.33	0.444444444444445	Inf	0.0320509965820313	Inf
chr10	126057189	127741133	0	0	0	0	0	1	0	0	Inf
chr10	127741133	135238539	1	0	8.33	0	8.33	0.444444444444445	Inf	0.0320509965820313	Inf
chr10	135238539	135368484	1	1	8.33	6.67	1.66	1	1.26130469840658	0.0148842175286	106.848309701706
chr10	135368484	135534747	1	0	8.33	0	8.33	0.444444444444445	Inf	0.0320509965820313	Inf
chr12	0	867533	1	6	8.33	40	-31.67	0.0913786696395392	0.146107473503114	0.00272874368232113	1.55480586467218
chr12	867533	892990	0	6	0	40	-40	0.0200297287253809	0	0	0.859178791577112
chr12	892990	1166859	1	6	8.33	40	-31.67	0.0913786696395392	0.146107473503114	0.00272874368232113	1.55480586467218
chr12	1166859	2749874	1	6	8.33	40	-31.67	0.0913786696395392	0.146107473503114	0.00272874368232113	1.55480586467218
chr12	2749874	3945931	1	6	8.33	40	-31.67	0.0913786696395392	0.146107473503114	0.00272874368232113	1.55480586467218
chr12	3945931	4746381	1	6	8.33	40	-31.67	0.0913786696395392	0.146107473503114	0.00272874368232113	1.55480586467218
chr12	4746381	5491624	1	5	8.33	33.33	-25	0.181902638424377	0.192688078833757	0.00353596613327998	2.16445628892685
chr12	5491624	5538821	2	5	16.67	33.33	-16.66	0.408212560386473	0.413510693774448	0.0321045250372038	3.31032490503498
chr12	5538821	5633403	1	5	8.33	33.33	-25	0.181902638424377	0.192688078833757	0.00353596613327998	2.16445628892685
chr12	5633403	6451069	1	5	8.33	33.33	-25	0.181902638424377	0.192688078833757	0.00353596613327998	2.16445628892685
chr12	6451069	9618119	1	5	8.33	33.33	-25	0.181902638424377	0.192688078833757	0.00353596613327998	2.16445628892685
chr12	9618119	9619443	1	4	8.33	26.67	-18.34	0.341880341880342	0.26206908847745	0.00466687936623555	3.23143744379916
chr12	9619443	9743406	1	3	8.33	20	-11.67	0.605128205128205	0.376559685616611	0.00636492752879973	5.52577021690199
chr12	9743406	11122956	1	4	8.33	26.67	-18.34	0.341880341880342	0.26206908847745	0.00466687936623555	3.23143744379916
chr12	11122956	11646808	1	4	8.33	26.67	-18.34	0.341880341880342	0.26206908847745	0.00466687936623555	3.23143744379916
chr12	11646808	13357618	1	5	8.33	33.33	-25	0.181902638424377	0.192688078833757	0.00353596613327998	2.16445628892685
chr12	13357618	13455746	2	5	16.67	33.33	-16.66	0.408212560386473	0.413510693774448	0.0321045250372038	3.31032490503498
chr12	13455746	14983765	2	5	16.67	33.33	-16.66	0.408212560386473	0.413510693774448	0.0321045250372038	3.31032490503498
chr12	14983765	15093011	2	4	16.67	26.67	-10	0.66183574879227	0.562069468309022	0.0420763539999609	4.97035789563106
chr12	15093011	15093893	2	5	16.67	33.33	-16.66	0.408212560386473	0.413510693774448	0.0321045250372038	3.31032490503498
chr12	15093893	15112791	2	5	16.67	33.33	-16.66	0.408212560386473	0.413510693774448	0.0321045250372038	3.31032490503498
chr12	15112791	16875125	2	5	16.67	33.33	-16.66	0.408212560386473	0.413510693774448	0.0321045250372038	3.31032490503498
chr12	16875125	17004725	2	5	16.67	33.33	-16.66	0.408212560386473	0.413510693774448	0.0321045250372038	3.31032490503498
chr12	17004725	18575679	2	5	16.67	33.33	-16.66	0.408212560386473	0.413510693774448	0.0321045250372038	3.31032490503498
chr12	18575679	20021201	2	5	16.67	33.33	-16.66	0.408212560386473	0.413510693774448	0.0321045250372038	3.31032490503498
chr12	20021201	20033152	2	5	16.67	33.33	-16.66	0.408212560386473	0.413510693774448	0.0321045250372038	3.31032490503498
chr12	20033152	20143533	2	6	16.67	40	-23.33	0.235748792270531	0.313526665864717	0.0248256957876347	2.37017973886361
chr12	20143533	20629424	2	5	16.67	33.33	-16.66	0.408212560386473	0.413510693774448	0.0321045250372038	3.31032490503498
chr12	20629424	20791477	2	5	16.67	33.33	-16.66	0.408212560386473	0.413510693774448	0.0321045250372038	3.31032490503498
chr12	20791477	22008989	2	5	16.67	33.33	-16.66	0.408212560386473	0.413510693774448	0.0321045250372038	3.31032490503498
chr12	22008989	22081696	2	5	16.67	33.33	-16.66	0.408212560386473	0.413510693774448	0.0321045250372038	3.31032490503498
chr12	22081696	22266914	2	5	16.67	33.33	-16.66	0.408212560386473	0.413510693774448	0.0321045250372038	3.31032490503498
chr12	22266914	22403261	2	5	16.67	33.33	-16.66	0.408212560386473	0.413510693774448	0.0321045250372038	3.31032490503498
chr12	22403261	22988245	2	5	16.67	33.33	-16.66	0.408212560386473	0.413510693774448	0.0321045250372038	3.31032490503498
chr12	22988245	23478037	2	5	16.67	33.33	-16.66	0.408212560386473	0.413510693774448	0.0321045250372038	3.31032490503498
chr12	23478037	23630335	2	5	16.67	33.33	-16.66	0.408212560386473	0.413510693774448	0.0321045250372038	3.31032490503498
chr12	23630335	28123702	2	5	16.67	33.33	-16.66	0.408212560386473	0.413510693774448	0.0321045250372038	3.31032490503498
chr12	28123702	28209810	2	5	16.67	33.33	-16.66	0.408212560386473	0.413510693774448	0.0321045250372038	3.31032490503498
chr12	28209810	28606384	2	5	16.67	33.33	-16.66	0.408212560386473	0.413510693774448	0.0321045250372038	3.31032490503498
chr12	28606384	28723434	2	5	16.67	33.33	-16.66	0.408212560386473	0.413510693774448	0.0321045250372038	3.31032490503498
chr12	28723434	29562266	2	5	16.67	33.33	-16.66	0.408212560386473	0.413510693774448	0.0321045250372038	3.31032490503498
chr12	29562266	30193730	2	5	16.67	33.33	-16.66	0.408212560386473	0.413510693774448	0.0321045250372038	3.31032490503498
chr12	30193730	30264368	2	5	16.67	33.33	-16.66	0.408212560386473	0.413510693774448	0.0321045250372038	3.31032490503498
chr12	30264368	30299176	2	6	16.67	40	-23.33	0.235748792270531	0.313526665864717	0.0248256957876347	2.37017973886361
chr12	30299176	30299879	2	6	16.67	40	-23.33	0.235748792270531	0.313526665864717	0.0248256957876347	2.37017973886361
chr12	30299879	30342180	3	6	25	40	-15	0.682837528604119	0.512964914962125	0.0627038497387013	3.3811607199277
chr12	30342180	30345107	3	5	25	33.33	-8.33	0.695652173913044	0.676691658454159	0.0809715020297703	4.72905218347271
chr12	30345107	30384656	3	5	25	33.33	-8.33	0.695652173913044	0.676691658454159	0.0809715020297703	4.72905218347271
chr12	30384656	30384826	3	4	25	26.67	-1.67	1	0.91963655697017	0.105770275142384	7.11824769427429
chr12	30384826	30472871	2	4	16.67	26.67	-10	0.66183574879227	0.562069468309022	0.0420763539999609	4.97035789563106
chr12	30472871	30542088	2	4	16.67	26.67	-10	0.66183574879227	0.562069468309022	0.0420763539999609	4.97035789563106
chr12	30542088	30555990	3	4	25	26.67	-1.67	1	0.91963655697017	0.105770275142384	7.11824769427429
chr12	30555990	30556481	3	4	25	26.67	-1.67	1	0.91963655697017	0.105770275142384	7.11824769427429
chr12	30556481	30617299	3	5	25	33.33	-8.33	0.695652173913044	0.676691658454159	0.0809715020297703	4.72905218347271
chr12	30617299	30630876	2	5	16.67	33.33	-16.66	0.408212560386473	0.413510693774448	0.0321045250372038	3.31032490503498
chr12	30630876	31155669	2	5	16.67	33.33	-16.66	0.408212560386473	0.413510693774448	0.0321045250372038	3.31032490503498
chr12	31155669	31251444	1	5	8.33	33.33	-25	0.181902638424377	0.192688078833757	0.00353596613327998	2.16445628892685
chr12	31251444	31294735	2	5	16.67	33.33	-16.66	0.408212560386473	0.413510693774448	0.0321045250372038	3.31032490503498
chr12	31294735	31407009	2	6	16.67	40	-23.33	0.235748792270531	0.313526665864717	0.0248256957876347	2.37017973886361
chr12	31407009	32484114	1	5	8.33	33.33	-25	0.181902638424377	0.192688078833757	0.00353596613327998	2.16445628892685
chr12	32484114	33093561	1	5	8.33	33.33	-25	0.181902638424377	0.192688078833757	0.00353596613327998	2.16445628892685
chr12	33093561	33434654	1	4	8.33	26.67	-18.34	0.341880341880342	0.26206908847745	0.00466687936623555	3.23143744379916
chr12	33434654	33731053	1	4	8.33	26.67	-18.34	0.341880341880342	0.26206908847745	0.00466687936623555	3.23143744379916
chr12	33731053	35800000	1	4	8.33	26.67	-18.34	0.341880341880342	0.26206908847745	0.00466687936623555	3.23143744379916
chr12	35800000	37857751	0	0	0	0	0	1	0	0	Inf
chr12	37857751	39216032	2	4	16.67	26.67	-10	0.66183574879227	0.562069468309022	0.0420763539999609	4.97035789563106
chr12	39216032	39277159	2	4	16.67	26.67	-10	0.66183574879227	0.562069468309022	0.0420763539999609	4.97035789563106
chr12	39277159	39363223	2	4	16.67	26.67	-10	0.66183574879227	0.562069468309022	0.0420763539999609	4.97035789563106
chr12	39363223	39457804	2	4	16.67	26.67	-10	0.66183574879227	0.562069468309022	0.0420763539999609	4.97035789563106
chr12	39457804	40396007	2	4	16.67	26.67	-10	0.66183574879227	0.562069468309022	0.0420763539999609	4.97035789563106
chr12	40396007	43154857	2	4	16.67	26.67	-10	0.66183574879227	0.562069468309022	0.0420763539999609	4.97035789563106
chr12	43154857	43213598	3	4	25	26.67	-1.67	1	0.91963655697017	0.105770275142384	7.11824769427429
chr12	43213598	44077273	2	4	16.67	26.67	-10	0.66183574879227	0.562069468309022	0.0420763539999609	4.97035789563106
chr12	44077273	44236134	2	4	16.67	26.67	-10	0.66183574879227	0.562069468309022	0.0420763539999609	4.97035789563106
chr12	44236134	44355014	2	4	16.67	26.67	-10	0.66183574879227	0.562069468309022	0.0420763539999609	4.97035789563106
chr12	44355014	44918415	2	4	16.67	26.67	-10	0.66183574879227	0.562069468309022	0.0420763539999609	4.97035789563106
chr12	44918415	44983556	2	5	16.67	33.33	-16.66	0.408212560386473	0.413510693774448	0.0321045250372038	3.31032490503498
chr12	44983556	44999565	2	5	16.67	33.33	-16.66	0.408212560386473	0.413510693774448	0.0321045250372038	3.31032490503498
chr12	44999565	45150995	2	4	16.67	26.67	-10	0.66183574879227	0.562069468309022	0.0420763539999609	4.97035789563106
chr12	45150995	45155673	2	4	16.67	26.67	-10	0.66183574879227	0.562069468309022	0.0420763539999609	4.97035789563106
chr12	45155673	45838279	2	4	16.67	26.67	-10	0.66183574879227	0.562069468309022	0.0420763539999609	4.97035789563106
chr12	45838279	45931567	2	4	16.67	26.67	-10	0.66183574879227	0.562069468309022	0.0420763539999609	4.97035789563106
chr12	45931567	46110081	1	4	8.33	26.67	-18.34	0.341880341880342	0.26206908847745	0.00466687936623555	3.23143744379916
chr12	46110081	46236738	1	4	8.33	26.67	-18.34	0.341880341880342	0.26206908847745	0.00466687936623555	3.23143744379916
chr12	46236738	46353202	1	4	8.33	26.67	-18.34	0.341880341880342	0.26206908847745	0.00466687936623555	3.23143744379916
chr12	46353202	46510377	1	4	8.33	26.67	-18.34	0.341880341880342	0.26206908847745	0.00466687936623555	3.23143744379916
chr12	46510377	47329914	1	4	8.33	26.67	-18.34	0.341880341880342	0.26206908847745	0.00466687936623555	3.23143744379916
chr12	47329914	47459202	2	4	16.67	26.67	-10	0.66183574879227	0.562069468309022	0.0420763539999609	4.97035789563106
chr12	47459202	47808865	1	4	8.33	26.67	-18.34	0.341880341880342	0.26206908847745	0.00466687936623555	3.23143744379916
chr12	47808865	47914188	1	4	8.33	26.67	-18.34	0.341880341880342	0.26206908847745	0.00466687936623555	3.23143744379916
chr12	47914188	48119893	1	4	8.33	26.67	-18.34	0.341880341880342	0.26206908847745	0.00466687936623555	3.23143744379916
chr12	48119893	49940117	2	4	16.67	26.67	-10	0.66183574879227	0.562069468309022	0.0420763539999609	4.97035789563106
chr12	49940117	52237231	2	4	16.67	26.67	-10	0.66183574879227	0.562069468309022	0.0420763539999609	4.97035789563106
chr12	52237231	52424338	2	5	16.67	33.33	-16.66	0.408212560386473	0.413510693774448	0.0321045250372038	3.31032490503498
chr12	52424338	52577086	2	5	16.67	33.33	-16.66	0.408212560386473	0.413510693774448	0.0321045250372038	3.31032490503498
chr12	52577086	52650552	2	5	16.67	33.33	-16.66	0.408212560386473	0.413510693774448	0.0321045250372038	3.31032490503498
chr12	52650552	52692382	2	4	16.67	26.67	-10	0.66183574879227	0.562069468309022	0.0420763539999609	4.97035789563106
chr12	52692382	52762014	2	5	16.67	33.33	-16.66	0.408212560386473	0.413510693774448	0.0321045250372038	3.31032490503498
chr12	52762014	52866162	2	4	16.67	26.67	-10	0.66183574879227	0.562069468309022	0.0420763539999609	4.97035789563106
chr12	52866162	52907603	3	4	25	26.67	-1.67	1	0.91963655697017	0.105770275142384	7.11824769427429
chr12	52907603	52951804	4	4	33.33	26.67	6.66	1	1.3587035412955	0.189183055046679	9.8686172076999
chr12	52951804	52960598	3	4	25	26.67	-1.67	1	0.91963655697017	0.105770275142384	7.11824769427429
chr12	52960598	53365037	2	4	16.67	26.67	-10	0.66183574879227	0.562069468309022	0.0420763539999609	4.97035789563106
chr12	53365037	54259655	2	4	16.67	26.67	-10	0.66183574879227	0.562069468309022	0.0420763539999609	4.97035789563106
chr12	54259655	54341201	2	4	16.67	26.67	-10	0.66183574879227	0.562069468309022	0.0420763539999609	4.97035789563106
chr12	54341201	54967793	2	4	16.67	26.67	-10	0.66183574879227	0.562069468309022	0.0420763539999609	4.97035789563106
chr12	54967793	55053868	2	4	16.67	26.67	-10	0.66183574879227	0.562069468309022	0.0420763539999609	4.97035789563106
chr12	55053868	55891760	2	4	16.67	26.67	-10	0.66183574879227	0.562069468309022	0.0420763539999609	4.97035789563106
chr12	55891760	58392612	2	4	16.67	26.67	-10	0.66183574879227	0.562069468309022	0.0420763539999609	4.97035789563106
chr12	58392612	58443100	2	4	16.67	26.67	-10	0.66183574879227	0.562069468309022	0.0420763539999609	4.97035789563106
chr12	58443100	58468761	3	4	25	26.67	-1.67	1	0.91963655697017	0.105770275142384	7.11824769427429
chr12	58468761	58783464	3	4	25	26.67	-1.67	1	0.91963655697017	0.105770275142384	7.11824769427429
chr12	58783464	58840241	3	4	25	26.67	-1.67	1	0.91963655697017	0.105770275142384	7.11824769427429
chr12	58840241	58872869	3	4	25	26.67	-1.67	1	0.91963655697017	0.105770275142384	7.11824769427429
chr12	58872869	58878149	3	4	25	26.67	-1.67	1	0.91963655697017	0.105770275142384	7.11824769427429
chr12	58878149	58980411	2	4	16.67	26.67	-10	0.66183574879227	0.562069468309022	0.0420763539999609	4.97035789563106
chr12	58980411	59046697	1	4	8.33	26.67	-18.34	0.341880341880342	0.26206908847745	0.00466687936623555	3.23143744379916
chr12	59046697	59801927	2	4	16.67	26.67	-10	0.66183574879227	0.562069468309022	0.0420763539999609	4.97035789563106
chr12	59801927	59942996	2	4	16.67	26.67	-10	0.66183574879227	0.562069468309022	0.0420763539999609	4.97035789563106
chr12	59942996	60260954	2	4	16.67	26.67	-10	0.66183574879227	0.562069468309022	0.0420763539999609	4.97035789563106
chr12	60260954	60280720	2	4	16.67	26.67	-10	0.66183574879227	0.562069468309022	0.0420763539999609	4.97035789563106
chr12	60280720	60357954	2	4	16.67	26.67	-10	0.66183574879227	0.562069468309022	0.0420763539999609	4.97035789563106
chr12	60357954	60948223	2	4	16.67	26.67	-10	0.66183574879227	0.562069468309022	0.0420763539999609	4.97035789563106
chr12	60948223	61290323	2	4	16.67	26.67	-10	0.66183574879227	0.562069468309022	0.0420763539999609	4.97035789563106
chr12	61290323	61333732	2	4	16.67	26.67	-10	0.66183574879227	0.562069468309022	0.0420763539999609	4.97035789563106
chr12	61333732	61518227	2	4	16.67	26.67	-10	0.66183574879227	0.562069468309022	0.0420763539999609	4.97035789563106
chr12	61518227	61837555	2	4	16.67	26.67	-10	0.66183574879227	0.562069468309022	0.0420763539999609	4.97035789563106
chr12	61837555	61922176	2	4	16.67	26.67	-10	0.66183574879227	0.562069468309022	0.0420763539999609	4.97035789563106
chr12	61922176	62279623	2	4	16.67	26.67	-10	0.66183574879227	0.562069468309022	0.0420763539999609	4.97035789563106
chr12	62279623	62826466	2	4	16.67	26.67	-10	0.66183574879227	0.562069468309022	0.0420763539999609	4.97035789563106
chr12	62826466	64148071	2	3	16.67	20	-3.33	1	0.80658240054602	0.0567040160503527	8.58673564806531
chr12	64148071	64544142	2	4	16.67	26.67	-10	0.66183574879227	0.562069468309022	0.0420763539999609	4.97035789563106
chr12	64544142	64719567	2	4	16.67	26.67	-10	0.66183574879227	0.562069468309022	0.0420763539999609	4.97035789563106
chr12	64719567	64887299	2	4	16.67	26.67	-10	0.66183574879227	0.562069468309022	0.0420763539999609	4.97035789563106
chr12	64887299	66393221	2	4	16.67	26.67	-10	0.66183574879227	0.562069468309022	0.0420763539999609	4.97035789563106
chr12	66393221	66654468	2	4	16.67	26.67	-10	0.66183574879227	0.562069468309022	0.0420763539999609	4.97035789563106
chr12	66654468	66905373	1	4	8.33	26.67	-18.34	0.341880341880342	0.26206908847745	0.00466687936623555	3.23143744379916
chr12	66905373	67007542	2	4	16.67	26.67	-10	0.66183574879227	0.562069468309022	0.0420763539999609	4.97035789563106
chr12	67007542	70951787	2	4	16.67	26.67	-10	0.66183574879227	0.562069468309022	0.0420763539999609	4.97035789563106
chr12	70951787	71027534	2	4	16.67	26.67	-10	0.66183574879227	0.562069468309022	0.0420763539999609	4.97035789563106
chr12	71027534	73442371	2	4	16.67	26.67	-10	0.66183574879227	0.562069468309022	0.0420763539999609	4.97035789563106
chr12	73442371	73604466	2	4	16.67	26.67	-10	0.66183574879227	0.562069468309022	0.0420763539999609	4.97035789563106
chr12	73604466	76648455	2	4	16.67	26.67	-10	0.66183574879227	0.562069468309022	0.0420763539999609	4.97035789563106
chr12	76648455	76722856	2	4	16.67	26.67	-10	0.66183574879227	0.562069468309022	0.0420763539999609	4.97035789563106
chr12	76722856	80410851	2	4	16.67	26.67	-10	0.66183574879227	0.562069468309022	0.0420763539999609	4.97035789563106
chr12	80410851	80445766	3	4	25	26.67	-1.67	1	0.91963655697017	0.105770275142384	7.11824769427429
chr12	80445766	83843242	2	4	16.67	26.67	-10	0.66183574879227	0.562069468309022	0.0420763539999609	4.97035789563106
chr12	83843242	83995016	2	5	16.67	33.33	-16.66	0.408212560386473	0.413510693774448	0.0321045250372038	3.31032490503498
chr12	83995016	84578328	2	4	16.67	26.67	-10	0.66183574879227	0.562069468309022	0.0420763539999609	4.97035789563106
chr12	84578328	84660707	2	4	16.67	26.67	-10	0.66183574879227	0.562069468309022	0.0420763539999609	4.97035789563106
chr12	84660707	88137926	2	4	16.67	26.67	-10	0.66183574879227	0.562069468309022	0.0420763539999609	4.97035789563106
chr12	88137926	88257992	2	4	16.67	26.67	-10	0.66183574879227	0.562069468309022	0.0420763539999609	4.97035789563106
chr12	88257992	88312331	2	4	16.67	26.67	-10	0.66183574879227	0.562069468309022	0.0420763539999609	4.97035789563106
chr12	88312331	88448251	2	4	16.67	26.67	-10	0.66183574879227	0.562069468309022	0.0420763539999609	4.97035789563106
chr12	88448251	88651504	2	5	16.67	33.33	-16.66	0.408212560386473	0.413510693774448	0.0321045250372038	3.31032490503498
chr12	88651504	88699004	2	4	16.67	26.67	-10	0.66183574879227	0.562069468309022	0.0420763539999609	4.97035789563106
chr12	88699004	88846610	2	5	16.67	33.33	-16.66	0.408212560386473	0.413510693774448	0.0321045250372038	3.31032490503498
chr12	88846610	89154897	2	4	16.67	26.67	-10	0.66183574879227	0.562069468309022	0.0420763539999609	4.97035789563106
chr12	89154897	89489918	2	4	16.67	26.67	-10	0.66183574879227	0.562069468309022	0.0420763539999609	4.97035789563106
chr12	89489918	89623164	2	4	16.67	26.67	-10	0.66183574879227	0.562069468309022	0.0420763539999609	4.97035789563106
chr12	89623164	91647713	2	4	16.67	26.67	-10	0.66183574879227	0.562069468309022	0.0420763539999609	4.97035789563106
chr12	91647713	91727584	2	5	16.67	33.33	-16.66	0.408212560386473	0.413510693774448	0.0321045250372038	3.31032490503498
chr12	91727584	91758702	2	5	16.67	33.33	-16.66	0.408212560386473	0.413510693774448	0.0321045250372038	3.31032490503498
chr12	91758702	92319997	2	4	16.67	26.67	-10	0.66183574879227	0.562069468309022	0.0420763539999609	4.97035789563106
chr12	92319997	92959817	1	4	8.33	26.67	-18.34	0.341880341880342	0.26206908847745	0.00466687936623555	3.23143744379916
chr12	92959817	93564507	1	3	8.33	20	-11.67	0.605128205128205	0.376559685616611	0.00636492752879973	5.52577021690199
chr12	93564507	93783325	1	3	8.33	20	-11.67	0.605128205128205	0.376559685616611	0.00636492752879973	5.52577021690199
chr12	93783325	94528693	1	3	8.33	20	-11.67	0.605128205128205	0.376559685616611	0.00636492752879973	5.52577021690199
chr12	94528693	99270388	1	3	8.33	20	-11.67	0.605128205128205	0.376559685616611	0.00636492752879973	5.52577021690199
chr12	99270388	101892466	1	3	8.33	20	-11.67	0.605128205128205	0.376559685616611	0.00636492752879973	5.52577021690199
chr12	101892466	103562675	1	3	8.33	20	-11.67	0.605128205128205	0.376559685616611	0.00636492752879973	5.52577021690199
chr12	103562675	104240803	1	3	8.33	20	-11.67	0.605128205128205	0.376559685616611	0.00636492752879973	5.52577021690199
chr12	104240803	104290294	1	3	8.33	20	-11.67	0.605128205128205	0.376559685616611	0.00636492752879973	5.52577021690199
chr12	104290294	105117941	1	3	8.33	20	-11.67	0.605128205128205	0.376559685616611	0.00636492752879973	5.52577021690199
chr12	105117941	105454087	1	3	8.33	20	-11.67	0.605128205128205	0.376559685616611	0.00636492752879973	5.52577021690199
chr12	105454087	106118027	1	3	8.33	20	-11.67	0.605128205128205	0.376559685616611	0.00636492752879973	5.52577021690199
chr12	106118027	106227432	1	3	8.33	20	-11.67	0.605128205128205	0.376559685616611	0.00636492752879973	5.52577021690199
chr12	106227432	106488776	1	3	8.33	20	-11.67	0.605128205128205	0.376559685616611	0.00636492752879973	5.52577021690199
chr12	106488776	113319432	1	3	8.33	20	-11.67	0.605128205128205	0.376559685616611	0.00636492752879973	5.52577021690199
chr12	113319432	113336294	1	3	8.33	20	-11.67	0.605128205128205	0.376559685616611	0.00636492752879973	5.52577021690199
chr12	113336294	113350241	1	4	8.33	26.67	-18.34	0.341880341880342	0.26206908847745	0.00466687936623555	3.23143744379916
chr12	113350241	113403365	1	5	8.33	33.33	-25	0.181902638424377	0.192688078833757	0.00353596613327998	2.16445628892685
chr12	113403365	113408935	1	4	8.33	26.67	-18.34	0.341880341880342	0.26206908847745	0.00466687936623555	3.23143744379916
chr12	113408935	119012638	1	3	8.33	20	-11.67	0.605128205128205	0.376559685616611	0.00636492752879973	5.52577021690199
chr12	119012638	121492450	1	4	8.33	26.67	-18.34	0.341880341880342	0.26206908847745	0.00466687936623555	3.23143744379916
chr12	121492450	124320199	1	3	8.33	20	-11.67	0.605128205128205	0.376559685616611	0.00636492752879973	5.52577021690199
chr12	124320199	125718957	1	4	8.33	26.67	-18.34	0.341880341880342	0.26206908847745	0.00466687936623555	3.23143744379916
chr12	125718957	127959387	2	4	16.67	26.67	-10	0.66183574879227	0.562069468309022	0.0420763539999609	4.97035789563106
chr12	127959387	128412085	2	4	16.67	26.67	-10	0.66183574879227	0.562069468309022	0.0420763539999609	4.97035789563106
chr12	128412085	128463415	2	4	16.67	26.67	-10	0.66183574879227	0.562069468309022	0.0420763539999609	4.97035789563106
chr12	128463415	130473264	2	4	16.67	26.67	-10	0.66183574879227	0.562069468309022	0.0420763539999609	4.97035789563106
chr12	130473264	133851895	2	5	16.67	33.33	-16.66	0.408212560386473	0.413510693774448	0.0321045250372038	3.31032490503498
chr13	19026937	19535952	8	9	66.67	60	6.67	1	1.31921710739494	0.213375015287428	8.9102914033595
chr13	19535952	19587764	8	9	66.67	60	6.67	1	1.31921710739494	0.213375015287428	8.9102914033595
chr13	19587764	19634136	8	9	66.67	60	6.67	1	1.31921710739494	0.213375015287428	8.9102914033595
chr13	19634136	19634507	8	9	66.67	60	6.67	1	1.31921710739494	0.213375015287428	8.9102914033595
chr13	19634507	19701564	8	9	66.67	60	6.67	1	1.31921710739494	0.213375015287428	8.9102914033595
chr13	19701564	20755779	8	9	66.67	60	6.67	1	1.31921710739494	0.213375015287428	8.9102914033595
chr13	20755779	20812829	8	9	66.67	60	6.67	1	1.31921710739494	0.213375015287428	8.9102914033595
chr13	20812829	22905346	8	9	66.67	60	6.67	1	1.31921710739494	0.213375015287428	8.9102914033595
chr13	22905346	23162948	8	9	66.67	60	6.67	1	1.31921710739494	0.213375015287428	8.9102914033595
chr13	23162948	26557100	8	9	66.67	60	6.67	1	1.31921710739494	0.213375015287428	8.9102914033595
chr13	26557100	26611601	8	9	66.67	60	6.67	1	1.31921710739494	0.213375015287428	8.9102914033595
chr13	26611601	26629199	8	9	66.67	60	6.67	1	1.31921710739494	0.213375015287428	8.9102914033595
chr13	26629199	26719662	8	9	66.67	60	6.67	1	1.31921710739494	0.213375015287428	8.9102914033595
chr13	26719662	26724387	8	9	66.67	60	6.67	1	1.31921710739494	0.213375015287428	8.9102914033595
chr13	26724387	27198951	8	9	66.67	60	6.67	1	1.31921710739494	0.213375015287428	8.9102914033595
chr13	27198951	27232500	8	9	66.67	60	6.67	1	1.31921710739494	0.213375015287428	8.9102914033595
chr13	27232500	27232826	8	9	66.67	60	6.67	1	1.31921710739494	0.213375015287428	8.9102914033595
chr13	27232826	27299765	8	9	66.67	60	6.67	1	1.31921710739494	0.213375015287428	8.9102914033595
chr13	27299765	27307682	8	9	66.67	60	6.67	1	1.31921710739494	0.213375015287428	8.9102914033595
chr13	27307682	27307993	8	9	66.67	60	6.67	1	1.31921710739494	0.213375015287428	8.9102914033595
chr13	27307993	27411311	8	9	66.67	60	6.67	1	1.31921710739494	0.213375015287428	8.9102914033595
chr13	27411311	30014879	8	9	66.67	60	6.67	1	1.31921710739494	0.213375015287428	8.9102914033595
chr13	30014879	31274232	8	9	66.67	60	6.67	1	1.31921710739494	0.213375015287428	8.9102914033595
chr13	31274232	31331146	8	9	66.67	60	6.67	1	1.31921710739494	0.213375015287428	8.9102914033595
chr13	31331146	31633462	8	9	66.67	60	6.67	1	1.31921710739494	0.213375015287428	8.9102914033595
chr13	31633462	33656907	8	9	66.67	60	6.67	1	1.31921710739494	0.213375015287428	8.9102914033595
chr13	33656907	34314815	7	9	58.33	60	-1.67	1	0.935724999493047	0.155031111706706	5.73790937921212
chr13	34314815	34344030	7	9	58.33	60	-1.67	1	0.935724999493047	0.155031111706706	5.73790937921212
chr13	34344030	34382216	7	9	58.33	60	-1.67	1	0.935724999493047	0.155031111706706	5.73790937921212
chr13	34382216	34489665	7	9	58.33	60	-1.67	1	0.935724999493047	0.155031111706706	5.73790937921212
chr13	34489665	35283896	7	9	58.33	60	-1.67	1	0.935724999493047	0.155031111706706	5.73790937921212
chr13	35283896	35426954	7	9	58.33	60	-1.67	1	0.935724999493047	0.155031111706706	5.73790937921212
chr13	35426954	36786459	7	9	58.33	60	-1.67	1	0.935724999493047	0.155031111706706	5.73790937921212
chr13	36786459	36945033	7	9	58.33	60	-1.67	1	0.935724999493047	0.155031111706706	5.73790937921212
chr13	36945033	38044957	7	9	58.33	60	-1.67	1	0.935724999493047	0.155031111706706	5.73790937921212
chr13	38044957	38088864	7	8	58.33	53.33	5	1	1.21581867871888	0.207801629013265	7.41684200094084
chr13	38088864	38768954	7	9	58.33	60	-1.67	1	0.935724999493047	0.155031111706706	5.73790937921212
chr13	38768954	38829092	7	9	58.33	60	-1.67	1	0.935724999493047	0.155031111706706	5.73790937921212
chr13	38829092	38878228	7	9	58.33	60	-1.67	1	0.935724999493047	0.155031111706706	5.73790937921212
chr13	38878228	39357498	7	9	58.33	60	-1.67	1	0.935724999493047	0.155031111706706	5.73790937921212
chr13	39357498	39453103	7	9	58.33	60	-1.67	1	0.935724999493047	0.155031111706706	5.73790937921212
chr13	39453103	41139960	7	9	58.33	60	-1.67	1	0.935724999493047	0.155031111706706	5.73790937921212
chr13	41139960	41303212	6	9	50	60	-10	0.706824606272715	0.676863281299622	0.111419422134037	3.96354967876873
chr13	41303212	41639209	6	9	50	60	-10	0.706824606272715	0.676863281299622	0.111419422134037	3.96354967876873
chr13	41639209	43864155	7	9	58.33	60	-1.67	1	0.935724999493047	0.155031111706706	5.73790937921212
chr13	43864155	44188513	7	9	58.33	60	-1.67	1	0.935724999493047	0.155031111706706	5.73790937921212
chr13	44188513	44204450	7	9	58.33	60	-1.67	1	0.935724999493047	0.155031111706706	5.73790937921212
chr13	44204450	44237365	7	9	58.33	60	-1.67	1	0.935724999493047	0.155031111706706	5.73790937921212
chr13	44237365	44806932	7	9	58.33	60	-1.67	1	0.935724999493047	0.155031111706706	5.73790937921212
chr13	44806932	46345252	7	9	58.33	60	-1.67	1	0.935724999493047	0.155031111706706	5.73790937921212
chr13	46345252	46431285	7	9	58.33	60	-1.67	1	0.935724999493047	0.155031111706706	5.73790937921212
chr13	46431285	46540352	7	9	58.33	60	-1.67	1	0.935724999493047	0.155031111706706	5.73790937921212
chr13	46540352	46663406	7	9	58.33	60	-1.67	1	0.935724999493047	0.155031111706706	5.73790937921212
chr13	46663406	46696974	7	9	58.33	60	-1.67	1	0.935724999493047	0.155031111706706	5.73790937921212
chr13	46696974	46698498	7	9	58.33	60	-1.67	1	0.935724999493047	0.155031111706706	5.73790937921212
chr13	46698498	46781047	7	9	58.33	60	-1.67	1	0.935724999493047	0.155031111706706	5.73790937921212
chr13	46781047	47317610	7	9	58.33	60	-1.67	1	0.935724999493047	0.155031111706706	5.73790937921212
chr13	47317610	47342643	7	9	58.33	60	-1.67	1	0.935724999493047	0.155031111706706	5.73790937921212
chr13	47342643	47447215	7	9	58.33	60	-1.67	1	0.935724999493047	0.155031111706706	5.73790937921212
chr13	47447215	47824216	7	9	58.33	60	-1.67	1	0.935724999493047	0.155031111706706	5.73790937921212
chr13	47824216	48198174	7	9	58.33	60	-1.67	1	0.935724999493047	0.155031111706706	5.73790937921212
chr13	48198174	48227067	7	9	58.33	60	-1.67	1	0.935724999493047	0.155031111706706	5.73790937921212
chr13	48227067	48273336	7	8	58.33	53.33	5	1	1.21581867871888	0.207801629013265	7.41684200094084
chr13	48273336	48324136	7	8	58.33	53.33	5	1	1.21581867871888	0.207801629013265	7.41684200094084
chr13	48324136	48350251	7	8	58.33	53.33	5	1	1.21581867871888	0.207801629013265	7.41684200094084
chr13	48350251	48452387	7	8	58.33	53.33	5	1	1.21581867871888	0.207801629013265	7.41684200094084
chr13	48452387	48810707	7	8	58.33	53.33	5	1	1.21581867871888	0.207801629013265	7.41684200094084
chr13	48810707	49408839	7	9	58.33	60	-1.67	1	0.935724999493047	0.155031111706706	5.73790937921212
chr13	49408839	52849495	7	9	58.33	60	-1.67	1	0.935724999493047	0.155031111706706	5.73790937921212
chr13	52849495	53325481	7	9	58.33	60	-1.67	1	0.935724999493047	0.155031111706706	5.73790937921212
chr13	53325481	53769573	7	9	58.33	60	-1.67	1	0.935724999493047	0.155031111706706	5.73790937921212
chr13	53769573	53917468	7	9	58.33	60	-1.67	1	0.935724999493047	0.155031111706706	5.73790937921212
chr13	53917468	54195862	7	9	58.33	60	-1.67	1	0.935724999493047	0.155031111706706	5.73790937921212
chr13	54195862	54503992	7	10	58.33	66.67	-8.34	0.706331045003814	0.709412309547788	0.111019796292329	4.43954346495678
chr13	54503992	54659557	7	10	58.33	66.67	-8.34	0.706331045003814	0.709412309547788	0.111019796292329	4.43954346495678
chr13	54659557	54695857	7	10	58.33	66.67	-8.34	0.706331045003814	0.709412309547788	0.111019796292329	4.43954346495678
chr13	54695857	54968714	7	10	58.33	66.67	-8.34	0.706331045003814	0.709412309547788	0.111019796292329	4.43954346495678
chr13	54968714	55081484	7	9	58.33	60	-1.67	1	0.935724999493047	0.155031111706706	5.73790937921212
chr13	55081484	55162229	7	10	58.33	66.67	-8.34	0.706331045003814	0.709412309547788	0.111019796292329	4.43954346495678
chr13	55162229	55202416	7	9	58.33	60	-1.67	1	0.935724999493047	0.155031111706706	5.73790937921212
chr13	55202416	55565941	7	9	58.33	60	-1.67	1	0.935724999493047	0.155031111706706	5.73790937921212
chr13	55565941	55605296	7	9	58.33	60	-1.67	1	0.935724999493047	0.155031111706706	5.73790937921212
chr13	55605296	55663580	7	9	58.33	60	-1.67	1	0.935724999493047	0.155031111706706	5.73790937921212
chr13	55663580	55729178	7	9	58.33	60	-1.67	1	0.935724999493047	0.155031111706706	5.73790937921212
chr13	55729178	55842374	7	9	58.33	60	-1.67	1	0.935724999493047	0.155031111706706	5.73790937921212
chr13	55842374	55916272	7	9	58.33	60	-1.67	1	0.935724999493047	0.155031111706706	5.73790937921212
chr13	55916272	56066122	7	9	58.33	60	-1.67	1	0.935724999493047	0.155031111706706	5.73790937921212
chr13	56066122	57111086	7	9	58.33	60	-1.67	1	0.935724999493047	0.155031111706706	5.73790937921212
chr13	57111086	57355249	7	9	58.33	60	-1.67	1	0.935724999493047	0.155031111706706	5.73790937921212
chr13	57355249	59317208	7	9	58.33	60	-1.67	1	0.935724999493047	0.155031111706706	5.73790937921212
chr13	59317208	59428771	7	9	58.33	60	-1.67	1	0.935724999493047	0.155031111706706	5.73790937921212
chr13	59428771	59510797	7	9	58.33	60	-1.67	1	0.935724999493047	0.155031111706706	5.73790937921212
chr13	59510797	59526511	7	9	58.33	60	-1.67	1	0.935724999493047	0.155031111706706	5.73790937921212
chr13	59526511	59751986	7	9	58.33	60	-1.67	1	0.935724999493047	0.155031111706706	5.73790937921212
chr13	59751986	61644370	7	9	58.33	60	-1.67	1	0.935724999493047	0.155031111706706	5.73790937921212
chr13	61644370	61787634	7	9	58.33	60	-1.67	1	0.935724999493047	0.155031111706706	5.73790937921212
chr13	61787634	64220678	7	9	58.33	60	-1.67	1	0.935724999493047	0.155031111706706	5.73790937921212
chr13	64220678	64505307	7	9	58.33	60	-1.67	1	0.935724999493047	0.155031111706706	5.73790937921212
chr13	64505307	64602916	7	9	58.33	60	-1.67	1	0.935724999493047	0.155031111706706	5.73790937921212
chr13	64602916	64609883	7	9	58.33	60	-1.67	1	0.935724999493047	0.155031111706706	5.73790937921212
chr13	64609883	64679710	7	9	58.33	60	-1.67	1	0.935724999493047	0.155031111706706	5.73790937921212
chr13	64679710	64855419	8	9	66.67	60	6.67	1	1.31921710739494	0.213375015287428	8.9102914033595
chr13	64855419	64857215	7	9	58.33	60	-1.67	1	0.935724999493047	0.155031111706706	5.73790937921212
chr13	64857215	64860121	7	9	58.33	60	-1.67	1	0.935724999493047	0.155031111706706	5.73790937921212
chr13	64860121	65198359	7	9	58.33	60	-1.67	1	0.935724999493047	0.155031111706706	5.73790937921212
chr13	65198359	65583887	7	9	58.33	60	-1.67	1	0.935724999493047	0.155031111706706	5.73790937921212
chr13	65583887	66137565	7	9	58.33	60	-1.67	1	0.935724999493047	0.155031111706706	5.73790937921212
chr13	66137565	68825044	7	9	58.33	60	-1.67	1	0.935724999493047	0.155031111706706	5.73790937921212
chr13	68825044	69004702	7	9	58.33	60	-1.67	1	0.935724999493047	0.155031111706706	5.73790937921212
chr13	69004702	69676524	7	9	58.33	60	-1.67	1	0.935724999493047	0.155031111706706	5.73790937921212
chr13	69676524	69768127	7	9	58.33	60	-1.67	1	0.935724999493047	0.155031111706706	5.73790937921212
chr13	69768127	69913827	8	9	66.67	60	6.67	1	1.31921710739494	0.213375015287428	8.9102914033595
chr13	69913827	71736666	7	9	58.33	60	-1.67	1	0.935724999493047	0.155031111706706	5.73790937921212
chr13	71736666	72338854	7	9	58.33	60	-1.67	1	0.935724999493047	0.155031111706706	5.73790937921212
chr13	72338854	72429075	7	9	58.33	60	-1.67	1	0.935724999493047	0.155031111706706	5.73790937921212
chr13	72429075	72497166	7	9	58.33	60	-1.67	1	0.935724999493047	0.155031111706706	5.73790937921212
chr13	72497166	72795050	7	9	58.33	60	-1.67	1	0.935724999493047	0.155031111706706	5.73790937921212
chr13	72795050	72855026	7	9	58.33	60	-1.67	1	0.935724999493047	0.155031111706706	5.73790937921212
chr13	72855026	72885530	7	9	58.33	60	-1.67	1	0.935724999493047	0.155031111706706	5.73790937921212
chr13	72885530	72917908	7	9	58.33	60	-1.67	1	0.935724999493047	0.155031111706706	5.73790937921212
chr13	72917908	73111538	7	9	58.33	60	-1.67	1	0.935724999493047	0.155031111706706	5.73790937921212
chr13	73111538	73701002	7	9	58.33	60	-1.67	1	0.935724999493047	0.155031111706706	5.73790937921212
chr13	73701002	73707990	7	9	58.33	60	-1.67	1	0.935724999493047	0.155031111706706	5.73790937921212
chr13	73707990	73816584	7	9	58.33	60	-1.67	1	0.935724999493047	0.155031111706706	5.73790937921212
chr13	73816584	74595598	7	9	58.33	60	-1.67	1	0.935724999493047	0.155031111706706	5.73790937921212
chr13	74595598	74662970	7	9	58.33	60	-1.67	1	0.935724999493047	0.155031111706706	5.73790937921212
chr13	74662970	75689005	7	9	58.33	60	-1.67	1	0.935724999493047	0.155031111706706	5.73790937921212
chr13	75689005	75691537	7	9	58.33	60	-1.67	1	0.935724999493047	0.155031111706706	5.73790937921212
chr13	75691537	75828431	7	9	58.33	60	-1.67	1	0.935724999493047	0.155031111706706	5.73790937921212
chr13	75828431	76963552	7	9	58.33	60	-1.67	1	0.935724999493047	0.155031111706706	5.73790937921212
chr13	76963552	77090060	7	9	58.33	60	-1.67	1	0.935724999493047	0.155031111706706	5.73790937921212
chr13	77090060	78543344	7	9	58.33	60	-1.67	1	0.935724999493047	0.155031111706706	5.73790937921212
chr13	78543344	78636604	7	9	58.33	60	-1.67	1	0.935724999493047	0.155031111706706	5.73790937921212
chr13	78636604	78683234	7	9	58.33	60	-1.67	1	0.935724999493047	0.155031111706706	5.73790937921212
chr13	78683234	78700887	7	9	58.33	60	-1.67	1	0.935724999493047	0.155031111706706	5.73790937921212
chr13	78700887	79245439	7	9	58.33	60	-1.67	1	0.935724999493047	0.155031111706706	5.73790937921212
chr13	79245439	80767130	7	9	58.33	60	-1.67	1	0.935724999493047	0.155031111706706	5.73790937921212
[truncated: 1,754 more rows]
