# Supplementary material for: 1p36 deletion is a marker for tumour dissemination in microsatellite stable stage II-III colon cancer
Source: BMC Cancer. 2014 Nov 24;14:872. doi: 10.1186/1471-2407-14-872 (PMC4251789; doi:10.1186/1471-2407-14-872)
Supplement: Supplementary file 1 — Additional file 1: This file includes supplementary figures, genome-wide copy number estimates and statistics. (ZIP 5 MB) [file 12885_2014_5046_MOESM1_ESM.zip › Supplementary Data/MSS statistics Stage II/Relative Loss.Recurrence (SII excl MSI-H).No recurrence (SII excl MSI-H).txt]

Chromosome	Start (hg19)	End (hg19)	Observations in G1	Observations in G2	Frequency G1 (%)	Frequency G2 (%)	Frequency difference	Fisher's Exact test p-value	Odds Ratio	Lower 95% CI	Upper 95% CI
chr1	0	1282669	3	0	25	0	25	0.0752136752136752	Inf	0.553645958384501	Inf
chr1	1282669	4585274	3	1	25	6.67	18.33	0.294017094017094	4.40794622373999	0.299826866317738	261.639104159587
chr1	4585274	5960887	4	1	33.33	6.67	26.66	0.138981791155704	6.50691364821674	0.524901478966971	367.842758177488
chr1	5960887	8160476	4	1	33.33	6.67	26.66	0.138981791155704	6.50691364821674	0.524901478966971	367.842758177488
chr1	8160476	8490495	4	2	33.33	13.33	20	0.357487922705314	3.10600891093169	0.350115025107368	41.9022451732562
chr1	8490495	8704800	4	2	33.33	13.33	20	0.357487922705314	3.10600891093169	0.350115025107368	41.9022451732562
chr1	8704800	9355434	4	2	33.33	13.33	20	0.357487922705314	3.10600891093169	0.350115025107368	41.9022451732562
chr1	9355434	25530550	4	1	33.33	6.67	26.66	0.138981791155704	6.50691364821674	0.524901478966971	367.842758177488
chr1	25530550	25532279	5	1	41.67	6.67	35	0.060163507989595	9.14556586410355	0.805013572425503	504.118612300299
chr1	25532279	25552210	5	2	41.67	13.33	28.34	0.185024154589372	4.3695637223377	0.540407863269413	57.2975627607926
chr1	25552210	25554856	5	4	41.67	26.67	15	0.44790236460717	1.9145835746763	0.293675527417477	13.5319143970011
chr1	25554856	25557631	5	5	41.67	33.33	8.34	0.706331045003814	1.40961749118428	0.225248385986854	9.00740258401191
chr1	25557631	25654244	5	6	41.67	40	1.67	1	1.06869005374632	0.17427950389438	6.45031819091794
chr1	25654244	25668249	4	5	33.33	33.33	0	1	1	0.14497653555716	6.55325151966373
chr1	25668249	25675619	4	3	33.33	20	13.33	0.661835748792271	1.94810133866917	0.252245707078244	17.1431914968473
chr1	25675619	25678369	4	2	33.33	13.33	20	0.357487922705314	3.10600891093169	0.350115025107368	41.9022451732562
chr1	25678369	26805030	4	1	33.33	6.67	26.66	0.138981791155704	6.50691364821674	0.524901478966971	367.842758177488
chr1	26805030	29518176	4	2	33.33	13.33	20	0.357487922705314	3.10600891093169	0.350115025107368	41.9022451732562
chr1	29518176	31328384	4	1	33.33	6.67	26.66	0.138981791155704	6.50691364821674	0.524901478966971	367.842758177488
chr1	31328384	33301091	3	1	25	6.67	18.33	0.294017094017094	4.40794622373999	0.299826866317738	261.639104159587
chr1	33301091	33678080	3	1	25	6.67	18.33	0.294017094017094	4.40794622373999	0.299826866317738	261.639104159587
chr1	33678080	34258257	2	1	16.67	6.67	10	0.569230769230769	2.69485200278592	0.124136140613192	176.548372873294
chr1	34258257	34312268	2	1	16.67	6.67	10	0.569230769230769	2.69485200278592	0.124136140613192	176.548372873294
chr1	34312268	35048145	2	1	16.67	6.67	10	0.569230769230769	2.69485200278592	0.124136140613192	176.548372873294
chr1	35048145	35127237	2	1	16.67	6.67	10	0.569230769230769	2.69485200278592	0.124136140613192	176.548372873294
chr1	35127237	39067670	2	1	16.67	6.67	10	0.569230769230769	2.69485200278592	0.124136140613192	176.548372873294
chr1	39067670	39787718	2	0	16.67	0	16.67	0.188034188034188	Inf	0.23994069514232	Inf
chr1	39787718	43105494	2	1	16.67	6.67	10	0.569230769230769	2.69485200278592	0.124136140613192	176.548372873294
chr1	43105494	43516289	2	0	16.67	0	16.67	0.188034188034188	Inf	0.23994069514232	Inf
chr1	43516289	43613782	2	1	16.67	6.67	10	0.569230769230769	2.69485200278592	0.124136140613192	176.548372873294
chr1	43613782	50151395	2	0	16.67	0	16.67	0.188034188034188	Inf	0.23994069514232	Inf
chr1	50151395	50238748	2	1	16.67	6.67	10	0.569230769230769	2.69485200278592	0.124136140613192	176.548372873294
chr1	50238748	50387962	2	2	16.67	13.33	3.34	1	1.28730507094467	0.0801285803890371	20.7193274603319
chr1	50387962	50434686	2	1	16.67	6.67	10	0.569230769230769	2.69485200278592	0.124136140613192	176.548372873294
chr1	50434686	50709469	2	0	16.67	0	16.67	0.188034188034188	Inf	0.23994069514232	Inf
chr1	50709469	51640515	3	0	25	0	25	0.0752136752136752	Inf	0.553645958384501	Inf
chr1	51640515	53021287	3	0	25	0	25	0.0752136752136752	Inf	0.553645958384501	Inf
chr1	53021287	53041459	2	0	16.67	0	16.67	0.188034188034188	Inf	0.23994069514232	Inf
chr1	53041459	53120254	1	0	8.33	0	8.33	0.444444444444445	Inf	0.0320509965820313	Inf
chr1	53120254	53484494	2	0	16.67	0	16.67	0.188034188034188	Inf	0.23994069514232	Inf
chr1	53484494	54071129	1	0	8.33	0	8.33	0.444444444444445	Inf	0.0320509965820313	Inf
chr1	54071129	54177799	1	0	8.33	0	8.33	0.444444444444445	Inf	0.0320509965820313	Inf
chr1	54177799	64085696	1	0	8.33	0	8.33	0.444444444444445	Inf	0.0320509965820313	Inf
chr1	64085696	64189965	1	1	8.33	6.67	1.66	1	1.26130469840658	0.0148842175286	106.848309701706
chr1	64189965	65272687	1	0	8.33	0	8.33	0.444444444444445	Inf	0.0320509965820313	Inf
chr1	65272687	65464905	1	1	8.33	6.67	1.66	1	1.26130469840658	0.0148842175286	106.848309701706
chr1	65464905	66585810	1	0	8.33	0	8.33	0.444444444444445	Inf	0.0320509965820313	Inf
chr1	66585810	66687749	1	1	8.33	6.67	1.66	1	1.26130469840658	0.0148842175286	106.848309701706
chr1	66687749	67319522	1	0	8.33	0	8.33	0.444444444444445	Inf	0.0320509965820313	Inf
chr1	67319522	67513461	1	0	8.33	0	8.33	0.444444444444445	Inf	0.0320509965820313	Inf
chr1	67513461	70521784	1	0	8.33	0	8.33	0.444444444444445	Inf	0.0320509965820313	Inf
chr1	70521784	71153212	1	1	8.33	6.67	1.66	1	1.26130469840658	0.0148842175286	106.848309701706
chr1	71153212	72273331	2	1	16.67	6.67	10	0.569230769230769	2.69485200278592	0.124136140613192	176.548372873294
chr1	72273331	72746574	1	1	8.33	6.67	1.66	1	1.26130469840658	0.0148842175286	106.848309701706
chr1	72746574	72765894	0	1	0	6.67	-6.67	1	0	0	48.7136550464301
chr1	72765894	72814597	0	0	0	0	0	1	0	0	Inf
chr1	72814597	72915824	1	1	8.33	6.67	1.66	1	1.26130469840658	0.0148842175286	106.848309701706
chr1	72915824	73008722	1	1	8.33	6.67	1.66	1	1.26130469840658	0.0148842175286	106.848309701706
chr1	73008722	73092629	1	1	8.33	6.67	1.66	1	1.26130469840658	0.0148842175286	106.848309701706
chr1	73092629	74126290	1	1	8.33	6.67	1.66	1	1.26130469840658	0.0148842175286	106.848309701706
chr1	74126290	77037594	1	1	8.33	6.67	1.66	1	1.26130469840658	0.0148842175286	106.848309701706
chr1	77037594	77112748	0	1	0	6.67	-6.67	1	0	0	48.7136550464301
chr1	77112748	77369226	1	1	8.33	6.67	1.66	1	1.26130469840658	0.0148842175286	106.848309701706
chr1	77369226	79379832	2	1	16.67	6.67	10	0.569230769230769	2.69485200278592	0.124136140613192	176.548372873294
chr1	79379832	83135595	2	1	16.67	6.67	10	0.569230769230769	2.69485200278592	0.124136140613192	176.548372873294
chr1	83135595	83217159	2	1	16.67	6.67	10	0.569230769230769	2.69485200278592	0.124136140613192	176.548372873294
chr1	83217159	96647807	2	1	16.67	6.67	10	0.569230769230769	2.69485200278592	0.124136140613192	176.548372873294
chr1	96647807	101204569	2	2	16.67	13.33	3.34	1	1.28730507094467	0.0801285803890371	20.7193274603319
chr1	101204569	101356660	3	2	25	13.33	11.67	0.628019323671498	2.10423275818784	0.197721861426734	30.1004194434481
chr1	101356660	109972717	2	2	16.67	13.33	3.34	1	1.28730507094467	0.0801285803890371	20.7193274603319
chr1	109972717	110146364	2	2	16.67	13.33	3.34	1	1.28730507094467	0.0801285803890371	20.7193274603319
chr1	110146364	110220332	2	2	16.67	13.33	3.34	1	1.28730507094467	0.0801285803890371	20.7193274603319
chr1	110220332	110251150	1	2	8.33	13.33	-5	1	0.602138072302853	0.00919935448223762	13.066909643704
chr1	110251150	111187704	2	2	16.67	13.33	3.34	1	1.28730507094467	0.0801285803890371	20.7193274603319
chr1	111187704	111368243	2	1	16.67	6.67	10	0.569230769230769	2.69485200278592	0.124136140613192	176.548372873294
chr1	111368243	111370452	2	2	16.67	13.33	3.34	1	1.28730507094467	0.0801285803890371	20.7193274603319
chr1	111370452	111390153	2	3	16.67	20	-3.33	1	0.80658240054602	0.0567040160503527	8.58673564806531
chr1	111390153	111393615	2	2	16.67	13.33	3.34	1	1.28730507094467	0.0801285803890371	20.7193274603319
chr1	111393615	112597540	2	1	16.67	6.67	10	0.569230769230769	2.69485200278592	0.124136140613192	176.548372873294
chr1	112597540	112669058	2	2	16.67	13.33	3.34	1	1.28730507094467	0.0801285803890371	20.7193274603319
chr1	112669058	112670396	3	2	25	13.33	11.67	0.628019323671498	2.10423275818784	0.197721861426734	30.1004194434481
chr1	112670396	112680180	4	2	33.33	13.33	20	0.357487922705314	3.10600891093169	0.350115025107368	41.9022451732562
chr1	112680180	112681604	4	3	33.33	20	13.33	0.661835748792271	1.94810133866917	0.252245707078244	17.1431914968473
chr1	112681604	112693006	5	3	41.67	20	21.67	0.398067632850241	2.74313866621835	0.390811808872198	23.4725748771253
chr1	112693006	112696026	6	3	50	20	30	0.126620900076278	3.7839930589982	0.565167544336955	32.2509337798018
chr1	112696026	112706216	7	3	58.33	20	38.33	0.0567505720823799	5.21068079841245	0.789557545694501	45.1970868141368
chr1	112706216	112707636	6	3	50	20	30	0.126620900076278	3.7839930589982	0.565167544336955	32.2509337798018
chr1	112707636	112710439	5	3	41.67	20	21.67	0.398067632850241	2.74313866621835	0.390811808872198	23.4725748771253
chr1	112710439	112711479	4	3	33.33	20	13.33	0.661835748792271	1.94810133866917	0.252245707078244	17.1431914968473
chr1	112711479	112761157	3	3	25	20	5	1	1.3190557122957	0.141539648613133	12.3524244525521
chr1	112761157	112795990	2	3	16.67	20	-3.33	1	0.80658240054602	0.0567040160503527	8.58673564806531
chr1	112795990	115529216	2	1	16.67	6.67	10	0.569230769230769	2.69485200278592	0.124136140613192	176.548372873294
chr1	115529216	118948887	1	1	8.33	6.67	1.66	1	1.26130469840658	0.0148842175286	106.848309701706
chr1	118948887	121482991	1	0	8.33	0	8.33	0.444444444444445	Inf	0.0320509965820313	Inf
chr1	121482991	148916125	0	0	0	0	0	1	0	0	Inf
chr1	148916125	149258054	0	1	0	6.67	-6.67	1	0	0	48.7136550464301
chr1	149258054	152536659	0	0	0	0	0	1	0	0	Inf
chr1	152536659	152537988	1	0	8.33	0	8.33	0.444444444444445	Inf	0.0320509965820313	Inf
chr1	152537988	152538160	2	0	16.67	0	16.67	0.188034188034188	Inf	0.23994069514232	Inf
chr1	152538160	152547919	2	1	16.67	6.67	10	0.569230769230769	2.69485200278592	0.124136140613192	176.548372873294
chr1	152547919	152547986	3	2	25	13.33	11.67	0.628019323671498	2.10423275818784	0.197721861426734	30.1004194434481
chr1	152547986	152548103	3	3	25	20	5	1	1.3190557122957	0.141539648613133	12.3524244525521
chr1	152548103	152552058	4	5	33.33	33.33	0	1	1	0.14497653555716	6.55325151966373
chr1	152552058	152552470	4	6	33.33	40	-6.67	1	0.758025342754006	0.112229775069193	4.68658431566107
chr1	152552470	152552923	4	7	33.33	46.67	-13.34	0.69596625835689	0.583466572724602	0.0869852876518956	3.49249390749573
chr1	152552923	152554022	4	8	33.33	53.33	-20	0.440795082334993	0.451380421365545	0.0668637300831195	2.66396027659107
chr1	152554022	152586558	5	8	41.67	53.33	-11.66	0.703567101897968	0.636077133886756	0.103309494611884	3.67363175450796
chr1	152586558	152586585	3	7	25	46.67	-21.67	0.424408848207475	0.394976865912884	0.0486750882093708	2.51906850630571
chr1	152586585	152588544	3	6	25	40	-15	0.682837528604119	0.512964914962125	0.0627038497387013	3.3811607199277
chr1	152588544	152590536	2	4	16.67	26.67	-10	0.66183574879227	0.562069468309022	0.0420763539999609	4.97035789563106
chr1	152590536	152591326	2	3	16.67	20	-3.33	1	0.80658240054602	0.0567040160503527	8.58673564806531
chr1	152591326	152591500	2	2	16.67	13.33	3.34	1	1.28730507094467	0.0801285803890371	20.7193274603319
chr1	152591500	152609961	2	1	16.67	6.67	10	0.569230769230769	2.69485200278592	0.124136140613192	176.548372873294
chr1	152609961	152698441	2	0	16.67	0	16.67	0.188034188034188	Inf	0.23994069514232	Inf
chr1	152698441	152752940	2	1	16.67	6.67	10	0.569230769230769	2.69485200278592	0.124136140613192	176.548372873294
chr1	152752940	152756480	2	2	16.67	13.33	3.34	1	1.28730507094467	0.0801285803890371	20.7193274603319
chr1	152756480	152778567	2	3	16.67	20	-3.33	1	0.80658240054602	0.0567040160503527	8.58673564806531
chr1	152778567	152779500	2	2	16.67	13.33	3.34	1	1.28730507094467	0.0801285803890371	20.7193274603319
chr1	152779500	152853575	2	1	16.67	6.67	10	0.569230769230769	2.69485200278592	0.124136140613192	176.548372873294
chr1	152853575	152854283	1	1	8.33	6.67	1.66	1	1.26130469840658	0.0148842175286	106.848309701706
chr1	152854283	153140672	1	0	8.33	0	8.33	0.444444444444445	Inf	0.0320509965820313	Inf
chr1	153140672	160832603	0	0	0	0	0	1	0	0	Inf
chr1	160832603	160991098	0	1	0	6.67	-6.67	1	0	0	48.7136550464301
chr1	160991098	181735660	0	0	0	0	0	1	0	0	Inf
chr1	181735660	181872570	1	0	8.33	0	8.33	0.444444444444445	Inf	0.0320509965820313	Inf
chr1	181872570	183510476	0	0	0	0	0	1	0	0	Inf
chr1	183510476	184647998	1	0	8.33	0	8.33	0.444444444444445	Inf	0.0320509965820313	Inf
chr1	184647998	184809410	1	0	8.33	0	8.33	0.444444444444445	Inf	0.0320509965820313	Inf
chr1	184809410	185443065	1	0	8.33	0	8.33	0.444444444444445	Inf	0.0320509965820313	Inf
chr1	185443065	187176624	1	0	8.33	0	8.33	0.444444444444445	Inf	0.0320509965820313	Inf
chr1	187176624	187905109	0	0	0	0	0	1	0	0	Inf
chr1	187905109	188591502	1	0	8.33	0	8.33	0.444444444444445	Inf	0.0320509965820313	Inf
chr1	188591502	188641453	2	0	16.67	0	16.67	0.188034188034188	Inf	0.23994069514232	Inf
chr1	188641453	188667783	2	0	16.67	0	16.67	0.188034188034188	Inf	0.23994069514232	Inf
chr1	188667783	188735328	3	0	25	0	25	0.0752136752136752	Inf	0.553645958384501	Inf
chr1	188735328	189615728	2	0	16.67	0	16.67	0.188034188034188	Inf	0.23994069514232	Inf
chr1	189615728	189907429	1	0	8.33	0	8.33	0.444444444444445	Inf	0.0320509965820313	Inf
chr1	189907429	189984753	0	0	0	0	0	1	0	0	Inf
chr1	189984753	190088034	1	0	8.33	0	8.33	0.444444444444445	Inf	0.0320509965820313	Inf
chr1	190088034	191652369	0	0	0	0	0	1	0	0	Inf
chr1	191652369	192089356	0	1	0	6.67	-6.67	1	0	0	48.7136550464301
chr1	192089356	192394459	1	1	8.33	6.67	1.66	1	1.26130469840658	0.0148842175286	106.848309701706
chr1	192394459	193831152	0	1	0	6.67	-6.67	1	0	0	48.7136550464301
chr1	193831152	195949293	0	1	0	6.67	-6.67	1	0	0	48.7136550464301
chr1	195949293	196726535	0	0	0	0	0	1	0	0	Inf
chr1	196726535	196807290	0	1	0	6.67	-6.67	1	0	0	48.7136550464301
chr1	196807290	199785551	0	0	0	0	0	1	0	0	Inf
chr1	199785551	199903802	0	1	0	6.67	-6.67	1	0	0	48.7136550464301
chr1	199903802	201726433	0	0	0	0	0	1	0	0	Inf
chr1	201726433	202978108	1	0	8.33	0	8.33	0.444444444444445	Inf	0.0320509965820313	Inf
chr1	202978108	211247648	0	0	0	0	0	1	0	0	Inf
chr1	211247648	216848538	1	0	8.33	0	8.33	0.444444444444445	Inf	0.0320509965820313	Inf
chr1	216848538	217099710	1	1	8.33	6.67	1.66	1	1.26130469840658	0.0148842175286	106.848309701706
chr1	217099710	222975548	1	0	8.33	0	8.33	0.444444444444445	Inf	0.0320509965820313	Inf
chr1	222975548	236296233	1	0	8.33	0	8.33	0.444444444444445	Inf	0.0320509965820313	Inf
chr1	236296233	238264172	0	0	0	0	0	1	0	0	Inf
chr1	238264172	243662380	1	0	8.33	0	8.33	0.444444444444445	Inf	0.0320509965820313	Inf
chr1	243662380	243781179	1	1	8.33	6.67	1.66	1	1.26130469840658	0.0148842175286	106.848309701706
chr1	243781179	247876098	1	0	8.33	0	8.33	0.444444444444445	Inf	0.0320509965820313	Inf
chr1	247876098	248181847	2	0	16.67	0	16.67	0.188034188034188	Inf	0.23994069514232	Inf
chr1	248181847	248283153	3	0	25	0	25	0.0752136752136752	Inf	0.553645958384501	Inf
chr1	248283153	248403228	2	0	16.67	0	16.67	0.188034188034188	Inf	0.23994069514232	Inf
chr1	248403228	248492266	2	0	16.67	0	16.67	0.188034188034188	Inf	0.23994069514232	Inf
chr1	248492266	248492710	2	1	16.67	6.67	10	0.569230769230769	2.69485200278592	0.124136140613192	176.548372873294
chr1	248492710	248703504	2	1	16.67	6.67	10	0.569230769230769	2.69485200278592	0.124136140613192	176.548372873294
chr1	248703504	248709643	1	1	8.33	6.67	1.66	1	1.26130469840658	0.0148842175286	106.848309701706
chr1	248709643	248713930	1	2	8.33	13.33	-5	1	0.602138072302853	0.00919935448223762	13.066909643704
chr1	248713930	248815731	2	2	16.67	13.33	3.34	1	1.28730507094467	0.0801285803890371	20.7193274603319
chr1	248815731	248820741	2	1	16.67	6.67	10	0.569230769230769	2.69485200278592	0.124136140613192	176.548372873294
chr1	248820741	249250621	1	1	8.33	6.67	1.66	1	1.26130469840658	0.0148842175286	106.848309701706
chr2	4150561	4174461	1	0	8.33	0	8.33	0.444444444444445	Inf	0.0320509965820313	Inf
chr2	4174461	4198875	2	0	16.67	0	16.67	0.188034188034188	Inf	0.23994069514232	Inf
chr2	4198875	4216687	2	1	16.67	6.67	10	0.569230769230769	2.69485200278592	0.124136140613192	176.548372873294
chr2	4216687	4223340	2	1	16.67	6.67	10	0.569230769230769	2.69485200278592	0.124136140613192	176.548372873294
chr2	4223340	4227047	1	1	8.33	6.67	1.66	1	1.26130469840658	0.0148842175286	106.848309701706
chr2	4227047	4241345	1	0	8.33	0	8.33	0.444444444444445	Inf	0.0320509965820313	Inf
chr2	4241345	25196378	0	0	0	0	0	1	0	0	Inf
chr2	25196378	25369131	1	0	8.33	0	8.33	0.444444444444445	Inf	0.0320509965820313	Inf
chr2	25369131	25756294	0	0	0	0	0	1	0	0	Inf
chr2	25756294	26719273	1	0	8.33	0	8.33	0.444444444444445	Inf	0.0320509965820313	Inf
chr2	26719273	27337714	0	0	0	0	0	1	0	0	Inf
chr2	27337714	27537280	1	0	8.33	0	8.33	0.444444444444445	Inf	0.0320509965820313	Inf
chr2	27537280	34473492	0	0	0	0	0	1	0	0	Inf
chr2	34473492	34695192	1	0	8.33	0	8.33	0.444444444444445	Inf	0.0320509965820313	Inf
chr2	34695192	34700348	4	1	33.33	6.67	26.66	0.138981791155704	6.50691364821674	0.524901478966971	367.842758177488
chr2	34700348	34739336	4	2	33.33	13.33	20	0.357487922705314	3.10600891093169	0.350115025107368	41.9022451732562
chr2	34739336	34740778	3	2	25	13.33	11.67	0.628019323671498	2.10423275818784	0.197721861426734	30.1004194434481
chr2	34740778	34740919	3	1	25	6.67	18.33	0.294017094017094	4.40794622373999	0.299826866317738	261.639104159587
chr2	34740919	34741962	2	1	16.67	6.67	10	0.569230769230769	2.69485200278592	0.124136140613192	176.548372873294
chr2	34741962	34766874	1	1	8.33	6.67	1.66	1	1.26130469840658	0.0148842175286	106.848309701706
chr2	34766874	35927073	1	0	8.33	0	8.33	0.444444444444445	Inf	0.0320509965820313	Inf
chr2	35927073	36017832	1	0	8.33	0	8.33	0.444444444444445	Inf	0.0320509965820313	Inf
chr2	36017832	41100233	0	0	0	0	0	1	0	0	Inf
chr2	41100233	41197175	1	0	8.33	0	8.33	0.444444444444445	Inf	0.0320509965820313	Inf
chr2	41197175	41257760	1	0	8.33	0	8.33	0.444444444444445	Inf	0.0320509965820313	Inf
chr2	41257760	41380520	1	0	8.33	0	8.33	0.444444444444445	Inf	0.0320509965820313	Inf
chr2	41380520	43721590	0	0	0	0	0	1	0	0	Inf
chr2	43721590	43889461	1	0	8.33	0	8.33	0.444444444444445	Inf	0.0320509965820313	Inf
chr2	43889461	52703709	0	0	0	0	0	1	0	0	Inf
chr2	52703709	52736995	1	0	8.33	0	8.33	0.444444444444445	Inf	0.0320509965820313	Inf
chr2	52736995	52747747	1	2	8.33	13.33	-5	1	0.602138072302853	0.00919935448223762	13.066909643704
chr2	52747747	52784752	2	3	16.67	20	-3.33	1	0.80658240054602	0.0567040160503527	8.58673564806531
chr2	52784752	52795100	2	1	16.67	6.67	10	0.569230769230769	2.69485200278592	0.124136140613192	176.548372873294
chr2	52795100	52807520	1	1	8.33	6.67	1.66	1	1.26130469840658	0.0148842175286	106.848309701706
chr2	52807520	52842339	1	0	8.33	0	8.33	0.444444444444445	Inf	0.0320509965820313	Inf
chr2	52842339	63575875	0	0	0	0	0	1	0	0	Inf
chr2	63575875	63721052	0	1	0	6.67	-6.67	1	0	0	48.7136550464301
chr2	63721052	67287516	0	0	0	0	0	1	0	0	Inf
chr2	67287516	79508976	0	1	0	6.67	-6.67	1	0	0	48.7136550464301
chr2	79508976	80336965	1	1	8.33	6.67	1.66	1	1.26130469840658	0.0148842175286	106.848309701706
chr2	80336965	80458472	1	1	8.33	6.67	1.66	1	1.26130469840658	0.0148842175286	106.848309701706
chr2	80458472	87411127	0	1	0	6.67	-6.67	1	0	0	48.7136550464301
chr2	87411127	89548455	0	0	0	0	0	1	0	0	Inf
chr2	89548455	90321410	1	0	8.33	0	8.33	0.444444444444445	Inf	0.0320509965820313	Inf
chr2	90321410	117264998	0	0	0	0	0	1	0	0	Inf
chr2	117264998	117336769	1	0	8.33	0	8.33	0.444444444444445	Inf	0.0320509965820313	Inf
chr2	117336769	124264630	0	0	0	0	0	1	0	0	Inf
chr2	124264630	124659197	0	1	0	6.67	-6.67	1	0	0	48.7136550464301
chr2	124659197	126081043	0	0	0	0	0	1	0	0	Inf
chr2	126081043	126224975	1	0	8.33	0	8.33	0.444444444444445	Inf	0.0320509965820313	Inf
chr2	126224975	127964966	0	0	0	0	0	1	0	0	Inf
chr2	127964966	129841616	0	1	0	6.67	-6.67	1	0	0	48.7136550464301
chr2	129841616	129911251	1	1	8.33	6.67	1.66	1	1.26130469840658	0.0148842175286	106.848309701706
chr2	129911251	143934478	0	1	0	6.67	-6.67	1	0	0	48.7136550464301
chr2	143934478	144022209	0	1	0	6.67	-6.67	1	0	0	48.7136550464301
chr2	144022209	146850082	0	1	0	6.67	-6.67	1	0	0	48.7136550464301
chr2	146850082	146861395	0	2	0	13.33	-13.33	0.487179487179487	0	0	6.63043505261078
chr2	146861395	146881268	0	3	0	20	-20	0.230769230769231	0	0	2.93163654774379
chr2	146881268	146884075	0	2	0	13.33	-13.33	0.487179487179487	0	0	6.63043505261078
chr2	146884075	150963005	0	1	0	6.67	-6.67	1	0	0	48.7136550464301
chr2	150963005	152513378	0	0	0	0	0	1	0	0	Inf
chr2	152513378	152669207	1	0	8.33	0	8.33	0.444444444444445	Inf	0.0320509965820313	Inf
chr2	152669207	157175193	0	0	0	0	0	1	0	0	Inf
chr2	157175193	157299691	0	1	0	6.67	-6.67	1	0	0	48.7136550464301
chr2	157299691	171916800	0	0	0	0	0	1	0	0	Inf
chr2	171916800	172078390	1	0	8.33	0	8.33	0.444444444444445	Inf	0.0320509965820313	Inf
chr2	172078390	187377237	0	0	0	0	0	1	0	0	Inf
chr2	187377237	188119687	1	0	8.33	0	8.33	0.444444444444445	Inf	0.0320509965820313	Inf
chr2	188119687	188296214	1	1	8.33	6.67	1.66	1	1.26130469840658	0.0148842175286	106.848309701706
chr2	188296214	191677315	1	0	8.33	0	8.33	0.444444444444445	Inf	0.0320509965820313	Inf
chr2	191677315	195515469	0	0	0	0	0	1	0	0	Inf
chr2	195515469	195766898	1	0	8.33	0	8.33	0.444444444444445	Inf	0.0320509965820313	Inf
chr2	195766898	195834468	0	0	0	0	0	1	0	0	Inf
chr2	195834468	195900708	0	1	0	6.67	-6.67	1	0	0	48.7136550464301
chr2	195900708	196480442	0	0	0	0	0	1	0	0	Inf
chr2	196480442	196646838	1	0	8.33	0	8.33	0.444444444444445	Inf	0.0320509965820313	Inf
chr2	196646838	198144942	0	0	0	0	0	1	0	0	Inf
chr2	198144942	198243951	1	0	8.33	0	8.33	0.444444444444445	Inf	0.0320509965820313	Inf
chr2	198243951	206058405	0	0	0	0	0	1	0	0	Inf
chr2	206058405	206181699	1	0	8.33	0	8.33	0.444444444444445	Inf	0.0320509965820313	Inf
chr2	206181699	235507621	0	0	0	0	0	1	0	0	Inf
chr2	235507621	235633678	1	0	8.33	0	8.33	0.444444444444445	Inf	0.0320509965820313	Inf
chr2	235633678	235744804	1	0	8.33	0	8.33	0.444444444444445	Inf	0.0320509965820313	Inf
chr2	235744804	242783365	0	0	0	0	0	1	0	0	Inf
chr2	242783365	242849431	0	1	0	6.67	-6.67	1	0	0	48.7136550464301
chr2	242849431	243199373	0	2	0	13.33	-13.33	0.487179487179487	0	0	6.63043505261078
chr3	0	1528610	2	1	16.67	6.67	10	0.569230769230769	2.69485200278592	0.124136140613192	176.548372873294
chr3	1528610	2619714	2	1	16.67	6.67	10	0.569230769230769	2.69485200278592	0.124136140613192	176.548372873294
chr3	2619714	4713508	2	0	16.67	0	16.67	0.188034188034188	Inf	0.23994069514232	Inf
chr3	4713508	5357615	2	1	16.67	6.67	10	0.569230769230769	2.69485200278592	0.124136140613192	176.548372873294
chr3	5357615	7686185	2	0	16.67	0	16.67	0.188034188034188	Inf	0.23994069514232	Inf
chr3	7686185	8175197	2	0	16.67	0	16.67	0.188034188034188	Inf	0.23994069514232	Inf
chr3	8175197	8413471	2	0	16.67	0	16.67	0.188034188034188	Inf	0.23994069514232	Inf
chr3	8413471	9687854	1	0	8.33	0	8.33	0.444444444444445	Inf	0.0320509965820313	Inf
chr3	9687854	10355865	0	0	0	0	0	1	0	0	Inf
chr3	10355865	10448437	0	1	0	6.67	-6.67	1	0	0	48.7136550464301
chr3	10448437	14008792	0	0	0	0	0	1	0	0	Inf
chr3	14008792	14195632	0	1	0	6.67	-6.67	1	0	0	48.7136550464301
chr3	14195632	14477738	0	1	0	6.67	-6.67	1	0	0	48.7136550464301
chr3	14477738	14950602	0	0	0	0	0	1	0	0	Inf
chr3	14950602	15694008	1	0	8.33	0	8.33	0.444444444444445	Inf	0.0320509965820313	Inf
chr3	15694008	15814081	2	0	16.67	0	16.67	0.188034188034188	Inf	0.23994069514232	Inf
chr3	15814081	17194712	2	1	16.67	6.67	10	0.569230769230769	2.69485200278592	0.124136140613192	176.548372873294
chr3	17194712	17235761	2	1	16.67	6.67	10	0.569230769230769	2.69485200278592	0.124136140613192	176.548372873294
chr3	17235761	17414948	2	1	16.67	6.67	10	0.569230769230769	2.69485200278592	0.124136140613192	176.548372873294
chr3	17414948	18114127	2	0	16.67	0	16.67	0.188034188034188	Inf	0.23994069514232	Inf
chr3	18114127	18649494	2	0	16.67	0	16.67	0.188034188034188	Inf	0.23994069514232	Inf
chr3	18649494	18814992	2	0	16.67	0	16.67	0.188034188034188	Inf	0.23994069514232	Inf
chr3	18814992	21824226	2	0	16.67	0	16.67	0.188034188034188	Inf	0.23994069514232	Inf
chr3	21824226	22181752	2	1	16.67	6.67	10	0.569230769230769	2.69485200278592	0.124136140613192	176.548372873294
chr3	22181752	22272172	2	1	16.67	6.67	10	0.569230769230769	2.69485200278592	0.124136140613192	176.548372873294
chr3	22272172	26034565	2	0	16.67	0	16.67	0.188034188034188	Inf	0.23994069514232	Inf
chr3	26034565	26156446	2	1	16.67	6.67	10	0.569230769230769	2.69485200278592	0.124136140613192	176.548372873294
chr3	26156446	36144951	2	0	16.67	0	16.67	0.188034188034188	Inf	0.23994069514232	Inf
chr3	36144951	36236150	2	0	16.67	0	16.67	0.188034188034188	Inf	0.23994069514232	Inf
chr3	36236150	37502729	2	0	16.67	0	16.67	0.188034188034188	Inf	0.23994069514232	Inf
chr3	37502729	40943234	1	0	8.33	0	8.33	0.444444444444445	Inf	0.0320509965820313	Inf
chr3	40943234	41376911	0	0	0	0	0	1	0	0	Inf
chr3	41376911	42078993	1	0	8.33	0	8.33	0.444444444444445	Inf	0.0320509965820313	Inf
chr3	42078993	46250687	0	0	0	0	0	1	0	0	Inf
chr3	46250687	49766686	1	0	8.33	0	8.33	0.444444444444445	Inf	0.0320509965820313	Inf
chr3	49766686	53587858	2	0	16.67	0	16.67	0.188034188034188	Inf	0.23994069514232	Inf
chr3	53587858	53987537	1	0	8.33	0	8.33	0.444444444444445	Inf	0.0320509965820313	Inf
chr3	53987537	54254187	1	0	8.33	0	8.33	0.444444444444445	Inf	0.0320509965820313	Inf
chr3	54254187	54371277	2	0	16.67	0	16.67	0.188034188034188	Inf	0.23994069514232	Inf
chr3	54371277	54621924	3	0	25	0	25	0.0752136752136752	Inf	0.553645958384501	Inf
chr3	54621924	55485328	3	0	25	0	25	0.0752136752136752	Inf	0.553645958384501	Inf
chr3	55485328	59820563	3	0	25	0	25	0.0752136752136752	Inf	0.553645958384501	Inf
chr3	59820563	59957939	3	1	25	6.67	18.33	0.294017094017094	4.40794622373999	0.299826866317738	261.639104159587
chr3	59957939	60010552	3	1	25	6.67	18.33	0.294017094017094	4.40794622373999	0.299826866317738	261.639104159587
chr3	60010552	60021531	3	0	25	0	25	0.0752136752136752	Inf	0.553645958384501	Inf
chr3	60021531	60067443	3	0	25	0	25	0.0752136752136752	Inf	0.553645958384501	Inf
chr3	60067443	60114226	4	0	33.33	0	33.33	0.0282051282051282	Inf	0.947726676265331	Inf
chr3	60114226	60131496	3	0	25	0	25	0.0752136752136752	Inf	0.553645958384501	Inf
chr3	60131496	60280930	3	0	25	0	25	0.0752136752136752	Inf	0.553645958384501	Inf
chr3	60280930	60351728	4	0	33.33	0	33.33	0.0282051282051282	Inf	0.947726676265331	Inf
chr3	60351728	60366710	4	0	33.33	0	33.33	0.0282051282051282	Inf	0.947726676265331	Inf
chr3	60366710	60391641	4	1	33.33	6.67	26.66	0.138981791155704	6.50691364821674	0.524901478966971	367.842758177488
chr3	60391641	60433987	5	1	41.67	6.67	35	0.060163507989595	9.14556586410355	0.805013572425503	504.118612300299
chr3	60433987	60477422	5	2	41.67	13.33	28.34	0.185024154589372	4.3695637223377	0.540407863269413	57.2975627607926
chr3	60477422	60511167	5	2	41.67	13.33	28.34	0.185024154589372	4.3695637223377	0.540407863269413	57.2975627607926
chr3	60511167	60567840	5	2	41.67	13.33	28.34	0.185024154589372	4.3695637223377	0.540407863269413	57.2975627607926
chr3	60567840	60591575	5	1	41.67	6.67	35	0.060163507989595	9.14556586410355	0.805013572425503	504.118612300299
chr3	60591575	60610956	4	1	33.33	6.67	26.66	0.138981791155704	6.50691364821674	0.524901478966971	367.842758177488
chr3	60610956	60838678	3	1	25	6.67	18.33	0.294017094017094	4.40794622373999	0.299826866317738	261.639104159587
chr3	60838678	60916856	3	2	25	13.33	11.67	0.628019323671498	2.10423275818784	0.197721861426734	30.1004194434481
chr3	60916856	61273134	3	1	25	6.67	18.33	0.294017094017094	4.40794622373999	0.299826866317738	261.639104159587
chr3	61273134	67614366	3	0	25	0	25	0.0752136752136752	Inf	0.553645958384501	Inf
chr3	67614366	67742648	3	0	25	0	25	0.0752136752136752	Inf	0.553645958384501	Inf
chr3	67742648	68482916	3	0	25	0	25	0.0752136752136752	Inf	0.553645958384501	Inf
chr3	68482916	68586592	3	1	25	6.67	18.33	0.294017094017094	4.40794622373999	0.299826866317738	261.639104159587
chr3	68586592	68719059	3	0	25	0	25	0.0752136752136752	Inf	0.553645958384501	Inf
chr3	68719059	68770961	3	1	25	6.67	18.33	0.294017094017094	4.40794622373999	0.299826866317738	261.639104159587
chr3	68770961	75424139	3	0	25	0	25	0.0752136752136752	Inf	0.553645958384501	Inf
chr3	75424139	75535603	3	3	25	20	5	1	1.3190557122957	0.141539648613133	12.3524244525521
chr3	75535603	75543474	3	2	25	13.33	11.67	0.628019323671498	2.10423275818784	0.197721861426734	30.1004194434481
chr3	75543474	75662751	3	1	25	6.67	18.33	0.294017094017094	4.40794622373999	0.299826866317738	261.639104159587
chr3	75662751	76360887	3	0	25	0	25	0.0752136752136752	Inf	0.553645958384501	Inf
chr3	76360887	79295076	3	0	25	0	25	0.0752136752136752	Inf	0.553645958384501	Inf
chr3	79295076	79861166	3	0	25	0	25	0.0752136752136752	Inf	0.553645958384501	Inf
chr3	79861166	82735961	3	0	25	0	25	0.0752136752136752	Inf	0.553645958384501	Inf
chr3	82735961	82989707	3	1	25	6.67	18.33	0.294017094017094	4.40794622373999	0.299826866317738	261.639104159587
chr3	82989707	84696528	3	1	25	6.67	18.33	0.294017094017094	4.40794622373999	0.299826866317738	261.639104159587
chr3	84696528	85620017	3	1	25	6.67	18.33	0.294017094017094	4.40794622373999	0.299826866317738	261.639104159587
chr3	85620017	85656989	3	1	25	6.67	18.33	0.294017094017094	4.40794622373999	0.299826866317738	261.639104159587
chr3	85656989	85870411	2	1	16.67	6.67	10	0.569230769230769	2.69485200278592	0.124136140613192	176.548372873294
chr3	85870411	86029635	2	0	16.67	0	16.67	0.188034188034188	Inf	0.23994069514232	Inf
chr3	86029635	86313910	2	1	16.67	6.67	10	0.569230769230769	2.69485200278592	0.124136140613192	176.548372873294
chr3	86313910	91000000	2	0	16.67	0	16.67	0.188034188034188	Inf	0.23994069514232	Inf
chr3	91000000	93519466	0	0	0	0	0	1	0	0	Inf
chr3	93519466	95155172	1	0	8.33	0	8.33	0.444444444444445	Inf	0.0320509965820313	Inf
chr3	95155172	95319234	0	0	0	0	0	1	0	0	Inf
chr3	95319234	95633495	1	0	8.33	0	8.33	0.444444444444445	Inf	0.0320509965820313	Inf
chr3	95633495	95746662	1	0	8.33	0	8.33	0.444444444444445	Inf	0.0320509965820313	Inf
chr3	95746662	97811490	1	0	8.33	0	8.33	0.444444444444445	Inf	0.0320509965820313	Inf
chr3	97811490	97981098	1	0	8.33	0	8.33	0.444444444444445	Inf	0.0320509965820313	Inf
chr3	97981098	98654799	1	0	8.33	0	8.33	0.444444444444445	Inf	0.0320509965820313	Inf
chr3	98654799	98770655	1	1	8.33	6.67	1.66	1	1.26130469840658	0.0148842175286	106.848309701706
chr3	98770655	98941121	1	1	8.33	6.67	1.66	1	1.26130469840658	0.0148842175286	106.848309701706
chr3	98941121	98971672	1	1	8.33	6.67	1.66	1	1.26130469840658	0.0148842175286	106.848309701706
chr3	98971672	101046812	1	0	8.33	0	8.33	0.444444444444445	Inf	0.0320509965820313	Inf
chr3	101046812	101621611	2	0	16.67	0	16.67	0.188034188034188	Inf	0.23994069514232	Inf
chr3	101621611	102842605	1	0	8.33	0	8.33	0.444444444444445	Inf	0.0320509965820313	Inf
chr3	102842605	102985853	1	1	8.33	6.67	1.66	1	1.26130469840658	0.0148842175286	106.848309701706
chr3	102985853	112126501	1	0	8.33	0	8.33	0.444444444444445	Inf	0.0320509965820313	Inf
chr3	112126501	112330499	2	0	16.67	0	16.67	0.188034188034188	Inf	0.23994069514232	Inf
chr3	112330499	112441023	2	0	16.67	0	16.67	0.188034188034188	Inf	0.23994069514232	Inf
chr3	112441023	113333976	1	0	8.33	0	8.33	0.444444444444445	Inf	0.0320509965820313	Inf
chr3	113333976	113547997	2	0	16.67	0	16.67	0.188034188034188	Inf	0.23994069514232	Inf
chr3	113547997	116202058	1	0	8.33	0	8.33	0.444444444444445	Inf	0.0320509965820313	Inf
chr3	116202058	116968878	1	1	8.33	6.67	1.66	1	1.26130469840658	0.0148842175286	106.848309701706
chr3	116968878	117036921	1	0	8.33	0	8.33	0.444444444444445	Inf	0.0320509965820313	Inf
chr3	117036921	129763279	1	0	8.33	0	8.33	0.444444444444445	Inf	0.0320509965820313	Inf
chr3	129763279	129766450	1	2	8.33	13.33	-5	1	0.602138072302853	0.00919935448223762	13.066909643704
chr3	129766450	129806580	2	2	16.67	13.33	3.34	1	1.28730507094467	0.0801285803890371	20.7193274603319
chr3	129806580	130234758	1	0	8.33	0	8.33	0.444444444444445	Inf	0.0320509965820313	Inf
chr3	130234758	132649575	1	0	8.33	0	8.33	0.444444444444445	Inf	0.0320509965820313	Inf
chr3	132649575	132765802	1	0	8.33	0	8.33	0.444444444444445	Inf	0.0320509965820313	Inf
chr3	132765802	136564823	1	0	8.33	0	8.33	0.444444444444445	Inf	0.0320509965820313	Inf
chr3	136564823	136754157	1	1	8.33	6.67	1.66	1	1.26130469840658	0.0148842175286	106.848309701706
chr3	136754157	137901198	1	0	8.33	0	8.33	0.444444444444445	Inf	0.0320509965820313	Inf
chr3	137901198	140353143	1	0	8.33	0	8.33	0.444444444444445	Inf	0.0320509965820313	Inf
chr3	140353143	140493449	1	0	8.33	0	8.33	0.444444444444445	Inf	0.0320509965820313	Inf
chr3	140493449	148617578	1	0	8.33	0	8.33	0.444444444444445	Inf	0.0320509965820313	Inf
chr3	148617578	148796273	1	1	8.33	6.67	1.66	1	1.26130469840658	0.0148842175286	106.848309701706
chr3	148796273	161130076	1	0	8.33	0	8.33	0.444444444444445	Inf	0.0320509965820313	Inf
chr3	161130076	162258303	1	0	8.33	0	8.33	0.444444444444445	Inf	0.0320509965820313	Inf
chr3	162258303	162512916	1	0	8.33	0	8.33	0.444444444444445	Inf	0.0320509965820313	Inf
chr3	162512916	162619879	3	1	25	6.67	18.33	0.294017094017094	4.40794622373999	0.299826866317738	261.639104159587
chr3	162619879	162623889	3	0	25	0	25	0.0752136752136752	Inf	0.553645958384501	Inf
chr3	162623889	174367382	1	0	8.33	0	8.33	0.444444444444445	Inf	0.0320509965820313	Inf
chr3	174367382	174629526	2	0	16.67	0	16.67	0.188034188034188	Inf	0.23994069514232	Inf
chr3	174629526	174655199	2	1	16.67	6.67	10	0.569230769230769	2.69485200278592	0.124136140613192	176.548372873294
chr3	174655199	174774368	2	1	16.67	6.67	10	0.569230769230769	2.69485200278592	0.124136140613192	176.548372873294
chr3	174774368	174803899	2	0	16.67	0	16.67	0.188034188034188	Inf	0.23994069514232	Inf
chr3	174803899	174816111	2	0	16.67	0	16.67	0.188034188034188	Inf	0.23994069514232	Inf
chr3	174816111	174888942	3	0	25	0	25	0.0752136752136752	Inf	0.553645958384501	Inf
chr3	174888942	175042616	2	0	16.67	0	16.67	0.188034188034188	Inf	0.23994069514232	Inf
chr3	175042616	175136567	1	0	8.33	0	8.33	0.444444444444445	Inf	0.0320509965820313	Inf
chr3	175136567	175250487	1	1	8.33	6.67	1.66	1	1.26130469840658	0.0148842175286	106.848309701706
chr3	175250487	175548789	1	1	8.33	6.67	1.66	1	1.26130469840658	0.0148842175286	106.848309701706
chr3	175548789	190845224	1	0	8.33	0	8.33	0.444444444444445	Inf	0.0320509965820313	Inf
chr3	190845224	191932630	1	1	8.33	6.67	1.66	1	1.26130469840658	0.0148842175286	106.848309701706
chr3	191932630	193487829	1	0	8.33	0	8.33	0.444444444444445	Inf	0.0320509965820313	Inf
chr3	193487829	194820798	0	0	0	0	0	1	0	0	Inf
chr3	194820798	195281802	1	0	8.33	0	8.33	0.444444444444445	Inf	0.0320509965820313	Inf
chr3	195281802	198022430	2	0	16.67	0	16.67	0.188034188034188	Inf	0.23994069514232	Inf
chr4	0	61847	0	2	0	13.33	-13.33	0.487179487179487	0	0	6.63043505261078
chr4	61847	66349	0	3	0	20	-20	0.230769230769231	0	0	2.93163654774379
chr4	66349	75105	0	4	0	26.67	-26.67	0.105982905982906	0	0	1.75180079497504
chr4	75105	1686959	1	4	8.33	26.67	-18.34	0.341880341880342	0.26206908847745	0.00466687936623555	3.23143744379916
chr4	1686959	9786880	1	5	8.33	33.33	-25	0.181902638424377	0.192688078833757	0.00353596613327998	2.16445628892685
chr4	9786880	9985999	1	5	8.33	33.33	-25	0.181902638424377	0.192688078833757	0.00353596613327998	2.16445628892685
chr4	9985999	10180514	1	5	8.33	33.33	-25	0.181902638424377	0.192688078833757	0.00353596613327998	2.16445628892685
chr4	10180514	10199879	1	5	8.33	33.33	-25	0.181902638424377	0.192688078833757	0.00353596613327998	2.16445628892685
chr4	10199879	10204989	2	5	16.67	33.33	-16.66	0.408212560386473	0.413510693774448	0.0321045250372038	3.31032490503498
chr4	10204989	10209554	2	9	16.67	60	-43.33	0.0473280387669942	0.144691004995523	0.0114355260507326	1.04066992605795
chr4	10209554	10210038	3	9	25	60	-35	0.120745277516041	0.235908243804522	0.028536312932791	1.48207393904893
chr4	10210038	10210168	3	10	25	66.67	-41.67	0.0542378965316103	0.17956821712865	0.021050582727431	1.14570451023261
chr4	10210168	10235711	4	10	33.33	66.67	-33.34	0.128346121057119	0.264304912892236	0.0367870718664921	1.58884187427018
chr4	10235711	10242669	3	6	25	40	-15	0.682837528604119	0.512964914962125	0.0627038497387013	3.3811607199277
chr4	10242669	10246085	2	6	16.67	40	-23.33	0.235748792270531	0.313526665864717	0.0248256957876347	2.37017973886361
chr4	10246085	10247843	2	5	16.67	33.33	-16.66	0.408212560386473	0.413510693774448	0.0321045250372038	3.31032490503498
chr4	10247843	10582240	1	5	8.33	33.33	-25	0.181902638424377	0.192688078833757	0.00353596613327998	2.16445628892685
chr4	10582240	10671117	1	5	8.33	33.33	-25	0.181902638424377	0.192688078833757	0.00353596613327998	2.16445628892685
chr4	10671117	14397683	1	5	8.33	33.33	-25	0.181902638424377	0.192688078833757	0.00353596613327998	2.16445628892685
chr4	14397683	14502875	1	5	8.33	33.33	-25	0.181902638424377	0.192688078833757	0.00353596613327998	2.16445628892685
chr4	14502875	16991554	1	5	8.33	33.33	-25	0.181902638424377	0.192688078833757	0.00353596613327998	2.16445628892685
chr4	16991554	18539345	1	4	8.33	26.67	-18.34	0.341880341880342	0.26206908847745	0.00466687936623555	3.23143744379916
chr4	18539345	18905493	1	5	8.33	33.33	-25	0.181902638424377	0.192688078833757	0.00353596613327998	2.16445628892685
chr4	18905493	22091415	1	4	8.33	26.67	-18.34	0.341880341880342	0.26206908847745	0.00466687936623555	3.23143744379916
chr4	22091415	27133789	1	4	8.33	26.67	-18.34	0.341880341880342	0.26206908847745	0.00466687936623555	3.23143744379916
chr4	27133789	27364242	2	4	16.67	26.67	-10	0.66183574879227	0.562069468309022	0.0420763539999609	4.97035789563106
chr4	27364242	28169195	2	4	16.67	26.67	-10	0.66183574879227	0.562069468309022	0.0420763539999609	4.97035789563106
chr4	28169195	28277932	3	4	25	26.67	-1.67	1	0.91963655697017	0.105770275142384	7.11824769427429
chr4	28277932	31391445	2	4	16.67	26.67	-10	0.66183574879227	0.562069468309022	0.0420763539999609	4.97035789563106
chr4	31391445	32150167	2	5	16.67	33.33	-16.66	0.408212560386473	0.413510693774448	0.0321045250372038	3.31032490503498
chr4	32150167	32736176	2	5	16.67	33.33	-16.66	0.408212560386473	0.413510693774448	0.0321045250372038	3.31032490503498
chr4	32736176	34167425	2	5	16.67	33.33	-16.66	0.408212560386473	0.413510693774448	0.0321045250372038	3.31032490503498
chr4	34167425	34310656	2	4	16.67	26.67	-10	0.66183574879227	0.562069468309022	0.0420763539999609	4.97035789563106
chr4	34310656	34765389	2	3	16.67	20	-3.33	1	0.80658240054602	0.0567040160503527	8.58673564806531
chr4	34765389	34771911	3	3	25	20	5	1	1.3190557122957	0.141539648613133	12.3524244525521
chr4	34771911	34776188	3	4	25	26.67	-1.67	1	0.91963655697017	0.105770275142384	7.11824769427429
chr4	34776188	34827299	5	7	41.67	46.67	-5	1	0.822491065076997	0.134828273256077	4.81228181294077
chr4	34827299	34829938	4	7	33.33	46.67	-13.34	0.69596625835689	0.583466572724602	0.0869852876518956	3.49249390749573
chr4	34829938	34829976	4	6	33.33	40	-6.67	1	0.758025342754006	0.112229775069193	4.68658431566107
chr4	34829976	34830911	4	5	33.33	33.33	0	1	1	0.14497653555716	6.55325151966373
chr4	34830911	34833715	4	4	33.33	26.67	6.66	1	1.3587035412955	0.189183055046679	9.8686172076999
chr4	34833715	34842482	4	3	33.33	20	13.33	0.661835748792271	1.94810133866917	0.252245707078244	17.1431914968473
chr4	34842482	34845629	3	3	25	20	5	1	1.3190557122957	0.141539648613133	12.3524244525521
chr4	34845629	35212598	2	3	16.67	20	-3.33	1	0.80658240054602	0.0567040160503527	8.58673564806531
chr4	35212598	35404095	2	4	16.67	26.67	-10	0.66183574879227	0.562069468309022	0.0420763539999609	4.97035789563106
chr4	35404095	35442556	3	5	25	33.33	-8.33	0.695652173913044	0.676691658454159	0.0809715020297703	4.72905218347271
chr4	35442556	35472556	5	5	41.67	33.33	8.34	0.706331045003814	1.40961749118428	0.225248385986854	9.00740258401191
chr4	35472556	35530126	5	5	41.67	33.33	8.34	0.706331045003814	1.40961749118428	0.225248385986854	9.00740258401191
chr4	35530126	35530900	5	5	41.67	33.33	8.34	0.706331045003814	1.40961749118428	0.225248385986854	9.00740258401191
chr4	35530900	35571649	4	4	33.33	26.67	6.66	1	1.3587035412955	0.189183055046679	9.8686172076999
chr4	35571649	36018293	2	4	16.67	26.67	-10	0.66183574879227	0.562069468309022	0.0420763539999609	4.97035789563106
chr4	36018293	39211129	1	4	8.33	26.67	-18.34	0.341880341880342	0.26206908847745	0.00466687936623555	3.23143744379916
chr4	39211129	40970264	0	4	0	26.67	-26.67	0.105982905982906	0	0	1.75180079497504
chr4	40970264	41484507	0	5	0	33.33	-33.33	0.047008547008547	0	0	1.18751074380423
chr4	41484507	41620596	0	5	0	33.33	-33.33	0.047008547008547	0	0	1.18751074380423
chr4	41620596	43752158	0	5	0	33.33	-33.33	0.047008547008547	0	0	1.18751074380423
chr4	43752158	44926464	0	4	0	26.67	-26.67	0.105982905982906	0	0	1.75180079497504
chr4	44926464	45296572	0	3	0	20	-20	0.230769230769231	0	0	2.93163654774379
chr4	45296572	50400000	0	2	0	13.33	-13.33	0.487179487179487	0	0	6.63043505261078
chr4	50400000	52685687	0	0	0	0	0	1	0	0	Inf
chr4	52685687	55684485	0	2	0	13.33	-13.33	0.487179487179487	0	0	6.63043505261078
chr4	55684485	55753830	0	1	0	6.67	-6.67	1	0	0	48.7136550464301
chr4	55753830	58537303	0	2	0	13.33	-13.33	0.487179487179487	0	0	6.63043505261078
chr4	58537303	58960769	1	2	8.33	13.33	-5	1	0.602138072302853	0.00919935448223762	13.066909643704
chr4	58960769	59259976	1	3	8.33	20	-11.67	0.605128205128205	0.376559685616611	0.00636492752879973	5.52577021690199
chr4	59259976	59419602	1	3	8.33	20	-11.67	0.605128205128205	0.376559685616611	0.00636492752879973	5.52577021690199
chr4	59419602	59998294	1	3	8.33	20	-11.67	0.605128205128205	0.376559685616611	0.00636492752879973	5.52577021690199
chr4	59998294	60039390	2	3	16.67	20	-3.33	1	0.80658240054602	0.0567040160503527	8.58673564806531
chr4	60039390	60104250	3	3	25	20	5	1	1.3190557122957	0.141539648613133	12.3524244525521
chr4	60104250	60185890	2	3	16.67	20	-3.33	1	0.80658240054602	0.0567040160503527	8.58673564806531
chr4	60185890	61335850	2	3	16.67	20	-3.33	1	0.80658240054602	0.0567040160503527	8.58673564806531
chr4	61335850	62293136	1	3	8.33	20	-11.67	0.605128205128205	0.376559685616611	0.00636492752879973	5.52577021690199
chr4	62293136	62452587	1	2	8.33	13.33	-5	1	0.602138072302853	0.00919935448223762	13.066909643704
chr4	62452587	62942662	1	3	8.33	20	-11.67	0.605128205128205	0.376559685616611	0.00636492752879973	5.52577021690199
chr4	62942662	62962989	1	2	8.33	13.33	-5	1	0.602138072302853	0.00919935448223762	13.066909643704
chr4	62962989	63082480	1	3	8.33	20	-11.67	0.605128205128205	0.376559685616611	0.00636492752879973	5.52577021690199
chr4	63082480	63083441	1	3	8.33	20	-11.67	0.605128205128205	0.376559685616611	0.00636492752879973	5.52577021690199
chr4	63083441	63236166	1	2	8.33	13.33	-5	1	0.602138072302853	0.00919935448223762	13.066909643704
chr4	63236166	64481809	1	3	8.33	20	-11.67	0.605128205128205	0.376559685616611	0.00636492752879973	5.52577021690199
chr4	64481809	64673111	1	2	8.33	13.33	-5	1	0.602138072302853	0.00919935448223762	13.066909643704
chr4	64673111	64695705	1	3	8.33	20	-11.67	0.605128205128205	0.376559685616611	0.00636492752879973	5.52577021690199
chr4	64695705	64724355	2	4	16.67	26.67	-10	0.66183574879227	0.562069468309022	0.0420763539999609	4.97035789563106
chr4	64724355	64739596	2	3	16.67	20	-3.33	1	0.80658240054602	0.0567040160503527	8.58673564806531
chr4	64739596	64795818	3	3	25	20	5	1	1.3190557122957	0.141539648613133	12.3524244525521
chr4	64795818	64798603	2	3	16.67	20	-3.33	1	0.80658240054602	0.0567040160503527	8.58673564806531
chr4	64798603	64877366	2	2	16.67	13.33	3.34	1	1.28730507094467	0.0801285803890371	20.7193274603319
chr4	64877366	64907367	2	3	16.67	20	-3.33	1	0.80658240054602	0.0567040160503527	8.58673564806531
chr4	64907367	65475066	1	3	8.33	20	-11.67	0.605128205128205	0.376559685616611	0.00636492752879973	5.52577021690199
chr4	65475066	65561918	1	3	8.33	20	-11.67	0.605128205128205	0.376559685616611	0.00636492752879973	5.52577021690199
chr4	65561918	66706104	1	3	8.33	20	-11.67	0.605128205128205	0.376559685616611	0.00636492752879973	5.52577021690199
chr4	66706104	66813112	2	3	16.67	20	-3.33	1	0.80658240054602	0.0567040160503527	8.58673564806531
chr4	66813112	67871499	1	3	8.33	20	-11.67	0.605128205128205	0.376559685616611	0.00636492752879973	5.52577021690199
chr4	67871499	68427800	2	3	16.67	20	-3.33	1	0.80658240054602	0.0567040160503527	8.58673564806531
chr4	68427800	68609952	2	3	16.67	20	-3.33	1	0.80658240054602	0.0567040160503527	8.58673564806531
chr4	68609952	69352550	2	3	16.67	20	-3.33	1	0.80658240054602	0.0567040160503527	8.58673564806531
chr4	69352550	69373472	1	3	8.33	20	-11.67	0.605128205128205	0.376559685616611	0.00636492752879973	5.52577021690199
chr4	69373472	69564117	2	3	16.67	20	-3.33	1	0.80658240054602	0.0567040160503527	8.58673564806531
chr4	69564117	70387276	1	3	8.33	20	-11.67	0.605128205128205	0.376559685616611	0.00636492752879973	5.52577021690199
chr4	70387276	70488795	1	2	8.33	13.33	-5	1	0.602138072302853	0.00919935448223762	13.066909643704
chr4	70488795	71454155	1	3	8.33	20	-11.67	0.605128205128205	0.376559685616611	0.00636492752879973	5.52577021690199
chr4	71454155	72149653	1	3	8.33	20	-11.67	0.605128205128205	0.376559685616611	0.00636492752879973	5.52577021690199
chr4	72149653	73062963	0	3	0	20	-20	0.230769230769231	0	0	2.93163654774379
chr4	73062963	73153263	0	2	0	13.33	-13.33	0.487179487179487	0	0	6.63043505261078
chr4	73153263	75154021	0	1	0	6.67	-6.67	1	0	0	48.7136550464301
chr4	75154021	77359002	0	2	0	13.33	-13.33	0.487179487179487	0	0	6.63043505261078
chr4	77359002	79458867	0	3	0	20	-20	0.230769230769231	0	0	2.93163654774379
chr4	79458867	80394497	1	3	8.33	20	-11.67	0.605128205128205	0.376559685616611	0.00636492752879973	5.52577021690199
chr4	80394497	80547506	1	3	8.33	20	-11.67	0.605128205128205	0.376559685616611	0.00636492752879973	5.52577021690199
chr4	80547506	82132487	1	3	8.33	20	-11.67	0.605128205128205	0.376559685616611	0.00636492752879973	5.52577021690199
chr4	82132487	83094628	1	3	8.33	20	-11.67	0.605128205128205	0.376559685616611	0.00636492752879973	5.52577021690199
chr4	83094628	83643259	1	2	8.33	13.33	-5	1	0.602138072302853	0.00919935448223762	13.066909643704
chr4	83643259	83662316	0	2	0	13.33	-13.33	0.487179487179487	0	0	6.63043505261078
chr4	83662316	84457854	1	2	8.33	13.33	-5	1	0.602138072302853	0.00919935448223762	13.066909643704
chr4	84457854	91338835	0	2	0	13.33	-13.33	0.487179487179487	0	0	6.63043505261078
chr4	91338835	91617914	0	2	0	13.33	-13.33	0.487179487179487	0	0	6.63043505261078
chr4	91617914	91762689	0	2	0	13.33	-13.33	0.487179487179487	0	0	6.63043505261078
chr4	91762689	91938066	1	2	8.33	13.33	-5	1	0.602138072302853	0.00919935448223762	13.066909643704
chr4	91938066	92194291	0	2	0	13.33	-13.33	0.487179487179487	0	0	6.63043505261078
chr4	92194291	92368370	0	3	0	20	-20	0.230769230769231	0	0	2.93163654774379
chr4	92368370	93358069	0	2	0	13.33	-13.33	0.487179487179487	0	0	6.63043505261078
chr4	93358069	93694041	1	2	8.33	13.33	-5	1	0.602138072302853	0.00919935448223762	13.066909643704
chr4	93694041	96410021	0	2	0	13.33	-13.33	0.487179487179487	0	0	6.63043505261078
chr4	96410021	98836056	0	2	0	13.33	-13.33	0.487179487179487	0	0	6.63043505261078
chr4	98836056	98893344	1	2	8.33	13.33	-5	1	0.602138072302853	0.00919935448223762	13.066909643704
chr4	98893344	99037922	1	2	8.33	13.33	-5	1	0.602138072302853	0.00919935448223762	13.066909643704
chr4	99037922	99074285	0	2	0	13.33	-13.33	0.487179487179487	0	0	6.63043505261078
chr4	99074285	103107391	0	2	0	13.33	-13.33	0.487179487179487	0	0	6.63043505261078
chr4	103107391	104430236	1	2	8.33	13.33	-5	1	0.602138072302853	0.00919935448223762	13.066909643704
chr4	104430236	105248082	1	2	8.33	13.33	-5	1	0.602138072302853	0.00919935448223762	13.066909643704
chr4	105248082	105374546	1	2	8.33	13.33	-5	1	0.602138072302853	0.00919935448223762	13.066909643704
chr4	105374546	105898322	1	2	8.33	13.33	-5	1	0.602138072302853	0.00919935448223762	13.066909643704
chr4	105898322	106679725	0	2	0	13.33	-13.33	0.487179487179487	0	0	6.63043505261078
chr4	106679725	107192059	1	2	8.33	13.33	-5	1	0.602138072302853	0.00919935448223762	13.066909643704
chr4	107192059	132007995	0	2	0	13.33	-13.33	0.487179487179487	0	0	6.63043505261078
chr4	132007995	132246406	1	2	8.33	13.33	-5	1	0.602138072302853	0.00919935448223762	13.066909643704
chr4	132246406	132414280	1	2	8.33	13.33	-5	1	0.602138072302853	0.00919935448223762	13.066909643704
chr4	132414280	132958543	1	2	8.33	13.33	-5	1	0.602138072302853	0.00919935448223762	13.066909643704
chr4	132958543	132988008	2	2	16.67	13.33	3.34	1	1.28730507094467	0.0801285803890371	20.7193274603319
chr4	132988008	133066205	1	2	8.33	13.33	-5	1	0.602138072302853	0.00919935448223762	13.066909643704
chr4	133066205	133769005	1	2	8.33	13.33	-5	1	0.602138072302853	0.00919935448223762	13.066909643704
chr4	133769005	134617451	1	3	8.33	20	-11.67	0.605128205128205	0.376559685616611	0.00636492752879973	5.52577021690199
chr4	134617451	135070091	2	3	16.67	20	-3.33	1	0.80658240054602	0.0567040160503527	8.58673564806531
chr4	135070091	135423054	2	3	16.67	20	-3.33	1	0.80658240054602	0.0567040160503527	8.58673564806531
chr4	135423054	135780302	1	3	8.33	20	-11.67	0.605128205128205	0.376559685616611	0.00636492752879973	5.52577021690199
chr4	135780302	135949696	1	2	8.33	13.33	-5	1	0.602138072302853	0.00919935448223762	13.066909643704
chr4	135949696	136229337	1	2	8.33	13.33	-5	1	0.602138072302853	0.00919935448223762	13.066909643704
chr4	136229337	138031723	1	2	8.33	13.33	-5	1	0.602138072302853	0.00919935448223762	13.066909643704
chr4	138031723	138065378	1	3	8.33	20	-11.67	0.605128205128205	0.376559685616611	0.00636492752879973	5.52577021690199
chr4	138065378	140676695	0	3	0	20	-20	0.230769230769231	0	0	2.93163654774379
chr4	140676695	140749211	1	3	8.33	20	-11.67	0.605128205128205	0.376559685616611	0.00636492752879973	5.52577021690199
chr4	140749211	141981838	0	3	0	20	-20	0.230769230769231	0	0	2.93163654774379
chr4	141981838	142096269	0	4	0	26.67	-26.67	0.105982905982906	0	0	1.75180079497504
chr4	142096269	142820959	0	3	0	20	-20	0.230769230769231	0	0	2.93163654774379
chr4	142820959	142969991	0	3	0	20	-20	0.230769230769231	0	0	2.93163654774379
chr4	142969991	144650712	0	3	0	20	-20	0.230769230769231	0	0	2.93163654774379
chr4	144650712	144740825	1	3	8.33	20	-11.67	0.605128205128205	0.376559685616611	0.00636492752879973	5.52577021690199
chr4	144740825	146809105	0	3	0	20	-20	0.230769230769231	0	0	2.93163654774379
chr4	146809105	147000825	1	3	8.33	20	-11.67	0.605128205128205	0.376559685616611	0.00636492752879973	5.52577021690199
chr4	147000825	161041003	0	3	0	20	-20	0.230769230769231	0	0	2.93163654774379
chr4	161041003	161088632	1	3	8.33	20	-11.67	0.605128205128205	0.376559685616611	0.00636492752879973	5.52577021690199
chr4	161088632	165043374	0	3	0	20	-20	0.230769230769231	0	0	2.93163654774379
chr4	165043374	165170778	1	3	8.33	20	-11.67	0.605128205128205	0.376559685616611	0.00636492752879973	5.52577021690199
chr4	165170778	180098163	0	3	0	20	-20	0.230769230769231	0	0	2.93163654774379
chr4	180098163	180235453	0	3	0	20	-20	0.230769230769231	0	0	2.93163654774379
chr4	180235453	180714097	0	3	0	20	-20	0.230769230769231	0	0	2.93163654774379
chr4	180714097	182051961	0	4	0	26.67	-26.67	0.105982905982906	0	0	1.75180079497504
chr4	182051961	184928994	0	3	0	20	-20	0.230769230769231	0	0	2.93163654774379
chr4	184928994	184999727	1	3	8.33	20	-11.67	0.605128205128205	0.376559685616611	0.00636492752879973	5.52577021690199
chr4	184999727	185070237	0	3	0	20	-20	0.230769230769231	0	0	2.93163654774379
chr4	185070237	185246190	0	4	0	26.67	-26.67	0.105982905982906	0	0	1.75180079497504
chr4	185246190	186038929	0	4	0	26.67	-26.67	0.105982905982906	0	0	1.75180079497504
chr4	186038929	186233053	0	4	0	26.67	-26.67	0.105982905982906	0	0	1.75180079497504
chr4	186233053	191154276	0	4	0	26.67	-26.67	0.105982905982906	0	0	1.75180079497504
chr5	0	2829876	1	0	8.33	0	8.33	0.444444444444445	Inf	0.0320509965820313	Inf
chr5	2829876	3926404	1	0	8.33	0	8.33	0.444444444444445	Inf	0.0320509965820313	Inf
chr5	3926404	4059924	1	1	8.33	6.67	1.66	1	1.26130469840658	0.0148842175286	106.848309701706
chr5	4059924	8702387	1	0	8.33	0	8.33	0.444444444444445	Inf	0.0320509965820313	Inf
chr5	8702387	8748430	2	0	16.67	0	16.67	0.188034188034188	Inf	0.23994069514232	Inf
chr5	8748430	8750841	2	0	16.67	0	16.67	0.188034188034188	Inf	0.23994069514232	Inf
chr5	8750841	13618334	1	0	8.33	0	8.33	0.444444444444445	Inf	0.0320509965820313	Inf
chr5	13618334	13738183	2	0	16.67	0	16.67	0.188034188034188	Inf	0.23994069514232	Inf
chr5	13738183	17509447	1	0	8.33	0	8.33	0.444444444444445	Inf	0.0320509965820313	Inf
chr5	17509447	20500181	2	0	16.67	0	16.67	0.188034188034188	Inf	0.23994069514232	Inf
chr5	20500181	20614840	3	0	25	0	25	0.0752136752136752	Inf	0.553645958384501	Inf
chr5	20614840	22099979	2	0	16.67	0	16.67	0.188034188034188	Inf	0.23994069514232	Inf
chr5	22099979	22313149	3	0	25	0	25	0.0752136752136752	Inf	0.553645958384501	Inf
chr5	22313149	22772628	2	0	16.67	0	16.67	0.188034188034188	Inf	0.23994069514232	Inf
chr5	22772628	23441003	3	0	25	0	25	0.0752136752136752	Inf	0.553645958384501	Inf
chr5	23441003	30831682	2	0	16.67	0	16.67	0.188034188034188	Inf	0.23994069514232	Inf
chr5	30831682	34170195	1	0	8.33	0	8.33	0.444444444444445	Inf	0.0320509965820313	Inf
chr5	34170195	37935716	0	0	0	0	0	1	0	0	Inf
chr5	37935716	38033386	1	0	8.33	0	8.33	0.444444444444445	Inf	0.0320509965820313	Inf
chr5	38033386	49432819	0	0	0	0	0	1	0	0	Inf
chr5	49432819	51177546	3	0	25	0	25	0.0752136752136752	Inf	0.553645958384501	Inf
chr5	51177546	51987869	3	1	25	6.67	18.33	0.294017094017094	4.40794622373999	0.299826866317738	261.639104159587
chr5	51987869	54766507	2	1	16.67	6.67	10	0.569230769230769	2.69485200278592	0.124136140613192	176.548372873294
chr5	54766507	54995627	2	2	16.67	13.33	3.34	1	1.28730507094467	0.0801285803890371	20.7193274603319
chr5	54995627	59008390	2	1	16.67	6.67	10	0.569230769230769	2.69485200278592	0.124136140613192	176.548372873294
chr5	59008390	59159873	2	2	16.67	13.33	3.34	1	1.28730507094467	0.0801285803890371	20.7193274603319
chr5	59159873	59357918	2	2	16.67	13.33	3.34	1	1.28730507094467	0.0801285803890371	20.7193274603319
chr5	59357918	72246386	2	1	16.67	6.67	10	0.569230769230769	2.69485200278592	0.124136140613192	176.548372873294
chr5	72246386	80808259	2	0	16.67	0	16.67	0.188034188034188	Inf	0.23994069514232	Inf
chr5	80808259	80991689	2	0	16.67	0	16.67	0.188034188034188	Inf	0.23994069514232	Inf
chr5	80991689	84400653	2	0	16.67	0	16.67	0.188034188034188	Inf	0.23994069514232	Inf
chr5	84400653	84519262	2	1	16.67	6.67	10	0.569230769230769	2.69485200278592	0.124136140613192	176.548372873294
chr5	84519262	84565541	2	0	16.67	0	16.67	0.188034188034188	Inf	0.23994069514232	Inf
chr5	84565541	85810575	2	0	16.67	0	16.67	0.188034188034188	Inf	0.23994069514232	Inf
chr5	85810575	86137647	2	1	16.67	6.67	10	0.569230769230769	2.69485200278592	0.124136140613192	176.548372873294
chr5	86137647	88872064	2	1	16.67	6.67	10	0.569230769230769	2.69485200278592	0.124136140613192	176.548372873294
chr5	88872064	91381047	2	1	16.67	6.67	10	0.569230769230769	2.69485200278592	0.124136140613192	176.548372873294
chr5	91381047	91514836	2	2	16.67	13.33	3.34	1	1.28730507094467	0.0801285803890371	20.7193274603319
chr5	91514836	94557799	2	1	16.67	6.67	10	0.569230769230769	2.69485200278592	0.124136140613192	176.548372873294
chr5	94557799	95827015	1	1	8.33	6.67	1.66	1	1.26130469840658	0.0148842175286	106.848309701706
chr5	95827015	95969159	1	2	8.33	13.33	-5	1	0.602138072302853	0.00919935448223762	13.066909643704
chr5	95969159	97044362	1	1	8.33	6.67	1.66	1	1.26130469840658	0.0148842175286	106.848309701706
chr5	97044362	97123087	2	1	16.67	6.67	10	0.569230769230769	2.69485200278592	0.124136140613192	176.548372873294
chr5	97123087	101575174	2	1	16.67	6.67	10	0.569230769230769	2.69485200278592	0.124136140613192	176.548372873294
chr5	101575174	104239632	3	1	25	6.67	18.33	0.294017094017094	4.40794622373999	0.299826866317738	261.639104159587
chr5	104239632	114894384	3	2	25	13.33	11.67	0.628019323671498	2.10423275818784	0.197721861426734	30.1004194434481
chr5	114894384	115064853	2	2	16.67	13.33	3.34	1	1.28730507094467	0.0801285803890371	20.7193274603319
chr5	115064853	115282802	3	2	25	13.33	11.67	0.628019323671498	2.10423275818784	0.197721861426734	30.1004194434481
chr5	115282802	115369172	3	2	25	13.33	11.67	0.628019323671498	2.10423275818784	0.197721861426734	30.1004194434481
chr5	115369172	115885053	3	2	25	13.33	11.67	0.628019323671498	2.10423275818784	0.197721861426734	30.1004194434481
chr5	115885053	115963986	2	2	16.67	13.33	3.34	1	1.28730507094467	0.0801285803890371	20.7193274603319
chr5	115963986	116131657	3	2	25	13.33	11.67	0.628019323671498	2.10423275818784	0.197721861426734	30.1004194434481
chr5	116131657	116160960	3	2	25	13.33	11.67	0.628019323671498	2.10423275818784	0.197721861426734	30.1004194434481
chr5	116160960	116198023	3	2	25	13.33	11.67	0.628019323671498	2.10423275818784	0.197721861426734	30.1004194434481
chr5	116198023	116576357	3	2	25	13.33	11.67	0.628019323671498	2.10423275818784	0.197721861426734	30.1004194434481
chr5	116576357	117159958	2	2	16.67	13.33	3.34	1	1.28730507094467	0.0801285803890371	20.7193274603319
chr5	117159958	117305520	3	2	25	13.33	11.67	0.628019323671498	2.10423275818784	0.197721861426734	30.1004194434481
chr5	117305520	117595590	3	2	25	13.33	11.67	0.628019323671498	2.10423275818784	0.197721861426734	30.1004194434481
chr5	117595590	117662121	3	3	25	20	5	1	1.3190557122957	0.141539648613133	12.3524244525521
chr5	117662121	117823305	3	2	25	13.33	11.67	0.628019323671498	2.10423275818784	0.197721861426734	30.1004194434481
chr5	117823305	119392446	3	2	25	13.33	11.67	0.628019323671498	2.10423275818784	0.197721861426734	30.1004194434481
chr5	119392446	119853769	3	2	25	13.33	11.67	0.628019323671498	2.10423275818784	0.197721861426734	30.1004194434481
chr5	119853769	119907066	4	2	33.33	13.33	20	0.357487922705314	3.10600891093169	0.350115025107368	41.9022451732562
chr5	119907066	120720746	3	2	25	13.33	11.67	0.628019323671498	2.10423275818784	0.197721861426734	30.1004194434481
chr5	120720746	120852014	3	2	25	13.33	11.67	0.628019323671498	2.10423275818784	0.197721861426734	30.1004194434481
chr5	120852014	128192722	2	2	16.67	13.33	3.34	1	1.28730507094467	0.0801285803890371	20.7193274603319
chr5	128192722	128311383	2	2	16.67	13.33	3.34	1	1.28730507094467	0.0801285803890371	20.7193274603319
chr5	128311383	128575341	2	2	16.67	13.33	3.34	1	1.28730507094467	0.0801285803890371	20.7193274603319
chr5	128575341	129362924	2	2	16.67	13.33	3.34	1	1.28730507094467	0.0801285803890371	20.7193274603319
chr5	129362924	129684636	2	1	16.67	6.67	10	0.569230769230769	2.69485200278592	0.124136140613192	176.548372873294
chr5	129684636	130276171	3	1	25	6.67	18.33	0.294017094017094	4.40794622373999	0.299826866317738	261.639104159587
chr5	130276171	131335634	3	0	25	0	25	0.0752136752136752	Inf	0.553645958384501	Inf
chr5	131335634	131546775	2	0	16.67	0	16.67	0.188034188034188	Inf	0.23994069514232	Inf
chr5	131546775	132447174	2	0	16.67	0	16.67	0.188034188034188	Inf	0.23994069514232	Inf
chr5	132447174	137319925	1	0	8.33	0	8.33	0.444444444444445	Inf	0.0320509965820313	Inf
chr5	137319925	139064433	2	0	16.67	0	16.67	0.188034188034188	Inf	0.23994069514232	Inf
chr5	139064433	156008598	1	0	8.33	0	8.33	0.444444444444445	Inf	0.0320509965820313	Inf
chr5	156008598	156564182	2	0	16.67	0	16.67	0.188034188034188	Inf	0.23994069514232	Inf
chr5	156564182	157901687	1	0	8.33	0	8.33	0.444444444444445	Inf	0.0320509965820313	Inf
chr5	157901687	160477702	2	0	16.67	0	16.67	0.188034188034188	Inf	0.23994069514232	Inf
chr5	160477702	162381962	3	0	25	0	25	0.0752136752136752	Inf	0.553645958384501	Inf
chr5	162381962	162631125	2	0	16.67	0	16.67	0.188034188034188	Inf	0.23994069514232	Inf
chr5	162631125	162734893	3	0	25	0	25	0.0752136752136752	Inf	0.553645958384501	Inf
chr5	162734893	163778910	3	0	25	0	25	0.0752136752136752	Inf	0.553645958384501	Inf
chr5	163778910	163860037	3	0	25	0	25	0.0752136752136752	Inf	0.553645958384501	Inf
chr5	163860037	167316711	2	0	16.67	0	16.67	0.188034188034188	Inf	0.23994069514232	Inf
chr5	167316711	168323113	1	0	8.33	0	8.33	0.444444444444445	Inf	0.0320509965820313	Inf
chr5	168323113	168544230	2	0	16.67	0	16.67	0.188034188034188	Inf	0.23994069514232	Inf
chr5	168544230	168621721	2	0	16.67	0	16.67	0.188034188034188	Inf	0.23994069514232	Inf
chr5	168621721	169302257	2	0	16.67	0	16.67	0.188034188034188	Inf	0.23994069514232	Inf
chr5	169302257	170320579	2	0	16.67	0	16.67	0.188034188034188	Inf	0.23994069514232	Inf
chr5	170320579	170547310	3	0	25	0	25	0.0752136752136752	Inf	0.553645958384501	Inf
chr5	170547310	176941912	2	0	16.67	0	16.67	0.188034188034188	Inf	0.23994069514232	Inf
chr5	176941912	177210376	2	1	16.67	6.67	10	0.569230769230769	2.69485200278592	0.124136140613192	176.548372873294
chr5	177210376	177414079	3	1	25	6.67	18.33	0.294017094017094	4.40794622373999	0.299826866317738	261.639104159587
chr5	177414079	180284844	2	1	16.67	6.67	10	0.569230769230769	2.69485200278592	0.124136140613192	176.548372873294
chr5	180284844	180325389	2	2	16.67	13.33	3.34	1	1.28730507094467	0.0801285803890371	20.7193274603319
chr5	180325389	180326594	2	3	16.67	20	-3.33	1	0.80658240054602	0.0567040160503527	8.58673564806531
chr5	180326594	180329424	3	3	25	20	5	1	1.3190557122957	0.141539648613133	12.3524244525521
chr5	180329424	180424505	4	3	33.33	20	13.33	0.661835748792271	1.94810133866917	0.252245707078244	17.1431914968473
chr5	180424505	180444071	4	2	33.33	13.33	20	0.357487922705314	3.10600891093169	0.350115025107368	41.9022451732562
chr5	180444071	180450039	3	1	25	6.67	18.33	0.294017094017094	4.40794622373999	0.299826866317738	261.639104159587
chr5	180450039	180915260	2	1	16.67	6.67	10	0.569230769230769	2.69485200278592	0.124136140613192	176.548372873294
chr6	0	268720	1	0	8.33	0	8.33	0.444444444444445	Inf	0.0320509965820313	Inf
chr6	268720	284200	1	1	8.33	6.67	1.66	1	1.26130469840658	0.0148842175286	106.848309701706
chr6	284200	375524	1	2	8.33	13.33	-5	1	0.602138072302853	0.00919935448223762	13.066909643704
chr6	375524	381860	1	1	8.33	6.67	1.66	1	1.26130469840658	0.0148842175286	106.848309701706
chr6	381860	5135335	0	0	0	0	0	1	0	0	Inf
chr6	5135335	5652289	1	0	8.33	0	8.33	0.444444444444445	Inf	0.0320509965820313	Inf
chr6	5652289	9515663	0	0	0	0	0	1	0	0	Inf
chr6	9515663	9525624	0	1	0	6.67	-6.67	1	0	0	48.7136550464301
chr6	9525624	9584144	0	2	0	13.33	-13.33	0.487179487179487	0	0	6.63043505261078
chr6	9584144	11127259	0	1	0	6.67	-6.67	1	0	0	48.7136550464301
chr6	11127259	11339257	1	1	8.33	6.67	1.66	1	1.26130469840658	0.0148842175286	106.848309701706
chr6	11339257	24161852	0	1	0	6.67	-6.67	1	0	0	48.7136550464301
chr6	24161852	24976394	0	1	0	6.67	-6.67	1	0	0	48.7136550464301
chr6	24976394	25094798	0	1	0	6.67	-6.67	1	0	0	48.7136550464301
chr6	25094798	25252924	0	1	0	6.67	-6.67	1	0	0	48.7136550464301
chr6	25252924	25353488	0	1	0	6.67	-6.67	1	0	0	48.7136550464301
chr6	25353488	27072682	0	1	0	6.67	-6.67	1	0	0	48.7136550464301
chr6	27072682	27302931	0	2	0	13.33	-13.33	0.487179487179487	0	0	6.63043505261078
chr6	27302931	27478976	0	2	0	13.33	-13.33	0.487179487179487	0	0	6.63043505261078
chr6	27478976	27486209	0	2	0	13.33	-13.33	0.487179487179487	0	0	6.63043505261078
chr6	27486209	28341811	0	2	0	13.33	-13.33	0.487179487179487	0	0	6.63043505261078
chr6	28341811	28444116	0	2	0	13.33	-13.33	0.487179487179487	0	0	6.63043505261078
chr6	28444116	28722749	0	2	0	13.33	-13.33	0.487179487179487	0	0	6.63043505261078
chr6	28722749	29225884	0	2	0	13.33	-13.33	0.487179487179487	0	0	6.63043505261078
chr6	29225884	30333908	0	2	0	13.33	-13.33	0.487179487179487	0	0	6.63043505261078
chr6	30333908	31005579	0	2	0	13.33	-13.33	0.487179487179487	0	0	6.63043505261078
chr6	31005579	31386945	0	2	0	13.33	-13.33	0.487179487179487	0	0	6.63043505261078
chr6	31386945	34252422	0	1	0	6.67	-6.67	1	0	0	48.7136550464301
chr6	34252422	35301026	1	1	8.33	6.67	1.66	1	1.26130469840658	0.0148842175286	106.848309701706
chr6	35301026	35471649	1	0	8.33	0	8.33	0.444444444444445	Inf	0.0320509965820313	Inf
chr6	35471649	37408271	1	0	8.33	0	8.33	0.444444444444445	Inf	0.0320509965820313	Inf
chr6	37408271	47888053	0	0	0	0	0	1	0	0	Inf
chr6	47888053	48393972	0	1	0	6.67	-6.67	1	0	0	48.7136550464301
chr6	48393972	55335450	0	0	0	0	0	1	0	0	Inf
chr6	55335450	55341645	0	1	0	6.67	-6.67	1	0	0	48.7136550464301
chr6	55341645	55415672	0	2	0	13.33	-13.33	0.487179487179487	0	0	6.63043505261078
chr6	55415672	55433072	0	1	0	6.67	-6.67	1	0	0	48.7136550464301
chr6	55433072	67008548	0	0	0	0	0	1	0	0	Inf
chr6	67008548	67049017	0	2	0	13.33	-13.33	0.487179487179487	0	0	6.63043505261078
chr6	67049017	67671519	0	0	0	0	0	1	0	0	Inf
chr6	67671519	71064596	1	0	8.33	0	8.33	0.444444444444445	Inf	0.0320509965820313	Inf
chr6	71064596	71812971	0	0	0	0	0	1	0	0	Inf
chr6	71812971	74811700	0	1	0	6.67	-6.67	1	0	0	48.7136550464301
chr6	74811700	77327988	0	0	0	0	0	1	0	0	Inf
chr6	77327988	77408764	0	1	0	6.67	-6.67	1	0	0	48.7136550464301
chr6	77408764	77415488	0	3	0	20	-20	0.230769230769231	0	0	2.93163654774379
chr6	77415488	77456938	1	3	8.33	20	-11.67	0.605128205128205	0.376559685616611	0.00636492752879973	5.52577021690199
chr6	77456938	77468867	1	1	8.33	6.67	1.66	1	1.26130469840658	0.0148842175286	106.848309701706
chr6	77468867	78203315	0	1	0	6.67	-6.67	1	0	0	48.7136550464301
chr6	78203315	78316607	0	1	0	6.67	-6.67	1	0	0	48.7136550464301
chr6	78316607	78962272	0	1	0	6.67	-6.67	1	0	0	48.7136550464301
chr6	78962272	78962744	1	1	8.33	6.67	1.66	1	1.26130469840658	0.0148842175286	106.848309701706
chr6	78962744	78965977	2	1	16.67	6.67	10	0.569230769230769	2.69485200278592	0.124136140613192	176.548372873294
chr6	78965977	78969085	5	2	41.67	13.33	28.34	0.185024154589372	4.3695637223377	0.540407863269413	57.2975627607926
chr6	78969085	78970401	7	2	58.33	13.33	45	0.0369183829138062	8.26482871312627	1.08792828500738	108.570808353906
chr6	78970401	78971747	8	2	66.67	13.33	53.34	0.00691584032545132	11.5204141235361	1.499201548116	156.126292870661
chr6	78971747	78972317	9	2	75	13.33	61.67	0.00195330611268153	16.704305401225	2.07751618952016	240.990817381887
chr6	78972317	79026837	10	2	83.33	13.33	70	0.00043523130075829	26.4015422381895	2.95745263472916	445.232528364857
chr6	79026837	79027050	9	2	75	13.33	61.67	0.00195330611268153	16.704305401225	2.07751618952016	240.990817381887
chr6	79027050	79032455	8	2	66.67	13.33	53.34	0.00691584032545132	11.5204141235361	1.499201548116	156.126292870661
chr6	79032455	79037215	7	2	58.33	13.33	45	0.0369183829138062	8.26482871312627	1.08792828500738	108.570808353906
chr6	79037215	79040433	4	2	33.33	13.33	20	0.357487922705314	3.10600891093169	0.350115025107368	41.9022451732562
chr6	79040433	80466722	0	1	0	6.67	-6.67	1	0	0	48.7136550464301
chr6	80466722	81034941	1	1	8.33	6.67	1.66	1	1.26130469840658	0.0148842175286	106.848309701706
chr6	81034941	81111224	0	1	0	6.67	-6.67	1	0	0	48.7136550464301
chr6	81111224	81761348	1	1	8.33	6.67	1.66	1	1.26130469840658	0.0148842175286	106.848309701706
chr6	81761348	81843705	0	1	0	6.67	-6.67	1	0	0	48.7136550464301
chr6	81843705	82644449	0	0	0	0	0	1	0	0	Inf
chr6	82644449	84799041	0	1	0	6.67	-6.67	1	0	0	48.7136550464301
chr6	84799041	91300655	0	2	0	13.33	-13.33	0.487179487179487	0	0	6.63043505261078
chr6	91300655	94040266	0	1	0	6.67	-6.67	1	0	0	48.7136550464301
chr6	94040266	97205868	0	0	0	0	0	1	0	0	Inf
chr6	97205868	99673663	0	1	0	6.67	-6.67	1	0	0	48.7136550464301
chr6	99673663	99823962	0	1	0	6.67	-6.67	1	0	0	48.7136550464301
chr6	99823962	100077899	1	1	8.33	6.67	1.66	1	1.26130469840658	0.0148842175286	106.848309701706
chr6	100077899	100427839	1	2	8.33	13.33	-5	1	0.602138072302853	0.00919935448223762	13.066909643704
chr6	100427839	100619689	1	2	8.33	13.33	-5	1	0.602138072302853	0.00919935448223762	13.066909643704
chr6	100619689	103734403	1	2	8.33	13.33	-5	1	0.602138072302853	0.00919935448223762	13.066909643704
chr6	103734403	103734724	1	3	8.33	20	-11.67	0.605128205128205	0.376559685616611	0.00636492752879973	5.52577021690199
chr6	103734724	103734820	2	3	16.67	20	-3.33	1	0.80658240054602	0.0567040160503527	8.58673564806531
chr6	103734820	103763766	2	4	16.67	26.67	-10	0.66183574879227	0.562069468309022	0.0420763539999609	4.97035789563106
chr6	103763766	103765576	1	3	8.33	20	-11.67	0.605128205128205	0.376559685616611	0.00636492752879973	5.52577021690199
chr6	103765576	104000559	1	2	8.33	13.33	-5	1	0.602138072302853	0.00919935448223762	13.066909643704
chr6	104000559	104321945	1	2	8.33	13.33	-5	1	0.602138072302853	0.00919935448223762	13.066909643704
chr6	104321945	107200245	0	2	0	13.33	-13.33	0.487179487179487	0	0	6.63043505261078
chr6	107200245	109521442	0	2	0	13.33	-13.33	0.487179487179487	0	0	6.63043505261078
chr6	109521442	109524633	0	2	0	13.33	-13.33	0.487179487179487	0	0	6.63043505261078
chr6	109524633	109633578	0	2	0	13.33	-13.33	0.487179487179487	0	0	6.63043505261078
chr6	109633578	109640762	0	2	0	13.33	-13.33	0.487179487179487	0	0	6.63043505261078
chr6	109640762	111983620	0	2	0	13.33	-13.33	0.487179487179487	0	0	6.63043505261078
chr6	111983620	115657504	0	2	0	13.33	-13.33	0.487179487179487	0	0	6.63043505261078
chr6	115657504	115924608	1	2	8.33	13.33	-5	1	0.602138072302853	0.00919935448223762	13.066909643704
chr6	115924608	116015691	1	2	8.33	13.33	-5	1	0.602138072302853	0.00919935448223762	13.066909643704
chr6	116015691	117580412	0	2	0	13.33	-13.33	0.487179487179487	0	0	6.63043505261078
chr6	117580412	120155424	0	3	0	20	-20	0.230769230769231	0	0	2.93163654774379
chr6	120155424	122508875	0	3	0	20	-20	0.230769230769231	0	0	2.93163654774379
chr6	122508875	124617776	0	2	0	13.33	-13.33	0.487179487179487	0	0	6.63043505261078
chr6	124617776	126254002	0	2	0	13.33	-13.33	0.487179487179487	0	0	6.63043505261078
chr6	126254002	127114015	0	1	0	6.67	-6.67	1	0	0	48.7136550464301
chr6	127114015	127371101	0	1	0	6.67	-6.67	1	0	0	48.7136550464301
chr6	127371101	128041180	0	0	0	0	0	1	0	0	Inf
chr6	128041180	128533043	0	1	0	6.67	-6.67	1	0	0	48.7136550464301
chr6	128533043	133150267	0	0	0	0	0	1	0	0	Inf
chr6	133150267	133281853	0	1	0	6.67	-6.67	1	0	0	48.7136550464301
chr6	133281853	136350000	0	0	0	0	0	1	0	0	Inf
chr6	136350000	137095409	0	1	0	6.67	-6.67	1	0	0	48.7136550464301
chr6	137095409	141831531	0	1	0	6.67	-6.67	1	0	0	48.7136550464301
chr6	141831531	141999817	0	2	0	13.33	-13.33	0.487179487179487	0	0	6.63043505261078
chr6	141999817	142499888	0	1	0	6.67	-6.67	1	0	0	48.7136550464301
chr6	142499888	149785890	0	0	0	0	0	1	0	0	Inf
chr6	149785890	152744236	0	1	0	6.67	-6.67	1	0	0	48.7136550464301
chr6	152744236	156119422	0	0	0	0	0	1	0	0	Inf
chr6	156119422	162305745	1	0	8.33	0	8.33	0.444444444444445	Inf	0.0320509965820313	Inf
chr6	162305745	162362206	2	0	16.67	0	16.67	0.188034188034188	Inf	0.23994069514232	Inf
chr6	162362206	162435970	2	1	16.67	6.67	10	0.569230769230769	2.69485200278592	0.124136140613192	176.548372873294
chr6	162435970	162533131	2	1	16.67	6.67	10	0.569230769230769	2.69485200278592	0.124136140613192	176.548372873294
chr6	162533131	162546145	1	1	8.33	6.67	1.66	1	1.26130469840658	0.0148842175286	106.848309701706
chr6	162546145	162572302	1	2	8.33	13.33	-5	1	0.602138072302853	0.00919935448223762	13.066909643704
chr6	162572302	162709020	2	2	16.67	13.33	3.34	1	1.28730507094467	0.0801285803890371	20.7193274603319
chr6	162709020	162735572	2	2	16.67	13.33	3.34	1	1.28730507094467	0.0801285803890371	20.7193274603319
chr6	162735572	162740267	2	2	16.67	13.33	3.34	1	1.28730507094467	0.0801285803890371	20.7193274603319
chr6	162740267	162799517	2	2	16.67	13.33	3.34	1	1.28730507094467	0.0801285803890371	20.7193274603319
chr6	162799517	162873146	2	2	16.67	13.33	3.34	1	1.28730507094467	0.0801285803890371	20.7193274603319
chr6	162873146	162877559	2	1	16.67	6.67	10	0.569230769230769	2.69485200278592	0.124136140613192	176.548372873294
chr6	162877559	162963521	2	1	16.67	6.67	10	0.569230769230769	2.69485200278592	0.124136140613192	176.548372873294
chr6	162963521	162997572	2	1	16.67	6.67	10	0.569230769230769	2.69485200278592	0.124136140613192	176.548372873294
chr6	162997572	163078521	1	1	8.33	6.67	1.66	1	1.26130469840658	0.0148842175286	106.848309701706
chr6	163078521	163392846	1	0	8.33	0	8.33	0.444444444444445	Inf	0.0320509965820313	Inf
chr6	163392846	165820478	0	0	0	0	0	1	0	0	Inf
chr6	165820478	166013843	1	0	8.33	0	8.33	0.444444444444445	Inf	0.0320509965820313	Inf
chr6	166013843	166073963	1	0	8.33	0	8.33	0.444444444444445	Inf	0.0320509965820313	Inf
chr6	166073963	166262951	1	0	8.33	0	8.33	0.444444444444445	Inf	0.0320509965820313	Inf
chr6	166262951	166366523	1	0	8.33	0	8.33	0.444444444444445	Inf	0.0320509965820313	Inf
chr6	166366523	167586278	1	0	8.33	0	8.33	0.444444444444445	Inf	0.0320509965820313	Inf
chr6	167586278	171115067	1	0	8.33	0	8.33	0.444444444444445	Inf	0.0320509965820313	Inf
chr7	7507397	21929300	1	0	8.33	0	8.33	0.444444444444445	Inf	0.0320509965820313	Inf
chr7	21929300	61063962	0	0	0	0	0	1	0	0	Inf
chr7	61063962	64291556	1	0	8.33	0	8.33	0.444444444444445	Inf	0.0320509965820313	Inf
chr7	64291556	66497572	1	1	8.33	6.67	1.66	1	1.26130469840658	0.0148842175286	106.848309701706
chr7	66497572	66701289	2	1	16.67	6.67	10	0.569230769230769	2.69485200278592	0.124136140613192	176.548372873294
chr7	66701289	71408288	1	1	8.33	6.67	1.66	1	1.26130469840658	0.0148842175286	106.848309701706
chr7	71408288	73404632	2	1	16.67	6.67	10	0.569230769230769	2.69485200278592	0.124136140613192	176.548372873294
chr7	73404632	77691868	2	0	16.67	0	16.67	0.188034188034188	Inf	0.23994069514232	Inf
chr7	77691868	89776944	1	0	8.33	0	8.33	0.444444444444445	Inf	0.0320509965820313	Inf
chr7	89776944	89864707	1	1	8.33	6.67	1.66	1	1.26130469840658	0.0148842175286	106.848309701706
chr7	89864707	91587824	1	0	8.33	0	8.33	0.444444444444445	Inf	0.0320509965820313	Inf
chr7	91587824	91810473	1	0	8.33	0	8.33	0.444444444444445	Inf	0.0320509965820313	Inf
chr7	91810473	98382300	1	0	8.33	0	8.33	0.444444444444445	Inf	0.0320509965820313	Inf
chr7	98382300	99463832	2	0	16.67	0	16.67	0.188034188034188	Inf	0.23994069514232	Inf
chr7	99463832	99471303	2	0	16.67	0	16.67	0.188034188034188	Inf	0.23994069514232	Inf
chr7	99471303	100665065	2	0	16.67	0	16.67	0.188034188034188	Inf	0.23994069514232	Inf
chr7	100665065	100891340	2	0	16.67	0	16.67	0.188034188034188	Inf	0.23994069514232	Inf
chr7	100891340	109426244	1	0	8.33	0	8.33	0.444444444444445	Inf	0.0320509965820313	Inf
chr7	109426244	109427493	2	0	16.67	0	16.67	0.188034188034188	Inf	0.23994069514232	Inf
chr7	109427493	109433781	3	0	25	0	25	0.0752136752136752	Inf	0.553645958384501	Inf
chr7	109433781	109453946	3	1	25	6.67	18.33	0.294017094017094	4.40794622373999	0.299826866317738	261.639104159587
chr7	109453946	109458574	2	1	16.67	6.67	10	0.569230769230769	2.69485200278592	0.124136140613192	176.548372873294
chr7	109458574	109461572	1	1	8.33	6.67	1.66	1	1.26130469840658	0.0148842175286	106.848309701706
chr7	109461572	119577226	1	0	8.33	0	8.33	0.444444444444445	Inf	0.0320509965820313	Inf
chr7	119577226	122708624	0	0	0	0	0	1	0	0	Inf
chr7	122708624	127189299	1	0	8.33	0	8.33	0.444444444444445	Inf	0.0320509965820313	Inf
chr7	127189299	133774177	1	0	8.33	0	8.33	0.444444444444445	Inf	0.0320509965820313	Inf
chr7	133774177	133776946	2	2	16.67	13.33	3.34	1	1.28730507094467	0.0801285803890371	20.7193274603319
chr7	133776946	133802727	3	2	25	13.33	11.67	0.628019323671498	2.10423275818784	0.197721861426734	30.1004194434481
chr7	133802727	133816742	2	0	16.67	0	16.67	0.188034188034188	Inf	0.23994069514232	Inf
chr7	133816742	134261891	1	0	8.33	0	8.33	0.444444444444445	Inf	0.0320509965820313	Inf
chr7	134261891	134374024	1	0	8.33	0	8.33	0.444444444444445	Inf	0.0320509965820313	Inf
chr7	134374024	135167677	1	0	8.33	0	8.33	0.444444444444445	Inf	0.0320509965820313	Inf
chr7	135167677	141770088	0	0	0	0	0	1	0	0	Inf
chr7	141770088	141809609	1	0	8.33	0	8.33	0.444444444444445	Inf	0.0320509965820313	Inf
chr7	141809609	142467524	0	0	0	0	0	1	0	0	Inf
chr7	142467524	142474632	0	1	0	6.67	-6.67	1	0	0	48.7136550464301
chr7	142474632	142492573	0	2	0	13.33	-13.33	0.487179487179487	0	0	6.63043505261078
chr7	142492573	142502255	0	1	0	6.67	-6.67	1	0	0	48.7136550464301
chr7	142502255	146539334	0	0	0	0	0	1	0	0	Inf
chr7	146539334	146689043	0	1	0	6.67	-6.67	1	0	0	48.7136550464301
chr7	146689043	157079551	0	0	0	0	0	1	0	0	Inf
chr7	157079551	157233577	1	0	8.33	0	8.33	0.444444444444445	Inf	0.0320509965820313	Inf
chr8	0	1148287	5	9	41.67	60	-18.33	0.449481760667654	0.48977549311686	0.0775253082685177	2.83557355633928
chr8	1148287	1220302	5	9	41.67	60	-18.33	0.449481760667654	0.48977549311686	0.0775253082685177	2.83557355633928
chr8	1220302	1460410	4	9	33.33	60	-26.67	0.251859828599632	0.347821984754356	0.050444655712803	2.05537301934272
chr8	1460410	1535398	4	9	33.33	60	-26.67	0.251859828599632	0.347821984754356	0.050444655712803	2.05537301934272
chr8	1535398	1561788	5	9	41.67	60	-18.33	0.449481760667654	0.48977549311686	0.0775253082685177	2.83557355633928
chr8	1561788	1613348	5	9	41.67	60	-18.33	0.449481760667654	0.48977549311686	0.0775253082685177	2.83557355633928
chr8	1613348	2289480	5	9	41.67	60	-18.33	0.449481760667654	0.48977549311686	0.0775253082685177	2.83557355633928
chr8	2289480	2782579	6	9	50	60	-10	0.706824606272715	0.676863281299622	0.111419422134037	3.96354967876873
chr8	2782579	3183624	6	8	50	53.33	-3.33	1	0.879344417371831	0.149009696126216	5.13072248905863
chr8	3183624	3230770	6	8	50	53.33	-3.33	1	0.879344417371831	0.149009696126216	5.13072248905863
chr8	3230770	3316206	6	8	50	53.33	-3.33	1	0.879344417371831	0.149009696126216	5.13072248905863
chr8	3316206	3653033	6	8	50	53.33	-3.33	1	0.879344417371831	0.149009696126216	5.13072248905863
chr8	3653033	3706714	6	8	50	53.33	-3.33	1	0.879344417371831	0.149009696126216	5.13072248905863
chr8	3706714	3710324	6	8	50	53.33	-3.33	1	0.879344417371831	0.149009696126216	5.13072248905863
chr8	3710324	3737875	6	8	50	53.33	-3.33	1	0.879344417371831	0.149009696126216	5.13072248905863
chr8	3737875	3770057	6	8	50	53.33	-3.33	1	0.879344417371831	0.149009696126216	5.13072248905863
chr8	3770057	4166026	6	8	50	53.33	-3.33	1	0.879344417371831	0.149009696126216	5.13072248905863
chr8	4166026	4433136	6	8	50	53.33	-3.33	1	0.879344417371831	0.149009696126216	5.13072248905863
chr8	4433136	4839348	5	8	41.67	53.33	-11.66	0.703567101897968	0.636077133886756	0.103309494611884	3.67363175450796
chr8	4839348	5482770	6	8	50	53.33	-3.33	1	0.879344417371831	0.149009696126216	5.13072248905863
chr8	5482770	5524645	5	8	41.67	53.33	-11.66	0.703567101897968	0.636077133886756	0.103309494611884	3.67363175450796
chr8	5524645	5884211	5	8	41.67	53.33	-11.66	0.703567101897968	0.636077133886756	0.103309494611884	3.67363175450796
chr8	5884211	6019926	6	8	50	53.33	-3.33	1	0.879344417371831	0.149009696126216	5.13072248905863
chr8	6019926	6096354	6	8	50	53.33	-3.33	1	0.879344417371831	0.149009696126216	5.13072248905863
chr8	6096354	6209257	6	8	50	53.33	-3.33	1	0.879344417371831	0.149009696126216	5.13072248905863
chr8	6209257	6259363	5	8	41.67	53.33	-11.66	0.703567101897968	0.636077133886756	0.103309494611884	3.67363175450796
chr8	6259363	6324975	6	8	50	53.33	-3.33	1	0.879344417371831	0.149009696126216	5.13072248905863
chr8	6324975	6390916	5	8	41.67	53.33	-11.66	0.703567101897968	0.636077133886756	0.103309494611884	3.67363175450796
chr8	6390916	6838819	4	8	33.33	53.33	-20	0.440795082334993	0.451380421365545	0.0668637300831195	2.66396027659107
chr8	6838819	6911318	3	8	25	53.33	-28.33	0.238829811100642	0.305785701842526	0.0375852140848147	1.92117288605609
chr8	6911318	7997106	4	8	33.33	53.33	-20	0.440795082334993	0.451380421365545	0.0668637300831195	2.66396027659107
chr8	7997106	9372037	5	8	41.67	53.33	-11.66	0.703567101897968	0.636077133886756	0.103309494611884	3.67363175450796
chr8	9372037	10111601	5	8	41.67	53.33	-11.66	0.703567101897968	0.636077133886756	0.103309494611884	3.67363175450796
chr8	10111601	10158699	5	7	41.67	46.67	-5	1	0.822491065076997	0.134828273256077	4.81228181294077
chr8	10158699	10227385	5	8	41.67	53.33	-11.66	0.703567101897968	0.636077133886756	0.103309494611884	3.67363175450796
chr8	10227385	10326563	6	8	50	53.33	-3.33	1	0.879344417371831	0.149009696126216	5.13072248905863
chr8	10326563	10382795	6	8	50	53.33	-3.33	1	0.879344417371831	0.149009696126216	5.13072248905863
chr8	10382795	11032425	6	8	50	53.33	-3.33	1	0.879344417371831	0.149009696126216	5.13072248905863
chr8	11032425	11869508	6	8	50	53.33	-3.33	1	0.879344417371831	0.149009696126216	5.13072248905863
chr8	11869508	12264584	6	8	50	53.33	-3.33	1	0.879344417371831	0.149009696126216	5.13072248905863
chr8	12264584	12655214	6	8	50	53.33	-3.33	1	0.879344417371831	0.149009696126216	5.13072248905863
chr8	12655214	12862304	6	8	50	53.33	-3.33	1	0.879344417371831	0.149009696126216	5.13072248905863
chr8	12862304	12866030	7	8	58.33	53.33	5	1	1.21581867871888	0.207801629013265	7.41684200094084
chr8	12866030	13613446	7	8	58.33	53.33	5	1	1.21581867871888	0.207801629013265	7.41684200094084
chr8	13613446	13681244	7	8	58.33	53.33	5	1	1.21581867871888	0.207801629013265	7.41684200094084
chr8	13681244	13727554	7	8	58.33	53.33	5	1	1.21581867871888	0.207801629013265	7.41684200094084
chr8	13727554	14021996	7	8	58.33	53.33	5	1	1.21581867871888	0.207801629013265	7.41684200094084
chr8	14021996	14132641	7	8	58.33	53.33	5	1	1.21581867871888	0.207801629013265	7.41684200094084
chr8	14132641	14397665	7	8	58.33	53.33	5	1	1.21581867871888	0.207801629013265	7.41684200094084
chr8	14397665	14487405	7	8	58.33	53.33	5	1	1.21581867871888	0.207801629013265	7.41684200094084
chr8	14487405	14896249	7	8	58.33	53.33	5	1	1.21581867871888	0.207801629013265	7.41684200094084
chr8	14896249	14964047	7	8	58.33	53.33	5	1	1.21581867871888	0.207801629013265	7.41684200094084
chr8	14964047	15610088	7	8	58.33	53.33	5	1	1.21581867871888	0.207801629013265	7.41684200094084
chr8	15610088	15643516	7	8	58.33	53.33	5	1	1.21581867871888	0.207801629013265	7.41684200094084
chr8	15643516	15712064	7	8	58.33	53.33	5	1	1.21581867871888	0.207801629013265	7.41684200094084
chr8	15712064	15735805	7	8	58.33	53.33	5	1	1.21581867871888	0.207801629013265	7.41684200094084
chr8	15735805	15813827	6	8	50	53.33	-3.33	1	0.879344417371831	0.149009696126216	5.13072248905863
chr8	15813827	15947142	7	8	58.33	53.33	5	1	1.21581867871888	0.207801629013265	7.41684200094084
chr8	15947142	16024303	7	9	58.33	60	-1.67	1	0.935724999493047	0.155031111706706	5.73790937921212
chr8	16024303	16024574	7	8	58.33	53.33	5	1	1.21581867871888	0.207801629013265	7.41684200094084
chr8	16024574	17133277	7	8	58.33	53.33	5	1	1.21581867871888	0.207801629013265	7.41684200094084
chr8	17133277	18065940	7	8	58.33	53.33	5	1	1.21581867871888	0.207801629013265	7.41684200094084
chr8	18065940	18177734	7	8	58.33	53.33	5	1	1.21581867871888	0.207801629013265	7.41684200094084
chr8	18177734	18194456	7	7	58.33	46.67	11.66	0.703567101897968	1.57213637580318	0.272210190575821	9.67965242456006
chr8	18194456	18368519	7	7	58.33	46.67	11.66	0.703567101897968	1.57213637580318	0.272210190575821	9.67965242456006
chr8	18368519	18406269	7	8	58.33	53.33	5	1	1.21581867871888	0.207801629013265	7.41684200094084
chr8	18406269	18435840	6	8	50	53.33	-3.33	1	0.879344417371831	0.149009696126216	5.13072248905863
chr8	18435840	19266496	6	8	50	53.33	-3.33	1	0.879344417371831	0.149009696126216	5.13072248905863
chr8	19266496	19324918	6	8	50	53.33	-3.33	1	0.879344417371831	0.149009696126216	5.13072248905863
chr8	19324918	19364639	6	8	50	53.33	-3.33	1	0.879344417371831	0.149009696126216	5.13072248905863
chr8	19364639	19390012	6	8	50	53.33	-3.33	1	0.879344417371831	0.149009696126216	5.13072248905863
chr8	19390012	19883857	6	8	50	53.33	-3.33	1	0.879344417371831	0.149009696126216	5.13072248905863
chr8	19883857	24970510	6	8	50	53.33	-3.33	1	0.879344417371831	0.149009696126216	5.13072248905863
chr8	24970510	24973309	6	9	50	60	-10	0.706824606272715	0.676863281299622	0.111419422134037	3.96354967876873
chr8	24973309	24974460	7	11	58.33	73.33	-15	0.44790236460717	0.522306789438048	0.0738993737812599	3.40511859736423
chr8	24974460	24993714	8	11	66.67	73.33	-6.66	1	0.735995726519207	0.101331319165948	5.28588567170173
chr8	24993714	25006685	8	10	66.67	66.67	0	1	1	0.152596004746559	6.89766793058542
chr8	25006685	25009122	7	8	58.33	53.33	5	1	1.21581867871888	0.207801629013265	7.41684200094084
chr8	25009122	25076105	6	8	50	53.33	-3.33	1	0.879344417371831	0.149009696126216	5.13072248905863
chr8	25076105	29265522	5	8	41.67	53.33	-11.66	0.703567101897968	0.636077133886756	0.103309494611884	3.67363175450796
chr8	29265522	29353255	6	8	50	53.33	-3.33	1	0.879344417371831	0.149009696126216	5.13072248905863
chr8	29353255	30436894	6	8	50	53.33	-3.33	1	0.879344417371831	0.149009696126216	5.13072248905863
chr8	30436894	31682342	7	8	58.33	53.33	5	1	1.21581867871888	0.207801629013265	7.41684200094084
chr8	31682342	32044719	6	8	50	53.33	-3.33	1	0.879344417371831	0.149009696126216	5.13072248905863
chr8	32044719	32153151	6	7	50	46.67	3.33	1	1.13721083598709	0.194904324319337	6.71097268162314
chr8	32153151	32218068	6	7	50	46.67	3.33	1	1.13721083598709	0.194904324319337	6.71097268162314
chr8	32218068	32714373	6	7	50	46.67	3.33	1	1.13721083598709	0.194904324319337	6.71097268162314
chr8	32714373	33051329	6	7	50	46.67	3.33	1	1.13721083598709	0.194904324319337	6.71097268162314
chr8	33051329	33089645	6	7	50	46.67	3.33	1	1.13721083598709	0.194904324319337	6.71097268162314
chr8	33089645	33093909	6	7	50	46.67	3.33	1	1.13721083598709	0.194904324319337	6.71097268162314
chr8	33093909	33195588	6	7	50	46.67	3.33	1	1.13721083598709	0.194904324319337	6.71097268162314
chr8	33195588	33782331	6	7	50	46.67	3.33	1	1.13721083598709	0.194904324319337	6.71097268162314
chr8	33782331	33801611	6	7	50	46.67	3.33	1	1.13721083598709	0.194904324319337	6.71097268162314
chr8	33801611	34132030	6	6	50	40	10	0.706824606272715	1.47740323286548	0.25229909577181	8.97509591098944
chr8	34132030	34149384	6	6	50	40	10	0.706824606272715	1.47740323286548	0.25229909577181	8.97509591098944
chr8	34149384	34185638	6	6	50	40	10	0.706824606272715	1.47740323286548	0.25229909577181	8.97509591098944
chr8	34185638	34266767	6	6	50	40	10	0.706824606272715	1.47740323286548	0.25229909577181	8.97509591098944
chr8	34266767	34287587	6	6	50	40	10	0.706824606272715	1.47740323286548	0.25229909577181	8.97509591098944
chr8	34287587	34321236	6	6	50	40	10	0.706824606272715	1.47740323286548	0.25229909577181	8.97509591098944
chr8	34321236	34341527	6	6	50	40	10	0.706824606272715	1.47740323286548	0.25229909577181	8.97509591098944
chr8	34341527	34418416	6	6	50	40	10	0.706824606272715	1.47740323286548	0.25229909577181	8.97509591098944
chr8	34418416	34791067	6	6	50	40	10	0.706824606272715	1.47740323286548	0.25229909577181	8.97509591098944
chr8	34791067	34843493	6	6	50	40	10	0.706824606272715	1.47740323286548	0.25229909577181	8.97509591098944
chr8	34843493	34878505	6	6	50	40	10	0.706824606272715	1.47740323286548	0.25229909577181	8.97509591098944
chr8	34878505	34967020	6	6	50	40	10	0.706824606272715	1.47740323286548	0.25229909577181	8.97509591098944
chr8	34967020	34980472	6	6	50	40	10	0.706824606272715	1.47740323286548	0.25229909577181	8.97509591098944
chr8	34980472	35056398	6	6	50	40	10	0.706824606272715	1.47740323286548	0.25229909577181	8.97509591098944
chr8	35056398	35076304	6	6	50	40	10	0.706824606272715	1.47740323286548	0.25229909577181	8.97509591098944
chr8	35076304	35281718	5	6	41.67	40	1.67	1	1.06869005374632	0.17427950389438	6.45031819091794
chr8	35281718	35443161	5	6	41.67	40	1.67	1	1.06869005374632	0.17427950389438	6.45031819091794
chr8	35443161	35811249	5	7	41.67	46.67	-5	1	0.822491065076997	0.134828273256077	4.81228181294077
chr8	35811249	36377874	5	7	41.67	46.67	-5	1	0.822491065076997	0.134828273256077	4.81228181294077
chr8	36377874	36553820	5	7	41.67	46.67	-5	1	0.822491065076997	0.134828273256077	4.81228181294077
chr8	36553820	36750738	5	7	41.67	46.67	-5	1	0.822491065076997	0.134828273256077	4.81228181294077
chr8	36750738	36779532	5	7	41.67	46.67	-5	1	0.822491065076997	0.134828273256077	4.81228181294077
chr8	36779532	36812564	5	6	41.67	40	1.67	1	1.06869005374632	0.17427950389438	6.45031819091794
chr8	36812564	36904725	5	6	41.67	40	1.67	1	1.06869005374632	0.17427950389438	6.45031819091794
chr8	36904725	37012712	5	6	41.67	40	1.67	1	1.06869005374632	0.17427950389438	6.45031819091794
chr8	37012712	37125782	5	5	41.67	33.33	8.34	0.706331045003814	1.40961749118428	0.225248385986854	9.00740258401191
chr8	37125782	37180823	5	5	41.67	33.33	8.34	0.706331045003814	1.40961749118428	0.225248385986854	9.00740258401191
chr8	37180823	37327474	5	5	41.67	33.33	8.34	0.706331045003814	1.40961749118428	0.225248385986854	9.00740258401191
chr8	37327474	37347490	5	4	41.67	26.67	15	0.44790236460717	1.9145835746763	0.293675527417477	13.5319143970011
chr8	37347490	37397896	5	3	41.67	20	21.67	0.398067632850241	2.74313866621835	0.390811808872198	23.4725748771253
chr8	37397896	38272544	4	3	33.33	20	13.33	0.661835748792271	1.94810133866917	0.252245707078244	17.1431914968473
chr8	38272544	39220198	3	3	25	20	5	1	1.3190557122957	0.141539648613133	12.3524244525521
chr8	39220198	39230492	4	3	33.33	20	13.33	0.661835748792271	1.94810133866917	0.252245707078244	17.1431914968473
chr8	39230492	39233131	5	4	41.67	26.67	15	0.44790236460717	1.9145835746763	0.293675527417477	13.5319143970011
chr8	39233131	39365927	7	10	58.33	66.67	-8.34	0.706331045003814	0.709412309547788	0.111019796292329	4.43954346495678
chr8	39365927	39387632	7	10	58.33	66.67	-8.34	0.706331045003814	0.709412309547788	0.111019796292329	4.43954346495678
chr8	39387632	39408354	5	6	41.67	40	1.67	1	1.06869005374632	0.17427950389438	6.45031819091794
chr8	39408354	39408533	5	5	41.67	33.33	8.34	0.706331045003814	1.40961749118428	0.225248385986854	9.00740258401191
chr8	39408533	39429046	5	4	41.67	26.67	15	0.44790236460717	1.9145835746763	0.293675527417477	13.5319143970011
chr8	39429046	39429518	5	4	41.67	26.67	15	0.44790236460717	1.9145835746763	0.293675527417477	13.5319143970011
chr8	39429518	39449618	4	4	33.33	26.67	6.66	1	1.3587035412955	0.189183055046679	9.8686172076999
chr8	39449618	39567338	4	3	33.33	20	13.33	0.661835748792271	1.94810133866917	0.252245707078244	17.1431914968473
chr8	39567338	39728266	4	4	33.33	26.67	6.66	1	1.3587035412955	0.189183055046679	9.8686172076999
chr8	39728266	39804254	4	3	33.33	20	13.33	0.661835748792271	1.94810133866917	0.252245707078244	17.1431914968473
chr8	39804254	40291888	4	2	33.33	13.33	20	0.357487922705314	3.10600891093169	0.350115025107368	41.9022451732562
chr8	40291888	40463621	3	2	25	13.33	11.67	0.628019323671498	2.10423275818784	0.197721861426734	30.1004194434481
chr8	40463621	41000086	3	1	25	6.67	18.33	0.294017094017094	4.40794622373999	0.299826866317738	261.639104159587
chr8	41000086	41189718	3	0	25	0	25	0.0752136752136752	Inf	0.553645958384501	Inf
chr8	41189718	42360007	3	1	25	6.67	18.33	0.294017094017094	4.40794622373999	0.299826866317738	261.639104159587
chr8	42360007	43824061	3	2	25	13.33	11.67	0.628019323671498	2.10423275818784	0.197721861426734	30.1004194434481
chr8	43824061	46847522	0	0	0	0	0	1	0	0	Inf
chr8	46847522	49509263	2	0	16.67	0	16.67	0.188034188034188	Inf	0.23994069514232	Inf
chr8	49509263	49577822	2	0	16.67	0	16.67	0.188034188034188	Inf	0.23994069514232	Inf
chr8	49577822	50090568	2	0	16.67	0	16.67	0.188034188034188	Inf	0.23994069514232	Inf
chr8	50090568	50128794	2	0	16.67	0	16.67	0.188034188034188	Inf	0.23994069514232	Inf
chr8	50128794	50133480	2	0	16.67	0	16.67	0.188034188034188	Inf	0.23994069514232	Inf
chr8	50133480	50943008	2	1	16.67	6.67	10	0.569230769230769	2.69485200278592	0.124136140613192	176.548372873294
chr8	50943008	51328228	2	0	16.67	0	16.67	0.188034188034188	Inf	0.23994069514232	Inf
chr8	51328228	51460129	2	0	16.67	0	16.67	0.188034188034188	Inf	0.23994069514232	Inf
chr8	51460129	52038241	2	0	16.67	0	16.67	0.188034188034188	Inf	0.23994069514232	Inf
chr8	52038241	52148175	2	0	16.67	0	16.67	0.188034188034188	Inf	0.23994069514232	Inf
chr8	52148175	52674528	2	0	16.67	0	16.67	0.188034188034188	Inf	0.23994069514232	Inf
chr8	52674528	52854046	2	0	16.67	0	16.67	0.188034188034188	Inf	0.23994069514232	Inf
chr8	52854046	52893455	2	0	16.67	0	16.67	0.188034188034188	Inf	0.23994069514232	Inf
chr8	52893455	53017401	2	0	16.67	0	16.67	0.188034188034188	Inf	0.23994069514232	Inf
chr8	53017401	53411601	2	0	16.67	0	16.67	0.188034188034188	Inf	0.23994069514232	Inf
chr8	53411601	53417695	2	0	16.67	0	16.67	0.188034188034188	Inf	0.23994069514232	Inf
chr8	53417695	54781370	3	0	25	0	25	0.0752136752136752	Inf	0.553645958384501	Inf
chr8	54781370	54880449	3	1	25	6.67	18.33	0.294017094017094	4.40794622373999	0.299826866317738	261.639104159587
chr8	54880449	55001762	2	0	16.67	0	16.67	0.188034188034188	Inf	0.23994069514232	Inf
chr8	55001762	57855153	1	0	8.33	0	8.33	0.444444444444445	Inf	0.0320509965820313	Inf
chr8	57855153	57978312	1	1	8.33	6.67	1.66	1	1.26130469840658	0.0148842175286	106.848309701706
chr8	57978312	76574054	1	0	8.33	0	8.33	0.444444444444445	Inf	0.0320509965820313	Inf
chr8	76574054	92976309	1	0	8.33	0	8.33	0.444444444444445	Inf	0.0320509965820313	Inf
chr8	92976309	93510633	0	0	0	0	0	1	0	0	Inf
chr8	93510633	94357605	1	0	8.33	0	8.33	0.444444444444445	Inf	0.0320509965820313	Inf
chr8	94357605	96145545	2	0	16.67	0	16.67	0.188034188034188	Inf	0.23994069514232	Inf
chr8	96145545	102589913	1	0	8.33	0	8.33	0.444444444444445	Inf	0.0320509965820313	Inf
chr8	102589913	105214534	2	0	16.67	0	16.67	0.188034188034188	Inf	0.23994069514232	Inf
chr8	105214534	106363035	2	0	16.67	0	16.67	0.188034188034188	Inf	0.23994069514232	Inf
chr8	106363035	111597105	1	0	8.33	0	8.33	0.444444444444445	Inf	0.0320509965820313	Inf
chr8	111597105	119481086	0	0	0	0	0	1	0	0	Inf
chr8	119481086	121013814	1	0	8.33	0	8.33	0.444444444444445	Inf	0.0320509965820313	Inf
chr8	121013814	132146872	0	0	0	0	0	1	0	0	Inf
chr8	132146872	137687975	1	0	8.33	0	8.33	0.444444444444445	Inf	0.0320509965820313	Inf
chr8	137687975	137862306	2	0	16.67	0	16.67	0.188034188034188	Inf	0.23994069514232	Inf
chr8	137862306	142284654	1	0	8.33	0	8.33	0.444444444444445	Inf	0.0320509965820313	Inf
chr8	142284654	143811903	0	0	0	0	0	1	0	0	Inf
chr8	143811903	144671557	1	0	8.33	0	8.33	0.444444444444445	Inf	0.0320509965820313	Inf
chr9	0	359124	1	2	8.33	13.33	-5	1	0.602138072302853	0.00919935448223762	13.066909643704
chr9	359124	393589	1	2	8.33	13.33	-5	1	0.602138072302853	0.00919935448223762	13.066909643704
chr9	393589	404114	1	2	8.33	13.33	-5	1	0.602138072302853	0.00919935448223762	13.066909643704
chr9	404114	789985	1	2	8.33	13.33	-5	1	0.602138072302853	0.00919935448223762	13.066909643704
chr9	789985	849674	1	2	8.33	13.33	-5	1	0.602138072302853	0.00919935448223762	13.066909643704
chr9	849674	983278	1	3	8.33	20	-11.67	0.605128205128205	0.376559685616611	0.00636492752879973	5.52577021690199
chr9	983278	2457012	1	2	8.33	13.33	-5	1	0.602138072302853	0.00919935448223762	13.066909643704
chr9	2457012	4115223	2	2	16.67	13.33	3.34	1	1.28730507094467	0.0801285803890371	20.7193274603319
chr9	4115223	4173094	2	2	16.67	13.33	3.34	1	1.28730507094467	0.0801285803890371	20.7193274603319
chr9	4173094	6638052	2	2	16.67	13.33	3.34	1	1.28730507094467	0.0801285803890371	20.7193274603319
chr9	6638052	6919109	3	2	25	13.33	11.67	0.628019323671498	2.10423275818784	0.197721861426734	30.1004194434481
chr9	6919109	13710271	2	2	16.67	13.33	3.34	1	1.28730507094467	0.0801285803890371	20.7193274603319
chr9	13710271	13801061	2	2	16.67	13.33	3.34	1	1.28730507094467	0.0801285803890371	20.7193274603319
chr9	13801061	17222079	2	2	16.67	13.33	3.34	1	1.28730507094467	0.0801285803890371	20.7193274603319
chr9	17222079	17321296	2	3	16.67	20	-3.33	1	0.80658240054602	0.0567040160503527	8.58673564806531
chr9	17321296	18927472	2	2	16.67	13.33	3.34	1	1.28730507094467	0.0801285803890371	20.7193274603319
chr9	18927472	21152329	2	2	16.67	13.33	3.34	1	1.28730507094467	0.0801285803890371	20.7193274603319
chr9	21152329	21280881	2	2	16.67	13.33	3.34	1	1.28730507094467	0.0801285803890371	20.7193274603319
chr9	21280881	21692454	2	2	16.67	13.33	3.34	1	1.28730507094467	0.0801285803890371	20.7193274603319
chr9	21692454	21807279	2	2	16.67	13.33	3.34	1	1.28730507094467	0.0801285803890371	20.7193274603319
chr9	21807279	25256535	2	2	16.67	13.33	3.34	1	1.28730507094467	0.0801285803890371	20.7193274603319
chr9	25256535	25351554	2	3	16.67	20	-3.33	1	0.80658240054602	0.0567040160503527	8.58673564806531
chr9	25351554	26797500	2	2	16.67	13.33	3.34	1	1.28730507094467	0.0801285803890371	20.7193274603319
chr9	26797500	27956521	1	2	8.33	13.33	-5	1	0.602138072302853	0.00919935448223762	13.066909643704
chr9	27956521	29201201	1	3	8.33	20	-11.67	0.605128205128205	0.376559685616611	0.00636492752879973	5.52577021690199
chr9	29201201	30500776	2	3	16.67	20	-3.33	1	0.80658240054602	0.0567040160503527	8.58673564806531
chr9	30500776	30506270	2	2	16.67	13.33	3.34	1	1.28730507094467	0.0801285803890371	20.7193274603319
chr9	30506270	30592075	2	2	16.67	13.33	3.34	1	1.28730507094467	0.0801285803890371	20.7193274603319
chr9	30592075	30677408	2	3	16.67	20	-3.33	1	0.80658240054602	0.0567040160503527	8.58673564806531
chr9	30677408	31118337	2	3	16.67	20	-3.33	1	0.80658240054602	0.0567040160503527	8.58673564806531
chr9	31118337	31175153	2	3	16.67	20	-3.33	1	0.80658240054602	0.0567040160503527	8.58673564806531
chr9	31175153	31233004	2	3	16.67	20	-3.33	1	0.80658240054602	0.0567040160503527	8.58673564806531
chr9	31233004	31233311	2	3	16.67	20	-3.33	1	0.80658240054602	0.0567040160503527	8.58673564806531
chr9	31233311	31250783	2	2	16.67	13.33	3.34	1	1.28730507094467	0.0801285803890371	20.7193274603319
chr9	31250783	31366470	1	2	8.33	13.33	-5	1	0.602138072302853	0.00919935448223762	13.066909643704
chr9	31366470	31445701	1	3	8.33	20	-11.67	0.605128205128205	0.376559685616611	0.00636492752879973	5.52577021690199
chr9	31445701	34665424	1	2	8.33	13.33	-5	1	0.602138072302853	0.00919935448223762	13.066909643704
chr9	34665424	47217189	2	2	16.67	13.33	3.34	1	1.28730507094467	0.0801285803890371	20.7193274603319
chr9	47217189	65519617	0	0	0	0	0	1	0	0	Inf
chr9	65519617	71849953	2	2	16.67	13.33	3.34	1	1.28730507094467	0.0801285803890371	20.7193274603319
chr9	71849953	71973319	2	2	16.67	13.33	3.34	1	1.28730507094467	0.0801285803890371	20.7193274603319
chr9	71973319	73793856	2	2	16.67	13.33	3.34	1	1.28730507094467	0.0801285803890371	20.7193274603319
chr9	73793856	73894182	2	2	16.67	13.33	3.34	1	1.28730507094467	0.0801285803890371	20.7193274603319
chr9	73894182	73926136	2	2	16.67	13.33	3.34	1	1.28730507094467	0.0801285803890371	20.7193274603319
chr9	73926136	74954720	2	2	16.67	13.33	3.34	1	1.28730507094467	0.0801285803890371	20.7193274603319
chr9	74954720	75148817	2	2	16.67	13.33	3.34	1	1.28730507094467	0.0801285803890371	20.7193274603319
chr9	75148817	75194522	2	3	16.67	20	-3.33	1	0.80658240054602	0.0567040160503527	8.58673564806531
chr9	75194522	75286510	2	3	16.67	20	-3.33	1	0.80658240054602	0.0567040160503527	8.58673564806531
chr9	75286510	75361129	2	3	16.67	20	-3.33	1	0.80658240054602	0.0567040160503527	8.58673564806531
chr9	75361129	75659394	2	3	16.67	20	-3.33	1	0.80658240054602	0.0567040160503527	8.58673564806531
chr9	75659394	76732448	2	2	16.67	13.33	3.34	1	1.28730507094467	0.0801285803890371	20.7193274603319
chr9	76732448	76913552	2	2	16.67	13.33	3.34	1	1.28730507094467	0.0801285803890371	20.7193274603319
chr9	76913552	76969454	2	2	16.67	13.33	3.34	1	1.28730507094467	0.0801285803890371	20.7193274603319
chr9	76969454	78503987	2	2	16.67	13.33	3.34	1	1.28730507094467	0.0801285803890371	20.7193274603319
chr9	78503987	78572049	2	2	16.67	13.33	3.34	1	1.28730507094467	0.0801285803890371	20.7193274603319
chr9	78572049	78948701	2	2	16.67	13.33	3.34	1	1.28730507094467	0.0801285803890371	20.7193274603319
chr9	78948701	81474535	2	2	16.67	13.33	3.34	1	1.28730507094467	0.0801285803890371	20.7193274603319
chr9	81474535	81607149	2	2	16.67	13.33	3.34	1	1.28730507094467	0.0801285803890371	20.7193274603319
chr9	81607149	84166971	2	2	16.67	13.33	3.34	1	1.28730507094467	0.0801285803890371	20.7193274603319
chr9	84166971	84263807	2	1	16.67	6.67	10	0.569230769230769	2.69485200278592	0.124136140613192	176.548372873294
chr9	84263807	87894387	2	2	16.67	13.33	3.34	1	1.28730507094467	0.0801285803890371	20.7193274603319
chr9	87894387	87996127	2	2	16.67	13.33	3.34	1	1.28730507094467	0.0801285803890371	20.7193274603319
chr9	87996127	88721600	2	2	16.67	13.33	3.34	1	1.28730507094467	0.0801285803890371	20.7193274603319
chr9	88721600	89268129	2	2	16.67	13.33	3.34	1	1.28730507094467	0.0801285803890371	20.7193274603319
chr9	89268129	89352198	2	2	16.67	13.33	3.34	1	1.28730507094467	0.0801285803890371	20.7193274603319
chr9	89352198	89369304	2	2	16.67	13.33	3.34	1	1.28730507094467	0.0801285803890371	20.7193274603319
chr9	89369304	89747400	2	2	16.67	13.33	3.34	1	1.28730507094467	0.0801285803890371	20.7193274603319
chr9	89747400	89817192	2	2	16.67	13.33	3.34	1	1.28730507094467	0.0801285803890371	20.7193274603319
chr9	89817192	89952062	2	2	16.67	13.33	3.34	1	1.28730507094467	0.0801285803890371	20.7193274603319
chr9	89952062	90037042	2	2	16.67	13.33	3.34	1	1.28730507094467	0.0801285803890371	20.7193274603319
chr9	90037042	90319389	2	2	16.67	13.33	3.34	1	1.28730507094467	0.0801285803890371	20.7193274603319
chr9	90319389	90413627	2	2	16.67	13.33	3.34	1	1.28730507094467	0.0801285803890371	20.7193274603319
chr9	90413627	91225784	2	2	16.67	13.33	3.34	1	1.28730507094467	0.0801285803890371	20.7193274603319
chr9	91225784	92301013	1	2	8.33	13.33	-5	1	0.602138072302853	0.00919935448223762	13.066909643704
chr9	92301013	92479383	1	2	8.33	13.33	-5	1	0.602138072302853	0.00919935448223762	13.066909643704
chr9	92479383	92685918	1	2	8.33	13.33	-5	1	0.602138072302853	0.00919935448223762	13.066909643704
chr9	92685918	93130781	1	2	8.33	13.33	-5	1	0.602138072302853	0.00919935448223762	13.066909643704
chr9	93130781	93215723	1	2	8.33	13.33	-5	1	0.602138072302853	0.00919935448223762	13.066909643704
chr9	93215723	94202430	1	2	8.33	13.33	-5	1	0.602138072302853	0.00919935448223762	13.066909643704
chr9	94202430	94294587	1	2	8.33	13.33	-5	1	0.602138072302853	0.00919935448223762	13.066909643704
chr9	94294587	94638449	1	2	8.33	13.33	-5	1	0.602138072302853	0.00919935448223762	13.066909643704
chr9	94638449	95942191	1	2	8.33	13.33	-5	1	0.602138072302853	0.00919935448223762	13.066909643704
chr9	95942191	100212235	1	2	8.33	13.33	-5	1	0.602138072302853	0.00919935448223762	13.066909643704
chr9	100212235	100353486	2	2	16.67	13.33	3.34	1	1.28730507094467	0.0801285803890371	20.7193274603319
chr9	100353486	102667242	2	2	16.67	13.33	3.34	1	1.28730507094467	0.0801285803890371	20.7193274603319
chr9	102667242	104599503	2	2	16.67	13.33	3.34	1	1.28730507094467	0.0801285803890371	20.7193274603319
chr9	104599503	105763030	2	2	16.67	13.33	3.34	1	1.28730507094467	0.0801285803890371	20.7193274603319
chr9	105763030	105833872	2	3	16.67	20	-3.33	1	0.80658240054602	0.0567040160503527	8.58673564806531
chr9	105833872	106102346	2	2	16.67	13.33	3.34	1	1.28730507094467	0.0801285803890371	20.7193274603319
chr9	106102346	107114285	2	2	16.67	13.33	3.34	1	1.28730507094467	0.0801285803890371	20.7193274603319
chr9	107114285	107117502	3	2	25	13.33	11.67	0.628019323671498	2.10423275818784	0.197721861426734	30.1004194434481
chr9	107117502	107261890	3	2	25	13.33	11.67	0.628019323671498	2.10423275818784	0.197721861426734	30.1004194434481
chr9	107261890	107615230	3	2	25	13.33	11.67	0.628019323671498	2.10423275818784	0.197721861426734	30.1004194434481
chr9	107615230	110852658	2	2	16.67	13.33	3.34	1	1.28730507094467	0.0801285803890371	20.7193274603319
chr9	110852658	110941042	1	2	8.33	13.33	-5	1	0.602138072302853	0.00919935448223762	13.066909643704
chr9	110941042	113577161	2	2	16.67	13.33	3.34	1	1.28730507094467	0.0801285803890371	20.7193274603319
chr9	113577161	113667009	2	3	16.67	20	-3.33	1	0.80658240054602	0.0567040160503527	8.58673564806531
chr9	113667009	116463761	2	2	16.67	13.33	3.34	1	1.28730507094467	0.0801285803890371	20.7193274603319
chr9	116463761	129027668	2	2	16.67	13.33	3.34	1	1.28730507094467	0.0801285803890371	20.7193274603319
chr9	129027668	141213431	1	2	8.33	13.33	-5	1	0.602138072302853	0.00919935448223762	13.066909643704
chr10	0	1154629	3	0	25	0	25	0.0752136752136752	Inf	0.553645958384501	Inf
chr10	1154629	4984207	2	0	16.67	0	16.67	0.188034188034188	Inf	0.23994069514232	Inf
chr10	4984207	5121490	1	0	8.33	0	8.33	0.444444444444445	Inf	0.0320509965820313	Inf
chr10	5121490	8710512	2	0	16.67	0	16.67	0.188034188034188	Inf	0.23994069514232	Inf
chr10	8710512	8770855	2	0	16.67	0	16.67	0.188034188034188	Inf	0.23994069514232	Inf
chr10	8770855	9376532	2	0	16.67	0	16.67	0.188034188034188	Inf	0.23994069514232	Inf
chr10	9376532	9485713	2	0	16.67	0	16.67	0.188034188034188	Inf	0.23994069514232	Inf
chr10	9485713	12133592	2	0	16.67	0	16.67	0.188034188034188	Inf	0.23994069514232	Inf
chr10	12133592	13049525	1	0	8.33	0	8.33	0.444444444444445	Inf	0.0320509965820313	Inf
chr10	13049525	13061538	1	1	8.33	6.67	1.66	1	1.26130469840658	0.0148842175286	106.848309701706
chr10	13061538	14945378	1	0	8.33	0	8.33	0.444444444444445	Inf	0.0320509965820313	Inf
chr10	14945378	18754456	2	0	16.67	0	16.67	0.188034188034188	Inf	0.23994069514232	Inf
chr10	18754456	19838670	2	1	16.67	6.67	10	0.569230769230769	2.69485200278592	0.124136140613192	176.548372873294
chr10	19838670	25340618	2	0	16.67	0	16.67	0.188034188034188	Inf	0.23994069514232	Inf
chr10	25340618	26221030	1	0	8.33	0	8.33	0.444444444444445	Inf	0.0320509965820313	Inf
chr10	26221030	27319076	2	0	16.67	0	16.67	0.188034188034188	Inf	0.23994069514232	Inf
chr10	27319076	34934393	1	0	8.33	0	8.33	0.444444444444445	Inf	0.0320509965820313	Inf
chr10	34934393	35146608	2	0	16.67	0	16.67	0.188034188034188	Inf	0.23994069514232	Inf
chr10	35146608	37038649	2	0	16.67	0	16.67	0.188034188034188	Inf	0.23994069514232	Inf
chr10	37038649	39076234	2	0	16.67	0	16.67	0.188034188034188	Inf	0.23994069514232	Inf
chr10	39076234	42433540	0	0	0	0	0	1	0	0	Inf
chr10	42433540	44014423	1	0	8.33	0	8.33	0.444444444444445	Inf	0.0320509965820313	Inf
chr10	44014423	44113876	2	0	16.67	0	16.67	0.188034188034188	Inf	0.23994069514232	Inf
chr10	44113876	44399993	1	0	8.33	0	8.33	0.444444444444445	Inf	0.0320509965820313	Inf
chr10	44399993	45205571	2	0	16.67	0	16.67	0.188034188034188	Inf	0.23994069514232	Inf
chr10	45205571	45576104	2	1	16.67	6.67	10	0.569230769230769	2.69485200278592	0.124136140613192	176.548372873294
chr10	45576104	46682676	2	1	16.67	6.67	10	0.569230769230769	2.69485200278592	0.124136140613192	176.548372873294
chr10	46682676	47414043	2	2	16.67	13.33	3.34	1	1.28730507094467	0.0801285803890371	20.7193274603319
chr10	47414043	52723617	2	1	16.67	6.67	10	0.569230769230769	2.69485200278592	0.124136140613192	176.548372873294
chr10	52723617	52821835	2	0	16.67	0	16.67	0.188034188034188	Inf	0.23994069514232	Inf
chr10	52821835	53271449	2	1	16.67	6.67	10	0.569230769230769	2.69485200278592	0.124136140613192	176.548372873294
chr10	53271449	57891855	2	0	16.67	0	16.67	0.188034188034188	Inf	0.23994069514232	Inf
chr10	57891855	58285408	3	0	25	0	25	0.0752136752136752	Inf	0.553645958384501	Inf
chr10	58285408	58544685	3	0	25	0	25	0.0752136752136752	Inf	0.553645958384501	Inf
chr10	58544685	59366282	2	0	16.67	0	16.67	0.188034188034188	Inf	0.23994069514232	Inf
chr10	59366282	59425129	2	0	16.67	0	16.67	0.188034188034188	Inf	0.23994069514232	Inf
chr10	59425129	60195462	2	0	16.67	0	16.67	0.188034188034188	Inf	0.23994069514232	Inf
chr10	60195462	60342276	2	0	16.67	0	16.67	0.188034188034188	Inf	0.23994069514232	Inf
chr10	60342276	60511860	2	0	16.67	0	16.67	0.188034188034188	Inf	0.23994069514232	Inf
chr10	60511860	60588298	2	0	16.67	0	16.67	0.188034188034188	Inf	0.23994069514232	Inf
chr10	60588298	60983487	2	0	16.67	0	16.67	0.188034188034188	Inf	0.23994069514232	Inf
chr10	60983487	62635690	3	0	25	0	25	0.0752136752136752	Inf	0.553645958384501	Inf
chr10	62635690	62785860	3	0	25	0	25	0.0752136752136752	Inf	0.553645958384501	Inf
chr10	62785860	62825012	3	0	25	0	25	0.0752136752136752	Inf	0.553645958384501	Inf
chr10	62825012	63433027	3	0	25	0	25	0.0752136752136752	Inf	0.553645958384501	Inf
chr10	63433027	64672250	2	0	16.67	0	16.67	0.188034188034188	Inf	0.23994069514232	Inf
chr10	64672250	64674664	2	1	16.67	6.67	10	0.569230769230769	2.69485200278592	0.124136140613192	176.548372873294
chr10	64674664	64750603	2	1	16.67	6.67	10	0.569230769230769	2.69485200278592	0.124136140613192	176.548372873294
chr10	64750603	64829755	2	1	16.67	6.67	10	0.569230769230769	2.69485200278592	0.124136140613192	176.548372873294
chr10	64829755	67292512	2	0	16.67	0	16.67	0.188034188034188	Inf	0.23994069514232	Inf
chr10	67292512	67326107	3	1	25	6.67	18.33	0.294017094017094	4.40794622373999	0.299826866317738	261.639104159587
chr10	67326107	67477160	2	0	16.67	0	16.67	0.188034188034188	Inf	0.23994069514232	Inf
chr10	67477160	67548343	3	0	25	0	25	0.0752136752136752	Inf	0.553645958384501	Inf
chr10	67548343	68843454	2	0	16.67	0	16.67	0.188034188034188	Inf	0.23994069514232	Inf
chr10	68843454	68925549	2	0	16.67	0	16.67	0.188034188034188	Inf	0.23994069514232	Inf
chr10	68925549	73722429	2	0	16.67	0	16.67	0.188034188034188	Inf	0.23994069514232	Inf
chr10	73722429	73883622	3	0	25	0	25	0.0752136752136752	Inf	0.553645958384501	Inf
chr10	73883622	74282549	4	0	33.33	0	33.33	0.0282051282051282	Inf	0.947726676265331	Inf
chr10	74282549	74520799	4	0	33.33	0	33.33	0.0282051282051282	Inf	0.947726676265331	Inf
chr10	74520799	74661540	4	0	33.33	0	33.33	0.0282051282051282	Inf	0.947726676265331	Inf
chr10	74661540	74665750	3	0	25	0	25	0.0752136752136752	Inf	0.553645958384501	Inf
chr10	74665750	78293985	2	0	16.67	0	16.67	0.188034188034188	Inf	0.23994069514232	Inf
chr10	78293985	78405700	2	0	16.67	0	16.67	0.188034188034188	Inf	0.23994069514232	Inf
chr10	78405700	78631194	2	0	16.67	0	16.67	0.188034188034188	Inf	0.23994069514232	Inf
chr10	78631194	80701451	3	0	25	0	25	0.0752136752136752	Inf	0.553645958384501	Inf
chr10	80701451	83903152	2	0	16.67	0	16.67	0.188034188034188	Inf	0.23994069514232	Inf
chr10	83903152	88849986	3	0	25	0	25	0.0752136752136752	Inf	0.553645958384501	Inf
chr10	88849986	89496985	3	0	25	0	25	0.0752136752136752	Inf	0.553645958384501	Inf
chr10	89496985	89701024	3	1	25	6.67	18.33	0.294017094017094	4.40794622373999	0.299826866317738	261.639104159587
chr10	89701024	89768335	4	1	33.33	6.67	26.66	0.138981791155704	6.50691364821674	0.524901478966971	367.842758177488
chr10	89768335	89817456	3	1	25	6.67	18.33	0.294017094017094	4.40794622373999	0.299826866317738	261.639104159587
chr10	89817456	113612778	3	0	25	0	25	0.0752136752136752	Inf	0.553645958384501	Inf
chr10	113612778	114921010	3	1	25	6.67	18.33	0.294017094017094	4.40794622373999	0.299826866317738	261.639104159587
chr10	114921010	115400078	3	2	25	13.33	11.67	0.628019323671498	2.10423275818784	0.197721861426734	30.1004194434481
chr10	115400078	115827382	3	1	25	6.67	18.33	0.294017094017094	4.40794622373999	0.299826866317738	261.639104159587
chr10	115827382	115844826	4	1	33.33	6.67	26.66	0.138981791155704	6.50691364821674	0.524901478966971	367.842758177488
chr10	115844826	117260765	4	0	33.33	0	33.33	0.0282051282051282	Inf	0.947726676265331	Inf
chr10	117260765	117414615	5	0	41.67	0	41.67	0.00981047937569678	Inf	1.43543635672283	Inf
chr10	117414615	118322001	4	0	33.33	0	33.33	0.0282051282051282	Inf	0.947726676265331	Inf
chr10	118322001	118556203	3	0	25	0	25	0.0752136752136752	Inf	0.553645958384501	Inf
chr10	118556203	135534747	3	1	25	6.67	18.33	0.294017094017094	4.40794622373999	0.299826866317738	261.639104159587
chr11	4967313	4967386	0	1	0	6.67	-6.67	1	0	0	48.7136550464301
chr11	4967386	4977738	0	3	0	20	-20	0.230769230769231	0	0	2.93163654774379
chr11	4977738	4980649	0	2	0	13.33	-13.33	0.487179487179487	0	0	6.63043505261078
chr11	4980649	5780724	0	0	0	0	0	1	0	0	Inf
chr11	5780724	5821272	0	1	0	6.67	-6.67	1	0	0	48.7136550464301
chr11	5821272	6468762	0	0	0	0	0	1	0	0	Inf
chr11	6468762	7360201	1	0	8.33	0	8.33	0.444444444444445	Inf	0.0320509965820313	Inf
chr11	7360201	22656537	0	0	0	0	0	1	0	0	Inf
chr11	22656537	39094276	1	0	8.33	0	8.33	0.444444444444445	Inf	0.0320509965820313	Inf
chr11	39094276	39282460	1	1	8.33	6.67	1.66	1	1.26130469840658	0.0148842175286	106.848309701706
chr11	39282460	43499550	1	0	8.33	0	8.33	0.444444444444445	Inf	0.0320509965820313	Inf
chr11	43499550	45985919	0	0	0	0	0	1	0	0	Inf
chr11	45985919	45988876	1	0	8.33	0	8.33	0.444444444444445	Inf	0.0320509965820313	Inf
chr11	45988876	46379102	2	0	16.67	0	16.67	0.188034188034188	Inf	0.23994069514232	Inf
chr11	46379102	48144326	1	0	8.33	0	8.33	0.444444444444445	Inf	0.0320509965820313	Inf
chr11	48144326	50282301	0	0	0	0	0	1	0	0	Inf
chr11	50282301	51564440	1	0	8.33	0	8.33	0.444444444444445	Inf	0.0320509965820313	Inf
chr11	51564440	54701633	0	0	0	0	0	1	0	0	Inf
chr11	54701633	55132508	1	0	8.33	0	8.33	0.444444444444445	Inf	0.0320509965820313	Inf
chr11	55132508	55629592	1	1	8.33	6.67	1.66	1	1.26130469840658	0.0148842175286	106.848309701706
chr11	55629592	58271667	1	1	8.33	6.67	1.66	1	1.26130469840658	0.0148842175286	106.848309701706
chr11	58271667	59807340	0	1	0	6.67	-6.67	1	0	0	48.7136550464301
chr11	59807340	59824375	1	1	8.33	6.67	1.66	1	1.26130469840658	0.0148842175286	106.848309701706
chr11	59824375	59866110	1	1	8.33	6.67	1.66	1	1.26130469840658	0.0148842175286	106.848309701706
chr11	59866110	62174703	0	1	0	6.67	-6.67	1	0	0	48.7136550464301
chr11	62174703	62801846	1	1	8.33	6.67	1.66	1	1.26130469840658	0.0148842175286	106.848309701706
chr11	62801846	62916111	0	1	0	6.67	-6.67	1	0	0	48.7136550464301
chr11	62916111	63075427	1	1	8.33	6.67	1.66	1	1.26130469840658	0.0148842175286	106.848309701706
chr11	63075427	76555928	0	1	0	6.67	-6.67	1	0	0	48.7136550464301
chr11	76555928	76748410	1	1	8.33	6.67	1.66	1	1.26130469840658	0.0148842175286	106.848309701706
chr11	76748410	117326990	0	1	0	6.67	-6.67	1	0	0	48.7136550464301
chr11	117326990	117433852	0	2	0	13.33	-13.33	0.487179487179487	0	0	6.63043505261078
chr11	117433852	118457453	0	1	0	6.67	-6.67	1	0	0	48.7136550464301
chr11	118457453	121530137	0	2	0	13.33	-13.33	0.487179487179487	0	0	6.63043505261078
chr11	121530137	121661463	0	3	0	20	-20	0.230769230769231	0	0	2.93163654774379
chr11	121661463	135006516	0	2	0	13.33	-13.33	0.487179487179487	0	0	6.63043505261078
chr14	19002112	20391584	0	3	0	20	-20	0.230769230769231	0	0	2.93163654774379
chr14	20391584	20421253	1	3	8.33	20	-11.67	0.605128205128205	0.376559685616611	0.00636492752879973	5.52577021690199
chr14	20421253	21624156	2	3	16.67	20	-3.33	1	0.80658240054602	0.0567040160503527	8.58673564806531
chr14	21624156	21786138	2	3	16.67	20	-3.33	1	0.80658240054602	0.0567040160503527	8.58673564806531
chr14	21786138	22079020	2	3	16.67	20	-3.33	1	0.80658240054602	0.0567040160503527	8.58673564806531
chr14	22079020	40122556	2	3	16.67	20	-3.33	1	0.80658240054602	0.0567040160503527	8.58673564806531
chr14	40122556	41121394	3	3	25	20	5	1	1.3190557122957	0.141539648613133	12.3524244525521
chr14	41121394	41284584	3	4	25	26.67	-1.67	1	0.91963655697017	0.105770275142384	7.11824769427429
chr14	41284584	41577230	3	3	25	20	5	1	1.3190557122957	0.141539648613133	12.3524244525521
chr14	41577230	41676792	3	4	25	26.67	-1.67	1	0.91963655697017	0.105770275142384	7.11824769427429
chr14	41676792	49804506	3	3	25	20	5	1	1.3190557122957	0.141539648613133	12.3524244525521
chr14	49804506	49916442	3	3	25	20	5	1	1.3190557122957	0.141539648613133	12.3524244525521
chr14	49916442	49987130	3	3	25	20	5	1	1.3190557122957	0.141539648613133	12.3524244525521
chr14	49987130	55046470	2	3	16.67	20	-3.33	1	0.80658240054602	0.0567040160503527	8.58673564806531
chr14	55046470	55148765	2	3	16.67	20	-3.33	1	0.80658240054602	0.0567040160503527	8.58673564806531
chr14	55148765	56695894	2	3	16.67	20	-3.33	1	0.80658240054602	0.0567040160503527	8.58673564806531
chr14	56695894	59340317	2	3	16.67	20	-3.33	1	0.80658240054602	0.0567040160503527	8.58673564806531
chr14	59340317	60927177	2	3	16.67	20	-3.33	1	0.80658240054602	0.0567040160503527	8.58673564806531
chr14	60927177	61058639	2	3	16.67	20	-3.33	1	0.80658240054602	0.0567040160503527	8.58673564806531
chr14	61058639	64328760	2	3	16.67	20	-3.33	1	0.80658240054602	0.0567040160503527	8.58673564806531
chr14	64328760	64414434	2	3	16.67	20	-3.33	1	0.80658240054602	0.0567040160503527	8.58673564806531
chr14	64414434	65353919	2	3	16.67	20	-3.33	1	0.80658240054602	0.0567040160503527	8.58673564806531
chr14	65353919	66818835	2	3	16.67	20	-3.33	1	0.80658240054602	0.0567040160503527	8.58673564806531
chr14	66818835	67034061	2	3	16.67	20	-3.33	1	0.80658240054602	0.0567040160503527	8.58673564806531
chr14	67034061	67097712	2	3	16.67	20	-3.33	1	0.80658240054602	0.0567040160503527	8.58673564806531
chr14	67097712	67135915	3	3	25	20	5	1	1.3190557122957	0.141539648613133	12.3524244525521
chr14	67135915	67314985	3	3	25	20	5	1	1.3190557122957	0.141539648613133	12.3524244525521
chr14	67314985	67352509	2	3	16.67	20	-3.33	1	0.80658240054602	0.0567040160503527	8.58673564806531
chr14	67352509	67851604	2	3	16.67	20	-3.33	1	0.80658240054602	0.0567040160503527	8.58673564806531
chr14	67851604	67874291	2	3	16.67	20	-3.33	1	0.80658240054602	0.0567040160503527	8.58673564806531
chr14	67874291	67877571	2	3	16.67	20	-3.33	1	0.80658240054602	0.0567040160503527	8.58673564806531
chr14	67877571	67948623	2	3	16.67	20	-3.33	1	0.80658240054602	0.0567040160503527	8.58673564806531
chr14	67948623	69006683	2	3	16.67	20	-3.33	1	0.80658240054602	0.0567040160503527	8.58673564806531
chr14	69006683	69054656	2	3	16.67	20	-3.33	1	0.80658240054602	0.0567040160503527	8.58673564806531
chr14	69054656	69523577	1	3	8.33	20	-11.67	0.605128205128205	0.376559685616611	0.00636492752879973	5.52577021690199
chr14	69523577	69706375	2	3	16.67	20	-3.33	1	0.80658240054602	0.0567040160503527	8.58673564806531
chr14	69706375	71619294	2	3	16.67	20	-3.33	1	0.80658240054602	0.0567040160503527	8.58673564806531
chr14	71619294	80606889	2	3	16.67	20	-3.33	1	0.80658240054602	0.0567040160503527	8.58673564806531
chr14	80606889	80782256	2	3	16.67	20	-3.33	1	0.80658240054602	0.0567040160503527	8.58673564806531
chr14	80782256	82184529	2	3	16.67	20	-3.33	1	0.80658240054602	0.0567040160503527	8.58673564806531
chr14	82184529	86302487	2	3	16.67	20	-3.33	1	0.80658240054602	0.0567040160503527	8.58673564806531
chr14	86302487	87736530	2	2	16.67	13.33	3.34	1	1.28730507094467	0.0801285803890371	20.7193274603319
chr14	87736530	87742094	2	2	16.67	13.33	3.34	1	1.28730507094467	0.0801285803890371	20.7193274603319
chr14	87742094	87869064	2	2	16.67	13.33	3.34	1	1.28730507094467	0.0801285803890371	20.7193274603319
chr14	87869064	87871654	2	2	16.67	13.33	3.34	1	1.28730507094467	0.0801285803890371	20.7193274603319
chr14	87871654	88727901	2	2	16.67	13.33	3.34	1	1.28730507094467	0.0801285803890371	20.7193274603319
chr14	88727901	97820804	2	2	16.67	13.33	3.34	1	1.28730507094467	0.0801285803890371	20.7193274603319
chr14	97820804	97938200	2	2	16.67	13.33	3.34	1	1.28730507094467	0.0801285803890371	20.7193274603319
chr14	97938200	99139724	2	2	16.67	13.33	3.34	1	1.28730507094467	0.0801285803890371	20.7193274603319
chr14	99139724	102114698	1	2	8.33	13.33	-5	1	0.602138072302853	0.00919935448223762	13.066909643704
chr14	102114698	105914531	2	2	16.67	13.33	3.34	1	1.28730507094467	0.0801285803890371	20.7193274603319
chr14	105914531	106020473	2	1	16.67	6.67	10	0.569230769230769	2.69485200278592	0.124136140613192	176.548372873294
chr14	106020473	106198682	1	1	8.33	6.67	1.66	1	1.26130469840658	0.0148842175286	106.848309701706
chr14	106198682	106235413	1	0	8.33	0	8.33	0.444444444444445	Inf	0.0320509965820313	Inf
chr14	106235413	106765884	0	0	0	0	0	1	0	0	Inf
chr14	106765884	106767770	0	1	0	6.67	-6.67	1	0	0	48.7136550464301
chr14	106767770	106826014	0	2	0	13.33	-13.33	0.487179487179487	0	0	6.63043505261078
chr14	106826014	106827388	1	2	8.33	13.33	-5	1	0.602138072302853	0.00919935448223762	13.066909643704
chr14	106827388	106920590	2	2	16.67	13.33	3.34	1	1.28730507094467	0.0801285803890371	20.7193274603319
chr14	106920590	106940715	1	2	8.33	13.33	-5	1	0.602138072302853	0.00919935448223762	13.066909643704
chr14	106940715	107349540	0	2	0	13.33	-13.33	0.487179487179487	0	0	6.63043505261078
chr15	20016316	22558085	6	4	50	26.67	23.33	0.256598016781083	2.64394630989774	0.425185291086294	18.6828543714154
chr15	22558085	22563504	7	4	58.33	26.67	31.66	0.130246331942388	3.64686306138173	0.594433131121615	26.4783486462915
chr15	22563504	22585696	7	4	58.33	26.67	31.66	0.130246331942388	3.64686306138173	0.594433131121615	26.4783486462915
chr15	22585696	22630703	8	4	66.67	26.67	40	0.057404914673726	5.12063313267413	0.82015815639194	39.7533091039616
chr15	22630703	22677238	7	3	58.33	20	38.33	0.0567505720823799	5.21068079841245	0.789557545694501	45.1970868141368
chr15	22677238	24452408	7	2	58.33	13.33	45	0.0369183829138062	8.26482871312627	1.08792828500738	108.570808353906
chr15	24452408	24677763	7	3	58.33	20	38.33	0.0567505720823799	5.21068079841245	0.789557545694501	45.1970868141368
chr15	24677763	24760965	7	3	58.33	20	38.33	0.0567505720823799	5.21068079841245	0.789557545694501	45.1970868141368
chr15	24760965	25924166	7	3	58.33	20	38.33	0.0567505720823799	5.21068079841245	0.789557545694501	45.1970868141368
chr15	25924166	26271810	7	3	58.33	20	38.33	0.0567505720823799	5.21068079841245	0.789557545694501	45.1970868141368
chr15	26271810	26965913	7	3	58.33	20	38.33	0.0567505720823799	5.21068079841245	0.789557545694501	45.1970868141368
chr15	26965913	29846117	8	3	66.67	20	46.67	0.0219918936300684	7.29602049135664	1.08896224849869	66.619232484281
chr15	29846117	31446051	8	3	66.67	20	46.67	0.0219918936300684	7.29602049135664	1.08896224849869	66.619232484281
chr15	31446051	33001560	8	4	66.67	26.67	40	0.057404914673726	5.12063313267413	0.82015815639194	39.7533091039616
chr15	33001560	34694979	8	5	66.67	33.33	33.34	0.128346121057119	3.78350893692137	0.629389252759557	27.1834628107724
chr15	34694979	34805335	8	5	66.67	33.33	33.34	0.128346121057119	3.78350893692137	0.629389252759557	27.1834628107724
chr15	34805335	34981402	8	5	66.67	33.33	33.34	0.128346121057119	3.78350893692137	0.629389252759557	27.1834628107724
chr15	34981402	35054585	8	5	66.67	33.33	33.34	0.128346121057119	3.78350893692137	0.629389252759557	27.1834628107724
chr15	35054585	38116814	8	5	66.67	33.33	33.34	0.128346121057119	3.78350893692137	0.629389252759557	27.1834628107724
chr15	38116814	38162365	7	5	58.33	33.33	25	0.25756046125544	2.69016536758619	0.456130799821561	17.8525459410102
chr15	38162365	39195858	8	5	66.67	33.33	33.34	0.128346121057119	3.78350893692137	0.629389252759557	27.1834628107724
chr15	39195858	39670068	8	5	66.67	33.33	33.34	0.128346121057119	3.78350893692137	0.629389252759557	27.1834628107724
chr15	39670068	39732240	8	5	66.67	33.33	33.34	0.128346121057119	3.78350893692137	0.629389252759557	27.1834628107724
chr15	39732240	40079940	8	5	66.67	33.33	33.34	0.128346121057119	3.78350893692137	0.629389252759557	27.1834628107724
chr15	40079940	41694057	8	5	66.67	33.33	33.34	0.128346121057119	3.78350893692137	0.629389252759557	27.1834628107724
chr15	41694057	43831913	8	5	66.67	33.33	33.34	0.128346121057119	3.78350893692137	0.629389252759557	27.1834628107724
chr15	43831913	44228978	8	5	66.67	33.33	33.34	0.128346121057119	3.78350893692137	0.629389252759557	27.1834628107724
chr15	44228978	45512084	8	4	66.67	26.67	40	0.057404914673726	5.12063313267413	0.82015815639194	39.7533091039616
chr15	45512084	45649891	8	4	66.67	26.67	40	0.057404914673726	5.12063313267413	0.82015815639194	39.7533091039616
chr15	45649891	46032150	8	4	66.67	26.67	40	0.057404914673726	5.12063313267413	0.82015815639194	39.7533091039616
chr15	46032150	46160537	8	4	66.67	26.67	40	0.057404914673726	5.12063313267413	0.82015815639194	39.7533091039616
chr15	46160537	46171582	8	4	66.67	26.67	40	0.057404914673726	5.12063313267413	0.82015815639194	39.7533091039616
chr15	46171582	46207739	8	4	66.67	26.67	40	0.057404914673726	5.12063313267413	0.82015815639194	39.7533091039616
chr15	46207739	46279652	8	4	66.67	26.67	40	0.057404914673726	5.12063313267413	0.82015815639194	39.7533091039616
chr15	46279652	46281826	8	4	66.67	26.67	40	0.057404914673726	5.12063313267413	0.82015815639194	39.7533091039616
chr15	46281826	46302625	8	4	66.67	26.67	40	0.057404914673726	5.12063313267413	0.82015815639194	39.7533091039616
chr15	46302625	46307232	8	4	66.67	26.67	40	0.057404914673726	5.12063313267413	0.82015815639194	39.7533091039616
chr15	46307232	46467721	8	4	66.67	26.67	40	0.057404914673726	5.12063313267413	0.82015815639194	39.7533091039616
chr15	46467721	46696113	8	4	66.67	26.67	40	0.057404914673726	5.12063313267413	0.82015815639194	39.7533091039616
chr15	46696113	47080582	8	4	66.67	26.67	40	0.057404914673726	5.12063313267413	0.82015815639194	39.7533091039616
chr15	47080582	47211423	8	4	66.67	26.67	40	0.057404914673726	5.12063313267413	0.82015815639194	39.7533091039616
chr15	47211423	47432521	8	4	66.67	26.67	40	0.057404914673726	5.12063313267413	0.82015815639194	39.7533091039616
chr15	47432521	47544273	7	4	58.33	26.67	31.66	0.130246331942388	3.64686306138173	0.594433131121615	26.4783486462915
chr15	47544273	47665516	6	4	50	26.67	23.33	0.256598016781083	2.64394630989774	0.425185291086294	18.6828543714154
chr15	47665516	47719519	7	4	58.33	26.67	31.66	0.130246331942388	3.64686306138173	0.594433131121615	26.4783486462915
chr15	47719519	47741739	7	4	58.33	26.67	31.66	0.130246331942388	3.64686306138173	0.594433131121615	26.4783486462915
chr15	47741739	47753798	7	4	58.33	26.67	31.66	0.130246331942388	3.64686306138173	0.594433131121615	26.4783486462915
chr15	47753798	47834468	7	4	58.33	26.67	31.66	0.130246331942388	3.64686306138173	0.594433131121615	26.4783486462915
chr15	47834468	48089355	7	4	58.33	26.67	31.66	0.130246331942388	3.64686306138173	0.594433131121615	26.4783486462915
chr15	48089355	48149889	7	4	58.33	26.67	31.66	0.130246331942388	3.64686306138173	0.594433131121615	26.4783486462915
chr15	48149889	48736561	7	4	58.33	26.67	31.66	0.130246331942388	3.64686306138173	0.594433131121615	26.4783486462915
chr15	48736561	48861644	7	4	58.33	26.67	31.66	0.130246331942388	3.64686306138173	0.594433131121615	26.4783486462915
chr15	48861644	49011244	7	4	58.33	26.67	31.66	0.130246331942388	3.64686306138173	0.594433131121615	26.4783486462915
chr15	49011244	49123828	7	4	58.33	26.67	31.66	0.130246331942388	3.64686306138173	0.594433131121615	26.4783486462915
chr15	49123828	49275414	7	4	58.33	26.67	31.66	0.130246331942388	3.64686306138173	0.594433131121615	26.4783486462915
chr15	49275414	49754798	7	4	58.33	26.67	31.66	0.130246331942388	3.64686306138173	0.594433131121615	26.4783486462915
chr15	49754798	49789074	7	4	58.33	26.67	31.66	0.130246331942388	3.64686306138173	0.594433131121615	26.4783486462915
chr15	49789074	50006271	6	4	50	26.67	23.33	0.256598016781083	2.64394630989774	0.425185291086294	18.6828543714154
chr15	50006271	51160790	7	4	58.33	26.67	31.66	0.130246331942388	3.64686306138173	0.594433131121615	26.4783486462915
chr15	51160790	51981471	7	4	58.33	26.67	31.66	0.130246331942388	3.64686306138173	0.594433131121615	26.4783486462915
chr15	51981471	52103368	6	4	50	26.67	23.33	0.256598016781083	2.64394630989774	0.425185291086294	18.6828543714154
chr15	52103368	52103721	6	4	50	26.67	23.33	0.256598016781083	2.64394630989774	0.425185291086294	18.6828543714154
chr15	52103721	52113974	5	4	41.67	26.67	15	0.44790236460717	1.9145835746763	0.293675527417477	13.5319143970011
chr15	52113974	52242810	4	4	33.33	26.67	6.66	1	1.3587035412955	0.189183055046679	9.8686172076999
chr15	52242810	52246882	5	5	41.67	33.33	8.34	0.706331045003814	1.40961749118428	0.225248385986854	9.00740258401191
chr15	52246882	52257172	5	5	41.67	33.33	8.34	0.706331045003814	1.40961749118428	0.225248385986854	9.00740258401191
chr15	52257172	52391481	5	5	41.67	33.33	8.34	0.706331045003814	1.40961749118428	0.225248385986854	9.00740258401191
chr15	52391481	52482094	5	5	41.67	33.33	8.34	0.706331045003814	1.40961749118428	0.225248385986854	9.00740258401191
chr15	52482094	52709905	5	5	41.67	33.33	8.34	0.706331045003814	1.40961749118428	0.225248385986854	9.00740258401191
chr15	52709905	52836537	5	5	41.67	33.33	8.34	0.706331045003814	1.40961749118428	0.225248385986854	9.00740258401191
chr15	52836537	52981988	5	5	41.67	33.33	8.34	0.706331045003814	1.40961749118428	0.225248385986854	9.00740258401191
chr15	52981988	52987227	5	4	41.67	26.67	15	0.44790236460717	1.9145835746763	0.293675527417477	13.5319143970011
chr15	52987227	53770476	5	4	41.67	26.67	15	0.44790236460717	1.9145835746763	0.293675527417477	13.5319143970011
chr15	53770476	54944112	4	4	33.33	26.67	6.66	1	1.3587035412955	0.189183055046679	9.8686172076999
chr15	54944112	55112879	4	4	33.33	26.67	6.66	1	1.3587035412955	0.189183055046679	9.8686172076999
chr15	55112879	55894516	4	4	33.33	26.67	6.66	1	1.3587035412955	0.189183055046679	9.8686172076999
chr15	55894516	56023160	4	5	33.33	33.33	0	1	1	0.14497653555716	6.55325151966373
chr15	56023160	56151073	4	5	33.33	33.33	0	1	1	0.14497653555716	6.55325151966373
chr15	56151073	57193311	4	5	33.33	33.33	0	1	1	0.14497653555716	6.55325151966373
chr15	57193311	57679094	4	5	33.33	33.33	0	1	1	0.14497653555716	6.55325151966373
chr15	57679094	61946163	5	5	41.67	33.33	8.34	0.706331045003814	1.40961749118428	0.225248385986854	9.00740258401191
chr15	61946163	62154989	5	5	41.67	33.33	8.34	0.706331045003814	1.40961749118428	0.225248385986854	9.00740258401191
chr15	62154989	62382754	5	5	41.67	33.33	8.34	0.706331045003814	1.40961749118428	0.225248385986854	9.00740258401191
chr15	62382754	63579197	5	5	41.67	33.33	8.34	0.706331045003814	1.40961749118428	0.225248385986854	9.00740258401191
chr15	63579197	65328505	5	5	41.67	33.33	8.34	0.706331045003814	1.40961749118428	0.225248385986854	9.00740258401191
chr15	65328505	66271798	5	4	41.67	26.67	15	0.44790236460717	1.9145835746763	0.293675527417477	13.5319143970011
chr15	66271798	68312550	5	3	41.67	20	21.67	0.398067632850241	2.74313866621835	0.390811808872198	23.4725748771253
chr15	68312550	72065609	5	3	41.67	20	21.67	0.398067632850241	2.74313866621835	0.390811808872198	23.4725748771253
chr15	72065609	72265833	6	3	50	20	30	0.126620900076278	3.7839930589982	0.565167544336955	32.2509337798018
chr15	72265833	76464313	5	3	41.67	20	21.67	0.398067632850241	2.74313866621835	0.390811808872198	23.4725748771253
chr15	76464313	76809809	6	3	50	20	30	0.126620900076278	3.7839930589982	0.565167544336955	32.2509337798018
chr15	76809809	76833255	6	4	50	26.67	23.33	0.256598016781083	2.64394630989774	0.425185291086294	18.6828543714154
chr15	76833255	76869859	6	4	50	26.67	23.33	0.256598016781083	2.64394630989774	0.425185291086294	18.6828543714154
chr15	76869859	76902187	6	5	50	33.33	16.67	0.451653430250819	1.94806371306228	0.326217114828722	12.4914677069032
chr15	76902187	76902665	6	4	50	26.67	23.33	0.256598016781083	2.64394630989774	0.425185291086294	18.6828543714154
chr15	76902665	76940835	6	4	50	26.67	23.33	0.256598016781083	2.64394630989774	0.425185291086294	18.6828543714154
chr15	76940835	77268378	6	3	50	20	30	0.126620900076278	3.7839930589982	0.565167544336955	32.2509337798018
chr15	77268378	78256020	6	3	50	20	30	0.126620900076278	3.7839930589982	0.565167544336955	32.2509337798018
chr15	78256020	78656270	6	2	50	13.33	36.67	0.0869565217391304	6.01794029542035	0.779761537335323	78.2144522294217
chr15	78656270	79370048	6	2	50	13.33	36.67	0.0869565217391304	6.01794029542035	0.779761537335323	78.2144522294217
chr15	79370048	79800031	6	2	50	13.33	36.67	0.0869565217391304	6.01794029542035	0.779761537335323	78.2144522294217
chr15	79800031	79863829	6	2	50	13.33	36.67	0.0869565217391304	6.01794029542035	0.779761537335323	78.2144522294217
chr15	79863829	80689082	6	2	50	13.33	36.67	0.0869565217391304	6.01794029542035	0.779761537335323	78.2144522294217
chr15	80689082	83198862	5	2	41.67	13.33	28.34	0.185024154589372	4.3695637223377	0.540407863269413	57.2975627607926
chr15	83198862	85698627	6	2	50	13.33	36.67	0.0869565217391304	6.01794029542035	0.779761537335323	78.2144522294217
chr15	85698627	92586325	5	2	41.67	13.33	28.34	0.185024154589372	4.3695637223377	0.540407863269413	57.2975627607926
chr15	92586325	92984205	6	2	50	13.33	36.67	0.0869565217391304	6.01794029542035	0.779761537335323	78.2144522294217
chr15	92984205	94870907	6	2	50	13.33	36.67	0.0869565217391304	6.01794029542035	0.779761537335323	78.2144522294217
chr15	94870907	99024758	6	2	50	13.33	36.67	0.0869565217391304	6.01794029542035	0.779761537335323	78.2144522294217
chr15	99024758	99655455	5	2	41.67	13.33	28.34	0.185024154589372	4.3695637223377	0.540407863269413	57.2975627607926
chr15	99655455	101577472	5	2	41.67	13.33	28.34	0.185024154589372	4.3695637223377	0.540407863269413	57.2975627607926
chr15	101577472	102531392	5	2	41.67	13.33	28.34	0.185024154589372	4.3695637223377	0.540407863269413	57.2975627607926
chr17	0	5478932	4	8	33.33	53.33	-20	0.440795082334993	0.451380421365545	0.0668637300831195	2.66396027659107
chr17	5478932	6004735	5	8	41.67	53.33	-11.66	0.703567101897968	0.636077133886756	0.103309494611884	3.67363175450796
chr17	6004735	6185513	6	8	50	53.33	-3.33	1	0.879344417371831	0.149009696126216	5.13072248905863
chr17	6185513	6300162	6	8	50	53.33	-3.33	1	0.879344417371831	0.149009696126216	5.13072248905863
chr17	6300162	11212340	5	8	41.67	53.33	-11.66	0.703567101897968	0.636077133886756	0.103309494611884	3.67363175450796
chr17	11212340	13675723	5	8	41.67	53.33	-11.66	0.703567101897968	0.636077133886756	0.103309494611884	3.67363175450796
chr17	13675723	14675806	6	8	50	53.33	-3.33	1	0.879344417371831	0.149009696126216	5.13072248905863
chr17	14675806	14775530	6	7	50	46.67	3.33	1	1.13721083598709	0.194904324319337	6.71097268162314
chr17	14775530	15341714	6	8	50	53.33	-3.33	1	0.879344417371831	0.149009696126216	5.13072248905863
chr17	15341714	15940261	6	8	50	53.33	-3.33	1	0.879344417371831	0.149009696126216	5.13072248905863
chr17	15940261	16162020	6	8	50	53.33	-3.33	1	0.879344417371831	0.149009696126216	5.13072248905863
chr17	16162020	18283370	6	8	50	53.33	-3.33	1	0.879344417371831	0.149009696126216	5.13072248905863
chr17	18283370	18289301	6	8	50	53.33	-3.33	1	0.879344417371831	0.149009696126216	5.13072248905863
chr17	18289301	18315472	7	8	58.33	53.33	5	1	1.21581867871888	0.207801629013265	7.41684200094084
chr17	18315472	18467209	8	8	66.67	53.33	13.34	0.69596625835689	1.71389424304176	0.286328344869481	11.4961969661108
chr17	18467209	18507924	8	8	66.67	53.33	13.34	0.69596625835689	1.71389424304176	0.286328344869481	11.4961969661108
chr17	18507924	18538979	7	8	58.33	53.33	5	1	1.21581867871888	0.207801629013265	7.41684200094084
chr17	18538979	19161080	6	8	50	53.33	-3.33	1	0.879344417371831	0.149009696126216	5.13072248905863
chr17	19161080	21109828	5	8	41.67	53.33	-11.66	0.703567101897968	0.636077133886756	0.103309494611884	3.67363175450796
chr17	21109828	21630112	3	8	25	53.33	-28.33	0.238829811100642	0.305785701842526	0.0375852140848147	1.92117288605609
chr17	21630112	21708724	3	7	25	46.67	-21.67	0.424408848207475	0.394976865912884	0.0486750882093708	2.51906850630571
chr17	21708724	22235650	3	6	25	40	-15	0.682837528604119	0.512964914962125	0.0627038497387013	3.3811607199277
chr17	22235650	25270399	0	0	0	0	0	1	0	0	Inf
chr17	25270399	26807308	1	1	8.33	6.67	1.66	1	1.26130469840658	0.0148842175286	106.848309701706
chr17	26807308	27009798	0	1	0	6.67	-6.67	1	0	0	48.7136550464301
chr17	27009798	27319015	1	1	8.33	6.67	1.66	1	1.26130469840658	0.0148842175286	106.848309701706
chr17	27319015	28998911	1	1	8.33	6.67	1.66	1	1.26130469840658	0.0148842175286	106.848309701706
chr17	28998911	30408988	2	1	16.67	6.67	10	0.569230769230769	2.69485200278592	0.124136140613192	176.548372873294
chr17	30408988	32575125	0	1	0	6.67	-6.67	1	0	0	48.7136550464301
chr17	32575125	34828732	1	1	8.33	6.67	1.66	1	1.26130469840658	0.0148842175286	106.848309701706
chr17	34828732	35610176	0	1	0	6.67	-6.67	1	0	0	48.7136550464301
chr17	35610176	39433202	1	1	8.33	6.67	1.66	1	1.26130469840658	0.0148842175286	106.848309701706
chr17	39433202	39619726	1	0	8.33	0	8.33	0.444444444444445	Inf	0.0320509965820313	Inf
chr17	39619726	44379313	1	0	8.33	0	8.33	0.444444444444445	Inf	0.0320509965820313	Inf
chr17	44379313	46338125	2	0	16.67	0	16.67	0.188034188034188	Inf	0.23994069514232	Inf
chr17	46338125	48335535	2	0	16.67	0	16.67	0.188034188034188	Inf	0.23994069514232	Inf
chr17	48335535	49253045	1	0	8.33	0	8.33	0.444444444444445	Inf	0.0320509965820313	Inf
chr17	49253045	50316127	0	0	0	0	0	1	0	0	Inf
chr17	50316127	51305806	0	1	0	6.67	-6.67	1	0	0	48.7136550464301
chr17	51305806	51465572	0	0	0	0	0	1	0	0	Inf
chr17	51465572	54852077	1	0	8.33	0	8.33	0.444444444444445	Inf	0.0320509965820313	Inf
chr17	54852077	55639191	0	0	0	0	0	1	0	0	Inf
chr17	55639191	63093930	1	0	8.33	0	8.33	0.444444444444445	Inf	0.0320509965820313	Inf
chr17	63093930	65771990	1	0	8.33	0	8.33	0.444444444444445	Inf	0.0320509965820313	Inf
chr17	65771990	66884594	2	0	16.67	0	16.67	0.188034188034188	Inf	0.23994069514232	Inf
chr17	66884594	70935182	2	0	16.67	0	16.67	0.188034188034188	Inf	0.23994069514232	Inf
chr17	70935182	71835087	1	0	8.33	0	8.33	0.444444444444445	Inf	0.0320509965820313	Inf
chr17	71835087	73694867	2	0	16.67	0	16.67	0.188034188034188	Inf	0.23994069514232	Inf
chr17	73694867	77198573	1	0	8.33	0	8.33	0.444444444444445	Inf	0.0320509965820313	Inf
chr17	77198573	79795688	0	0	0	0	0	1	0	0	Inf
chr17	79795688	81195210	1	0	8.33	0	8.33	0.444444444444445	Inf	0.0320509965820313	Inf
chr18	0	3381647	9	7	75	46.67	28.33	0.238829811100642	3.27026409009465	0.520515361869835	26.6062073703612
chr18	3381647	4335515	9	7	75	46.67	28.33	0.238829811100642	3.27026409009465	0.520515361869835	26.6062073703612
chr18	4335515	9000115	9	7	75	46.67	28.33	0.238829811100642	3.27026409009465	0.520515361869835	26.6062073703612
chr18	9000115	10803128	9	7	75	46.67	28.33	0.238829811100642	3.27026409009465	0.520515361869835	26.6062073703612
chr18	10803128	10929249	9	7	75	46.67	28.33	0.238829811100642	3.27026409009465	0.520515361869835	26.6062073703612
chr18	10929249	12013356	9	7	75	46.67	28.33	0.238829811100642	3.27026409009465	0.520515361869835	26.6062073703612
chr18	12013356	12031006	9	7	75	46.67	28.33	0.238829811100642	3.27026409009465	0.520515361869835	26.6062073703612
chr18	12031006	12038040	9	7	75	46.67	28.33	0.238829811100642	3.27026409009465	0.520515361869835	26.6062073703612
chr18	12038040	12162307	9	7	75	46.67	28.33	0.238829811100642	3.27026409009465	0.520515361869835	26.6062073703612
chr18	12162307	12256599	9	7	75	46.67	28.33	0.238829811100642	3.27026409009465	0.520515361869835	26.6062073703612
chr18	12256599	12635178	9	7	75	46.67	28.33	0.238829811100642	3.27026409009465	0.520515361869835	26.6062073703612
chr18	12635178	15402421	9	8	75	53.33	21.67	0.424408848207475	2.53179384997338	0.396972133745791	20.5443900933184
chr18	15402421	18529341	0	0	0	0	0	1	0	0	Inf
chr18	18529341	19919292	8	5	66.67	33.33	33.34	0.128346121057119	3.78350893692137	0.629389252759557	27.1834628107724
chr18	19919292	20177033	9	5	75	33.33	41.67	0.0542378965316103	5.56891423209688	0.872825402247014	47.5046231711629
chr18	20177033	20313550	9	6	75	40	35	0.120745277516041	4.23893622313859	0.674730169428468	35.0430695918989
chr18	20313550	21075751	9	6	75	40	35	0.120745277516041	4.23893622313859	0.674730169428468	35.0430695918989
chr18	21075751	21394202	10	6	83.33	40	43.33	0.0473280387669942	6.91127966130957	0.96091947596486	87.4467860563299
chr18	21394202	22052712	10	7	83.33	46.67	36.66	0.107093821510298	5.34142132962536	0.741550501137551	66.8774319761266
chr18	22052712	22108667	10	7	83.33	46.67	36.66	0.107093821510298	5.34142132962536	0.741550501137551	66.8774319761266
chr18	22108667	22186854	10	7	83.33	46.67	36.66	0.107093821510298	5.34142132962536	0.741550501137551	66.8774319761266
chr18	22186854	23055725	10	8	83.33	53.33	30	0.217238749046529	4.13986204121577	0.565842845140649	51.7595761441104
chr18	23055725	23059572	10	9	83.33	60	23.33	0.235748792270531	3.18952136731965	0.42190893104143	40.2808448373111
chr18	23059572	23098934	10	9	83.33	60	23.33	0.235748792270531	3.18952136731965	0.42190893104143	40.2808448373111
chr18	23098934	23164836	10	9	83.33	60	23.33	0.235748792270531	3.18952136731965	0.42190893104143	40.2808448373111
chr18	23164836	23182644	10	9	83.33	60	23.33	0.235748792270531	3.18952136731965	0.42190893104143	40.2808448373111
chr18	23182644	23188787	10	9	83.33	60	23.33	0.235748792270531	3.18952136731965	0.42190893104143	40.2808448373111
chr18	23188787	23198168	10	8	83.33	53.33	30	0.217238749046529	4.13986204121577	0.565842845140649	51.7595761441104
chr18	23198168	23212756	10	8	83.33	53.33	30	0.217238749046529	4.13986204121577	0.565842845140649	51.7595761441104
chr18	23212756	23277912	10	8	83.33	53.33	30	0.217238749046529	4.13986204121577	0.565842845140649	51.7595761441104
chr18	23277912	23286166	10	8	83.33	53.33	30	0.217238749046529	4.13986204121577	0.565842845140649	51.7595761441104
chr18	23286166	23616131	10	8	83.33	53.33	30	0.217238749046529	4.13986204121577	0.565842845140649	51.7595761441104
chr18	23616131	26111260	10	7	83.33	46.67	36.66	0.107093821510298	5.34142132962536	0.741550501137551	66.8774319761266
chr18	26111260	27008487	10	8	83.33	53.33	30	0.217238749046529	4.13986204121577	0.565842845140649	51.7595761441104
chr18	27008487	29819025	10	8	83.33	53.33	30	0.217238749046529	4.13986204121577	0.565842845140649	51.7595761441104
chr18	29819025	30304423	10	8	83.33	53.33	30	0.217238749046529	4.13986204121577	0.565842845140649	51.7595761441104
chr18	30304423	30377252	10	8	83.33	53.33	30	0.217238749046529	4.13986204121577	0.565842845140649	51.7595761441104
chr18	30377252	30383039	10	9	83.33	60	23.33	0.235748792270531	3.18952136731965	0.42190893104143	40.2808448373111
chr18	30383039	30630898	10	9	83.33	60	23.33	0.235748792270531	3.18952136731965	0.42190893104143	40.2808448373111
chr18	30630898	30813311	10	9	83.33	60	23.33	0.235748792270531	3.18952136731965	0.42190893104143	40.2808448373111
chr18	30813311	30924521	10	9	83.33	60	23.33	0.235748792270531	3.18952136731965	0.42190893104143	40.2808448373111
chr18	30924521	31047994	10	9	83.33	60	23.33	0.235748792270531	3.18952136731965	0.42190893104143	40.2808448373111
chr18	31047994	33313257	10	9	83.33	60	23.33	0.235748792270531	3.18952136731965	0.42190893104143	40.2808448373111
chr18	33313257	33454071	10	9	83.33	60	23.33	0.235748792270531	3.18952136731965	0.42190893104143	40.2808448373111
chr18	33454071	33497421	10	9	83.33	60	23.33	0.235748792270531	3.18952136731965	0.42190893104143	40.2808448373111
chr18	33497421	34147543	10	8	83.33	53.33	30	0.217238749046529	4.13986204121577	0.565842845140649	51.7595761441104
chr18	34147543	34954464	10	8	83.33	53.33	30	0.217238749046529	4.13986204121577	0.565842845140649	51.7595761441104
chr18	34954464	35009970	10	8	83.33	53.33	30	0.217238749046529	4.13986204121577	0.565842845140649	51.7595761441104
chr18	35009970	35054679	10	7	83.33	46.67	36.66	0.107093821510298	5.34142132962536	0.741550501137551	66.8774319761266
chr18	35054679	35108469	10	7	83.33	46.67	36.66	0.107093821510298	5.34142132962536	0.741550501137551	66.8774319761266
chr18	35108469	35345914	10	8	83.33	53.33	30	0.217238749046529	4.13986204121577	0.565842845140649	51.7595761441104
chr18	35345914	35491358	10	8	83.33	53.33	30	0.217238749046529	4.13986204121577	0.565842845140649	51.7595761441104
chr18	35491358	35594803	10	8	83.33	53.33	30	0.217238749046529	4.13986204121577	0.565842845140649	51.7595761441104
chr18	35594803	35710633	10	8	83.33	53.33	30	0.217238749046529	4.13986204121577	0.565842845140649	51.7595761441104
chr18	35710633	35716072	10	8	83.33	53.33	30	0.217238749046529	4.13986204121577	0.565842845140649	51.7595761441104
chr18	35716072	35876902	10	8	83.33	53.33	30	0.217238749046529	4.13986204121577	0.565842845140649	51.7595761441104
chr18	35876902	36851858	10	8	83.33	53.33	30	0.217238749046529	4.13986204121577	0.565842845140649	51.7595761441104
chr18	36851858	36883651	10	8	83.33	53.33	30	0.217238749046529	4.13986204121577	0.565842845140649	51.7595761441104
chr18	36883651	37056866	9	8	75	53.33	21.67	0.424408848207475	2.53179384997338	0.396972133745791	20.5443900933184
chr18	37056866	37253554	9	9	75	60	15	0.682837528604119	1.94945106542781	0.295756422966307	15.9479841216638
chr18	37253554	38200695	9	9	75	60	15	0.682837528604119	1.94945106542781	0.295756422966307	15.9479841216638
chr18	38200695	38202864	9	9	75	60	15	0.682837528604119	1.94945106542781	0.295756422966307	15.9479841216638
chr18	38202864	38257972	9	9	75	60	15	0.682837528604119	1.94945106542781	0.295756422966307	15.9479841216638
chr18	38257972	38278853	9	10	75	66.67	8.33	0.695652173913044	1.47777793254377	0.211458863468422	12.3500240817113
chr18	38278853	38283439	9	10	75	66.67	8.33	0.695652173913044	1.47777793254377	0.211458863468422	12.3500240817113
chr18	38283439	39741211	9	9	75	60	15	0.682837528604119	1.94945106542781	0.295756422966307	15.9479841216638
chr18	39741211	39841055	9	9	75	60	15	0.682837528604119	1.94945106542781	0.295756422966307	15.9479841216638
chr18	39841055	40389384	9	9	75	60	15	0.682837528604119	1.94945106542781	0.295756422966307	15.9479841216638
chr18	40389384	40472184	9	9	75	60	15	0.682837528604119	1.94945106542781	0.295756422966307	15.9479841216638
chr18	40472184	40941431	9	9	75	60	15	0.682837528604119	1.94945106542781	0.295756422966307	15.9479841216638
chr18	40941431	42094574	9	9	75	60	15	0.682837528604119	1.94945106542781	0.295756422966307	15.9479841216638
chr18	42094574	42095389	9	9	75	60	15	0.682837528604119	1.94945106542781	0.295756422966307	15.9479841216638
chr18	42095389	43296517	9	9	75	60	15	0.682837528604119	1.94945106542781	0.295756422966307	15.9479841216638
chr18	43296517	43424980	9	9	75	60	15	0.682837528604119	1.94945106542781	0.295756422966307	15.9479841216638
chr18	43424980	44092599	9	9	75	60	15	0.682837528604119	1.94945106542781	0.295756422966307	15.9479841216638
chr18	44092599	47810051	9	9	75	60	15	0.682837528604119	1.94945106542781	0.295756422966307	15.9479841216638
chr18	47810051	48297494	9	9	75	60	15	0.682837528604119	1.94945106542781	0.295756422966307	15.9479841216638
chr18	48297494	48777267	10	9	83.33	60	23.33	0.235748792270531	3.18952136731965	0.42190893104143	40.2808448373111
chr18	48777267	48861821	10	9	83.33	60	23.33	0.235748792270531	3.18952136731965	0.42190893104143	40.2808448373111
chr18	48861821	48968109	10	9	83.33	60	23.33	0.235748792270531	3.18952136731965	0.42190893104143	40.2808448373111
chr18	48968109	50545988	10	9	83.33	60	23.33	0.235748792270531	3.18952136731965	0.42190893104143	40.2808448373111
chr18	50545988	50683602	10	9	83.33	60	23.33	0.235748792270531	3.18952136731965	0.42190893104143	40.2808448373111
chr18	50683602	51368030	10	9	83.33	60	23.33	0.235748792270531	3.18952136731965	0.42190893104143	40.2808448373111
chr18	51368030	51388473	10	9	83.33	60	23.33	0.235748792270531	3.18952136731965	0.42190893104143	40.2808448373111
chr18	51388473	51403239	10	9	83.33	60	23.33	0.235748792270531	3.18952136731965	0.42190893104143	40.2808448373111
chr18	51403239	51512613	10	9	83.33	60	23.33	0.235748792270531	3.18952136731965	0.42190893104143	40.2808448373111
chr18	51512613	51518813	10	9	83.33	60	23.33	0.235748792270531	3.18952136731965	0.42190893104143	40.2808448373111
chr18	51518813	51520705	10	9	83.33	60	23.33	0.235748792270531	3.18952136731965	0.42190893104143	40.2808448373111
chr18	51520705	53268417	10	9	83.33	60	23.33	0.235748792270531	3.18952136731965	0.42190893104143	40.2808448373111
chr18	53268417	58313569	9	9	75	60	15	0.682837528604119	1.94945106542781	0.295756422966307	15.9479841216638
chr18	58313569	58473606	9	9	75	60	15	0.682837528604119	1.94945106542781	0.295756422966307	15.9479841216638
chr18	58473606	61184239	9	9	75	60	15	0.682837528604119	1.94945106542781	0.295756422966307	15.9479841216638
chr18	61184239	61385183	9	9	75	60	15	0.682837528604119	1.94945106542781	0.295756422966307	15.9479841216638
chr18	61385183	61677601	10	9	83.33	60	23.33	0.235748792270531	3.18952136731965	0.42190893104143	40.2808448373111
chr18	61677601	61814015	9	9	75	60	15	0.682837528604119	1.94945106542781	0.295756422966307	15.9479841216638
chr18	61814015	70510482	10	9	83.33	60	23.33	0.235748792270531	3.18952136731965	0.42190893104143	40.2808448373111
chr18	70510482	71497733	10	9	83.33	60	23.33	0.235748792270531	3.18952136731965	0.42190893104143	40.2808448373111
chr18	71497733	75341094	10	9	83.33	60	23.33	0.235748792270531	3.18952136731965	0.42190893104143	40.2808448373111
chr18	75341094	77634297	10	9	83.33	60	23.33	0.235748792270531	3.18952136731965	0.42190893104143	40.2808448373111
chr18	77634297	78077248	10	9	83.33	60	23.33	0.235748792270531	3.18952136731965	0.42190893104143	40.2808448373111
chr19	0	12554044	2	0	16.67	0	16.67	0.188034188034188	Inf	0.23994069514232	Inf
chr19	12554044	12768017	2	0	16.67	0	16.67	0.188034188034188	Inf	0.23994069514232	Inf
chr19	12768017	19750455	2	0	16.67	0	16.67	0.188034188034188	Inf	0.23994069514232	Inf
chr19	19750455	20588956	0	0	0	0	0	1	0	0	Inf
chr19	20588956	20595435	1	0	8.33	0	8.33	0.444444444444445	Inf	0.0320509965820313	Inf
chr19	20595435	20597325	1	1	8.33	6.67	1.66	1	1.26130469840658	0.0148842175286	106.848309701706
chr19	20597325	20718635	1	2	8.33	13.33	-5	1	0.602138072302853	0.00919935448223762	13.066909643704
chr19	20718635	20721064	1	1	8.33	6.67	1.66	1	1.26130469840658	0.0148842175286	106.848309701706
chr19	20721064	20721342	0	1	0	6.67	-6.67	1	0	0	48.7136550464301
chr19	20721342	35835729	0	0	0	0	0	1	0	0	Inf
chr19	35835729	35836244	1	0	8.33	0	8.33	0.444444444444445	Inf	0.0320509965820313	Inf
chr19	35836244	35838596	1	1	8.33	6.67	1.66	1	1.26130469840658	0.0148842175286	106.848309701706
chr19	35838596	35872403	2	2	16.67	13.33	3.34	1	1.28730507094467	0.0801285803890371	20.7193274603319
chr19	35872403	35874583	1	2	8.33	13.33	-5	1	0.602138072302853	0.00919935448223762	13.066909643704
chr19	35874583	35877628	1	1	8.33	6.67	1.66	1	1.26130469840658	0.0148842175286	106.848309701706
chr19	35877628	47435978	0	0	0	0	0	1	0	0	Inf
chr19	47435978	59128983	0	1	0	6.67	-6.67	1	0	0	48.7136550464301
chrX	0	2641590	1	1	8.33	6.67	1.66	1	1.26130469840658	0.0148842175286	106.848309701706
chrX	2641590	2665781	2	1	16.67	6.67	10	0.569230769230769	2.69485200278592	0.124136140613192	176.548372873294
chrX	2665781	2684878	2	2	16.67	13.33	3.34	1	1.28730507094467	0.0801285803890371	20.7193274603319
chrX	2684878	2703512	4	3	33.33	20	13.33	0.661835748792271	1.94810133866917	0.252245707078244	17.1431914968473
chrX	2703512	2703788	5	3	41.67	20	21.67	0.398067632850241	2.74313866621835	0.390811808872198	23.4725748771253
chrX	2703788	2707339	6	3	50	20	30	0.126620900076278	3.7839930589982	0.565167544336955	32.2509337798018
chrX	2707339	6614981	6	4	50	26.67	23.33	0.256598016781083	2.64394630989774	0.425185291086294	18.6828543714154
chrX	6614981	6730226	6	4	50	26.67	23.33	0.256598016781083	2.64394630989774	0.425185291086294	18.6828543714154
chrX	6730226	6748252	6	4	50	26.67	23.33	0.256598016781083	2.64394630989774	0.425185291086294	18.6828543714154
chrX	6748252	6866304	6	5	50	33.33	16.67	0.451653430250819	1.94806371306228	0.326217114828722	12.4914677069032
chrX	6866304	7352069	6	5	50	33.33	16.67	0.451653430250819	1.94806371306228	0.326217114828722	12.4914677069032
chrX	7352069	7383978	7	5	58.33	33.33	25	0.25756046125544	2.69016536758619	0.456130799821561	17.8525459410102
chrX	7383978	7441966	7	6	58.33	40	18.33	0.449481760667654	2.04175181088818	0.35266233801778	12.8990135264782
chrX	7441966	7448491	7	5	58.33	33.33	25	0.25756046125544	2.69016536758619	0.456130799821561	17.8525459410102
chrX	7448491	7457854	7	4	58.33	26.67	31.66	0.130246331942388	3.64686306138173	0.594433131121615	26.4783486462915
chrX	7457854	7480656	7	5	58.33	33.33	25	0.25756046125544	2.69016536758619	0.456130799821561	17.8525459410102
chrX	7480656	7571910	6	5	50	33.33	16.67	0.451653430250819	1.94806371306228	0.326217114828722	12.4914677069032
chrX	7571910	7864660	6	4	50	26.67	23.33	0.256598016781083	2.64394630989774	0.425185291086294	18.6828543714154
chrX	7864660	7930107	6	5	50	33.33	16.67	0.451653430250819	1.94806371306228	0.326217114828722	12.4914677069032
chrX	7930107	9199816	6	4	50	26.67	23.33	0.256598016781083	2.64394630989774	0.425185291086294	18.6828543714154
chrX	9199816	9568030	5	4	41.67	26.67	15	0.44790236460717	1.9145835746763	0.293675527417477	13.5319143970011
chrX	9568030	20228426	6	4	50	26.67	23.33	0.256598016781083	2.64394630989774	0.425185291086294	18.6828543714154
chrX	20228426	20384045	6	4	50	26.67	23.33	0.256598016781083	2.64394630989774	0.425185291086294	18.6828543714154
chrX	20384045	25219934	6	4	50	26.67	23.33	0.256598016781083	2.64394630989774	0.425185291086294	18.6828543714154
chrX	25219934	34524840	6	4	50	26.67	23.33	0.256598016781083	2.64394630989774	0.425185291086294	18.6828543714154
chrX	34524840	34656251	6	5	50	33.33	16.67	0.451653430250819	1.94806371306228	0.326217114828722	12.4914677069032
chrX	34656251	36286938	6	4	50	26.67	23.33	0.256598016781083	2.64394630989774	0.425185291086294	18.6828543714154
chrX	36286938	36392275	6	5	50	33.33	16.67	0.451653430250819	1.94806371306228	0.326217114828722	12.4914677069032
chrX	36392275	37243200	6	4	50	26.67	23.33	0.256598016781083	2.64394630989774	0.425185291086294	18.6828543714154
chrX	37243200	39430805	6	4	50	26.67	23.33	0.256598016781083	2.64394630989774	0.425185291086294	18.6828543714154
chrX	39430805	39527251	6	5	50	33.33	16.67	0.451653430250819	1.94806371306228	0.326217114828722	12.4914677069032
chrX	39527251	51064945	6	4	50	26.67	23.33	0.256598016781083	2.64394630989774	0.425185291086294	18.6828543714154
chrX	51064945	51071847	6	4	50	26.67	23.33	0.256598016781083	2.64394630989774	0.425185291086294	18.6828543714154
chrX	51071847	51188625	6	4	50	26.67	23.33	0.256598016781083	2.64394630989774	0.425185291086294	18.6828543714154
chrX	51188625	51197186	6	4	50	26.67	23.33	0.256598016781083	2.64394630989774	0.425185291086294	18.6828543714154
chrX	51197186	51348001	6	4	50	26.67	23.33	0.256598016781083	2.64394630989774	0.425185291086294	18.6828543714154
chrX	51348001	51487310	7	4	58.33	26.67	31.66	0.130246331942388	3.64686306138173	0.594433131121615	26.4783486462915
chrX	51487310	53320650	6	4	50	26.67	23.33	0.256598016781083	2.64394630989774	0.425185291086294	18.6828543714154
chrX	53320650	53909820	6	5	50	33.33	16.67	0.451653430250819	1.94806371306228	0.326217114828722	12.4914677069032
chrX	53909820	55463636	6	4	50	26.67	23.33	0.256598016781083	2.64394630989774	0.425185291086294	18.6828543714154
chrX	55463636	58254025	6	4	50	26.67	23.33	0.256598016781083	2.64394630989774	0.425185291086294	18.6828543714154
chrX	58254025	58460172	6	3	50	20	30	0.126620900076278	3.7839930589982	0.565167544336955	32.2509337798018
chrX	58460172	58465181	6	3	50	20	30	0.126620900076278	3.7839930589982	0.565167544336955	32.2509337798018
chrX	58465181	58473610	6	2	50	13.33	36.67	0.0869565217391304	6.01794029542035	0.779761537335323	78.2144522294217
chrX	58473610	59357188	6	2	50	13.33	36.67	0.0869565217391304	6.01794029542035	0.779761537335323	78.2144522294217
chrX	59357188	61728817	0	0	0	0	0	1	0	0	Inf
chrX	61728817	63329956	6	5	50	33.33	16.67	0.451653430250819	1.94806371306228	0.326217114828722	12.4914677069032
chrX	63329956	63479171	6	5	50	33.33	16.67	0.451653430250819	1.94806371306228	0.326217114828722	12.4914677069032
chrX	63479171	63574269	6	5	50	33.33	16.67	0.451653430250819	1.94806371306228	0.326217114828722	12.4914677069032
chrX	63574269	65085277	6	4	50	26.67	23.33	0.256598016781083	2.64394630989774	0.425185291086294	18.6828543714154
chrX	65085277	72907964	6	5	50	33.33	16.67	0.451653430250819	1.94806371306228	0.326217114828722	12.4914677069032
chrX	72907964	73806665	6	5	50	33.33	16.67	0.451653430250819	1.94806371306228	0.326217114828722	12.4914677069032
chrX	73806665	76289236	6	5	50	33.33	16.67	0.451653430250819	1.94806371306228	0.326217114828722	12.4914677069032
chrX	76289236	78515562	7	5	58.33	33.33	25	0.25756046125544	2.69016536758619	0.456130799821561	17.8525459410102
chrX	78515562	78591377	7	6	58.33	40	18.33	0.449481760667654	2.04175181088818	0.35266233801778	12.8990135264782
chrX	78591377	78595561	7	6	58.33	40	18.33	0.449481760667654	2.04175181088818	0.35266233801778	12.8990135264782
chrX	78595561	79133158	7	5	58.33	33.33	25	0.25756046125544	2.69016536758619	0.456130799821561	17.8525459410102
chrX	79133158	79164475	7	6	58.33	40	18.33	0.449481760667654	2.04175181088818	0.35266233801778	12.8990135264782
chrX	79164475	79257968	7	6	58.33	40	18.33	0.449481760667654	2.04175181088818	0.35266233801778	12.8990135264782
chrX	79257968	80179948	7	5	58.33	33.33	25	0.25756046125544	2.69016536758619	0.456130799821561	17.8525459410102
chrX	80179948	80609893	6	5	50	33.33	16.67	0.451653430250819	1.94806371306228	0.326217114828722	12.4914677069032
chrX	80609893	80688036	6	5	50	33.33	16.67	0.451653430250819	1.94806371306228	0.326217114828722	12.4914677069032
chrX	80688036	81050351	6	5	50	33.33	16.67	0.451653430250819	1.94806371306228	0.326217114828722	12.4914677069032
chrX	81050351	81156448	7	5	58.33	33.33	25	0.25756046125544	2.69016536758619	0.456130799821561	17.8525459410102
chrX	81156448	81759876	6	5	50	33.33	16.67	0.451653430250819	1.94806371306228	0.326217114828722	12.4914677069032
chrX	81759876	82149015	7	5	58.33	33.33	25	0.25756046125544	2.69016536758619	0.456130799821561	17.8525459410102
chrX	82149015	85295248	6	5	50	33.33	16.67	0.451653430250819	1.94806371306228	0.326217114828722	12.4914677069032
chrX	85295248	86102148	7	5	58.33	33.33	25	0.25756046125544	2.69016536758619	0.456130799821561	17.8525459410102
chrX	86102148	86964308	7	5	58.33	33.33	25	0.25756046125544	2.69016536758619	0.456130799821561	17.8525459410102
chrX	86964308	88450495	6	5	50	33.33	16.67	0.451653430250819	1.94806371306228	0.326217114828722	12.4914677069032
chrX	88450495	88467154	6	5	50	33.33	16.67	0.451653430250819	1.94806371306228	0.326217114828722	12.4914677069032
chrX	88467154	88583243	6	5	50	33.33	16.67	0.451653430250819	1.94806371306228	0.326217114828722	12.4914677069032
chrX	88583243	89342762	6	5	50	33.33	16.67	0.451653430250819	1.94806371306228	0.326217114828722	12.4914677069032
chrX	89342762	89366934	6	5	50	33.33	16.67	0.451653430250819	1.94806371306228	0.326217114828722	12.4914677069032
chrX	89366934	89372903	6	5	50	33.33	16.67	0.451653430250819	1.94806371306228	0.326217114828722	12.4914677069032
chrX	89372903	89494765	6	4	50	26.67	23.33	0.256598016781083	2.64394630989774	0.425185291086294	18.6828543714154
chrX	89494765	89526585	6	4	50	26.67	23.33	0.256598016781083	2.64394630989774	0.425185291086294	18.6828543714154
chrX	89526585	89627952	6	5	50	33.33	16.67	0.451653430250819	1.94806371306228	0.326217114828722	12.4914677069032
chrX	89627952	89857702	6	3	50	20	30	0.126620900076278	3.7839930589982	0.565167544336955	32.2509337798018
chrX	89857702	89878947	6	4	50	26.67	23.33	0.256598016781083	2.64394630989774	0.425185291086294	18.6828543714154
chrX	89878947	89879380	6	4	50	26.67	23.33	0.256598016781083	2.64394630989774	0.425185291086294	18.6828543714154
chrX	89879380	90752586	6	4	50	26.67	23.33	0.256598016781083	2.64394630989774	0.425185291086294	18.6828543714154
chrX	90752586	90971762	5	4	41.67	26.67	15	0.44790236460717	1.9145835746763	0.293675527417477	13.5319143970011
chrX	90971762	91685135	6	4	50	26.67	23.33	0.256598016781083	2.64394630989774	0.425185291086294	18.6828543714154
chrX	91685135	91818068	6	3	50	20	30	0.126620900076278	3.7839930589982	0.565167544336955	32.2509337798018
chrX	91818068	92275281	6	4	50	26.67	23.33	0.256598016781083	2.64394630989774	0.425185291086294	18.6828543714154
chrX	92275281	92317080	6	3	50	20	30	0.126620900076278	3.7839930589982	0.565167544336955	32.2509337798018
chrX	92317080	92351142	5	3	41.67	20	21.67	0.398067632850241	2.74313866621835	0.390811808872198	23.4725748771253
chrX	92351142	92358607	5	4	41.67	26.67	15	0.44790236460717	1.9145835746763	0.293675527417477	13.5319143970011
chrX	92358607	92361570	6	4	50	26.67	23.33	0.256598016781083	2.64394630989774	0.425185291086294	18.6828543714154
chrX	92361570	92423616	6	4	50	26.67	23.33	0.256598016781083	2.64394630989774	0.425185291086294	18.6828543714154
chrX	92423616	95617676	6	4	50	26.67	23.33	0.256598016781083	2.64394630989774	0.425185291086294	18.6828543714154
chrX	95617676	96443416	6	4	50	26.67	23.33	0.256598016781083	2.64394630989774	0.425185291086294	18.6828543714154
chrX	96443416	96580743	6	5	50	33.33	16.67	0.451653430250819	1.94806371306228	0.326217114828722	12.4914677069032
chrX	96580743	96804002	6	5	50	33.33	16.67	0.451653430250819	1.94806371306228	0.326217114828722	12.4914677069032
chrX	96804002	103255888	6	4	50	26.67	23.33	0.256598016781083	2.64394630989774	0.425185291086294	18.6828543714154
chrX	103255888	103305334	3	4	25	26.67	-1.67	1	0.91963655697017	0.105770275142384	7.11824769427429
chrX	103305334	103308553	5	4	41.67	26.67	15	0.44790236460717	1.9145835746763	0.293675527417477	13.5319143970011
chrX	103308553	103581327	6	4	50	26.67	23.33	0.256598016781083	2.64394630989774	0.425185291086294	18.6828543714154
chrX	103581327	103741497	6	5	50	33.33	16.67	0.451653430250819	1.94806371306228	0.326217114828722	12.4914677069032
chrX	103741497	104263364	6	4	50	26.67	23.33	0.256598016781083	2.64394630989774	0.425185291086294	18.6828543714154
chrX	104263364	104435104	6	5	50	33.33	16.67	0.451653430250819	1.94806371306228	0.326217114828722	12.4914677069032
chrX	104435104	104856572	6	4	50	26.67	23.33	0.256598016781083	2.64394630989774	0.425185291086294	18.6828543714154
chrX	104856572	104997217	6	5	50	33.33	16.67	0.451653430250819	1.94806371306228	0.326217114828722	12.4914677069032
chrX	104997217	108201101	6	4	50	26.67	23.33	0.256598016781083	2.64394630989774	0.425185291086294	18.6828543714154
chrX	108201101	108286492	6	4	50	26.67	23.33	0.256598016781083	2.64394630989774	0.425185291086294	18.6828543714154
chrX	108286492	110645942	6	4	50	26.67	23.33	0.256598016781083	2.64394630989774	0.425185291086294	18.6828543714154
chrX	110645942	110739433	7	4	58.33	26.67	31.66	0.130246331942388	3.64686306138173	0.594433131121615	26.4783486462915
chrX	110739433	114644104	6	4	50	26.67	23.33	0.256598016781083	2.64394630989774	0.425185291086294	18.6828543714154
chrX	114644104	115015721	7	4	58.33	26.67	31.66	0.130246331942388	3.64686306138173	0.594433131121615	26.4783486462915
chrX	115015721	115087222	7	5	58.33	33.33	25	0.25756046125544	2.69016536758619	0.456130799821561	17.8525459410102
chrX	115087222	123687447	7	4	58.33	26.67	31.66	0.130246331942388	3.64686306138173	0.594433131121615	26.4783486462915
chrX	123687447	123735328	7	4	58.33	26.67	31.66	0.130246331942388	3.64686306138173	0.594433131121615	26.4783486462915
chrX	123735328	125836449	7	4	58.33	26.67	31.66	0.130246331942388	3.64686306138173	0.594433131121615	26.4783486462915
chrX	125836449	125988115	7	5	58.33	33.33	25	0.25756046125544	2.69016536758619	0.456130799821561	17.8525459410102
chrX	125988115	126638518	7	4	58.33	26.67	31.66	0.130246331942388	3.64686306138173	0.594433131121615	26.4783486462915
chrX	126638518	126782855	7	4	58.33	26.67	31.66	0.130246331942388	3.64686306138173	0.594433131121615	26.4783486462915
chrX	126782855	127557530	7	4	58.33	26.67	31.66	0.130246331942388	3.64686306138173	0.594433131121615	26.4783486462915
chrX	127557530	130906863	7	4	58.33	26.67	31.66	0.130246331942388	3.64686306138173	0.594433131121615	26.4783486462915
chrX	130906863	131254644	6	4	50	26.67	23.33	0.256598016781083	2.64394630989774	0.425185291086294	18.6828543714154
chrX	131254644	131362648	6	4	50	26.67	23.33	0.256598016781083	2.64394630989774	0.425185291086294	18.6828543714154
chrX	131362648	133730759	6	4	50	26.67	23.33	0.256598016781083	2.64394630989774	0.425185291086294	18.6828543714154
chrX	133730759	133837427	6	5	50	33.33	16.67	0.451653430250819	1.94806371306228	0.326217114828722	12.4914677069032
chrX	133837427	134238488	6	4	50	26.67	23.33	0.256598016781083	2.64394630989774	0.425185291086294	18.6828543714154
chrX	134238488	135596909	7	4	58.33	26.67	31.66	0.130246331942388	3.64686306138173	0.594433131121615	26.4783486462915
chrX	135596909	139314258	6	4	50	26.67	23.33	0.256598016781083	2.64394630989774	0.425185291086294	18.6828543714154
chrX	139314258	139632338	6	5	50	33.33	16.67	0.451653430250819	1.94806371306228	0.326217114828722	12.4914677069032
chrX	139632338	143389974	6	4	50	26.67	23.33	0.256598016781083	2.64394630989774	0.425185291086294	18.6828543714154
chrX	143389974	147638940	6	5	50	33.33	16.67	0.451653430250819	1.94806371306228	0.326217114828722	12.4914677069032
chrX	147638940	147752160	6	5	50	33.33	16.67	0.451653430250819	1.94806371306228	0.326217114828722	12.4914677069032
chrX	147752160	148391538	6	5	50	33.33	16.67	0.451653430250819	1.94806371306228	0.326217114828722	12.4914677069032
chrX	148391538	148513000	6	5	50	33.33	16.67	0.451653430250819	1.94806371306228	0.326217114828722	12.4914677069032
chrX	148513000	148534846	6	5	50	33.33	16.67	0.451653430250819	1.94806371306228	0.326217114828722	12.4914677069032
chrX	148534846	152047110	6	5	50	33.33	16.67	0.451653430250819	1.94806371306228	0.326217114828722	12.4914677069032
chrX	152047110	155270560	6	5	50	33.33	16.67	0.451653430250819	1.94806371306228	0.326217114828722	12.4914677069032
chr12	867533	892990	0	1	0	6.67	-6.67	1	0	0	48.7136550464301
chr12	892990	8622794	0	0	0	0	0	1	0	0	Inf
chr12	8622794	9613462	0	1	0	6.67	-6.67	1	0	0	48.7136550464301
chr12	9613462	9613968	1	2	8.33	13.33	-5	1	0.602138072302853	0.00919935448223762	13.066909643704
chr12	9613968	9617002	1	3	8.33	20	-11.67	0.605128205128205	0.376559685616611	0.00636492752879973	5.52577021690199
chr12	9617002	9618119	1	4	8.33	26.67	-18.34	0.341880341880342	0.26206908847745	0.00466687936623555	3.23143744379916
chr12	9618119	9619443	2	6	16.67	40	-23.33	0.235748792270531	0.313526665864717	0.0248256957876347	2.37017973886361
chr12	9619443	9739667	2	7	16.67	46.67	-30	0.217238749046529	0.241564168691678	0.0193200963859475	1.76727515172775
chr12	9739667	9739941	1	6	8.33	40	-31.67	0.0913786696395392	0.146107473503114	0.00272874368232113	1.55480586467218
chr12	9739941	9740337	1	5	8.33	33.33	-25	0.181902638424377	0.192688078833757	0.00353596613327998	2.16445628892685
chr12	9740337	9741822	1	4	8.33	26.67	-18.34	0.341880341880342	0.26206908847745	0.00466687936623555	3.23143744379916
chr12	9741822	9743406	0	2	0	13.33	-13.33	0.487179487179487	0	0	6.63043505261078
chr12	9743406	11494375	0	1	0	6.67	-6.67	1	0	0	48.7136550464301
chr12	11494375	11547799	0	1	0	6.67	-6.67	1	0	0	48.7136550464301
chr12	11547799	17827074	0	1	0	6.67	-6.67	1	0	0	48.7136550464301
chr12	17827074	17989919	1	1	8.33	6.67	1.66	1	1.26130469840658	0.0148842175286	106.848309701706
chr12	17989919	24466926	0	1	0	6.67	-6.67	1	0	0	48.7136550464301
chr12	24466926	31676471	0	0	0	0	0	1	0	0	Inf
chr12	31676471	31837179	0	1	0	6.67	-6.67	1	0	0	48.7136550464301
chr12	31837179	32056219	0	0	0	0	0	1	0	0	Inf
chr12	32056219	32243582	1	0	8.33	0	8.33	0.444444444444445	Inf	0.0320509965820313	Inf
chr12	32243582	32686509	0	0	0	0	0	1	0	0	Inf
chr12	32686509	32804369	1	0	8.33	0	8.33	0.444444444444445	Inf	0.0320509965820313	Inf
chr12	32804369	33294566	0	0	0	0	0	1	0	0	Inf
chr12	33294566	33326710	0	1	0	6.67	-6.67	1	0	0	48.7136550464301
chr12	33326710	33440713	0	0	0	0	0	1	0	0	Inf
chr12	33440713	33568904	1	0	8.33	0	8.33	0.444444444444445	Inf	0.0320509965820313	Inf
chr12	33568904	74034919	0	0	0	0	0	1	0	0	Inf
chr12	74034919	74142509	1	0	8.33	0	8.33	0.444444444444445	Inf	0.0320509965820313	Inf
chr12	74142509	75034544	0	0	0	0	0	1	0	0	Inf
chr12	75034544	78290281	1	0	8.33	0	8.33	0.444444444444445	Inf	0.0320509965820313	Inf
chr12	78290281	80719847	2	0	16.67	0	16.67	0.188034188034188	Inf	0.23994069514232	Inf
chr12	80719847	80787305	2	1	16.67	6.67	10	0.569230769230769	2.69485200278592	0.124136140613192	176.548372873294
chr12	80787305	80818285	1	1	8.33	6.67	1.66	1	1.26130469840658	0.0148842175286	106.848309701706
chr12	80818285	85502619	1	0	8.33	0	8.33	0.444444444444445	Inf	0.0320509965820313	Inf
chr12	85502619	99775937	0	0	0	0	0	1	0	0	Inf
chr12	99775937	99805707	2	0	16.67	0	16.67	0.188034188034188	Inf	0.23994069514232	Inf
chr12	99805707	124157301	0	0	0	0	0	1	0	0	Inf
chr12	124157301	124250888	0	1	0	6.67	-6.67	1	0	0	48.7136550464301
chr16	0	4393487	1	2	8.33	13.33	-5	1	0.602138072302853	0.00919935448223762	13.066909643704
chr16	4393487	4571940	1	1	8.33	6.67	1.66	1	1.26130469840658	0.0148842175286	106.848309701706
chr16	4571940	5455447	1	2	8.33	13.33	-5	1	0.602138072302853	0.00919935448223762	13.066909643704
chr16	5455447	5848172	1	1	8.33	6.67	1.66	1	1.26130469840658	0.0148842175286	106.848309701706
chr16	5848172	6040596	1	2	8.33	13.33	-5	1	0.602138072302853	0.00919935448223762	13.066909643704
chr16	6040596	6071570	1	2	8.33	13.33	-5	1	0.602138072302853	0.00919935448223762	13.066909643704
chr16	6071570	6092201	2	2	16.67	13.33	3.34	1	1.28730507094467	0.0801285803890371	20.7193274603319
chr16	6092201	6146834	2	3	16.67	20	-3.33	1	0.80658240054602	0.0567040160503527	8.58673564806531
chr16	6146834	6190586	2	3	16.67	20	-3.33	1	0.80658240054602	0.0567040160503527	8.58673564806531
chr16	6190586	6253917	2	3	16.67	20	-3.33	1	0.80658240054602	0.0567040160503527	8.58673564806531
chr16	6253917	6307349	3	3	25	20	5	1	1.3190557122957	0.141539648613133	12.3524244525521
chr16	6307349	6332072	4	3	33.33	20	13.33	0.661835748792271	1.94810133866917	0.252245707078244	17.1431914968473
chr16	6332072	6366236	4	4	33.33	26.67	6.66	1	1.3587035412955	0.189183055046679	9.8686172076999
chr16	6366236	6403409	4	3	33.33	20	13.33	0.661835748792271	1.94810133866917	0.252245707078244	17.1431914968473
chr16	6403409	6419028	4	3	33.33	20	13.33	0.661835748792271	1.94810133866917	0.252245707078244	17.1431914968473
chr16	6419028	6451218	4	3	33.33	20	13.33	0.661835748792271	1.94810133866917	0.252245707078244	17.1431914968473
chr16	6451218	6495753	3	3	25	20	5	1	1.3190557122957	0.141539648613133	12.3524244525521
chr16	6495753	6611293	2	3	16.67	20	-3.33	1	0.80658240054602	0.0567040160503527	8.58673564806531
chr16	6611293	6627442	2	4	16.67	26.67	-10	0.66183574879227	0.562069468309022	0.0420763539999609	4.97035789563106
chr16	6627442	6634189	1	4	8.33	26.67	-18.34	0.341880341880342	0.26206908847745	0.00466687936623555	3.23143744379916
chr16	6634189	6647734	1	5	8.33	33.33	-25	0.181902638424377	0.192688078833757	0.00353596613327998	2.16445628892685
chr16	6647734	6674485	1	6	8.33	40	-31.67	0.0913786696395392	0.146107473503114	0.00272874368232113	1.55480586467218
chr16	6674485	6710957	1	5	8.33	33.33	-25	0.181902638424377	0.192688078833757	0.00353596613327998	2.16445628892685
chr16	6710957	6795368	1	6	8.33	40	-31.67	0.0913786696395392	0.146107473503114	0.00272874368232113	1.55480586467218
chr16	6795368	6864903	1	6	8.33	40	-31.67	0.0913786696395392	0.146107473503114	0.00272874368232113	1.55480586467218
chr16	6864903	6870406	1	6	8.33	40	-31.67	0.0913786696395392	0.146107473503114	0.00272874368232113	1.55480586467218
chr16	6870406	6876698	1	5	8.33	33.33	-25	0.181902638424377	0.192688078833757	0.00353596613327998	2.16445628892685
chr16	6876698	6958309	1	4	8.33	26.67	-18.34	0.341880341880342	0.26206908847745	0.00466687936623555	3.23143744379916
chr16	6958309	7114947	1	3	8.33	20	-11.67	0.605128205128205	0.376559685616611	0.00636492752879973	5.52577021690199
chr16	7114947	7161342	1	2	8.33	13.33	-5	1	0.602138072302853	0.00919935448223762	13.066909643704
chr16	7161342	7242675	1	1	8.33	6.67	1.66	1	1.26130469840658	0.0148842175286	106.848309701706
chr16	7242675	7261242	1	1	8.33	6.67	1.66	1	1.26130469840658	0.0148842175286	106.848309701706
chr16	7261242	7418993	2	1	16.67	6.67	10	0.569230769230769	2.69485200278592	0.124136140613192	176.548372873294
chr16	7418993	7679425	2	2	16.67	13.33	3.34	1	1.28730507094467	0.0801285803890371	20.7193274603319
chr16	7679425	7758793	1	2	8.33	13.33	-5	1	0.602138072302853	0.00919935448223762	13.066909643704
chr16	7758793	12483964	1	1	8.33	6.67	1.66	1	1.26130469840658	0.0148842175286	106.848309701706
chr16	12483964	12705982	1	2	8.33	13.33	-5	1	0.602138072302853	0.00919935448223762	13.066909643704
chr16	12705982	18122923	1	2	8.33	13.33	-5	1	0.602138072302853	0.00919935448223762	13.066909643704
chr16	18122923	22441997	0	2	0	13.33	-13.33	0.487179487179487	0	0	6.63043505261078
chr16	22441997	22577597	0	3	0	20	-20	0.230769230769231	0	0	2.93163654774379
chr16	22577597	22704191	1	3	8.33	20	-11.67	0.605128205128205	0.376559685616611	0.00636492752879973	5.52577021690199
chr16	22704191	26350431	0	3	0	20	-20	0.230769230769231	0	0	2.93163654774379
chr16	26350431	26485575	0	3	0	20	-20	0.230769230769231	0	0	2.93163654774379
chr16	26485575	27462698	0	3	0	20	-20	0.230769230769231	0	0	2.93163654774379
chr16	27462698	28640606	0	2	0	13.33	-13.33	0.487179487179487	0	0	6.63043505261078
chr16	28640606	30167027	0	1	0	6.67	-6.67	1	0	0	48.7136550464301
chr16	30167027	32253241	0	0	0	0	0	1	0	0	Inf
chr16	32253241	32743385	1	0	8.33	0	8.33	0.444444444444445	Inf	0.0320509965820313	Inf
chr16	32743385	33099472	1	0	8.33	0	8.33	0.444444444444445	Inf	0.0320509965820313	Inf
chr16	33099472	33643711	1	0	8.33	0	8.33	0.444444444444445	Inf	0.0320509965820313	Inf
chr16	33643711	34197476	0	0	0	0	0	1	0	0	Inf
chr16	34197476	35283239	0	1	0	6.67	-6.67	1	0	0	48.7136550464301
chr16	35283239	46463770	0	0	0	0	0	1	0	0	Inf
chr16	46463770	65253638	0	1	0	6.67	-6.67	1	0	0	48.7136550464301
chr16	65253638	74551078	0	0	0	0	0	1	0	0	Inf
chr16	74551078	76419052	0	1	0	6.67	-6.67	1	0	0	48.7136550464301
chr16	76419052	76505140	1	1	8.33	6.67	1.66	1	1.26130469840658	0.0148842175286	106.848309701706
chr16	76505140	77575059	0	1	0	6.67	-6.67	1	0	0	48.7136550464301
chr16	77575059	78015878	0	1	0	6.67	-6.67	1	0	0	48.7136550464301
chr16	78015878	78075486	0	2	0	13.33	-13.33	0.487179487179487	0	0	6.63043505261078
chr16	78075486	80023715	0	1	0	6.67	-6.67	1	0	0	48.7136550464301
chr16	80023715	80177759	0	1	0	6.67	-6.67	1	0	0	48.7136550464301
chr16	80177759	80719818	1	1	8.33	6.67	1.66	1	1.26130469840658	0.0148842175286	106.848309701706
chr16	80719818	81264718	0	1	0	6.67	-6.67	1	0	0	48.7136550464301
chr16	81264718	82343157	0	0	0	0	0	1	0	0	Inf
chr16	82343157	90354753	0	1	0	6.67	-6.67	1	0	0	48.7136550464301
chr13	68064700	68492576	0	1	0	6.67	-6.67	1	0	0	48.7136550464301
chr13	68492576	68722400	0	1	0	6.67	-6.67	1	0	0	48.7136550464301
chr13	68722400	69896323	0	1	0	6.67	-6.67	1	0	0	48.7136550464301
chr13	69896323	79830722	0	0	0	0	0	1	0	0	Inf
chr13	79830722	82732592	0	1	0	6.67	-6.67	1	0	0	48.7136550464301
chr13	82732592	90944794	0	0	0	0	0	1	0	0	Inf
chr13	90944794	91090387	1	0	8.33	0	8.33	0.444444444444445	Inf	0.0320509965820313	Inf
chr13	91090387	95126185	0	0	0	0	0	1	0	0	Inf
chr13	95126185	95214371	1	0	8.33	0	8.33	0.444444444444445	Inf	0.0320509965820313	Inf
chr13	95214371	101511110	0	0	0	0	0	1	0	0	Inf
chr13	101511110	102621373	0	1	0	6.67	-6.67	1	0	0	48.7136550464301
chr13	102621373	105325739	0	1	0	6.67	-6.67	1	0	0	48.7136550464301
chr20	0	1560674	2	4	16.67	26.67	-10	0.66183574879227	0.562069468309022	0.0420763539999609	4.97035789563106
chr20	1560674	1560795	1	3	8.33	20	-11.67	0.605128205128205	0.376559685616611	0.00636492752879973	5.52577021690199
chr20	1560795	1560975	1	2	8.33	13.33	-5	1	0.602138072302853	0.00919935448223762	13.066909643704
chr20	1560975	1561290	1	3	8.33	20	-11.67	0.605128205128205	0.376559685616611	0.00636492752879973	5.52577021690199
chr20	1561290	1595920	2	4	16.67	26.67	-10	0.66183574879227	0.562069468309022	0.0420763539999609	4.97035789563106
chr20	1595920	1599032	3	5	25	33.33	-8.33	0.695652173913044	0.676691658454159	0.0809715020297703	4.72905218347271
chr20	1599032	1599070	3	4	25	26.67	-1.67	1	0.91963655697017	0.105770275142384	7.11824769427429
chr20	1599070	1611259	2	3	16.67	20	-3.33	1	0.80658240054602	0.0567040160503527	8.58673564806531
chr20	1611259	4037903	2	4	16.67	26.67	-10	0.66183574879227	0.562069468309022	0.0420763539999609	4.97035789563106
chr20	4037903	4261512	2	3	16.67	20	-3.33	1	0.80658240054602	0.0567040160503527	8.58673564806531
chr20	4261512	10764378	2	4	16.67	26.67	-10	0.66183574879227	0.562069468309022	0.0420763539999609	4.97035789563106
chr20	10764378	11644267	1	4	8.33	26.67	-18.34	0.341880341880342	0.26206908847745	0.00466687936623555	3.23143744379916
chr20	11644267	11921341	1	4	8.33	26.67	-18.34	0.341880341880342	0.26206908847745	0.00466687936623555	3.23143744379916
chr20	11921341	14319407	1	3	8.33	20	-11.67	0.605128205128205	0.376559685616611	0.00636492752879973	5.52577021690199
chr20	14319407	14478904	1	3	8.33	20	-11.67	0.605128205128205	0.376559685616611	0.00636492752879973	5.52577021690199
chr20	14478904	14508278	1	3	8.33	20	-11.67	0.605128205128205	0.376559685616611	0.00636492752879973	5.52577021690199
chr20	14508278	14538023	1	4	8.33	26.67	-18.34	0.341880341880342	0.26206908847745	0.00466687936623555	3.23143744379916
chr20	14538023	14594493	2	4	16.67	26.67	-10	0.66183574879227	0.562069468309022	0.0420763539999609	4.97035789563106
chr20	14594493	14595659	2	5	16.67	33.33	-16.66	0.408212560386473	0.413510693774448	0.0321045250372038	3.31032490503498
chr20	14595659	14663451	3	5	25	33.33	-8.33	0.695652173913044	0.676691658454159	0.0809715020297703	4.72905218347271
chr20	14663451	14666479	3	6	25	40	-15	0.682837528604119	0.512964914962125	0.0627038497387013	3.3811607199277
chr20	14666479	14770187	4	6	33.33	40	-6.67	1	0.758025342754006	0.112229775069193	4.68658431566107
chr20	14770187	14794982	4	6	33.33	40	-6.67	1	0.758025342754006	0.112229775069193	4.68658431566107
chr20	14794982	14815671	4	7	33.33	46.67	-13.34	0.69596625835689	0.583466572724602	0.0869852876518956	3.49249390749573
chr20	14815671	14827197	5	7	41.67	46.67	-5	1	0.822491065076997	0.134828273256077	4.81228181294077
chr20	14827197	14900316	5	7	41.67	46.67	-5	1	0.822491065076997	0.134828273256077	4.81228181294077
chr20	14900316	14923516	5	7	41.67	46.67	-5	1	0.822491065076997	0.134828273256077	4.81228181294077
chr20	14923516	15024087	5	7	41.67	46.67	-5	1	0.822491065076997	0.134828273256077	4.81228181294077
chr20	15024087	15025549	5	6	41.67	40	1.67	1	1.06869005374632	0.17427950389438	6.45031819091794
chr20	15025549	15061431	5	6	41.67	40	1.67	1	1.06869005374632	0.17427950389438	6.45031819091794
chr20	15061431	15123007	5	5	41.67	33.33	8.34	0.706331045003814	1.40961749118428	0.225248385986854	9.00740258401191
chr20	15123007	15157942	5	4	41.67	26.67	15	0.44790236460717	1.9145835746763	0.293675527417477	13.5319143970011
chr20	15157942	15160151	5	4	41.67	26.67	15	0.44790236460717	1.9145835746763	0.293675527417477	13.5319143970011
chr20	15160151	15326381	5	3	41.67	20	21.67	0.398067632850241	2.74313866621835	0.390811808872198	23.4725748771253
chr20	15326381	15342645	4	3	33.33	20	13.33	0.661835748792271	1.94810133866917	0.252245707078244	17.1431914968473
chr20	15342645	15355142	3	3	25	20	5	1	1.3190557122957	0.141539648613133	12.3524244525521
chr20	15355142	15384018	2	3	16.67	20	-3.33	1	0.80658240054602	0.0567040160503527	8.58673564806531
chr20	15384018	15462231	1	3	8.33	20	-11.67	0.605128205128205	0.376559685616611	0.00636492752879973	5.52577021690199
chr20	15462231	17780234	0	3	0	20	-20	0.230769230769231	0	0	2.93163654774379
chr20	17780234	19932338	0	2	0	13.33	-13.33	0.487179487179487	0	0	6.63043505261078
chr20	19932338	20367087	0	1	0	6.67	-6.67	1	0	0	48.7136550464301
chr20	20367087	21641886	1	1	8.33	6.67	1.66	1	1.26130469840658	0.0148842175286	106.848309701706
chr20	21641886	22958697	1	1	8.33	6.67	1.66	1	1.26130469840658	0.0148842175286	106.848309701706
chr20	22958697	23372719	1	0	8.33	0	8.33	0.444444444444445	Inf	0.0320509965820313	Inf
chr21	14345657	15612108	2	5	16.67	33.33	-16.66	0.408212560386473	0.413510693774448	0.0321045250372038	3.31032490503498
chr21	15612108	15722608	2	5	16.67	33.33	-16.66	0.408212560386473	0.413510693774448	0.0321045250372038	3.31032490503498
chr21	15722608	17344603	2	5	16.67	33.33	-16.66	0.408212560386473	0.413510693774448	0.0321045250372038	3.31032490503498
chr21	17344603	17417884	2	5	16.67	33.33	-16.66	0.408212560386473	0.413510693774448	0.0321045250372038	3.31032490503498
chr21	17417884	18738058	2	5	16.67	33.33	-16.66	0.408212560386473	0.413510693774448	0.0321045250372038	3.31032490503498
chr21	18738058	19416346	2	5	16.67	33.33	-16.66	0.408212560386473	0.413510693774448	0.0321045250372038	3.31032490503498
chr21	19416346	19489303	2	5	16.67	33.33	-16.66	0.408212560386473	0.413510693774448	0.0321045250372038	3.31032490503498
chr21	19489303	19607725	2	5	16.67	33.33	-16.66	0.408212560386473	0.413510693774448	0.0321045250372038	3.31032490503498
chr21	19607725	25147746	2	5	16.67	33.33	-16.66	0.408212560386473	0.413510693774448	0.0321045250372038	3.31032490503498
chr21	25147746	25810892	2	5	16.67	33.33	-16.66	0.408212560386473	0.413510693774448	0.0321045250372038	3.31032490503498
chr21	25810892	25913374	2	5	16.67	33.33	-16.66	0.408212560386473	0.413510693774448	0.0321045250372038	3.31032490503498
chr21	25913374	26296857	2	5	16.67	33.33	-16.66	0.408212560386473	0.413510693774448	0.0321045250372038	3.31032490503498
chr21	26296857	29473083	2	4	16.67	26.67	-10	0.66183574879227	0.562069468309022	0.0420763539999609	4.97035789563106
chr21	29473083	29599781	2	5	16.67	33.33	-16.66	0.408212560386473	0.413510693774448	0.0321045250372038	3.31032490503498
chr21	29599781	29835815	2	4	16.67	26.67	-10	0.66183574879227	0.562069468309022	0.0420763539999609	4.97035789563106
chr21	29835815	30847861	2	4	16.67	26.67	-10	0.66183574879227	0.562069468309022	0.0420763539999609	4.97035789563106
chr21	30847861	31497981	3	4	25	26.67	-1.67	1	0.91963655697017	0.105770275142384	7.11824769427429
chr21	31497981	31757090	3	3	25	20	5	1	1.3190557122957	0.141539648613133	12.3524244525521
chr21	31757090	31890617	3	3	25	20	5	1	1.3190557122957	0.141539648613133	12.3524244525521
chr21	31890617	32075033	3	3	25	20	5	1	1.3190557122957	0.141539648613133	12.3524244525521
chr21	32075033	32216680	3	4	25	26.67	-1.67	1	0.91963655697017	0.105770275142384	7.11824769427429
chr21	32216680	32277157	3	4	25	26.67	-1.67	1	0.91963655697017	0.105770275142384	7.11824769427429
chr21	32277157	32344603	3	4	25	26.67	-1.67	1	0.91963655697017	0.105770275142384	7.11824769427429
chr21	32344603	32442966	3	4	25	26.67	-1.67	1	0.91963655697017	0.105770275142384	7.11824769427429
chr21	32442966	32473935	3	4	25	26.67	-1.67	1	0.91963655697017	0.105770275142384	7.11824769427429
chr21	32473935	32487736	2	4	16.67	26.67	-10	0.66183574879227	0.562069468309022	0.0420763539999609	4.97035789563106
chr21	32487736	32500581	1	4	8.33	26.67	-18.34	0.341880341880342	0.26206908847745	0.00466687936623555	3.23143744379916
chr21	32500581	35408501	1	3	8.33	20	-11.67	0.605128205128205	0.376559685616611	0.00636492752879973	5.52577021690199
chr21	35408501	37018567	1	3	8.33	20	-11.67	0.605128205128205	0.376559685616611	0.00636492752879973	5.52577021690199
chr21	37018567	37131195	1	3	8.33	20	-11.67	0.605128205128205	0.376559685616611	0.00636492752879973	5.52577021690199
chr21	37131195	37287671	1	3	8.33	20	-11.67	0.605128205128205	0.376559685616611	0.00636492752879973	5.52577021690199
chr21	37287671	38006034	1	3	8.33	20	-11.67	0.605128205128205	0.376559685616611	0.00636492752879973	5.52577021690199
chr21	38006034	38698811	1	3	8.33	20	-11.67	0.605128205128205	0.376559685616611	0.00636492752879973	5.52577021690199
chr21	38698811	42663963	1	3	8.33	20	-11.67	0.605128205128205	0.376559685616611	0.00636492752879973	5.52577021690199
chr21	42663963	48129895	1	2	8.33	13.33	-5	1	0.602138072302853	0.00919935448223762	13.066909643704
chr22	16052516	16492131	3	2	25	13.33	11.67	0.628019323671498	2.10423275818784	0.197721861426734	30.1004194434481
chr22	16492131	18436369	3	3	25	20	5	1	1.3190557122957	0.141539648613133	12.3524244525521
chr22	18436369	18553736	3	4	25	26.67	-1.67	1	0.91963655697017	0.105770275142384	7.11824769427429
chr22	18553736	24242162	3	3	25	20	5	1	1.3190557122957	0.141539648613133	12.3524244525521
chr22	24242162	24402452	3	2	25	13.33	11.67	0.628019323671498	2.10423275818784	0.197721861426734	30.1004194434481
chr22	24402452	44762701	3	3	25	20	5	1	1.3190557122957	0.141539648613133	12.3524244525521
chr22	44762701	44842967	3	3	25	20	5	1	1.3190557122957	0.141539648613133	12.3524244525521
chr22	44842967	51304566	3	3	25	20	5	1	1.3190557122957	0.141539648613133	12.3524244525521
