# Supplementary material for: 1p36 deletion is a marker for tumour dissemination in microsatellite stable stage II-III colon cancer
Source: BMC Cancer. 2014 Nov 24;14:872. doi: 10.1186/1471-2407-14-872 (PMC4251789; doi:10.1186/1471-2407-14-872)
Supplement: Supplementary file 1 — Additional file 1: This file includes supplementary figures, genome-wide copy number estimates and statistics. (ZIP 5 MB) [file 12885_2014_5046_MOESM1_ESM.zip › Supplementary Data/MSS statistics Stage II-III/Absolute Gain.Recurrence (SII&SIII excl MSI-H).No recurrence (SII&SIII excl MSI-H).txt]

Chromosome	Start (hg19)	End (hg19)	Observations in G1	Observations in G2	Frequency G1 (%)	Frequency G2 (%)	Frequency difference	Fisher's Exact test p-value	Odds Ratio	Lower 95% CI	Upper 95% CI
chr1	0	767025	16	14	44.44	40	4.44	0.811320089253582	1.19691363292237	0.421949922466088	3.42449208393519
chr1	767025	1282669	16	14	44.44	40	4.44	0.811320089253582	1.19691363292237	0.421949922466088	3.42449208393519
chr1	1282669	1296586	16	13	44.44	37.14	7.3	0.631216538086547	1.34804603060052	0.472639488837294	3.90125121516724
chr1	1296586	2502180	16	12	44.44	34.29	10.15	0.468664307498008	1.5240415782498	0.53025209031713	4.47568468402214
chr1	2502180	3285435	15	12	41.67	34.29	7.38	0.62679334813856	1.3629684924515	0.470925014572082	4.01193362176283
chr1	3285435	4063538	15	12	41.67	34.29	7.38	0.62679334813856	1.3629684924515	0.470925014572082	4.01193362176283
chr1	4063538	4509384	15	12	41.67	34.29	7.38	0.62679334813856	1.3629684924515	0.470925014572082	4.01193362176283
chr1	4509384	5302242	14	12	38.89	34.29	4.6	0.806485439775549	1.21628093686709	0.41640589991807	3.5947247417177
chr1	5302242	5303408	14	13	38.89	37.14	1.75	1	1.0757949091861	0.371155238562453	3.13337690407309
chr1	5303408	5390197	14	14	38.89	40	-1.11	1	0.955145215985069	0.33136313735434	2.75038561057248
chr1	5390197	5686610	14	12	38.89	34.29	4.6	0.806485439775549	1.21628093686709	0.41640589991807	3.5947247417177
chr1	5686610	6343989	14	12	38.89	34.29	4.6	0.806485439775549	1.21628093686709	0.41640589991807	3.5947247417177
chr1	6343989	6585804	14	12	38.89	34.29	4.6	0.806485439775549	1.21628093686709	0.41640589991807	3.5947247417177
chr1	6585804	7844010	14	12	38.89	34.29	4.6	0.806485439775549	1.21628093686709	0.41640589991807	3.5947247417177
chr1	7844010	7961250	14	12	38.89	34.29	4.6	0.806485439775549	1.21628093686709	0.41640589991807	3.5947247417177
chr1	7961250	9355434	14	12	38.89	34.29	4.6	0.806485439775549	1.21628093686709	0.41640589991807	3.5947247417177
chr1	9355434	10261223	14	13	38.89	37.14	1.75	1	1.0757949091861	0.371155238562453	3.13337690407309
chr1	10261223	10889248	14	13	38.89	37.14	1.75	1	1.0757949091861	0.371155238562453	3.13337690407309
chr1	10889248	11069331	14	13	38.89	37.14	1.75	1	1.0757949091861	0.371155238562453	3.13337690407309
chr1	11069331	11133117	14	13	38.89	37.14	1.75	1	1.0757949091861	0.371155238562453	3.13337690407309
chr1	11133117	11392161	14	14	38.89	40	-1.11	1	0.955145215985069	0.33136313735434	2.75038561057248
chr1	11392161	11495861	14	14	38.89	40	-1.11	1	0.955145215985069	0.33136313735434	2.75038561057248
chr1	11495861	12738081	14	14	38.89	40	-1.11	1	0.955145215985069	0.33136313735434	2.75038561057248
chr1	12738081	12840752	15	14	41.67	40	1.67	1	1.07037789190088	0.374732608676248	3.06952877348761
chr1	12840752	12867883	15	15	41.67	42.86	-1.19	1	0.953006338453984	0.334837435703866	2.70927185320726
chr1	12867883	13489404	14	15	38.89	42.86	-3.97	0.811320089253582	0.850456157168013	0.296074805736666	2.42746979425563
chr1	13489404	14397977	14	14	38.89	40	-1.11	1	0.955145215985069	0.33136313735434	2.75038561057248
chr1	14397977	14507535	14	14	38.89	40	-1.11	1	0.955145215985069	0.33136313735434	2.75038561057248
chr1	14507535	14726333	14	14	38.89	40	-1.11	1	0.955145215985069	0.33136313735434	2.75038561057248
chr1	14726333	15489831	14	14	38.89	40	-1.11	1	0.955145215985069	0.33136313735434	2.75038561057248
chr1	15489831	15579805	14	14	38.89	40	-1.11	1	0.955145215985069	0.33136313735434	2.75038561057248
chr1	15579805	16535274	14	14	38.89	40	-1.11	1	0.955145215985069	0.33136313735434	2.75038561057248
chr1	16535274	16758729	14	14	38.89	40	-1.11	1	0.955145215985069	0.33136313735434	2.75038561057248
chr1	16758729	16829505	14	14	38.89	40	-1.11	1	0.955145215985069	0.33136313735434	2.75038561057248
chr1	16829505	16895445	14	14	38.89	40	-1.11	1	0.955145215985069	0.33136313735434	2.75038561057248
chr1	16895445	16969763	14	15	38.89	42.86	-3.97	0.811320089253582	0.850456157168013	0.296074805736666	2.42746979425563
chr1	16969763	17082502	14	15	38.89	42.86	-3.97	0.811320089253582	0.850456157168013	0.296074805736666	2.42746979425563
chr1	17082502	17303207	14	14	38.89	40	-1.11	1	0.955145215985069	0.33136313735434	2.75038561057248
chr1	17303207	17472295	14	14	38.89	40	-1.11	1	0.955145215985069	0.33136313735434	2.75038561057248
chr1	17472295	18220650	14	14	38.89	40	-1.11	1	0.955145215985069	0.33136313735434	2.75038561057248
chr1	18220650	18237523	14	13	38.89	37.14	1.75	1	1.0757949091861	0.371155238562453	3.13337690407309
chr1	18237523	19236929	14	13	38.89	37.14	1.75	1	1.0757949091861	0.371155238562453	3.13337690407309
chr1	19236929	19960979	14	13	38.89	37.14	1.75	1	1.0757949091861	0.371155238562453	3.13337690407309
chr1	19960979	20052433	14	13	38.89	37.14	1.75	1	1.0757949091861	0.371155238562453	3.13337690407309
chr1	20052433	20091910	14	12	38.89	34.29	4.6	0.806485439775549	1.21628093686709	0.41640589991807	3.5947247417177
chr1	20091910	20503446	14	12	38.89	34.29	4.6	0.806485439775549	1.21628093686709	0.41640589991807	3.5947247417177
chr1	20503446	20969596	14	12	38.89	34.29	4.6	0.806485439775549	1.21628093686709	0.41640589991807	3.5947247417177
chr1	20969596	21594335	14	11	38.89	31.43	7.46	0.621033986227117	1.38199170969026	0.468307773878848	4.16099224524137
chr1	21594335	21598038	14	11	38.89	31.43	7.46	0.621033986227117	1.38199170969026	0.468307773878848	4.16099224524137
chr1	21598038	21843028	14	11	38.89	31.43	7.46	0.621033986227117	1.38199170969026	0.468307773878848	4.16099224524137
chr1	21843028	21986924	14	11	38.89	31.43	7.46	0.621033986227117	1.38199170969026	0.468307773878848	4.16099224524137
chr1	21986924	22493240	14	11	38.89	31.43	7.46	0.621033986227117	1.38199170969026	0.468307773878848	4.16099224524137
chr1	22493240	25198010	14	11	38.89	31.43	7.46	0.621033986227117	1.38199170969026	0.468307773878848	4.16099224524137
chr1	25198010	25340052	14	11	38.89	31.43	7.46	0.621033986227117	1.38199170969026	0.468307773878848	4.16099224524137
chr1	25340052	25530550	14	11	38.89	31.43	7.46	0.621033986227117	1.38199170969026	0.468307773878848	4.16099224524137
chr1	25530550	25552210	13	11	36.11	31.43	4.68	0.802937672838101	1.22955706893041	0.411799415806197	3.72377035948952
chr1	25552210	25557631	13	9	36.11	25.71	10.4	0.44324290470473	1.62153282292859	0.526918718762346	5.1791939864493
chr1	25557631	25654244	13	8	36.11	22.86	13.25	0.299711815430363	1.89025474062481	0.600989870914551	6.27344400260832
chr1	25654244	25668249	14	8	38.89	22.86	16.03	0.200344138240417	2.1244979650205	0.683257601418856	7.01111290477276
chr1	25668249	25678369	14	9	38.89	25.71	13.18	0.312077570814001	1.82259315016678	0.599114295610719	5.78643543342495
chr1	25678369	26364487	14	10	38.89	28.57	10.32	0.453682594545013	1.58045440961185	0.528489160479895	4.87086725763075
chr1	26364487	26475643	14	9	38.89	25.71	13.18	0.312077570814001	1.82259315016678	0.599114295610719	5.78643543342495
chr1	26475643	26527296	14	8	38.89	22.86	16.03	0.200344138240417	2.1244979650205	0.683257601418856	7.01111290477276
chr1	26527296	28813549	14	8	38.89	22.86	16.03	0.200344138240417	2.1244979650205	0.683257601418856	7.01111290477276
chr1	28813549	30478884	14	9	38.89	25.71	13.18	0.312077570814001	1.82259315016678	0.599114295610719	5.78643543342495
chr1	30478884	30573135	14	9	38.89	25.71	13.18	0.312077570814001	1.82259315016678	0.599114295610719	5.78643543342495
chr1	30573135	30676595	14	9	38.89	25.71	13.18	0.312077570814001	1.82259315016678	0.599114295610719	5.78643543342495
chr1	30676595	31216359	15	9	41.67	25.71	15.96	0.21093112529185	2.0422993964934	0.677427184762665	6.4586612431373
chr1	31216359	31328384	15	9	41.67	25.71	15.96	0.21093112529185	2.0422993964934	0.677427184762665	6.4586612431373
chr1	31328384	31730573	16	9	44.44	25.71	18.73	0.136757065242272	2.28349933365374	0.762639359190424	7.20378122550199
chr1	31730573	32037644	16	9	44.44	25.71	18.73	0.136757065242272	2.28349933365374	0.762639359190424	7.20378122550199
chr1	32037644	32071342	16	9	44.44	25.71	18.73	0.136757065242272	2.28349933365374	0.762639359190424	7.20378122550199
chr1	32071342	32140604	16	9	44.44	25.71	18.73	0.136757065242272	2.28349933365374	0.762639359190424	7.20378122550199
chr1	32140604	32251779	16	9	44.44	25.71	18.73	0.136757065242272	2.28349933365374	0.762639359190424	7.20378122550199
chr1	32251779	34255575	16	9	44.44	25.71	18.73	0.136757065242272	2.28349933365374	0.762639359190424	7.20378122550199
chr1	34255575	34257064	17	9	47.22	25.71	21.51	0.084973313212979	2.54954522645029	0.855662607691045	8.03435937533413
chr1	34257064	34267728	17	9	47.22	25.71	21.51	0.084973313212979	2.54954522645029	0.855662607691045	8.03435937533413
chr1	34267728	34312268	17	9	47.22	25.71	21.51	0.084973313212979	2.54954522645029	0.855662607691045	8.03435937533413
chr1	34312268	34343590	17	9	47.22	25.71	21.51	0.084973313212979	2.54954522645029	0.855662607691045	8.03435937533413
chr1	34343590	34679959	17	9	47.22	25.71	21.51	0.084973313212979	2.54954522645029	0.855662607691045	8.03435937533413
chr1	34679959	34681820	17	9	47.22	25.71	21.51	0.084973313212979	2.54954522645029	0.855662607691045	8.03435937533413
chr1	34681820	34785773	17	9	47.22	25.71	21.51	0.084973313212979	2.54954522645029	0.855662607691045	8.03435937533413
chr1	34785773	34902798	17	9	47.22	25.71	21.51	0.084973313212979	2.54954522645029	0.855662607691045	8.03435937533413
chr1	34902798	34996580	16	9	44.44	25.71	18.73	0.136757065242272	2.28349933365374	0.762639359190424	7.20378122550199
chr1	34996580	35048145	17	9	47.22	25.71	21.51	0.084973313212979	2.54954522645029	0.855662607691045	8.03435937533413
chr1	35048145	35116045	16	9	44.44	25.71	18.73	0.136757065242272	2.28349933365374	0.762639359190424	7.20378122550199
chr1	35116045	36789079	17	9	47.22	25.71	21.51	0.084973313212979	2.54954522645029	0.855662607691045	8.03435937533413
chr1	36789079	37707941	17	10	47.22	28.57	18.65	0.143511467680875	2.21111630993267	0.75498529706253	6.76336106545116
chr1	37707941	37794971	17	10	47.22	28.57	18.65	0.143511467680875	2.21111630993267	0.75498529706253	6.76336106545116
chr1	37794971	38880351	17	10	47.22	28.57	18.65	0.143511467680875	2.21111630993267	0.75498529706253	6.76336106545116
chr1	38880351	39067670	17	10	47.22	28.57	18.65	0.143511467680875	2.21111630993267	0.75498529706253	6.76336106545116
chr1	39067670	39276073	17	11	47.22	31.43	15.79	0.226529214017165	1.93359618173752	0.669120230192412	5.77884817571356
chr1	39276073	39582716	17	11	47.22	31.43	15.79	0.226529214017165	1.93359618173752	0.669120230192412	5.77884817571356
chr1	39582716	39787718	17	11	47.22	31.43	15.79	0.226529214017165	1.93359618173752	0.669120230192412	5.77884817571356
chr1	39787718	42404443	17	10	47.22	28.57	18.65	0.143511467680875	2.21111630993267	0.75498529706253	6.76336106545116
chr1	42404443	42551075	17	10	47.22	28.57	18.65	0.143511467680875	2.21111630993267	0.75498529706253	6.76336106545116
chr1	42551075	43105494	17	10	47.22	28.57	18.65	0.143511467680875	2.21111630993267	0.75498529706253	6.76336106545116
chr1	43105494	43336502	17	11	47.22	31.43	15.79	0.226529214017165	1.93359618173752	0.669120230192412	5.77884817571356
chr1	43336502	43516289	16	11	44.44	31.43	13.01	0.330301396937526	1.73171696553031	0.596302205814854	5.1797533405378
chr1	43516289	43527640	16	10	44.44	28.57	15.87	0.21961106848914	1.98031866020737	0.672841216674402	6.06347085324989
chr1	43527640	43613782	16	10	44.44	28.57	15.87	0.21961106848914	1.98031866020737	0.672841216674402	6.06347085324989
chr1	43613782	44210080	16	11	44.44	31.43	13.01	0.330301396937526	1.73171696553031	0.596302205814854	5.1797533405378
chr1	44210080	45064782	16	11	44.44	31.43	13.01	0.330301396937526	1.73171696553031	0.596302205814854	5.1797533405378
chr1	45064782	45928042	16	11	44.44	31.43	13.01	0.330301396937526	1.73171696553031	0.596302205814854	5.1797533405378
chr1	45928042	45990640	16	11	44.44	31.43	13.01	0.330301396937526	1.73171696553031	0.596302205814854	5.1797533405378
chr1	45990640	46009677	16	11	44.44	31.43	13.01	0.330301396937526	1.73171696553031	0.596302205814854	5.1797533405378
chr1	46009677	46035615	16	11	44.44	31.43	13.01	0.330301396937526	1.73171696553031	0.596302205814854	5.1797533405378
chr1	46035615	46040356	16	11	44.44	31.43	13.01	0.330301396937526	1.73171696553031	0.596302205814854	5.1797533405378
chr1	46040356	46111105	16	11	44.44	31.43	13.01	0.330301396937526	1.73171696553031	0.596302205814854	5.1797533405378
chr1	46111105	46244471	16	11	44.44	31.43	13.01	0.330301396937526	1.73171696553031	0.596302205814854	5.1797533405378
chr1	46244471	46245317	16	11	44.44	31.43	13.01	0.330301396937526	1.73171696553031	0.596302205814854	5.1797533405378
chr1	46245317	46254038	16	11	44.44	31.43	13.01	0.330301396937526	1.73171696553031	0.596302205814854	5.1797533405378
chr1	46254038	46724498	16	11	44.44	31.43	13.01	0.330301396937526	1.73171696553031	0.596302205814854	5.1797533405378
chr1	46724498	46865174	16	11	44.44	31.43	13.01	0.330301396937526	1.73171696553031	0.596302205814854	5.1797533405378
chr1	46865174	46977303	16	11	44.44	31.43	13.01	0.330301396937526	1.73171696553031	0.596302205814854	5.1797533405378
chr1	46977303	47097611	16	11	44.44	31.43	13.01	0.330301396937526	1.73171696553031	0.596302205814854	5.1797533405378
chr1	47097611	47221072	16	11	44.44	31.43	13.01	0.330301396937526	1.73171696553031	0.596302205814854	5.1797533405378
chr1	47221072	47261654	16	11	44.44	31.43	13.01	0.330301396937526	1.73171696553031	0.596302205814854	5.1797533405378
chr1	47261654	47467109	16	11	44.44	31.43	13.01	0.330301396937526	1.73171696553031	0.596302205814854	5.1797533405378
chr1	47467109	47645503	16	11	44.44	31.43	13.01	0.330301396937526	1.73171696553031	0.596302205814854	5.1797533405378
chr1	47645503	47662931	16	11	44.44	31.43	13.01	0.330301396937526	1.73171696553031	0.596302205814854	5.1797533405378
chr1	47662931	47717950	16	11	44.44	31.43	13.01	0.330301396937526	1.73171696553031	0.596302205814854	5.1797533405378
chr1	47717950	48044267	16	11	44.44	31.43	13.01	0.330301396937526	1.73171696553031	0.596302205814854	5.1797533405378
chr1	48044267	48047691	16	11	44.44	31.43	13.01	0.330301396937526	1.73171696553031	0.596302205814854	5.1797533405378
chr1	48047691	48484330	16	11	44.44	31.43	13.01	0.330301396937526	1.73171696553031	0.596302205814854	5.1797533405378
chr1	48484330	48485928	16	11	44.44	31.43	13.01	0.330301396937526	1.73171696553031	0.596302205814854	5.1797533405378
chr1	48485928	48556506	16	11	44.44	31.43	13.01	0.330301396937526	1.73171696553031	0.596302205814854	5.1797533405378
chr1	48556506	48594956	16	11	44.44	31.43	13.01	0.330301396937526	1.73171696553031	0.596302205814854	5.1797533405378
chr1	48594956	49021323	16	11	44.44	31.43	13.01	0.330301396937526	1.73171696553031	0.596302205814854	5.1797533405378
chr1	49021323	49072592	16	11	44.44	31.43	13.01	0.330301396937526	1.73171696553031	0.596302205814854	5.1797533405378
chr1	49072592	49074591	16	11	44.44	31.43	13.01	0.330301396937526	1.73171696553031	0.596302205814854	5.1797533405378
chr1	49074591	49124871	16	11	44.44	31.43	13.01	0.330301396937526	1.73171696553031	0.596302205814854	5.1797533405378
chr1	49124871	49135948	16	11	44.44	31.43	13.01	0.330301396937526	1.73171696553031	0.596302205814854	5.1797533405378
chr1	49135948	49153418	16	11	44.44	31.43	13.01	0.330301396937526	1.73171696553031	0.596302205814854	5.1797533405378
chr1	49153418	50238748	16	11	44.44	31.43	13.01	0.330301396937526	1.73171696553031	0.596302205814854	5.1797533405378
chr1	50238748	50387962	16	10	44.44	28.57	15.87	0.21961106848914	1.98031866020737	0.672841216674402	6.06347085324989
chr1	50387962	50785322	16	11	44.44	31.43	13.01	0.330301396937526	1.73171696553031	0.596302205814854	5.1797533405378
chr1	50785322	50792976	16	12	44.44	34.29	10.15	0.468664307498008	1.5240415782498	0.53025209031713	4.47568468402214
chr1	50792976	50905080	16	12	44.44	34.29	10.15	0.468664307498008	1.5240415782498	0.53025209031713	4.47568468402214
chr1	50905080	51000765	16	11	44.44	31.43	13.01	0.330301396937526	1.73171696553031	0.596302205814854	5.1797533405378
chr1	51000765	52268203	15	10	41.67	28.57	13.1	0.322192215366216	1.77109393522607	0.597620741934409	5.43634820350769
chr1	52268203	52406652	15	10	41.67	28.57	13.1	0.322192215366216	1.77109393522607	0.597620741934409	5.43634820350769
chr1	52406652	53063962	15	10	41.67	28.57	13.1	0.322192215366216	1.77109393522607	0.597620741934409	5.43634820350769
chr1	53063962	53145143	15	10	41.67	28.57	13.1	0.322192215366216	1.77109393522607	0.597620741934409	5.43634820350769
chr1	53145143	53493136	15	10	41.67	28.57	13.1	0.322192215366216	1.77109393522607	0.597620741934409	5.43634820350769
chr1	53493136	53631828	15	10	41.67	28.57	13.1	0.322192215366216	1.77109393522607	0.597620741934409	5.43634820350769
chr1	53631828	53634712	15	10	41.67	28.57	13.1	0.322192215366216	1.77109393522607	0.597620741934409	5.43634820350769
chr1	53634712	53762856	15	10	41.67	28.57	13.1	0.322192215366216	1.77109393522607	0.597620741934409	5.43634820350769
chr1	53762856	53775147	15	10	41.67	28.57	13.1	0.322192215366216	1.77109393522607	0.597620741934409	5.43634820350769
chr1	53775147	54042997	15	10	41.67	28.57	13.1	0.322192215366216	1.77109393522607	0.597620741934409	5.43634820350769
chr1	54042997	54050946	15	10	41.67	28.57	13.1	0.322192215366216	1.77109393522607	0.597620741934409	5.43634820350769
chr1	54050946	54125921	15	10	41.67	28.57	13.1	0.322192215366216	1.77109393522607	0.597620741934409	5.43634820350769
chr1	54125921	54177799	15	10	41.67	28.57	13.1	0.322192215366216	1.77109393522607	0.597620741934409	5.43634820350769
chr1	54177799	54557682	15	10	41.67	28.57	13.1	0.322192215366216	1.77109393522607	0.597620741934409	5.43634820350769
chr1	54557682	55307643	15	10	41.67	28.57	13.1	0.322192215366216	1.77109393522607	0.597620741934409	5.43634820350769
chr1	55307643	55335478	15	10	41.67	28.57	13.1	0.322192215366216	1.77109393522607	0.597620741934409	5.43634820350769
chr1	55335478	55383053	15	10	41.67	28.57	13.1	0.322192215366216	1.77109393522607	0.597620741934409	5.43634820350769
chr1	55383053	55453248	15	10	41.67	28.57	13.1	0.322192215366216	1.77109393522607	0.597620741934409	5.43634820350769
chr1	55453248	55477275	15	10	41.67	28.57	13.1	0.322192215366216	1.77109393522607	0.597620741934409	5.43634820350769
chr1	55477275	55723726	15	10	41.67	28.57	13.1	0.322192215366216	1.77109393522607	0.597620741934409	5.43634820350769
chr1	55723726	55784962	15	10	41.67	28.57	13.1	0.322192215366216	1.77109393522607	0.597620741934409	5.43634820350769
chr1	55784962	55835711	14	10	38.89	28.57	10.32	0.453682594545013	1.58045440961185	0.528489160479895	4.87086725763075
chr1	55835711	56231226	14	10	38.89	28.57	10.32	0.453682594545013	1.58045440961185	0.528489160479895	4.87086725763075
chr1	56231226	56433649	14	10	38.89	28.57	10.32	0.453682594545013	1.58045440961185	0.528489160479895	4.87086725763075
chr1	56433649	56439770	14	10	38.89	28.57	10.32	0.453682594545013	1.58045440961185	0.528489160479895	4.87086725763075
chr1	56439770	56644701	14	10	38.89	28.57	10.32	0.453682594545013	1.58045440961185	0.528489160479895	4.87086725763075
chr1	56644701	56762576	14	10	38.89	28.57	10.32	0.453682594545013	1.58045440961185	0.528489160479895	4.87086725763075
chr1	56762576	57259653	14	10	38.89	28.57	10.32	0.453682594545013	1.58045440961185	0.528489160479895	4.87086725763075
chr1	57259653	57525540	14	10	38.89	28.57	10.32	0.453682594545013	1.58045440961185	0.528489160479895	4.87086725763075
chr1	57525540	57580966	14	10	38.89	28.57	10.32	0.453682594545013	1.58045440961185	0.528489160479895	4.87086725763075
chr1	57580966	57874457	14	10	38.89	28.57	10.32	0.453682594545013	1.58045440961185	0.528489160479895	4.87086725763075
chr1	57874457	58049838	14	10	38.89	28.57	10.32	0.453682594545013	1.58045440961185	0.528489160479895	4.87086725763075
chr1	58049838	58084531	14	10	38.89	28.57	10.32	0.453682594545013	1.58045440961185	0.528489160479895	4.87086725763075
chr1	58084531	58176196	14	10	38.89	28.57	10.32	0.453682594545013	1.58045440961185	0.528489160479895	4.87086725763075
chr1	58176196	58185343	14	10	38.89	28.57	10.32	0.453682594545013	1.58045440961185	0.528489160479895	4.87086725763075
chr1	58185343	58272990	14	10	38.89	28.57	10.32	0.453682594545013	1.58045440961185	0.528489160479895	4.87086725763075
chr1	58272990	58317599	14	10	38.89	28.57	10.32	0.453682594545013	1.58045440961185	0.528489160479895	4.87086725763075
chr1	58317599	58414833	14	10	38.89	28.57	10.32	0.453682594545013	1.58045440961185	0.528489160479895	4.87086725763075
chr1	58414833	58522437	14	10	38.89	28.57	10.32	0.453682594545013	1.58045440961185	0.528489160479895	4.87086725763075
chr1	58522437	58644491	14	10	38.89	28.57	10.32	0.453682594545013	1.58045440961185	0.528489160479895	4.87086725763075
chr1	58644491	58757281	14	10	38.89	28.57	10.32	0.453682594545013	1.58045440961185	0.528489160479895	4.87086725763075
chr1	58757281	59377604	14	10	38.89	28.57	10.32	0.453682594545013	1.58045440961185	0.528489160479895	4.87086725763075
chr1	59377604	59416988	14	10	38.89	28.57	10.32	0.453682594545013	1.58045440961185	0.528489160479895	4.87086725763075
chr1	59416988	59487575	14	10	38.89	28.57	10.32	0.453682594545013	1.58045440961185	0.528489160479895	4.87086725763075
chr1	59487575	59538783	14	10	38.89	28.57	10.32	0.453682594545013	1.58045440961185	0.528489160479895	4.87086725763075
chr1	59538783	60301657	14	10	38.89	28.57	10.32	0.453682594545013	1.58045440961185	0.528489160479895	4.87086725763075
chr1	60301657	61999731	14	10	38.89	28.57	10.32	0.453682594545013	1.58045440961185	0.528489160479895	4.87086725763075
chr1	61999731	62244542	14	10	38.89	28.57	10.32	0.453682594545013	1.58045440961185	0.528489160479895	4.87086725763075
chr1	62244542	62680136	14	10	38.89	28.57	10.32	0.453682594545013	1.58045440961185	0.528489160479895	4.87086725763075
chr1	62680136	62716300	15	10	41.67	28.57	13.1	0.322192215366216	1.77109393522607	0.597620741934409	5.43634820350769
chr1	62716300	62765525	15	10	41.67	28.57	13.1	0.322192215366216	1.77109393522607	0.597620741934409	5.43634820350769
chr1	62765525	62789726	14	10	38.89	28.57	10.32	0.453682594545013	1.58045440961185	0.528489160479895	4.87086725763075
chr1	62789726	62935235	14	10	38.89	28.57	10.32	0.453682594545013	1.58045440961185	0.528489160479895	4.87086725763075
chr1	62935235	63401636	14	10	38.89	28.57	10.32	0.453682594545013	1.58045440961185	0.528489160479895	4.87086725763075
chr1	63401636	63450834	14	10	38.89	28.57	10.32	0.453682594545013	1.58045440961185	0.528489160479895	4.87086725763075
chr1	63450834	63495836	14	10	38.89	28.57	10.32	0.453682594545013	1.58045440961185	0.528489160479895	4.87086725763075
chr1	63495836	64097204	14	10	38.89	28.57	10.32	0.453682594545013	1.58045440961185	0.528489160479895	4.87086725763075
chr1	64097204	64172431	14	10	38.89	28.57	10.32	0.453682594545013	1.58045440961185	0.528489160479895	4.87086725763075
chr1	64172431	64320482	14	10	38.89	28.57	10.32	0.453682594545013	1.58045440961185	0.528489160479895	4.87086725763075
chr1	64320482	64470338	14	10	38.89	28.57	10.32	0.453682594545013	1.58045440961185	0.528489160479895	4.87086725763075
chr1	64470338	64552569	14	10	38.89	28.57	10.32	0.453682594545013	1.58045440961185	0.528489160479895	4.87086725763075
chr1	64552569	64554974	14	10	38.89	28.57	10.32	0.453682594545013	1.58045440961185	0.528489160479895	4.87086725763075
chr1	64554974	64656045	15	10	41.67	28.57	13.1	0.322192215366216	1.77109393522607	0.597620741934409	5.43634820350769
chr1	64656045	64692395	15	10	41.67	28.57	13.1	0.322192215366216	1.77109393522607	0.597620741934409	5.43634820350769
chr1	64692395	64956148	14	10	38.89	28.57	10.32	0.453682594545013	1.58045440961185	0.528489160479895	4.87086725763075
chr1	64956148	65103454	14	10	38.89	28.57	10.32	0.453682594545013	1.58045440961185	0.528489160479895	4.87086725763075
chr1	65103454	65173281	14	10	38.89	28.57	10.32	0.453682594545013	1.58045440961185	0.528489160479895	4.87086725763075
chr1	65173281	65589663	14	10	38.89	28.57	10.32	0.453682594545013	1.58045440961185	0.528489160479895	4.87086725763075
chr1	65589663	65696242	14	10	38.89	28.57	10.32	0.453682594545013	1.58045440961185	0.528489160479895	4.87086725763075
chr1	65696242	65828490	14	10	38.89	28.57	10.32	0.453682594545013	1.58045440961185	0.528489160479895	4.87086725763075
chr1	65828490	65907617	14	10	38.89	28.57	10.32	0.453682594545013	1.58045440961185	0.528489160479895	4.87086725763075
chr1	65907617	66173538	14	10	38.89	28.57	10.32	0.453682594545013	1.58045440961185	0.528489160479895	4.87086725763075
chr1	66173538	66369389	14	10	38.89	28.57	10.32	0.453682594545013	1.58045440961185	0.528489160479895	4.87086725763075
chr1	66369389	66819193	14	10	38.89	28.57	10.32	0.453682594545013	1.58045440961185	0.528489160479895	4.87086725763075
chr1	66819193	66935193	14	10	38.89	28.57	10.32	0.453682594545013	1.58045440961185	0.528489160479895	4.87086725763075
chr1	66935193	67010473	13	10	36.11	28.57	7.54	0.613757838762678	1.4061447399037	0.464753309719269	4.35967744784751
chr1	67010473	67242911	14	10	38.89	28.57	10.32	0.453682594545013	1.58045440961185	0.528489160479895	4.87086725763075
chr1	67242911	68654002	14	10	38.89	28.57	10.32	0.453682594545013	1.58045440961185	0.528489160479895	4.87086725763075
chr1	68654002	68824726	14	10	38.89	28.57	10.32	0.453682594545013	1.58045440961185	0.528489160479895	4.87086725763075
chr1	68824726	69425113	14	10	38.89	28.57	10.32	0.453682594545013	1.58045440961185	0.528489160479895	4.87086725763075
chr1	69425113	69587907	14	10	38.89	28.57	10.32	0.453682594545013	1.58045440961185	0.528489160479895	4.87086725763075
chr1	69587907	69767150	14	9	38.89	25.71	13.18	0.312077570814001	1.82259315016678	0.599114295610719	5.78643543342495
chr1	69767150	70092045	14	10	38.89	28.57	10.32	0.453682594545013	1.58045440961185	0.528489160479895	4.87086725763075
chr1	70092045	70160686	14	10	38.89	28.57	10.32	0.453682594545013	1.58045440961185	0.528489160479895	4.87086725763075
chr1	70160686	70521784	14	10	38.89	28.57	10.32	0.453682594545013	1.58045440961185	0.528489160479895	4.87086725763075
chr1	70521784	70594549	14	9	38.89	25.71	13.18	0.312077570814001	1.82259315016678	0.599114295610719	5.78643543342495
chr1	70594549	70724341	14	9	38.89	25.71	13.18	0.312077570814001	1.82259315016678	0.599114295610719	5.78643543342495
chr1	70724341	70992124	14	9	38.89	25.71	13.18	0.312077570814001	1.82259315016678	0.599114295610719	5.78643543342495
chr1	70992124	71049650	14	9	38.89	25.71	13.18	0.312077570814001	1.82259315016678	0.599114295610719	5.78643543342495
chr1	71049650	71173725	14	9	38.89	25.71	13.18	0.312077570814001	1.82259315016678	0.599114295610719	5.78643543342495
chr1	71173725	71314334	14	9	38.89	25.71	13.18	0.312077570814001	1.82259315016678	0.599114295610719	5.78643543342495
chr1	71314334	72271252	14	9	38.89	25.71	13.18	0.312077570814001	1.82259315016678	0.599114295610719	5.78643543342495
chr1	72271252	72713907	14	9	38.89	25.71	13.18	0.312077570814001	1.82259315016678	0.599114295610719	5.78643543342495
chr1	72713907	72718884	14	9	38.89	25.71	13.18	0.312077570814001	1.82259315016678	0.599114295610719	5.78643543342495
chr1	72718884	72740013	14	10	38.89	28.57	10.32	0.453682594545013	1.58045440961185	0.528489160479895	4.87086725763075
chr1	72740013	72740403	14	10	38.89	28.57	10.32	0.453682594545013	1.58045440961185	0.528489160479895	4.87086725763075
chr1	72740403	72746574	15	11	41.67	31.43	10.24	0.462075597471319	1.54864583192569	0.529612727627904	4.6437371868651
chr1	72746574	72748221	17	11	47.22	31.43	15.79	0.226529214017165	1.93359618173752	0.669120230192412	5.77884817571356
chr1	72748221	72760184	17	13	47.22	37.14	10.08	0.473625930815391	1.50525942528375	0.530382193339972	4.35363256897873
chr1	72760184	72765894	18	13	50	37.14	12.86	0.341196849074924	1.6797186105375	0.593663472526871	4.86233640584233
chr1	72765894	72767022	25	24	69.44	68.57	0.870000000000005	1	1.04108759804588	0.337441052509264	3.21400914283614
chr1	72767022	72768458	26	24	72.22	68.57	3.65000000000001	0.798482350658788	1.18871984135966	0.380170355142748	3.75658051054455
chr1	72768458	72768926	27	25	75	71.43	3.56999999999999	0.792946151501063	1.19691506007948	0.367880570172204	3.94624606238437
chr1	72768926	72774282	28	26	77.78	74.29	3.48999999999999	0.786084717925075	1.20826096738111	0.353221026551493	4.20417755560495
chr1	72774282	72777107	28	27	77.78	77.14	0.640000000000001	1	1.03651996752078	0.291987879276392	3.68092801987081
chr1	72777107	72811532	29	27	80.56	77.14	3.42	0.777546082716202	1.2239667217389	0.335759029384126	4.56392401591712
chr1	72811532	72812172	28	27	77.78	77.14	0.640000000000001	1	1.03651996752078	0.291987879276392	3.68092801987081
chr1	72812172	72814597	28	26	77.78	74.29	3.48999999999999	0.786084717925075	1.20826096738111	0.353221026551493	4.20417755560495
chr1	72814597	72816882	17	12	47.22	34.29	12.93	0.336590620144821	1.70183717416361	0.595016015524152	4.99350290120473
chr1	72816882	72817810	16	12	44.44	34.29	10.15	0.468664307498008	1.5240415782498	0.53025209031713	4.47568468402214
chr1	72817810	72818695	16	11	44.44	31.43	13.01	0.330301396937526	1.73171696553031	0.596302205814854	5.1797533405378
chr1	72818695	72825407	15	10	41.67	28.57	13.1	0.322192215366216	1.77109393522607	0.597620741934409	5.43634820350769
chr1	72825407	72828145	15	9	41.67	25.71	15.96	0.21093112529185	2.0422993964934	0.677427184762665	6.4586612431373
chr1	72828145	72842761	14	9	38.89	25.71	13.18	0.312077570814001	1.82259315016678	0.599114295610719	5.78643543342495
chr1	72842761	72871533	14	9	38.89	25.71	13.18	0.312077570814001	1.82259315016678	0.599114295610719	5.78643543342495
chr1	72871533	73528180	14	9	38.89	25.71	13.18	0.312077570814001	1.82259315016678	0.599114295610719	5.78643543342495
chr1	73528180	73670066	14	9	38.89	25.71	13.18	0.312077570814001	1.82259315016678	0.599114295610719	5.78643543342495
chr1	73670066	74238922	14	9	38.89	25.71	13.18	0.312077570814001	1.82259315016678	0.599114295610719	5.78643543342495
chr1	74238922	75009614	14	9	38.89	25.71	13.18	0.312077570814001	1.82259315016678	0.599114295610719	5.78643543342495
chr1	75009614	76401912	14	9	38.89	25.71	13.18	0.312077570814001	1.82259315016678	0.599114295610719	5.78643543342495
chr1	76401912	76926508	14	9	38.89	25.71	13.18	0.312077570814001	1.82259315016678	0.599114295610719	5.78643543342495
chr1	76926508	77037594	14	9	38.89	25.71	13.18	0.312077570814001	1.82259315016678	0.599114295610719	5.78643543342495
chr1	77037594	77053467	15	9	41.67	25.71	15.96	0.21093112529185	2.0422993964934	0.677427184762665	6.4586612431373
chr1	77053467	77112748	15	9	41.67	25.71	15.96	0.21093112529185	2.0422993964934	0.677427184762665	6.4586612431373
chr1	77112748	78665101	14	9	38.89	25.71	13.18	0.312077570814001	1.82259315016678	0.599114295610719	5.78643543342495
chr1	78665101	78741270	14	9	38.89	25.71	13.18	0.312077570814001	1.82259315016678	0.599114295610719	5.78643543342495
chr1	78741270	78928176	14	9	38.89	25.71	13.18	0.312077570814001	1.82259315016678	0.599114295610719	5.78643543342495
chr1	78928176	79281513	14	10	38.89	28.57	10.32	0.453682594545013	1.58045440961185	0.528489160479895	4.87086725763075
chr1	79281513	79359932	14	10	38.89	28.57	10.32	0.453682594545013	1.58045440961185	0.528489160479895	4.87086725763075
chr1	79359932	79490331	14	10	38.89	28.57	10.32	0.453682594545013	1.58045440961185	0.528489160479895	4.87086725763075
chr1	79490331	79990906	14	10	38.89	28.57	10.32	0.453682594545013	1.58045440961185	0.528489160479895	4.87086725763075
chr1	79990906	80339867	14	10	38.89	28.57	10.32	0.453682594545013	1.58045440961185	0.528489160479895	4.87086725763075
chr1	80339867	81145098	14	10	38.89	28.57	10.32	0.453682594545013	1.58045440961185	0.528489160479895	4.87086725763075
chr1	81145098	81279921	14	10	38.89	28.57	10.32	0.453682594545013	1.58045440961185	0.528489160479895	4.87086725763075
chr1	81279921	81966612	14	10	38.89	28.57	10.32	0.453682594545013	1.58045440961185	0.528489160479895	4.87086725763075
chr1	81966612	82020254	14	10	38.89	28.57	10.32	0.453682594545013	1.58045440961185	0.528489160479895	4.87086725763075
chr1	82020254	82121600	14	10	38.89	28.57	10.32	0.453682594545013	1.58045440961185	0.528489160479895	4.87086725763075
chr1	82121600	83092244	14	10	38.89	28.57	10.32	0.453682594545013	1.58045440961185	0.528489160479895	4.87086725763075
chr1	83092244	83095702	14	9	38.89	25.71	13.18	0.312077570814001	1.82259315016678	0.599114295610719	5.78643543342495
chr1	83095702	83108156	14	9	38.89	25.71	13.18	0.312077570814001	1.82259315016678	0.599114295610719	5.78643543342495
chr1	83108156	83108932	14	9	38.89	25.71	13.18	0.312077570814001	1.82259315016678	0.599114295610719	5.78643543342495
chr1	83108932	83135595	14	9	38.89	25.71	13.18	0.312077570814001	1.82259315016678	0.599114295610719	5.78643543342495
chr1	83135595	83216565	14	9	38.89	25.71	13.18	0.312077570814001	1.82259315016678	0.599114295610719	5.78643543342495
chr1	83216565	83217159	14	9	38.89	25.71	13.18	0.312077570814001	1.82259315016678	0.599114295610719	5.78643543342495
chr1	83217159	83218655	14	9	38.89	25.71	13.18	0.312077570814001	1.82259315016678	0.599114295610719	5.78643543342495
chr1	83218655	83219296	14	9	38.89	25.71	13.18	0.312077570814001	1.82259315016678	0.599114295610719	5.78643543342495
chr1	83219296	83240981	14	9	38.89	25.71	13.18	0.312077570814001	1.82259315016678	0.599114295610719	5.78643543342495
chr1	83240981	83242519	14	10	38.89	28.57	10.32	0.453682594545013	1.58045440961185	0.528489160479895	4.87086725763075
chr1	83242519	84213687	14	10	38.89	28.57	10.32	0.453682594545013	1.58045440961185	0.528489160479895	4.87086725763075
chr1	84213687	84745653	14	10	38.89	28.57	10.32	0.453682594545013	1.58045440961185	0.528489160479895	4.87086725763075
chr1	84745653	85240213	14	10	38.89	28.57	10.32	0.453682594545013	1.58045440961185	0.528489160479895	4.87086725763075
chr1	85240213	85300956	14	10	38.89	28.57	10.32	0.453682594545013	1.58045440961185	0.528489160479895	4.87086725763075
chr1	85300956	85695634	14	10	38.89	28.57	10.32	0.453682594545013	1.58045440961185	0.528489160479895	4.87086725763075
chr1	85695634	86287797	15	10	41.67	28.57	13.1	0.322192215366216	1.77109393522607	0.597620741934409	5.43634820350769
chr1	86287797	86371860	15	10	41.67	28.57	13.1	0.322192215366216	1.77109393522607	0.597620741934409	5.43634820350769
chr1	86371860	86619680	15	10	41.67	28.57	13.1	0.322192215366216	1.77109393522607	0.597620741934409	5.43634820350769
chr1	86619680	87581289	15	10	41.67	28.57	13.1	0.322192215366216	1.77109393522607	0.597620741934409	5.43634820350769
chr1	87581289	87856597	15	10	41.67	28.57	13.1	0.322192215366216	1.77109393522607	0.597620741934409	5.43634820350769
chr1	87856597	87997159	15	10	41.67	28.57	13.1	0.322192215366216	1.77109393522607	0.597620741934409	5.43634820350769
chr1	87997159	88312063	15	10	41.67	28.57	13.1	0.322192215366216	1.77109393522607	0.597620741934409	5.43634820350769
chr1	88312063	88335492	15	10	41.67	28.57	13.1	0.322192215366216	1.77109393522607	0.597620741934409	5.43634820350769
chr1	88335492	88980240	15	10	41.67	28.57	13.1	0.322192215366216	1.77109393522607	0.597620741934409	5.43634820350769
chr1	88980240	89401974	15	10	41.67	28.57	13.1	0.322192215366216	1.77109393522607	0.597620741934409	5.43634820350769
chr1	89401974	90898344	14	10	38.89	28.57	10.32	0.453682594545013	1.58045440961185	0.528489160479895	4.87086725763075
chr1	90898344	96120135	13	10	36.11	28.57	7.54	0.613757838762678	1.4061447399037	0.464753309719269	4.35967744784751
chr1	96120135	96273355	13	10	36.11	28.57	7.54	0.613757838762678	1.4061447399037	0.464753309719269	4.35967744784751
chr1	96273355	97054921	13	9	36.11	25.71	10.4	0.44324290470473	1.62153282292859	0.526918718762346	5.1791939864493
chr1	97054921	97099854	13	9	36.11	25.71	10.4	0.44324290470473	1.62153282292859	0.526918718762346	5.1791939864493
chr1	97099854	97290799	13	10	36.11	28.57	7.54	0.613757838762678	1.4061447399037	0.464753309719269	4.35967744784751
chr1	97290799	98376131	13	9	36.11	25.71	10.4	0.44324290470473	1.62153282292859	0.526918718762346	5.1791939864493
chr1	98376131	98570412	13	9	36.11	25.71	10.4	0.44324290470473	1.62153282292859	0.526918718762346	5.1791939864493
chr1	98570412	98728208	13	9	36.11	25.71	10.4	0.44324290470473	1.62153282292859	0.526918718762346	5.1791939864493
chr1	98728208	99951831	13	9	36.11	25.71	10.4	0.44324290470473	1.62153282292859	0.526918718762346	5.1791939864493
chr1	99951831	100046310	13	9	36.11	25.71	10.4	0.44324290470473	1.62153282292859	0.526918718762346	5.1791939864493
chr1	100046310	100088645	13	9	36.11	25.71	10.4	0.44324290470473	1.62153282292859	0.526918718762346	5.1791939864493
chr1	100088645	100604191	13	9	36.11	25.71	10.4	0.44324290470473	1.62153282292859	0.526918718762346	5.1791939864493
chr1	100604191	100794171	13	9	36.11	25.71	10.4	0.44324290470473	1.62153282292859	0.526918718762346	5.1791939864493
chr1	100794171	100801371	13	9	36.11	25.71	10.4	0.44324290470473	1.62153282292859	0.526918718762346	5.1791939864493
chr1	100801371	100916467	13	9	36.11	25.71	10.4	0.44324290470473	1.62153282292859	0.526918718762346	5.1791939864493
chr1	100916467	101205204	13	9	36.11	25.71	10.4	0.44324290470473	1.62153282292859	0.526918718762346	5.1791939864493
chr1	101205204	102406667	13	9	36.11	25.71	10.4	0.44324290470473	1.62153282292859	0.526918718762346	5.1791939864493
chr1	102406667	102830235	13	9	36.11	25.71	10.4	0.44324290470473	1.62153282292859	0.526918718762346	5.1791939864493
chr1	102830235	103775186	12	9	33.33	25.71	7.62	0.604715380138393	1.43695034830888	0.460173533797906	4.62539239653499
chr1	103775186	104368614	12	9	33.33	25.71	7.62	0.604715380138393	1.43695034830888	0.460173533797906	4.62539239653499
chr1	104368614	104501687	13	9	36.11	25.71	10.4	0.44324290470473	1.62153282292859	0.526918718762346	5.1791939864493
chr1	104501687	104752440	13	9	36.11	25.71	10.4	0.44324290470473	1.62153282292859	0.526918718762346	5.1791939864493
chr1	104752440	104858491	13	9	36.11	25.71	10.4	0.44324290470473	1.62153282292859	0.526918718762346	5.1791939864493
chr1	104858491	106007458	13	9	36.11	25.71	10.4	0.44324290470473	1.62153282292859	0.526918718762346	5.1791939864493
chr1	106007458	106016291	12	9	33.33	25.71	7.62	0.604715380138393	1.43695034830888	0.460173533797906	4.62539239653499
chr1	106016291	106050750	12	10	33.33	28.57	4.76	0.798482350658788	1.24606859067553	0.405824231412238	3.89417083413325
chr1	106050750	106124746	13	10	36.11	28.57	7.54	0.613757838762678	1.4061447399037	0.464753309719269	4.35967744784751
chr1	106124746	106647087	13	9	36.11	25.71	10.4	0.44324290470473	1.62153282292859	0.526918718762346	5.1791939864493
chr1	106647087	106762259	13	9	36.11	25.71	10.4	0.44324290470473	1.62153282292859	0.526918718762346	5.1791939864493
chr1	106762259	107047242	13	9	36.11	25.71	10.4	0.44324290470473	1.62153282292859	0.526918718762346	5.1791939864493
chr1	107047242	107218848	12	9	33.33	25.71	7.62	0.604715380138393	1.43695034830888	0.460173533797906	4.62539239653499
chr1	107218848	107696075	13	9	36.11	25.71	10.4	0.44324290470473	1.62153282292859	0.526918718762346	5.1791939864493
chr1	107696075	107959736	13	9	36.11	25.71	10.4	0.44324290470473	1.62153282292859	0.526918718762346	5.1791939864493
chr1	107959736	108087305	13	9	36.11	25.71	10.4	0.44324290470473	1.62153282292859	0.526918718762346	5.1791939864493
chr1	108087305	108433396	13	9	36.11	25.71	10.4	0.44324290470473	1.62153282292859	0.526918718762346	5.1791939864493
chr1	108433396	108582695	13	9	36.11	25.71	10.4	0.44324290470473	1.62153282292859	0.526918718762346	5.1791939864493
chr1	108582695	108718482	13	9	36.11	25.71	10.4	0.44324290470473	1.62153282292859	0.526918718762346	5.1791939864493
chr1	108718482	109379710	12	9	33.33	25.71	7.62	0.604715380138393	1.43695034830888	0.460173533797906	4.62539239653499
chr1	109379710	110219553	12	9	33.33	25.71	7.62	0.604715380138393	1.43695034830888	0.460173533797906	4.62539239653499
chr1	110219553	110220332	12	9	33.33	25.71	7.62	0.604715380138393	1.43695034830888	0.460173533797906	4.62539239653499
chr1	110220332	110250866	13	9	36.11	25.71	10.4	0.44324290470473	1.62153282292859	0.526918718762346	5.1791939864493
chr1	110250866	110251150	13	9	36.11	25.71	10.4	0.44324290470473	1.62153282292859	0.526918718762346	5.1791939864493
chr1	110251150	110690150	12	9	33.33	25.71	7.62	0.604715380138393	1.43695034830888	0.460173533797906	4.62539239653499
chr1	110690150	110823624	13	9	36.11	25.71	10.4	0.44324290470473	1.62153282292859	0.526918718762346	5.1791939864493
chr1	110823624	111017136	12	9	33.33	25.71	7.62	0.604715380138393	1.43695034830888	0.460173533797906	4.62539239653499
chr1	111017136	111187704	11	9	30.56	25.71	4.85	0.792946151501063	1.26681503559998	0.398304828969311	4.1198837190014
chr1	111187704	111368243	11	10	30.56	28.57	1.99	1	1.09852381606062	0.351232482209598	3.46868018917086
chr1	111368243	111370452	11	9	30.56	25.71	4.85	0.792946151501063	1.26681503559998	0.398304828969311	4.1198837190014
chr1	111370452	111390153	11	8	30.56	22.86	7.7	0.593560964057642	1.47672489741886	0.454533284071371	4.98876012825068
chr1	111390153	111393615	11	9	30.56	25.71	4.85	0.792946151501063	1.26681503559998	0.398304828969311	4.1198837190014
chr1	111393615	111847399	11	10	30.56	28.57	1.99	1	1.09852381606062	0.351232482209598	3.46868018917086
chr1	111847399	112597540	11	10	30.56	28.57	1.99	1	1.09852381606062	0.351232482209598	3.46868018917086
chr1	112597540	112669058	11	9	30.56	25.71	4.85	0.792946151501063	1.26681503559998	0.398304828969311	4.1198837190014
chr1	112669058	112680180	10	9	27.78	25.71	2.07	1	1.10946299292846	0.340902421822244	3.65558608156431
chr1	112680180	112681604	10	8	27.78	22.86	4.92	0.786084717925075	1.29330859928208	0.389086339321804	4.42533288699388
chr1	112681604	112693006	9	8	25	22.86	2.14	1	1.12313487070713	0.328292330420456	3.90558952891993
chr1	112693006	112695813	9	7	25	20	5	0.777546082716202	1.32793707789714	0.377809554626409	4.85135331187168
chr1	112695813	112696026	9	6	25	17.14	7.86	0.562762990166328	1.60032731582389	0.439480484914476	6.25183157324592
chr1	112696026	112706202	10	5	27.78	14.29	13.49	0.245361308953736	2.28083243733617	0.613509672375853	9.65852304290585
chr1	112706202	112706216	10	5	27.78	14.29	13.49	0.245361308953736	2.28083243733617	0.613509672375853	9.65852304290585
chr1	112706216	112710699	11	5	30.56	14.29	16.27	0.155152410082789	2.60427220919729	0.715708398703734	10.8973327060513
chr1	112710699	112750269	11	6	30.56	17.14	13.42	0.266839618208723	2.10419856358808	0.607477149382177	7.99874779076901
chr1	112750269	112761157	11	6	30.56	17.14	13.42	0.266839618208723	2.10419856358808	0.607477149382177	7.99874779076901
chr1	112761157	112766255	12	6	33.33	17.14	16.19	0.172690070862894	2.38672301034543	0.701168165780648	8.98683789390784
chr1	112766255	112772487	12	7	33.33	20	13.33	0.284772865322215	1.98051844354112	0.60356962690483	6.9650320677059
chr1	112772487	112795990	12	8	33.33	22.86	10.47	0.430427628876662	1.67504000830683	0.524963422148242	5.60208946036674
chr1	112795990	113064119	12	10	33.33	28.57	4.76	0.798482350658788	1.24606859067553	0.405824231412238	3.89417083413325
chr1	113064119	113250661	12	10	33.33	28.57	4.76	0.798482350658788	1.24606859067553	0.405824231412238	3.89417083413325
chr1	113250661	113566089	12	10	33.33	28.57	4.76	0.798482350658788	1.24606859067553	0.405824231412238	3.89417083413325
chr1	113566089	113615452	12	10	33.33	28.57	4.76	0.798482350658788	1.24606859067553	0.405824231412238	3.89417083413325
chr1	113615452	113767207	12	10	33.33	28.57	4.76	0.798482350658788	1.24606859067553	0.405824231412238	3.89417083413325
chr1	113767207	113791389	12	10	33.33	28.57	4.76	0.798482350658788	1.24606859067553	0.405824231412238	3.89417083413325
chr1	113791389	113883310	12	10	33.33	28.57	4.76	0.798482350658788	1.24606859067553	0.405824231412238	3.89417083413325
chr1	113883310	114515960	12	10	33.33	28.57	4.76	0.798482350658788	1.24606859067553	0.405824231412238	3.89417083413325
chr1	114515960	114527010	13	10	36.11	28.57	7.54	0.613757838762678	1.4061447399037	0.464753309719269	4.35967744784751
chr1	114527010	114606743	13	10	36.11	28.57	7.54	0.613757838762678	1.4061447399037	0.464753309719269	4.35967744784751
chr1	114606743	114652056	13	10	36.11	28.57	7.54	0.613757838762678	1.4061447399037	0.464753309719269	4.35967744784751
chr1	114652056	114671833	13	10	36.11	28.57	7.54	0.613757838762678	1.4061447399037	0.464753309719269	4.35967744784751
chr1	114671833	114711158	13	10	36.11	28.57	7.54	0.613757838762678	1.4061447399037	0.464753309719269	4.35967744784751
chr1	114711158	114735010	13	10	36.11	28.57	7.54	0.613757838762678	1.4061447399037	0.464753309719269	4.35967744784751
chr1	114735010	114818921	13	10	36.11	28.57	7.54	0.613757838762678	1.4061447399037	0.464753309719269	4.35967744784751
chr1	114818921	114819015	13	10	36.11	28.57	7.54	0.613757838762678	1.4061447399037	0.464753309719269	4.35967744784751
chr1	114819015	114868872	13	10	36.11	28.57	7.54	0.613757838762678	1.4061447399037	0.464753309719269	4.35967744784751
chr1	114868872	115231162	13	10	36.11	28.57	7.54	0.613757838762678	1.4061447399037	0.464753309719269	4.35967744784751
chr1	115231162	115630755	13	10	36.11	28.57	7.54	0.613757838762678	1.4061447399037	0.464753309719269	4.35967744784751
chr1	115630755	115651005	13	10	36.11	28.57	7.54	0.613757838762678	1.4061447399037	0.464753309719269	4.35967744784751
chr1	115651005	115692291	13	10	36.11	28.57	7.54	0.613757838762678	1.4061447399037	0.464753309719269	4.35967744784751
chr1	115692291	115714984	13	10	36.11	28.57	7.54	0.613757838762678	1.4061447399037	0.464753309719269	4.35967744784751
chr1	115714984	115787673	14	10	38.89	28.57	10.32	0.453682594545013	1.58045440961185	0.528489160479895	4.87086725763075
chr1	115787673	115857677	14	10	38.89	28.57	10.32	0.453682594545013	1.58045440961185	0.528489160479895	4.87086725763075
chr1	115857677	115911860	14	10	38.89	28.57	10.32	0.453682594545013	1.58045440961185	0.528489160479895	4.87086725763075
chr1	115911860	116056509	14	10	38.89	28.57	10.32	0.453682594545013	1.58045440961185	0.528489160479895	4.87086725763075
chr1	116056509	116203234	14	10	38.89	28.57	10.32	0.453682594545013	1.58045440961185	0.528489160479895	4.87086725763075
chr1	116203234	116203773	14	10	38.89	28.57	10.32	0.453682594545013	1.58045440961185	0.528489160479895	4.87086725763075
chr1	116203773	116264619	14	10	38.89	28.57	10.32	0.453682594545013	1.58045440961185	0.528489160479895	4.87086725763075
chr1	116264619	116795024	14	10	38.89	28.57	10.32	0.453682594545013	1.58045440961185	0.528489160479895	4.87086725763075
chr1	116795024	116800108	14	10	38.89	28.57	10.32	0.453682594545013	1.58045440961185	0.528489160479895	4.87086725763075
chr1	116800108	116838485	14	10	38.89	28.57	10.32	0.453682594545013	1.58045440961185	0.528489160479895	4.87086725763075
chr1	116838485	116869450	14	10	38.89	28.57	10.32	0.453682594545013	1.58045440961185	0.528489160479895	4.87086725763075
chr1	116869450	117010467	14	10	38.89	28.57	10.32	0.453682594545013	1.58045440961185	0.528489160479895	4.87086725763075
chr1	117010467	117122682	14	10	38.89	28.57	10.32	0.453682594545013	1.58045440961185	0.528489160479895	4.87086725763075
chr1	117122682	117255174	14	10	38.89	28.57	10.32	0.453682594545013	1.58045440961185	0.528489160479895	4.87086725763075
chr1	117255174	117297853	14	10	38.89	28.57	10.32	0.453682594545013	1.58045440961185	0.528489160479895	4.87086725763075
chr1	117297853	117310408	14	10	38.89	28.57	10.32	0.453682594545013	1.58045440961185	0.528489160479895	4.87086725763075
chr1	117310408	117376601	14	10	38.89	28.57	10.32	0.453682594545013	1.58045440961185	0.528489160479895	4.87086725763075
chr1	117376601	117425042	14	10	38.89	28.57	10.32	0.453682594545013	1.58045440961185	0.528489160479895	4.87086725763075
chr1	117425042	117594844	14	11	38.89	31.43	7.46	0.621033986227117	1.38199170969026	0.468307773878848	4.16099224524137
chr1	117594844	117643204	14	11	38.89	31.43	7.46	0.621033986227117	1.38199170969026	0.468307773878848	4.16099224524137
chr1	117643204	117706149	14	11	38.89	31.43	7.46	0.621033986227117	1.38199170969026	0.468307773878848	4.16099224524137
chr1	117706149	117723836	14	11	38.89	31.43	7.46	0.621033986227117	1.38199170969026	0.468307773878848	4.16099224524137
chr1	117723836	117761891	14	11	38.89	31.43	7.46	0.621033986227117	1.38199170969026	0.468307773878848	4.16099224524137
chr1	117761891	117773722	14	11	38.89	31.43	7.46	0.621033986227117	1.38199170969026	0.468307773878848	4.16099224524137
chr1	117773722	118225087	14	11	38.89	31.43	7.46	0.621033986227117	1.38199170969026	0.468307773878848	4.16099224524137
chr1	118225087	118252776	14	11	38.89	31.43	7.46	0.621033986227117	1.38199170969026	0.468307773878848	4.16099224524137
chr1	118252776	118298727	14	11	38.89	31.43	7.46	0.621033986227117	1.38199170969026	0.468307773878848	4.16099224524137
chr1	118298727	118379578	15	11	41.67	31.43	10.24	0.462075597471319	1.54864583192569	0.529612727627904	4.6437371868651
chr1	118379578	118442549	15	11	41.67	31.43	10.24	0.462075597471319	1.54864583192569	0.529612727627904	4.6437371868651
chr1	118442549	118795987	15	11	41.67	31.43	10.24	0.462075597471319	1.54864583192569	0.529612727627904	4.6437371868651
chr1	118795987	118798327	15	11	41.67	31.43	10.24	0.462075597471319	1.54864583192569	0.529612727627904	4.6437371868651
chr1	118798327	118912392	15	11	41.67	31.43	10.24	0.462075597471319	1.54864583192569	0.529612727627904	4.6437371868651
chr1	118912392	118999935	15	11	41.67	31.43	10.24	0.462075597471319	1.54864583192569	0.529612727627904	4.6437371868651
chr1	118999935	119021817	15	11	41.67	31.43	10.24	0.462075597471319	1.54864583192569	0.529612727627904	4.6437371868651
chr1	119021817	119119415	15	11	41.67	31.43	10.24	0.462075597471319	1.54864583192569	0.529612727627904	4.6437371868651
chr1	119119415	119157406	15	11	41.67	31.43	10.24	0.462075597471319	1.54864583192569	0.529612727627904	4.6437371868651
chr1	119157406	119540200	15	11	41.67	31.43	10.24	0.462075597471319	1.54864583192569	0.529612727627904	4.6437371868651
chr1	119540200	119578528	15	12	41.67	34.29	7.38	0.62679334813856	1.3629684924515	0.470925014572082	4.01193362176283
chr1	119578528	119759236	15	12	41.67	34.29	7.38	0.62679334813856	1.3629684924515	0.470925014572082	4.01193362176283
chr1	119759236	119841119	15	12	41.67	34.29	7.38	0.62679334813856	1.3629684924515	0.470925014572082	4.01193362176283
chr1	119841119	119906116	16	12	44.44	34.29	10.15	0.468664307498008	1.5240415782498	0.53025209031713	4.47568468402214
chr1	119906116	119989813	15	12	41.67	34.29	7.38	0.62679334813856	1.3629684924515	0.470925014572082	4.01193362176283
chr1	119989813	120107863	15	12	41.67	34.29	7.38	0.62679334813856	1.3629684924515	0.470925014572082	4.01193362176283
chr1	120107863	120155424	15	12	41.67	34.29	7.38	0.62679334813856	1.3629684924515	0.470925014572082	4.01193362176283
chr1	120155424	120156630	15	12	41.67	34.29	7.38	0.62679334813856	1.3629684924515	0.470925014572082	4.01193362176283
chr1	120156630	120228189	15	12	41.67	34.29	7.38	0.62679334813856	1.3629684924515	0.470925014572082	4.01193362176283
chr1	120228189	121482991	15	12	41.67	34.29	7.38	0.62679334813856	1.3629684924515	0.470925014572082	4.01193362176283
chr1	121482991	142702814	0	0	0	0	0	1	0	0	Inf
chr1	142702814	145377350	19	20	52.78	57.14	-4.36	0.812758198329393	0.840327330152644	0.296428466406164	2.36396969908695
chr1	145377350	145676238	19	19	52.78	54.29	-1.51	1	0.941996591378953	0.334409185560959	2.64612129123648
chr1	145676238	146855009	19	19	52.78	54.29	-1.51	1	0.941996591378953	0.334409185560959	2.64612129123648
chr1	146855009	146871885	19	19	52.78	54.29	-1.51	1	0.941996591378953	0.334409185560959	2.64612129123648
chr1	146871885	146880829	19	18	52.78	51.43	1.35	1	1.0547264415663	0.376052382660902	2.96391280419548
chr1	146880829	146902173	19	18	52.78	51.43	1.35	1	1.0547264415663	0.376052382660902	2.96391280419548
chr1	146902173	146968167	21	18	58.33	51.43	6.9	0.636530620286469	1.31699595415428	0.468288676905681	3.74367915269263
chr1	146968167	146969507	21	18	58.33	51.43	6.9	0.636530620286469	1.31699595415428	0.468288676905681	3.74367915269263
chr1	146969507	146969670	20	18	55.56	51.43	4.13	0.813605446300753	1.17779057752205	0.419729043339152	3.32561001727514
chr1	146969670	146978174	19	18	52.78	51.43	1.35	1	1.0547264415663	0.376052382660902	2.96391280419548
chr1	146978174	146979012	19	18	52.78	51.43	1.35	1	1.0547264415663	0.376052382660902	2.96391280419548
chr1	146979012	147073946	19	18	52.78	51.43	1.35	1	1.0547264415663	0.376052382660902	2.96391280419548
chr1	147073946	147149426	19	18	52.78	51.43	1.35	1	1.0547264415663	0.376052382660902	2.96391280419548
chr1	147149426	147244350	19	18	52.78	51.43	1.35	1	1.0547264415663	0.376052382660902	2.96391280419548
chr1	147244350	148913619	19	18	52.78	51.43	1.35	1	1.0547264415663	0.376052382660902	2.96391280419548
chr1	148913619	148916125	19	17	52.78	48.57	4.21	0.813885318003005	1.18057905853638	0.421907576131163	3.3248637252763
chr1	148916125	148942808	19	16	52.78	45.71	7.07	0.637566145584798	1.32188867372744	0.472613260558819	3.73795783594108
chr1	148942808	148950829	19	15	52.78	42.86	9.92	0.479130774940439	1.48175737811293	0.529035949311959	4.21698376265798
chr1	148950829	149030666	19	15	52.78	42.86	9.92	0.479130774940439	1.48175737811293	0.529035949311959	4.21698376265798
chr1	149030666	149043564	18	15	50	42.86	7.14	0.636530620286469	1.32790587749782	0.473473027529355	3.7677564524583
chr1	149043564	149117819	18	15	50	42.86	7.14	0.636530620286469	1.32790587749782	0.473473027529355	3.7677564524583
chr1	149117819	149204334	19	15	52.78	42.86	9.92	0.479130774940439	1.48175737811293	0.529035949311959	4.21698376265798
chr1	149204334	149258054	19	15	52.78	42.86	9.92	0.479130774940439	1.48175737811293	0.529035949311959	4.21698376265798
chr1	149258054	149298833	19	16	52.78	45.71	7.07	0.637566145584798	1.32188867372744	0.472613260558819	3.73795783594108
chr1	149298833	149324712	18	16	50	45.71	4.29	0.813605446300754	1.18462050800793	0.42299992533849	3.34058201642966
chr1	149324712	149362408	19	16	52.78	45.71	7.07	0.637566145584798	1.32188867372744	0.472613260558819	3.73795783594108
chr1	149362408	149660421	19	17	52.78	48.57	4.21	0.813885318003005	1.18057905853638	0.421907576131163	3.3248637252763
chr1	149660421	149783869	19	18	52.78	51.43	1.35	1	1.0547264415663	0.376052382660902	2.96391280419548
chr1	149783869	149877025	19	18	52.78	51.43	1.35	1	1.0547264415663	0.376052382660902	2.96391280419548
chr1	149877025	149899449	19	18	52.78	51.43	1.35	1	1.0547264415663	0.376052382660902	2.96391280419548
chr1	149899449	149996338	18	18	50	51.43	-1.43	1	0.945224118906481	0.336598382699738	2.64826300314821
chr1	149996338	151348258	18	18	50	51.43	-1.43	1	0.945224118906481	0.336598382699738	2.64826300314821
chr1	151348258	151515323	18	18	50	51.43	-1.43	1	0.945224118906481	0.336598382699738	2.64826300314821
chr1	151515323	151587756	18	18	50	51.43	-1.43	1	0.945224118906481	0.336598382699738	2.64826300314821
chr1	151587756	151602648	18	18	50	51.43	-1.43	1	0.945224118906481	0.336598382699738	2.64826300314821
chr1	151602648	151668636	18	18	50	51.43	-1.43	1	0.945224118906481	0.336598382699738	2.64826300314821
chr1	151668636	151762677	18	18	50	51.43	-1.43	1	0.945224118906481	0.336598382699738	2.64826300314821
chr1	151762677	151782232	18	18	50	51.43	-1.43	1	0.945224118906481	0.336598382699738	2.64826300314821
chr1	151782232	151817535	19	18	52.78	51.43	1.35	1	1.0547264415663	0.376052382660902	2.96391280419548
chr1	151817535	151833280	19	18	52.78	51.43	1.35	1	1.0547264415663	0.376052382660902	2.96391280419548
chr1	151833280	151844913	19	18	52.78	51.43	1.35	1	1.0547264415663	0.376052382660902	2.96391280419548
chr1	151844913	151896484	19	18	52.78	51.43	1.35	1	1.0547264415663	0.376052382660902	2.96391280419548
chr1	151896484	151993276	20	18	55.56	51.43	4.13	0.813605446300753	1.17779057752205	0.419729043339152	3.32561001727514
chr1	151993276	152020632	20	18	55.56	51.43	4.13	0.813605446300753	1.17779057752205	0.419729043339152	3.32561001727514
chr1	152020632	152142546	19	18	52.78	51.43	1.35	1	1.0547264415663	0.376052382660902	2.96391280419548
chr1	152142546	152159867	19	18	52.78	51.43	1.35	1	1.0547264415663	0.376052382660902	2.96391280419548
chr1	152159867	152178496	19	18	52.78	51.43	1.35	1	1.0547264415663	0.376052382660902	2.96391280419548
chr1	152178496	152320959	19	17	52.78	48.57	4.21	0.813885318003005	1.18057905853638	0.421907576131163	3.3248637252763
chr1	152320959	152488600	19	17	52.78	48.57	4.21	0.813885318003005	1.18057905853638	0.421907576131163	3.3248637252763
chr1	152488600	152510839	19	18	52.78	51.43	1.35	1	1.0547264415663	0.376052382660902	2.96391280419548
chr1	152510839	152516890	19	18	52.78	51.43	1.35	1	1.0547264415663	0.376052382660902	2.96391280419548
chr1	152516890	152536659	19	18	52.78	51.43	1.35	1	1.0547264415663	0.376052382660902	2.96391280419548
chr1	152536659	152537874	18	18	50	51.43	-1.43	1	0.945224118906481	0.336598382699738	2.64826300314821
chr1	152537874	152538327	17	18	47.22	51.43	-4.21	0.813885318003005	0.847041960273081	0.300764206483951	2.3701873504379
chr1	152538327	152545074	17	18	47.22	51.43	-4.21	0.813885318003005	0.847041960273081	0.300764206483951	2.3701873504379
chr1	152545074	152547919	17	17	47.22	48.57	-1.35	1	0.94811314156017	0.33739184181953	2.65920399951762
chr1	152547919	152547986	14	17	38.89	48.57	-9.68	0.477086621104776	0.677594516057322	0.236181343535313	1.9132364035232
chr1	152547986	152548103	12	15	33.33	42.86	-9.53	0.468664307498009	0.670523685667713	0.227260718681213	1.94109400780266
chr1	152548103	152552058	9	11	25	31.43	-6.43	0.604715380138393	0.730559690012627	0.22442002874763	2.32330691512606
chr1	152552058	152552923	8	11	22.22	31.43	-9.21	0.430427628876662	0.627571799969493	0.185565706250378	2.0394924100547
chr1	152552923	152554022	8	10	22.22	28.57	-6.35	0.593560964057642	0.717695478259417	0.209573824042915	2.38550787509203
chr1	152554022	152555617	7	10	19.44	28.57	-9.13	0.414788906895026	0.607783562118745	0.168844243476025	2.07650335110708
chr1	152555617	152586558	7	9	19.44	25.71	-6.27	0.579809267352826	0.700882775427354	0.1917245645855	2.46348921370548
chr1	152586558	152586585	9	10	25	28.57	-3.57	0.792946151501063	0.835481174356347	0.253405384304847	2.71827348623468
chr1	152586585	152588544	11	11	30.56	31.43	-0.870000000000001	1	0.960533966476021	0.311137882799415	2.96348056220144
chr1	152588544	152590536	15	15	41.67	42.86	-1.19	1	0.953006338453984	0.334837435703866	2.70927185320726
chr1	152590536	152591118	16	15	44.44	42.86	1.58	1	1.06568303650506	0.376964049072245	3.02240972641465
chr1	152591118	152591326	17	15	47.22	42.86	4.36	0.812758198329393	1.19001246790147	0.423017266416839	3.37349517110751
chr1	152591326	152592315	18	15	50	42.86	7.14	0.636530620286469	1.32790587749782	0.473473027529355	3.7677564524583
chr1	152592315	152592467	18	15	50	42.86	7.14	0.636530620286469	1.32790587749782	0.473473027529355	3.7677564524583
chr1	152592467	152594146	18	16	50	45.71	4.29	0.813605446300754	1.18462050800793	0.42299992533849	3.34058201642966
chr1	152594146	152609961	18	16	50	45.71	4.29	0.813605446300754	1.18462050800793	0.42299992533849	3.34058201642966
chr1	152609961	152627231	18	17	50	48.57	1.43	1	1.05795015171311	0.377606000163586	2.97089959844534
chr1	152627231	152712869	17	17	47.22	48.57	-1.35	1	0.94811314156017	0.33739184181953	2.65920399951762
chr1	152712869	152756480	17	18	47.22	51.43	-4.21	0.813885318003005	0.847041960273081	0.300764206483951	2.3701873504379
chr1	152756480	152756656	15	18	41.67	51.43	-9.76	0.479130774940439	0.678394552882746	0.238110286804292	1.90327799093129
chr1	152756656	152758684	14	18	38.89	51.43	-12.54	0.344216621786698	0.605369595947266	0.210591111941563	1.70526995813745
chr1	152758684	152779500	13	18	36.11	51.43	-15.32	0.235504804162817	0.538627436323429	0.185218829787778	1.52629459846554
chr1	152779500	152780208	15	18	41.67	51.43	-9.76	0.479130774940439	0.678394552882746	0.238110286804292	1.90327799093129
chr1	152780208	152780399	16	18	44.44	51.43	-6.99	0.637566145584799	0.758564938414901	0.268095596347658	2.12362275335773
chr1	152780399	152783925	16	18	44.44	51.43	-6.99	0.637566145584799	0.758564938414901	0.268095596347658	2.12362275335773
chr1	152783925	152853575	17	18	47.22	51.43	-4.21	0.813885318003005	0.847041960273081	0.300764206483951	2.3701873504379
chr1	152853575	152857815	18	18	50	51.43	-1.43	1	0.945224118906481	0.336598382699738	2.64826300314821
chr1	152857815	152894491	18	18	50	51.43	-1.43	1	0.945224118906481	0.336598382699738	2.64826300314821
chr1	152894491	152954608	18	18	50	51.43	-1.43	1	0.945224118906481	0.336598382699738	2.64826300314821
chr1	152954608	152960865	18	18	50	51.43	-1.43	1	0.945224118906481	0.336598382699738	2.64826300314821
chr1	152960865	153062058	18	18	50	51.43	-1.43	1	0.945224118906481	0.336598382699738	2.64826300314821
chr1	153062058	153064312	18	18	50	51.43	-1.43	1	0.945224118906481	0.336598382699738	2.64826300314821
chr1	153064312	153079455	18	18	50	51.43	-1.43	1	0.945224118906481	0.336598382699738	2.64826300314821
chr1	153079455	153095035	18	18	50	51.43	-1.43	1	0.945224118906481	0.336598382699738	2.64826300314821
chr1	153095035	153099116	18	18	50	51.43	-1.43	1	0.945224118906481	0.336598382699738	2.64826300314821
chr1	153099116	153140672	18	18	50	51.43	-1.43	1	0.945224118906481	0.336598382699738	2.64826300314821
chr1	153140672	153168107	19	18	52.78	51.43	1.35	1	1.0547264415663	0.376052382660902	2.96391280419548
chr1	153168107	153175073	19	18	52.78	51.43	1.35	1	1.0547264415663	0.376052382660902	2.96391280419548
chr1	153175073	153192187	19	18	52.78	51.43	1.35	1	1.0547264415663	0.376052382660902	2.96391280419548
chr1	153192187	153216561	19	18	52.78	51.43	1.35	1	1.0547264415663	0.376052382660902	2.96391280419548
chr1	153216561	153268965	19	18	52.78	51.43	1.35	1	1.0547264415663	0.376052382660902	2.96391280419548
chr1	153268965	153336103	19	18	52.78	51.43	1.35	1	1.0547264415663	0.376052382660902	2.96391280419548
chr1	153336103	153474782	19	18	52.78	51.43	1.35	1	1.0547264415663	0.376052382660902	2.96391280419548
chr1	153474782	153503186	19	18	52.78	51.43	1.35	1	1.0547264415663	0.376052382660902	2.96391280419548
chr1	153503186	153659420	18	18	50	51.43	-1.43	1	0.945224118906481	0.336598382699738	2.64826300314821
chr1	153659420	154303249	18	18	50	51.43	-1.43	1	0.945224118906481	0.336598382699738	2.64826300314821
chr1	154303249	154426795	18	18	50	51.43	-1.43	1	0.945224118906481	0.336598382699738	2.64826300314821
chr1	154426795	154717835	18	18	50	51.43	-1.43	1	0.945224118906481	0.336598382699738	2.64826300314821
chr1	154717835	155199517	18	18	50	51.43	-1.43	1	0.945224118906481	0.336598382699738	2.64826300314821
chr1	155199517	156025814	18	18	50	51.43	-1.43	1	0.945224118906481	0.336598382699738	2.64826300314821
chr1	156025814	156114254	18	18	50	51.43	-1.43	1	0.945224118906481	0.336598382699738	2.64826300314821
chr1	156114254	156172843	18	18	50	51.43	-1.43	1	0.945224118906481	0.336598382699738	2.64826300314821
chr1	156172843	156272446	18	18	50	51.43	-1.43	1	0.945224118906481	0.336598382699738	2.64826300314821
chr1	156272446	156334637	18	18	50	51.43	-1.43	1	0.945224118906481	0.336598382699738	2.64826300314821
chr1	156334637	156378784	18	18	50	51.43	-1.43	1	0.945224118906481	0.336598382699738	2.64826300314821
chr1	156378784	156422250	18	18	50	51.43	-1.43	1	0.945224118906481	0.336598382699738	2.64826300314821
chr1	156422250	156517380	18	18	50	51.43	-1.43	1	0.945224118906481	0.336598382699738	2.64826300314821
chr1	156517380	157073208	18	18	50	51.43	-1.43	1	0.945224118906481	0.336598382699738	2.64826300314821
chr1	157073208	157085516	18	18	50	51.43	-1.43	1	0.945224118906481	0.336598382699738	2.64826300314821
chr1	157085516	157088697	18	18	50	51.43	-1.43	1	0.945224118906481	0.336598382699738	2.64826300314821
chr1	157088697	157209884	18	18	50	51.43	-1.43	1	0.945224118906481	0.336598382699738	2.64826300314821
chr1	157209884	157222658	18	18	50	51.43	-1.43	1	0.945224118906481	0.336598382699738	2.64826300314821
chr1	157222658	157323463	18	18	50	51.43	-1.43	1	0.945224118906481	0.336598382699738	2.64826300314821
chr1	157323463	157341941	19	18	52.78	51.43	1.35	1	1.0547264415663	0.376052382660902	2.96391280419548
chr1	157341941	157482412	19	18	52.78	51.43	1.35	1	1.0547264415663	0.376052382660902	2.96391280419548
chr1	157482412	157513396	19	18	52.78	51.43	1.35	1	1.0547264415663	0.376052382660902	2.96391280419548
chr1	157513396	157549650	19	18	52.78	51.43	1.35	1	1.0547264415663	0.376052382660902	2.96391280419548
chr1	157549650	157609598	19	18	52.78	51.43	1.35	1	1.0547264415663	0.376052382660902	2.96391280419548
chr1	157609598	157614299	19	18	52.78	51.43	1.35	1	1.0547264415663	0.376052382660902	2.96391280419548
chr1	157614299	157664954	19	18	52.78	51.43	1.35	1	1.0547264415663	0.376052382660902	2.96391280419548
chr1	157664954	157695975	19	18	52.78	51.43	1.35	1	1.0547264415663	0.376052382660902	2.96391280419548
chr1	157695975	157721164	19	18	52.78	51.43	1.35	1	1.0547264415663	0.376052382660902	2.96391280419548
chr1	157721164	157789015	19	18	52.78	51.43	1.35	1	1.0547264415663	0.376052382660902	2.96391280419548
chr1	157789015	158069804	19	18	52.78	51.43	1.35	1	1.0547264415663	0.376052382660902	2.96391280419548
chr1	158069804	158166566	19	19	52.78	54.29	-1.51	1	0.941996591378953	0.334409185560959	2.64612129123648
chr1	158166566	158170637	19	19	52.78	54.29	-1.51	1	0.941996591378953	0.334409185560959	2.64612129123648
chr1	158170637	158213335	19	18	52.78	51.43	1.35	1	1.0547264415663	0.376052382660902	2.96391280419548
chr1	158213335	158373696	19	18	52.78	51.43	1.35	1	1.0547264415663	0.376052382660902	2.96391280419548
chr1	158373696	158433062	19	17	52.78	48.57	4.21	0.813885318003005	1.18057905853638	0.421907576131163	3.3248637252763
chr1	158433062	158437194	19	17	52.78	48.57	4.21	0.813885318003005	1.18057905853638	0.421907576131163	3.3248637252763
chr1	158437194	158513649	19	17	52.78	48.57	4.21	0.813885318003005	1.18057905853638	0.421907576131163	3.3248637252763
chr1	158513649	158516041	19	17	52.78	48.57	4.21	0.813885318003005	1.18057905853638	0.421907576131163	3.3248637252763
chr1	158516041	158558202	19	17	52.78	48.57	4.21	0.813885318003005	1.18057905853638	0.421907576131163	3.3248637252763
chr1	158558202	158583376	19	17	52.78	48.57	4.21	0.813885318003005	1.18057905853638	0.421907576131163	3.3248637252763
chr1	158583376	158593074	19	17	52.78	48.57	4.21	0.813885318003005	1.18057905853638	0.421907576131163	3.3248637252763
chr1	158593074	158624175	19	17	52.78	48.57	4.21	0.813885318003005	1.18057905853638	0.421907576131163	3.3248637252763
chr1	158624175	159458673	19	18	52.78	51.43	1.35	1	1.0547264415663	0.376052382660902	2.96391280419548
chr1	159458673	159736703	19	18	52.78	51.43	1.35	1	1.0547264415663	0.376052382660902	2.96391280419548
chr1	159736703	160465860	19	18	52.78	51.43	1.35	1	1.0547264415663	0.376052382660902	2.96391280419548
chr1	160465860	160762435	19	18	52.78	51.43	1.35	1	1.0547264415663	0.376052382660902	2.96391280419548
chr1	160762435	160788540	20	18	55.56	51.43	4.13	0.813605446300753	1.17779057752205	0.419729043339152	3.32561001727514
chr1	160788540	160803768	20	18	55.56	51.43	4.13	0.813605446300753	1.17779057752205	0.419729043339152	3.32561001727514
chr1	160803768	160819888	20	18	55.56	51.43	4.13	0.813605446300753	1.17779057752205	0.419729043339152	3.32561001727514
chr1	160819888	160892190	20	18	55.56	51.43	4.13	0.813605446300753	1.17779057752205	0.419729043339152	3.32561001727514
chr1	160892190	160892991	20	18	55.56	51.43	4.13	0.813605446300753	1.17779057752205	0.419729043339152	3.32561001727514
chr1	160892991	160900991	19	18	52.78	51.43	1.35	1	1.0547264415663	0.376052382660902	2.96391280419548
chr1	160900991	160940058	19	18	52.78	51.43	1.35	1	1.0547264415663	0.376052382660902	2.96391280419548
chr1	160940058	160957618	19	18	52.78	51.43	1.35	1	1.0547264415663	0.376052382660902	2.96391280419548
chr1	160957618	161594026	19	18	52.78	51.43	1.35	1	1.0547264415663	0.376052382660902	2.96391280419548
chr1	161594026	161638528	19	18	52.78	51.43	1.35	1	1.0547264415663	0.376052382660902	2.96391280419548
chr1	161638528	161671174	19	18	52.78	51.43	1.35	1	1.0547264415663	0.376052382660902	2.96391280419548
chr1	161671174	161715072	19	18	52.78	51.43	1.35	1	1.0547264415663	0.376052382660902	2.96391280419548
chr1	161715072	161830935	19	18	52.78	51.43	1.35	1	1.0547264415663	0.376052382660902	2.96391280419548
chr1	161830935	161834315	18	18	50	51.43	-1.43	1	0.945224118906481	0.336598382699738	2.64826300314821
chr1	161834315	161886426	18	18	50	51.43	-1.43	1	0.945224118906481	0.336598382699738	2.64826300314821
chr1	161886426	161892824	18	18	50	51.43	-1.43	1	0.945224118906481	0.336598382699738	2.64826300314821
chr1	161892824	161926603	18	18	50	51.43	-1.43	1	0.945224118906481	0.336598382699738	2.64826300314821
chr1	161926603	161945740	18	18	50	51.43	-1.43	1	0.945224118906481	0.336598382699738	2.64826300314821
chr1	161945740	161949000	19	18	52.78	51.43	1.35	1	1.0547264415663	0.376052382660902	2.96391280419548
chr1	161949000	161950764	19	18	52.78	51.43	1.35	1	1.0547264415663	0.376052382660902	2.96391280419548
chr1	161950764	161992153	19	18	52.78	51.43	1.35	1	1.0547264415663	0.376052382660902	2.96391280419548
chr1	161992153	162004103	20	18	55.56	51.43	4.13	0.813605446300753	1.17779057752205	0.419729043339152	3.32561001727514
chr1	162004103	162027608	20	18	55.56	51.43	4.13	0.813605446300753	1.17779057752205	0.419729043339152	3.32561001727514
chr1	162027608	162050852	20	18	55.56	51.43	4.13	0.813605446300753	1.17779057752205	0.419729043339152	3.32561001727514
chr1	162050852	162113708	20	18	55.56	51.43	4.13	0.813605446300753	1.17779057752205	0.419729043339152	3.32561001727514
chr1	162113708	162118007	20	18	55.56	51.43	4.13	0.813605446300753	1.17779057752205	0.419729043339152	3.32561001727514
chr1	162118007	162137908	20	18	55.56	51.43	4.13	0.813605446300753	1.17779057752205	0.419729043339152	3.32561001727514
chr1	162137908	162139658	20	18	55.56	51.43	4.13	0.813605446300753	1.17779057752205	0.419729043339152	3.32561001727514
chr1	162139658	162222038	20	18	55.56	51.43	4.13	0.813605446300753	1.17779057752205	0.419729043339152	3.32561001727514
chr1	162222038	162225112	20	18	55.56	51.43	4.13	0.813605446300753	1.17779057752205	0.419729043339152	3.32561001727514
chr1	162225112	162227789	20	18	55.56	51.43	4.13	0.813605446300753	1.17779057752205	0.419729043339152	3.32561001727514
chr1	162227789	162282318	20	18	55.56	51.43	4.13	0.813605446300753	1.17779057752205	0.419729043339152	3.32561001727514
chr1	162282318	162301428	20	18	55.56	51.43	4.13	0.813605446300753	1.17779057752205	0.419729043339152	3.32561001727514
chr1	162301428	162331167	20	18	55.56	51.43	4.13	0.813605446300753	1.17779057752205	0.419729043339152	3.32561001727514
chr1	162331167	162345145	20	18	55.56	51.43	4.13	0.813605446300753	1.17779057752205	0.419729043339152	3.32561001727514
chr1	162345145	162758475	20	18	55.56	51.43	4.13	0.813605446300753	1.17779057752205	0.419729043339152	3.32561001727514
chr1	162758475	162766952	20	19	55.56	54.29	1.27	1	1.05184071240153	0.37323330436322	2.96919961550841
chr1	162766952	162831463	20	19	55.56	54.29	1.27	1	1.05184071240153	0.37323330436322	2.96919961550841
chr1	162831463	162872213	20	19	55.56	54.29	1.27	1	1.05184071240153	0.37323330436322	2.96919961550841
chr1	162872213	162872948	20	19	55.56	54.29	1.27	1	1.05184071240153	0.37323330436322	2.96919961550841
chr1	162872948	162894720	20	19	55.56	54.29	1.27	1	1.05184071240153	0.37323330436322	2.96919961550841
chr1	162894720	162936104	20	20	55.56	57.14	-1.58	1	0.938365316651311	0.330861825668572	2.65277286378137
chr1	162936104	162936835	20	20	55.56	57.14	-1.58	1	0.938365316651311	0.330861825668572	2.65277286378137
chr1	162936835	162944650	20	19	55.56	54.29	1.27	1	1.05184071240153	0.37323330436322	2.96919961550841
chr1	162944650	163086347	20	19	55.56	54.29	1.27	1	1.05184071240153	0.37323330436322	2.96919961550841
chr1	163086347	163778981	20	19	55.56	54.29	1.27	1	1.05184071240153	0.37323330436322	2.96919961550841
chr1	163778981	163934932	20	19	55.56	54.29	1.27	1	1.05184071240153	0.37323330436322	2.96919961550841
chr1	163934932	163943267	20	19	55.56	54.29	1.27	1	1.05184071240153	0.37323330436322	2.96919961550841
chr1	163943267	163970734	20	19	55.56	54.29	1.27	1	1.05184071240153	0.37323330436322	2.96919961550841
chr1	163970734	164066291	20	19	55.56	54.29	1.27	1	1.05184071240153	0.37323330436322	2.96919961550841
chr1	164066291	164069497	20	18	55.56	51.43	4.13	0.813605446300753	1.17779057752205	0.419729043339152	3.32561001727514
chr1	164069497	164072008	20	18	55.56	51.43	4.13	0.813605446300753	1.17779057752205	0.419729043339152	3.32561001727514
chr1	164072008	164099944	20	18	55.56	51.43	4.13	0.813605446300753	1.17779057752205	0.419729043339152	3.32561001727514
chr1	164099944	164184769	20	18	55.56	51.43	4.13	0.813605446300753	1.17779057752205	0.419729043339152	3.32561001727514
chr1	164184769	164196147	20	18	55.56	51.43	4.13	0.813605446300753	1.17779057752205	0.419729043339152	3.32561001727514
chr1	164196147	164379817	20	18	55.56	51.43	4.13	0.813605446300753	1.17779057752205	0.419729043339152	3.32561001727514
chr1	164379817	164401946	20	18	55.56	51.43	4.13	0.813605446300753	1.17779057752205	0.419729043339152	3.32561001727514
chr1	164401946	164450230	20	19	55.56	54.29	1.27	1	1.05184071240153	0.37323330436322	2.96919961550841
chr1	164450230	164532219	20	18	55.56	51.43	4.13	0.813605446300753	1.17779057752205	0.419729043339152	3.32561001727514
chr1	164532219	164654166	20	18	55.56	51.43	4.13	0.813605446300753	1.17779057752205	0.419729043339152	3.32561001727514
chr1	164654166	165045506	20	18	55.56	51.43	4.13	0.813605446300753	1.17779057752205	0.419729043339152	3.32561001727514
chr1	165045506	165504886	20	19	55.56	54.29	1.27	1	1.05184071240153	0.37323330436322	2.96919961550841
chr1	165504886	165562449	20	19	55.56	54.29	1.27	1	1.05184071240153	0.37323330436322	2.96919961550841
chr1	165562449	165697454	20	19	55.56	54.29	1.27	1	1.05184071240153	0.37323330436322	2.96919961550841
chr1	165697454	165807765	20	19	55.56	54.29	1.27	1	1.05184071240153	0.37323330436322	2.96919961550841
chr1	165807765	165826271	20	19	55.56	54.29	1.27	1	1.05184071240153	0.37323330436322	2.96919961550841
chr1	165826271	165892884	20	19	55.56	54.29	1.27	1	1.05184071240153	0.37323330436322	2.96919961550841
chr1	165892884	165915536	20	19	55.56	54.29	1.27	1	1.05184071240153	0.37323330436322	2.96919961550841
chr1	165915536	166041070	20	19	55.56	54.29	1.27	1	1.05184071240153	0.37323330436322	2.96919961550841
chr1	166041070	166165068	20	19	55.56	54.29	1.27	1	1.05184071240153	0.37323330436322	2.96919961550841
chr1	166165068	166318762	20	19	55.56	54.29	1.27	1	1.05184071240153	0.37323330436322	2.96919961550841
chr1	166318762	166364753	20	18	55.56	51.43	4.13	0.813605446300753	1.17779057752205	0.419729043339152	3.32561001727514
chr1	166364753	166717705	20	18	55.56	51.43	4.13	0.813605446300753	1.17779057752205	0.419729043339152	3.32561001727514
chr1	166717705	166807526	20	18	55.56	51.43	4.13	0.813605446300753	1.17779057752205	0.419729043339152	3.32561001727514
chr1	166807526	166856201	20	18	55.56	51.43	4.13	0.813605446300753	1.17779057752205	0.419729043339152	3.32561001727514
chr1	166856201	166957702	20	18	55.56	51.43	4.13	0.813605446300753	1.17779057752205	0.419729043339152	3.32561001727514
chr1	166957702	166962786	20	18	55.56	51.43	4.13	0.813605446300753	1.17779057752205	0.419729043339152	3.32561001727514
chr1	166962786	166966720	20	18	55.56	51.43	4.13	0.813605446300753	1.17779057752205	0.419729043339152	3.32561001727514
chr1	166966720	167007823	20	18	55.56	51.43	4.13	0.813605446300753	1.17779057752205	0.419729043339152	3.32561001727514
chr1	167007823	167026433	20	18	55.56	51.43	4.13	0.813605446300753	1.17779057752205	0.419729043339152	3.32561001727514
chr1	167026433	167087663	20	19	55.56	54.29	1.27	1	1.05184071240153	0.37323330436322	2.96919961550841
chr1	167087663	167145004	20	18	55.56	51.43	4.13	0.813605446300753	1.17779057752205	0.419729043339152	3.32561001727514
chr1	167145004	167609739	20	18	55.56	51.43	4.13	0.813605446300753	1.17779057752205	0.419729043339152	3.32561001727514
chr1	167609739	168196173	20	18	55.56	51.43	4.13	0.813605446300753	1.17779057752205	0.419729043339152	3.32561001727514
chr1	168196173	168274431	20	18	55.56	51.43	4.13	0.813605446300753	1.17779057752205	0.419729043339152	3.32561001727514
chr1	168274431	168423458	20	18	55.56	51.43	4.13	0.813605446300753	1.17779057752205	0.419729043339152	3.32561001727514
chr1	168423458	168896179	20	18	55.56	51.43	4.13	0.813605446300753	1.17779057752205	0.419729043339152	3.32561001727514
chr1	168896179	168956641	20	18	55.56	51.43	4.13	0.813605446300753	1.17779057752205	0.419729043339152	3.32561001727514
chr1	168956641	169058817	20	18	55.56	51.43	4.13	0.813605446300753	1.17779057752205	0.419729043339152	3.32561001727514
chr1	169058817	169087726	20	18	55.56	51.43	4.13	0.813605446300753	1.17779057752205	0.419729043339152	3.32561001727514
chr1	169087726	169147950	20	19	55.56	54.29	1.27	1	1.05184071240153	0.37323330436322	2.96919961550841
chr1	169147950	169165539	20	19	55.56	54.29	1.27	1	1.05184071240153	0.37323330436322	2.96919961550841
chr1	169165539	169572495	20	18	55.56	51.43	4.13	0.813605446300753	1.17779057752205	0.419729043339152	3.32561001727514
chr1	169572495	169662314	20	18	55.56	51.43	4.13	0.813605446300753	1.17779057752205	0.419729043339152	3.32561001727514
chr1	169662314	170176842	20	18	55.56	51.43	4.13	0.813605446300753	1.17779057752205	0.419729043339152	3.32561001727514
chr1	170176842	170839117	20	18	55.56	51.43	4.13	0.813605446300753	1.17779057752205	0.419729043339152	3.32561001727514
chr1	170839117	171630816	20	18	55.56	51.43	4.13	0.813605446300753	1.17779057752205	0.419729043339152	3.32561001727514
chr1	171630816	171646305	20	18	55.56	51.43	4.13	0.813605446300753	1.17779057752205	0.419729043339152	3.32561001727514
chr1	171646305	171698427	20	18	55.56	51.43	4.13	0.813605446300753	1.17779057752205	0.419729043339152	3.32561001727514
chr1	171698427	171701661	20	18	55.56	51.43	4.13	0.813605446300753	1.17779057752205	0.419729043339152	3.32561001727514
chr1	171701661	171713221	20	18	55.56	51.43	4.13	0.813605446300753	1.17779057752205	0.419729043339152	3.32561001727514
chr1	171713221	171716129	21	18	58.33	51.43	6.9	0.636530620286469	1.31699595415428	0.468288676905681	3.74367915269263
chr1	171716129	171720028	21	18	58.33	51.43	6.9	0.636530620286469	1.31699595415428	0.468288676905681	3.74367915269263
chr1	171720028	171723650	21	18	58.33	51.43	6.9	0.636530620286469	1.31699595415428	0.468288676905681	3.74367915269263
chr1	171723650	171733065	21	18	58.33	51.43	6.9	0.636530620286469	1.31699595415428	0.468288676905681	3.74367915269263
chr1	171733065	171733208	21	18	58.33	51.43	6.9	0.636530620286469	1.31699595415428	0.468288676905681	3.74367915269263
chr1	171733208	171774314	22	18	61.11	51.43	9.68	0.477086621104776	1.47580887433777	0.522674562410851	4.23403468297436
chr1	171774314	171774927	22	18	61.11	51.43	9.68	0.477086621104776	1.47580887433777	0.522674562410851	4.23403468297436
chr1	171774927	171804665	22	18	61.11	51.43	9.68	0.477086621104776	1.47580887433777	0.522674562410851	4.23403468297436
chr1	171804665	171811512	22	18	61.11	51.43	9.68	0.477086621104776	1.47580887433777	0.522674562410851	4.23403468297436
chr1	171811512	171823940	23	18	63.89	51.43	12.46	0.341196849074924	1.65880848336362	0.58396354957908	4.81441517984133
chr1	171823940	171833144	22	18	61.11	51.43	9.68	0.477086621104776	1.47580887433777	0.522674562410851	4.23403468297436
chr1	171833144	171836876	22	18	61.11	51.43	9.68	0.477086621104776	1.47580887433777	0.522674562410851	4.23403468297436
chr1	171836876	171862536	22	18	61.11	51.43	9.68	0.477086621104776	1.47580887433777	0.522674562410851	4.23403468297436
chr1	171862536	171875093	21	18	58.33	51.43	6.9	0.636530620286469	1.31699595415428	0.468288676905681	3.74367915269263
chr1	171875093	171890437	21	18	58.33	51.43	6.9	0.636530620286469	1.31699595415428	0.468288676905681	3.74367915269263
chr1	171890437	172172459	20	18	55.56	51.43	4.13	0.813605446300753	1.17779057752205	0.419729043339152	3.32561001727514
chr1	172172459	172179948	20	18	55.56	51.43	4.13	0.813605446300753	1.17779057752205	0.419729043339152	3.32561001727514
chr1	172179948	172301279	20	18	55.56	51.43	4.13	0.813605446300753	1.17779057752205	0.419729043339152	3.32561001727514
chr1	172301279	172303110	20	18	55.56	51.43	4.13	0.813605446300753	1.17779057752205	0.419729043339152	3.32561001727514
chr1	172303110	172381129	20	18	55.56	51.43	4.13	0.813605446300753	1.17779057752205	0.419729043339152	3.32561001727514
chr1	172381129	172464709	21	18	58.33	51.43	6.9	0.636530620286469	1.31699595415428	0.468288676905681	3.74367915269263
chr1	172464709	172693779	20	18	55.56	51.43	4.13	0.813605446300753	1.17779057752205	0.419729043339152	3.32561001727514
chr1	172693779	172696368	20	18	55.56	51.43	4.13	0.813605446300753	1.17779057752205	0.419729043339152	3.32561001727514
chr1	172696368	172716479	20	19	55.56	54.29	1.27	1	1.05184071240153	0.37323330436322	2.96919961550841
chr1	172716479	172727037	20	19	55.56	54.29	1.27	1	1.05184071240153	0.37323330436322	2.96919961550841
chr1	172727037	172862060	20	19	55.56	54.29	1.27	1	1.05184071240153	0.37323330436322	2.96919961550841
chr1	172862060	172862961	20	19	55.56	54.29	1.27	1	1.05184071240153	0.37323330436322	2.96919961550841
chr1	172862961	172875055	20	18	55.56	51.43	4.13	0.813605446300753	1.17779057752205	0.419729043339152	3.32561001727514
chr1	172875055	172931712	20	18	55.56	51.43	4.13	0.813605446300753	1.17779057752205	0.419729043339152	3.32561001727514
chr1	172931712	173011795	20	18	55.56	51.43	4.13	0.813605446300753	1.17779057752205	0.419729043339152	3.32561001727514
chr1	173011795	173788610	20	18	55.56	51.43	4.13	0.813605446300753	1.17779057752205	0.419729043339152	3.32561001727514
chr1	173788610	174796481	20	18	55.56	51.43	4.13	0.813605446300753	1.17779057752205	0.419729043339152	3.32561001727514
chr1	174796481	174852683	19	18	52.78	51.43	1.35	1	1.0547264415663	0.376052382660902	2.96391280419548
chr1	174852683	174898482	20	18	55.56	51.43	4.13	0.813605446300753	1.17779057752205	0.419729043339152	3.32561001727514
chr1	174898482	175016265	20	18	55.56	51.43	4.13	0.813605446300753	1.17779057752205	0.419729043339152	3.32561001727514
chr1	175016265	175026815	20	18	55.56	51.43	4.13	0.813605446300753	1.17779057752205	0.419729043339152	3.32561001727514
chr1	175026815	175127189	20	18	55.56	51.43	4.13	0.813605446300753	1.17779057752205	0.419729043339152	3.32561001727514
chr1	175127189	175133677	20	18	55.56	51.43	4.13	0.813605446300753	1.17779057752205	0.419729043339152	3.32561001727514
chr1	175133677	175196249	20	18	55.56	51.43	4.13	0.813605446300753	1.17779057752205	0.419729043339152	3.32561001727514
chr1	175196249	175342159	20	19	55.56	54.29	1.27	1	1.05184071240153	0.37323330436322	2.96919961550841
chr1	175342159	175375852	20	19	55.56	54.29	1.27	1	1.05184071240153	0.37323330436322	2.96919961550841
chr1	175375852	175386793	20	19	55.56	54.29	1.27	1	1.05184071240153	0.37323330436322	2.96919961550841
chr1	175386793	175439238	21	19	58.33	54.29	4.04	0.812758198329393	1.17620908567258	0.416423940314534	3.34301066042701
chr1	175439238	175442942	20	19	55.56	54.29	1.27	1	1.05184071240153	0.37323330436322	2.96919961550841
chr1	175442942	175511279	20	19	55.56	54.29	1.27	1	1.05184071240153	0.37323330436322	2.96919961550841
chr1	175511279	175566967	20	19	55.56	54.29	1.27	1	1.05184071240153	0.37323330436322	2.96919961550841
chr1	175566967	175567562	20	19	55.56	54.29	1.27	1	1.05184071240153	0.37323330436322	2.96919961550841
chr1	175567562	175635710	20	19	55.56	54.29	1.27	1	1.05184071240153	0.37323330436322	2.96919961550841
chr1	175635710	175724150	20	19	55.56	54.29	1.27	1	1.05184071240153	0.37323330436322	2.96919961550841
chr1	175724150	175764324	20	18	55.56	51.43	4.13	0.813605446300753	1.17779057752205	0.419729043339152	3.32561001727514
chr1	175764324	176955654	20	18	55.56	51.43	4.13	0.813605446300753	1.17779057752205	0.419729043339152	3.32561001727514
chr1	176955654	177067371	20	19	55.56	54.29	1.27	1	1.05184071240153	0.37323330436322	2.96919961550841
chr1	177067371	177071827	20	19	55.56	54.29	1.27	1	1.05184071240153	0.37323330436322	2.96919961550841
chr1	177071827	177082373	20	19	55.56	54.29	1.27	1	1.05184071240153	0.37323330436322	2.96919961550841
chr1	177082373	177146341	20	19	55.56	54.29	1.27	1	1.05184071240153	0.37323330436322	2.96919961550841
chr1	177146341	177231903	20	19	55.56	54.29	1.27	1	1.05184071240153	0.37323330436322	2.96919961550841
chr1	177231903	177390760	20	19	55.56	54.29	1.27	1	1.05184071240153	0.37323330436322	2.96919961550841
chr1	177390760	177433273	20	19	55.56	54.29	1.27	1	1.05184071240153	0.37323330436322	2.96919961550841
chr1	177433273	177548037	20	19	55.56	54.29	1.27	1	1.05184071240153	0.37323330436322	2.96919961550841
chr1	177548037	178465279	20	19	55.56	54.29	1.27	1	1.05184071240153	0.37323330436322	2.96919961550841
chr1	178465279	179315127	20	18	55.56	51.43	4.13	0.813605446300753	1.17779057752205	0.419729043339152	3.32561001727514
chr1	179315127	179459507	20	18	55.56	51.43	4.13	0.813605446300753	1.17779057752205	0.419729043339152	3.32561001727514
chr1	179459507	179911963	20	18	55.56	51.43	4.13	0.813605446300753	1.17779057752205	0.419729043339152	3.32561001727514
chr1	179911963	180228643	20	18	55.56	51.43	4.13	0.813605446300753	1.17779057752205	0.419729043339152	3.32561001727514
chr1	180228643	180552710	20	18	55.56	51.43	4.13	0.813605446300753	1.17779057752205	0.419729043339152	3.32561001727514
chr1	180552710	180648467	20	18	55.56	51.43	4.13	0.813605446300753	1.17779057752205	0.419729043339152	3.32561001727514
chr1	180648467	180900980	20	18	55.56	51.43	4.13	0.813605446300753	1.17779057752205	0.419729043339152	3.32561001727514
chr1	180900980	180910018	20	18	55.56	51.43	4.13	0.813605446300753	1.17779057752205	0.419729043339152	3.32561001727514
chr1	180910018	180919170	20	18	55.56	51.43	4.13	0.813605446300753	1.17779057752205	0.419729043339152	3.32561001727514
chr1	180919170	180980506	20	18	55.56	51.43	4.13	0.813605446300753	1.17779057752205	0.419729043339152	3.32561001727514
chr1	180980506	180981964	20	18	55.56	51.43	4.13	0.813605446300753	1.17779057752205	0.419729043339152	3.32561001727514
chr1	180981964	180983403	20	18	55.56	51.43	4.13	0.813605446300753	1.17779057752205	0.419729043339152	3.32561001727514
chr1	180983403	181111769	20	18	55.56	51.43	4.13	0.813605446300753	1.17779057752205	0.419729043339152	3.32561001727514
chr1	181111769	181136255	20	18	55.56	51.43	4.13	0.813605446300753	1.17779057752205	0.419729043339152	3.32561001727514
chr1	181136255	181147489	20	18	55.56	51.43	4.13	0.813605446300753	1.17779057752205	0.419729043339152	3.32561001727514
chr1	181147489	181171820	20	18	55.56	51.43	4.13	0.813605446300753	1.17779057752205	0.419729043339152	3.32561001727514
chr1	181171820	181180038	20	18	55.56	51.43	4.13	0.813605446300753	1.17779057752205	0.419729043339152	3.32561001727514
chr1	181180038	181180262	20	18	55.56	51.43	4.13	0.813605446300753	1.17779057752205	0.419729043339152	3.32561001727514
chr1	181180262	181181280	20	18	55.56	51.43	4.13	0.813605446300753	1.17779057752205	0.419729043339152	3.32561001727514
chr1	181181280	181231155	21	18	58.33	51.43	6.9	0.636530620286469	1.31699595415428	0.468288676905681	3.74367915269263
chr1	181231155	181234878	21	18	58.33	51.43	6.9	0.636530620286469	1.31699595415428	0.468288676905681	3.74367915269263
chr1	181234878	181237091	21	18	58.33	51.43	6.9	0.636530620286469	1.31699595415428	0.468288676905681	3.74367915269263
chr1	181237091	181239599	21	18	58.33	51.43	6.9	0.636530620286469	1.31699595415428	0.468288676905681	3.74367915269263
chr1	181239599	181240830	21	18	58.33	51.43	6.9	0.636530620286469	1.31699595415428	0.468288676905681	3.74367915269263
chr1	181240830	181258295	20	18	55.56	51.43	4.13	0.813605446300753	1.17779057752205	0.419729043339152	3.32561001727514
chr1	181258295	181312574	20	18	55.56	51.43	4.13	0.813605446300753	1.17779057752205	0.419729043339152	3.32561001727514
chr1	181312574	181315547	20	18	55.56	51.43	4.13	0.813605446300753	1.17779057752205	0.419729043339152	3.32561001727514
chr1	181315547	181384949	20	18	55.56	51.43	4.13	0.813605446300753	1.17779057752205	0.419729043339152	3.32561001727514
chr1	181384949	181444170	20	18	55.56	51.43	4.13	0.813605446300753	1.17779057752205	0.419729043339152	3.32561001727514
chr1	181444170	181625999	20	18	55.56	51.43	4.13	0.813605446300753	1.17779057752205	0.419729043339152	3.32561001727514
chr1	181625999	181735660	20	18	55.56	51.43	4.13	0.813605446300753	1.17779057752205	0.419729043339152	3.32561001727514
chr1	181735660	181872570	19	18	52.78	51.43	1.35	1	1.0547264415663	0.376052382660902	2.96391280419548
chr1	181872570	182139560	20	18	55.56	51.43	4.13	0.813605446300753	1.17779057752205	0.419729043339152	3.32561001727514
chr1	182139560	182277620	20	18	55.56	51.43	4.13	0.813605446300753	1.17779057752205	0.419729043339152	3.32561001727514
chr1	182277620	182312309	20	18	55.56	51.43	4.13	0.813605446300753	1.17779057752205	0.419729043339152	3.32561001727514
chr1	182312309	182321415	20	18	55.56	51.43	4.13	0.813605446300753	1.17779057752205	0.419729043339152	3.32561001727514
chr1	182321415	182401337	20	18	55.56	51.43	4.13	0.813605446300753	1.17779057752205	0.419729043339152	3.32561001727514
chr1	182401337	182404179	20	18	55.56	51.43	4.13	0.813605446300753	1.17779057752205	0.419729043339152	3.32561001727514
chr1	182404179	182429737	20	18	55.56	51.43	4.13	0.813605446300753	1.17779057752205	0.419729043339152	3.32561001727514
chr1	182429737	182501983	20	18	55.56	51.43	4.13	0.813605446300753	1.17779057752205	0.419729043339152	3.32561001727514
chr1	182501983	182520304	20	18	55.56	51.43	4.13	0.813605446300753	1.17779057752205	0.419729043339152	3.32561001727514
chr1	182520304	182523288	20	18	55.56	51.43	4.13	0.813605446300753	1.17779057752205	0.419729043339152	3.32561001727514
chr1	182523288	182575975	20	18	55.56	51.43	4.13	0.813605446300753	1.17779057752205	0.419729043339152	3.32561001727514
chr1	182575975	182579765	20	18	55.56	51.43	4.13	0.813605446300753	1.17779057752205	0.419729043339152	3.32561001727514
chr1	182579765	182599221	20	18	55.56	51.43	4.13	0.813605446300753	1.17779057752205	0.419729043339152	3.32561001727514
chr1	182599221	182601699	20	18	55.56	51.43	4.13	0.813605446300753	1.17779057752205	0.419729043339152	3.32561001727514
chr1	182601699	182652878	20	18	55.56	51.43	4.13	0.813605446300753	1.17779057752205	0.419729043339152	3.32561001727514
chr1	182652878	182731091	20	18	55.56	51.43	4.13	0.813605446300753	1.17779057752205	0.419729043339152	3.32561001727514
chr1	182731091	182763359	20	18	55.56	51.43	4.13	0.813605446300753	1.17779057752205	0.419729043339152	3.32561001727514
chr1	182763359	182938335	20	18	55.56	51.43	4.13	0.813605446300753	1.17779057752205	0.419729043339152	3.32561001727514
chr1	182938335	182938986	20	18	55.56	51.43	4.13	0.813605446300753	1.17779057752205	0.419729043339152	3.32561001727514
chr1	182938986	182941421	20	18	55.56	51.43	4.13	0.813605446300753	1.17779057752205	0.419729043339152	3.32561001727514
chr1	182941421	182943777	20	19	55.56	54.29	1.27	1	1.05184071240153	0.37323330436322	2.96919961550841
chr1	182943777	182965678	20	19	55.56	54.29	1.27	1	1.05184071240153	0.37323330436322	2.96919961550841
chr1	182965678	182967912	20	19	55.56	54.29	1.27	1	1.05184071240153	0.37323330436322	2.96919961550841
chr1	182967912	183024625	20	19	55.56	54.29	1.27	1	1.05184071240153	0.37323330436322	2.96919961550841
chr1	183024625	183077954	20	18	55.56	51.43	4.13	0.813605446300753	1.17779057752205	0.419729043339152	3.32561001727514
chr1	183077954	183085867	20	18	55.56	51.43	4.13	0.813605446300753	1.17779057752205	0.419729043339152	3.32561001727514
chr1	183085867	183108622	20	18	55.56	51.43	4.13	0.813605446300753	1.17779057752205	0.419729043339152	3.32561001727514
chr1	183108622	183260872	20	18	55.56	51.43	4.13	0.813605446300753	1.17779057752205	0.419729043339152	3.32561001727514
chr1	183260872	183378279	20	18	55.56	51.43	4.13	0.813605446300753	1.17779057752205	0.419729043339152	3.32561001727514
chr1	183378279	183405785	20	18	55.56	51.43	4.13	0.813605446300753	1.17779057752205	0.419729043339152	3.32561001727514
chr1	183405785	183510476	20	18	55.56	51.43	4.13	0.813605446300753	1.17779057752205	0.419729043339152	3.32561001727514
chr1	183510476	183544382	19	18	52.78	51.43	1.35	1	1.0547264415663	0.376052382660902	2.96391280419548
chr1	183544382	183550599	19	18	52.78	51.43	1.35	1	1.0547264415663	0.376052382660902	2.96391280419548
chr1	183550599	183556085	19	18	52.78	51.43	1.35	1	1.0547264415663	0.376052382660902	2.96391280419548
chr1	183556085	183561877	19	18	52.78	51.43	1.35	1	1.0547264415663	0.376052382660902	2.96391280419548
chr1	183561877	183666767	19	18	52.78	51.43	1.35	1	1.0547264415663	0.376052382660902	2.96391280419548
chr1	183666767	183667050	19	18	52.78	51.43	1.35	1	1.0547264415663	0.376052382660902	2.96391280419548
chr1	183667050	183742584	19	18	52.78	51.43	1.35	1	1.0547264415663	0.376052382660902	2.96391280419548
chr1	183742584	183750354	19	18	52.78	51.43	1.35	1	1.0547264415663	0.376052382660902	2.96391280419548
chr1	183750354	183791068	19	18	52.78	51.43	1.35	1	1.0547264415663	0.376052382660902	2.96391280419548
chr1	183791068	183798485	19	18	52.78	51.43	1.35	1	1.0547264415663	0.376052382660902	2.96391280419548
chr1	183798485	183811192	19	18	52.78	51.43	1.35	1	1.0547264415663	0.376052382660902	2.96391280419548
chr1	183811192	183811778	19	18	52.78	51.43	1.35	1	1.0547264415663	0.376052382660902	2.96391280419548
chr1	183811778	183834516	19	18	52.78	51.43	1.35	1	1.0547264415663	0.376052382660902	2.96391280419548
chr1	183834516	183844412	19	18	52.78	51.43	1.35	1	1.0547264415663	0.376052382660902	2.96391280419548
chr1	183844412	183875903	19	18	52.78	51.43	1.35	1	1.0547264415663	0.376052382660902	2.96391280419548
chr1	183875903	183930433	19	18	52.78	51.43	1.35	1	1.0547264415663	0.376052382660902	2.96391280419548
chr1	183930433	183940934	19	18	52.78	51.43	1.35	1	1.0547264415663	0.376052382660902	2.96391280419548
chr1	183940934	183943386	19	18	52.78	51.43	1.35	1	1.0547264415663	0.376052382660902	2.96391280419548
chr1	183943386	183963990	19	18	52.78	51.43	1.35	1	1.0547264415663	0.376052382660902	2.96391280419548
chr1	183963990	184192441	19	18	52.78	51.43	1.35	1	1.0547264415663	0.376052382660902	2.96391280419548
chr1	184192441	184317928	19	18	52.78	51.43	1.35	1	1.0547264415663	0.376052382660902	2.96391280419548
chr1	184317928	184321349	19	18	52.78	51.43	1.35	1	1.0547264415663	0.376052382660902	2.96391280419548
chr1	184321349	184719220	19	18	52.78	51.43	1.35	1	1.0547264415663	0.376052382660902	2.96391280419548
chr1	184719220	184906054	19	18	52.78	51.43	1.35	1	1.0547264415663	0.376052382660902	2.96391280419548
chr1	184906054	184921529	19	18	52.78	51.43	1.35	1	1.0547264415663	0.376052382660902	2.96391280419548
chr1	184921529	184958965	19	18	52.78	51.43	1.35	1	1.0547264415663	0.376052382660902	2.96391280419548
chr1	184958965	184981749	19	18	52.78	51.43	1.35	1	1.0547264415663	0.376052382660902	2.96391280419548
chr1	184981749	185086680	19	18	52.78	51.43	1.35	1	1.0547264415663	0.376052382660902	2.96391280419548
chr1	185086680	185109468	19	18	52.78	51.43	1.35	1	1.0547264415663	0.376052382660902	2.96391280419548
chr1	185109468	185381634	19	18	52.78	51.43	1.35	1	1.0547264415663	0.376052382660902	2.96391280419548
chr1	185381634	185411844	19	18	52.78	51.43	1.35	1	1.0547264415663	0.376052382660902	2.96391280419548
chr1	185411844	185413827	19	18	52.78	51.43	1.35	1	1.0547264415663	0.376052382660902	2.96391280419548
chr1	185413827	185444866	19	18	52.78	51.43	1.35	1	1.0547264415663	0.376052382660902	2.96391280419548
chr1	185444866	185457131	19	18	52.78	51.43	1.35	1	1.0547264415663	0.376052382660902	2.96391280419548
chr1	185457131	185458710	19	18	52.78	51.43	1.35	1	1.0547264415663	0.376052382660902	2.96391280419548
chr1	185458710	185481598	19	18	52.78	51.43	1.35	1	1.0547264415663	0.376052382660902	2.96391280419548
chr1	185481598	185489080	19	18	52.78	51.43	1.35	1	1.0547264415663	0.376052382660902	2.96391280419548
chr1	185489080	185505073	19	18	52.78	51.43	1.35	1	1.0547264415663	0.376052382660902	2.96391280419548
chr1	185505073	185519084	19	18	52.78	51.43	1.35	1	1.0547264415663	0.376052382660902	2.96391280419548
chr1	185519084	185565967	19	18	52.78	51.43	1.35	1	1.0547264415663	0.376052382660902	2.96391280419548
chr1	185565967	185573287	19	18	52.78	51.43	1.35	1	1.0547264415663	0.376052382660902	2.96391280419548
chr1	185573287	185573849	19	18	52.78	51.43	1.35	1	1.0547264415663	0.376052382660902	2.96391280419548
chr1	185573849	185654846	19	18	52.78	51.43	1.35	1	1.0547264415663	0.376052382660902	2.96391280419548
chr1	185654846	185966373	19	18	52.78	51.43	1.35	1	1.0547264415663	0.376052382660902	2.96391280419548
chr1	185966373	185967153	19	18	52.78	51.43	1.35	1	1.0547264415663	0.376052382660902	2.96391280419548
chr1	185967153	185972181	19	18	52.78	51.43	1.35	1	1.0547264415663	0.376052382660902	2.96391280419548
chr1	185972181	185977462	19	19	52.78	54.29	-1.51	1	0.941996591378953	0.334409185560959	2.64612129123648
chr1	185977462	185980319	19	19	52.78	54.29	-1.51	1	0.941996591378953	0.334409185560959	2.64612129123648
chr1	185980319	185982524	19	19	52.78	54.29	-1.51	1	0.941996591378953	0.334409185560959	2.64612129123648
chr1	185982524	186029637	19	19	52.78	54.29	-1.51	1	0.941996591378953	0.334409185560959	2.64612129123648
chr1	186029637	186033774	19	19	52.78	54.29	-1.51	1	0.941996591378953	0.334409185560959	2.64612129123648
chr1	186033774	186088308	19	19	52.78	54.29	-1.51	1	0.941996591378953	0.334409185560959	2.64612129123648
chr1	186088308	186091418	19	19	52.78	54.29	-1.51	1	0.941996591378953	0.334409185560959	2.64612129123648
chr1	186091418	186097080	19	19	52.78	54.29	-1.51	1	0.941996591378953	0.334409185560959	2.64612129123648
chr1	186097080	186101612	19	19	52.78	54.29	-1.51	1	0.941996591378953	0.334409185560959	2.64612129123648
chr1	186101612	186112577	19	19	52.78	54.29	-1.51	1	0.941996591378953	0.334409185560959	2.64612129123648
chr1	186112577	186113011	19	19	52.78	54.29	-1.51	1	0.941996591378953	0.334409185560959	2.64612129123648
chr1	186113011	186114325	19	19	52.78	54.29	-1.51	1	0.941996591378953	0.334409185560959	2.64612129123648
chr1	186114325	186173462	19	19	52.78	54.29	-1.51	1	0.941996591378953	0.334409185560959	2.64612129123648
chr1	186173462	186182484	19	19	52.78	54.29	-1.51	1	0.941996591378953	0.334409185560959	2.64612129123648
chr1	186182484	186182751	19	19	52.78	54.29	-1.51	1	0.941996591378953	0.334409185560959	2.64612129123648
chr1	186182751	186188333	19	19	52.78	54.29	-1.51	1	0.941996591378953	0.334409185560959	2.64612129123648
chr1	186188333	186193512	19	20	52.78	57.14	-4.36	0.812758198329393	0.840327330152644	0.296428466406164	2.36396969908695
chr1	186193512	186218717	19	20	52.78	57.14	-4.36	0.812758198329393	0.840327330152644	0.296428466406164	2.36396969908695
chr1	186218717	186251609	19	20	52.78	57.14	-4.36	0.812758198329393	0.840327330152644	0.296428466406164	2.36396969908695
chr1	186251609	186258624	19	20	52.78	57.14	-4.36	0.812758198329393	0.840327330152644	0.296428466406164	2.36396969908695
chr1	186258624	186288810	19	20	52.78	57.14	-4.36	0.812758198329393	0.840327330152644	0.296428466406164	2.36396969908695
chr1	186288810	186339935	19	19	52.78	54.29	-1.51	1	0.941996591378953	0.334409185560959	2.64612129123648
chr1	186339935	186341600	19	19	52.78	54.29	-1.51	1	0.941996591378953	0.334409185560959	2.64612129123648
chr1	186341600	186674744	19	19	52.78	54.29	-1.51	1	0.941996591378953	0.334409185560959	2.64612129123648
chr1	186674744	186767013	19	19	52.78	54.29	-1.51	1	0.941996591378953	0.334409185560959	2.64612129123648
chr1	186767013	186858150	19	19	52.78	54.29	-1.51	1	0.941996591378953	0.334409185560959	2.64612129123648
chr1	186858150	186863597	19	20	52.78	57.14	-4.36	0.812758198329393	0.840327330152644	0.296428466406164	2.36396969908695
chr1	186863597	186924211	19	20	52.78	57.14	-4.36	0.812758198329393	0.840327330152644	0.296428466406164	2.36396969908695
chr1	186924211	186937446	19	19	52.78	54.29	-1.51	1	0.941996591378953	0.334409185560959	2.64612129123648
chr1	186937446	186966943	19	19	52.78	54.29	-1.51	1	0.941996591378953	0.334409185560959	2.64612129123648
chr1	186966943	187033614	19	19	52.78	54.29	-1.51	1	0.941996591378953	0.334409185560959	2.64612129123648
chr1	187033614	187066549	19	19	52.78	54.29	-1.51	1	0.941996591378953	0.334409185560959	2.64612129123648
chr1	187066549	187353490	19	19	52.78	54.29	-1.51	1	0.941996591378953	0.334409185560959	2.64612129123648
chr1	187353490	187417395	19	19	52.78	54.29	-1.51	1	0.941996591378953	0.334409185560959	2.64612129123648
chr1	187417395	187461406	19	19	52.78	54.29	-1.51	1	0.941996591378953	0.334409185560959	2.64612129123648
chr1	187461406	187474199	19	19	52.78	54.29	-1.51	1	0.941996591378953	0.334409185560959	2.64612129123648
chr1	187474199	187491111	19	19	52.78	54.29	-1.51	1	0.941996591378953	0.334409185560959	2.64612129123648
chr1	187491111	187509484	19	19	52.78	54.29	-1.51	1	0.941996591378953	0.334409185560959	2.64612129123648
chr1	187509484	187593832	19	19	52.78	54.29	-1.51	1	0.941996591378953	0.334409185560959	2.64612129123648
chr1	187593832	187606591	19	19	52.78	54.29	-1.51	1	0.941996591378953	0.334409185560959	2.64612129123648
chr1	187606591	187626593	19	19	52.78	54.29	-1.51	1	0.941996591378953	0.334409185560959	2.64612129123648
chr1	187626593	187628820	19	19	52.78	54.29	-1.51	1	0.941996591378953	0.334409185560959	2.64612129123648
chr1	187628820	187676256	19	19	52.78	54.29	-1.51	1	0.941996591378953	0.334409185560959	2.64612129123648
chr1	187676256	187722996	19	19	52.78	54.29	-1.51	1	0.941996591378953	0.334409185560959	2.64612129123648
chr1	187722996	187730838	19	19	52.78	54.29	-1.51	1	0.941996591378953	0.334409185560959	2.64612129123648
chr1	187730838	187733043	19	19	52.78	54.29	-1.51	1	0.941996591378953	0.334409185560959	2.64612129123648
chr1	187733043	187742083	19	19	52.78	54.29	-1.51	1	0.941996591378953	0.334409185560959	2.64612129123648
chr1	187742083	187753959	19	19	52.78	54.29	-1.51	1	0.941996591378953	0.334409185560959	2.64612129123648
chr1	187753959	187779321	19	19	52.78	54.29	-1.51	1	0.941996591378953	0.334409185560959	2.64612129123648
chr1	187779321	187840680	19	19	52.78	54.29	-1.51	1	0.941996591378953	0.334409185560959	2.64612129123648
chr1	187840680	187852765	19	19	52.78	54.29	-1.51	1	0.941996591378953	0.334409185560959	2.64612129123648
chr1	187852765	187905109	19	19	52.78	54.29	-1.51	1	0.941996591378953	0.334409185560959	2.64612129123648
chr1	187905109	187983837	18	19	50	54.29	-4.29	0.813605446300754	0.844152193246776	0.299349034114953	2.36406661112242
chr1	187983837	188005455	18	19	50	54.29	-4.29	0.813605446300754	0.844152193246776	0.299349034114953	2.36406661112242
chr1	188005455	188117642	18	19	50	54.29	-4.29	0.813605446300754	0.844152193246776	0.299349034114953	2.36406661112242
chr1	188117642	188248433	18	19	50	54.29	-4.29	0.813605446300754	0.844152193246776	0.299349034114953	2.36406661112242
chr1	188248433	188309606	18	19	50	54.29	-4.29	0.813605446300754	0.844152193246776	0.299349034114953	2.36406661112242
chr1	188309606	188366231	18	19	50	54.29	-4.29	0.813605446300754	0.844152193246776	0.299349034114953	2.36406661112242
chr1	188366231	188430079	18	19	50	54.29	-4.29	0.813605446300754	0.844152193246776	0.299349034114953	2.36406661112242
chr1	188430079	188562697	18	19	50	54.29	-4.29	0.813605446300754	0.844152193246776	0.299349034114953	2.36406661112242
chr1	188562697	188617395	18	19	50	54.29	-4.29	0.813605446300754	0.844152193246776	0.299349034114953	2.36406661112242
chr1	188617395	188631978	18	19	50	54.29	-4.29	0.813605446300754	0.844152193246776	0.299349034114953	2.36406661112242
chr1	188631978	188662054	18	19	50	54.29	-4.29	0.813605446300754	0.844152193246776	0.299349034114953	2.36406661112242
chr1	188662054	188705418	18	19	50	54.29	-4.29	0.813605446300754	0.844152193246776	0.299349034114953	2.36406661112242
chr1	188705418	188735328	18	19	50	54.29	-4.29	0.813605446300754	0.844152193246776	0.299349034114953	2.36406661112242
chr1	188735328	188751488	19	19	52.78	54.29	-1.51	1	0.941996591378953	0.334409185560959	2.64612129123648
chr1	188751488	188786176	19	19	52.78	54.29	-1.51	1	0.941996591378953	0.334409185560959	2.64612129123648
chr1	188786176	188898834	19	19	52.78	54.29	-1.51	1	0.941996591378953	0.334409185560959	2.64612129123648
chr1	188898834	188931453	19	19	52.78	54.29	-1.51	1	0.941996591378953	0.334409185560959	2.64612129123648
chr1	188931453	188936193	19	19	52.78	54.29	-1.51	1	0.941996591378953	0.334409185560959	2.64612129123648
chr1	188936193	188945403	19	19	52.78	54.29	-1.51	1	0.941996591378953	0.334409185560959	2.64612129123648
chr1	188945403	188946197	19	19	52.78	54.29	-1.51	1	0.941996591378953	0.334409185560959	2.64612129123648
chr1	188946197	188996726	20	19	55.56	54.29	1.27	1	1.05184071240153	0.37323330436322	2.96919961550841
chr1	188996726	189048379	20	19	55.56	54.29	1.27	1	1.05184071240153	0.37323330436322	2.96919961550841
chr1	189048379	189080174	20	19	55.56	54.29	1.27	1	1.05184071240153	0.37323330436322	2.96919961550841
chr1	189080174	189083949	20	19	55.56	54.29	1.27	1	1.05184071240153	0.37323330436322	2.96919961550841
chr1	189083949	189084199	20	19	55.56	54.29	1.27	1	1.05184071240153	0.37323330436322	2.96919961550841
chr1	189084199	189315823	20	19	55.56	54.29	1.27	1	1.05184071240153	0.37323330436322	2.96919961550841
chr1	189315823	189527893	20	19	55.56	54.29	1.27	1	1.05184071240153	0.37323330436322	2.96919961550841
chr1	189527893	189607090	20	19	55.56	54.29	1.27	1	1.05184071240153	0.37323330436322	2.96919961550841
chr1	189607090	189610706	20	19	55.56	54.29	1.27	1	1.05184071240153	0.37323330436322	2.96919961550841
chr1	189610706	189615728	20	19	55.56	54.29	1.27	1	1.05184071240153	0.37323330436322	2.96919961550841
chr1	189615728	189660432	20	19	55.56	54.29	1.27	1	1.05184071240153	0.37323330436322	2.96919961550841
chr1	189660432	189703053	20	19	55.56	54.29	1.27	1	1.05184071240153	0.37323330436322	2.96919961550841
chr1	189703053	189721968	20	19	55.56	54.29	1.27	1	1.05184071240153	0.37323330436322	2.96919961550841
chr1	189721968	189737821	19	19	52.78	54.29	-1.51	1	0.941996591378953	0.334409185560959	2.64612129123648
chr1	189737821	189738494	19	19	52.78	54.29	-1.51	1	0.941996591378953	0.334409185560959	2.64612129123648
chr1	189738494	189738771	19	19	52.78	54.29	-1.51	1	0.941996591378953	0.334409185560959	2.64612129123648
chr1	189738771	189739914	19	19	52.78	54.29	-1.51	1	0.941996591378953	0.334409185560959	2.64612129123648
chr1	189739914	189758794	19	19	52.78	54.29	-1.51	1	0.941996591378953	0.334409185560959	2.64612129123648
chr1	189758794	189780521	19	19	52.78	54.29	-1.51	1	0.941996591378953	0.334409185560959	2.64612129123648
chr1	189780521	189809386	19	19	52.78	54.29	-1.51	1	0.941996591378953	0.334409185560959	2.64612129123648
chr1	189809386	189837180	19	19	52.78	54.29	-1.51	1	0.941996591378953	0.334409185560959	2.64612129123648
chr1	189837180	189837322	19	19	52.78	54.29	-1.51	1	0.941996591378953	0.334409185560959	2.64612129123648
chr1	189837322	189840429	19	19	52.78	54.29	-1.51	1	0.941996591378953	0.334409185560959	2.64612129123648
chr1	189840429	189840792	19	19	52.78	54.29	-1.51	1	0.941996591378953	0.334409185560959	2.64612129123648
chr1	189840792	189842099	19	19	52.78	54.29	-1.51	1	0.941996591378953	0.334409185560959	2.64612129123648
chr1	189842099	189843245	19	19	52.78	54.29	-1.51	1	0.941996591378953	0.334409185560959	2.64612129123648
chr1	189843245	189923063	19	19	52.78	54.29	-1.51	1	0.941996591378953	0.334409185560959	2.64612129123648
chr1	189923063	189926555	19	19	52.78	54.29	-1.51	1	0.941996591378953	0.334409185560959	2.64612129123648
chr1	189926555	189938038	19	19	52.78	54.29	-1.51	1	0.941996591378953	0.334409185560959	2.64612129123648
chr1	189938038	189941989	19	19	52.78	54.29	-1.51	1	0.941996591378953	0.334409185560959	2.64612129123648
chr1	189941989	189943023	19	19	52.78	54.29	-1.51	1	0.941996591378953	0.334409185560959	2.64612129123648
chr1	189943023	189958441	19	19	52.78	54.29	-1.51	1	0.941996591378953	0.334409185560959	2.64612129123648
chr1	189958441	189975023	19	19	52.78	54.29	-1.51	1	0.941996591378953	0.334409185560959	2.64612129123648
chr1	189975023	189975127	19	19	52.78	54.29	-1.51	1	0.941996591378953	0.334409185560959	2.64612129123648
chr1	189975127	189975540	19	19	52.78	54.29	-1.51	1	0.941996591378953	0.334409185560959	2.64612129123648
chr1	189975540	189978183	19	19	52.78	54.29	-1.51	1	0.941996591378953	0.334409185560959	2.64612129123648
chr1	189978183	189984753	20	19	55.56	54.29	1.27	1	1.05184071240153	0.37323330436322	2.96919961550841
chr1	189984753	190053925	20	19	55.56	54.29	1.27	1	1.05184071240153	0.37323330436322	2.96919961550841
chr1	190053925	190063188	19	19	52.78	54.29	-1.51	1	0.941996591378953	0.334409185560959	2.64612129123648
chr1	190063188	190088034	19	19	52.78	54.29	-1.51	1	0.941996591378953	0.334409185560959	2.64612129123648
chr1	190088034	190115709	19	19	52.78	54.29	-1.51	1	0.941996591378953	0.334409185560959	2.64612129123648
chr1	190115709	190120364	19	19	52.78	54.29	-1.51	1	0.941996591378953	0.334409185560959	2.64612129123648
chr1	190120364	190148067	19	19	52.78	54.29	-1.51	1	0.941996591378953	0.334409185560959	2.64612129123648
chr1	190148067	190288714	19	19	52.78	54.29	-1.51	1	0.941996591378953	0.334409185560959	2.64612129123648
chr1	190288714	190322346	19	19	52.78	54.29	-1.51	1	0.941996591378953	0.334409185560959	2.64612129123648
chr1	190322346	190386924	19	19	52.78	54.29	-1.51	1	0.941996591378953	0.334409185560959	2.64612129123648
chr1	190386924	190469772	19	19	52.78	54.29	-1.51	1	0.941996591378953	0.334409185560959	2.64612129123648
chr1	190469772	190522645	19	19	52.78	54.29	-1.51	1	0.941996591378953	0.334409185560959	2.64612129123648
chr1	190522645	190886646	19	19	52.78	54.29	-1.51	1	0.941996591378953	0.334409185560959	2.64612129123648
chr1	190886646	191088177	19	19	52.78	54.29	-1.51	1	0.941996591378953	0.334409185560959	2.64612129123648
chr1	191088177	191156499	19	19	52.78	54.29	-1.51	1	0.941996591378953	0.334409185560959	2.64612129123648
chr1	191156499	191161784	19	19	52.78	54.29	-1.51	1	0.941996591378953	0.334409185560959	2.64612129123648
chr1	191161784	191246082	19	19	52.78	54.29	-1.51	1	0.941996591378953	0.334409185560959	2.64612129123648
chr1	191246082	191312854	19	19	52.78	54.29	-1.51	1	0.941996591378953	0.334409185560959	2.64612129123648
chr1	191312854	191801528	19	19	52.78	54.29	-1.51	1	0.941996591378953	0.334409185560959	2.64612129123648
chr1	191801528	191817129	19	19	52.78	54.29	-1.51	1	0.941996591378953	0.334409185560959	2.64612129123648
chr1	191817129	192089356	19	19	52.78	54.29	-1.51	1	0.941996591378953	0.334409185560959	2.64612129123648
chr1	192089356	192121750	19	19	52.78	54.29	-1.51	1	0.941996591378953	0.334409185560959	2.64612129123648
chr1	192121750	192140536	19	19	52.78	54.29	-1.51	1	0.941996591378953	0.334409185560959	2.64612129123648
chr1	192140536	192149606	19	19	52.78	54.29	-1.51	1	0.941996591378953	0.334409185560959	2.64612129123648
chr1	192149606	192177218	19	19	52.78	54.29	-1.51	1	0.941996591378953	0.334409185560959	2.64612129123648
chr1	192177218	192181214	19	19	52.78	54.29	-1.51	1	0.941996591378953	0.334409185560959	2.64612129123648
chr1	192181214	192249099	19	19	52.78	54.29	-1.51	1	0.941996591378953	0.334409185560959	2.64612129123648
chr1	192249099	192291100	19	19	52.78	54.29	-1.51	1	0.941996591378953	0.334409185560959	2.64612129123648
chr1	192291100	192303670	19	19	52.78	54.29	-1.51	1	0.941996591378953	0.334409185560959	2.64612129123648
chr1	192303670	192317622	19	19	52.78	54.29	-1.51	1	0.941996591378953	0.334409185560959	2.64612129123648
chr1	192317622	192331166	19	19	52.78	54.29	-1.51	1	0.941996591378953	0.334409185560959	2.64612129123648
chr1	192331166	192394459	18	19	50	54.29	-4.29	0.813605446300754	0.844152193246776	0.299349034114953	2.36406661112242
chr1	192394459	192428392	19	19	52.78	54.29	-1.51	1	0.941996591378953	0.334409185560959	2.64612129123648
chr1	192428392	192447458	19	19	52.78	54.29	-1.51	1	0.941996591378953	0.334409185560959	2.64612129123648
chr1	192447458	192531130	20	19	55.56	54.29	1.27	1	1.05184071240153	0.37323330436322	2.96919961550841
chr1	192531130	192541602	20	19	55.56	54.29	1.27	1	1.05184071240153	0.37323330436322	2.96919961550841
chr1	192541602	192557246	20	19	55.56	54.29	1.27	1	1.05184071240153	0.37323330436322	2.96919961550841
chr1	192557246	192667542	20	19	55.56	54.29	1.27	1	1.05184071240153	0.37323330436322	2.96919961550841
chr1	192667542	192788470	20	19	55.56	54.29	1.27	1	1.05184071240153	0.37323330436322	2.96919961550841
chr1	192788470	192789165	20	19	55.56	54.29	1.27	1	1.05184071240153	0.37323330436322	2.96919961550841
chr1	192789165	192794564	20	19	55.56	54.29	1.27	1	1.05184071240153	0.37323330436322	2.96919961550841
chr1	192794564	193252752	20	19	55.56	54.29	1.27	1	1.05184071240153	0.37323330436322	2.96919961550841
chr1	193252752	193367203	20	19	55.56	54.29	1.27	1	1.05184071240153	0.37323330436322	2.96919961550841
chr1	193367203	193441591	20	19	55.56	54.29	1.27	1	1.05184071240153	0.37323330436322	2.96919961550841
chr1	193441591	193451349	20	19	55.56	54.29	1.27	1	1.05184071240153	0.37323330436322	2.96919961550841
chr1	193451349	193658039	20	19	55.56	54.29	1.27	1	1.05184071240153	0.37323330436322	2.96919961550841
chr1	193658039	193711436	20	19	55.56	54.29	1.27	1	1.05184071240153	0.37323330436322	2.96919961550841
chr1	193711436	193763933	19	19	52.78	54.29	-1.51	1	0.941996591378953	0.334409185560959	2.64612129123648
chr1	193763933	193772275	19	19	52.78	54.29	-1.51	1	0.941996591378953	0.334409185560959	2.64612129123648
chr1	193772275	193826104	19	19	52.78	54.29	-1.51	1	0.941996591378953	0.334409185560959	2.64612129123648
chr1	193826104	193828993	19	19	52.78	54.29	-1.51	1	0.941996591378953	0.334409185560959	2.64612129123648
chr1	193828993	193897961	19	19	52.78	54.29	-1.51	1	0.941996591378953	0.334409185560959	2.64612129123648
chr1	193897961	193923438	19	19	52.78	54.29	-1.51	1	0.941996591378953	0.334409185560959	2.64612129123648
chr1	193923438	193927836	19	19	52.78	54.29	-1.51	1	0.941996591378953	0.334409185560959	2.64612129123648
chr1	193927836	193993992	19	19	52.78	54.29	-1.51	1	0.941996591378953	0.334409185560959	2.64612129123648
chr1	193993992	193997387	19	19	52.78	54.29	-1.51	1	0.941996591378953	0.334409185560959	2.64612129123648
chr1	193997387	194094331	19	19	52.78	54.29	-1.51	1	0.941996591378953	0.334409185560959	2.64612129123648
chr1	194094331	194095292	19	19	52.78	54.29	-1.51	1	0.941996591378953	0.334409185560959	2.64612129123648
chr1	194095292	194278729	19	19	52.78	54.29	-1.51	1	0.941996591378953	0.334409185560959	2.64612129123648
chr1	194278729	194364318	19	18	52.78	51.43	1.35	1	1.0547264415663	0.376052382660902	2.96391280419548
chr1	194364318	194376036	19	18	52.78	51.43	1.35	1	1.0547264415663	0.376052382660902	2.96391280419548
chr1	194376036	194380014	19	18	52.78	51.43	1.35	1	1.0547264415663	0.376052382660902	2.96391280419548
chr1	194380014	194847284	19	18	52.78	51.43	1.35	1	1.0547264415663	0.376052382660902	2.96391280419548
chr1	194847284	194966732	19	18	52.78	51.43	1.35	1	1.0547264415663	0.376052382660902	2.96391280419548
chr1	194966732	194990050	19	18	52.78	51.43	1.35	1	1.0547264415663	0.376052382660902	2.96391280419548
chr1	194990050	194997703	19	18	52.78	51.43	1.35	1	1.0547264415663	0.376052382660902	2.96391280419548
chr1	194997703	195095597	19	18	52.78	51.43	1.35	1	1.0547264415663	0.376052382660902	2.96391280419548
chr1	195095597	195096026	19	18	52.78	51.43	1.35	1	1.0547264415663	0.376052382660902	2.96391280419548
chr1	195096026	195111533	19	18	52.78	51.43	1.35	1	1.0547264415663	0.376052382660902	2.96391280419548
chr1	195111533	195119057	19	18	52.78	51.43	1.35	1	1.0547264415663	0.376052382660902	2.96391280419548
chr1	195119057	195156195	19	18	52.78	51.43	1.35	1	1.0547264415663	0.376052382660902	2.96391280419548
chr1	195156195	195355605	19	19	52.78	54.29	-1.51	1	0.941996591378953	0.334409185560959	2.64612129123648
chr1	195355605	195392769	19	19	52.78	54.29	-1.51	1	0.941996591378953	0.334409185560959	2.64612129123648
chr1	195392769	195461313	19	20	52.78	57.14	-4.36	0.812758198329393	0.840327330152644	0.296428466406164	2.36396969908695
chr1	195461313	195562222	19	20	52.78	57.14	-4.36	0.812758198329393	0.840327330152644	0.296428466406164	2.36396969908695
chr1	195562222	195649940	19	19	52.78	54.29	-1.51	1	0.941996591378953	0.334409185560959	2.64612129123648
chr1	195649940	195740192	19	19	52.78	54.29	-1.51	1	0.941996591378953	0.334409185560959	2.64612129123648
chr1	195740192	195794345	19	19	52.78	54.29	-1.51	1	0.941996591378953	0.334409185560959	2.64612129123648
chr1	195794345	195830860	19	19	52.78	54.29	-1.51	1	0.941996591378953	0.334409185560959	2.64612129123648
chr1	195830860	195863400	19	19	52.78	54.29	-1.51	1	0.941996591378953	0.334409185560959	2.64612129123648
chr1	195863400	195876424	19	19	52.78	54.29	-1.51	1	0.941996591378953	0.334409185560959	2.64612129123648
chr1	195876424	195885903	19	19	52.78	54.29	-1.51	1	0.941996591378953	0.334409185560959	2.64612129123648
chr1	195885903	196170923	19	19	52.78	54.29	-1.51	1	0.941996591378953	0.334409185560959	2.64612129123648
chr1	196170923	196788997	19	19	52.78	54.29	-1.51	1	0.941996591378953	0.334409185560959	2.64612129123648
chr1	196788997	196903450	19	18	52.78	51.43	1.35	1	1.0547264415663	0.376052382660902	2.96391280419548
chr1	196903450	196947886	19	19	52.78	54.29	-1.51	1	0.941996591378953	0.334409185560959	2.64612129123648
chr1	196947886	196992118	19	19	52.78	54.29	-1.51	1	0.941996591378953	0.334409185560959	2.64612129123648
chr1	196992118	197150631	19	19	52.78	54.29	-1.51	1	0.941996591378953	0.334409185560959	2.64612129123648
chr1	197150631	197302860	19	19	52.78	54.29	-1.51	1	0.941996591378953	0.334409185560959	2.64612129123648
chr1	197302860	197311165	19	19	52.78	54.29	-1.51	1	0.941996591378953	0.334409185560959	2.64612129123648
chr1	197311165	197834480	19	19	52.78	54.29	-1.51	1	0.941996591378953	0.334409185560959	2.64612129123648
chr1	197834480	197952132	19	19	52.78	54.29	-1.51	1	0.941996591378953	0.334409185560959	2.64612129123648
chr1	197952132	197971364	19	19	52.78	54.29	-1.51	1	0.941996591378953	0.334409185560959	2.64612129123648
chr1	197971364	198057614	19	19	52.78	54.29	-1.51	1	0.941996591378953	0.334409185560959	2.64612129123648
chr1	198057614	198099545	19	19	52.78	54.29	-1.51	1	0.941996591378953	0.334409185560959	2.64612129123648
chr1	198099545	198136619	19	18	52.78	51.43	1.35	1	1.0547264415663	0.376052382660902	2.96391280419548
chr1	198136619	198182202	19	18	52.78	51.43	1.35	1	1.0547264415663	0.376052382660902	2.96391280419548
chr1	198182202	198321602	19	18	52.78	51.43	1.35	1	1.0547264415663	0.376052382660902	2.96391280419548
chr1	198321602	198322565	19	18	52.78	51.43	1.35	1	1.0547264415663	0.376052382660902	2.96391280419548
chr1	198322565	198365257	19	18	52.78	51.43	1.35	1	1.0547264415663	0.376052382660902	2.96391280419548
chr1	198365257	198394500	19	18	52.78	51.43	1.35	1	1.0547264415663	0.376052382660902	2.96391280419548
chr1	198394500	198687925	19	18	52.78	51.43	1.35	1	1.0547264415663	0.376052382660902	2.96391280419548
chr1	198687925	199038146	19	18	52.78	51.43	1.35	1	1.0547264415663	0.376052382660902	2.96391280419548
chr1	199038146	199127210	19	18	52.78	51.43	1.35	1	1.0547264415663	0.376052382660902	2.96391280419548
chr1	199127210	199671351	19	18	52.78	51.43	1.35	1	1.0547264415663	0.376052382660902	2.96391280419548
chr1	199671351	199785551	18	18	50	51.43	-1.43	1	0.945224118906481	0.336598382699738	2.64826300314821
chr1	199785551	199787781	18	17	50	48.57	1.43	1	1.05795015171311	0.377606000163586	2.97089959844534
chr1	199787781	199903802	18	17	50	48.57	1.43	1	1.05795015171311	0.377606000163586	2.97089959844534
chr1	199903802	199953761	18	18	50	51.43	-1.43	1	0.945224118906481	0.336598382699738	2.64826300314821
chr1	199953761	199964065	18	18	50	51.43	-1.43	1	0.945224118906481	0.336598382699738	2.64826300314821
chr1	199964065	200045249	18	18	50	51.43	-1.43	1	0.945224118906481	0.336598382699738	2.64826300314821
chr1	200045249	200063071	18	18	50	51.43	-1.43	1	0.945224118906481	0.336598382699738	2.64826300314821
chr1	200063071	200068642	18	18	50	51.43	-1.43	1	0.945224118906481	0.336598382699738	2.64826300314821
chr1	200068642	200148040	18	18	50	51.43	-1.43	1	0.945224118906481	0.336598382699738	2.64826300314821
chr1	200148040	200161337	18	18	50	51.43	-1.43	1	0.945224118906481	0.336598382699738	2.64826300314821
chr1	200161337	200177114	18	18	50	51.43	-1.43	1	0.945224118906481	0.336598382699738	2.64826300314821
chr1	200177114	200308406	18	18	50	51.43	-1.43	1	0.945224118906481	0.336598382699738	2.64826300314821
chr1	200308406	200373874	18	18	50	51.43	-1.43	1	0.945224118906481	0.336598382699738	2.64826300314821
chr1	200373874	200597513	18	18	50	51.43	-1.43	1	0.945224118906481	0.336598382699738	2.64826300314821
chr1	200597513	200662294	18	18	50	51.43	-1.43	1	0.945224118906481	0.336598382699738	2.64826300314821
chr1	200662294	200672709	18	18	50	51.43	-1.43	1	0.945224118906481	0.336598382699738	2.64826300314821
chr1	200672709	200720780	18	18	50	51.43	-1.43	1	0.945224118906481	0.336598382699738	2.64826300314821
chr1	200720780	200830280	18	18	50	51.43	-1.43	1	0.945224118906481	0.336598382699738	2.64826300314821
chr1	200830280	200860518	18	18	50	51.43	-1.43	1	0.945224118906481	0.336598382699738	2.64826300314821
chr1	200860518	200863431	18	18	50	51.43	-1.43	1	0.945224118906481	0.336598382699738	2.64826300314821
chr1	200863431	201057609	18	18	50	51.43	-1.43	1	0.945224118906481	0.336598382699738	2.64826300314821
chr1	201057609	201087120	18	19	50	54.29	-4.29	0.813605446300754	0.844152193246776	0.299349034114953	2.36406661112242
chr1	201087120	201393536	18	19	50	54.29	-4.29	0.813605446300754	0.844152193246776	0.299349034114953	2.36406661112242
chr1	201393536	202129115	18	19	50	54.29	-4.29	0.813605446300754	0.844152193246776	0.299349034114953	2.36406661112242
chr1	202129115	202138438	18	19	50	54.29	-4.29	0.813605446300754	0.844152193246776	0.299349034114953	2.36406661112242
chr1	202138438	202168311	18	19	50	54.29	-4.29	0.813605446300754	0.844152193246776	0.299349034114953	2.36406661112242
chr1	202168311	202176808	18	19	50	54.29	-4.29	0.813605446300754	0.844152193246776	0.299349034114953	2.36406661112242
chr1	202176808	202178399	18	19	50	54.29	-4.29	0.813605446300754	0.844152193246776	0.299349034114953	2.36406661112242
chr1	202178399	202292451	18	19	50	54.29	-4.29	0.813605446300754	0.844152193246776	0.299349034114953	2.36406661112242
chr1	202292451	202323507	18	19	50	54.29	-4.29	0.813605446300754	0.844152193246776	0.299349034114953	2.36406661112242
chr1	202323507	202330224	18	19	50	54.29	-4.29	0.813605446300754	0.844152193246776	0.299349034114953	2.36406661112242
chr1	202330224	202475051	18	19	50	54.29	-4.29	0.813605446300754	0.844152193246776	0.299349034114953	2.36406661112242
chr1	202475051	202547168	18	19	50	54.29	-4.29	0.813605446300754	0.844152193246776	0.299349034114953	2.36406661112242
chr1	202547168	202651489	18	19	50	54.29	-4.29	0.813605446300754	0.844152193246776	0.299349034114953	2.36406661112242
chr1	202651489	202776873	18	19	50	54.29	-4.29	0.813605446300754	0.844152193246776	0.299349034114953	2.36406661112242
chr1	202776873	202978108	18	19	50	54.29	-4.29	0.813605446300754	0.844152193246776	0.299349034114953	2.36406661112242
chr1	202978108	203034996	19	19	52.78	54.29	-1.51	1	0.941996591378953	0.334409185560959	2.64612129123648
chr1	203034996	203438010	19	19	52.78	54.29	-1.51	1	0.941996591378953	0.334409185560959	2.64612129123648
chr1	203438010	204131331	19	19	52.78	54.29	-1.51	1	0.941996591378953	0.334409185560959	2.64612129123648
chr1	204131331	204144761	19	19	52.78	54.29	-1.51	1	0.941996591378953	0.334409185560959	2.64612129123648
chr1	204144761	204146242	19	19	52.78	54.29	-1.51	1	0.941996591378953	0.334409185560959	2.64612129123648
chr1	204146242	204182194	19	19	52.78	54.29	-1.51	1	0.941996591378953	0.334409185560959	2.64612129123648
chr1	204182194	204184486	19	20	52.78	57.14	-4.36	0.812758198329393	0.840327330152644	0.296428466406164	2.36396969908695
chr1	204184486	204195171	20	20	55.56	57.14	-1.58	1	0.938365316651311	0.330861825668572	2.65277286378137
chr1	204195171	204197937	20	20	55.56	57.14	-1.58	1	0.938365316651311	0.330861825668572	2.65277286378137
chr1	204197937	204214036	20	21	55.56	60	-4.44	0.811320089253582	0.835482170554288	0.292014107636911	2.3699494815771
chr1	204214036	204236821	20	21	55.56	60	-4.44	0.811320089253582	0.835482170554288	0.292014107636911	2.3699494815771
chr1	204236821	204255304	20	21	55.56	60	-4.44	0.811320089253582	0.835482170554288	0.292014107636911	2.3699494815771
chr1	204255304	204256483	20	21	55.56	60	-4.44	0.811320089253582	0.835482170554288	0.292014107636911	2.3699494815771
chr1	204256483	204257909	20	21	55.56	60	-4.44	0.811320089253582	0.835482170554288	0.292014107636911	2.3699494815771
chr1	204257909	204260885	19	21	52.78	60	-7.22	0.634432672928816	0.748212318473027	0.261665169153024	2.11200828777305
chr1	204260885	204288789	19	21	52.78	60	-7.22	0.634432672928816	0.748212318473027	0.261665169153024	2.11200828777305
chr1	204288789	204292940	18	21	50	60	-10	0.477086621104776	0.670524833168987	0.234239287808523	1.88685243375159
chr1	204292940	204294906	18	21	50	60	-10	0.477086621104776	0.670524833168987	0.234239287808523	1.88685243375159
chr1	204294906	204610721	18	19	50	54.29	-4.29	0.813605446300754	0.844152193246776	0.299349034114953	2.36406661112242
chr1	204610721	204614320	18	19	50	54.29	-4.29	0.813605446300754	0.844152193246776	0.299349034114953	2.36406661112242
chr1	204614320	204714392	18	18	50	51.43	-1.43	1	0.945224118906481	0.336598382699738	2.64826300314821
chr1	204714392	204715882	18	18	50	51.43	-1.43	1	0.945224118906481	0.336598382699738	2.64826300314821
chr1	204715882	204746688	18	18	50	51.43	-1.43	1	0.945224118906481	0.336598382699738	2.64826300314821
chr1	204746688	204765975	19	18	52.78	51.43	1.35	1	1.0547264415663	0.376052382660902	2.96391280419548
chr1	204765975	204768154	19	18	52.78	51.43	1.35	1	1.0547264415663	0.376052382660902	2.96391280419548
chr1	204768154	204778880	19	19	52.78	54.29	-1.51	1	0.941996591378953	0.334409185560959	2.64612129123648
chr1	204778880	204842076	19	20	52.78	57.14	-4.36	0.812758198329393	0.840327330152644	0.296428466406164	2.36396969908695
chr1	204842076	204843342	19	19	52.78	54.29	-1.51	1	0.941996591378953	0.334409185560959	2.64612129123648
chr1	204843342	204888000	19	19	52.78	54.29	-1.51	1	0.941996591378953	0.334409185560959	2.64612129123648
chr1	204888000	204891757	20	19	55.56	54.29	1.27	1	1.05184071240153	0.37323330436322	2.96919961550841
chr1	204891757	204931107	20	18	55.56	51.43	4.13	0.813605446300753	1.17779057752205	0.419729043339152	3.32561001727514
chr1	204931107	205305361	20	19	55.56	54.29	1.27	1	1.05184071240153	0.37323330436322	2.96919961550841
chr1	205305361	205681474	20	19	55.56	54.29	1.27	1	1.05184071240153	0.37323330436322	2.96919961550841
chr1	205681474	206555897	20	19	55.56	54.29	1.27	1	1.05184071240153	0.37323330436322	2.96919961550841
chr1	206555897	206695898	20	19	55.56	54.29	1.27	1	1.05184071240153	0.37323330436322	2.96919961550841
chr1	206695898	206772946	20	19	55.56	54.29	1.27	1	1.05184071240153	0.37323330436322	2.96919961550841
chr1	206772946	206789120	20	19	55.56	54.29	1.27	1	1.05184071240153	0.37323330436322	2.96919961550841
chr1	206789120	206803335	20	19	55.56	54.29	1.27	1	1.05184071240153	0.37323330436322	2.96919961550841
chr1	206803335	207151809	20	18	55.56	51.43	4.13	0.813605446300753	1.17779057752205	0.419729043339152	3.32561001727514
chr1	207151809	207209220	20	17	55.56	48.57	6.99	0.637566145584799	1.318278698841	0.470893428891204	3.73001277761844
chr1	207209220	207264933	20	17	55.56	48.57	6.99	0.637566145584799	1.318278698841	0.470893428891204	3.73001277761844
chr1	207264933	207303079	19	17	52.78	48.57	4.21	0.813885318003005	1.18057905853638	0.421907576131163	3.3248637252763
chr1	207303079	207423439	19	17	52.78	48.57	4.21	0.813885318003005	1.18057905853638	0.421907576131163	3.3248637252763
chr1	207423439	207544061	19	17	52.78	48.57	4.21	0.813885318003005	1.18057905853638	0.421907576131163	3.3248637252763
chr1	207544061	207558131	19	17	52.78	48.57	4.21	0.813885318003005	1.18057905853638	0.421907576131163	3.3248637252763
chr1	207558131	207656010	19	17	52.78	48.57	4.21	0.813885318003005	1.18057905853638	0.421907576131163	3.3248637252763
chr1	207656010	207824707	19	17	52.78	48.57	4.21	0.813885318003005	1.18057905853638	0.421907576131163	3.3248637252763
chr1	207824707	207882677	19	17	52.78	48.57	4.21	0.813885318003005	1.18057905853638	0.421907576131163	3.3248637252763
chr1	207882677	207979347	19	17	52.78	48.57	4.21	0.813885318003005	1.18057905853638	0.421907576131163	3.3248637252763
chr1	207979347	208038952	19	17	52.78	48.57	4.21	0.813885318003005	1.18057905853638	0.421907576131163	3.3248637252763
chr1	208038952	208039415	19	17	52.78	48.57	4.21	0.813885318003005	1.18057905853638	0.421907576131163	3.3248637252763
chr1	208039415	208181306	19	17	52.78	48.57	4.21	0.813885318003005	1.18057905853638	0.421907576131163	3.3248637252763
chr1	208181306	208446313	19	17	52.78	48.57	4.21	0.813885318003005	1.18057905853638	0.421907576131163	3.3248637252763
chr1	208446313	208447487	19	17	52.78	48.57	4.21	0.813885318003005	1.18057905853638	0.421907576131163	3.3248637252763
chr1	208447487	208447691	19	17	52.78	48.57	4.21	0.813885318003005	1.18057905853638	0.421907576131163	3.3248637252763
chr1	208447691	208450101	19	17	52.78	48.57	4.21	0.813885318003005	1.18057905853638	0.421907576131163	3.3248637252763
chr1	208450101	208526587	19	17	52.78	48.57	4.21	0.813885318003005	1.18057905853638	0.421907576131163	3.3248637252763
chr1	208526587	208571718	19	17	52.78	48.57	4.21	0.813885318003005	1.18057905853638	0.421907576131163	3.3248637252763
chr1	208571718	208573487	19	17	52.78	48.57	4.21	0.813885318003005	1.18057905853638	0.421907576131163	3.3248637252763
chr1	208573487	209064837	19	17	52.78	48.57	4.21	0.813885318003005	1.18057905853638	0.421907576131163	3.3248637252763
chr1	209064837	209083895	19	17	52.78	48.57	4.21	0.813885318003005	1.18057905853638	0.421907576131163	3.3248637252763
chr1	209083895	209183479	19	17	52.78	48.57	4.21	0.813885318003005	1.18057905853638	0.421907576131163	3.3248637252763
chr1	209183479	209563206	19	17	52.78	48.57	4.21	0.813885318003005	1.18057905853638	0.421907576131163	3.3248637252763
chr1	209563206	209603306	19	17	52.78	48.57	4.21	0.813885318003005	1.18057905853638	0.421907576131163	3.3248637252763
chr1	209603306	209613140	19	17	52.78	48.57	4.21	0.813885318003005	1.18057905853638	0.421907576131163	3.3248637252763
chr1	209613140	209628867	19	17	52.78	48.57	4.21	0.813885318003005	1.18057905853638	0.421907576131163	3.3248637252763
chr1	209628867	209629836	19	18	52.78	51.43	1.35	1	1.0547264415663	0.376052382660902	2.96391280419548
chr1	209629836	209666079	19	18	52.78	51.43	1.35	1	1.0547264415663	0.376052382660902	2.96391280419548
chr1	209666079	209677223	19	18	52.78	51.43	1.35	1	1.0547264415663	0.376052382660902	2.96391280419548
chr1	209677223	209687779	19	18	52.78	51.43	1.35	1	1.0547264415663	0.376052382660902	2.96391280419548
chr1	209687779	209881209	19	17	52.78	48.57	4.21	0.813885318003005	1.18057905853638	0.421907576131163	3.3248637252763
chr1	209881209	209959108	19	17	52.78	48.57	4.21	0.813885318003005	1.18057905853638	0.421907576131163	3.3248637252763
chr1	209959108	209999902	20	17	55.56	48.57	6.99	0.637566145584799	1.318278698841	0.470893428891204	3.73001277761844
chr1	209999902	210067651	20	18	55.56	51.43	4.13	0.813605446300753	1.17779057752205	0.419729043339152	3.32561001727514
chr1	210067651	210482964	19	17	52.78	48.57	4.21	0.813885318003005	1.18057905853638	0.421907576131163	3.3248637252763
chr1	210482964	210606060	19	17	52.78	48.57	4.21	0.813885318003005	1.18057905853638	0.421907576131163	3.3248637252763
chr1	210606060	210699059	19	17	52.78	48.57	4.21	0.813885318003005	1.18057905853638	0.421907576131163	3.3248637252763
chr1	210699059	210732115	19	17	52.78	48.57	4.21	0.813885318003005	1.18057905853638	0.421907576131163	3.3248637252763
chr1	210732115	210929677	19	17	52.78	48.57	4.21	0.813885318003005	1.18057905853638	0.421907576131163	3.3248637252763
chr1	210929677	210964591	19	17	52.78	48.57	4.21	0.813885318003005	1.18057905853638	0.421907576131163	3.3248637252763
chr1	210964591	211052756	19	17	52.78	48.57	4.21	0.813885318003005	1.18057905853638	0.421907576131163	3.3248637252763
chr1	211052756	211192218	19	17	52.78	48.57	4.21	0.813885318003005	1.18057905853638	0.421907576131163	3.3248637252763
chr1	211192218	211247648	19	17	52.78	48.57	4.21	0.813885318003005	1.18057905853638	0.421907576131163	3.3248637252763
chr1	211247648	211649086	18	17	50	48.57	1.43	1	1.05795015171311	0.377606000163586	2.97089959844534
chr1	211649086	211649227	18	17	50	48.57	1.43	1	1.05795015171311	0.377606000163586	2.97089959844534
chr1	211649227	211753637	18	17	50	48.57	1.43	1	1.05795015171311	0.377606000163586	2.97089959844534
chr1	211753637	211877185	18	17	50	48.57	1.43	1	1.05795015171311	0.377606000163586	2.97089959844534
chr1	211877185	212345289	17	17	47.22	48.57	-1.35	1	0.94811314156017	0.33739184181953	2.65920399951762
chr1	212345289	212972542	17	17	47.22	48.57	-1.35	1	0.94811314156017	0.33739184181953	2.65920399951762
chr1	212972542	213115220	17	17	47.22	48.57	-1.35	1	0.94811314156017	0.33739184181953	2.65920399951762
chr1	213115220	213263763	17	17	47.22	48.57	-1.35	1	0.94811314156017	0.33739184181953	2.65920399951762
chr1	213263763	213401679	17	17	47.22	48.57	-1.35	1	0.94811314156017	0.33739184181953	2.65920399951762
chr1	213401679	213657870	17	17	47.22	48.57	-1.35	1	0.94811314156017	0.33739184181953	2.65920399951762
chr1	213657870	213759684	17	17	47.22	48.57	-1.35	1	0.94811314156017	0.33739184181953	2.65920399951762
chr1	213759684	214426424	17	17	47.22	48.57	-1.35	1	0.94811314156017	0.33739184181953	2.65920399951762
chr1	214426424	214513040	17	17	47.22	48.57	-1.35	1	0.94811314156017	0.33739184181953	2.65920399951762
chr1	214513040	214747088	17	17	47.22	48.57	-1.35	1	0.94811314156017	0.33739184181953	2.65920399951762
chr1	214747088	214827410	17	17	47.22	48.57	-1.35	1	0.94811314156017	0.33739184181953	2.65920399951762
chr1	214827410	214846518	18	17	50	48.57	1.43	1	1.05795015171311	0.377606000163586	2.97089959844534
chr1	214846518	214862771	18	17	50	48.57	1.43	1	1.05795015171311	0.377606000163586	2.97089959844534
chr1	214862771	214863082	18	18	50	51.43	-1.43	1	0.945224118906481	0.336598382699738	2.64826300314821
chr1	214863082	214863131	18	19	50	54.29	-4.29	0.813605446300754	0.844152193246776	0.299349034114953	2.36406661112242
chr1	214863131	214911802	19	19	52.78	54.29	-1.51	1	0.941996591378953	0.334409185560959	2.64612129123648
chr1	214911802	214940728	19	19	52.78	54.29	-1.51	1	0.941996591378953	0.334409185560959	2.64612129123648
chr1	214940728	214941811	19	19	52.78	54.29	-1.51	1	0.941996591378953	0.334409185560959	2.64612129123648
chr1	214941811	214946019	19	19	52.78	54.29	-1.51	1	0.941996591378953	0.334409185560959	2.64612129123648
chr1	214946019	214950162	20	19	55.56	54.29	1.27	1	1.05184071240153	0.37323330436322	2.96919961550841
chr1	214950162	214991612	20	19	55.56	54.29	1.27	1	1.05184071240153	0.37323330436322	2.96919961550841
chr1	214991612	214999361	19	19	52.78	54.29	-1.51	1	0.941996591378953	0.334409185560959	2.64612129123648
chr1	214999361	215004599	19	18	52.78	51.43	1.35	1	1.0547264415663	0.376052382660902	2.96391280419548
chr1	215004599	215009397	18	18	50	51.43	-1.43	1	0.945224118906481	0.336598382699738	2.64826300314821
chr1	215009397	215011013	18	17	50	48.57	1.43	1	1.05795015171311	0.377606000163586	2.97089959844534
chr1	215011013	215012423	18	17	50	48.57	1.43	1	1.05795015171311	0.377606000163586	2.97089959844534
chr1	215012423	215018405	17	17	47.22	48.57	-1.35	1	0.94811314156017	0.33739184181953	2.65920399951762
chr1	215018405	215046296	17	17	47.22	48.57	-1.35	1	0.94811314156017	0.33739184181953	2.65920399951762
chr1	215046296	215134177	17	17	47.22	48.57	-1.35	1	0.94811314156017	0.33739184181953	2.65920399951762
chr1	215134177	215183085	17	17	47.22	48.57	-1.35	1	0.94811314156017	0.33739184181953	2.65920399951762
chr1	215183085	215227236	17	17	47.22	48.57	-1.35	1	0.94811314156017	0.33739184181953	2.65920399951762
chr1	215227236	215471564	17	17	47.22	48.57	-1.35	1	0.94811314156017	0.33739184181953	2.65920399951762
chr1	215471564	215831218	17	17	47.22	48.57	-1.35	1	0.94811314156017	0.33739184181953	2.65920399951762
chr1	215831218	215951646	17	17	47.22	48.57	-1.35	1	0.94811314156017	0.33739184181953	2.65920399951762
chr1	215951646	215972732	17	17	47.22	48.57	-1.35	1	0.94811314156017	0.33739184181953	2.65920399951762
chr1	215972732	216055962	17	17	47.22	48.57	-1.35	1	0.94811314156017	0.33739184181953	2.65920399951762
chr1	216055962	216320751	17	17	47.22	48.57	-1.35	1	0.94811314156017	0.33739184181953	2.65920399951762
chr1	216320751	216641338	17	17	47.22	48.57	-1.35	1	0.94811314156017	0.33739184181953	2.65920399951762
chr1	216641338	216723984	17	17	47.22	48.57	-1.35	1	0.94811314156017	0.33739184181953	2.65920399951762
chr1	216723984	216730826	17	17	47.22	48.57	-1.35	1	0.94811314156017	0.33739184181953	2.65920399951762
chr1	216730826	217310420	17	17	47.22	48.57	-1.35	1	0.94811314156017	0.33739184181953	2.65920399951762
chr1	217310420	219249416	17	17	47.22	48.57	-1.35	1	0.94811314156017	0.33739184181953	2.65920399951762
chr1	219249416	219255201	17	17	47.22	48.57	-1.35	1	0.94811314156017	0.33739184181953	2.65920399951762
chr1	219255201	219333100	17	17	47.22	48.57	-1.35	1	0.94811314156017	0.33739184181953	2.65920399951762
chr1	219333100	219414089	17	17	47.22	48.57	-1.35	1	0.94811314156017	0.33739184181953	2.65920399951762
chr1	219414089	219598528	17	17	47.22	48.57	-1.35	1	0.94811314156017	0.33739184181953	2.65920399951762
chr1	219598528	219792101	17	17	47.22	48.57	-1.35	1	0.94811314156017	0.33739184181953	2.65920399951762
chr1	219792101	220069352	17	17	47.22	48.57	-1.35	1	0.94811314156017	0.33739184181953	2.65920399951762
chr1	220069352	220069993	17	17	47.22	48.57	-1.35	1	0.94811314156017	0.33739184181953	2.65920399951762
chr1	220069993	220112202	17	17	47.22	48.57	-1.35	1	0.94811314156017	0.33739184181953	2.65920399951762
chr1	220112202	220112355	17	17	47.22	48.57	-1.35	1	0.94811314156017	0.33739184181953	2.65920399951762
chr1	220112355	220191554	18	17	50	48.57	1.43	1	1.05795015171311	0.377606000163586	2.97089959844534
chr1	220191554	220208974	18	17	50	48.57	1.43	1	1.05795015171311	0.377606000163586	2.97089959844534
chr1	220208974	220210124	17	17	47.22	48.57	-1.35	1	0.94811314156017	0.33739184181953	2.65920399951762
chr1	220210124	220264416	17	17	47.22	48.57	-1.35	1	0.94811314156017	0.33739184181953	2.65920399951762
chr1	220264416	220465869	17	17	47.22	48.57	-1.35	1	0.94811314156017	0.33739184181953	2.65920399951762
chr1	220465869	221204782	17	17	47.22	48.57	-1.35	1	0.94811314156017	0.33739184181953	2.65920399951762
chr1	221204782	221381300	17	17	47.22	48.57	-1.35	1	0.94811314156017	0.33739184181953	2.65920399951762
chr1	221381300	221639032	17	17	47.22	48.57	-1.35	1	0.94811314156017	0.33739184181953	2.65920399951762
chr1	221639032	221645034	17	17	47.22	48.57	-1.35	1	0.94811314156017	0.33739184181953	2.65920399951762
chr1	221645034	221705566	17	17	47.22	48.57	-1.35	1	0.94811314156017	0.33739184181953	2.65920399951762
chr1	221705566	222762418	17	17	47.22	48.57	-1.35	1	0.94811314156017	0.33739184181953	2.65920399951762
chr1	222762418	222804620	17	17	47.22	48.57	-1.35	1	0.94811314156017	0.33739184181953	2.65920399951762
chr1	222804620	223201572	17	17	47.22	48.57	-1.35	1	0.94811314156017	0.33739184181953	2.65920399951762
chr1	223201572	223311593	17	17	47.22	48.57	-1.35	1	0.94811314156017	0.33739184181953	2.65920399951762
chr1	223311593	223447302	17	17	47.22	48.57	-1.35	1	0.94811314156017	0.33739184181953	2.65920399951762
chr1	223447302	223484624	17	17	47.22	48.57	-1.35	1	0.94811314156017	0.33739184181953	2.65920399951762
chr1	223484624	223498403	17	17	47.22	48.57	-1.35	1	0.94811314156017	0.33739184181953	2.65920399951762
chr1	223498403	223591244	17	17	47.22	48.57	-1.35	1	0.94811314156017	0.33739184181953	2.65920399951762
chr1	223591244	223673190	17	17	47.22	48.57	-1.35	1	0.94811314156017	0.33739184181953	2.65920399951762
chr1	223673190	223687316	17	17	47.22	48.57	-1.35	1	0.94811314156017	0.33739184181953	2.65920399951762
chr1	223687316	223699221	17	17	47.22	48.57	-1.35	1	0.94811314156017	0.33739184181953	2.65920399951762
chr1	223699221	223904307	17	17	47.22	48.57	-1.35	1	0.94811314156017	0.33739184181953	2.65920399951762
chr1	223904307	223906267	17	17	47.22	48.57	-1.35	1	0.94811314156017	0.33739184181953	2.65920399951762
chr1	223906267	224014763	17	17	47.22	48.57	-1.35	1	0.94811314156017	0.33739184181953	2.65920399951762
chr1	224014763	224080619	17	17	47.22	48.57	-1.35	1	0.94811314156017	0.33739184181953	2.65920399951762
chr1	224080619	224085925	17	17	47.22	48.57	-1.35	1	0.94811314156017	0.33739184181953	2.65920399951762
chr1	224085925	224185546	17	17	47.22	48.57	-1.35	1	0.94811314156017	0.33739184181953	2.65920399951762
chr1	224185546	224242470	17	17	47.22	48.57	-1.35	1	0.94811314156017	0.33739184181953	2.65920399951762
chr1	224242470	224260976	18	17	50	48.57	1.43	1	1.05795015171311	0.377606000163586	2.97089959844534
chr1	224260976	224269505	18	17	50	48.57	1.43	1	1.05795015171311	0.377606000163586	2.97089959844534
chr1	224269505	224287596	18	17	50	48.57	1.43	1	1.05795015171311	0.377606000163586	2.97089959844534
chr1	224287596	224340575	17	17	47.22	48.57	-1.35	1	0.94811314156017	0.33739184181953	2.65920399951762
chr1	224340575	224397153	17	17	47.22	48.57	-1.35	1	0.94811314156017	0.33739184181953	2.65920399951762
chr1	224397153	224543014	17	17	47.22	48.57	-1.35	1	0.94811314156017	0.33739184181953	2.65920399951762
chr1	224543014	224651173	17	17	47.22	48.57	-1.35	1	0.94811314156017	0.33739184181953	2.65920399951762
chr1	224651173	224730212	17	17	47.22	48.57	-1.35	1	0.94811314156017	0.33739184181953	2.65920399951762
chr1	224730212	224805411	17	17	47.22	48.57	-1.35	1	0.94811314156017	0.33739184181953	2.65920399951762
chr1	224805411	224854952	17	17	47.22	48.57	-1.35	1	0.94811314156017	0.33739184181953	2.65920399951762
chr1	224854952	224900055	17	17	47.22	48.57	-1.35	1	0.94811314156017	0.33739184181953	2.65920399951762
chr1	224900055	225482623	17	17	47.22	48.57	-1.35	1	0.94811314156017	0.33739184181953	2.65920399951762
chr1	225482623	225494762	17	17	47.22	48.57	-1.35	1	0.94811314156017	0.33739184181953	2.65920399951762
chr1	225494762	225534206	17	17	47.22	48.57	-1.35	1	0.94811314156017	0.33739184181953	2.65920399951762
chr1	225534206	225551271	17	17	47.22	48.57	-1.35	1	0.94811314156017	0.33739184181953	2.65920399951762
chr1	225551271	225556500	17	17	47.22	48.57	-1.35	1	0.94811314156017	0.33739184181953	2.65920399951762
chr1	225556500	225612523	17	17	47.22	48.57	-1.35	1	0.94811314156017	0.33739184181953	2.65920399951762
chr1	225612523	225880038	17	17	47.22	48.57	-1.35	1	0.94811314156017	0.33739184181953	2.65920399951762
chr1	225880038	225941334	17	17	47.22	48.57	-1.35	1	0.94811314156017	0.33739184181953	2.65920399951762
chr1	225941334	225978794	17	17	47.22	48.57	-1.35	1	0.94811314156017	0.33739184181953	2.65920399951762
chr1	225978794	225994535	17	17	47.22	48.57	-1.35	1	0.94811314156017	0.33739184181953	2.65920399951762
chr1	225994535	226056752	17	17	47.22	48.57	-1.35	1	0.94811314156017	0.33739184181953	2.65920399951762
chr1	226056752	226095886	17	17	47.22	48.57	-1.35	1	0.94811314156017	0.33739184181953	2.65920399951762
chr1	226095886	226213163	17	17	47.22	48.57	-1.35	1	0.94811314156017	0.33739184181953	2.65920399951762
chr1	226213163	226235354	17	17	47.22	48.57	-1.35	1	0.94811314156017	0.33739184181953	2.65920399951762
chr1	226235354	226618297	17	17	47.22	48.57	-1.35	1	0.94811314156017	0.33739184181953	2.65920399951762
chr1	226618297	227176219	17	17	47.22	48.57	-1.35	1	0.94811314156017	0.33739184181953	2.65920399951762
chr1	227176219	228371257	17	18	47.22	51.43	-4.21	0.813885318003005	0.847041960273081	0.300764206483951	2.3701873504379
chr1	228371257	228512980	17	18	47.22	51.43	-4.21	0.813885318003005	0.847041960273081	0.300764206483951	2.3701873504379
chr1	228512980	228940223	17	18	47.22	51.43	-4.21	0.813885318003005	0.847041960273081	0.300764206483951	2.3701873504379
chr1	228940223	229114240	17	17	47.22	48.57	-1.35	1	0.94811314156017	0.33739184181953	2.65920399951762
chr1	229114240	229176345	17	17	47.22	48.57	-1.35	1	0.94811314156017	0.33739184181953	2.65920399951762
chr1	229176345	229290787	17	17	47.22	48.57	-1.35	1	0.94811314156017	0.33739184181953	2.65920399951762
chr1	229290787	229784634	17	17	47.22	48.57	-1.35	1	0.94811314156017	0.33739184181953	2.65920399951762
chr1	229784634	230228742	17	17	47.22	48.57	-1.35	1	0.94811314156017	0.33739184181953	2.65920399951762
chr1	230228742	230327080	17	17	47.22	48.57	-1.35	1	0.94811314156017	0.33739184181953	2.65920399951762
chr1	230327080	230328196	17	17	47.22	48.57	-1.35	1	0.94811314156017	0.33739184181953	2.65920399951762
chr1	230328196	231342599	17	17	47.22	48.57	-1.35	1	0.94811314156017	0.33739184181953	2.65920399951762
chr1	231342599	231541032	17	17	47.22	48.57	-1.35	1	0.94811314156017	0.33739184181953	2.65920399951762
chr1	231541032	232432980	17	17	47.22	48.57	-1.35	1	0.94811314156017	0.33739184181953	2.65920399951762
chr1	232432980	232465238	17	17	47.22	48.57	-1.35	1	0.94811314156017	0.33739184181953	2.65920399951762
chr1	232465238	232507194	17	17	47.22	48.57	-1.35	1	0.94811314156017	0.33739184181953	2.65920399951762
chr1	232507194	232534155	17	17	47.22	48.57	-1.35	1	0.94811314156017	0.33739184181953	2.65920399951762
chr1	232534155	232569419	17	17	47.22	48.57	-1.35	1	0.94811314156017	0.33739184181953	2.65920399951762
chr1	232569419	232638184	17	17	47.22	48.57	-1.35	1	0.94811314156017	0.33739184181953	2.65920399951762
chr1	232638184	232668508	17	17	47.22	48.57	-1.35	1	0.94811314156017	0.33739184181953	2.65920399951762
chr1	232668508	232706649	17	17	47.22	48.57	-1.35	1	0.94811314156017	0.33739184181953	2.65920399951762
chr1	232706649	232726409	17	17	47.22	48.57	-1.35	1	0.94811314156017	0.33739184181953	2.65920399951762
chr1	232726409	232825834	17	17	47.22	48.57	-1.35	1	0.94811314156017	0.33739184181953	2.65920399951762
chr1	232825834	232827751	17	17	47.22	48.57	-1.35	1	0.94811314156017	0.33739184181953	2.65920399951762
chr1	232827751	233058751	17	17	47.22	48.57	-1.35	1	0.94811314156017	0.33739184181953	2.65920399951762
chr1	233058751	233155049	17	17	47.22	48.57	-1.35	1	0.94811314156017	0.33739184181953	2.65920399951762
chr1	233155049	233387528	17	17	47.22	48.57	-1.35	1	0.94811314156017	0.33739184181953	2.65920399951762
chr1	233387528	233397316	17	17	47.22	48.57	-1.35	1	0.94811314156017	0.33739184181953	2.65920399951762
chr1	233397316	233433704	17	17	47.22	48.57	-1.35	1	0.94811314156017	0.33739184181953	2.65920399951762
chr1	233433704	233478856	17	17	47.22	48.57	-1.35	1	0.94811314156017	0.33739184181953	2.65920399951762
chr1	233478856	233493546	17	17	47.22	48.57	-1.35	1	0.94811314156017	0.33739184181953	2.65920399951762
chr1	233493546	233694272	17	17	47.22	48.57	-1.35	1	0.94811314156017	0.33739184181953	2.65920399951762
chr1	233694272	233788946	17	17	47.22	48.57	-1.35	1	0.94811314156017	0.33739184181953	2.65920399951762
chr1	233788946	234763017	17	17	47.22	48.57	-1.35	1	0.94811314156017	0.33739184181953	2.65920399951762
chr1	234763017	234793976	17	17	47.22	48.57	-1.35	1	0.94811314156017	0.33739184181953	2.65920399951762
chr1	234793976	234882662	17	17	47.22	48.57	-1.35	1	0.94811314156017	0.33739184181953	2.65920399951762
chr1	234882662	234989716	17	17	47.22	48.57	-1.35	1	0.94811314156017	0.33739184181953	2.65920399951762
chr1	234989716	235265446	17	17	47.22	48.57	-1.35	1	0.94811314156017	0.33739184181953	2.65920399951762
chr1	235265446	235476569	17	17	47.22	48.57	-1.35	1	0.94811314156017	0.33739184181953	2.65920399951762
chr1	235476569	235619123	17	17	47.22	48.57	-1.35	1	0.94811314156017	0.33739184181953	2.65920399951762
chr1	235619123	236296233	17	17	47.22	48.57	-1.35	1	0.94811314156017	0.33739184181953	2.65920399951762
chr1	236296233	236799999	18	17	50	48.57	1.43	1	1.05795015171311	0.377606000163586	2.97089959844534
chr1	236799999	236855656	18	17	50	48.57	1.43	1	1.05795015171311	0.377606000163586	2.97089959844534
chr1	236855656	236862312	18	17	50	48.57	1.43	1	1.05795015171311	0.377606000163586	2.97089959844534
chr1	236862312	237735156	18	17	50	48.57	1.43	1	1.05795015171311	0.377606000163586	2.97089959844534
chr1	237735156	237815856	18	17	50	48.57	1.43	1	1.05795015171311	0.377606000163586	2.97089959844534
chr1	237815856	238264172	18	17	50	48.57	1.43	1	1.05795015171311	0.377606000163586	2.97089959844534
chr1	238264172	239328459	17	17	47.22	48.57	-1.35	1	0.94811314156017	0.33739184181953	2.65920399951762
chr1	239328459	239576403	17	17	47.22	48.57	-1.35	1	0.94811314156017	0.33739184181953	2.65920399951762
chr1	239576403	239686479	17	17	47.22	48.57	-1.35	1	0.94811314156017	0.33739184181953	2.65920399951762
chr1	239686479	239923949	17	17	47.22	48.57	-1.35	1	0.94811314156017	0.33739184181953	2.65920399951762
chr1	239923949	239927004	17	17	47.22	48.57	-1.35	1	0.94811314156017	0.33739184181953	2.65920399951762
chr1	239927004	239989298	17	17	47.22	48.57	-1.35	1	0.94811314156017	0.33739184181953	2.65920399951762
chr1	239989298	240121020	17	17	47.22	48.57	-1.35	1	0.94811314156017	0.33739184181953	2.65920399951762
chr1	240121020	240548294	17	17	47.22	48.57	-1.35	1	0.94811314156017	0.33739184181953	2.65920399951762
chr1	240548294	240651989	18	17	50	48.57	1.43	1	1.05795015171311	0.377606000163586	2.97089959844534
chr1	240651989	240707624	18	18	50	51.43	-1.43	1	0.945224118906481	0.336598382699738	2.64826300314821
chr1	240707624	241055778	18	17	50	48.57	1.43	1	1.05795015171311	0.377606000163586	2.97089959844534
chr1	241055778	241526165	18	17	50	48.57	1.43	1	1.05795015171311	0.377606000163586	2.97089959844534
chr1	241526165	241601886	18	17	50	48.57	1.43	1	1.05795015171311	0.377606000163586	2.97089959844534
chr1	241601886	242465983	18	17	50	48.57	1.43	1	1.05795015171311	0.377606000163586	2.97089959844534
chr1	242465983	242671364	18	17	50	48.57	1.43	1	1.05795015171311	0.377606000163586	2.97089959844534
chr1	242671364	242800582	18	17	50	48.57	1.43	1	1.05795015171311	0.377606000163586	2.97089959844534
chr1	242800582	242914456	18	17	50	48.57	1.43	1	1.05795015171311	0.377606000163586	2.97089959844534
chr1	242914456	243662380	18	17	50	48.57	1.43	1	1.05795015171311	0.377606000163586	2.97089959844534
chr1	243662380	243781179	18	16	50	45.71	4.29	0.813605446300754	1.18462050800793	0.42299992533849	3.34058201642966
chr1	243781179	244243309	18	17	50	48.57	1.43	1	1.05795015171311	0.377606000163586	2.97089959844534
chr1	244243309	244554005	18	17	50	48.57	1.43	1	1.05795015171311	0.377606000163586	2.97089959844534
chr1	244554005	245124655	18	17	50	48.57	1.43	1	1.05795015171311	0.377606000163586	2.97089959844534
chr1	245124655	245229526	18	17	50	48.57	1.43	1	1.05795015171311	0.377606000163586	2.97089959844534
chr1	245229526	245381874	18	17	50	48.57	1.43	1	1.05795015171311	0.377606000163586	2.97089959844534
chr1	245381874	245521026	18	18	50	51.43	-1.43	1	0.945224118906481	0.336598382699738	2.64826300314821
chr1	245521026	245805920	18	18	50	51.43	-1.43	1	0.945224118906481	0.336598382699738	2.64826300314821
chr1	245805920	245818784	18	17	50	48.57	1.43	1	1.05795015171311	0.377606000163586	2.97089959844534
chr1	245818784	245840235	18	17	50	48.57	1.43	1	1.05795015171311	0.377606000163586	2.97089959844534
chr1	245840235	245906987	18	17	50	48.57	1.43	1	1.05795015171311	0.377606000163586	2.97089959844534
chr1	245906987	245925366	18	17	50	48.57	1.43	1	1.05795015171311	0.377606000163586	2.97089959844534
chr1	245925366	245968631	18	17	50	48.57	1.43	1	1.05795015171311	0.377606000163586	2.97089959844534
chr1	245968631	245977359	18	17	50	48.57	1.43	1	1.05795015171311	0.377606000163586	2.97089959844534
chr1	245977359	246045574	18	17	50	48.57	1.43	1	1.05795015171311	0.377606000163586	2.97089959844534
chr1	246045574	246058329	18	17	50	48.57	1.43	1	1.05795015171311	0.377606000163586	2.97089959844534
chr1	246058329	246623086	18	17	50	48.57	1.43	1	1.05795015171311	0.377606000163586	2.97089959844534
chr1	246623086	246721103	18	17	50	48.57	1.43	1	1.05795015171311	0.377606000163586	2.97089959844534
chr1	246721103	247175100	18	17	50	48.57	1.43	1	1.05795015171311	0.377606000163586	2.97089959844534
chr1	247175100	247394790	18	18	50	51.43	-1.43	1	0.945224118906481	0.336598382699738	2.64826300314821
chr1	247394790	247463121	18	18	50	51.43	-1.43	1	0.945224118906481	0.336598382699738	2.64826300314821
chr1	247463121	247544721	18	18	50	51.43	-1.43	1	0.945224118906481	0.336598382699738	2.64826300314821
chr1	247544721	247620450	18	18	50	51.43	-1.43	1	0.945224118906481	0.336598382699738	2.64826300314821
chr1	247620450	247751875	18	18	50	51.43	-1.43	1	0.945224118906481	0.336598382699738	2.64826300314821
chr1	247751875	247781012	18	18	50	51.43	-1.43	1	0.945224118906481	0.336598382699738	2.64826300314821
chr1	247781012	247867762	18	18	50	51.43	-1.43	1	0.945224118906481	0.336598382699738	2.64826300314821
chr1	247867762	247876098	18	18	50	51.43	-1.43	1	0.945224118906481	0.336598382699738	2.64826300314821
chr1	247876098	247877126	17	18	47.22	51.43	-4.21	0.813885318003005	0.847041960273081	0.300764206483951	2.3701873504379
chr1	247877126	247912224	17	18	47.22	51.43	-4.21	0.813885318003005	0.847041960273081	0.300764206483951	2.3701873504379
chr1	247912224	248060460	17	18	47.22	51.43	-4.21	0.813885318003005	0.847041960273081	0.300764206483951	2.3701873504379
chr1	248060460	248134068	17	18	47.22	51.43	-4.21	0.813885318003005	0.847041960273081	0.300764206483951	2.3701873504379
chr1	248134068	248181847	17	18	47.22	51.43	-4.21	0.813885318003005	0.847041960273081	0.300764206483951	2.3701873504379
chr1	248181847	248283153	16	18	44.44	51.43	-6.99	0.637566145584799	0.758564938414901	0.268095596347658	2.12362275335773
chr1	248283153	248343933	17	18	47.22	51.43	-4.21	0.813885318003005	0.847041960273081	0.300764206483951	2.3701873504379
chr1	248343933	248347321	17	18	47.22	51.43	-4.21	0.813885318003005	0.847041960273081	0.300764206483951	2.3701873504379
chr1	248347321	248403228	17	17	47.22	48.57	-1.35	1	0.94811314156017	0.33739184181953	2.65920399951762
chr1	248403228	248414227	17	17	47.22	48.57	-1.35	1	0.94811314156017	0.33739184181953	2.65920399951762
chr1	248414227	248485046	17	17	47.22	48.57	-1.35	1	0.94811314156017	0.33739184181953	2.65920399951762
chr1	248485046	248491926	17	17	47.22	48.57	-1.35	1	0.94811314156017	0.33739184181953	2.65920399951762
chr1	248491926	248492266	17	17	47.22	48.57	-1.35	1	0.94811314156017	0.33739184181953	2.65920399951762
chr1	248492266	248492710	17	16	47.22	45.71	1.51	1	1.0615749665677	0.377911626089037	2.99034848077674
chr1	248492710	248495917	17	16	47.22	45.71	1.51	1	1.0615749665677	0.377911626089037	2.99034848077674
chr1	248495917	248551227	17	16	47.22	45.71	1.51	1	1.0615749665677	0.377911626089037	2.99034848077674
chr1	248551227	248703504	17	15	47.22	42.86	4.36	0.812758198329393	1.19001246790147	0.423017266416839	3.37349517110751
chr1	248703504	248812363	17	14	47.22	40	7.22	0.634432672928816	1.33651902716709	0.473482990473688	3.82167792234966
chr1	248812363	248825200	18	15	50	42.86	7.14	0.636530620286469	1.32790587749782	0.473473027529355	3.7677564524583
chr1	248825200	249082103	18	15	50	42.86	7.14	0.636530620286469	1.32790587749782	0.473473027529355	3.7677564524583
chr1	249082103	249250621	18	15	50	42.86	7.14	0.636530620286469	1.32790587749782	0.473473027529355	3.7677564524583
chr2	0	589746	18	17	50	48.57	1.43	1	1.05795015171311	0.377606000163586	2.97089959844534
chr2	589746	590360	19	17	52.78	48.57	4.21	0.813885318003005	1.18057905853638	0.421907576131163	3.3248637252763
chr2	590360	601437	19	17	52.78	48.57	4.21	0.813885318003005	1.18057905853638	0.421907576131163	3.3248637252763
chr2	601437	602164	19	17	52.78	48.57	4.21	0.813885318003005	1.18057905853638	0.421907576131163	3.3248637252763
chr2	602164	651235	19	16	52.78	45.71	7.07	0.637566145584798	1.32188867372744	0.472613260558819	3.73795783594108
chr2	651235	651503	19	16	52.78	45.71	7.07	0.637566145584798	1.32188867372744	0.472613260558819	3.73795783594108
chr2	651503	651620	19	16	52.78	45.71	7.07	0.637566145584798	1.32188867372744	0.472613260558819	3.73795783594108
chr2	651620	655458	18	16	50	45.71	4.29	0.813605446300754	1.18462050800793	0.42299992533849	3.34058201642966
chr2	655458	843747	18	16	50	45.71	4.29	0.813605446300754	1.18462050800793	0.42299992533849	3.34058201642966
chr2	843747	907178	18	16	50	45.71	4.29	0.813605446300754	1.18462050800793	0.42299992533849	3.34058201642966
chr2	907178	1001386	18	16	50	45.71	4.29	0.813605446300754	1.18462050800793	0.42299992533849	3.34058201642966
chr2	1001386	1018827	18	16	50	45.71	4.29	0.813605446300754	1.18462050800793	0.42299992533849	3.34058201642966
chr2	1018827	1143162	18	16	50	45.71	4.29	0.813605446300754	1.18462050800793	0.42299992533849	3.34058201642966
chr2	1143162	1310571	18	16	50	45.71	4.29	0.813605446300754	1.18462050800793	0.42299992533849	3.34058201642966
chr2	1310571	1805382	18	16	50	45.71	4.29	0.813605446300754	1.18462050800793	0.42299992533849	3.34058201642966
chr2	1805382	1890766	18	16	50	45.71	4.29	0.813605446300754	1.18462050800793	0.42299992533849	3.34058201642966
chr2	1890766	2419080	18	16	50	45.71	4.29	0.813605446300754	1.18462050800793	0.42299992533849	3.34058201642966
chr2	2419080	3499845	18	16	50	45.71	4.29	0.813605446300754	1.18462050800793	0.42299992533849	3.34058201642966
chr2	3499845	3695432	18	16	50	45.71	4.29	0.813605446300754	1.18462050800793	0.42299992533849	3.34058201642966
chr2	3695432	4141285	18	16	50	45.71	4.29	0.813605446300754	1.18462050800793	0.42299992533849	3.34058201642966
chr2	4141285	4150561	18	16	50	45.71	4.29	0.813605446300754	1.18462050800793	0.42299992533849	3.34058201642966
chr2	4150561	4190977	17	16	47.22	45.71	1.51	1	1.0615749665677	0.377911626089037	2.99034848077674
chr2	4190977	4198875	17	15	47.22	42.86	4.36	0.812758198329393	1.19001246790147	0.423017266416839	3.37349517110751
chr2	4198875	4200563	17	14	47.22	40	7.22	0.634432672928816	1.33651902716709	0.473482990473688	3.82167792234966
chr2	4200563	4223340	17	13	47.22	37.14	10.08	0.473625930815391	1.50525942528375	0.530382193339972	4.35363256897873
chr2	4223340	4227047	17	14	47.22	40	7.22	0.634432672928816	1.33651902716709	0.473482990473688	3.82167792234966
chr2	4227047	4236852	17	15	47.22	42.86	4.36	0.812758198329393	1.19001246790147	0.423017266416839	3.37349517110751
chr2	4236852	4241345	17	16	47.22	45.71	1.51	1	1.0615749665677	0.377911626089037	2.99034848077674
chr2	4241345	5752691	18	16	50	45.71	4.29	0.813605446300754	1.18462050800793	0.42299992533849	3.34058201642966
chr2	5752691	7140478	19	16	52.78	45.71	7.07	0.637566145584798	1.32188867372744	0.472613260558819	3.73795783594108
chr2	7140478	7236267	19	16	52.78	45.71	7.07	0.637566145584798	1.32188867372744	0.472613260558819	3.73795783594108
chr2	7236267	7658929	19	16	52.78	45.71	7.07	0.637566145584798	1.32188867372744	0.472613260558819	3.73795783594108
chr2	7658929	7692572	19	16	52.78	45.71	7.07	0.637566145584798	1.32188867372744	0.472613260558819	3.73795783594108
chr2	7692572	7786208	19	16	52.78	45.71	7.07	0.637566145584798	1.32188867372744	0.472613260558819	3.73795783594108
chr2	7786208	8085272	19	16	52.78	45.71	7.07	0.637566145584798	1.32188867372744	0.472613260558819	3.73795783594108
chr2	8085272	8101306	19	16	52.78	45.71	7.07	0.637566145584798	1.32188867372744	0.472613260558819	3.73795783594108
chr2	8101306	8179698	19	16	52.78	45.71	7.07	0.637566145584798	1.32188867372744	0.472613260558819	3.73795783594108
chr2	8179698	8266524	19	16	52.78	45.71	7.07	0.637566145584798	1.32188867372744	0.472613260558819	3.73795783594108
chr2	8266524	8364523	19	16	52.78	45.71	7.07	0.637566145584798	1.32188867372744	0.472613260558819	3.73795783594108
chr2	8364523	9094986	20	16	55.56	45.71	9.85	0.479806886052719	1.47604960001064	0.527519636145628	4.19422584859073
chr2	9094986	9485575	20	16	55.56	45.71	9.85	0.479806886052719	1.47604960001064	0.527519636145628	4.19422584859073
chr2	9485575	9805695	19	16	52.78	45.71	7.07	0.637566145584798	1.32188867372744	0.472613260558819	3.73795783594108
chr2	9805695	10140817	19	16	52.78	45.71	7.07	0.637566145584798	1.32188867372744	0.472613260558819	3.73795783594108
chr2	10140817	10928291	19	17	52.78	48.57	4.21	0.813885318003005	1.18057905853638	0.421907576131163	3.3248637252763
chr2	10928291	10986508	19	17	52.78	48.57	4.21	0.813885318003005	1.18057905853638	0.421907576131163	3.3248637252763
chr2	10986508	10987837	20	17	55.56	48.57	6.99	0.637566145584799	1.318278698841	0.470893428891204	3.73001277761844
chr2	10987837	11282600	20	17	55.56	48.57	6.99	0.637566145584799	1.318278698841	0.470893428891204	3.73001277761844
chr2	11282600	11983013	20	17	55.56	48.57	6.99	0.637566145584799	1.318278698841	0.470893428891204	3.73001277761844
chr2	11983013	12305166	20	17	55.56	48.57	6.99	0.637566145584799	1.318278698841	0.470893428891204	3.73001277761844
chr2	12305166	12422170	20	17	55.56	48.57	6.99	0.637566145584799	1.318278698841	0.470893428891204	3.73001277761844
chr2	12422170	12442023	20	17	55.56	48.57	6.99	0.637566145584799	1.318278698841	0.470893428891204	3.73001277761844
chr2	12442023	12845256	20	17	55.56	48.57	6.99	0.637566145584799	1.318278698841	0.470893428891204	3.73001277761844
chr2	12845256	13978942	19	17	52.78	48.57	4.21	0.813885318003005	1.18057905853638	0.421907576131163	3.3248637252763
chr2	13978942	14081978	19	17	52.78	48.57	4.21	0.813885318003005	1.18057905853638	0.421907576131163	3.3248637252763
chr2	14081978	14082941	19	17	52.78	48.57	4.21	0.813885318003005	1.18057905853638	0.421907576131163	3.3248637252763
chr2	14082941	14228812	19	17	52.78	48.57	4.21	0.813885318003005	1.18057905853638	0.421907576131163	3.3248637252763
chr2	14228812	14538923	19	17	52.78	48.57	4.21	0.813885318003005	1.18057905853638	0.421907576131163	3.3248637252763
chr2	14538923	14545952	19	17	52.78	48.57	4.21	0.813885318003005	1.18057905853638	0.421907576131163	3.3248637252763
chr2	14545952	14602715	19	17	52.78	48.57	4.21	0.813885318003005	1.18057905853638	0.421907576131163	3.3248637252763
chr2	14602715	14653234	20	17	55.56	48.57	6.99	0.637566145584799	1.318278698841	0.470893428891204	3.73001277761844
chr2	14653234	14675054	20	17	55.56	48.57	6.99	0.637566145584799	1.318278698841	0.470893428891204	3.73001277761844
chr2	14675054	14685856	20	17	55.56	48.57	6.99	0.637566145584799	1.318278698841	0.470893428891204	3.73001277761844
chr2	14685856	14686555	20	17	55.56	48.57	6.99	0.637566145584799	1.318278698841	0.470893428891204	3.73001277761844
chr2	14686555	14692768	20	17	55.56	48.57	6.99	0.637566145584799	1.318278698841	0.470893428891204	3.73001277761844
chr2	14692768	14710228	20	17	55.56	48.57	6.99	0.637566145584799	1.318278698841	0.470893428891204	3.73001277761844
chr2	14710228	14712792	20	17	55.56	48.57	6.99	0.637566145584799	1.318278698841	0.470893428891204	3.73001277761844
chr2	14712792	14777109	20	17	55.56	48.57	6.99	0.637566145584799	1.318278698841	0.470893428891204	3.73001277761844
chr2	14777109	15008962	20	17	55.56	48.57	6.99	0.637566145584799	1.318278698841	0.470893428891204	3.73001277761844
chr2	15008962	15104013	19	17	52.78	48.57	4.21	0.813885318003005	1.18057905853638	0.421907576131163	3.3248637252763
chr2	15104013	15132636	19	17	52.78	48.57	4.21	0.813885318003005	1.18057905853638	0.421907576131163	3.3248637252763
chr2	15132636	15150910	19	18	52.78	51.43	1.35	1	1.0547264415663	0.376052382660902	2.96391280419548
chr2	15150910	15162178	19	19	52.78	54.29	-1.51	1	0.941996591378953	0.334409185560959	2.64612129123648
chr2	15162178	15187226	19	19	52.78	54.29	-1.51	1	0.941996591378953	0.334409185560959	2.64612129123648
chr2	15187226	15202216	19	18	52.78	51.43	1.35	1	1.0547264415663	0.376052382660902	2.96391280419548
chr2	15202216	15216653	19	17	52.78	48.57	4.21	0.813885318003005	1.18057905853638	0.421907576131163	3.3248637252763
chr2	15216653	15217931	19	17	52.78	48.57	4.21	0.813885318003005	1.18057905853638	0.421907576131163	3.3248637252763
chr2	15217931	15221347	19	17	52.78	48.57	4.21	0.813885318003005	1.18057905853638	0.421907576131163	3.3248637252763
chr2	15221347	15256211	18	17	50	48.57	1.43	1	1.05795015171311	0.377606000163586	2.97089959844534
chr2	15256211	15314014	18	17	50	48.57	1.43	1	1.05795015171311	0.377606000163586	2.97089959844534
chr2	15314014	15314222	18	17	50	48.57	1.43	1	1.05795015171311	0.377606000163586	2.97089959844534
chr2	15314222	15462317	18	17	50	48.57	1.43	1	1.05795015171311	0.377606000163586	2.97089959844534
chr2	15462317	15517345	18	17	50	48.57	1.43	1	1.05795015171311	0.377606000163586	2.97089959844534
chr2	15517345	15518130	18	17	50	48.57	1.43	1	1.05795015171311	0.377606000163586	2.97089959844534
chr2	15518130	15704994	18	17	50	48.57	1.43	1	1.05795015171311	0.377606000163586	2.97089959844534
chr2	15704994	15807464	18	17	50	48.57	1.43	1	1.05795015171311	0.377606000163586	2.97089959844534
chr2	15807464	15887075	18	17	50	48.57	1.43	1	1.05795015171311	0.377606000163586	2.97089959844534
chr2	15887075	15983319	18	17	50	48.57	1.43	1	1.05795015171311	0.377606000163586	2.97089959844534
chr2	15983319	16177823	18	17	50	48.57	1.43	1	1.05795015171311	0.377606000163586	2.97089959844534
chr2	16177823	16426418	18	17	50	48.57	1.43	1	1.05795015171311	0.377606000163586	2.97089959844534
chr2	16426418	16462547	18	17	50	48.57	1.43	1	1.05795015171311	0.377606000163586	2.97089959844534
chr2	16462547	16543644	18	17	50	48.57	1.43	1	1.05795015171311	0.377606000163586	2.97089959844534
chr2	16543644	16575910	18	17	50	48.57	1.43	1	1.05795015171311	0.377606000163586	2.97089959844534
chr2	16575910	16646396	18	17	50	48.57	1.43	1	1.05795015171311	0.377606000163586	2.97089959844534
chr2	16646396	16673052	18	17	50	48.57	1.43	1	1.05795015171311	0.377606000163586	2.97089959844534
chr2	16673052	16704760	18	16	50	45.71	4.29	0.813605446300754	1.18462050800793	0.42299992533849	3.34058201642966
chr2	16704760	16763190	18	16	50	45.71	4.29	0.813605446300754	1.18462050800793	0.42299992533849	3.34058201642966
chr2	16763190	16764118	18	17	50	48.57	1.43	1	1.05795015171311	0.377606000163586	2.97089959844534
chr2	16764118	16797838	18	17	50	48.57	1.43	1	1.05795015171311	0.377606000163586	2.97089959844534
chr2	16797838	16903628	18	18	50	51.43	-1.43	1	0.945224118906481	0.336598382699738	2.64826300314821
chr2	16903628	16934984	18	17	50	48.57	1.43	1	1.05795015171311	0.377606000163586	2.97089959844534
chr2	16934984	16969973	18	17	50	48.57	1.43	1	1.05795015171311	0.377606000163586	2.97089959844534
chr2	16969973	16980897	18	17	50	48.57	1.43	1	1.05795015171311	0.377606000163586	2.97089959844534
chr2	16980897	17031401	18	17	50	48.57	1.43	1	1.05795015171311	0.377606000163586	2.97089959844534
chr2	17031401	17033919	18	17	50	48.57	1.43	1	1.05795015171311	0.377606000163586	2.97089959844534
chr2	17033919	17114516	18	17	50	48.57	1.43	1	1.05795015171311	0.377606000163586	2.97089959844534
chr2	17114516	17126789	18	17	50	48.57	1.43	1	1.05795015171311	0.377606000163586	2.97089959844534
chr2	17126789	17128760	18	17	50	48.57	1.43	1	1.05795015171311	0.377606000163586	2.97089959844534
chr2	17128760	17131288	18	17	50	48.57	1.43	1	1.05795015171311	0.377606000163586	2.97089959844534
chr2	17131288	17132087	18	17	50	48.57	1.43	1	1.05795015171311	0.377606000163586	2.97089959844534
chr2	17132087	17133326	18	17	50	48.57	1.43	1	1.05795015171311	0.377606000163586	2.97089959844534
chr2	17133326	17373826	18	17	50	48.57	1.43	1	1.05795015171311	0.377606000163586	2.97089959844534
chr2	17373826	17438184	18	16	50	45.71	4.29	0.813605446300754	1.18462050800793	0.42299992533849	3.34058201642966
chr2	17438184	17535156	18	17	50	48.57	1.43	1	1.05795015171311	0.377606000163586	2.97089959844534
chr2	17535156	18216853	18	16	50	45.71	4.29	0.813605446300754	1.18462050800793	0.42299992533849	3.34058201642966
chr2	18216853	18224356	18	16	50	45.71	4.29	0.813605446300754	1.18462050800793	0.42299992533849	3.34058201642966
chr2	18224356	18266602	18	16	50	45.71	4.29	0.813605446300754	1.18462050800793	0.42299992533849	3.34058201642966
chr2	18266602	18338021	18	16	50	45.71	4.29	0.813605446300754	1.18462050800793	0.42299992533849	3.34058201642966
chr2	18338021	18511508	18	16	50	45.71	4.29	0.813605446300754	1.18462050800793	0.42299992533849	3.34058201642966
chr2	18511508	18544361	18	16	50	45.71	4.29	0.813605446300754	1.18462050800793	0.42299992533849	3.34058201642966
chr2	18544361	18548814	18	16	50	45.71	4.29	0.813605446300754	1.18462050800793	0.42299992533849	3.34058201642966
chr2	18548814	18570261	18	17	50	48.57	1.43	1	1.05795015171311	0.377606000163586	2.97089959844534
chr2	18570261	18610538	18	17	50	48.57	1.43	1	1.05795015171311	0.377606000163586	2.97089959844534
chr2	18610538	18614935	18	17	50	48.57	1.43	1	1.05795015171311	0.377606000163586	2.97089959844534
chr2	18614935	18823331	18	16	50	45.71	4.29	0.813605446300754	1.18462050800793	0.42299992533849	3.34058201642966
chr2	18823331	18910918	18	15	50	42.86	7.14	0.636530620286469	1.32790587749782	0.473473027529355	3.7677564524583
chr2	18910918	19271706	18	16	50	45.71	4.29	0.813605446300754	1.18462050800793	0.42299992533849	3.34058201642966
chr2	19271706	19304236	18	16	50	45.71	4.29	0.813605446300754	1.18462050800793	0.42299992533849	3.34058201642966
chr2	19304236	19439070	18	16	50	45.71	4.29	0.813605446300754	1.18462050800793	0.42299992533849	3.34058201642966
chr2	19439070	19560874	18	15	50	42.86	7.14	0.636530620286469	1.32790587749782	0.473473027529355	3.7677564524583
chr2	19560874	19628730	18	16	50	45.71	4.29	0.813605446300754	1.18462050800793	0.42299992533849	3.34058201642966
chr2	19628730	19648808	18	17	50	48.57	1.43	1	1.05795015171311	0.377606000163586	2.97089959844534
chr2	19648808	19655632	18	18	50	51.43	-1.43	1	0.945224118906481	0.336598382699738	2.64826300314821
chr2	19655632	19693105	18	19	50	54.29	-4.29	0.813605446300754	0.844152193246776	0.299349034114953	2.36406661112242
chr2	19693105	19878620	18	18	50	51.43	-1.43	1	0.945224118906481	0.336598382699738	2.64826300314821
chr2	19878620	19920585	18	18	50	51.43	-1.43	1	0.945224118906481	0.336598382699738	2.64826300314821
chr2	19920585	19952790	18	18	50	51.43	-1.43	1	0.945224118906481	0.336598382699738	2.64826300314821
chr2	19952790	20376362	18	17	50	48.57	1.43	1	1.05795015171311	0.377606000163586	2.97089959844534
chr2	20376362	21543176	18	17	50	48.57	1.43	1	1.05795015171311	0.377606000163586	2.97089959844534
chr2	21543176	21612453	18	17	50	48.57	1.43	1	1.05795015171311	0.377606000163586	2.97089959844534
chr2	21612453	22554068	18	17	50	48.57	1.43	1	1.05795015171311	0.377606000163586	2.97089959844534
chr2	22554068	22729467	18	17	50	48.57	1.43	1	1.05795015171311	0.377606000163586	2.97089959844534
chr2	22729467	22831884	18	17	50	48.57	1.43	1	1.05795015171311	0.377606000163586	2.97089959844534
chr2	22831884	23177513	18	17	50	48.57	1.43	1	1.05795015171311	0.377606000163586	2.97089959844534
chr2	23177513	23265239	18	17	50	48.57	1.43	1	1.05795015171311	0.377606000163586	2.97089959844534
chr2	23265239	23521962	18	17	50	48.57	1.43	1	1.05795015171311	0.377606000163586	2.97089959844534
chr2	23521962	23676601	17	17	47.22	48.57	-1.35	1	0.94811314156017	0.33739184181953	2.65920399951762
chr2	23676601	23883234	17	16	47.22	45.71	1.51	1	1.0615749665677	0.377911626089037	2.99034848077674
chr2	23883234	23943087	17	16	47.22	45.71	1.51	1	1.0615749665677	0.377911626089037	2.99034848077674
chr2	23943087	23957747	17	16	47.22	45.71	1.51	1	1.0615749665677	0.377911626089037	2.99034848077674
chr2	23957747	25008941	17	16	47.22	45.71	1.51	1	1.0615749665677	0.377911626089037	2.99034848077674
chr2	25008941	25073472	17	16	47.22	45.71	1.51	1	1.0615749665677	0.377911626089037	2.99034848077674
chr2	25073472	25100870	17	16	47.22	45.71	1.51	1	1.0615749665677	0.377911626089037	2.99034848077674
chr2	25100870	25288561	17	16	47.22	45.71	1.51	1	1.0615749665677	0.377911626089037	2.99034848077674
chr2	25288561	25328237	17	16	47.22	45.71	1.51	1	1.0615749665677	0.377911626089037	2.99034848077674
chr2	25328237	25369131	17	16	47.22	45.71	1.51	1	1.0615749665677	0.377911626089037	2.99034848077674
chr2	25369131	25533857	17	16	47.22	45.71	1.51	1	1.0615749665677	0.377911626089037	2.99034848077674
chr2	25533857	26793013	17	16	47.22	45.71	1.51	1	1.0615749665677	0.377911626089037	2.99034848077674
chr2	26793013	26837363	17	16	47.22	45.71	1.51	1	1.0615749665677	0.377911626089037	2.99034848077674
chr2	26837363	26932619	17	16	47.22	45.71	1.51	1	1.0615749665677	0.377911626089037	2.99034848077674
chr2	26932619	26966488	17	16	47.22	45.71	1.51	1	1.0615749665677	0.377911626089037	2.99034848077674
chr2	26966488	27052192	17	16	47.22	45.71	1.51	1	1.0615749665677	0.377911626089037	2.99034848077674
chr2	27052192	27181498	17	16	47.22	45.71	1.51	1	1.0615749665677	0.377911626089037	2.99034848077674
chr2	27181498	27238503	17	16	47.22	45.71	1.51	1	1.0615749665677	0.377911626089037	2.99034848077674
chr2	27238503	27345596	17	16	47.22	45.71	1.51	1	1.0615749665677	0.377911626089037	2.99034848077674
chr2	27345596	27841896	17	16	47.22	45.71	1.51	1	1.0615749665677	0.377911626089037	2.99034848077674
chr2	27841896	28414551	17	16	47.22	45.71	1.51	1	1.0615749665677	0.377911626089037	2.99034848077674
chr2	28414551	28519937	17	16	47.22	45.71	1.51	1	1.0615749665677	0.377911626089037	2.99034848077674
chr2	28519937	28762305	18	16	50	45.71	4.29	0.813605446300754	1.18462050800793	0.42299992533849	3.34058201642966
chr2	28762305	28878157	18	16	50	45.71	4.29	0.813605446300754	1.18462050800793	0.42299992533849	3.34058201642966
chr2	28878157	28932955	18	16	50	45.71	4.29	0.813605446300754	1.18462050800793	0.42299992533849	3.34058201642966
chr2	28932955	28981652	18	17	50	48.57	1.43	1	1.05795015171311	0.377606000163586	2.97089959844534
chr2	28981652	29115435	18	17	50	48.57	1.43	1	1.05795015171311	0.377606000163586	2.97089959844534
chr2	29115435	29415034	18	17	50	48.57	1.43	1	1.05795015171311	0.377606000163586	2.97089959844534
chr2	29415034	30030061	18	17	50	48.57	1.43	1	1.05795015171311	0.377606000163586	2.97089959844534
chr2	30030061	30114357	19	17	52.78	48.57	4.21	0.813885318003005	1.18057905853638	0.421907576131163	3.3248637252763
chr2	30114357	30128134	18	17	50	48.57	1.43	1	1.05795015171311	0.377606000163586	2.97089959844534
chr2	30128134	31043581	18	17	50	48.57	1.43	1	1.05795015171311	0.377606000163586	2.97089959844534
chr2	31043581	31232575	18	17	50	48.57	1.43	1	1.05795015171311	0.377606000163586	2.97089959844534
chr2	31232575	31342749	18	17	50	48.57	1.43	1	1.05795015171311	0.377606000163586	2.97089959844534
chr2	31342749	31496433	18	17	50	48.57	1.43	1	1.05795015171311	0.377606000163586	2.97089959844534
chr2	31496433	31595388	18	16	50	45.71	4.29	0.813605446300754	1.18462050800793	0.42299992533849	3.34058201642966
chr2	31595388	31769459	18	16	50	45.71	4.29	0.813605446300754	1.18462050800793	0.42299992533849	3.34058201642966
chr2	31769459	32170624	18	16	50	45.71	4.29	0.813605446300754	1.18462050800793	0.42299992533849	3.34058201642966
chr2	32170624	33209937	18	16	50	45.71	4.29	0.813605446300754	1.18462050800793	0.42299992533849	3.34058201642966
chr2	33209937	33321330	18	16	50	45.71	4.29	0.813605446300754	1.18462050800793	0.42299992533849	3.34058201642966
chr2	33321330	33921651	18	16	50	45.71	4.29	0.813605446300754	1.18462050800793	0.42299992533849	3.34058201642966
chr2	33921651	34015806	18	16	50	45.71	4.29	0.813605446300754	1.18462050800793	0.42299992533849	3.34058201642966
chr2	34015806	34036537	18	15	50	42.86	7.14	0.636530620286469	1.32790587749782	0.473473027529355	3.7677564524583
chr2	34036537	34134063	18	15	50	42.86	7.14	0.636530620286469	1.32790587749782	0.473473027529355	3.7677564524583
chr2	34134063	34156302	18	15	50	42.86	7.14	0.636530620286469	1.32790587749782	0.473473027529355	3.7677564524583
chr2	34156302	34242512	18	16	50	45.71	4.29	0.813605446300754	1.18462050800793	0.42299992533849	3.34058201642966
chr2	34242512	34381539	18	15	50	42.86	7.14	0.636530620286469	1.32790587749782	0.473473027529355	3.7677564524583
chr2	34381539	34473492	18	15	50	42.86	7.14	0.636530620286469	1.32790587749782	0.473473027529355	3.7677564524583
chr2	34473492	34639108	17	15	47.22	42.86	4.36	0.812758198329393	1.19001246790147	0.423017266416839	3.37349517110751
chr2	34639108	34695192	17	16	47.22	45.71	1.51	1	1.0615749665677	0.377911626089037	2.99034848077674
chr2	34695192	34700348	14	15	38.89	42.86	-3.97	0.811320089253582	0.850456157168013	0.296074805736666	2.42746979425563
chr2	34700348	34701598	14	14	38.89	40	-1.11	1	0.955145215985069	0.33136313735434	2.75038561057248
chr2	34701598	34740778	13	14	36.11	40	-3.89	0.809249933493042	0.849805021212573	0.291346093971024	2.46169859562802
chr2	34740778	34740919	13	15	36.11	42.86	-6.75	0.631216538086547	0.756650869959886	0.260313627485749	2.17265025515825
chr2	34740919	34741962	14	15	38.89	42.86	-3.97	0.811320089253582	0.850456157168013	0.296074805736666	2.42746979425563
chr2	34741962	34753132	16	15	44.44	42.86	1.58	1	1.06568303650506	0.376964049072245	3.02240972641465
chr2	34753132	34766874	16	14	44.44	40	4.44	0.811320089253582	1.19691363292237	0.421949922466088	3.42449208393519
chr2	34766874	34803391	16	15	44.44	42.86	1.58	1	1.06568303650506	0.376964049072245	3.02240972641465
chr2	34803391	34989398	17	15	47.22	42.86	4.36	0.812758198329393	1.19001246790147	0.423017266416839	3.37349517110751
chr2	34989398	35123501	17	15	47.22	42.86	4.36	0.812758198329393	1.19001246790147	0.423017266416839	3.37349517110751
chr2	35123501	35851250	17	15	47.22	42.86	4.36	0.812758198329393	1.19001246790147	0.423017266416839	3.37349517110751
chr2	35851250	35851344	17	15	47.22	42.86	4.36	0.812758198329393	1.19001246790147	0.423017266416839	3.37349517110751
chr2	35851344	35859206	17	15	47.22	42.86	4.36	0.812758198329393	1.19001246790147	0.423017266416839	3.37349517110751
chr2	35859206	35863693	17	15	47.22	42.86	4.36	0.812758198329393	1.19001246790147	0.423017266416839	3.37349517110751
chr2	35863693	35870829	17	15	47.22	42.86	4.36	0.812758198329393	1.19001246790147	0.423017266416839	3.37349517110751
chr2	35870829	35908281	17	15	47.22	42.86	4.36	0.812758198329393	1.19001246790147	0.423017266416839	3.37349517110751
chr2	35908281	35925802	17	15	47.22	42.86	4.36	0.812758198329393	1.19001246790147	0.423017266416839	3.37349517110751
chr2	35925802	35926299	17	15	47.22	42.86	4.36	0.812758198329393	1.19001246790147	0.423017266416839	3.37349517110751
chr2	35926299	35954395	17	15	47.22	42.86	4.36	0.812758198329393	1.19001246790147	0.423017266416839	3.37349517110751
chr2	35954395	36017832	17	15	47.22	42.86	4.36	0.812758198329393	1.19001246790147	0.423017266416839	3.37349517110751
chr2	36017832	36246660	18	15	50	42.86	7.14	0.636530620286469	1.32790587749782	0.473473027529355	3.7677564524583
chr2	36246660	36570519	18	16	50	45.71	4.29	0.813605446300754	1.18462050800793	0.42299992533849	3.34058201642966
chr2	36570519	36667060	18	16	50	45.71	4.29	0.813605446300754	1.18462050800793	0.42299992533849	3.34058201642966
chr2	36667060	36720689	18	16	50	45.71	4.29	0.813605446300754	1.18462050800793	0.42299992533849	3.34058201642966
chr2	36720689	36780664	18	16	50	45.71	4.29	0.813605446300754	1.18462050800793	0.42299992533849	3.34058201642966
chr2	36780664	36953407	18	16	50	45.71	4.29	0.813605446300754	1.18462050800793	0.42299992533849	3.34058201642966
chr2	36953407	37702651	18	16	50	45.71	4.29	0.813605446300754	1.18462050800793	0.42299992533849	3.34058201642966
chr2	37702651	37710111	18	16	50	45.71	4.29	0.813605446300754	1.18462050800793	0.42299992533849	3.34058201642966
chr2	37710111	37815390	18	16	50	45.71	4.29	0.813605446300754	1.18462050800793	0.42299992533849	3.34058201642966
chr2	37815390	37819704	18	16	50	45.71	4.29	0.813605446300754	1.18462050800793	0.42299992533849	3.34058201642966
chr2	37819704	37835217	18	16	50	45.71	4.29	0.813605446300754	1.18462050800793	0.42299992533849	3.34058201642966
chr2	37835217	37839040	18	16	50	45.71	4.29	0.813605446300754	1.18462050800793	0.42299992533849	3.34058201642966
chr2	37839040	37848318	18	16	50	45.71	4.29	0.813605446300754	1.18462050800793	0.42299992533849	3.34058201642966
chr2	37848318	37856351	18	16	50	45.71	4.29	0.813605446300754	1.18462050800793	0.42299992533849	3.34058201642966
chr2	37856351	37905440	18	16	50	45.71	4.29	0.813605446300754	1.18462050800793	0.42299992533849	3.34058201642966
chr2	37905440	37994764	18	15	50	42.86	7.14	0.636530620286469	1.32790587749782	0.473473027529355	3.7677564524583
chr2	37994764	38019438	18	15	50	42.86	7.14	0.636530620286469	1.32790587749782	0.473473027529355	3.7677564524583
chr2	38019438	38025425	19	15	52.78	42.86	9.92	0.479130774940439	1.48175737811293	0.529035949311959	4.21698376265798
chr2	38025425	38029755	19	15	52.78	42.86	9.92	0.479130774940439	1.48175737811293	0.529035949311959	4.21698376265798
chr2	38029755	38098813	19	16	52.78	45.71	7.07	0.637566145584798	1.32188867372744	0.472613260558819	3.73795783594108
chr2	38098813	38121163	19	16	52.78	45.71	7.07	0.637566145584798	1.32188867372744	0.472613260558819	3.73795783594108
chr2	38121163	38174945	19	16	52.78	45.71	7.07	0.637566145584798	1.32188867372744	0.472613260558819	3.73795783594108
chr2	38174945	38270340	19	16	52.78	45.71	7.07	0.637566145584798	1.32188867372744	0.472613260558819	3.73795783594108
chr2	38270340	38286929	19	16	52.78	45.71	7.07	0.637566145584798	1.32188867372744	0.472613260558819	3.73795783594108
chr2	38286929	38944922	19	16	52.78	45.71	7.07	0.637566145584798	1.32188867372744	0.472613260558819	3.73795783594108
chr2	38944922	39131501	19	16	52.78	45.71	7.07	0.637566145584798	1.32188867372744	0.472613260558819	3.73795783594108
chr2	39131501	39164869	19	16	52.78	45.71	7.07	0.637566145584798	1.32188867372744	0.472613260558819	3.73795783594108
chr2	39164869	39324902	19	16	52.78	45.71	7.07	0.637566145584798	1.32188867372744	0.472613260558819	3.73795783594108
chr2	39324902	39361700	19	16	52.78	45.71	7.07	0.637566145584798	1.32188867372744	0.472613260558819	3.73795783594108
chr2	39361700	39391426	19	16	52.78	45.71	7.07	0.637566145584798	1.32188867372744	0.472613260558819	3.73795783594108
chr2	39391426	39624933	19	16	52.78	45.71	7.07	0.637566145584798	1.32188867372744	0.472613260558819	3.73795783594108
chr2	39624933	39680474	19	16	52.78	45.71	7.07	0.637566145584798	1.32188867372744	0.472613260558819	3.73795783594108
chr2	39680474	39778020	19	16	52.78	45.71	7.07	0.637566145584798	1.32188867372744	0.472613260558819	3.73795783594108
chr2	39778020	39783365	19	16	52.78	45.71	7.07	0.637566145584798	1.32188867372744	0.472613260558819	3.73795783594108
chr2	39783365	39831584	19	16	52.78	45.71	7.07	0.637566145584798	1.32188867372744	0.472613260558819	3.73795783594108
chr2	39831584	39860555	19	16	52.78	45.71	7.07	0.637566145584798	1.32188867372744	0.472613260558819	3.73795783594108
chr2	39860555	39863107	19	16	52.78	45.71	7.07	0.637566145584798	1.32188867372744	0.472613260558819	3.73795783594108
chr2	39863107	39868674	19	16	52.78	45.71	7.07	0.637566145584798	1.32188867372744	0.472613260558819	3.73795783594108
chr2	39868674	39895822	19	16	52.78	45.71	7.07	0.637566145584798	1.32188867372744	0.472613260558819	3.73795783594108
chr2	39895822	39953614	19	16	52.78	45.71	7.07	0.637566145584798	1.32188867372744	0.472613260558819	3.73795783594108
chr2	39953614	40059807	20	16	55.56	45.71	9.85	0.479806886052719	1.47604960001064	0.527519636145628	4.19422584859073
chr2	40059807	40159345	19	16	52.78	45.71	7.07	0.637566145584798	1.32188867372744	0.472613260558819	3.73795783594108
chr2	40159345	40267504	19	16	52.78	45.71	7.07	0.637566145584798	1.32188867372744	0.472613260558819	3.73795783594108
chr2	40267504	40267791	19	16	52.78	45.71	7.07	0.637566145584798	1.32188867372744	0.472613260558819	3.73795783594108
chr2	40267791	40285888	19	16	52.78	45.71	7.07	0.637566145584798	1.32188867372744	0.472613260558819	3.73795783594108
chr2	40285888	40329004	19	16	52.78	45.71	7.07	0.637566145584798	1.32188867372744	0.472613260558819	3.73795783594108
chr2	40329004	40376166	19	16	52.78	45.71	7.07	0.637566145584798	1.32188867372744	0.472613260558819	3.73795783594108
chr2	40376166	40377104	19	15	52.78	42.86	9.92	0.479130774940439	1.48175737811293	0.529035949311959	4.21698376265798
chr2	40377104	40377139	19	15	52.78	42.86	9.92	0.479130774940439	1.48175737811293	0.529035949311959	4.21698376265798
chr2	40377139	40412012	19	15	52.78	42.86	9.92	0.479130774940439	1.48175737811293	0.529035949311959	4.21698376265798
chr2	40412012	40413101	19	15	52.78	42.86	9.92	0.479130774940439	1.48175737811293	0.529035949311959	4.21698376265798
chr2	40413101	40463383	19	15	52.78	42.86	9.92	0.479130774940439	1.48175737811293	0.529035949311959	4.21698376265798
chr2	40463383	40522968	19	15	52.78	42.86	9.92	0.479130774940439	1.48175737811293	0.529035949311959	4.21698376265798
chr2	40522968	40570652	19	15	52.78	42.86	9.92	0.479130774940439	1.48175737811293	0.529035949311959	4.21698376265798
chr2	40570652	40605219	19	15	52.78	42.86	9.92	0.479130774940439	1.48175737811293	0.529035949311959	4.21698376265798
chr2	40605219	40607983	19	15	52.78	42.86	9.92	0.479130774940439	1.48175737811293	0.529035949311959	4.21698376265798
chr2	40607983	40634346	19	15	52.78	42.86	9.92	0.479130774940439	1.48175737811293	0.529035949311959	4.21698376265798
chr2	40634346	40714025	19	15	52.78	42.86	9.92	0.479130774940439	1.48175737811293	0.529035949311959	4.21698376265798
chr2	40714025	40791264	19	15	52.78	42.86	9.92	0.479130774940439	1.48175737811293	0.529035949311959	4.21698376265798
chr2	40791264	40825659	19	15	52.78	42.86	9.92	0.479130774940439	1.48175737811293	0.529035949311959	4.21698376265798
chr2	40825659	40907950	19	15	52.78	42.86	9.92	0.479130774940439	1.48175737811293	0.529035949311959	4.21698376265798
chr2	40907950	40990489	19	15	52.78	42.86	9.92	0.479130774940439	1.48175737811293	0.529035949311959	4.21698376265798
chr2	40990489	41037703	19	15	52.78	42.86	9.92	0.479130774940439	1.48175737811293	0.529035949311959	4.21698376265798
chr2	41037703	41099175	19	15	52.78	42.86	9.92	0.479130774940439	1.48175737811293	0.529035949311959	4.21698376265798
chr2	41099175	41100233	19	15	52.78	42.86	9.92	0.479130774940439	1.48175737811293	0.529035949311959	4.21698376265798
chr2	41100233	41348234	18	15	50	42.86	7.14	0.636530620286469	1.32790587749782	0.473473027529355	3.7677564524583
chr2	41348234	41367456	18	15	50	42.86	7.14	0.636530620286469	1.32790587749782	0.473473027529355	3.7677564524583
chr2	41367456	41380520	19	15	52.78	42.86	9.92	0.479130774940439	1.48175737811293	0.529035949311959	4.21698376265798
chr2	41380520	41383941	20	15	55.56	42.86	12.7	0.345711515450452	1.6546236510091	0.590494904694455	4.7291100847598
chr2	41383941	41398560	20	15	55.56	42.86	12.7	0.345711515450452	1.6546236510091	0.590494904694455	4.7291100847598
chr2	41398560	41443972	20	15	55.56	42.86	12.7	0.345711515450452	1.6546236510091	0.590494904694455	4.7291100847598
chr2	41443972	41482056	19	15	52.78	42.86	9.92	0.479130774940439	1.48175737811293	0.529035949311959	4.21698376265798
chr2	41482056	41525216	19	15	52.78	42.86	9.92	0.479130774940439	1.48175737811293	0.529035949311959	4.21698376265798
chr2	41525216	41525579	19	15	52.78	42.86	9.92	0.479130774940439	1.48175737811293	0.529035949311959	4.21698376265798
chr2	41525579	41556792	19	15	52.78	42.86	9.92	0.479130774940439	1.48175737811293	0.529035949311959	4.21698376265798
chr2	41556792	41558250	19	15	52.78	42.86	9.92	0.479130774940439	1.48175737811293	0.529035949311959	4.21698376265798
chr2	41558250	41659993	19	16	52.78	45.71	7.07	0.637566145584798	1.32188867372744	0.472613260558819	3.73795783594108
chr2	41659993	41671964	19	16	52.78	45.71	7.07	0.637566145584798	1.32188867372744	0.472613260558819	3.73795783594108
chr2	41671964	41692172	19	15	52.78	42.86	9.92	0.479130774940439	1.48175737811293	0.529035949311959	4.21698376265798
chr2	41692172	41743904	19	15	52.78	42.86	9.92	0.479130774940439	1.48175737811293	0.529035949311959	4.21698376265798
chr2	41743904	41800204	19	15	52.78	42.86	9.92	0.479130774940439	1.48175737811293	0.529035949311959	4.21698376265798
chr2	41800204	41801614	19	15	52.78	42.86	9.92	0.479130774940439	1.48175737811293	0.529035949311959	4.21698376265798
chr2	41801614	41804924	19	15	52.78	42.86	9.92	0.479130774940439	1.48175737811293	0.529035949311959	4.21698376265798
chr2	41804924	41934271	19	15	52.78	42.86	9.92	0.479130774940439	1.48175737811293	0.529035949311959	4.21698376265798
chr2	41934271	41940680	19	15	52.78	42.86	9.92	0.479130774940439	1.48175737811293	0.529035949311959	4.21698376265798
chr2	41940680	41959434	20	15	55.56	42.86	12.7	0.345711515450452	1.6546236510091	0.590494904694455	4.7291100847598
chr2	41959434	42010846	20	16	55.56	45.71	9.85	0.479806886052719	1.47604960001064	0.527519636145628	4.19422584859073
chr2	42010846	42017917	20	16	55.56	45.71	9.85	0.479806886052719	1.47604960001064	0.527519636145628	4.19422584859073
chr2	42017917	42151078	20	16	55.56	45.71	9.85	0.479806886052719	1.47604960001064	0.527519636145628	4.19422584859073
chr2	42151078	42205733	20	16	55.56	45.71	9.85	0.479806886052719	1.47604960001064	0.527519636145628	4.19422584859073
chr2	42205733	42217026	20	16	55.56	45.71	9.85	0.479806886052719	1.47604960001064	0.527519636145628	4.19422584859073
chr2	42217026	42295154	20	16	55.56	45.71	9.85	0.479806886052719	1.47604960001064	0.527519636145628	4.19422584859073
chr2	42295154	42308078	20	16	55.56	45.71	9.85	0.479806886052719	1.47604960001064	0.527519636145628	4.19422584859073
chr2	42308078	42588748	20	16	55.56	45.71	9.85	0.479806886052719	1.47604960001064	0.527519636145628	4.19422584859073
chr2	42588748	42781882	20	16	55.56	45.71	9.85	0.479806886052719	1.47604960001064	0.527519636145628	4.19422584859073
chr2	42781882	42785074	20	16	55.56	45.71	9.85	0.479806886052719	1.47604960001064	0.527519636145628	4.19422584859073
chr2	42785074	42949710	20	15	55.56	42.86	12.7	0.345711515450452	1.6546236510091	0.590494904694455	4.7291100847598
chr2	42949710	43029950	20	15	55.56	42.86	12.7	0.345711515450452	1.6546236510091	0.590494904694455	4.7291100847598
chr2	43029950	43105528	20	16	55.56	45.71	9.85	0.479806886052719	1.47604960001064	0.527519636145628	4.19422584859073
chr2	43105528	43165574	20	16	55.56	45.71	9.85	0.479806886052719	1.47604960001064	0.527519636145628	4.19422584859073
chr2	43165574	43222874	20	16	55.56	45.71	9.85	0.479806886052719	1.47604960001064	0.527519636145628	4.19422584859073
chr2	43222874	43420837	20	16	55.56	45.71	9.85	0.479806886052719	1.47604960001064	0.527519636145628	4.19422584859073
chr2	43420837	43767402	20	16	55.56	45.71	9.85	0.479806886052719	1.47604960001064	0.527519636145628	4.19422584859073
chr2	43767402	44270755	20	16	55.56	45.71	9.85	0.479806886052719	1.47604960001064	0.527519636145628	4.19422584859073
chr2	44270755	44470676	20	16	55.56	45.71	9.85	0.479806886052719	1.47604960001064	0.527519636145628	4.19422584859073
chr2	44470676	44501563	20	16	55.56	45.71	9.85	0.479806886052719	1.47604960001064	0.527519636145628	4.19422584859073
chr2	44501563	44719018	20	16	55.56	45.71	9.85	0.479806886052719	1.47604960001064	0.527519636145628	4.19422584859073
chr2	44719018	44730436	20	17	55.56	48.57	6.99	0.637566145584799	1.318278698841	0.470893428891204	3.73001277761844
chr2	44730436	44873653	20	17	55.56	48.57	6.99	0.637566145584799	1.318278698841	0.470893428891204	3.73001277761844
chr2	44873653	45040273	20	17	55.56	48.57	6.99	0.637566145584799	1.318278698841	0.470893428891204	3.73001277761844
chr2	45040273	45099002	20	17	55.56	48.57	6.99	0.637566145584799	1.318278698841	0.470893428891204	3.73001277761844
chr2	45099002	45102183	20	17	55.56	48.57	6.99	0.637566145584799	1.318278698841	0.470893428891204	3.73001277761844
chr2	45102183	45122243	20	17	55.56	48.57	6.99	0.637566145584799	1.318278698841	0.470893428891204	3.73001277761844
chr2	45122243	45203626	20	17	55.56	48.57	6.99	0.637566145584799	1.318278698841	0.470893428891204	3.73001277761844
chr2	45203626	45503655	20	17	55.56	48.57	6.99	0.637566145584799	1.318278698841	0.470893428891204	3.73001277761844
chr2	45503655	45635725	20	17	55.56	48.57	6.99	0.637566145584799	1.318278698841	0.470893428891204	3.73001277761844
chr2	45635725	45976501	20	17	55.56	48.57	6.99	0.637566145584799	1.318278698841	0.470893428891204	3.73001277761844
chr2	45976501	45976605	20	17	55.56	48.57	6.99	0.637566145584799	1.318278698841	0.470893428891204	3.73001277761844
chr2	45976605	46520517	20	17	55.56	48.57	6.99	0.637566145584799	1.318278698841	0.470893428891204	3.73001277761844
chr2	46520517	46634192	20	17	55.56	48.57	6.99	0.637566145584799	1.318278698841	0.470893428891204	3.73001277761844
chr2	46634192	46862526	20	17	55.56	48.57	6.99	0.637566145584799	1.318278698841	0.470893428891204	3.73001277761844
chr2	46862526	47110539	20	17	55.56	48.57	6.99	0.637566145584799	1.318278698841	0.470893428891204	3.73001277761844
chr2	47110539	47211981	20	17	55.56	48.57	6.99	0.637566145584799	1.318278698841	0.470893428891204	3.73001277761844
chr2	47211981	47504347	20	17	55.56	48.57	6.99	0.637566145584799	1.318278698841	0.470893428891204	3.73001277761844
chr2	47504347	48155556	20	17	55.56	48.57	6.99	0.637566145584799	1.318278698841	0.470893428891204	3.73001277761844
chr2	48155556	48166320	20	17	55.56	48.57	6.99	0.637566145584799	1.318278698841	0.470893428891204	3.73001277761844
chr2	48166320	48315549	20	17	55.56	48.57	6.99	0.637566145584799	1.318278698841	0.470893428891204	3.73001277761844
chr2	48315549	48343971	20	17	55.56	48.57	6.99	0.637566145584799	1.318278698841	0.470893428891204	3.73001277761844
chr2	48343971	48556568	20	17	55.56	48.57	6.99	0.637566145584799	1.318278698841	0.470893428891204	3.73001277761844
chr2	48556568	48830926	19	17	52.78	48.57	4.21	0.813885318003005	1.18057905853638	0.421907576131163	3.3248637252763
chr2	48830926	49073032	19	16	52.78	45.71	7.07	0.637566145584798	1.32188867372744	0.472613260558819	3.73795783594108
chr2	49073032	49087369	19	16	52.78	45.71	7.07	0.637566145584798	1.32188867372744	0.472613260558819	3.73795783594108
chr2	49087369	49280992	19	16	52.78	45.71	7.07	0.637566145584798	1.32188867372744	0.472613260558819	3.73795783594108
chr2	49280992	49283411	19	16	52.78	45.71	7.07	0.637566145584798	1.32188867372744	0.472613260558819	3.73795783594108
chr2	49283411	49305380	19	16	52.78	45.71	7.07	0.637566145584798	1.32188867372744	0.472613260558819	3.73795783594108
chr2	49305380	49375695	19	16	52.78	45.71	7.07	0.637566145584798	1.32188867372744	0.472613260558819	3.73795783594108
chr2	49375695	49515743	19	16	52.78	45.71	7.07	0.637566145584798	1.32188867372744	0.472613260558819	3.73795783594108
chr2	49515743	49547103	19	16	52.78	45.71	7.07	0.637566145584798	1.32188867372744	0.472613260558819	3.73795783594108
chr2	49547103	50024994	19	16	52.78	45.71	7.07	0.637566145584798	1.32188867372744	0.472613260558819	3.73795783594108
chr2	50024994	50195813	19	15	52.78	42.86	9.92	0.479130774940439	1.48175737811293	0.529035949311959	4.21698376265798
chr2	50195813	50446556	19	15	52.78	42.86	9.92	0.479130774940439	1.48175737811293	0.529035949311959	4.21698376265798
chr2	50446556	50487540	19	15	52.78	42.86	9.92	0.479130774940439	1.48175737811293	0.529035949311959	4.21698376265798
chr2	50487540	50504660	19	15	52.78	42.86	9.92	0.479130774940439	1.48175737811293	0.529035949311959	4.21698376265798
chr2	50504660	50532015	19	15	52.78	42.86	9.92	0.479130774940439	1.48175737811293	0.529035949311959	4.21698376265798
chr2	50532015	50646426	19	15	52.78	42.86	9.92	0.479130774940439	1.48175737811293	0.529035949311959	4.21698376265798
chr2	50646426	50677939	19	15	52.78	42.86	9.92	0.479130774940439	1.48175737811293	0.529035949311959	4.21698376265798
chr2	50677939	50758776	19	15	52.78	42.86	9.92	0.479130774940439	1.48175737811293	0.529035949311959	4.21698376265798
chr2	50758776	50834614	19	15	52.78	42.86	9.92	0.479130774940439	1.48175737811293	0.529035949311959	4.21698376265798
chr2	50834614	50894160	19	15	52.78	42.86	9.92	0.479130774940439	1.48175737811293	0.529035949311959	4.21698376265798
chr2	50894160	51324116	19	15	52.78	42.86	9.92	0.479130774940439	1.48175737811293	0.529035949311959	4.21698376265798
chr2	51324116	51443738	19	15	52.78	42.86	9.92	0.479130774940439	1.48175737811293	0.529035949311959	4.21698376265798
chr2	51443738	51813052	19	15	52.78	42.86	9.92	0.479130774940439	1.48175737811293	0.529035949311959	4.21698376265798
chr2	51813052	51882282	19	15	52.78	42.86	9.92	0.479130774940439	1.48175737811293	0.529035949311959	4.21698376265798
chr2	51882282	51964967	19	15	52.78	42.86	9.92	0.479130774940439	1.48175737811293	0.529035949311959	4.21698376265798
chr2	51964967	52371205	19	15	52.78	42.86	9.92	0.479130774940439	1.48175737811293	0.529035949311959	4.21698376265798
chr2	52371205	52375409	19	15	52.78	42.86	9.92	0.479130774940439	1.48175737811293	0.529035949311959	4.21698376265798
chr2	52375409	52472996	19	15	52.78	42.86	9.92	0.479130774940439	1.48175737811293	0.529035949311959	4.21698376265798
chr2	52472996	52703709	19	15	52.78	42.86	9.92	0.479130774940439	1.48175737811293	0.529035949311959	4.21698376265798
chr2	52703709	52709623	19	15	52.78	42.86	9.92	0.479130774940439	1.48175737811293	0.529035949311959	4.21698376265798
chr2	52709623	52736995	19	15	52.78	42.86	9.92	0.479130774940439	1.48175737811293	0.529035949311959	4.21698376265798
chr2	52736995	52747747	19	13	52.78	37.14	15.64	0.235504804162817	1.87425371353903	0.663334837736545	5.43889126998381
chr2	52747747	52754490	18	12	50	34.29	15.71	0.231798911984973	1.89893503551728	0.666008994744906	5.57684167208845
chr2	52754490	52784752	18	11	50	31.43	18.57	0.14883880969176	2.15747297898662	0.748955326099078	6.45340495920951
chr2	52784752	52795100	18	13	50	37.14	12.86	0.341196849074924	1.6797186105375	0.593663472526871	4.86233640584233
chr2	52795100	52798366	19	13	52.78	37.14	15.64	0.235504804162817	1.87425371353903	0.663334837736545	5.43889126998381
chr2	52798366	52807520	19	14	52.78	40	12.78	0.344216621786698	1.66421960723192	0.59217389492963	4.77657321285809
chr2	52807520	52842339	19	15	52.78	42.86	9.92	0.479130774940439	1.48175737811293	0.529035949311959	4.21698376265798
chr2	52842339	52843796	19	15	52.78	42.86	9.92	0.479130774940439	1.48175737811293	0.529035949311959	4.21698376265798
chr2	52843796	52969461	19	15	52.78	42.86	9.92	0.479130774940439	1.48175737811293	0.529035949311959	4.21698376265798
chr2	52969461	52988309	19	15	52.78	42.86	9.92	0.479130774940439	1.48175737811293	0.529035949311959	4.21698376265798
chr2	52988309	53060298	19	15	52.78	42.86	9.92	0.479130774940439	1.48175737811293	0.529035949311959	4.21698376265798
chr2	53060298	53061945	19	15	52.78	42.86	9.92	0.479130774940439	1.48175737811293	0.529035949311959	4.21698376265798
chr2	53061945	53092245	19	15	52.78	42.86	9.92	0.479130774940439	1.48175737811293	0.529035949311959	4.21698376265798
chr2	53092245	53099780	19	15	52.78	42.86	9.92	0.479130774940439	1.48175737811293	0.529035949311959	4.21698376265798
chr2	53099780	53127561	19	15	52.78	42.86	9.92	0.479130774940439	1.48175737811293	0.529035949311959	4.21698376265798
chr2	53127561	53543630	19	15	52.78	42.86	9.92	0.479130774940439	1.48175737811293	0.529035949311959	4.21698376265798
chr2	53543630	54646874	19	15	52.78	42.86	9.92	0.479130774940439	1.48175737811293	0.529035949311959	4.21698376265798
chr2	54646874	55199062	19	15	52.78	42.86	9.92	0.479130774940439	1.48175737811293	0.529035949311959	4.21698376265798
chr2	55199062	56594531	19	15	52.78	42.86	9.92	0.479130774940439	1.48175737811293	0.529035949311959	4.21698376265798
chr2	56594531	56743435	19	15	52.78	42.86	9.92	0.479130774940439	1.48175737811293	0.529035949311959	4.21698376265798
chr2	56743435	56743564	19	17	52.78	48.57	4.21	0.813885318003005	1.18057905853638	0.421907576131163	3.3248637252763
chr2	56743564	56743710	19	18	52.78	51.43	1.35	1	1.0547264415663	0.376052382660902	2.96391280419548
chr2	56743710	56801261	19	18	52.78	51.43	1.35	1	1.0547264415663	0.376052382660902	2.96391280419548
chr2	56801261	56802335	19	18	52.78	51.43	1.35	1	1.0547264415663	0.376052382660902	2.96391280419548
chr2	56802335	56839071	19	18	52.78	51.43	1.35	1	1.0547264415663	0.376052382660902	2.96391280419548
chr2	56839071	56843710	19	17	52.78	48.57	4.21	0.813885318003005	1.18057905853638	0.421907576131163	3.3248637252763
chr2	56843710	56849404	19	17	52.78	48.57	4.21	0.813885318003005	1.18057905853638	0.421907576131163	3.3248637252763
chr2	56849404	57372554	19	17	52.78	48.57	4.21	0.813885318003005	1.18057905853638	0.421907576131163	3.3248637252763
chr2	57372554	57391067	19	17	52.78	48.57	4.21	0.813885318003005	1.18057905853638	0.421907576131163	3.3248637252763
chr2	57391067	57392833	19	17	52.78	48.57	4.21	0.813885318003005	1.18057905853638	0.421907576131163	3.3248637252763
chr2	57392833	57398467	21	17	58.33	48.57	9.76	0.479130774940439	1.47406843959851	0.525409322634311	4.19973455754946
chr2	57398467	57440814	21	18	58.33	51.43	6.9	0.636530620286469	1.31699595415428	0.468288676905681	3.74367915269263
chr2	57440814	57441801	20	18	55.56	51.43	4.13	0.813605446300753	1.17779057752205	0.419729043339152	3.32561001727514
chr2	57441801	57446428	20	17	55.56	48.57	6.99	0.637566145584799	1.318278698841	0.470893428891204	3.73001277761844
chr2	57446428	57482280	20	17	55.56	48.57	6.99	0.637566145584799	1.318278698841	0.470893428891204	3.73001277761844
chr2	57482280	57908923	19	17	52.78	48.57	4.21	0.813885318003005	1.18057905853638	0.421907576131163	3.3248637252763
chr2	57908923	57920871	19	17	52.78	48.57	4.21	0.813885318003005	1.18057905853638	0.421907576131163	3.3248637252763
chr2	57920871	58478977	19	17	52.78	48.57	4.21	0.813885318003005	1.18057905853638	0.421907576131163	3.3248637252763
chr2	58478977	58886307	19	18	52.78	51.43	1.35	1	1.0547264415663	0.376052382660902	2.96391280419548
chr2	58886307	58977101	19	18	52.78	51.43	1.35	1	1.0547264415663	0.376052382660902	2.96391280419548
chr2	58977101	59049048	19	18	52.78	51.43	1.35	1	1.0547264415663	0.376052382660902	2.96391280419548
chr2	59049048	59175099	19	18	52.78	51.43	1.35	1	1.0547264415663	0.376052382660902	2.96391280419548
chr2	59175099	59731455	19	18	52.78	51.43	1.35	1	1.0547264415663	0.376052382660902	2.96391280419548
chr2	59731455	59741388	19	18	52.78	51.43	1.35	1	1.0547264415663	0.376052382660902	2.96391280419548
chr2	59741388	59809772	19	18	52.78	51.43	1.35	1	1.0547264415663	0.376052382660902	2.96391280419548
chr2	59809772	60155298	19	18	52.78	51.43	1.35	1	1.0547264415663	0.376052382660902	2.96391280419548
chr2	60155298	60285375	19	18	52.78	51.43	1.35	1	1.0547264415663	0.376052382660902	2.96391280419548
chr2	60285375	60537865	19	18	52.78	51.43	1.35	1	1.0547264415663	0.376052382660902	2.96391280419548
chr2	60537865	60555775	19	18	52.78	51.43	1.35	1	1.0547264415663	0.376052382660902	2.96391280419548
chr2	60555775	60561535	18	18	50	51.43	-1.43	1	0.945224118906481	0.336598382699738	2.64826300314821
chr2	60561535	60850875	18	17	50	48.57	1.43	1	1.05795015171311	0.377606000163586	2.97089959844534
chr2	60850875	60884800	18	17	50	48.57	1.43	1	1.05795015171311	0.377606000163586	2.97089959844534
chr2	60884800	60936164	18	17	50	48.57	1.43	1	1.05795015171311	0.377606000163586	2.97089959844534
chr2	60936164	60997427	18	17	50	48.57	1.43	1	1.05795015171311	0.377606000163586	2.97089959844534
chr2	60997427	61095762	18	17	50	48.57	1.43	1	1.05795015171311	0.377606000163586	2.97089959844534
chr2	61095762	61204320	18	17	50	48.57	1.43	1	1.05795015171311	0.377606000163586	2.97089959844534
chr2	61204320	62069226	18	17	50	48.57	1.43	1	1.05795015171311	0.377606000163586	2.97089959844534
chr2	62069226	63490317	19	17	52.78	48.57	4.21	0.813885318003005	1.18057905853638	0.421907576131163	3.3248637252763
chr2	63490317	63575875	21	18	58.33	51.43	6.9	0.636530620286469	1.31699595415428	0.468288676905681	3.74367915269263
chr2	63575875	63632089	19	17	52.78	48.57	4.21	0.813885318003005	1.18057905853638	0.421907576131163	3.3248637252763
chr2	63632089	64542248	19	17	52.78	48.57	4.21	0.813885318003005	1.18057905853638	0.421907576131163	3.3248637252763
chr2	64542248	64547286	19	17	52.78	48.57	4.21	0.813885318003005	1.18057905853638	0.421907576131163	3.3248637252763
chr2	64547286	64639559	19	18	52.78	51.43	1.35	1	1.0547264415663	0.376052382660902	2.96391280419548
chr2	64639559	64699695	19	18	52.78	51.43	1.35	1	1.0547264415663	0.376052382660902	2.96391280419548
chr2	64699695	64824729	19	18	52.78	51.43	1.35	1	1.0547264415663	0.376052382660902	2.96391280419548
chr2	64824729	64836973	19	18	52.78	51.43	1.35	1	1.0547264415663	0.376052382660902	2.96391280419548
chr2	64836973	64993360	20	18	55.56	51.43	4.13	0.813605446300753	1.17779057752205	0.419729043339152	3.32561001727514
chr2	64993360	65716030	20	18	55.56	51.43	4.13	0.813605446300753	1.17779057752205	0.419729043339152	3.32561001727514
chr2	65716030	66150120	19	18	52.78	51.43	1.35	1	1.0547264415663	0.376052382660902	2.96391280419548
chr2	66150120	66258681	19	18	52.78	51.43	1.35	1	1.0547264415663	0.376052382660902	2.96391280419548
chr2	66258681	67287516	19	18	52.78	51.43	1.35	1	1.0547264415663	0.376052382660902	2.96391280419548
chr2	67287516	67305776	19	17	52.78	48.57	4.21	0.813885318003005	1.18057905853638	0.421907576131163	3.3248637252763
chr2	67305776	67446675	20	17	55.56	48.57	6.99	0.637566145584799	1.318278698841	0.470893428891204	3.73001277761844
chr2	67446675	68165858	20	17	55.56	48.57	6.99	0.637566145584799	1.318278698841	0.470893428891204	3.73001277761844
chr2	68165858	68261103	20	17	55.56	48.57	6.99	0.637566145584799	1.318278698841	0.470893428891204	3.73001277761844
chr2	68261103	68794639	20	17	55.56	48.57	6.99	0.637566145584799	1.318278698841	0.470893428891204	3.73001277761844
chr2	68794639	69329662	20	17	55.56	48.57	6.99	0.637566145584799	1.318278698841	0.470893428891204	3.73001277761844
chr2	69329662	69422894	20	17	55.56	48.57	6.99	0.637566145584799	1.318278698841	0.470893428891204	3.73001277761844
chr2	69422894	69519954	20	17	55.56	48.57	6.99	0.637566145584799	1.318278698841	0.470893428891204	3.73001277761844
chr2	69519954	69520333	19	17	52.78	48.57	4.21	0.813885318003005	1.18057905853638	0.421907576131163	3.3248637252763
chr2	69520333	69691968	20	17	55.56	48.57	6.99	0.637566145584799	1.318278698841	0.470893428891204	3.73001277761844
chr2	69691968	69695202	20	17	55.56	48.57	6.99	0.637566145584799	1.318278698841	0.470893428891204	3.73001277761844
chr2	69695202	69706387	20	17	55.56	48.57	6.99	0.637566145584799	1.318278698841	0.470893428891204	3.73001277761844
chr2	69706387	69745765	20	17	55.56	48.57	6.99	0.637566145584799	1.318278698841	0.470893428891204	3.73001277761844
chr2	69745765	70000067	20	17	55.56	48.57	6.99	0.637566145584799	1.318278698841	0.470893428891204	3.73001277761844
chr2	70000067	70025265	20	17	55.56	48.57	6.99	0.637566145584799	1.318278698841	0.470893428891204	3.73001277761844
chr2	70025265	70156855	20	17	55.56	48.57	6.99	0.637566145584799	1.318278698841	0.470893428891204	3.73001277761844
chr2	70156855	70163668	20	17	55.56	48.57	6.99	0.637566145584799	1.318278698841	0.470893428891204	3.73001277761844
chr2	70163668	70592822	20	17	55.56	48.57	6.99	0.637566145584799	1.318278698841	0.470893428891204	3.73001277761844
chr2	70592822	70658031	20	17	55.56	48.57	6.99	0.637566145584799	1.318278698841	0.470893428891204	3.73001277761844
chr2	70658031	70764010	20	17	55.56	48.57	6.99	0.637566145584799	1.318278698841	0.470893428891204	3.73001277761844
chr2	70764010	70817430	20	17	55.56	48.57	6.99	0.637566145584799	1.318278698841	0.470893428891204	3.73001277761844
chr2	70817430	70845254	20	17	55.56	48.57	6.99	0.637566145584799	1.318278698841	0.470893428891204	3.73001277761844
chr2	70845254	70943523	21	17	58.33	48.57	9.76	0.479130774940439	1.47406843959851	0.525409322634311	4.19973455754946
chr2	70943523	70990020	21	17	58.33	48.57	9.76	0.479130774940439	1.47406843959851	0.525409322634311	4.19973455754946
chr2	70990020	71043836	21	17	58.33	48.57	9.76	0.479130774940439	1.47406843959851	0.525409322634311	4.19973455754946
chr2	71043836	71053664	21	17	58.33	48.57	9.76	0.479130774940439	1.47406843959851	0.525409322634311	4.19973455754946
chr2	71053664	71232309	21	17	58.33	48.57	9.76	0.479130774940439	1.47406843959851	0.525409322634311	4.19973455754946
chr2	71232309	71308811	21	17	58.33	48.57	9.76	0.479130774940439	1.47406843959851	0.525409322634311	4.19973455754946
chr2	71308811	71703868	21	17	58.33	48.57	9.76	0.479130774940439	1.47406843959851	0.525409322634311	4.19973455754946
chr2	71703868	71822904	21	17	58.33	48.57	9.76	0.479130774940439	1.47406843959851	0.525409322634311	4.19973455754946
chr2	71822904	71982998	21	17	58.33	48.57	9.76	0.479130774940439	1.47406843959851	0.525409322634311	4.19973455754946
chr2	71982998	72038566	21	17	58.33	48.57	9.76	0.479130774940439	1.47406843959851	0.525409322634311	4.19973455754946
chr2	72038566	72191516	21	17	58.33	48.57	9.76	0.479130774940439	1.47406843959851	0.525409322634311	4.19973455754946
chr2	72191516	72281325	21	17	58.33	48.57	9.76	0.479130774940439	1.47406843959851	0.525409322634311	4.19973455754946
chr2	72281325	72542542	21	17	58.33	48.57	9.76	0.479130774940439	1.47406843959851	0.525409322634311	4.19973455754946
chr2	72542542	74143097	20	17	55.56	48.57	6.99	0.637566145584799	1.318278698841	0.470893428891204	3.73001277761844
chr2	74143097	74369126	20	17	55.56	48.57	6.99	0.637566145584799	1.318278698841	0.470893428891204	3.73001277761844
chr2	74369126	74521431	20	17	55.56	48.57	6.99	0.637566145584799	1.318278698841	0.470893428891204	3.73001277761844
chr2	74521431	74969776	20	17	55.56	48.57	6.99	0.637566145584799	1.318278698841	0.470893428891204	3.73001277761844
chr2	74969776	74974194	19	17	52.78	48.57	4.21	0.813885318003005	1.18057905853638	0.421907576131163	3.3248637252763
chr2	74974194	74993553	19	17	52.78	48.57	4.21	0.813885318003005	1.18057905853638	0.421907576131163	3.3248637252763
chr2	74993553	75037222	19	17	52.78	48.57	4.21	0.813885318003005	1.18057905853638	0.421907576131163	3.3248637252763
chr2	75037222	75129324	19	17	52.78	48.57	4.21	0.813885318003005	1.18057905853638	0.421907576131163	3.3248637252763
chr2	75129324	75373877	19	17	52.78	48.57	4.21	0.813885318003005	1.18057905853638	0.421907576131163	3.3248637252763
chr2	75373877	75490013	19	17	52.78	48.57	4.21	0.813885318003005	1.18057905853638	0.421907576131163	3.3248637252763
chr2	75490013	75561623	19	17	52.78	48.57	4.21	0.813885318003005	1.18057905853638	0.421907576131163	3.3248637252763
chr2	75561623	75574008	19	17	52.78	48.57	4.21	0.813885318003005	1.18057905853638	0.421907576131163	3.3248637252763
chr2	75574008	75618718	19	17	52.78	48.57	4.21	0.813885318003005	1.18057905853638	0.421907576131163	3.3248637252763
chr2	75618718	75629204	19	17	52.78	48.57	4.21	0.813885318003005	1.18057905853638	0.421907576131163	3.3248637252763
chr2	75629204	75903693	19	17	52.78	48.57	4.21	0.813885318003005	1.18057905853638	0.421907576131163	3.3248637252763
chr2	75903693	76384042	19	16	52.78	45.71	7.07	0.637566145584798	1.32188867372744	0.472613260558819	3.73795783594108
chr2	76384042	76387100	19	16	52.78	45.71	7.07	0.637566145584798	1.32188867372744	0.472613260558819	3.73795783594108
chr2	76387100	76418726	19	16	52.78	45.71	7.07	0.637566145584798	1.32188867372744	0.472613260558819	3.73795783594108
chr2	76418726	76890881	19	16	52.78	45.71	7.07	0.637566145584798	1.32188867372744	0.472613260558819	3.73795783594108
chr2	76890881	77480934	20	16	55.56	45.71	9.85	0.479806886052719	1.47604960001064	0.527519636145628	4.19422584859073
chr2	77480934	77590314	20	16	55.56	45.71	9.85	0.479806886052719	1.47604960001064	0.527519636145628	4.19422584859073
chr2	77590314	79011949	20	16	55.56	45.71	9.85	0.479806886052719	1.47604960001064	0.527519636145628	4.19422584859073
chr2	79011949	79141718	20	16	55.56	45.71	9.85	0.479806886052719	1.47604960001064	0.527519636145628	4.19422584859073
chr2	79141718	79190433	20	16	55.56	45.71	9.85	0.479806886052719	1.47604960001064	0.527519636145628	4.19422584859073
chr2	79190433	79561829	19	16	52.78	45.71	7.07	0.637566145584798	1.32188867372744	0.472613260558819	3.73795783594108
chr2	79561829	79567971	19	16	52.78	45.71	7.07	0.637566145584798	1.32188867372744	0.472613260558819	3.73795783594108
chr2	79567971	79568825	19	16	52.78	45.71	7.07	0.637566145584798	1.32188867372744	0.472613260558819	3.73795783594108
chr2	79568825	79591357	20	16	55.56	45.71	9.85	0.479806886052719	1.47604960001064	0.527519636145628	4.19422584859073
chr2	79591357	79622974	20	16	55.56	45.71	9.85	0.479806886052719	1.47604960001064	0.527519636145628	4.19422584859073
chr2	79622974	79629951	19	16	52.78	45.71	7.07	0.637566145584798	1.32188867372744	0.472613260558819	3.73795783594108
chr2	79629951	79700601	19	16	52.78	45.71	7.07	0.637566145584798	1.32188867372744	0.472613260558819	3.73795783594108
chr2	79700601	79907578	19	16	52.78	45.71	7.07	0.637566145584798	1.32188867372744	0.472613260558819	3.73795783594108
chr2	79907578	79986154	19	16	52.78	45.71	7.07	0.637566145584798	1.32188867372744	0.472613260558819	3.73795783594108
chr2	79986154	80128767	19	16	52.78	45.71	7.07	0.637566145584798	1.32188867372744	0.472613260558819	3.73795783594108
chr2	80128767	80195679	19	16	52.78	45.71	7.07	0.637566145584798	1.32188867372744	0.472613260558819	3.73795783594108
chr2	80195679	80198513	19	16	52.78	45.71	7.07	0.637566145584798	1.32188867372744	0.472613260558819	3.73795783594108
chr2	80198513	80475822	19	16	52.78	45.71	7.07	0.637566145584798	1.32188867372744	0.472613260558819	3.73795783594108
chr2	80475822	80803690	19	16	52.78	45.71	7.07	0.637566145584798	1.32188867372744	0.472613260558819	3.73795783594108
chr2	80803690	80809532	19	16	52.78	45.71	7.07	0.637566145584798	1.32188867372744	0.472613260558819	3.73795783594108
chr2	80809532	80915659	19	16	52.78	45.71	7.07	0.637566145584798	1.32188867372744	0.472613260558819	3.73795783594108
chr2	80915659	81086146	19	16	52.78	45.71	7.07	0.637566145584798	1.32188867372744	0.472613260558819	3.73795783594108
chr2	81086146	81086664	19	16	52.78	45.71	7.07	0.637566145584798	1.32188867372744	0.472613260558819	3.73795783594108
chr2	81086664	81477008	19	16	52.78	45.71	7.07	0.637566145584798	1.32188867372744	0.472613260558819	3.73795783594108
chr2	81477008	81507066	19	17	52.78	48.57	4.21	0.813885318003005	1.18057905853638	0.421907576131163	3.3248637252763
chr2	81507066	81595997	18	17	50	48.57	1.43	1	1.05795015171311	0.377606000163586	2.97089959844534
chr2	81595997	81615525	18	16	50	45.71	4.29	0.813605446300754	1.18462050800793	0.42299992533849	3.34058201642966
chr2	81615525	81620232	18	16	50	45.71	4.29	0.813605446300754	1.18462050800793	0.42299992533849	3.34058201642966
chr2	81620232	82169561	19	16	52.78	45.71	7.07	0.637566145584798	1.32188867372744	0.472613260558819	3.73795783594108
chr2	82169561	82239422	19	16	52.78	45.71	7.07	0.637566145584798	1.32188867372744	0.472613260558819	3.73795783594108
chr2	82239422	82247599	19	16	52.78	45.71	7.07	0.637566145584798	1.32188867372744	0.472613260558819	3.73795783594108
chr2	82247599	82250253	19	16	52.78	45.71	7.07	0.637566145584798	1.32188867372744	0.472613260558819	3.73795783594108
chr2	82250253	82347515	19	16	52.78	45.71	7.07	0.637566145584798	1.32188867372744	0.472613260558819	3.73795783594108
chr2	82347515	82427485	19	16	52.78	45.71	7.07	0.637566145584798	1.32188867372744	0.472613260558819	3.73795783594108
chr2	82427485	82480237	19	16	52.78	45.71	7.07	0.637566145584798	1.32188867372744	0.472613260558819	3.73795783594108
chr2	82480237	82499929	19	16	52.78	45.71	7.07	0.637566145584798	1.32188867372744	0.472613260558819	3.73795783594108
chr2	82499929	82587502	19	16	52.78	45.71	7.07	0.637566145584798	1.32188867372744	0.472613260558819	3.73795783594108
chr2	82587502	82612437	19	16	52.78	45.71	7.07	0.637566145584798	1.32188867372744	0.472613260558819	3.73795783594108
chr2	82612437	83028067	19	16	52.78	45.71	7.07	0.637566145584798	1.32188867372744	0.472613260558819	3.73795783594108
chr2	83028067	83108889	19	16	52.78	45.71	7.07	0.637566145584798	1.32188867372744	0.472613260558819	3.73795783594108
chr2	83108889	83123007	19	16	52.78	45.71	7.07	0.637566145584798	1.32188867372744	0.472613260558819	3.73795783594108
chr2	83123007	83157223	19	16	52.78	45.71	7.07	0.637566145584798	1.32188867372744	0.472613260558819	3.73795783594108
chr2	83157223	83248826	19	16	52.78	45.71	7.07	0.637566145584798	1.32188867372744	0.472613260558819	3.73795783594108
chr2	83248826	83352636	19	16	52.78	45.71	7.07	0.637566145584798	1.32188867372744	0.472613260558819	3.73795783594108
chr2	83352636	83370618	19	16	52.78	45.71	7.07	0.637566145584798	1.32188867372744	0.472613260558819	3.73795783594108
chr2	83370618	83378010	19	16	52.78	45.71	7.07	0.637566145584798	1.32188867372744	0.472613260558819	3.73795783594108
chr2	83378010	83378139	19	16	52.78	45.71	7.07	0.637566145584798	1.32188867372744	0.472613260558819	3.73795783594108
chr2	83378139	83480155	19	16	52.78	45.71	7.07	0.637566145584798	1.32188867372744	0.472613260558819	3.73795783594108
chr2	83480155	83484166	19	16	52.78	45.71	7.07	0.637566145584798	1.32188867372744	0.472613260558819	3.73795783594108
chr2	83484166	83485878	19	16	52.78	45.71	7.07	0.637566145584798	1.32188867372744	0.472613260558819	3.73795783594108
chr2	83485878	83535644	19	16	52.78	45.71	7.07	0.637566145584798	1.32188867372744	0.472613260558819	3.73795783594108
chr2	83535644	83592556	19	16	52.78	45.71	7.07	0.637566145584798	1.32188867372744	0.472613260558819	3.73795783594108
chr2	83592556	83595248	19	16	52.78	45.71	7.07	0.637566145584798	1.32188867372744	0.472613260558819	3.73795783594108
chr2	83595248	83598265	19	16	52.78	45.71	7.07	0.637566145584798	1.32188867372744	0.472613260558819	3.73795783594108
chr2	83598265	83655661	19	16	52.78	45.71	7.07	0.637566145584798	1.32188867372744	0.472613260558819	3.73795783594108
chr2	83655661	83656129	19	16	52.78	45.71	7.07	0.637566145584798	1.32188867372744	0.472613260558819	3.73795783594108
chr2	83656129	83691308	19	16	52.78	45.71	7.07	0.637566145584798	1.32188867372744	0.472613260558819	3.73795783594108
chr2	83691308	83694539	19	16	52.78	45.71	7.07	0.637566145584798	1.32188867372744	0.472613260558819	3.73795783594108
chr2	83694539	83861201	19	16	52.78	45.71	7.07	0.637566145584798	1.32188867372744	0.472613260558819	3.73795783594108
chr2	83861201	83876194	19	16	52.78	45.71	7.07	0.637566145584798	1.32188867372744	0.472613260558819	3.73795783594108
chr2	83876194	83882654	19	16	52.78	45.71	7.07	0.637566145584798	1.32188867372744	0.472613260558819	3.73795783594108
chr2	83882654	83890645	19	16	52.78	45.71	7.07	0.637566145584798	1.32188867372744	0.472613260558819	3.73795783594108
chr2	83890645	83905826	19	16	52.78	45.71	7.07	0.637566145584798	1.32188867372744	0.472613260558819	3.73795783594108
chr2	83905826	83982293	20	16	55.56	45.71	9.85	0.479806886052719	1.47604960001064	0.527519636145628	4.19422584859073
chr2	83982293	84044115	20	16	55.56	45.71	9.85	0.479806886052719	1.47604960001064	0.527519636145628	4.19422584859073
chr2	84044115	84056243	20	16	55.56	45.71	9.85	0.479806886052719	1.47604960001064	0.527519636145628	4.19422584859073
chr2	84056243	84203165	19	16	52.78	45.71	7.07	0.637566145584798	1.32188867372744	0.472613260558819	3.73795783594108
chr2	84203165	84209949	19	16	52.78	45.71	7.07	0.637566145584798	1.32188867372744	0.472613260558819	3.73795783594108
chr2	84209949	84245341	19	16	52.78	45.71	7.07	0.637566145584798	1.32188867372744	0.472613260558819	3.73795783594108
chr2	84245341	84251690	19	16	52.78	45.71	7.07	0.637566145584798	1.32188867372744	0.472613260558819	3.73795783594108
chr2	84251690	84280552	19	16	52.78	45.71	7.07	0.637566145584798	1.32188867372744	0.472613260558819	3.73795783594108
chr2	84280552	84310031	19	16	52.78	45.71	7.07	0.637566145584798	1.32188867372744	0.472613260558819	3.73795783594108
chr2	84310031	84326859	19	16	52.78	45.71	7.07	0.637566145584798	1.32188867372744	0.472613260558819	3.73795783594108
chr2	84326859	84341922	19	16	52.78	45.71	7.07	0.637566145584798	1.32188867372744	0.472613260558819	3.73795783594108
chr2	84341922	84387948	19	17	52.78	48.57	4.21	0.813885318003005	1.18057905853638	0.421907576131163	3.3248637252763
chr2	84387948	84392986	19	17	52.78	48.57	4.21	0.813885318003005	1.18057905853638	0.421907576131163	3.3248637252763
chr2	84392986	84410961	19	17	52.78	48.57	4.21	0.813885318003005	1.18057905853638	0.421907576131163	3.3248637252763
chr2	84410961	84427251	19	17	52.78	48.57	4.21	0.813885318003005	1.18057905853638	0.421907576131163	3.3248637252763
chr2	84427251	84431744	19	17	52.78	48.57	4.21	0.813885318003005	1.18057905853638	0.421907576131163	3.3248637252763
chr2	84431744	84507540	19	17	52.78	48.57	4.21	0.813885318003005	1.18057905853638	0.421907576131163	3.3248637252763
chr2	84507540	84535082	20	17	55.56	48.57	6.99	0.637566145584799	1.318278698841	0.470893428891204	3.73001277761844
chr2	84535082	84556528	20	17	55.56	48.57	6.99	0.637566145584799	1.318278698841	0.470893428891204	3.73001277761844
chr2	84556528	84603849	20	17	55.56	48.57	6.99	0.637566145584799	1.318278698841	0.470893428891204	3.73001277761844
chr2	84603849	85066059	20	17	55.56	48.57	6.99	0.637566145584799	1.318278698841	0.470893428891204	3.73001277761844
chr2	85066059	85068516	20	17	55.56	48.57	6.99	0.637566145584799	1.318278698841	0.470893428891204	3.73001277761844
chr2	85068516	85105355	20	17	55.56	48.57	6.99	0.637566145584799	1.318278698841	0.470893428891204	3.73001277761844
chr2	85105355	85128491	20	17	55.56	48.57	6.99	0.637566145584799	1.318278698841	0.470893428891204	3.73001277761844
chr2	85128491	85135599	19	17	52.78	48.57	4.21	0.813885318003005	1.18057905853638	0.421907576131163	3.3248637252763
chr2	85135599	85146018	19	16	52.78	45.71	7.07	0.637566145584798	1.32188867372744	0.472613260558819	3.73795783594108
[truncated: 17,416 more rows]
