# Supplementary material for: 1p36 deletion is a marker for tumour dissemination in microsatellite stable stage II-III colon cancer
Source: BMC Cancer. 2014 Nov 24;14:872. doi: 10.1186/1471-2407-14-872 (PMC4251789; doi:10.1186/1471-2407-14-872)
Supplement: Supplementary file 1 — Additional file 1: This file includes supplementary figures, genome-wide copy number estimates and statistics. (ZIP 5 MB) [file 12885_2014_5046_MOESM1_ESM.zip › Supplementary Data/MSS statistics Stage II-III/Absolute Loss.Recurrence (SII&SIII excl MSI-H).No recurrence (SII&SIII excl MSI-H).txt]

Chromosome	Start (hg19)	End (hg19)	Observations in G1	Observations in G2	Frequency G1 (%)	Frequency G2 (%)	Frequency difference	Fisher's Exact test p-value	Odds Ratio	Lower 95% CI	Upper 95% CI
chr1	0	1282669	6	2	16.67	5.71	10.96	0.260319768157189	3.24808343718923	0.528254540441711	35.3032732516706
chr1	1282669	3728424	6	3	16.67	8.57	8.1	0.478182829317541	2.11118686920326	0.406717926364721	14.2184726622909
chr1	3728424	4585274	7	3	19.44	8.57	10.87	0.307004709834407	2.54159386659279	0.519408622309635	16.656208609525
chr1	4585274	5960887	8	3	22.22	8.57	13.65	0.188678820790766	3.00167214810172	0.640533613740392	19.2661460674227
chr1	5960887	8160476	8	3	22.22	8.57	13.65	0.188678820790766	3.00167214810172	0.640533613740392	19.2661460674227
chr1	8160476	8490495	8	4	22.22	11.43	10.79	0.34337537245028	2.18998599614047	0.517532388588746	11.0577538993314
chr1	8490495	8704800	8	4	22.22	11.43	10.79	0.34337537245028	2.18998599614047	0.517532388588746	11.0577538993314
chr1	8704800	9355434	8	4	22.22	11.43	10.79	0.34337537245028	2.18998599614047	0.517532388588746	11.0577538993314
chr1	9355434	11131044	8	3	22.22	8.57	13.65	0.188678820790766	3.00167214810172	0.640533613740392	19.2661460674227
chr1	11131044	14397977	9	3	25	8.57	16.43	0.111330544961008	3.4947191108833	0.770520076618529	22.0769694119604
chr1	14397977	14500729	9	3	25	8.57	16.43	0.111330544961008	3.4947191108833	0.770520076618529	22.0769694119604
chr1	14500729	17792373	9	3	25	8.57	16.43	0.111330544961008	3.4947191108833	0.770520076618529	22.0769694119604
chr1	17792373	24903069	10	3	27.78	8.57	19.21	0.0632027288891593	4.02447281976169	0.910075542415223	25.109264768432
chr1	24903069	25530550	9	3	25	8.57	16.43	0.111330544961008	3.4947191108833	0.770520076618529	22.0769694119604
chr1	25530550	25532279	10	3	27.78	8.57	19.21	0.0632027288891593	4.02447281976169	0.910075542415223	25.109264768432
chr1	25532279	25540843	10	5	27.78	14.29	13.49	0.245361308953736	2.28083243733617	0.613509672375853	9.65852304290585
chr1	25540843	25552210	10	6	27.78	17.14	10.64	0.395709473738648	1.84286488716045	0.520428389447835	7.09011194817576
chr1	25552210	25554856	10	8	27.78	22.86	4.92	0.786084717925075	1.29330859928208	0.389086339321804	4.42533288699388
chr1	25554856	25557631	10	9	27.78	25.71	2.07	1	1.10946299292846	0.340902421822244	3.65558608156431
chr1	25557631	25654244	10	10	27.78	28.57	-0.789999999999999	1	0.962053552381551	0.300530124663063	3.07820786265804
chr1	25654244	25662109	9	8	25	22.86	2.14	1	1.12313487070713	0.328292330420456	3.90558952891993
chr1	25662109	25668249	9	7	25	20	5	0.777546082716202	1.32793707789714	0.377809554626409	4.85135331187168
chr1	25668249	25675619	9	5	25	14.29	10.71	0.372321981438773	1.9807107571957	0.51843568449073	8.5097855381755
chr1	25675619	25678369	9	4	25	11.43	13.57	0.219618131122669	2.54955054812157	0.623407652734731	12.6517270597952
chr1	25678369	26805030	9	3	25	8.57	16.43	0.111330544961008	3.4947191108833	0.770520076618529	22.0769694119604
chr1	26805030	27514462	9	4	25	11.43	13.57	0.219618131122669	2.54955054812157	0.623407652734731	12.6517270597952
chr1	27514462	29518176	8	4	22.22	11.43	10.79	0.34337537245028	2.18998599614047	0.517532388588746	11.0577538993314
chr1	29518176	31328384	8	3	22.22	8.57	13.65	0.188678820790766	3.00167214810172	0.640533613740392	19.2661460674227
chr1	31328384	32895256	7	3	19.44	8.57	10.87	0.307004709834407	2.54159386659279	0.519408622309635	16.656208609525
chr1	32895256	33301091	8	3	22.22	8.57	13.65	0.188678820790766	3.00167214810172	0.640533613740392	19.2661460674227
chr1	33301091	33678080	8	3	22.22	8.57	13.65	0.188678820790766	3.00167214810172	0.640533613740392	19.2661460674227
chr1	33678080	34173804	7	3	19.44	8.57	10.87	0.307004709834407	2.54159386659279	0.519408622309635	16.656208609525
chr1	34173804	34255575	7	3	19.44	8.57	10.87	0.307004709834407	2.54159386659279	0.519408622309635	16.656208609525
chr1	34255575	34868622	6	3	16.67	8.57	8.1	0.478182829317541	2.11118686920326	0.406717926364721	14.2184726622909
chr1	34868622	35044317	5	3	13.89	8.57	5.32	0.710101571843079	1.70749109272164	0.302222986488262	11.9414137423611
chr1	35044317	35048145	6	3	16.67	8.57	8.1	0.478182829317541	2.11118686920326	0.406717926364721	14.2184726622909
chr1	35048145	35072244	7	3	19.44	8.57	10.87	0.307004709834407	2.54159386659279	0.519408622309635	16.656208609525
chr1	35072244	35109386	7	4	19.44	11.43	8.01	0.514075015660779	1.85441691917432	0.418913196819917	9.57667879720766
chr1	35109386	35116045	6	4	16.67	11.43	5.24	0.734950008542243	1.54051356893632	0.327294645527406	8.19707781308093
chr1	35116045	35121695	5	4	13.89	11.43	2.46	1	1.24608440479419	0.242485335615073	6.90581566413616
chr1	35121695	35328335	5	3	13.89	8.57	5.32	0.710101571843079	1.70749109272164	0.302222986488262	11.9414137423611
chr1	35328335	36529749	4	3	11.11	8.57	2.54	1	1.32796318548847	0.206420602069668	9.79975833589666
chr1	36529749	39067670	3	3	8.33	8.57	-0.24	1	0.970109621724799	0.120772296973932	7.79194689799502
chr1	39067670	39787718	3	2	8.33	5.71	2.62	1	1.49154381095433	0.159897432906642	18.9412075903382
chr1	39787718	43105494	3	3	8.33	8.57	-0.24	1	0.970109621724799	0.120772296973932	7.79194689799502
chr1	43105494	43516289	3	2	8.33	5.71	2.62	1	1.49154381095433	0.159897432906642	18.9412075903382
chr1	43516289	43613782	3	3	8.33	8.57	-0.24	1	0.970109621724799	0.120772296973932	7.79194689799502
chr1	43613782	45801102	3	2	8.33	5.71	2.62	1	1.49154381095433	0.159897432906642	18.9412075903382
chr1	45801102	45894584	3	2	8.33	5.71	2.62	1	1.49154381095433	0.159897432906642	18.9412075903382
chr1	45894584	46035615	4	2	11.11	5.71	5.4	0.673707396879656	2.04215494105879	0.270856827605303	24.0587693564094
chr1	46035615	46111944	4	2	11.11	5.71	5.4	0.673707396879656	2.04215494105879	0.270856827605303	24.0587693564094
chr1	46111944	46245317	4	2	11.11	5.71	5.4	0.673707396879656	2.04215494105879	0.270856827605303	24.0587693564094
chr1	46245317	46546873	4	2	11.11	5.71	5.4	0.673707396879656	2.04215494105879	0.270856827605303	24.0587693564094
chr1	46546873	46606982	4	2	11.11	5.71	5.4	0.673707396879656	2.04215494105879	0.270856827605303	24.0587693564094
chr1	46606982	46608589	4	2	11.11	5.71	5.4	0.673707396879656	2.04215494105879	0.270856827605303	24.0587693564094
chr1	46608589	47099694	3	2	8.33	5.71	2.62	1	1.49154381095433	0.159897432906642	18.9412075903382
chr1	47099694	49757876	3	2	8.33	5.71	2.62	1	1.49154381095433	0.159897432906642	18.9412075903382
chr1	49757876	49982200	3	3	8.33	8.57	-0.24	1	0.970109621724799	0.120772296973932	7.79194689799502
chr1	49982200	50151395	3	2	8.33	5.71	2.62	1	1.49154381095433	0.159897432906642	18.9412075903382
chr1	50151395	50238748	3	3	8.33	8.57	-0.24	1	0.970109621724799	0.120772296973932	7.79194689799502
chr1	50238748	50306324	3	4	8.33	11.43	-3.1	0.710101571843079	0.708023732626289	0.0959378536038272	4.55477786002335
chr1	50306324	50387962	4	4	11.11	11.43	-0.32	1	0.969174743411851	0.164949539036862	5.69565612435485
chr1	50387962	50434686	4	3	11.11	8.57	2.54	1	1.32796318548847	0.206420602069668	9.79975833589666
chr1	50434686	50457146	4	2	11.11	5.71	5.4	0.673707396879656	2.04215494105879	0.270856827605303	24.0587693564094
chr1	50457146	50709469	3	2	8.33	5.71	2.62	1	1.49154381095433	0.159897432906642	18.9412075903382
chr1	50709469	51028699	4	2	11.11	5.71	5.4	0.673707396879656	2.04215494105879	0.270856827605303	24.0587693564094
chr1	51028699	51137259	4	3	11.11	8.57	2.54	1	1.32796318548847	0.206420602069668	9.79975833589666
chr1	51137259	51640515	4	2	11.11	5.71	5.4	0.673707396879656	2.04215494105879	0.270856827605303	24.0587693564094
chr1	51640515	53021287	4	2	11.11	5.71	5.4	0.673707396879656	2.04215494105879	0.270856827605303	24.0587693564094
chr1	53021287	53041459	3	2	8.33	5.71	2.62	1	1.49154381095433	0.159897432906642	18.9412075903382
chr1	53041459	53120254	2	2	5.56	5.71	-0.15	1	0.970989459292116	0.0667689241715733	14.12046751773
chr1	53120254	53484494	3	2	8.33	5.71	2.62	1	1.49154381095433	0.159897432906642	18.9412075903382
chr1	53484494	57283593	2	2	5.56	5.71	-0.15	1	0.970989459292116	0.0667689241715733	14.12046751773
chr1	57283593	58359097	2	2	5.56	5.71	-0.15	1	0.970989459292116	0.0667689241715733	14.12046751773
chr1	58359097	58434027	1	2	2.78	5.71	-2.93	0.614206981016534	0.476293222585017	0.00777852251929019	9.55257413461097
chr1	58434027	64085696	2	2	5.56	5.71	-0.15	1	0.970989459292116	0.0667689241715733	14.12046751773
chr1	64085696	64189965	2	3	5.56	8.57	-3.01	0.673707396879656	0.631553326711683	0.0497270173932884	5.89114934397757
chr1	64189965	65272687	2	2	5.56	5.71	-0.15	1	0.970989459292116	0.0667689241715733	14.12046751773
chr1	65272687	65420978	2	3	5.56	8.57	-3.01	0.673707396879656	0.631553326711683	0.0497270173932884	5.89114934397757
chr1	65420978	65464905	3	3	8.33	8.57	-0.24	1	0.970109621724799	0.120772296973932	7.79194689799502
chr1	65464905	65906513	3	2	8.33	5.71	2.62	1	1.49154381095433	0.159897432906642	18.9412075903382
chr1	65906513	66063207	3	2	8.33	5.71	2.62	1	1.49154381095433	0.159897432906642	18.9412075903382
chr1	66063207	66224015	3	2	8.33	5.71	2.62	1	1.49154381095433	0.159897432906642	18.9412075903382
chr1	66224015	66585810	3	2	8.33	5.71	2.62	1	1.49154381095433	0.159897432906642	18.9412075903382
chr1	66585810	66687749	3	3	8.33	8.57	-0.24	1	0.970109621724799	0.120772296973932	7.79194689799502
chr1	66687749	68504976	3	2	8.33	5.71	2.62	1	1.49154381095433	0.159897432906642	18.9412075903382
chr1	68504976	70232225	3	2	8.33	5.71	2.62	1	1.49154381095433	0.159897432906642	18.9412075903382
chr1	70232225	71153212	3	2	8.33	5.71	2.62	1	1.49154381095433	0.159897432906642	18.9412075903382
chr1	71153212	72273331	4	2	11.11	5.71	5.4	0.673707396879656	2.04215494105879	0.270856827605303	24.0587693564094
chr1	72273331	72380161	3	2	8.33	5.71	2.62	1	1.49154381095433	0.159897432906642	18.9412075903382
chr1	72380161	72760184	3	3	8.33	8.57	-0.24	1	0.970109621724799	0.120772296973932	7.79194689799502
chr1	72760184	72765894	2	3	5.56	8.57	-3.01	0.673707396879656	0.631553326711683	0.0497270173932884	5.89114934397757
chr1	72765894	72814597	0	2	0	5.71	-5.71	0.23943661971831	0	0	5.15089165288386
chr1	72814597	73008722	2	2	5.56	5.71	-0.15	1	0.970989459292116	0.0667689241715733	14.12046751773
chr1	73008722	73092629	3	2	8.33	5.71	2.62	1	1.49154381095433	0.159897432906642	18.9412075903382
chr1	73092629	77369226	2	2	5.56	5.71	-0.15	1	0.970989459292116	0.0667689241715733	14.12046751773
chr1	77369226	78426944	3	2	8.33	5.71	2.62	1	1.49154381095433	0.159897432906642	18.9412075903382
chr1	78426944	83106465	3	2	8.33	5.71	2.62	1	1.49154381095433	0.159897432906642	18.9412075903382
chr1	83106465	83124282	3	2	8.33	5.71	2.62	1	1.49154381095433	0.159897432906642	18.9412075903382
chr1	83124282	83129747	3	2	8.33	5.71	2.62	1	1.49154381095433	0.159897432906642	18.9412075903382
chr1	83129747	83190382	3	3	8.33	8.57	-0.24	1	0.970109621724799	0.120772296973932	7.79194689799502
chr1	83190382	83215881	3	3	8.33	8.57	-0.24	1	0.970109621724799	0.120772296973932	7.79194689799502
chr1	83215881	83247404	3	2	8.33	5.71	2.62	1	1.49154381095433	0.159897432906642	18.9412075903382
chr1	83247404	83573732	3	2	8.33	5.71	2.62	1	1.49154381095433	0.159897432906642	18.9412075903382
chr1	83573732	83798162	3	2	8.33	5.71	2.62	1	1.49154381095433	0.159897432906642	18.9412075903382
chr1	83798162	83890326	3	2	8.33	5.71	2.62	1	1.49154381095433	0.159897432906642	18.9412075903382
chr1	83890326	83986257	3	2	8.33	5.71	2.62	1	1.49154381095433	0.159897432906642	18.9412075903382
chr1	83986257	84856441	3	2	8.33	5.71	2.62	1	1.49154381095433	0.159897432906642	18.9412075903382
chr1	84856441	84926956	3	2	8.33	5.71	2.62	1	1.49154381095433	0.159897432906642	18.9412075903382
chr1	84926956	85290605	3	2	8.33	5.71	2.62	1	1.49154381095433	0.159897432906642	18.9412075903382
chr1	85290605	96647807	3	2	8.33	5.71	2.62	1	1.49154381095433	0.159897432906642	18.9412075903382
chr1	96647807	101204569	3	3	8.33	8.57	-0.24	1	0.970109621724799	0.120772296973932	7.79194689799502
chr1	101204569	101356660	4	3	11.11	8.57	2.54	1	1.32796318548847	0.206420602069668	9.79975833589666
chr1	101356660	102655932	3	3	8.33	8.57	-0.24	1	0.970109621724799	0.120772296973932	7.79194689799502
chr1	102655932	102855854	3	4	8.33	11.43	-3.1	0.710101571843079	0.708023732626289	0.0959378536038272	4.55477786002335
chr1	102855854	106007458	3	3	8.33	8.57	-0.24	1	0.970109621724799	0.120772296973932	7.79194689799502
chr1	106007458	106050750	4	3	11.11	8.57	2.54	1	1.32796318548847	0.206420602069668	9.79975833589666
chr1	106050750	107092227	3	3	8.33	8.57	-0.24	1	0.970109621724799	0.120772296973932	7.79194689799502
chr1	107092227	109972717	2	3	5.56	8.57	-3.01	0.673707396879656	0.631553326711683	0.0497270173932884	5.89114934397757
chr1	109972717	110146364	2	3	5.56	8.57	-3.01	0.673707396879656	0.631553326711683	0.0497270173932884	5.89114934397757
chr1	110146364	110220332	2	3	5.56	8.57	-3.01	0.673707396879656	0.631553326711683	0.0497270173932884	5.89114934397757
chr1	110220332	110251150	1	3	2.78	8.57	-5.79	0.357011635027557	0.309535223935198	0.00565262673830883	4.07954080023825
chr1	110251150	111368243	2	3	5.56	8.57	-3.01	0.673707396879656	0.631553326711683	0.0497270173932884	5.89114934397757
chr1	111368243	111370452	2	6	5.56	17.14	-11.58	0.151388237577012	0.289141503289744	0.0265872184557245	1.77807878564237
chr1	111370452	111372421	2	7	5.56	20	-14.44	0.0846954637524141	0.239858442011533	0.022593624213122	1.39517578162037
chr1	111372421	111374823	3	7	8.33	20	-11.67	0.188678820790766	0.368742409047384	0.0562554549332934	1.80471469624657
chr1	111374823	111390153	4	7	11.11	20	-8.89	0.34337537245028	0.504868752083841	0.0977221910719268	2.23498815674569
chr1	111390153	111393615	4	4	11.11	11.43	-0.32	1	0.969174743411851	0.164949539036862	5.69565612435485
chr1	111393615	111394289	4	3	11.11	8.57	2.54	1	1.32796318548847	0.206420602069668	9.79975833589666
chr1	111394289	111395391	3	3	8.33	8.57	-0.24	1	0.970109621724799	0.120772296973932	7.79194689799502
chr1	111395391	112669058	2	3	5.56	8.57	-3.01	0.673707396879656	0.631553326711683	0.0497270173932884	5.89114934397757
chr1	112669058	112670396	3	3	8.33	8.57	-0.24	1	0.970109621724799	0.120772296973932	7.79194689799502
chr1	112670396	112672860	4	3	11.11	8.57	2.54	1	1.32796318548847	0.206420602069668	9.79975833589666
chr1	112672860	112676509	4	4	11.11	11.43	-0.32	1	0.969174743411851	0.164949539036862	5.69565612435485
chr1	112676509	112693006	4	5	11.11	14.29	-3.18	0.734950008542243	0.753046624341019	0.135853156438639	3.86957116394486
chr1	112693006	112696026	5	7	13.89	20	-6.11	0.541386958574459	0.649161371542554	0.144770676102969	2.69096905849812
chr1	112696026	112706216	7	7	19.44	20	-0.559999999999999	1	0.965982865371864	0.252463374935175	3.69539230315072
chr1	112706216	112707636	6	7	16.67	20	-3.33	0.766806928088708	0.802522994801141	0.196426305412446	3.17616940117966
chr1	112707636	112709063	5	7	13.89	20	-6.11	0.541386958574459	0.649161371542554	0.144770676102969	2.69096905849812
chr1	112709063	112710439	5	6	13.89	17.14	-3.25	0.753054516155478	0.782312725137668	0.168995973303119	3.45418365248352
chr1	112710439	112710699	4	6	11.11	17.14	-6.03	0.51407501566078	0.608461808286978	0.114326714584535	2.86405723890282
chr1	112710699	112711479	4	4	11.11	11.43	-0.32	1	0.969174743411851	0.164949539036862	5.69565612435485
chr1	112711479	112766255	3	4	8.33	11.43	-3.1	0.710101571843079	0.708023732626289	0.0959378536038272	4.55477786002335
chr1	112766255	115529216	2	3	5.56	8.57	-3.01	0.673707396879656	0.631553326711683	0.0497270173932884	5.89114934397757
chr1	115529216	115806086	1	3	2.78	8.57	-5.79	0.357011635027557	0.309535223935198	0.00565262673830883	4.07954080023825
chr1	115806086	117908799	2	3	5.56	8.57	-3.01	0.673707396879656	0.631553326711683	0.0497270173932884	5.89114934397757
chr1	117908799	118109526	1	3	2.78	8.57	-5.79	0.357011635027557	0.309535223935198	0.00565262673830883	4.07954080023825
chr1	118109526	118835965	2	3	5.56	8.57	-3.01	0.673707396879656	0.631553326711683	0.0497270173932884	5.89114934397757
chr1	118835965	118948887	1	3	2.78	8.57	-5.79	0.357011635027557	0.309535223935198	0.00565262673830883	4.07954080023825
chr1	118948887	119770729	1	2	2.78	5.71	-2.93	0.614206981016534	0.476293222585017	0.00777852251929019	9.55257413461097
chr1	119770729	121482991	0	2	0	5.71	-5.71	0.23943661971831	0	0	5.15089165288386
chr1	121482991	145759345	0	0	0	0	0	1	0	0	Inf
chr1	145759345	148913619	1	0	2.78	0	2.78	1	Inf	0.0249284024755085	Inf
chr1	148913619	148916125	1	1	2.78	2.86	-0.0800000000000001	1	0.971818977979115	0.0120435103940175	78.422351246068
chr1	148916125	149030666	1	2	2.78	5.71	-2.93	0.614206981016534	0.476293222585017	0.00777852251929019	9.55257413461097
chr1	149030666	149196437	3	2	8.33	5.71	2.62	1	1.49154381095433	0.159897432906642	18.9412075903382
chr1	149196437	149258054	2	2	5.56	5.71	-0.15	1	0.970989459292116	0.0667689241715733	14.12046751773
chr1	149258054	149324712	2	1	5.56	2.86	2.7	1	1.98123533145014	0.0987851618234858	121.317934765198
chr1	149324712	149362408	1	1	2.78	2.86	-0.0800000000000001	1	0.971818977979115	0.0120435103940175	78.422351246068
chr1	149362408	149387276	1	0	2.78	0	2.78	1	Inf	0.0249284024755085	Inf
chr1	149387276	150237853	0	0	0	0	0	1	0	0	Inf
chr1	150237853	152537988	0	1	0	2.86	-2.86	0.492957746478873	0	0	37.9171713058099
chr1	152537988	152538160	1	1	2.78	2.86	-0.0800000000000001	1	0.971818977979115	0.0120435103940175	78.422351246068
chr1	152538160	152545074	1	2	2.78	5.71	-2.93	0.614206981016534	0.476293222585017	0.00777852251929019	9.55257413461097
chr1	152545074	152547919	1	3	2.78	8.57	-5.79	0.357011635027557	0.309535223935198	0.00565262673830883	4.07954080023825
chr1	152547919	152547986	5	4	13.89	11.43	2.46	1	1.24608440479419	0.242485335615073	6.90581566413616
chr1	152547986	152548103	8	6	22.22	17.14	5.08	0.766806928088708	1.37469005844573	0.36418014961038	5.47523693433706
chr1	152548103	152551554	12	15	33.33	42.86	-9.53	0.468664307498009	0.670523685667713	0.227260718681213	1.94109400780266
chr1	152551554	152552058	13	16	36.11	45.71	-9.6	0.473625930815391	0.675014992600785	0.232590581050327	1.9257511505127
chr1	152552058	152552470	14	17	38.89	48.57	-9.68	0.477086621104776	0.677594516057322	0.236181343535313	1.9132364035232
chr1	152552470	152552923	14	18	38.89	51.43	-12.54	0.344216621786698	0.605369595947266	0.210591111941563	1.70526995813745
chr1	152552923	152555617	14	19	38.89	54.29	-15.4	0.237705448244272	0.540685806328205	0.187383499340014	1.52221387386888
chr1	152555617	152586558	14	20	38.89	57.14	-18.25	0.156700897839637	0.482384947625957	0.166196028108938	1.35984740691383
chr1	152586558	152586585	10	18	27.78	51.43	-23.65	0.0537112257288762	0.368668259128273	0.119846632271485	1.07925116993824
chr1	152586585	152588544	8	17	22.22	48.57	-26.35	0.0263076246394882	0.307903413460321	0.0936554022766496	0.940236537013326
chr1	152588544	152590536	3	6	8.33	17.14	-8.81	0.307004709834407	0.444426508454709	0.0659682763152353	2.30732077245554
chr1	152590536	152591118	2	5	5.56	14.29	-8.73	0.260319768157189	0.35795419025528	0.0318683371810072	2.38501193378822
chr1	152591118	152591326	1	4	2.78	11.43	-8.65	0.198663754101507	0.225675982703581	0.00437921880343052	2.44042306854721
chr1	152591326	152591500	0	3	0	8.57	-8.57	0.114513165952235	0	0	2.31044002532908
chr1	152591500	152592467	0	2	0	5.71	-5.71	0.23943661971831	0	0	5.15089165288386
chr1	152592467	152609961	0	1	0	2.86	-2.86	0.492957746478873	0	0	37.9171713058099
chr1	152609961	152690686	0	0	0	0	0	1	0	0	Inf
chr1	152690686	152698441	0	1	0	2.86	-2.86	0.492957746478873	0	0	37.9171713058099
chr1	152698441	152752940	0	2	0	5.71	-5.71	0.23943661971831	0	0	5.15089165288386
chr1	152752940	152756480	0	3	0	8.57	-8.57	0.114513165952235	0	0	2.31044002532908
chr1	152756480	152756656	2	5	5.56	14.29	-8.73	0.260319768157189	0.35795419025528	0.0318683371810072	2.38501193378822
chr1	152756656	152757248	3	5	8.33	14.29	-5.96	0.478182829317541	0.550092205427806	0.0786435713455224	3.10768609675551
chr1	152757248	152758684	3	6	8.33	17.14	-8.81	0.307004709834407	0.444426508454709	0.0659682763152353	2.30732077245554
chr1	152758684	152768111	4	6	11.11	17.14	-6.03	0.51407501566078	0.608461808286978	0.114326714584535	2.86405723890282
chr1	152768111	152778567	4	5	11.11	14.29	-3.18	0.734950008542243	0.753046624341019	0.135853156438639	3.86957116394486
chr1	152778567	152779500	4	4	11.11	11.43	-0.32	1	0.969174743411851	0.164949539036862	5.69565612435485
chr1	152779500	152780208	2	2	5.56	5.71	-0.15	1	0.970989459292116	0.0667689241715733	14.12046751773
chr1	152780208	152782123	1	2	2.78	5.71	-2.93	0.614206981016534	0.476293222585017	0.00777852251929019	9.55257413461097
chr1	152782123	152783925	1	1	2.78	2.86	-0.0800000000000001	1	0.971818977979115	0.0120435103940175	78.422351246068
chr1	152783925	152854283	0	1	0	2.86	-2.86	0.492957746478873	0	0	37.9171713058099
chr1	152854283	153324858	0	0	0	0	0	1	0	0	Inf
chr1	153324858	157250191	0	1	0	2.86	-2.86	0.492957746478873	0	0	37.9171713058099
chr1	157250191	158434898	0	0	0	0	0	1	0	0	Inf
chr1	158434898	158516041	0	1	0	2.86	-2.86	0.492957746478873	0	0	37.9171713058099
chr1	158516041	160832603	0	0	0	0	0	1	0	0	Inf
chr1	160832603	160991098	0	1	0	2.86	-2.86	0.492957746478873	0	0	37.9171713058099
chr1	160991098	176780020	0	0	0	0	0	1	0	0	Inf
chr1	176780020	177017426	1	0	2.78	0	2.78	1	Inf	0.0249284024755085	Inf
chr1	177017426	177117753	1	0	2.78	0	2.78	1	Inf	0.0249284024755085	Inf
chr1	177117753	177234213	1	0	2.78	0	2.78	1	Inf	0.0249284024755085	Inf
chr1	177234213	177986778	1	0	2.78	0	2.78	1	Inf	0.0249284024755085	Inf
chr1	177986778	183510476	0	0	0	0	0	1	0	0	Inf
chr1	183510476	184647998	1	0	2.78	0	2.78	1	Inf	0.0249284024755085	Inf
chr1	184647998	184809410	1	0	2.78	0	2.78	1	Inf	0.0249284024755085	Inf
chr1	184809410	185443065	1	0	2.78	0	2.78	1	Inf	0.0249284024755085	Inf
chr1	185443065	187176624	1	0	2.78	0	2.78	1	Inf	0.0249284024755085	Inf
chr1	187176624	187903487	0	0	0	0	0	1	0	0	Inf
chr1	187903487	188591502	0	1	0	2.86	-2.86	0.492957746478873	0	0	37.9171713058099
chr1	188591502	188625955	1	1	2.78	2.86	-0.0800000000000001	1	0.971818977979115	0.0120435103940175	78.422351246068
chr1	188625955	188667783	1	1	2.78	2.86	-0.0800000000000001	1	0.971818977979115	0.0120435103940175	78.422351246068
chr1	188667783	188709620	2	1	5.56	2.86	2.7	1	1.98123533145014	0.0987851618234858	121.317934765198
chr1	188709620	188946197	2	1	5.56	2.86	2.7	1	1.98123533145014	0.0987851618234858	121.317934765198
chr1	188946197	188996726	3	1	8.33	2.86	5.47	0.614206981016534	3.04590627209325	0.231100354169514	166.793577353391
chr1	188996726	189080174	3	0	8.33	0	8.33	0.23943661971831	Inf	0.408425449172773	Inf
chr1	189080174	189615728	3	0	8.33	0	8.33	0.23943661971831	Inf	0.408425449172773	Inf
chr1	189615728	189907429	2	0	5.56	0	5.56	0.492957746478873	Inf	0.183355473675898	Inf
chr1	189907429	189984753	1	0	2.78	0	2.78	1	Inf	0.0249284024755085	Inf
chr1	189984753	190088034	2	0	5.56	0	5.56	0.492957746478873	Inf	0.183355473675898	Inf
chr1	190088034	191652369	1	0	2.78	0	2.78	1	Inf	0.0249284024755085	Inf
chr1	191652369	192131887	1	1	2.78	2.86	-0.0800000000000001	1	0.971818977979115	0.0120435103940175	78.422351246068
chr1	192131887	192331166	0	1	0	2.86	-2.86	0.492957746478873	0	0	37.9171713058099
chr1	192331166	192447458	1	1	2.78	2.86	-0.0800000000000001	1	0.971818977979115	0.0120435103940175	78.422351246068
chr1	192447458	193698109	0	1	0	2.86	-2.86	0.492957746478873	0	0	37.9171713058099
chr1	193698109	193814680	1	1	2.78	2.86	-0.0800000000000001	1	0.971818977979115	0.0120435103940175	78.422351246068
chr1	193814680	193831152	0	1	0	2.86	-2.86	0.492957746478873	0	0	37.9171713058099
chr1	193831152	195949293	0	1	0	2.86	-2.86	0.492957746478873	0	0	37.9171713058099
chr1	195949293	196726535	0	0	0	0	0	1	0	0	Inf
chr1	196726535	196788997	0	1	0	2.86	-2.86	0.492957746478873	0	0	37.9171713058099
chr1	196788997	196807290	0	2	0	5.71	-5.71	0.23943661971831	0	0	5.15089165288386
chr1	196807290	196903450	0	1	0	2.86	-2.86	0.492957746478873	0	0	37.9171713058099
chr1	196903450	201726433	0	0	0	0	0	1	0	0	Inf
chr1	201726433	201846901	1	0	2.78	0	2.78	1	Inf	0.0249284024755085	Inf
chr1	201846901	202792181	2	0	5.56	0	5.56	0.492957746478873	Inf	0.183355473675898	Inf
chr1	202792181	202978108	1	0	2.78	0	2.78	1	Inf	0.0249284024755085	Inf
chr1	202978108	211247648	0	0	0	0	0	1	0	0	Inf
chr1	211247648	211877185	1	0	2.78	0	2.78	1	Inf	0.0249284024755085	Inf
chr1	211877185	212637070	2	0	5.56	0	5.56	0.492957746478873	Inf	0.183355473675898	Inf
chr1	212637070	212728685	2	0	5.56	0	5.56	0.492957746478873	Inf	0.183355473675898	Inf
chr1	212728685	213307411	2	0	5.56	0	5.56	0.492957746478873	Inf	0.183355473675898	Inf
chr1	213307411	214761851	1	0	2.78	0	2.78	1	Inf	0.0249284024755085	Inf
chr1	214761851	214863082	1	1	2.78	2.86	-0.0800000000000001	1	0.971818977979115	0.0120435103940175	78.422351246068
chr1	214863082	215009397	1	1	2.78	2.86	-0.0800000000000001	1	0.971818977979115	0.0120435103940175	78.422351246068
chr1	215009397	216416987	1	1	2.78	2.86	-0.0800000000000001	1	0.971818977979115	0.0120435103940175	78.422351246068
chr1	216416987	216749949	2	1	5.56	2.86	2.7	1	1.98123533145014	0.0987851618234858	121.317934765198
chr1	216749949	216848538	1	1	2.78	2.86	-0.0800000000000001	1	0.971818977979115	0.0120435103940175	78.422351246068
chr1	216848538	216877167	1	2	2.78	5.71	-2.93	0.614206981016534	0.476293222585017	0.00777852251929019	9.55257413461097
chr1	216877167	217099710	1	1	2.78	2.86	-0.0800000000000001	1	0.971818977979115	0.0120435103940175	78.422351246068
chr1	217099710	218200904	1	0	2.78	0	2.78	1	Inf	0.0249284024755085	Inf
chr1	218200904	218233321	2	0	5.56	0	5.56	0.492957746478873	Inf	0.183355473675898	Inf
chr1	218233321	218952529	2	0	5.56	0	5.56	0.492957746478873	Inf	0.183355473675898	Inf
chr1	218952529	220804823	1	0	2.78	0	2.78	1	Inf	0.0249284024755085	Inf
chr1	220804823	221204782	2	0	5.56	0	5.56	0.492957746478873	Inf	0.183355473675898	Inf
chr1	221204782	221305585	2	0	5.56	0	5.56	0.492957746478873	Inf	0.183355473675898	Inf
chr1	221305585	221493660	2	0	5.56	0	5.56	0.492957746478873	Inf	0.183355473675898	Inf
chr1	221493660	222975548	1	0	2.78	0	2.78	1	Inf	0.0249284024755085	Inf
chr1	222975548	228457726	1	0	2.78	0	2.78	1	Inf	0.0249284024755085	Inf
chr1	228457726	228591907	2	0	5.56	0	5.56	0.492957746478873	Inf	0.183355473675898	Inf
chr1	228591907	228940223	3	0	8.33	0	8.33	0.23943661971831	Inf	0.408425449172773	Inf
chr1	228940223	229559543	3	1	8.33	2.86	5.47	0.614206981016534	3.04590627209325	0.231100354169514	166.793577353391
chr1	229559543	230249026	3	1	8.33	2.86	5.47	0.614206981016534	3.04590627209325	0.231100354169514	166.793577353391
chr1	230249026	230355185	4	1	11.11	2.86	8.25	0.357011635027557	4.17394926034984	0.385996925369264	215.088023213298
chr1	230355185	232358276	3	1	8.33	2.86	5.47	0.614206981016534	3.04590627209325	0.231100354169514	166.793577353391
chr1	232358276	233411818	3	2	8.33	5.71	2.62	1	1.49154381095433	0.159897432906642	18.9412075903382
chr1	233411818	233498597	3	2	8.33	5.71	2.62	1	1.49154381095433	0.159897432906642	18.9412075903382
chr1	233498597	233577898	3	1	8.33	2.86	5.47	0.614206981016534	3.04590627209325	0.231100354169514	166.793577353391
chr1	233577898	233645727	4	1	11.11	2.86	8.25	0.357011635027557	4.17394926034984	0.385996925369264	215.088023213298
chr1	233645727	233684270	4	1	11.11	2.86	8.25	0.357011635027557	4.17394926034984	0.385996925369264	215.088023213298
chr1	233684270	234018335	3	1	8.33	2.86	5.47	0.614206981016534	3.04590627209325	0.231100354169514	166.793577353391
chr1	234018335	234133463	3	1	8.33	2.86	5.47	0.614206981016534	3.04590627209325	0.231100354169514	166.793577353391
chr1	234133463	234679922	3	1	8.33	2.86	5.47	0.614206981016534	3.04590627209325	0.231100354169514	166.793577353391
chr1	234679922	234763418	3	1	8.33	2.86	5.47	0.614206981016534	3.04590627209325	0.231100354169514	166.793577353391
chr1	234763418	235130645	3	1	8.33	2.86	5.47	0.614206981016534	3.04590627209325	0.231100354169514	166.793577353391
chr1	235130645	235622485	4	1	11.11	2.86	8.25	0.357011635027557	4.17394926034984	0.385996925369264	215.088023213298
chr1	235622485	235776700	4	1	11.11	2.86	8.25	0.357011635027557	4.17394926034984	0.385996925369264	215.088023213298
chr1	235776700	236296233	4	1	11.11	2.86	8.25	0.357011635027557	4.17394926034984	0.385996925369264	215.088023213298
chr1	236296233	236432895	3	1	8.33	2.86	5.47	0.614206981016534	3.04590627209325	0.231100354169514	166.793577353391
chr1	236432895	236490359	2	1	5.56	2.86	2.7	1	1.98123533145014	0.0987851618234858	121.317934765198
chr1	236490359	236594905	2	1	5.56	2.86	2.7	1	1.98123533145014	0.0987851618234858	121.317934765198
chr1	236594905	241000224	1	1	2.78	2.86	-0.0800000000000001	1	0.971818977979115	0.0120435103940175	78.422351246068
chr1	241000224	241079309	1	2	2.78	5.71	-2.93	0.614206981016534	0.476293222585017	0.00777852251929019	9.55257413461097
chr1	241079309	242052751	1	1	2.78	2.86	-0.0800000000000001	1	0.971818977979115	0.0120435103940175	78.422351246068
chr1	242052751	245381874	1	1	2.78	2.86	-0.0800000000000001	1	0.971818977979115	0.0120435103940175	78.422351246068
chr1	245381874	248703504	1	0	2.78	0	2.78	1	Inf	0.0249284024755085	Inf
chr1	248703504	248709643	2	1	5.56	2.86	2.7	1	1.98123533145014	0.0987851618234858	121.317934765198
chr1	248709643	248713930	2	2	5.56	5.71	-0.15	1	0.970989459292116	0.0667689241715733	14.12046751773
chr1	248713930	248812363	3	2	8.33	5.71	2.62	1	1.49154381095433	0.159897432906642	18.9412075903382
chr1	248812363	248815731	2	1	5.56	2.86	2.7	1	1.98123533145014	0.0987851618234858	121.317934765198
chr1	248815731	248820741	2	0	5.56	0	5.56	0.492957746478873	Inf	0.183355473675898	Inf
chr1	248820741	249250621	1	0	2.78	0	2.78	1	Inf	0.0249284024755085	Inf
chr2	0	4150561	1	0	2.78	0	2.78	1	Inf	0.0249284024755085	Inf
chr2	4150561	4174461	2	0	5.56	0	5.56	0.492957746478873	Inf	0.183355473675898	Inf
chr2	4174461	4190977	3	0	8.33	0	8.33	0.23943661971831	Inf	0.408425449172773	Inf
chr2	4190977	4198875	3	1	8.33	2.86	5.47	0.614206981016534	3.04590627209325	0.231100354169514	166.793577353391
chr2	4198875	4200563	3	3	8.33	8.57	-0.24	1	0.970109621724799	0.120772296973932	7.79194689799502
chr2	4200563	4216687	3	4	8.33	11.43	-3.1	0.710101571843079	0.708023732626289	0.0959378536038272	4.55477786002335
chr2	4216687	4223340	3	4	8.33	11.43	-3.1	0.710101571843079	0.708023732626289	0.0959378536038272	4.55477786002335
chr2	4223340	4227047	2	3	5.56	8.57	-3.01	0.673707396879656	0.631553326711683	0.0497270173932884	5.89114934397757
chr2	4227047	4236852	2	1	5.56	2.86	2.7	1	1.98123533145014	0.0987851618234858	121.317934765198
chr2	4236852	4241345	2	0	5.56	0	5.56	0.492957746478873	Inf	0.183355473675898	Inf
chr2	4241345	10045386	1	0	2.78	0	2.78	1	Inf	0.0249284024755085	Inf
chr2	10045386	10135423	2	0	5.56	0	5.56	0.492957746478873	Inf	0.183355473675898	Inf
chr2	10135423	23918557	1	0	2.78	0	2.78	1	Inf	0.0249284024755085	Inf
chr2	23918557	25196378	1	1	2.78	2.86	-0.0800000000000001	1	0.971818977979115	0.0120435103940175	78.422351246068
chr2	25196378	25369131	2	1	5.56	2.86	2.7	1	1.98123533145014	0.0987851618234858	121.317934765198
chr2	25369131	25756294	1	1	2.78	2.86	-0.0800000000000001	1	0.971818977979115	0.0120435103940175	78.422351246068
chr2	25756294	26719273	2	1	5.56	2.86	2.7	1	1.98123533145014	0.0987851618234858	121.317934765198
chr2	26719273	27337714	1	1	2.78	2.86	-0.0800000000000001	1	0.971818977979115	0.0120435103940175	78.422351246068
chr2	27337714	27537280	2	1	5.56	2.86	2.7	1	1.98123533145014	0.0987851618234858	121.317934765198
chr2	27537280	29284796	1	1	2.78	2.86	-0.0800000000000001	1	0.971818977979115	0.0120435103940175	78.422351246068
chr2	29284796	31230937	1	0	2.78	0	2.78	1	Inf	0.0249284024755085	Inf
chr2	31230937	31607633	1	0	2.78	0	2.78	1	Inf	0.0249284024755085	Inf
chr2	31607633	31814904	2	0	5.56	0	5.56	0.492957746478873	Inf	0.183355473675898	Inf
chr2	31814904	32243024	1	0	2.78	0	2.78	1	Inf	0.0249284024755085	Inf
chr2	32243024	32495941	1	1	2.78	2.86	-0.0800000000000001	1	0.971818977979115	0.0120435103940175	78.422351246068
chr2	32495941	34695192	1	0	2.78	0	2.78	1	Inf	0.0249284024755085	Inf
chr2	34695192	34700348	5	2	13.89	5.71	8.18	0.428987944539397	2.62646640167546	0.394228640504547	29.5005259959683
chr2	34700348	34701598	5	3	13.89	8.57	5.32	0.710101571843079	1.70749109272164	0.302222986488262	11.9414137423611
chr2	34701598	34709689	6	3	16.67	8.57	8.1	0.478182829317541	2.11118686920326	0.406717926364721	14.2184726622909
chr2	34709689	34739336	6	4	16.67	11.43	5.24	0.734950008542243	1.54051356893632	0.327294645527406	8.19707781308093
chr2	34739336	34740698	5	4	13.89	11.43	2.46	1	1.24608440479419	0.242485335615073	6.90581566413616
chr2	34740698	34740778	5	3	13.89	8.57	5.32	0.710101571843079	1.70749109272164	0.302222986488262	11.9414137423611
chr2	34740778	34740919	5	2	13.89	5.71	8.18	0.428987944539397	2.62646640167546	0.394228640504547	29.5005259959683
chr2	34740919	34741962	4	2	11.11	5.71	5.4	0.673707396879656	2.04215494105879	0.270856827605303	24.0587693564094
chr2	34741962	34750662	2	2	5.56	5.71	-0.15	1	0.970989459292116	0.0667689241715733	14.12046751773
chr2	34750662	34766874	2	1	5.56	2.86	2.7	1	1.98123533145014	0.0987851618234858	121.317934765198
chr2	34766874	34803391	2	0	5.56	0	5.56	0.492957746478873	Inf	0.183355473675898	Inf
chr2	34803391	41237603	1	0	2.78	0	2.78	1	Inf	0.0249284024755085	Inf
chr2	41237603	41257596	1	1	2.78	2.86	-0.0800000000000001	1	0.971818977979115	0.0120435103940175	78.422351246068
chr2	41257596	41698733	1	1	2.78	2.86	-0.0800000000000001	1	0.971818977979115	0.0120435103940175	78.422351246068
chr2	41698733	42311903	1	0	2.78	0	2.78	1	Inf	0.0249284024755085	Inf
chr2	42311903	43199023	2	0	5.56	0	5.56	0.492957746478873	Inf	0.183355473675898	Inf
chr2	43199023	43721590	1	0	2.78	0	2.78	1	Inf	0.0249284024755085	Inf
chr2	43721590	43889461	2	0	5.56	0	5.56	0.492957746478873	Inf	0.183355473675898	Inf
chr2	43889461	44186721	1	0	2.78	0	2.78	1	Inf	0.0249284024755085	Inf
chr2	44186721	44304552	1	1	2.78	2.86	-0.0800000000000001	1	0.971818977979115	0.0120435103940175	78.422351246068
chr2	44304552	52703271	1	0	2.78	0	2.78	1	Inf	0.0249284024755085	Inf
chr2	52703271	52703709	1	1	2.78	2.86	-0.0800000000000001	1	0.971818977979115	0.0120435103940175	78.422351246068
chr2	52703709	52736995	2	1	5.56	2.86	2.7	1	1.98123533145014	0.0987851618234858	121.317934765198
chr2	52736995	52737597	2	4	5.56	11.43	-5.87	0.428987944539397	0.460828217935039	0.0390999346674532	3.47461285179933
chr2	52737597	52742831	2	5	5.56	14.29	-8.73	0.260319768157189	0.35795419025528	0.0318683371810072	2.38501193378822
chr2	52742831	52747747	3	5	8.33	14.29	-5.96	0.478182829317541	0.550092205427806	0.0786435713455224	3.10768609675551
chr2	52747747	52754490	4	6	11.11	17.14	-6.03	0.51407501566078	0.608461808286978	0.114326714584535	2.86405723890282
chr2	52754490	52784752	4	7	11.11	20	-8.89	0.34337537245028	0.504868752083841	0.0977221910719268	2.23498815674569
chr2	52784752	52789044	4	4	11.11	11.43	-0.32	1	0.969174743411851	0.164949539036862	5.69565612435485
chr2	52789044	52795100	4	3	11.11	8.57	2.54	1	1.32796318548847	0.206420602069668	9.79975833589666
chr2	52795100	52798366	3	3	8.33	8.57	-0.24	1	0.970109621724799	0.120772296973932	7.79194689799502
chr2	52798366	52800834	3	2	8.33	5.71	2.62	1	1.49154381095433	0.159897432906642	18.9412075903382
chr2	52800834	52807520	3	1	8.33	2.86	5.47	0.614206981016534	3.04590627209325	0.231100354169514	166.793577353391
chr2	52807520	52842339	3	0	8.33	0	8.33	0.23943661971831	Inf	0.408425449172773	Inf
chr2	52842339	52847893	2	0	5.56	0	5.56	0.492957746478873	Inf	0.183355473675898	Inf
chr2	52847893	53407805	1	0	2.78	0	2.78	1	Inf	0.0249284024755085	Inf
chr2	53407805	56700983	1	0	2.78	0	2.78	1	Inf	0.0249284024755085	Inf
chr2	56700983	56802335	1	0	2.78	0	2.78	1	Inf	0.0249284024755085	Inf
chr2	56802335	61223497	1	0	2.78	0	2.78	1	Inf	0.0249284024755085	Inf
chr2	61223497	61400358	2	0	5.56	0	5.56	0.492957746478873	Inf	0.183355473675898	Inf
chr2	61400358	61895651	1	0	2.78	0	2.78	1	Inf	0.0249284024755085	Inf
chr2	61895651	62475757	1	1	2.78	2.86	-0.0800000000000001	1	0.971818977979115	0.0120435103940175	78.422351246068
chr2	62475757	62620550	1	1	2.78	2.86	-0.0800000000000001	1	0.971818977979115	0.0120435103940175	78.422351246068
chr2	62620550	63490317	1	0	2.78	0	2.78	1	Inf	0.0249284024755085	Inf
chr2	63490317	63575875	1	0	2.78	0	2.78	1	Inf	0.0249284024755085	Inf
chr2	63575875	63608125	1	1	2.78	2.86	-0.0800000000000001	1	0.971818977979115	0.0120435103940175	78.422351246068
chr2	63608125	63721052	1	1	2.78	2.86	-0.0800000000000001	1	0.971818977979115	0.0120435103940175	78.422351246068
chr2	63721052	67305776	1	0	2.78	0	2.78	1	Inf	0.0249284024755085	Inf
chr2	67305776	69519954	0	0	0	0	0	1	0	0	Inf
chr2	69519954	69696804	1	0	2.78	0	2.78	1	Inf	0.0249284024755085	Inf
chr2	69696804	79508976	0	0	0	0	0	1	0	0	Inf
chr2	79508976	80336965	1	0	2.78	0	2.78	1	Inf	0.0249284024755085	Inf
chr2	80336965	80458472	1	0	2.78	0	2.78	1	Inf	0.0249284024755085	Inf
chr2	80458472	80674138	0	0	0	0	0	1	0	0	Inf
chr2	80674138	80799021	0	1	0	2.86	-2.86	0.492957746478873	0	0	37.9171713058099
chr2	80799021	82675485	0	0	0	0	0	1	0	0	Inf
chr2	82675485	82816555	0	1	0	2.86	-2.86	0.492957746478873	0	0	37.9171713058099
chr2	82816555	83526366	0	0	0	0	0	1	0	0	Inf
chr2	83526366	83655661	0	1	0	2.86	-2.86	0.492957746478873	0	0	37.9171713058099
chr2	83655661	89569727	0	0	0	0	0	1	0	0	Inf
chr2	89569727	89588831	1	0	2.78	0	2.78	1	Inf	0.0249284024755085	Inf
chr2	89588831	90321410	2	0	5.56	0	5.56	0.492957746478873	Inf	0.183355473675898	Inf
chr2	90321410	110826316	0	0	0	0	0	1	0	0	Inf
chr2	110826316	111037227	0	1	0	2.86	-2.86	0.492957746478873	0	0	37.9171713058099
chr2	111037227	115530481	0	0	0	0	0	1	0	0	Inf
chr2	115530481	115556828	0	1	0	2.86	-2.86	0.492957746478873	0	0	37.9171713058099
chr2	115556828	117264998	0	0	0	0	0	1	0	0	Inf
chr2	117264998	117336769	1	0	2.78	0	2.78	1	Inf	0.0249284024755085	Inf
chr2	117336769	124264630	0	0	0	0	0	1	0	0	Inf
chr2	124264630	124659197	0	1	0	2.86	-2.86	0.492957746478873	0	0	37.9171713058099
chr2	124659197	126081043	0	0	0	0	0	1	0	0	Inf
chr2	126081043	126224975	1	0	2.78	0	2.78	1	Inf	0.0249284024755085	Inf
chr2	126224975	127964966	0	0	0	0	0	1	0	0	Inf
chr2	127964966	136038908	0	1	0	2.86	-2.86	0.492957746478873	0	0	37.9171713058099
chr2	136038908	136250535	1	1	2.78	2.86	-0.0800000000000001	1	0.971818977979115	0.0120435103940175	78.422351246068
chr2	136250535	140799891	0	1	0	2.86	-2.86	0.492957746478873	0	0	37.9171713058099
chr2	140799891	140906992	1	1	2.78	2.86	-0.0800000000000001	1	0.971818977979115	0.0120435103940175	78.422351246068
chr2	140906992	141666187	0	1	0	2.86	-2.86	0.492957746478873	0	0	37.9171713058099
chr2	141666187	142014612	0	2	0	5.71	-5.71	0.23943661971831	0	0	5.15089165288386
chr2	142014612	142143633	0	2	0	5.71	-5.71	0.23943661971831	0	0	5.15089165288386
chr2	142143633	143932149	0	1	0	2.86	-2.86	0.492957746478873	0	0	37.9171713058099
chr2	143932149	143934478	0	2	0	5.71	-5.71	0.23943661971831	0	0	5.15089165288386
chr2	143934478	144022209	0	2	0	5.71	-5.71	0.23943661971831	0	0	5.15089165288386
chr2	144022209	144048699	0	2	0	5.71	-5.71	0.23943661971831	0	0	5.15089165288386
chr2	144048699	146835346	0	1	0	2.86	-2.86	0.492957746478873	0	0	37.9171713058099
chr2	146835346	146848745	2	1	5.56	2.86	2.7	1	1.98123533145014	0.0987851618234858	121.317934765198
chr2	146848745	146850082	4	1	11.11	2.86	8.25	0.357011635027557	4.17394926034984	0.385996925369264	215.088023213298
chr2	146850082	146854298	4	2	11.11	5.71	5.4	0.673707396879656	2.04215494105879	0.270856827605303	24.0587693564094
chr2	146854298	146860263	5	3	13.89	8.57	5.32	0.710101571843079	1.70749109272164	0.302222986488262	11.9414137423611
chr2	146860263	146861395	6	3	16.67	8.57	8.1	0.478182829317541	2.11118686920326	0.406717926364721	14.2184726622909
chr2	146861395	146878944	6	4	16.67	11.43	5.24	0.734950008542243	1.54051356893632	0.327294645527406	8.19707781308093
chr2	146878944	146881076	4	4	11.11	11.43	-0.32	1	0.969174743411851	0.164949539036862	5.69565612435485
chr2	146881076	146881268	2	4	5.56	11.43	-5.87	0.428987944539397	0.460828217935039	0.0390999346674532	3.47461285179933
chr2	146881268	146881691	2	3	5.56	8.57	-3.01	0.673707396879656	0.631553326711683	0.0497270173932884	5.89114934397757
chr2	146881691	146882185	1	2	2.78	5.71	-2.93	0.614206981016534	0.476293222585017	0.00777852251929019	9.55257413461097
chr2	146882185	146884075	0	2	0	5.71	-5.71	0.23943661971831	0	0	5.15089165288386
chr2	146884075	150963005	0	1	0	2.86	-2.86	0.492957746478873	0	0	37.9171713058099
chr2	150963005	152513378	0	0	0	0	0	1	0	0	Inf
chr2	152513378	152669207	1	0	2.78	0	2.78	1	Inf	0.0249284024755085	Inf
chr2	152669207	155651491	0	0	0	0	0	1	0	0	Inf
chr2	155651491	156655633	0	1	0	2.86	-2.86	0.492957746478873	0	0	37.9171713058099
chr2	156655633	157175193	0	0	0	0	0	1	0	0	Inf
chr2	157175193	157299691	0	1	0	2.86	-2.86	0.492957746478873	0	0	37.9171713058099
chr2	157299691	167137784	0	0	0	0	0	1	0	0	Inf
chr2	167137784	167223240	0	1	0	2.86	-2.86	0.492957746478873	0	0	37.9171713058099
chr2	167223240	168441105	0	0	0	0	0	1	0	0	Inf
chr2	168441105	168522441	0	1	0	2.86	-2.86	0.492957746478873	0	0	37.9171713058099
chr2	168522441	171326548	0	0	0	0	0	1	0	0	Inf
chr2	171326548	171389716	1	0	2.78	0	2.78	1	Inf	0.0249284024755085	Inf
chr2	171389716	172605438	0	0	0	0	0	1	0	0	Inf
chr2	172605438	172980883	1	0	2.78	0	2.78	1	Inf	0.0249284024755085	Inf
chr2	172980883	185015475	0	0	0	0	0	1	0	0	Inf
chr2	185015475	188119687	0	1	0	2.86	-2.86	0.492957746478873	0	0	37.9171713058099
chr2	188119687	188296214	0	2	0	5.71	-5.71	0.23943661971831	0	0	5.15089165288386
chr2	188296214	188513361	0	1	0	2.86	-2.86	0.492957746478873	0	0	37.9171713058099
chr2	188513361	193515201	0	1	0	2.86	-2.86	0.492957746478873	0	0	37.9171713058099
chr2	193515201	193716113	0	2	0	5.71	-5.71	0.23943661971831	0	0	5.15089165288386
chr2	193716113	195834468	0	1	0	2.86	-2.86	0.492957746478873	0	0	37.9171713058099
chr2	195834468	195900708	0	2	0	5.71	-5.71	0.23943661971831	0	0	5.15089165288386
chr2	195900708	196480442	0	1	0	2.86	-2.86	0.492957746478873	0	0	37.9171713058099
chr2	196480442	196646838	1	1	2.78	2.86	-0.0800000000000001	1	0.971818977979115	0.0120435103940175	78.422351246068
chr2	196646838	196657623	0	1	0	2.86	-2.86	0.492957746478873	0	0	37.9171713058099
chr2	196657623	198143731	0	0	0	0	0	1	0	0	Inf
chr2	198143731	198144942	0	1	0	2.86	-2.86	0.492957746478873	0	0	37.9171713058099
chr2	198144942	198243951	1	1	2.78	2.86	-0.0800000000000001	1	0.971818977979115	0.0120435103940175	78.422351246068
chr2	198243951	198691329	0	1	0	2.86	-2.86	0.492957746478873	0	0	37.9171713058099
chr2	198691329	201564261	0	0	0	0	0	1	0	0	Inf
chr2	201564261	202243485	0	1	0	2.86	-2.86	0.492957746478873	0	0	37.9171713058099
chr2	202243485	203852541	0	2	0	5.71	-5.71	0.23943661971831	0	0	5.15089165288386
chr2	203852541	204579000	1	2	2.78	5.71	-2.93	0.614206981016534	0.476293222585017	0.00777852251929019	9.55257413461097
chr2	204579000	204954579	1	1	2.78	2.86	-0.0800000000000001	1	0.971818977979115	0.0120435103940175	78.422351246068
chr2	204954579	209673881	1	0	2.78	0	2.78	1	Inf	0.0249284024755085	Inf
chr2	209673881	210000474	1	0	2.78	0	2.78	1	Inf	0.0249284024755085	Inf
chr2	210000474	210010430	1	1	2.78	2.86	-0.0800000000000001	1	0.971818977979115	0.0120435103940175	78.422351246068
chr2	210010430	210114724	1	2	2.78	5.71	-2.93	0.614206981016534	0.476293222585017	0.00777852251929019	9.55257413461097
chr2	210114724	210155627	1	1	2.78	2.86	-0.0800000000000001	1	0.971818977979115	0.0120435103940175	78.422351246068
chr2	210155627	210288852	1	0	2.78	0	2.78	1	Inf	0.0249284024755085	Inf
chr2	210288852	211983629	1	0	2.78	0	2.78	1	Inf	0.0249284024755085	Inf
chr2	211983629	212035529	2	0	5.56	0	5.56	0.492957746478873	Inf	0.183355473675898	Inf
chr2	212035529	212226143	2	1	5.56	2.86	2.7	1	1.98123533145014	0.0987851618234858	121.317934765198
chr2	212226143	212335311	2	2	5.56	5.71	-0.15	1	0.970989459292116	0.0667689241715733	14.12046751773
chr2	212335311	212340027	2	1	5.56	2.86	2.7	1	1.98123533145014	0.0987851618234858	121.317934765198
chr2	212340027	212400525	3	1	8.33	2.86	5.47	0.614206981016534	3.04590627209325	0.231100354169514	166.793577353391
chr2	212400525	212463811	3	1	8.33	2.86	5.47	0.614206981016534	3.04590627209325	0.231100354169514	166.793577353391
chr2	212463811	213158880	2	1	5.56	2.86	2.7	1	1.98123533145014	0.0987851618234858	121.317934765198
chr2	213158880	213192903	3	1	8.33	2.86	5.47	0.614206981016534	3.04590627209325	0.231100354169514	166.793577353391
chr2	213192903	213193823	2	1	5.56	2.86	2.7	1	1.98123533145014	0.0987851618234858	121.317934765198
chr2	213193823	213348339	2	2	5.56	5.71	-0.15	1	0.970989459292116	0.0667689241715733	14.12046751773
chr2	213348339	214671669	2	1	5.56	2.86	2.7	1	1.98123533145014	0.0987851618234858	121.317934765198
chr2	214671669	215345571	1	1	2.78	2.86	-0.0800000000000001	1	0.971818977979115	0.0120435103940175	78.422351246068
chr2	215345571	215406883	2	1	5.56	2.86	2.7	1	1.98123533145014	0.0987851618234858	121.317934765198
chr2	215406883	215472374	2	0	5.56	0	5.56	0.492957746478873	Inf	0.183355473675898	Inf
chr2	215472374	218974400	1	0	2.78	0	2.78	1	Inf	0.0249284024755085	Inf
chr2	218974400	220698205	1	1	2.78	2.86	-0.0800000000000001	1	0.971818977979115	0.0120435103940175	78.422351246068
chr2	220698205	223721773	1	0	2.78	0	2.78	1	Inf	0.0249284024755085	Inf
chr2	223721773	223823485	2	0	5.56	0	5.56	0.492957746478873	Inf	0.183355473675898	Inf
chr2	223823485	226686232	1	0	2.78	0	2.78	1	Inf	0.0249284024755085	Inf
chr2	226686232	226857861	1	0	2.78	0	2.78	1	Inf	0.0249284024755085	Inf
chr2	226857861	235507621	1	0	2.78	0	2.78	1	Inf	0.0249284024755085	Inf
chr2	235507621	235633678	2	0	5.56	0	5.56	0.492957746478873	Inf	0.183355473675898	Inf
chr2	235633678	235744804	2	0	5.56	0	5.56	0.492957746478873	Inf	0.183355473675898	Inf
chr2	235744804	242783365	1	0	2.78	0	2.78	1	Inf	0.0249284024755085	Inf
chr2	242783365	242849431	1	1	2.78	2.86	-0.0800000000000001	1	0.971818977979115	0.0120435103940175	78.422351246068
chr2	242849431	242917945	1	4	2.78	11.43	-8.65	0.198663754101507	0.225675982703581	0.00437921880343052	2.44042306854721
chr2	242917945	243019595	1	5	2.78	14.29	-11.51	0.106534077926351	0.175225708013224	0.00353117624243629	1.69041887822488
chr2	243019595	243199373	1	4	2.78	11.43	-8.65	0.198663754101507	0.225675982703581	0.00437921880343052	2.44042306854721
chr4	0	61847	4	5	11.11	14.29	-3.18	0.734950008542243	0.753046624341019	0.135853156438639	3.86957116394486
chr4	61847	66349	4	6	11.11	17.14	-6.03	0.51407501566078	0.608461808286978	0.114326714584535	2.86405723890282
chr4	66349	75105	5	7	13.89	20	-6.11	0.541386958574459	0.649161371542554	0.144770676102969	2.69096905849812
chr4	75105	1686959	6	7	16.67	20	-3.33	0.766806928088708	0.802522994801141	0.196426305412446	3.17616940117966
chr4	1686959	1795567	6	8	16.67	22.86	-6.19	0.562762990166328	0.678758857286803	0.170296741406061	2.56226650354404
chr4	1795567	2424213	6	7	16.67	20	-3.33	0.766806928088708	0.802522994801141	0.196426305412446	3.17616940117966
chr4	2424213	2570096	6	8	16.67	22.86	-6.19	0.562762990166328	0.678758857286803	0.170296741406061	2.56226650354404
chr4	2570096	3178023	6	7	16.67	20	-3.33	0.766806928088708	0.802522994801141	0.196426305412446	3.17616940117966
chr4	3178023	3263457	6	6	16.67	17.14	-0.469999999999999	1	0.967117825865835	0.229054690702664	4.08239536116235
chr4	3263457	9384897	5	6	13.89	17.14	-3.25	0.753054516155478	0.782312725137668	0.168995973303119	3.45418365248352
chr4	9384897	9786880	5	6	13.89	17.14	-3.25	0.753054516155478	0.782312725137668	0.168995973303119	3.45418365248352
chr4	9786880	9816731	5	6	13.89	17.14	-3.25	0.753054516155478	0.782312725137668	0.168995973303119	3.45418365248352
chr4	9816731	9895775	4	6	11.11	17.14	-6.03	0.51407501566078	0.608461808286978	0.114326714584535	2.86405723890282
chr4	9895775	9916907	4	6	11.11	17.14	-6.03	0.51407501566078	0.608461808286978	0.114326714584535	2.86405723890282
chr4	9916907	9985999	4	6	11.11	17.14	-6.03	0.51407501566078	0.608461808286978	0.114326714584535	2.86405723890282
chr4	9985999	9986601	4	6	11.11	17.14	-6.03	0.51407501566078	0.608461808286978	0.114326714584535	2.86405723890282
chr4	9986601	10165868	4	6	11.11	17.14	-6.03	0.51407501566078	0.608461808286978	0.114326714584535	2.86405723890282
chr4	10165868	10173724	4	6	11.11	17.14	-6.03	0.51407501566078	0.608461808286978	0.114326714584535	2.86405723890282
chr4	10173724	10180514	4	6	11.11	17.14	-6.03	0.51407501566078	0.608461808286978	0.114326714584535	2.86405723890282
chr4	10180514	10180838	4	6	11.11	17.14	-6.03	0.51407501566078	0.608461808286978	0.114326714584535	2.86405723890282
chr4	10180838	10199879	4	7	11.11	20	-8.89	0.34337537245028	0.504868752083841	0.0977221910719268	2.23498815674569
chr4	10199879	10204989	7	7	19.44	20	-0.559999999999999	1	0.965982865371864	0.252463374935175	3.69539230315072
chr4	10204989	10208751	9	15	25	42.86	-17.86	0.136757065242272	0.449651496513271	0.141798978716356	1.35725190420319
chr4	10208751	10209554	9	16	25	45.71	-20.71	0.0849733132129791	0.401179282529315	0.126759222264719	1.20329582390289
chr4	10209554	10210038	15	17	41.67	48.57	-6.9	0.636530620286469	0.759303775266459	0.267116908050401	2.13543493429676
chr4	10210038	10210168	15	19	41.67	54.29	-12.62	0.345711515450452	0.605860228365404	0.211869569849031	1.69898568807614
chr4	10210168	10210348	16	20	44.44	57.14	-12.7	0.345711515450452	0.604367041042918	0.2114562744527	1.69349471443354
chr4	10210348	10212275	17	20	47.22	57.14	-9.92	0.479130774940439	0.674874318003085	0.237136317397081	1.89023071362269
chr4	10212275	10232856	17	21	47.22	60	-12.78	0.344216621786698	0.600882236727936	0.209355107822506	1.68869315003971
chr4	10232856	10234437	16	21	44.44	60	-15.56	0.237705448244272	0.538147499864909	0.1866803961453	1.51290669458019
chr4	10234437	10235711	15	21	41.67	60	-18.33	0.156700897839637	0.48130653602556	0.165897812236436	1.35591492349316
chr4	10235711	10237283	13	13	36.11	37.14	-1.03	1	0.957097864480524	0.326348700872968	2.8044693718886
chr4	10237283	10238699	12	13	33.33	37.14	-3.81	0.806485439775549	0.848152370020825	0.284916956177602	2.5054516437492
chr4	10238699	10242669	12	11	33.33	31.43	1.9	1	1.0895724545786	0.35953920937867	3.32637218737483
chr4	10242669	10246085	6	10	16.67	28.57	-11.9	0.266839618208723	0.504917696772421	0.131115565578239	1.78857869401093
chr4	10246085	10247843	6	8	16.67	22.86	-6.19	0.562762990166328	0.678758857286803	0.170296741406061	2.56226650354404
chr4	10247843	10249149	5	7	13.89	20	-6.11	0.541386958574459	0.649161371542554	0.144770676102969	2.69096905849812
chr4	10249149	10253102	4	7	11.11	20	-8.89	0.34337537245028	0.504868752083841	0.0977221910719268	2.23498815674569
chr4	10253102	10286171	4	6	11.11	17.14	-6.03	0.51407501566078	0.608461808286978	0.114326714584535	2.86405723890282
chr4	10286171	10434083	5	6	13.89	17.14	-3.25	0.753054516155478	0.782312725137668	0.168995973303119	3.45418365248352
chr4	10434083	10551530	5	6	13.89	17.14	-3.25	0.753054516155478	0.782312725137668	0.168995973303119	3.45418365248352
chr4	10551530	10641579	5	6	13.89	17.14	-3.25	0.753054516155478	0.782312725137668	0.168995973303119	3.45418365248352
chr4	10641579	10661321	5	6	13.89	17.14	-3.25	0.753054516155478	0.782312725137668	0.168995973303119	3.45418365248352
chr4	10661321	10733151	5	6	13.89	17.14	-3.25	0.753054516155478	0.782312725137668	0.168995973303119	3.45418365248352
chr4	10733151	10763705	5	6	13.89	17.14	-3.25	0.753054516155478	0.782312725137668	0.168995973303119	3.45418365248352
chr4	10763705	10848730	5	6	13.89	17.14	-3.25	0.753054516155478	0.782312725137668	0.168995973303119	3.45418365248352
chr4	10848730	10904243	5	6	13.89	17.14	-3.25	0.753054516155478	0.782312725137668	0.168995973303119	3.45418365248352
chr4	10904243	10906491	5	6	13.89	17.14	-3.25	0.753054516155478	0.782312725137668	0.168995973303119	3.45418365248352
chr4	10906491	10914205	5	6	13.89	17.14	-3.25	0.753054516155478	0.782312725137668	0.168995973303119	3.45418365248352
chr4	10914205	11201573	5	6	13.89	17.14	-3.25	0.753054516155478	0.782312725137668	0.168995973303119	3.45418365248352
chr4	11201573	11305072	5	6	13.89	17.14	-3.25	0.753054516155478	0.782312725137668	0.168995973303119	3.45418365248352
chr4	11305072	11425707	5	6	13.89	17.14	-3.25	0.753054516155478	0.782312725137668	0.168995973303119	3.45418365248352
chr4	11425707	11509931	5	6	13.89	17.14	-3.25	0.753054516155478	0.782312725137668	0.168995973303119	3.45418365248352
chr4	11509931	11952357	5	6	13.89	17.14	-3.25	0.753054516155478	0.782312725137668	0.168995973303119	3.45418365248352
chr4	11952357	14397683	5	6	13.89	17.14	-3.25	0.753054516155478	0.782312725137668	0.168995973303119	3.45418365248352
chr4	14397683	14502875	5	7	13.89	20	-6.11	0.541386958574459	0.649161371542554	0.144770676102969	2.69096905849812
chr4	14502875	16991554	5	6	13.89	17.14	-3.25	0.753054516155478	0.782312725137668	0.168995973303119	3.45418365248352
chr4	16991554	18539345	5	5	13.89	14.29	-0.399999999999999	1	0.968179492592826	0.200376836085313	4.6775096732263
chr4	18539345	18905493	5	6	13.89	17.14	-3.25	0.753054516155478	0.782312725137668	0.168995973303119	3.45418365248352
chr4	18905493	21952479	5	5	13.89	14.29	-0.399999999999999	1	0.968179492592826	0.200376836085313	4.6775096732263
chr4	21952479	22091415	5	5	13.89	14.29	-0.399999999999999	1	0.968179492592826	0.200376836085313	4.6775096732263
chr4	22091415	24281708	5	5	13.89	14.29	-0.399999999999999	1	0.968179492592826	0.200376836085313	4.6775096732263
chr4	24281708	27133789	5	5	13.89	14.29	-0.399999999999999	1	0.968179492592826	0.200376836085313	4.6775096732263
chr4	27133789	28181372	6	5	16.67	14.29	2.38	1	1.19692472590906	0.271053606701841	5.53795205853582
chr4	28181372	28194053	6	5	16.67	14.29	2.38	1	1.19692472590906	0.271053606701841	5.53795205853582
chr4	28194053	28198252	6	5	16.67	14.29	2.38	1	1.19692472590906	0.271053606701841	5.53795205853582
chr4	28198252	28277932	6	5	16.67	14.29	2.38	1	1.19692472590906	0.271053606701841	5.53795205853582
chr4	28277932	29390468	6	5	16.67	14.29	2.38	1	1.19692472590906	0.271053606701841	5.53795205853582
chr4	29390468	30604443	6	4	16.67	11.43	5.24	0.734950008542243	1.54051356893632	0.327294645527406	8.19707781308093
chr4	30604443	30835063	6	4	16.67	11.43	5.24	0.734950008542243	1.54051356893632	0.327294645527406	8.19707781308093
chr4	30835063	31018372	6	5	16.67	14.29	2.38	1	1.19692472590906	0.271053606701841	5.53795205853582
chr4	31018372	31244798	6	4	16.67	11.43	5.24	0.734950008542243	1.54051356893632	0.327294645527406	8.19707781308093
chr4	31244798	31368008	6	5	16.67	14.29	2.38	1	1.19692472590906	0.271053606701841	5.53795205853582
chr4	31368008	31391445	6	4	16.67	11.43	5.24	0.734950008542243	1.54051356893632	0.327294645527406	8.19707781308093
chr4	31391445	32150167	6	5	16.67	14.29	2.38	1	1.19692472590906	0.271053606701841	5.53795205853582
chr4	32150167	32275999	6	5	16.67	14.29	2.38	1	1.19692472590906	0.271053606701841	5.53795205853582
chr4	32275999	32437081	6	6	16.67	17.14	-0.469999999999999	1	0.967117825865835	0.229054690702664	4.08239536116235
chr4	32437081	32584688	6	5	16.67	14.29	2.38	1	1.19692472590906	0.271053606701841	5.53795205853582
chr4	32584688	32736176	6	6	16.67	17.14	-0.469999999999999	1	0.967117825865835	0.229054690702664	4.08239536116235
chr4	32736176	32793269	6	6	16.67	17.14	-0.469999999999999	1	0.967117825865835	0.229054690702664	4.08239536116235
chr4	32793269	33151192	6	7	16.67	20	-3.33	0.766806928088708	0.802522994801141	0.196426305412446	3.17616940117966
chr4	33151192	33168996	6	7	16.67	20	-3.33	0.766806928088708	0.802522994801141	0.196426305412446	3.17616940117966
chr4	33168996	33210722	6	6	16.67	17.14	-0.469999999999999	1	0.967117825865835	0.229054690702664	4.08239536116235
chr4	33210722	33248720	6	6	16.67	17.14	-0.469999999999999	1	0.967117825865835	0.229054690702664	4.08239536116235
chr4	33248720	33277135	6	7	16.67	20	-3.33	0.766806928088708	0.802522994801141	0.196426305412446	3.17616940117966
chr4	33277135	33376313	7	7	19.44	20	-0.559999999999999	1	0.965982865371864	0.252463374935175	3.69539230315072
chr4	33376313	33387276	7	7	19.44	20	-0.559999999999999	1	0.965982865371864	0.252463374935175	3.69539230315072
chr4	33387276	34015476	6	7	16.67	20	-3.33	0.766806928088708	0.802522994801141	0.196426305412446	3.17616940117966
chr4	34015476	34126057	6	8	16.67	22.86	-6.19	0.562762990166328	0.678758857286803	0.170296741406061	2.56226650354404
chr4	34126057	34167425	6	8	16.67	22.86	-6.19	0.562762990166328	0.678758857286803	0.170296741406061	2.56226650354404
chr4	34167425	34207520	6	7	16.67	20	-3.33	0.766806928088708	0.802522994801141	0.196426305412446	3.17616940117966
chr4	34207520	34310656	6	7	16.67	20	-3.33	0.766806928088708	0.802522994801141	0.196426305412446	3.17616940117966
chr4	34310656	34346958	6	6	16.67	17.14	-0.469999999999999	1	0.967117825865835	0.229054690702664	4.08239536116235
chr4	34346958	34756923	6	5	16.67	14.29	2.38	1	1.19692472590906	0.271053606701841	5.53795205853582
chr4	34756923	34761674	6	6	16.67	17.14	-0.469999999999999	1	0.967117825865835	0.229054690702664	4.08239536116235
chr4	34761674	34765389	6	6	16.67	17.14	-0.469999999999999	1	0.967117825865835	0.229054690702664	4.08239536116235
chr4	34765389	34765728	7	7	19.44	20	-0.559999999999999	1	0.965982865371864	0.252463374935175	3.69539230315072
chr4	34765728	34771911	8	7	22.22	20	2.22	1	1.1407096526815	0.312875909660812	4.25196001661611
chr4	34771911	34776188	8	9	22.22	25.71	-3.49	0.786084717925075	0.827635773228269	0.237858650538394	2.83108853898939
chr4	34776188	34778911	13	14	36.11	40	-3.89	0.809249933493042	0.849805021212573	0.291346093971024	2.46169859562802
chr4	34778911	34827299	13	15	36.11	42.86	-6.75	0.631216538086547	0.756650869959886	0.260313627485749	2.17265025515825
chr4	34827299	34829893	12	14	33.33	40	-6.67	0.62679334813856	0.753063985969516	0.254353050596761	2.19925482654502
chr4	34829893	34829938	11	14	30.56	40	-9.44	0.462075597471319	0.663911867183284	0.220077318886776	1.95961146740497
chr4	34829938	34829976	11	12	30.56	34.29	-3.73	0.802937672838101	0.845364901421171	0.276608148785513	2.56070766242602
chr4	34829976	34830911	9	11	25	31.43	-6.43	0.604715380138393	0.730559690012627	0.22442002874763	2.32330691512606
chr4	34830911	34833715	9	9	25	25.71	-0.710000000000001	1	0.9634604512455	0.2875221648459	3.22688255060175
chr4	34833715	34841463	8	6	22.22	17.14	5.08	0.766806928088708	1.37469005844573	0.36418014961038	5.47523693433706
chr4	34841463	34842482	8	5	22.22	14.29	7.93	0.541386958574459	1.70136832786983	0.42993250371225	7.44708609222215
chr4	34842482	34845629	7	5	19.44	14.29	5.15	0.753054516155478	1.44075614958209	0.347569630820769	6.45915874166681
chr4	34845629	34860191	6	5	16.67	14.29	2.38	1	1.19692472590906	0.271053606701841	5.53795205853582
chr4	34860191	34867178	6	4	16.67	11.43	5.24	0.734950008542243	1.54051356893632	0.327294645527406	8.19707781308093
chr4	34867178	35026621	6	4	16.67	11.43	5.24	0.734950008542243	1.54051356893632	0.327294645527406	8.19707781308093
chr4	35026621	35042497	6	3	16.67	8.57	8.1	0.478182829317541	2.11118686920326	0.406717926364721	14.2184726622909
chr4	35042497	35149594	7	3	19.44	8.57	10.87	0.307004709834407	2.54159386659279	0.519408622309635	16.656208609525
chr4	35149594	35212598	7	3	19.44	8.57	10.87	0.307004709834407	2.54159386659279	0.519408622309635	16.656208609525
chr4	35212598	35250303	7	4	19.44	11.43	8.01	0.514075015660779	1.85441691917432	0.418913196819917	9.57667879720766
chr4	35250303	35273686	7	4	19.44	11.43	8.01	0.514075015660779	1.85441691917432	0.418913196819917	9.57667879720766
chr4	35273686	35404095	7	5	19.44	14.29	5.15	0.753054516155478	1.44075614958209	0.347569630820769	6.45915874166681
chr4	35404095	35442556	7	6	19.44	17.14	2.3	1	1.16413699583994	0.294095217073013	4.7546020430972
chr4	35442556	35472556	7	6	19.44	17.14	2.3	1	1.16413699583994	0.294095217073013	4.7546020430972
chr4	35472556	35530126	7	6	19.44	17.14	2.3	1	1.16413699583994	0.294095217073013	4.7546020430972
chr4	35530126	35530900	7	6	19.44	17.14	2.3	1	1.16413699583994	0.294095217073013	4.7546020430972
chr4	35530900	35571649	7	5	19.44	14.29	5.15	0.753054516155478	1.44075614958209	0.347569630820769	6.45915874166681
chr4	35571649	35700326	7	5	19.44	14.29	5.15	0.753054516155478	1.44075614958209	0.347569630820769	6.45915874166681
chr4	35700326	36018293	7	4	19.44	11.43	8.01	0.514075015660779	1.85441691917432	0.418913196819917	9.57667879720766
chr4	36018293	36107646	6	4	16.67	11.43	5.24	0.734950008542243	1.54051356893632	0.327294645527406	8.19707781308093
chr4	36107646	36117678	5	4	13.89	11.43	2.46	1	1.24608440479419	0.242485335615073	6.90581566413616
chr4	36117678	37450257	5	4	13.89	11.43	2.46	1	1.24608440479419	0.242485335615073	6.90581566413616
chr4	37450257	38883356	4	4	11.11	11.43	-0.32	1	0.969174743411851	0.164949539036862	5.69565612435485
chr4	38883356	39211129	5	4	13.89	11.43	2.46	1	1.24608440479419	0.242485335615073	6.90581566413616
chr4	39211129	40970264	4	4	11.11	11.43	-0.32	1	0.969174743411851	0.164949539036862	5.69565612435485
chr4	40970264	41484507	4	5	11.11	14.29	-3.18	0.734950008542243	0.753046624341019	0.135853156438639	3.86957116394486
chr4	41484507	41551069	4	5	11.11	14.29	-3.18	0.734950008542243	0.753046624341019	0.135853156438639	3.86957116394486
chr4	41551069	41620596	3	5	8.33	14.29	-5.96	0.478182829317541	0.550092205427806	0.0786435713455224	3.10768609675551
chr4	41620596	41974322	3	5	8.33	14.29	-5.96	0.478182829317541	0.550092205427806	0.0786435713455224	3.10768609675551
chr4	41974322	41977489	3	5	8.33	14.29	-5.96	0.478182829317541	0.550092205427806	0.0786435713455224	3.10768609675551
chr4	41977489	42108227	4	5	11.11	14.29	-3.18	0.734950008542243	0.753046624341019	0.135853156438639	3.86957116394486
chr4	42108227	42796564	3	5	8.33	14.29	-5.96	0.478182829317541	0.550092205427806	0.0786435713455224	3.10768609675551
chr4	42796564	42843621	3	6	8.33	17.14	-8.81	0.307004709834407	0.444426508454709	0.0659682763152353	2.30732077245554
chr4	42843621	43752158	3	5	8.33	14.29	-5.96	0.478182829317541	0.550092205427806	0.0786435713455224	3.10768609675551
chr4	43752158	44926464	3	4	8.33	11.43	-3.1	0.710101571843079	0.708023732626289	0.0959378536038272	4.55477786002335
chr4	44926464	45296572	3	3	8.33	8.57	-0.24	1	0.970109621724799	0.120772296973932	7.79194689799502
chr4	45296572	46444075	3	2	8.33	5.71	2.62	1	1.49154381095433	0.159897432906642	18.9412075903382
chr4	46444075	46717877	3	1	8.33	2.86	5.47	0.614206981016534	3.04590627209325	0.231100354169514	166.793577353391
chr4	46717877	47205408	4	1	11.11	2.86	8.25	0.357011635027557	4.17394926034984	0.385996925369264	215.088023213298
chr4	47205408	50400000	3	1	8.33	2.86	5.47	0.614206981016534	3.04590627209325	0.231100354169514	166.793577353391
chr4	50400000	52685687	0	0	0	0	0	1	0	0	Inf
chr4	52685687	52696792	1	0	2.78	0	2.78	1	Inf	0.0249284024755085	Inf
chr4	52696792	52897133	2	0	5.56	0	5.56	0.492957746478873	Inf	0.183355473675898	Inf
chr4	52897133	53347134	2	0	5.56	0	5.56	0.492957746478873	Inf	0.183355473675898	Inf
chr4	53347134	54171911	2	1	5.56	2.86	2.7	1	1.98123533145014	0.0987851618234858	121.317934765198
chr4	54171911	54471506	2	0	5.56	0	5.56	0.492957746478873	Inf	0.183355473675898	Inf
chr4	54471506	54548363	2	1	5.56	2.86	2.7	1	1.98123533145014	0.0987851618234858	121.317934765198
chr4	54548363	55476460	2	0	5.56	0	5.56	0.492957746478873	Inf	0.183355473675898	Inf
chr4	55476460	55537515	1	0	2.78	0	2.78	1	Inf	0.0249284024755085	Inf
chr4	55537515	57569248	2	0	5.56	0	5.56	0.492957746478873	Inf	0.183355473675898	Inf
chr4	57569248	58257925	2	1	5.56	2.86	2.7	1	1.98123533145014	0.0987851618234858	121.317934765198
chr4	58257925	58416996	1	1	2.78	2.86	-0.0800000000000001	1	0.971818977979115	0.0120435103940175	78.422351246068
chr4	58416996	58537303	1	0	2.78	0	2.78	1	Inf	0.0249284024755085	Inf
chr4	58537303	58960769	2	0	5.56	0	5.56	0.492957746478873	Inf	0.183355473675898	Inf
chr4	58960769	59240011	2	1	5.56	2.86	2.7	1	1.98123533145014	0.0987851618234858	121.317934765198
chr4	59240011	59619615	3	1	8.33	2.86	5.47	0.614206981016534	3.04590627209325	0.231100354169514	166.793577353391
chr4	59619615	60016092	3	2	8.33	5.71	2.62	1	1.49154381095433	0.159897432906642	18.9412075903382
chr4	60016092	60097247	3	3	8.33	8.57	-0.24	1	0.970109621724799	0.120772296973932	7.79194689799502
chr4	60097247	60347550	3	2	8.33	5.71	2.62	1	1.49154381095433	0.159897432906642	18.9412075903382
chr4	60347550	61310545	3	3	8.33	8.57	-0.24	1	0.970109621724799	0.120772296973932	7.79194689799502
chr4	61310545	61410187	3	3	8.33	8.57	-0.24	1	0.970109621724799	0.120772296973932	7.79194689799502
chr4	61410187	61447262	3	3	8.33	8.57	-0.24	1	0.970109621724799	0.120772296973932	7.79194689799502
chr4	61447262	62162008	3	2	8.33	5.71	2.62	1	1.49154381095433	0.159897432906642	18.9412075903382
chr4	62162008	62257871	3	3	8.33	8.57	-0.24	1	0.970109621724799	0.120772296973932	7.79194689799502
chr4	62257871	62848006	3	2	8.33	5.71	2.62	1	1.49154381095433	0.159897432906642	18.9412075903382
chr4	62848006	62942662	3	2	8.33	5.71	2.62	1	1.49154381095433	0.159897432906642	18.9412075903382
chr4	62942662	62962989	3	1	8.33	2.86	5.47	0.614206981016534	3.04590627209325	0.231100354169514	166.793577353391
chr4	62962989	63497710	3	2	8.33	5.71	2.62	1	1.49154381095433	0.159897432906642	18.9412075903382
chr4	63497710	63575470	3	3	8.33	8.57	-0.24	1	0.970109621724799	0.120772296973932	7.79194689799502
chr4	63575470	63703773	3	3	8.33	8.57	-0.24	1	0.970109621724799	0.120772296973932	7.79194689799502
chr4	63703773	64342089	3	3	8.33	8.57	-0.24	1	0.970109621724799	0.120772296973932	7.79194689799502
chr4	64342089	64673111	3	3	8.33	8.57	-0.24	1	0.970109621724799	0.120772296973932	7.79194689799502
chr4	64673111	64695705	3	4	8.33	11.43	-3.1	0.710101571843079	0.708023732626289	0.0959378536038272	4.55477786002335
chr4	64695705	64724355	4	4	11.11	11.43	-0.32	1	0.969174743411851	0.164949539036862	5.69565612435485
chr4	64724355	64734956	4	3	11.11	8.57	2.54	1	1.32796318548847	0.206420602069668	9.79975833589666
chr4	64734956	64795818	4	4	11.11	11.43	-0.32	1	0.969174743411851	0.164949539036862	5.69565612435485
chr4	64795818	64907367	3	4	8.33	11.43	-3.1	0.710101571843079	0.708023732626289	0.0959378536038272	4.55477786002335
chr4	64907367	65522766	3	3	8.33	8.57	-0.24	1	0.970109621724799	0.120772296973932	7.79194689799502
chr4	65522766	66400488	3	4	8.33	11.43	-3.1	0.710101571843079	0.708023732626289	0.0959378536038272	4.55477786002335
chr4	66400488	66570115	3	4	8.33	11.43	-3.1	0.710101571843079	0.708023732626289	0.0959378536038272	4.55477786002335
chr4	66570115	66710219	3	4	8.33	11.43	-3.1	0.710101571843079	0.708023732626289	0.0959378536038272	4.55477786002335
chr4	66710219	66811251	3	4	8.33	11.43	-3.1	0.710101571843079	0.708023732626289	0.0959378536038272	4.55477786002335
chr4	66811251	67138452	3	4	8.33	11.43	-3.1	0.710101571843079	0.708023732626289	0.0959378536038272	4.55477786002335
chr4	67138452	67871499	3	3	8.33	8.57	-0.24	1	0.970109621724799	0.120772296973932	7.79194689799502
chr4	67871499	68191020	4	3	11.11	8.57	2.54	1	1.32796318548847	0.206420602069668	9.79975833589666
chr4	68191020	68241113	4	3	11.11	8.57	2.54	1	1.32796318548847	0.206420602069668	9.79975833589666
chr4	68241113	68360967	4	2	11.11	5.71	5.4	0.673707396879656	2.04215494105879	0.270856827605303	24.0587693564094
chr4	68360967	69120994	4	2	11.11	5.71	5.4	0.673707396879656	2.04215494105879	0.270856827605303	24.0587693564094
chr4	69120994	69226848	4	2	11.11	5.71	5.4	0.673707396879656	2.04215494105879	0.270856827605303	24.0587693564094
chr4	69226848	69352550	4	3	11.11	8.57	2.54	1	1.32796318548847	0.206420602069668	9.79975833589666
chr4	69352550	69363816	3	2	8.33	5.71	2.62	1	1.49154381095433	0.159897432906642	18.9412075903382
chr4	69363816	69373472	3	3	8.33	8.57	-0.24	1	0.970109621724799	0.120772296973932	7.79194689799502
chr4	69373472	69497225	8	3	22.22	8.57	13.65	0.188678820790766	3.00167214810172	0.640533613740392	19.2661460674227
chr4	69497225	69505725	6	3	16.67	8.57	8.1	0.478182829317541	2.11118686920326	0.406717926364721	14.2184726622909
chr4	69505725	69564117	6	2	16.67	5.71	10.96	0.260319768157189	3.24808343718923	0.528254540441711	35.3032732516706
chr4	69564117	69586872	4	2	11.11	5.71	5.4	0.673707396879656	2.04215494105879	0.270856827605303	24.0587693564094
chr4	69586872	69613960	4	3	11.11	8.57	2.54	1	1.32796318548847	0.206420602069668	9.79975833589666
chr4	69613960	70125577	3	2	8.33	5.71	2.62	1	1.49154381095433	0.159897432906642	18.9412075903382
chr4	70125577	70241009	4	3	11.11	8.57	2.54	1	1.32796318548847	0.206420602069668	9.79975833589666
chr4	70241009	70296191	3	3	8.33	8.57	-0.24	1	0.970109621724799	0.120772296973932	7.79194689799502
chr4	70296191	70387276	3	2	8.33	5.71	2.62	1	1.49154381095433	0.159897432906642	18.9412075903382
chr4	70387276	70389601	3	2	8.33	5.71	2.62	1	1.49154381095433	0.159897432906642	18.9412075903382
chr4	70389601	70432445	3	2	8.33	5.71	2.62	1	1.49154381095433	0.159897432906642	18.9412075903382
chr4	70432445	70443308	3	2	8.33	5.71	2.62	1	1.49154381095433	0.159897432906642	18.9412075903382
chr4	70443308	70448502	3	2	8.33	5.71	2.62	1	1.49154381095433	0.159897432906642	18.9412075903382
chr4	70448502	70579137	3	3	8.33	8.57	-0.24	1	0.970109621724799	0.120772296973932	7.79194689799502
chr4	70579137	72059485	3	2	8.33	5.71	2.62	1	1.49154381095433	0.159897432906642	18.9412075903382
chr4	72059485	72149653	4	2	11.11	5.71	5.4	0.673707396879656	2.04215494105879	0.270856827605303	24.0587693564094
chr4	72149653	72265064	3	2	8.33	5.71	2.62	1	1.49154381095433	0.159897432906642	18.9412075903382
chr4	72265064	76301856	2	2	5.56	5.71	-0.15	1	0.970989459292116	0.0667689241715733	14.12046751773
chr4	76301856	76830177	3	2	8.33	5.71	2.62	1	1.49154381095433	0.159897432906642	18.9412075903382
chr4	76830177	76932990	2	2	5.56	5.71	-0.15	1	0.970989459292116	0.0667689241715733	14.12046751773
chr4	76932990	76999641	2	2	5.56	5.71	-0.15	1	0.970989459292116	0.0667689241715733	14.12046751773
chr4	76999641	77359002	2	2	5.56	5.71	-0.15	1	0.970989459292116	0.0667689241715733	14.12046751773
chr4	77359002	78160622	2	3	5.56	8.57	-3.01	0.673707396879656	0.631553326711683	0.0497270173932884	5.89114934397757
chr4	78160622	78179567	2	3	5.56	8.57	-3.01	0.673707396879656	0.631553326711683	0.0497270173932884	5.89114934397757
chr4	78179567	78237431	2	3	5.56	8.57	-3.01	0.673707396879656	0.631553326711683	0.0497270173932884	5.89114934397757
chr4	78237431	78342543	2	3	5.56	8.57	-3.01	0.673707396879656	0.631553326711683	0.0497270173932884	5.89114934397757
chr4	78342543	78424978	1	3	2.78	8.57	-5.79	0.357011635027557	0.309535223935198	0.00565262673830883	4.07954080023825
chr4	78424978	78966209	2	3	5.56	8.57	-3.01	0.673707396879656	0.631553326711683	0.0497270173932884	5.89114934397757
chr4	78966209	79443843	2	3	5.56	8.57	-3.01	0.673707396879656	0.631553326711683	0.0497270173932884	5.89114934397757
chr4	79443843	79458867	3	3	8.33	8.57	-0.24	1	0.970109621724799	0.120772296973932	7.79194689799502
chr4	79458867	79468144	4	3	11.11	8.57	2.54	1	1.32796318548847	0.206420602069668	9.79975833589666
chr4	79468144	79511536	4	3	11.11	8.57	2.54	1	1.32796318548847	0.206420602069668	9.79975833589666
chr4	79511536	79533122	3	3	8.33	8.57	-0.24	1	0.970109621724799	0.120772296973932	7.79194689799502
chr4	79533122	80192205	3	3	8.33	8.57	-0.24	1	0.970109621724799	0.120772296973932	7.79194689799502
chr4	80192205	80322794	3	3	8.33	8.57	-0.24	1	0.970109621724799	0.120772296973932	7.79194689799502
chr4	80322794	80394497	3	3	8.33	8.57	-0.24	1	0.970109621724799	0.120772296973932	7.79194689799502
chr4	80394497	80547506	3	3	8.33	8.57	-0.24	1	0.970109621724799	0.120772296973932	7.79194689799502
chr4	80547506	80806517	3	3	8.33	8.57	-0.24	1	0.970109621724799	0.120772296973932	7.79194689799502
chr4	80806517	80930333	3	3	8.33	8.57	-0.24	1	0.970109621724799	0.120772296973932	7.79194689799502
chr4	80930333	82132487	3	3	8.33	8.57	-0.24	1	0.970109621724799	0.120772296973932	7.79194689799502
chr4	82132487	83071710	3	3	8.33	8.57	-0.24	1	0.970109621724799	0.120772296973932	7.79194689799502
chr4	83071710	83643259	3	4	8.33	11.43	-3.1	0.710101571843079	0.708023732626289	0.0959378536038272	4.55477786002335
chr4	83643259	83662316	2	4	5.56	11.43	-5.87	0.428987944539397	0.460828217935039	0.0390999346674532	3.47461285179933
chr4	83662316	83701115	3	4	8.33	11.43	-3.1	0.710101571843079	0.708023732626289	0.0959378536038272	4.55477786002335
chr4	83701115	84144332	4	4	11.11	11.43	-0.32	1	0.969174743411851	0.164949539036862	5.69565612435485
chr4	84144332	84147247	4	3	11.11	8.57	2.54	1	1.32796318548847	0.206420602069668	9.79975833589666
chr4	84147247	84457854	3	3	8.33	8.57	-0.24	1	0.970109621724799	0.120772296973932	7.79194689799502
chr4	84457854	86241805	2	3	5.56	8.57	-3.01	0.673707396879656	0.631553326711683	0.0497270173932884	5.89114934397757
chr4	86241805	91051161	2	3	5.56	8.57	-3.01	0.673707396879656	0.631553326711683	0.0497270173932884	5.89114934397757
chr4	91051161	91338835	2	4	5.56	11.43	-5.87	0.428987944539397	0.460828217935039	0.0390999346674532	3.47461285179933
chr4	91338835	91617914	2	4	5.56	11.43	-5.87	0.428987944539397	0.460828217935039	0.0390999346674532	3.47461285179933
chr4	91617914	91762689	2	4	5.56	11.43	-5.87	0.428987944539397	0.460828217935039	0.0390999346674532	3.47461285179933
chr4	91762689	91909734	3	4	8.33	11.43	-3.1	0.710101571843079	0.708023732626289	0.0959378536038272	4.55477786002335
chr4	91909734	91938066	4	4	11.11	11.43	-0.32	1	0.969174743411851	0.164949539036862	5.69565612435485
chr4	91938066	92075554	3	4	8.33	11.43	-3.1	0.710101571843079	0.708023732626289	0.0959378536038272	4.55477786002335
chr4	92075554	92194291	3	4	8.33	11.43	-3.1	0.710101571843079	0.708023732626289	0.0959378536038272	4.55477786002335
chr4	92194291	92242477	3	5	8.33	14.29	-5.96	0.478182829317541	0.550092205427806	0.0786435713455224	3.10768609675551
chr4	92242477	92368370	2	5	5.56	14.29	-8.73	0.260319768157189	0.35795419025528	0.0318683371810072	2.38501193378822
chr4	92368370	92431413	2	4	5.56	11.43	-5.87	0.428987944539397	0.460828217935039	0.0390999346674532	3.47461285179933
chr4	92431413	92528316	2	5	5.56	14.29	-8.73	0.260319768157189	0.35795419025528	0.0318683371810072	2.38501193378822
chr4	92528316	93358069	2	4	5.56	11.43	-5.87	0.428987944539397	0.460828217935039	0.0390999346674532	3.47461285179933
chr4	93358069	93694041	3	4	8.33	11.43	-3.1	0.710101571843079	0.708023732626289	0.0959378536038272	4.55477786002335
chr4	93694041	95090299	2	4	5.56	11.43	-5.87	0.428987944539397	0.460828217935039	0.0390999346674532	3.47461285179933
chr4	95090299	96410021	2	3	5.56	8.57	-3.01	0.673707396879656	0.631553326711683	0.0497270173932884	5.89114934397757
chr4	96410021	98836056	2	3	5.56	8.57	-3.01	0.673707396879656	0.631553326711683	0.0497270173932884	5.89114934397757
chr4	98836056	98893344	3	3	8.33	8.57	-0.24	1	0.970109621724799	0.120772296973932	7.79194689799502
chr4	98893344	98893598	3	3	8.33	8.57	-0.24	1	0.970109621724799	0.120772296973932	7.79194689799502
chr4	98893598	99037922	3	3	8.33	8.57	-0.24	1	0.970109621724799	0.120772296973932	7.79194689799502
chr4	99037922	99074285	2	3	5.56	8.57	-3.01	0.673707396879656	0.631553326711683	0.0497270173932884	5.89114934397757
chr4	99074285	99077251	2	3	5.56	8.57	-3.01	0.673707396879656	0.631553326711683	0.0497270173932884	5.89114934397757
chr4	99077251	103107391	2	3	5.56	8.57	-3.01	0.673707396879656	0.631553326711683	0.0497270173932884	5.89114934397757
chr4	103107391	104430236	3	3	8.33	8.57	-0.24	1	0.970109621724799	0.120772296973932	7.79194689799502
chr4	104430236	105248082	3	3	8.33	8.57	-0.24	1	0.970109621724799	0.120772296973932	7.79194689799502
chr4	105248082	105374546	3	3	8.33	8.57	-0.24	1	0.970109621724799	0.120772296973932	7.79194689799502
chr4	105374546	105898322	3	3	8.33	8.57	-0.24	1	0.970109621724799	0.120772296973932	7.79194689799502
chr4	105898322	106679725	2	3	5.56	8.57	-3.01	0.673707396879656	0.631553326711683	0.0497270173932884	5.89114934397757
chr4	106679725	107192059	3	3	8.33	8.57	-0.24	1	0.970109621724799	0.120772296973932	7.79194689799502
chr4	107192059	108873673	2	3	5.56	8.57	-3.01	0.673707396879656	0.631553326711683	0.0497270173932884	5.89114934397757
chr4	108873673	109008469	2	3	5.56	8.57	-3.01	0.673707396879656	0.631553326711683	0.0497270173932884	5.89114934397757
chr4	109008469	109480460	2	3	5.56	8.57	-3.01	0.673707396879656	0.631553326711683	0.0497270173932884	5.89114934397757
chr4	109480460	109627994	3	3	8.33	8.57	-0.24	1	0.970109621724799	0.120772296973932	7.79194689799502
chr4	109627994	109859327	2	3	5.56	8.57	-3.01	0.673707396879656	0.631553326711683	0.0497270173932884	5.89114934397757
chr4	109859327	110182364	2	3	5.56	8.57	-3.01	0.673707396879656	0.631553326711683	0.0497270173932884	5.89114934397757
chr4	110182364	110795713	2	4	5.56	11.43	-5.87	0.428987944539397	0.460828217935039	0.0390999346674532	3.47461285179933
chr4	110795713	115154159	1	4	2.78	11.43	-8.65	0.198663754101507	0.225675982703581	0.00437921880343052	2.44042306854721
chr4	115154159	115183202	2	4	5.56	11.43	-5.87	0.428987944539397	0.460828217935039	0.0390999346674532	3.47461285179933
chr4	115183202	116009865	1	4	2.78	11.43	-8.65	0.198663754101507	0.225675982703581	0.00437921880343052	2.44042306854721
chr4	116009865	116108481	1	5	2.78	14.29	-11.51	0.106534077926351	0.175225708013224	0.00353117624243629	1.69041887822488
chr4	116108481	116195723	1	4	2.78	11.43	-8.65	0.198663754101507	0.225675982703581	0.00437921880343052	2.44042306854721
chr4	116195723	116221793	1	5	2.78	14.29	-11.51	0.106534077926351	0.175225708013224	0.00353117624243629	1.69041887822488
chr4	116221793	116396689	1	5	2.78	14.29	-11.51	0.106534077926351	0.175225708013224	0.00353117624243629	1.69041887822488
chr4	116396689	118375706	1	5	2.78	14.29	-11.51	0.106534077926351	0.175225708013224	0.00353117624243629	1.69041887822488
chr4	118375706	118428717	1	5	2.78	14.29	-11.51	0.106534077926351	0.175225708013224	0.00353117624243629	1.69041887822488
chr4	118428717	122899115	1	4	2.78	11.43	-8.65	0.198663754101507	0.225675982703581	0.00437921880343052	2.44042306854721
chr4	122899115	123087286	1	3	2.78	8.57	-5.79	0.357011635027557	0.309535223935198	0.00565262673830883	4.07954080023825
chr4	123087286	127744074	1	4	2.78	11.43	-8.65	0.198663754101507	0.225675982703581	0.00437921880343052	2.44042306854721
chr4	127744074	127925519	1	5	2.78	14.29	-11.51	0.106534077926351	0.175225708013224	0.00353117624243629	1.69041887822488
chr4	127925519	128949126	1	4	2.78	11.43	-8.65	0.198663754101507	0.225675982703581	0.00437921880343052	2.44042306854721
chr4	128949126	129165920	1	5	2.78	14.29	-11.51	0.106534077926351	0.175225708013224	0.00353117624243629	1.69041887822488
chr4	129165920	132007995	1	4	2.78	11.43	-8.65	0.198663754101507	0.225675982703581	0.00437921880343052	2.44042306854721
chr4	132007995	132246406	2	4	5.56	11.43	-5.87	0.428987944539397	0.460828217935039	0.0390999346674532	3.47461285179933
chr4	132246406	132414280	2	4	5.56	11.43	-5.87	0.428987944539397	0.460828217935039	0.0390999346674532	3.47461285179933
chr4	132414280	132904537	2	4	5.56	11.43	-5.87	0.428987944539397	0.460828217935039	0.0390999346674532	3.47461285179933
chr4	132904537	132958543	2	5	5.56	14.29	-8.73	0.260319768157189	0.35795419025528	0.0318683371810072	2.38501193378822
chr4	132958543	132988008	3	5	8.33	14.29	-5.96	0.478182829317541	0.550092205427806	0.0786435713455224	3.10768609675551
chr4	132988008	133066205	2	5	5.56	14.29	-8.73	0.260319768157189	0.35795419025528	0.0318683371810072	2.38501193378822
chr4	133066205	133073470	2	5	5.56	14.29	-8.73	0.260319768157189	0.35795419025528	0.0318683371810072	2.38501193378822
chr4	133073470	133769005	2	4	5.56	11.43	-5.87	0.428987944539397	0.460828217935039	0.0390999346674532	3.47461285179933
chr4	133769005	134442429	2	5	5.56	14.29	-8.73	0.260319768157189	0.35795419025528	0.0318683371810072	2.38501193378822
chr4	134442429	134637600	2	6	5.56	17.14	-11.58	0.151388237577012	0.289141503289744	0.0265872184557245	1.77807878564237
chr4	134637600	134729211	2	6	5.56	17.14	-11.58	0.151388237577012	0.289141503289744	0.0265872184557245	1.77807878564237
chr4	134729211	135070091	2	6	5.56	17.14	-11.58	0.151388237577012	0.289141503289744	0.0265872184557245	1.77807878564237
chr4	135070091	135780302	2	6	5.56	17.14	-11.58	0.151388237577012	0.289141503289744	0.0265872184557245	1.77807878564237
chr4	135780302	135949696	2	5	5.56	14.29	-8.73	0.260319768157189	0.35795419025528	0.0318683371810072	2.38501193378822
chr4	135949696	136022182	2	5	5.56	14.29	-8.73	0.260319768157189	0.35795419025528	0.0318683371810072	2.38501193378822
chr4	136022182	136229337	2	5	5.56	14.29	-8.73	0.260319768157189	0.35795419025528	0.0318683371810072	2.38501193378822
chr4	136229337	136785866	2	4	5.56	11.43	-5.87	0.428987944539397	0.460828217935039	0.0390999346674532	3.47461285179933
chr4	136785866	137830097	2	5	5.56	14.29	-8.73	0.260319768157189	0.35795419025528	0.0318683371810072	2.38501193378822
chr4	137830097	137949170	2	5	5.56	14.29	-8.73	0.260319768157189	0.35795419025528	0.0318683371810072	2.38501193378822
chr4	137949170	138031723	2	4	5.56	11.43	-5.87	0.428987944539397	0.460828217935039	0.0390999346674532	3.47461285179933
chr4	138031723	138065378	2	5	5.56	14.29	-8.73	0.260319768157189	0.35795419025528	0.0318683371810072	2.38501193378822
chr4	138065378	140676695	1	5	2.78	14.29	-11.51	0.106534077926351	0.175225708013224	0.00353117624243629	1.69041887822488
chr4	140676695	140749211	2	5	5.56	14.29	-8.73	0.260319768157189	0.35795419025528	0.0318683371810072	2.38501193378822
chr4	140749211	141555869	1	5	2.78	14.29	-11.51	0.106534077926351	0.175225708013224	0.00353117624243629	1.69041887822488
chr4	141555869	141981838	1	5	2.78	14.29	-11.51	0.106534077926351	0.175225708013224	0.00353117624243629	1.69041887822488
chr4	141981838	142096269	1	6	2.78	17.14	-14.36	0.0552721811827387	0.141466370800221	0.00292587469464103	1.26822587559097
chr4	142096269	142363360	1	5	2.78	14.29	-11.51	0.106534077926351	0.175225708013224	0.00353117624243629	1.69041887822488
chr4	142363360	142820959	1	5	2.78	14.29	-11.51	0.106534077926351	0.175225708013224	0.00353117624243629	1.69041887822488
chr4	142820959	142907187	1	5	2.78	14.29	-11.51	0.106534077926351	0.175225708013224	0.00353117624243629	1.69041887822488
chr4	142907187	142969991	1	5	2.78	14.29	-11.51	0.106534077926351	0.175225708013224	0.00353117624243629	1.69041887822488
chr4	142969991	143935442	1	5	2.78	14.29	-11.51	0.106534077926351	0.175225708013224	0.00353117624243629	1.69041887822488
chr4	143935442	144036620	2	5	5.56	14.29	-8.73	0.260319768157189	0.35795419025528	0.0318683371810072	2.38501193378822
chr4	144036620	144649204	1	5	2.78	14.29	-11.51	0.106534077926351	0.175225708013224	0.00353117624243629	1.69041887822488
chr4	144649204	144726168	1	4	2.78	11.43	-8.65	0.198663754101507	0.225675982703581	0.00437921880343052	2.44042306854721
chr4	144726168	145226787	1	5	2.78	14.29	-11.51	0.106534077926351	0.175225708013224	0.00353117624243629	1.69041887822488
chr4	145226787	145413574	2	5	5.56	14.29	-8.73	0.260319768157189	0.35795419025528	0.0318683371810072	2.38501193378822
chr4	145413574	146186588	1	5	2.78	14.29	-11.51	0.106534077926351	0.175225708013224	0.00353117624243629	1.69041887822488
chr4	146186588	146809105	1	5	2.78	14.29	-11.51	0.106534077926351	0.175225708013224	0.00353117624243629	1.69041887822488
chr4	146809105	147000825	2	5	5.56	14.29	-8.73	0.260319768157189	0.35795419025528	0.0318683371810072	2.38501193378822
chr4	147000825	152589857	1	5	2.78	14.29	-11.51	0.106534077926351	0.175225708013224	0.00353117624243629	1.69041887822488
chr4	152589857	152591636	1	5	2.78	14.29	-11.51	0.106534077926351	0.175225708013224	0.00353117624243629	1.69041887822488
chr4	152591636	152593395	1	5	2.78	14.29	-11.51	0.106534077926351	0.175225708013224	0.00353117624243629	1.69041887822488
chr4	152593395	152657468	1	5	2.78	14.29	-11.51	0.106534077926351	0.175225708013224	0.00353117624243629	1.69041887822488
chr4	152657468	152711189	1	5	2.78	14.29	-11.51	0.106534077926351	0.175225708013224	0.00353117624243629	1.69041887822488
chr4	152711189	152731268	1	5	2.78	14.29	-11.51	0.106534077926351	0.175225708013224	0.00353117624243629	1.69041887822488
chr4	152731268	152888462	1	5	2.78	14.29	-11.51	0.106534077926351	0.175225708013224	0.00353117624243629	1.69041887822488
chr4	152888462	152968363	1	6	2.78	17.14	-14.36	0.0552721811827387	0.141466370800221	0.00292587469464103	1.26822587559097
chr4	152968363	153095635	1	7	2.78	20	-17.22	0.0278104507843748	0.117307201939552	0.00247214376612191	0.999590863336378
chr4	153095635	153113513	1	7	2.78	20	-17.22	0.0278104507843748	0.117307201939552	0.00247214376612191	0.999590863336378
chr4	153113513	153784406	1	6	2.78	17.14	-14.36	0.0552721811827387	0.141466370800221	0.00292587469464103	1.26822587559097
chr4	153784406	158442244	1	5	2.78	14.29	-11.51	0.106534077926351	0.175225708013224	0.00353117624243629	1.69041887822488
chr4	158442244	158561132	1	6	2.78	17.14	-14.36	0.0552721811827387	0.141466370800221	0.00292587469464103	1.26822587559097
chr4	158561132	161041003	1	5	2.78	14.29	-11.51	0.106534077926351	0.175225708013224	0.00353117624243629	1.69041887822488
chr4	161041003	161088632	2	5	5.56	14.29	-8.73	0.260319768157189	0.35795419025528	0.0318683371810072	2.38501193378822
chr4	161088632	161945271	1	5	2.78	14.29	-11.51	0.106534077926351	0.175225708013224	0.00353117624243629	1.69041887822488
chr4	161945271	162008501	1	6	2.78	17.14	-14.36	0.0552721811827387	0.141466370800221	0.00292587469464103	1.26822587559097
chr4	162008501	164918858	1	5	2.78	14.29	-11.51	0.106534077926351	0.175225708013224	0.00353117624243629	1.69041887822488
chr4	164918858	165122778	2	5	5.56	14.29	-8.73	0.260319768157189	0.35795419025528	0.0318683371810072	2.38501193378822
chr4	165122778	165632792	1	5	2.78	14.29	-11.51	0.106534077926351	0.175225708013224	0.00353117624243629	1.69041887822488
chr4	165632792	167207766	1	6	2.78	17.14	-14.36	0.0552721811827387	0.141466370800221	0.00292587469464103	1.26822587559097
chr4	167207766	168756757	2	6	5.56	17.14	-11.58	0.151388237577012	0.289141503289744	0.0265872184557245	1.77807878564237
chr4	168756757	172033538	2	7	5.56	20	-14.44	0.0846954637524141	0.239858442011533	0.022593624213122	1.39517578162037
chr4	172033538	172132336	2	8	5.56	22.86	-17.3	0.0457017048630323	0.202816794359618	0.0194526148801902	1.13271454048287
chr4	172132336	172372115	2	8	5.56	22.86	-17.3	0.0457017048630323	0.202816794359618	0.0194526148801902	1.13271454048287
chr4	172372115	172508586	2	7	5.56	20	-14.44	0.0846954637524141	0.239858442011533	0.022593624213122	1.39517578162037
chr4	172508586	173042506	2	8	5.56	22.86	-17.3	0.0457017048630323	0.202816794359618	0.0194526148801902	1.13271454048287
chr4	173042506	173112898	2	8	5.56	22.86	-17.3	0.0457017048630323	0.202816794359618	0.0194526148801902	1.13271454048287
chr4	173112898	173222255	2	7	5.56	20	-14.44	0.0846954637524141	0.239858442011533	0.022593624213122	1.39517578162037
chr4	173222255	173337477	2	7	5.56	20	-14.44	0.0846954637524141	0.239858442011533	0.022593624213122	1.39517578162037
chr4	173337477	173422335	2	6	5.56	17.14	-11.58	0.151388237577012	0.289141503289744	0.0265872184557245	1.77807878564237
chr4	173422335	174086616	3	6	8.33	17.14	-8.81	0.307004709834407	0.444426508454709	0.0659682763152353	2.30732077245554
chr4	174086616	180098163	3	6	8.33	17.14	-8.81	0.307004709834407	0.444426508454709	0.0659682763152353	2.30732077245554
chr4	180098163	180235453	3	6	8.33	17.14	-8.81	0.307004709834407	0.444426508454709	0.0659682763152353	2.30732077245554
chr4	180235453	183932674	3	6	8.33	17.14	-8.81	0.307004709834407	0.444426508454709	0.0659682763152353	2.30732077245554
chr4	183932674	184928994	3	6	8.33	17.14	-8.81	0.307004709834407	0.444426508454709	0.0659682763152353	2.30732077245554
chr4	184928994	184947740	4	6	11.11	17.14	-6.03	0.51407501566078	0.608461808286978	0.114326714584535	2.86405723890282
chr4	184947740	184999727	4	7	11.11	20	-8.89	0.34337537245028	0.504868752083841	0.0977221910719268	2.23498815674569
chr4	184999727	185054107	3	7	8.33	20	-11.67	0.188678820790766	0.368742409047384	0.0562554549332934	1.80471469624657
chr4	185054107	185070237	3	6	8.33	17.14	-8.81	0.307004709834407	0.444426508454709	0.0659682763152353	2.30732077245554
chr4	185070237	185160783	3	7	8.33	20	-11.67	0.188678820790766	0.368742409047384	0.0562554549332934	1.80471469624657
chr4	185160783	185246190	3	7	8.33	20	-11.67	0.188678820790766	0.368742409047384	0.0562554549332934	1.80471469624657
chr4	185246190	185950972	3	7	8.33	20	-11.67	0.188678820790766	0.368742409047384	0.0562554549332934	1.80471469624657
chr4	185950972	186038929	3	8	8.33	22.86	-14.53	0.111330544961008	0.311841662123773	0.0485594545737697	1.46184375985804
chr4	186038929	186233053	3	8	8.33	22.86	-14.53	0.111330544961008	0.311841662123773	0.0485594545737697	1.46184375985804
chr4	186233053	186472082	3	8	8.33	22.86	-14.53	0.111330544961008	0.311841662123773	0.0485594545737697	1.46184375985804
chr4	186472082	188855223	3	7	8.33	20	-11.67	0.188678820790766	0.368742409047384	0.0562554549332934	1.80471469624657
chr4	188855223	189540695	2	7	5.56	20	-14.44	0.0846954637524141	0.239858442011533	0.022593624213122	1.39517578162037
chr4	189540695	190069260	2	8	5.56	22.86	-17.3	0.0457017048630323	0.202816794359618	0.0194526148801902	1.13271454048287
chr4	190069260	190156318	2	8	5.56	22.86	-17.3	0.0457017048630323	0.202816794359618	0.0194526148801902	1.13271454048287
chr4	190156318	191154276	2	8	5.56	22.86	-17.3	0.0457017048630323	0.202816794359618	0.0194526148801902	1.13271454048287
chr6	0	255812	2	3	5.56	8.57	-3.01	0.673707396879656	0.631553326711683	0.0497270173932884	5.89114934397757
chr6	255812	268720	3	3	8.33	8.57	-0.24	1	0.970109621724799	0.120772296973932	7.79194689799502
chr6	268720	284200	3	4	8.33	11.43	-3.1	0.710101571843079	0.708023732626289	0.0959378536038272	4.55477786002335
chr6	284200	364875	3	5	8.33	14.29	-5.96	0.478182829317541	0.550092205427806	0.0786435713455224	3.10768609675551
chr6	364875	375524	2	5	5.56	14.29	-8.73	0.260319768157189	0.35795419025528	0.0318683371810072	2.38501193378822
chr6	375524	381860	2	4	5.56	11.43	-5.87	0.428987944539397	0.460828217935039	0.0390999346674532	3.47461285179933
chr6	381860	404215	1	3	2.78	8.57	-5.79	0.357011635027557	0.309535223935198	0.00565262673830883	4.07954080023825
chr6	404215	3326822	1	2	2.78	5.71	-2.93	0.614206981016534	0.476293222585017	0.00777852251929019	9.55257413461097
chr6	3326822	3446933	1	1	2.78	2.86	-0.0800000000000001	1	0.971818977979115	0.0120435103940175	78.422351246068
chr6	3446933	6807564	1	2	2.78	5.71	-2.93	0.614206981016534	0.476293222585017	0.00777852251929019	9.55257413461097
chr6	6807564	6885469	1	1	2.78	2.86	-0.0800000000000001	1	0.971818977979115	0.0120435103940175	78.422351246068
chr6	6885469	8540740	1	2	2.78	5.71	-2.93	0.614206981016534	0.476293222585017	0.00777852251929019	9.55257413461097
chr6	8540740	8630489	1	2	2.78	5.71	-2.93	0.614206981016534	0.476293222585017	0.00777852251929019	9.55257413461097
chr6	8630489	9515663	1	2	2.78	5.71	-2.93	0.614206981016534	0.476293222585017	0.00777852251929019	9.55257413461097
chr6	9515663	9525624	1	3	2.78	8.57	-5.79	0.357011635027557	0.309535223935198	0.00565262673830883	4.07954080023825
chr6	9525624	9527199	1	4	2.78	11.43	-8.65	0.198663754101507	0.225675982703581	0.00437921880343052	2.44042306854721
chr6	9527199	9584144	1	4	2.78	11.43	-8.65	0.198663754101507	0.225675982703581	0.00437921880343052	2.44042306854721
chr6	9584144	9691845	1	3	2.78	8.57	-5.79	0.357011635027557	0.309535223935198	0.00565262673830883	4.07954080023825
chr6	9691845	11127259	1	3	2.78	8.57	-5.79	0.357011635027557	0.309535223935198	0.00565262673830883	4.07954080023825
chr6	11127259	11339257	2	3	5.56	8.57	-3.01	0.673707396879656	0.631553326711683	0.0497270173932884	5.89114934397757
chr6	11339257	12360030	1	3	2.78	8.57	-5.79	0.357011635027557	0.309535223935198	0.00565262673830883	4.07954080023825
chr6	12360030	13109565	1	3	2.78	8.57	-5.79	0.357011635027557	0.309535223935198	0.00565262673830883	4.07954080023825
chr6	13109565	13859922	1	4	2.78	11.43	-8.65	0.198663754101507	0.225675982703581	0.00437921880343052	2.44042306854721
chr6	13859922	24161852	1	3	2.78	8.57	-5.79	0.357011635027557	0.309535223935198	0.00565262673830883	4.07954080023825
chr6	24161852	24976394	1	3	2.78	8.57	-5.79	0.357011635027557	0.309535223935198	0.00565262673830883	4.07954080023825
chr6	24976394	25094798	1	3	2.78	8.57	-5.79	0.357011635027557	0.309535223935198	0.00565262673830883	4.07954080023825
chr6	25094798	25252924	1	3	2.78	8.57	-5.79	0.357011635027557	0.309535223935198	0.00565262673830883	4.07954080023825
chr6	25252924	25353488	1	3	2.78	8.57	-5.79	0.357011635027557	0.309535223935198	0.00565262673830883	4.07954080023825
chr6	25353488	25412517	1	3	2.78	8.57	-5.79	0.357011635027557	0.309535223935198	0.00565262673830883	4.07954080023825
chr6	25412517	26096562	1	3	2.78	8.57	-5.79	0.357011635027557	0.309535223935198	0.00565262673830883	4.07954080023825
chr6	26096562	26149031	1	3	2.78	8.57	-5.79	0.357011635027557	0.309535223935198	0.00565262673830883	4.07954080023825
chr6	26149031	27072682	1	3	2.78	8.57	-5.79	0.357011635027557	0.309535223935198	0.00565262673830883	4.07954080023825
chr6	27072682	27302931	1	4	2.78	11.43	-8.65	0.198663754101507	0.225675982703581	0.00437921880343052	2.44042306854721
chr6	27302931	27478976	1	4	2.78	11.43	-8.65	0.198663754101507	0.225675982703581	0.00437921880343052	2.44042306854721
chr6	27478976	27486209	1	4	2.78	11.43	-8.65	0.198663754101507	0.225675982703581	0.00437921880343052	2.44042306854721
chr6	27486209	28341811	1	4	2.78	11.43	-8.65	0.198663754101507	0.225675982703581	0.00437921880343052	2.44042306854721
chr6	28341811	28441646	1	4	2.78	11.43	-8.65	0.198663754101507	0.225675982703581	0.00437921880343052	2.44042306854721
chr6	28441646	28444116	1	4	2.78	11.43	-8.65	0.198663754101507	0.225675982703581	0.00437921880343052	2.44042306854721
chr6	28444116	28642233	1	4	2.78	11.43	-8.65	0.198663754101507	0.225675982703581	0.00437921880343052	2.44042306854721
chr6	28642233	28722749	1	4	2.78	11.43	-8.65	0.198663754101507	0.225675982703581	0.00437921880343052	2.44042306854721
chr6	28722749	29225884	1	4	2.78	11.43	-8.65	0.198663754101507	0.225675982703581	0.00437921880343052	2.44042306854721
chr6	29225884	29369432	1	4	2.78	11.43	-8.65	0.198663754101507	0.225675982703581	0.00437921880343052	2.44042306854721
chr6	29369432	29400773	1	4	2.78	11.43	-8.65	0.198663754101507	0.225675982703581	0.00437921880343052	2.44042306854721
chr6	29400773	30071737	1	3	2.78	8.57	-5.79	0.357011635027557	0.309535223935198	0.00565262673830883	4.07954080023825
chr6	30071737	30187672	1	3	2.78	8.57	-5.79	0.357011635027557	0.309535223935198	0.00565262673830883	4.07954080023825
chr6	30187672	30333908	1	3	2.78	8.57	-5.79	0.357011635027557	0.309535223935198	0.00565262673830883	4.07954080023825
chr6	30333908	30368560	1	3	2.78	8.57	-5.79	0.357011635027557	0.309535223935198	0.00565262673830883	4.07954080023825
chr6	30368560	30436757	1	3	2.78	8.57	-5.79	0.357011635027557	0.309535223935198	0.00565262673830883	4.07954080023825
chr6	30436757	30725135	1	4	2.78	11.43	-8.65	0.198663754101507	0.225675982703581	0.00437921880343052	2.44042306854721
chr6	30725135	30800451	1	4	2.78	11.43	-8.65	0.198663754101507	0.225675982703581	0.00437921880343052	2.44042306854721
chr6	30800451	30946012	1	3	2.78	8.57	-5.79	0.357011635027557	0.309535223935198	0.00565262673830883	4.07954080023825
chr6	30946012	30961096	1	4	2.78	11.43	-8.65	0.198663754101507	0.225675982703581	0.00437921880343052	2.44042306854721
chr6	30961096	31005579	1	4	2.78	11.43	-8.65	0.198663754101507	0.225675982703581	0.00437921880343052	2.44042306854721
chr6	31005579	31082825	1	4	2.78	11.43	-8.65	0.198663754101507	0.225675982703581	0.00437921880343052	2.44042306854721
chr6	31082825	31098894	1	3	2.78	8.57	-5.79	0.357011635027557	0.309535223935198	0.00565262673830883	4.07954080023825
chr6	31098894	31386945	1	3	2.78	8.57	-5.79	0.357011635027557	0.309535223935198	0.00565262673830883	4.07954080023825
chr6	31386945	31539266	1	2	2.78	5.71	-2.93	0.614206981016534	0.476293222585017	0.00777852251929019	9.55257413461097
chr6	31539266	32760414	1	2	2.78	5.71	-2.93	0.614206981016534	0.476293222585017	0.00777852251929019	9.55257413461097
chr6	32760414	32890772	1	2	2.78	5.71	-2.93	0.614206981016534	0.476293222585017	0.00777852251929019	9.55257413461097
chr6	32890772	34205265	1	2	2.78	5.71	-2.93	0.614206981016534	0.476293222585017	0.00777852251929019	9.55257413461097
chr6	34205265	34252422	1	3	2.78	8.57	-5.79	0.357011635027557	0.309535223935198	0.00565262673830883	4.07954080023825
chr6	34252422	35301026	2	3	5.56	8.57	-3.01	0.673707396879656	0.631553326711683	0.0497270173932884	5.89114934397757
chr6	35301026	35471649	2	2	5.56	5.71	-0.15	1	0.970989459292116	0.0667689241715733	14.12046751773
chr6	35471649	35538978	2	2	5.56	5.71	-0.15	1	0.970989459292116	0.0667689241715733	14.12046751773
chr6	35538978	35740454	2	3	5.56	8.57	-3.01	0.673707396879656	0.631553326711683	0.0497270173932884	5.89114934397757
chr6	35740454	35772610	2	3	5.56	8.57	-3.01	0.673707396879656	0.631553326711683	0.0497270173932884	5.89114934397757
chr6	35772610	35902251	2	3	5.56	8.57	-3.01	0.673707396879656	0.631553326711683	0.0497270173932884	5.89114934397757
chr6	35902251	36659597	2	2	5.56	5.71	-0.15	1	0.970989459292116	0.0667689241715733	14.12046751773
chr6	36659597	37408271	2	2	5.56	5.71	-0.15	1	0.970989459292116	0.0667689241715733	14.12046751773
chr6	37408271	40552694	1	1	2.78	2.86	-0.0800000000000001	1	0.971818977979115	0.0120435103940175	78.422351246068
chr6	40552694	41780968	1	0	2.78	0	2.78	1	Inf	0.0249284024755085	Inf
chr6	41780968	43994821	1	1	2.78	2.86	-0.0800000000000001	1	0.971818977979115	0.0120435103940175	78.422351246068
chr6	43994821	47888053	1	0	2.78	0	2.78	1	Inf	0.0249284024755085	Inf
chr6	47888053	48393972	1	1	2.78	2.86	-0.0800000000000001	1	0.971818977979115	0.0120435103940175	78.422351246068
chr6	48393972	51298354	1	0	2.78	0	2.78	1	Inf	0.0249284024755085	Inf
chr6	51298354	51912437	2	0	5.56	0	5.56	0.492957746478873	Inf	0.183355473675898	Inf
chr6	51912437	55294105	1	0	2.78	0	2.78	1	Inf	0.0249284024755085	Inf
chr6	55294105	55341645	1	0	2.78	0	2.78	1	Inf	0.0249284024755085	Inf
chr6	55341645	55412722	1	1	2.78	2.86	-0.0800000000000001	1	0.971818977979115	0.0120435103940175	78.422351246068
chr6	55412722	55415672	1	1	2.78	2.86	-0.0800000000000001	1	0.971818977979115	0.0120435103940175	78.422351246068
chr6	55415672	56666286	1	0	2.78	0	2.78	1	Inf	0.0249284024755085	Inf
chr6	56666286	57206256	2	0	5.56	0	5.56	0.492957746478873	Inf	0.183355473675898	Inf
chr6	57206256	58111626	1	0	2.78	0	2.78	1	Inf	0.0249284024755085	Inf
chr6	58111626	58777385	2	0	5.56	0	5.56	0.492957746478873	Inf	0.183355473675898	Inf
chr6	58777385	61000000	0	0	0	0	0	1	0	0	Inf
chr6	61000000	63243263	1	1	2.78	2.86	-0.0800000000000001	1	0.971818977979115	0.0120435103940175	78.422351246068
chr6	63243263	63769521	1	0	2.78	0	2.78	1	Inf	0.0249284024755085	Inf
chr6	63769521	64385954	1	0	2.78	0	2.78	1	Inf	0.0249284024755085	Inf
chr6	64385954	66391261	2	0	5.56	0	5.56	0.492957746478873	Inf	0.183355473675898	Inf
chr6	66391261	66433489	3	0	8.33	0	8.33	0.23943661971831	Inf	0.408425449172773	Inf
chr6	66433489	66737387	2	0	5.56	0	5.56	0.492957746478873	Inf	0.183355473675898	Inf
chr6	66737387	66914625	2	1	5.56	2.86	2.7	1	1.98123533145014	0.0987851618234858	121.317934765198
chr6	66914625	66943829	3	1	8.33	2.86	5.47	0.614206981016534	3.04590627209325	0.231100354169514	166.793577353391
chr6	66943829	67008548	3	1	8.33	2.86	5.47	0.614206981016534	3.04590627209325	0.231100354169514	166.793577353391
chr6	67008548	67049017	5	3	13.89	8.57	5.32	0.710101571843079	1.70749109272164	0.302222986488262	11.9414137423611
chr6	67049017	67055978	2	1	5.56	2.86	2.7	1	1.98123533145014	0.0987851618234858	121.317934765198
chr6	67055978	67453284	2	1	5.56	2.86	2.7	1	1.98123533145014	0.0987851618234858	121.317934765198
chr6	67453284	67512322	2	0	5.56	0	5.56	0.492957746478873	Inf	0.183355473675898	Inf
chr6	67512322	67576108	3	0	8.33	0	8.33	0.23943661971831	Inf	0.408425449172773	Inf
chr6	67576108	68485722	2	0	5.56	0	5.56	0.492957746478873	Inf	0.183355473675898	Inf
chr6	68485722	71812971	2	1	5.56	2.86	2.7	1	1.98123533145014	0.0987851618234858	121.317934765198
chr6	71812971	74811700	2	2	5.56	5.71	-0.15	1	0.970989459292116	0.0667689241715733	14.12046751773
chr6	74811700	75993206	2	1	5.56	2.86	2.7	1	1.98123533145014	0.0987851618234858	121.317934765198
chr6	75993206	77034889	2	1	5.56	2.86	2.7	1	1.98123533145014	0.0987851618234858	121.317934765198
chr6	77034889	77198270	2	1	5.56	2.86	2.7	1	1.98123533145014	0.0987851618234858	121.317934765198
chr6	77198270	77327988	2	1	5.56	2.86	2.7	1	1.98123533145014	0.0987851618234858	121.317934765198
chr6	77327988	77408764	2	2	5.56	5.71	-0.15	1	0.970989459292116	0.0667689241715733	14.12046751773
chr6	77408764	77415488	2	4	5.56	11.43	-5.87	0.428987944539397	0.460828217935039	0.0390999346674532	3.47461285179933
chr6	77415488	77418141	4	4	11.11	11.43	-0.32	1	0.969174743411851	0.164949539036862	5.69565612435485
chr6	77418141	77456938	5	4	13.89	11.43	2.46	1	1.24608440479419	0.242485335615073	6.90581566413616
chr6	77456938	77468867	5	2	13.89	5.71	8.18	0.428987944539397	2.62646640167546	0.394228640504547	29.5005259959683
chr6	77468867	77472417	3	2	8.33	5.71	2.62	1	1.49154381095433	0.159897432906642	18.9412075903382
chr6	77472417	78198260	2	2	5.56	5.71	-0.15	1	0.970989459292116	0.0667689241715733	14.12046751773
chr6	78198260	78203315	2	2	5.56	5.71	-0.15	1	0.970989459292116	0.0667689241715733	14.12046751773
chr6	78203315	78307143	2	2	5.56	5.71	-0.15	1	0.970989459292116	0.0667689241715733	14.12046751773
chr6	78307143	78316607	2	2	5.56	5.71	-0.15	1	0.970989459292116	0.0667689241715733	14.12046751773
chr6	78316607	78962744	2	2	5.56	5.71	-0.15	1	0.970989459292116	0.0667689241715733	14.12046751773
chr6	78962744	78965859	3	2	8.33	5.71	2.62	1	1.49154381095433	0.159897432906642	18.9412075903382
chr6	78965859	78965977	3	2	8.33	5.71	2.62	1	1.49154381095433	0.159897432906642	18.9412075903382
chr6	78965977	78969085	7	4	19.44	11.43	8.01	0.514075015660779	1.85441691917432	0.418913196819917	9.57667879720766
chr6	78969085	78970401	10	5	27.78	14.29	13.49	0.245361308953736	2.28083243733617	0.613509672375853	9.65852304290585
chr6	78970401	78971747	13	7	36.11	20	16.11	0.18766968961925	2.23485259705927	0.690891841640534	7.80093928381903
chr6	78971747	78972317	14	7	38.89	20	18.89	0.118720689120103	2.51174042620813	0.785259994182633	8.71731689999219
chr6	78972317	78972875	17	7	47.22	20	27.22	0.0234355846109728	3.51248877894922	1.12071447436773	12.1012620606203
chr6	78972875	78980091	18	7	50	20	30	0.0125276346036819	3.91870240277103	1.25407579416104	13.4993533924658
chr6	78980091	78983973	19	7	52.78	20	32.78	0.00640319458776803	4.37113734882872	1.40097782214372	15.0827694329201
chr6	78983973	79026646	19	9	52.78	25.71	27.07	0.0287307726457845	3.17319838397197	1.06992424730668	10.0264637633425
chr6	79026646	79026687	19	8	52.78	22.86	29.92	0.0141918846080063	3.69828189963141	1.21963039020584	12.1380899443521
chr6	79026687	79026837	17	7	47.22	20	27.22	0.0234355846109728	3.51248877894922	1.12071447436773	12.1012620606203
chr6	79026837	79027050	13	5	36.11	14.29	21.82	0.0550031366806078	3.33312010436619	0.944551998628241	13.723443357936
chr6	79027050	79032455	12	5	33.33	14.29	19.04	0.0942321147413699	2.95391287246018	0.825784110712256	12.2504695735279
chr6	79032455	79037215	9	5	25	14.29	10.71	0.372321981438773	1.9807107571957	0.51843568449073	8.5097855381755
chr6	79037215	79040433	5	4	13.89	11.43	2.46	1	1.24608440479419	0.242485335615073	6.90581566413616
chr6	79040433	81270114	2	2	5.56	5.71	-0.15	1	0.970989459292116	0.0667689241715733	14.12046751773
chr6	81270114	81294749	2	3	5.56	8.57	-3.01	0.673707396879656	0.631553326711683	0.0497270173932884	5.89114934397757
chr6	81294749	81843705	2	2	5.56	5.71	-0.15	1	0.970989459292116	0.0667689241715733	14.12046751773
chr6	81843705	82644449	2	1	5.56	2.86	2.7	1	1.98123533145014	0.0987851618234858	121.317934765198
chr6	82644449	84799041	2	2	5.56	5.71	-0.15	1	0.970989459292116	0.0667689241715733	14.12046751773
chr6	84799041	87984427	2	3	5.56	8.57	-3.01	0.673707396879656	0.631553326711683	0.0497270173932884	5.89114934397757
chr6	87984427	88121909	2	3	5.56	8.57	-3.01	0.673707396879656	0.631553326711683	0.0497270173932884	5.89114934397757
chr6	88121909	88181210	2	3	5.56	8.57	-3.01	0.673707396879656	0.631553326711683	0.0497270173932884	5.89114934397757
chr6	88181210	91046581	2	3	5.56	8.57	-3.01	0.673707396879656	0.631553326711683	0.0497270173932884	5.89114934397757
chr6	91046581	91300655	2	3	5.56	8.57	-3.01	0.673707396879656	0.631553326711683	0.0497270173932884	5.89114934397757
chr6	91300655	94040266	2	2	5.56	5.71	-0.15	1	0.970989459292116	0.0667689241715733	14.12046751773
chr6	94040266	97205868	2	1	5.56	2.86	2.7	1	1.98123533145014	0.0987851618234858	121.317934765198
chr6	97205868	99673663	2	2	5.56	5.71	-0.15	1	0.970989459292116	0.0667689241715733	14.12046751773
chr6	99673663	100077899	2	2	5.56	5.71	-0.15	1	0.970989459292116	0.0667689241715733	14.12046751773
chr6	100077899	100427839	2	3	5.56	8.57	-3.01	0.673707396879656	0.631553326711683	0.0497270173932884	5.89114934397757
chr6	100427839	100619689	2	3	5.56	8.57	-3.01	0.673707396879656	0.631553326711683	0.0497270173932884	5.89114934397757
chr6	100619689	103546827	2	3	5.56	8.57	-3.01	0.673707396879656	0.631553326711683	0.0497270173932884	5.89114934397757
chr6	103546827	103722632	3	3	8.33	8.57	-0.24	1	0.970109621724799	0.120772296973932	7.79194689799502
chr6	103722632	103734403	4	3	11.11	8.57	2.54	1	1.32796318548847	0.206420602069668	9.79975833589666
chr6	103734403	103734724	5	5	13.89	14.29	-0.399999999999999	1	0.968179492592826	0.200376836085313	4.6775096732263
chr6	103734724	103734810	6	7	16.67	20	-3.33	0.766806928088708	0.802522994801141	0.196426305412446	3.17616940117966
chr6	103734810	103734820	6	8	16.67	22.86	-6.19	0.562762990166328	0.678758857286803	0.170296741406061	2.56226650354404
chr6	103734820	103736403	6	9	16.67	25.71	-9.04	0.395709473738648	0.582277885822074	0.148944617795975	2.12060116952864
chr6	103736403	103763766	6	10	16.67	28.57	-11.9	0.266839618208723	0.504917696772421	0.131115565578239	1.78857869401093
chr6	103763766	103765576	3	6	8.33	17.14	-8.81	0.307004709834407	0.444426508454709	0.0659682763152353	2.30732077245554
chr6	103765576	103767254	3	5	8.33	14.29	-5.96	0.478182829317541	0.550092205427806	0.0786435713455224	3.10768609675551
chr6	103767254	104000559	3	4	8.33	11.43	-3.1	0.710101571843079	0.708023732626289	0.0959378536038272	4.55477786002335
chr6	104000559	105809289	3	4	8.33	11.43	-3.1	0.710101571843079	0.708023732626289	0.0959378536038272	4.55477786002335
chr6	105809289	105881323	3	3	8.33	8.57	-0.24	1	0.970109621724799	0.120772296973932	7.79194689799502
chr6	105881323	106282313	2	3	5.56	8.57	-3.01	0.673707396879656	0.631553326711683	0.0497270173932884	5.89114934397757
chr6	106282313	106400644	2	3	5.56	8.57	-3.01	0.673707396879656	0.631553326711683	0.0497270173932884	5.89114934397757
chr6	106400644	106913088	2	3	5.56	8.57	-3.01	0.673707396879656	0.631553326711683	0.0497270173932884	5.89114934397757
chr6	106913088	107200245	2	3	5.56	8.57	-3.01	0.673707396879656	0.631553326711683	0.0497270173932884	5.89114934397757
chr6	107200245	109521442	2	3	5.56	8.57	-3.01	0.673707396879656	0.631553326711683	0.0497270173932884	5.89114934397757
chr6	109521442	109524633	2	3	5.56	8.57	-3.01	0.673707396879656	0.631553326711683	0.0497270173932884	5.89114934397757
chr6	109524633	109633578	2	3	5.56	8.57	-3.01	0.673707396879656	0.631553326711683	0.0497270173932884	5.89114934397757
chr6	109633578	109640762	2	3	5.56	8.57	-3.01	0.673707396879656	0.631553326711683	0.0497270173932884	5.89114934397757
chr6	109640762	111077608	2	3	5.56	8.57	-3.01	0.673707396879656	0.631553326711683	0.0497270173932884	5.89114934397757
chr6	111077608	111320011	2	4	5.56	11.43	-5.87	0.428987944539397	0.460828217935039	0.0390999346674532	3.47461285179933
chr6	111320011	111983620	2	3	5.56	8.57	-3.01	0.673707396879656	0.631553326711683	0.0497270173932884	5.89114934397757
chr6	111983620	114368138	2	3	5.56	8.57	-3.01	0.673707396879656	0.631553326711683	0.0497270173932884	5.89114934397757
chr6	114368138	115657504	2	3	5.56	8.57	-3.01	0.673707396879656	0.631553326711683	0.0497270173932884	5.89114934397757
chr6	115657504	115924608	3	3	8.33	8.57	-0.24	1	0.970109621724799	0.120772296973932	7.79194689799502
chr6	115924608	116015691	3	3	8.33	8.57	-0.24	1	0.970109621724799	0.120772296973932	7.79194689799502
chr6	116015691	117175965	2	3	5.56	8.57	-3.01	0.673707396879656	0.631553326711683	0.0497270173932884	5.89114934397757
chr6	117175965	120788281	2	3	5.56	8.57	-3.01	0.673707396879656	0.631553326711683	0.0497270173932884	5.89114934397757
chr6	120788281	124617776	1	3	2.78	8.57	-5.79	0.357011635027557	0.309535223935198	0.00565262673830883	4.07954080023825
chr6	124617776	125930518	1	3	2.78	8.57	-5.79	0.357011635027557	0.309535223935198	0.00565262673830883	4.07954080023825
chr6	125930518	126254002	1	4	2.78	11.43	-8.65	0.198663754101507	0.225675982703581	0.00437921880343052	2.44042306854721
chr6	126254002	127114015	1	3	2.78	8.57	-5.79	0.357011635027557	0.309535223935198	0.00565262673830883	4.07954080023825
chr6	127114015	127371101	1	3	2.78	8.57	-5.79	0.357011635027557	0.309535223935198	0.00565262673830883	4.07954080023825
chr6	127371101	127437596	1	2	2.78	5.71	-2.93	0.614206981016534	0.476293222585017	0.00777852251929019	9.55257413461097
chr6	127437596	128041180	1	1	2.78	2.86	-0.0800000000000001	1	0.971818977979115	0.0120435103940175	78.422351246068
chr6	128041180	128238266	1	2	2.78	5.71	-2.93	0.614206981016534	0.476293222585017	0.00777852251929019	9.55257413461097
chr6	128238266	128365165	2	2	5.56	5.71	-0.15	1	0.970989459292116	0.0667689241715733	14.12046751773
chr6	128365165	128533043	2	3	5.56	8.57	-3.01	0.673707396879656	0.631553326711683	0.0497270173932884	5.89114934397757
chr6	128533043	128743473	2	2	5.56	5.71	-0.15	1	0.970989459292116	0.0667689241715733	14.12046751773
chr6	128743473	128750458	2	1	5.56	2.86	2.7	1	1.98123533145014	0.0987851618234858	121.317934765198
chr6	128750458	130574042	1	1	2.78	2.86	-0.0800000000000001	1	0.971818977979115	0.0120435103940175	78.422351246068
chr6	130574042	130587747	2	1	5.56	2.86	2.7	1	1.98123533145014	0.0987851618234858	121.317934765198
chr6	130587747	130588432	2	1	5.56	2.86	2.7	1	1.98123533145014	0.0987851618234858	121.317934765198
chr6	130588432	130680614	4	1	11.11	2.86	8.25	0.357011635027557	4.17394926034984	0.385996925369264	215.088023213298
chr6	130680614	130693213	3	1	8.33	2.86	5.47	0.614206981016534	3.04590627209325	0.231100354169514	166.793577353391
chr6	130693213	130701220	2	1	5.56	2.86	2.7	1	1.98123533145014	0.0987851618234858	121.317934765198
chr6	130701220	130713697	1	1	2.78	2.86	-0.0800000000000001	1	0.971818977979115	0.0120435103940175	78.422351246068
chr6	130713697	130829529	1	1	2.78	2.86	-0.0800000000000001	1	0.971818977979115	0.0120435103940175	78.422351246068
chr6	130829529	131019706	1	1	2.78	2.86	-0.0800000000000001	1	0.971818977979115	0.0120435103940175	78.422351246068
chr6	131019706	131109715	2	1	5.56	2.86	2.7	1	1.98123533145014	0.0987851618234858	121.317934765198
chr6	131109715	133016119	1	1	2.78	2.86	-0.0800000000000001	1	0.971818977979115	0.0120435103940175	78.422351246068
chr6	133016119	133150267	1	1	2.78	2.86	-0.0800000000000001	1	0.971818977979115	0.0120435103940175	78.422351246068
chr6	133150267	133281853	1	2	2.78	5.71	-2.93	0.614206981016534	0.476293222585017	0.00777852251929019	9.55257413461097
chr6	133281853	135243422	1	1	2.78	2.86	-0.0800000000000001	1	0.971818977979115	0.0120435103940175	78.422351246068
chr6	135243422	135428721	1	1	2.78	2.86	-0.0800000000000001	1	0.971818977979115	0.0120435103940175	78.422351246068
chr6	135428721	136219524	1	1	2.78	2.86	-0.0800000000000001	1	0.971818977979115	0.0120435103940175	78.422351246068
chr6	136219524	136343227	1	1	2.78	2.86	-0.0800000000000001	1	0.971818977979115	0.0120435103940175	78.422351246068
chr6	136343227	136350000	1	1	2.78	2.86	-0.0800000000000001	1	0.971818977979115	0.0120435103940175	78.422351246068
chr6	136350000	136952422	1	2	2.78	5.71	-2.93	0.614206981016534	0.476293222585017	0.00777852251929019	9.55257413461097
chr6	136952422	137095409	1	2	2.78	5.71	-2.93	0.614206981016534	0.476293222585017	0.00777852251929019	9.55257413461097
chr6	137095409	141831531	1	2	2.78	5.71	-2.93	0.614206981016534	0.476293222585017	0.00777852251929019	9.55257413461097
chr6	141831531	141999817	1	3	2.78	8.57	-5.79	0.357011635027557	0.309535223935198	0.00565262673830883	4.07954080023825
chr6	141999817	142499888	1	2	2.78	5.71	-2.93	0.614206981016534	0.476293222585017	0.00777852251929019	9.55257413461097
chr6	142499888	146982327	1	1	2.78	2.86	-0.0800000000000001	1	0.971818977979115	0.0120435103940175	78.422351246068
chr6	146982327	147201390	2	1	5.56	2.86	2.7	1	1.98123533145014	0.0987851618234858	121.317934765198
chr6	147201390	147873055	1	1	2.78	2.86	-0.0800000000000001	1	0.971818977979115	0.0120435103940175	78.422351246068
chr6	147873055	147934210	1	2	2.78	5.71	-2.93	0.614206981016534	0.476293222585017	0.00777852251929019	9.55257413461097
chr6	147934210	149785890	1	1	2.78	2.86	-0.0800000000000001	1	0.971818977979115	0.0120435103940175	78.422351246068
chr6	149785890	149793671	1	2	2.78	5.71	-2.93	0.614206981016534	0.476293222585017	0.00777852251929019	9.55257413461097
chr6	149793671	149892098	2	2	5.56	5.71	-0.15	1	0.970989459292116	0.0667689241715733	14.12046751773
chr6	149892098	149892335	2	3	5.56	8.57	-3.01	0.673707396879656	0.631553326711683	0.0497270173932884	5.89114934397757
chr6	149892335	149927029	2	4	5.56	11.43	-5.87	0.428987944539397	0.460828217935039	0.0390999346674532	3.47461285179933
chr6	149927029	150146871	2	5	5.56	14.29	-8.73	0.260319768157189	0.35795419025528	0.0318683371810072	2.38501193378822
chr6	150146871	150184703	2	2	5.56	5.71	-0.15	1	0.970989459292116	0.0667689241715733	14.12046751773
chr6	150184703	152744236	1	2	2.78	5.71	-2.93	0.614206981016534	0.476293222585017	0.00777852251929019	9.55257413461097
chr6	152744236	156285157	1	1	2.78	2.86	-0.0800000000000001	1	0.971818977979115	0.0120435103940175	78.422351246068
chr6	156285157	158812292	1	1	2.78	2.86	-0.0800000000000001	1	0.971818977979115	0.0120435103940175	78.422351246068
chr6	158812292	159463059	1	2	2.78	5.71	-2.93	0.614206981016534	0.476293222585017	0.00777852251929019	9.55257413461097
chr6	159463059	159605415	1	1	2.78	2.86	-0.0800000000000001	1	0.971818977979115	0.0120435103940175	78.422351246068
chr6	159605415	159731609	1	1	2.78	2.86	-0.0800000000000001	1	0.971818977979115	0.0120435103940175	78.422351246068
chr6	159731609	160263096	1	1	2.78	2.86	-0.0800000000000001	1	0.971818977979115	0.0120435103940175	78.422351246068
chr6	160263096	162233913	1	1	2.78	2.86	-0.0800000000000001	1	0.971818977979115	0.0120435103940175	78.422351246068
chr6	162233913	162304138	1	1	2.78	2.86	-0.0800000000000001	1	0.971818977979115	0.0120435103940175	78.422351246068
chr6	162304138	162305745	1	1	2.78	2.86	-0.0800000000000001	1	0.971818977979115	0.0120435103940175	78.422351246068
chr6	162305745	162362206	2	1	5.56	2.86	2.7	1	1.98123533145014	0.0987851618234858	121.317934765198
chr6	162362206	162435970	2	2	5.56	5.71	-0.15	1	0.970989459292116	0.0667689241715733	14.12046751773
chr6	162435970	162525443	1	2	2.78	5.71	-2.93	0.614206981016534	0.476293222585017	0.00777852251929019	9.55257413461097
chr6	162525443	162546145	2	2	5.56	5.71	-0.15	1	0.970989459292116	0.0667689241715733	14.12046751773
chr6	162546145	162572302	2	3	5.56	8.57	-3.01	0.673707396879656	0.631553326711683	0.0497270173932884	5.89114934397757
chr6	162572302	162661458	3	3	8.33	8.57	-0.24	1	0.970109621724799	0.120772296973932	7.79194689799502
chr6	162661458	162687945	4	3	11.11	8.57	2.54	1	1.32796318548847	0.206420602069668	9.79975833589666
chr6	162687945	162704340	5	3	13.89	8.57	5.32	0.710101571843079	1.70749109272164	0.302222986488262	11.9414137423611
chr6	162704340	162709020	5	4	13.89	11.43	2.46	1	1.24608440479419	0.242485335615073	6.90581566413616
chr6	162709020	162735572	5	4	13.89	11.43	2.46	1	1.24608440479419	0.242485335615073	6.90581566413616
chr6	162735572	162740267	5	4	13.89	11.43	2.46	1	1.24608440479419	0.242485335615073	6.90581566413616
chr6	162740267	162790195	5	4	13.89	11.43	2.46	1	1.24608440479419	0.242485335615073	6.90581566413616
chr6	162790195	162799517	4	4	11.11	11.43	-0.32	1	0.969174743411851	0.164949539036862	5.69565612435485
chr6	162799517	162805192	4	4	11.11	11.43	-0.32	1	0.969174743411851	0.164949539036862	5.69565612435485
chr6	162805192	162808946	3	4	8.33	11.43	-3.1	0.710101571843079	0.708023732626289	0.0959378536038272	4.55477786002335
chr6	162808946	162873146	3	3	8.33	8.57	-0.24	1	0.970109621724799	0.120772296973932	7.79194689799502
chr6	162873146	162877559	3	2	8.33	5.71	2.62	1	1.49154381095433	0.159897432906642	18.9412075903382
chr6	162877559	162963521	3	2	8.33	5.71	2.62	1	1.49154381095433	0.159897432906642	18.9412075903382
chr6	162963521	162997572	3	2	8.33	5.71	2.62	1	1.49154381095433	0.159897432906642	18.9412075903382
chr6	162997572	163033421	2	2	5.56	5.71	-0.15	1	0.970989459292116	0.0667689241715733	14.12046751773
chr6	163033421	163078521	2	3	5.56	8.57	-3.01	0.673707396879656	0.631553326711683	0.0497270173932884	5.89114934397757
chr6	163078521	163201332	2	2	5.56	5.71	-0.15	1	0.970989459292116	0.0667689241715733	14.12046751773
chr6	163201332	163233459	2	1	5.56	2.86	2.7	1	1.98123533145014	0.0987851618234858	121.317934765198
chr6	163233459	165820478	1	1	2.78	2.86	-0.0800000000000001	1	0.971818977979115	0.0120435103940175	78.422351246068
chr6	165820478	166013843	2	1	5.56	2.86	2.7	1	1.98123533145014	0.0987851618234858	121.317934765198
chr6	166013843	166073963	2	1	5.56	2.86	2.7	1	1.98123533145014	0.0987851618234858	121.317934765198
chr6	166073963	166197257	2	1	5.56	2.86	2.7	1	1.98123533145014	0.0987851618234858	121.317934765198
chr6	166197257	166262951	2	1	5.56	2.86	2.7	1	1.98123533145014	0.0987851618234858	121.317934765198
chr6	166262951	171115067	1	1	2.78	2.86	-0.0800000000000001	1	0.971818977979115	0.0120435103940175	78.422351246068
chr7	0	3306418	1	1	2.78	2.86	-0.0800000000000001	1	0.971818977979115	0.0120435103940175	78.422351246068
chr7	3306418	4272601	1	0	2.78	0	2.78	1	Inf	0.0249284024755085	Inf
chr7	4272601	6869913	1	1	2.78	2.86	-0.0800000000000001	1	0.971818977979115	0.0120435103940175	78.422351246068
chr7	6869913	7507397	1	0	2.78	0	2.78	1	Inf	0.0249284024755085	Inf
chr7	7507397	21929300	2	0	5.56	0	5.56	0.492957746478873	Inf	0.183355473675898	Inf
chr7	21929300	29682311	1	0	2.78	0	2.78	1	Inf	0.0249284024755085	Inf
chr7	29682311	36329668	0	0	0	0	0	1	0	0	Inf
chr7	36329668	36489079	0	1	0	2.86	-2.86	0.492957746478873	0	0	37.9171713058099
chr7	36489079	65193369	0	0	0	0	0	1	0	0	Inf
chr7	65193369	66497572	0	1	0	2.86	-2.86	0.492957746478873	0	0	37.9171713058099
chr7	66497572	66700760	0	1	0	2.86	-2.86	0.492957746478873	0	0	37.9171713058099
chr7	66700760	70113341	0	0	0	0	0	1	0	0	Inf
chr7	70113341	70514889	0	1	0	2.86	-2.86	0.492957746478873	0	0	37.9171713058099
chr7	70514889	71408288	0	2	0	5.71	-5.71	0.23943661971831	0	0	5.15089165288386
chr7	71408288	76218387	1	2	2.78	5.71	-2.93	0.614206981016534	0.476293222585017	0.00777852251929019	9.55257413461097
chr7	76218387	77256602	1	1	2.78	2.86	-0.0800000000000001	1	0.971818977979115	0.0120435103940175	78.422351246068
chr7	77256602	77445057	1	2	2.78	5.71	-2.93	0.614206981016534	0.476293222585017	0.00777852251929019	9.55257413461097
chr7	77445057	77632477	1	1	2.78	2.86	-0.0800000000000001	1	0.971818977979115	0.0120435103940175	78.422351246068
chr7	77632477	77691868	1	0	2.78	0	2.78	1	Inf	0.0249284024755085	Inf
chr7	77691868	89776944	0	0	0	0	0	1	0	0	Inf
chr7	89776944	89864707	0	1	0	2.86	-2.86	0.492957746478873	0	0	37.9171713058099
chr7	89864707	91563382	0	0	0	0	0	1	0	0	Inf
chr7	91563382	91787283	0	1	0	2.86	-2.86	0.492957746478873	0	0	37.9171713058099
chr7	91787283	97371703	0	0	0	0	0	1	0	0	Inf
chr7	97371703	97632130	0	1	0	2.86	-2.86	0.492957746478873	0	0	37.9171713058099
chr7	97632130	98382300	0	2	0	5.71	-5.71	0.23943661971831	0	0	5.15089165288386
chr7	98382300	99463832	1	2	2.78	5.71	-2.93	0.614206981016534	0.476293222585017	0.00777852251929019	9.55257413461097
chr7	99463832	100665065	1	2	2.78	5.71	-2.93	0.614206981016534	0.476293222585017	0.00777852251929019	9.55257413461097
chr7	100665065	100891340	1	2	2.78	5.71	-2.93	0.614206981016534	0.476293222585017	0.00777852251929019	9.55257413461097
chr7	100891340	102101741	0	2	0	5.71	-5.71	0.23943661971831	0	0	5.15089165288386
chr7	102101741	102568016	0	1	0	2.86	-2.86	0.492957746478873	0	0	37.9171713058099
chr7	102568016	107465049	0	0	0	0	0	1	0	0	Inf
chr7	107465049	107592056	1	0	2.78	0	2.78	1	Inf	0.0249284024755085	Inf
chr7	107592056	109423876	0	0	0	0	0	1	0	0	Inf
chr7	109423876	109425299	1	0	2.78	0	2.78	1	Inf	0.0249284024755085	Inf
chr7	109425299	109426244	1	1	2.78	2.86	-0.0800000000000001	1	0.971818977979115	0.0120435103940175	78.422351246068
chr7	109426244	109427493	2	2	5.56	5.71	-0.15	1	0.970989459292116	0.0667689241715733	14.12046751773
chr7	109427493	109433781	4	2	11.11	5.71	5.4	0.673707396879656	2.04215494105879	0.270856827605303	24.0587693564094
chr7	109433781	109435445	4	3	11.11	8.57	2.54	1	1.32796318548847	0.206420602069668	9.79975833589666
chr7	109435445	109453946	5	3	13.89	8.57	5.32	0.710101571843079	1.70749109272164	0.302222986488262	11.9414137423611
chr7	109453946	109458574	3	1	8.33	2.86	5.47	0.614206981016534	3.04590627209325	0.231100354169514	166.793577353391
chr7	109458574	109461572	1	1	2.78	2.86	-0.0800000000000001	1	0.971818977979115	0.0120435103940175	78.422351246068
chr7	109461572	109461892	1	0	2.78	0	2.78	1	Inf	0.0249284024755085	Inf
chr7	109461892	127586048	0	0	0	0	0	1	0	0	Inf
chr7	127586048	131386363	0	1	0	2.86	-2.86	0.492957746478873	0	0	37.9171713058099
chr7	131386363	133757079	0	0	0	0	0	1	0	0	Inf
chr7	133757079	133758031	1	0	2.78	0	2.78	1	Inf	0.0249284024755085	Inf
chr7	133758031	133759683	2	0	5.56	0	5.56	0.492957746478873	Inf	0.183355473675898	Inf
chr7	133759683	133774177	3	0	8.33	0	8.33	0.23943661971831	Inf	0.408425449172773	Inf
chr7	133774177	133776946	7	3	19.44	8.57	10.87	0.307004709834407	2.54159386659279	0.519408622309635	16.656208609525
chr7	133776946	133778553	8	3	22.22	8.57	13.65	0.188678820790766	3.00167214810172	0.640533613740392	19.2661460674227
chr7	133778553	133795650	8	4	22.22	11.43	10.79	0.34337537245028	2.18998599614047	0.517532388588746	11.0577538993314
chr7	133795650	133795773	7	4	19.44	11.43	8.01	0.514075015660779	1.85441691917432	0.418913196819917	9.57667879720766
chr7	133795773	133802727	5	4	13.89	11.43	2.46	1	1.24608440479419	0.242485335615073	6.90581566413616
chr7	133802727	133816742	1	1	2.78	2.86	-0.0800000000000001	1	0.971818977979115	0.0120435103940175	78.422351246068
chr7	133816742	133818936	0	1	0	2.86	-2.86	0.492957746478873	0	0	37.9171713058099
chr7	133818936	140011373	0	0	0	0	0	1	0	0	Inf
chr7	140011373	140048953	0	1	0	2.86	-2.86	0.492957746478873	0	0	37.9171713058099
chr7	140048953	140146100	0	2	0	5.71	-5.71	0.23943661971831	0	0	5.15089165288386
chr7	140146100	140191547	0	1	0	2.86	-2.86	0.492957746478873	0	0	37.9171713058099
chr7	140191547	141762278	0	0	0	0	0	1	0	0	Inf
chr7	141762278	141766384	0	1	0	2.86	-2.86	0.492957746478873	0	0	37.9171713058099
chr7	141766384	141770088	1	1	2.78	2.86	-0.0800000000000001	1	0.971818977979115	0.0120435103940175	78.422351246068
chr7	141770088	141799132	2	1	5.56	2.86	2.7	1	1.98123533145014	0.0987851618234858	121.317934765198
chr7	141799132	141809609	2	0	5.56	0	5.56	0.492957746478873	Inf	0.183355473675898	Inf
chr7	141809609	141842842	1	0	2.78	0	2.78	1	Inf	0.0249284024755085	Inf
chr7	141842842	142446758	0	0	0	0	0	1	0	0	Inf
chr7	142446758	142459136	1	0	2.78	0	2.78	1	Inf	0.0249284024755085	Inf
chr7	142459136	142465957	2	0	5.56	0	5.56	0.492957746478873	Inf	0.183355473675898	Inf
chr7	142465957	142467524	3	1	8.33	2.86	5.47	0.614206981016534	3.04590627209325	0.231100354169514	166.793577353391
chr7	142467524	142474632	3	2	8.33	5.71	2.62	1	1.49154381095433	0.159897432906642	18.9412075903382
chr7	142474632	142486080	3	4	8.33	11.43	-3.1	0.710101571843079	0.708023732626289	0.0959378536038272	4.55477786002335
chr7	142486080	142489788	2	4	5.56	11.43	-5.87	0.428987944539397	0.460828217935039	0.0390999346674532	3.47461285179933
chr7	142489788	142491996	1	4	2.78	11.43	-8.65	0.198663754101507	0.225675982703581	0.00437921880343052	2.44042306854721
chr7	142491996	142492573	0	4	0	11.43	-11.43	0.0538885486834048	0	0	1.41901740229979
chr7	142492573	142502255	0	2	0	5.71	-5.71	0.23943661971831	0	0	5.15089165288386
chr7	142502255	143885102	0	0	0	0	0	1	0	0	Inf
chr7	143885102	144096304	0	1	0	2.86	-2.86	0.492957746478873	0	0	37.9171713058099
chr7	144096304	146539334	0	0	0	0	0	1	0	0	Inf
chr7	146539334	146689043	0	1	0	2.86	-2.86	0.492957746478873	0	0	37.9171713058099
chr7	146689043	149721940	0	0	0	0	0	1	0	0	Inf
chr7	149721940	149994358	1	0	2.78	0	2.78	1	Inf	0.0249284024755085	Inf
chr7	149994358	157079551	0	0	0	0	0	1	0	0	Inf
chr7	157079551	157233577	1	0	2.78	0	2.78	1	Inf	0.0249284024755085	Inf
chr8	0	449243	10	15	27.78	42.86	-15.08	0.21961106848914	0.517733430092568	0.168214291460769	1.53579776259746
chr8	449243	548342	10	15	27.78	42.86	-15.08	0.21961106848914	0.517733430092568	0.168214291460769	1.53579776259746
chr8	548342	1129091	10	15	27.78	42.86	-15.08	0.21961106848914	0.517733430092568	0.168214291460769	1.53579776259746
chr8	1129091	1148287	10	15	27.78	42.86	-15.08	0.21961106848914	0.517733430092568	0.168214291460769	1.53579776259746
chr8	1148287	1220302	10	15	27.78	42.86	-15.08	0.21961106848914	0.517733430092568	0.168214291460769	1.53579776259746
chr8	1220302	1269074	9	15	25	42.86	-17.86	0.136757065242272	0.449651496513271	0.141798978716356	1.35725190420319
chr8	1269074	1339626	9	16	25	45.71	-20.71	0.0849733132129791	0.401179282529315	0.126759222264719	1.20329582390289
chr8	1339626	1460410	9	16	25	45.71	-20.71	0.0849733132129791	0.401179282529315	0.126759222264719	1.20329582390289
chr8	1460410	1535398	9	16	25	45.71	-20.71	0.0849733132129791	0.401179282529315	0.126759222264719	1.20329582390289
chr8	1535398	1561788	10	16	27.78	45.71	-17.93	0.143511467680875	0.461906622265126	0.150336555426189	1.361426105411
chr8	1561788	1868495	10	16	27.78	45.71	-17.93	0.143511467680875	0.461906622265126	0.150336555426189	1.361426105411
chr8	1868495	2105783	10	15	27.78	42.86	-15.08	0.21961106848914	0.517733430092568	0.168214291460769	1.53579776259746
chr8	2105783	2118730	10	15	27.78	42.86	-15.08	0.21961106848914	0.517733430092568	0.168214291460769	1.53579776259746
chr8	2118730	2127126	10	14	27.78	40	-12.22	0.322192215366216	0.581442284350252	0.18826376286256	1.73984294502282
chr8	2127126	2195637	10	15	27.78	42.86	-15.08	0.21961106848914	0.517733430092568	0.168214291460769	1.53579776259746
chr8	2195637	2289480	10	14	27.78	40	-12.22	0.322192215366216	0.581442284350252	0.18826376286256	1.73984294502282
chr8	2289480	2292029	11	14	30.56	40	-9.44	0.462075597471319	0.663911867183284	0.220077318886776	1.95961146740497
chr8	2292029	2586557	11	14	30.56	40	-9.44	0.462075597471319	0.663911867183284	0.220077318886776	1.95961146740497
chr8	2586557	3230770	11	14	30.56	40	-9.44	0.462075597471319	0.663911867183284	0.220077318886776	1.95961146740497
chr8	3230770	3316206	11	14	30.56	40	-9.44	0.462075597471319	0.663911867183284	0.220077318886776	1.95961146740497
chr8	3316206	3710324	11	14	30.56	40	-9.44	0.462075597471319	0.663911867183284	0.220077318886776	1.95961146740497
chr8	3710324	4053804	11	14	30.56	40	-9.44	0.462075597471319	0.663911867183284	0.220077318886776	1.95961146740497
chr8	4053804	4433136	11	14	30.56	40	-9.44	0.462075597471319	0.663911867183284	0.220077318886776	1.95961146740497
chr8	4433136	4723231	10	14	27.78	40	-12.22	0.322192215366216	0.581442284350252	0.18826376286256	1.73984294502282
chr8	4723231	4839348	10	14	27.78	40	-12.22	0.322192215366216	0.581442284350252	0.18826376286256	1.73984294502282
chr8	4839348	5225223	11	14	30.56	40	-9.44	0.462075597471319	0.663911867183284	0.220077318886776	1.95961146740497
chr8	5225223	5339638	11	15	30.56	42.86	-12.3	0.330301396937526	0.591122952216185	0.196642683673359	1.72964039214324
chr8	5339638	5461052	11	15	30.56	42.86	-12.3	0.330301396937526	0.591122952216185	0.196642683673359	1.72964039214324
chr8	5461052	5482770	11	15	30.56	42.86	-12.3	0.330301396937526	0.591122952216185	0.196642683673359	1.72964039214324
chr8	5482770	5491772	10	15	27.78	42.86	-15.08	0.21961106848914	0.517733430092568	0.168214291460769	1.53579776259746
chr8	5491772	5524645	10	15	27.78	42.86	-15.08	0.21961106848914	0.517733430092568	0.168214291460769	1.53579776259746
chr8	5524645	5576490	10	15	27.78	42.86	-15.08	0.21961106848914	0.517733430092568	0.168214291460769	1.53579776259746
chr8	5576490	5884211	10	15	27.78	42.86	-15.08	0.21961106848914	0.517733430092568	0.168214291460769	1.53579776259746
chr8	5884211	5914694	11	15	30.56	42.86	-12.3	0.330301396937526	0.591122952216185	0.196642683673359	1.72964039214324
chr8	5914694	6017191	11	15	30.56	42.86	-12.3	0.330301396937526	0.591122952216185	0.196642683673359	1.72964039214324
chr8	6017191	6060391	11	15	30.56	42.86	-12.3	0.330301396937526	0.591122952216185	0.196642683673359	1.72964039214324
chr8	6060391	6083394	11	15	30.56	42.86	-12.3	0.330301396937526	0.591122952216185	0.196642683673359	1.72964039214324
chr8	6083394	6096354	11	15	30.56	42.86	-12.3	0.330301396937526	0.591122952216185	0.196642683673359	1.72964039214324
chr8	6096354	6142430	10	15	27.78	42.86	-15.08	0.21961106848914	0.517733430092568	0.168214291460769	1.53579776259746
chr8	6142430	6324975	10	15	27.78	42.86	-15.08	0.21961106848914	0.517733430092568	0.168214291460769	1.53579776259746
chr8	6324975	6390916	9	15	25	42.86	-17.86	0.136757065242272	0.449651496513271	0.141798978716356	1.35725190420319
chr8	6390916	6622659	8	15	22.22	42.86	-20.64	0.0790661296481561	0.386300715461032	0.117234705120982	1.19225758971247
chr8	6622659	6667903	8	15	22.22	42.86	-20.64	0.0790661296481561	0.386300715461032	0.117234705120982	1.19225758971247
chr8	6667903	6801892	8	14	22.22	40	-17.78	0.128515503014541	0.433810237118985	0.131179370203006	1.35040419180071
chr8	6801892	7244200	8	14	22.22	40	-17.78	0.128515503014541	0.433810237118985	0.131179370203006	1.35040419180071
chr8	7244200	7997106	8	14	22.22	40	-17.78	0.128515503014541	0.433810237118985	0.131179370203006	1.35040419180071
chr8	7997106	8093979	9	14	25	40	-15	0.21093112529185	0.504968569434452	0.158681602895459	1.53741663862408
chr8	8093979	9310484	9	14	25	40	-15	0.21093112529185	0.504968569434452	0.158681602895459	1.53741663862408
chr8	9310484	10227385	9	14	25	40	-15	0.21093112529185	0.504968569434452	0.158681602895459	1.53741663862408
chr8	10227385	11839791	10	14	27.78	40	-12.22	0.322192215366216	0.581442284350252	0.18826376286256	1.73984294502282
chr8	11839791	11869508	10	14	27.78	40	-12.22	0.322192215366216	0.581442284350252	0.18826376286256	1.73984294502282
chr8	11869508	12180193	10	14	27.78	40	-12.22	0.322192215366216	0.581442284350252	0.18826376286256	1.73984294502282
chr8	12180193	12242066	10	15	27.78	42.86	-15.08	0.21961106848914	0.517733430092568	0.168214291460769	1.53579776259746
chr8	12242066	12264584	10	14	27.78	40	-12.22	0.322192215366216	0.581442284350252	0.18826376286256	1.73984294502282
chr8	12264584	12415663	10	13	27.78	37.14	-9.36	0.453682594545013	0.654872892378886	0.210880744705877	1.98174375609191
chr8	12415663	12655214	10	14	27.78	40	-12.22	0.322192215366216	0.581442284350252	0.18826376286256	1.73984294502282
chr8	12655214	12851817	10	14	27.78	40	-12.22	0.322192215366216	0.581442284350252	0.18826376286256	1.73984294502282
chr8	12851817	12862304	10	14	27.78	40	-12.22	0.322192215366216	0.581442284350252	0.18826376286256	1.73984294502282
chr8	12862304	12866030	11	14	30.56	40	-9.44	0.462075597471319	0.663911867183284	0.220077318886776	1.95961146740497
chr8	12866030	12996401	12	14	33.33	40	-6.67	0.62679334813856	0.753063985969516	0.254353050596761	2.19925482654502
chr8	12996401	13176046	12	14	33.33	40	-6.67	0.62679334813856	0.753063985969516	0.254353050596761	2.19925482654502
chr8	13176046	13487100	12	14	33.33	40	-6.67	0.62679334813856	0.753063985969516	0.254353050596761	2.19925482654502
chr8	13487100	13613446	12	14	33.33	40	-6.67	0.62679334813856	0.753063985969516	0.254353050596761	2.19925482654502
chr8	13613446	13656341	12	14	33.33	40	-6.67	0.62679334813856	0.753063985969516	0.254353050596761	2.19925482654502
chr8	13656341	13681244	13	14	36.11	40	-3.89	0.809249933493042	0.849805021212573	0.291346093971024	2.46169859562802
chr8	13681244	13739551	13	14	36.11	40	-3.89	0.809249933493042	0.849805021212573	0.291346093971024	2.46169859562802
chr8	13739551	15643516	12	14	33.33	40	-6.67	0.62679334813856	0.753063985969516	0.254353050596761	2.19925482654502
chr8	15643516	15677074	12	15	33.33	42.86	-9.53	0.468664307498009	0.670523685667713	0.227260718681213	1.94109400780266
chr8	15677074	15712064	13	15	36.11	42.86	-6.75	0.631216538086547	0.756650869959886	0.260313627485749	2.17265025515825
chr8	15712064	15714782	13	14	36.11	40	-3.89	0.809249933493042	0.849805021212573	0.291346093971024	2.46169859562802
chr8	15714782	15735805	12	14	33.33	40	-6.67	0.62679334813856	0.753063985969516	0.254353050596761	2.19925482654502
chr8	15735805	15813827	11	14	30.56	40	-9.44	0.462075597471319	0.663911867183284	0.220077318886776	1.95961146740497
chr8	15813827	15947142	12	14	33.33	40	-6.67	0.62679334813856	0.753063985969516	0.254353050596761	2.19925482654502
chr8	15947142	16024303	12	15	33.33	42.86	-9.53	0.468664307498009	0.670523685667713	0.227260718681213	1.94109400780266
chr8	16024303	16024574	12	14	33.33	40	-6.67	0.62679334813856	0.753063985969516	0.254353050596761	2.19925482654502
chr8	16024574	16395794	12	14	33.33	40	-6.67	0.62679334813856	0.753063985969516	0.254353050596761	2.19925482654502
chr8	16395794	16696034	12	14	33.33	40	-6.67	0.62679334813856	0.753063985969516	0.254353050596761	2.19925482654502
chr8	16696034	17133277	12	14	33.33	40	-6.67	0.62679334813856	0.753063985969516	0.254353050596761	2.19925482654502
chr8	17133277	17773337	12	14	33.33	40	-6.67	0.62679334813856	0.753063985969516	0.254353050596761	2.19925482654502
chr8	17773337	18065940	12	14	33.33	40	-6.67	0.62679334813856	0.753063985969516	0.254353050596761	2.19925482654502
chr8	18065940	18177734	12	14	33.33	40	-6.67	0.62679334813856	0.753063985969516	0.254353050596761	2.19925482654502
chr8	18177734	18194456	12	13	33.33	37.14	-3.81	0.806485439775549	0.848152370020825	0.284916956177602	2.5054516437492
chr8	18194456	18368519	12	13	33.33	37.14	-3.81	0.806485439775549	0.848152370020825	0.284916956177602	2.5054516437492
chr8	18368519	18406269	12	14	33.33	40	-6.67	0.62679334813856	0.753063985969516	0.254353050596761	2.19925482654502
chr8	18406269	18435840	11	14	30.56	40	-9.44	0.462075597471319	0.663911867183284	0.220077318886776	1.95961146740497
chr8	18435840	19266496	11	14	30.56	40	-9.44	0.462075597471319	0.663911867183284	0.220077318886776	1.95961146740497
chr8	19266496	19324918	11	14	30.56	40	-9.44	0.462075597471319	0.663911867183284	0.220077318886776	1.95961146740497
chr8	19324918	19364639	10	14	27.78	40	-12.22	0.322192215366216	0.581442284350252	0.18826376286256	1.73984294502282
chr8	19364639	19390012	10	14	27.78	40	-12.22	0.322192215366216	0.581442284350252	0.18826376286256	1.73984294502282
chr8	19390012	19883857	11	14	30.56	40	-9.44	0.462075597471319	0.663911867183284	0.220077318886776	1.95961146740497
chr8	19883857	23787060	11	14	30.56	40	-9.44	0.462075597471319	0.663911867183284	0.220077318886776	1.95961146740497
chr8	23787060	24087865	11	14	30.56	40	-9.44	0.462075597471319	0.663911867183284	0.220077318886776	1.95961146740497
chr8	24087865	24889256	11	14	30.56	40	-9.44	0.462075597471319	0.663911867183284	0.220077318886776	1.95961146740497
chr8	24889256	24970510	11	15	30.56	42.86	-12.3	0.330301396937526	0.591122952216185	0.196642683673359	1.72964039214324
chr8	24970510	24973309	11	17	30.56	48.57	-18.01	0.14883880969176	0.471031403678927	0.156978149822737	1.36344075684585
chr8	24973309	24974460	14	20	38.89	57.14	-18.25	0.156700897839637	0.482384947625957	0.166196028108938	1.35984740691383
chr8	24974460	24984298	15	20	41.67	57.14	-15.47	0.238435218968638	0.540516426073369	0.187856499775041	1.51776583427157
chr8	24984298	24991116	15	19	41.67	54.29	-12.62	0.345711515450452	0.605860228365404	0.211869569849031	1.69898568807614
chr8	24991116	24993714	15	18	41.67	51.43	-9.76	0.479130774940439	0.678394552882746	0.238110286804292	1.90327799093129
chr8	24993714	25006685	15	16	41.67	45.71	-4.04	0.812758198329393	0.85018897760697	0.299131561809698	2.40139891871893
chr8	25006685	25007860	13	14	36.11	40	-3.89	0.809249933493042	0.849805021212573	0.291346093971024	2.46169859562802
chr8	25007860	25009122	12	13	33.33	37.14	-3.81	0.806485439775549	0.848152370020825	0.284916956177602	2.5054516437492
chr8	25009122	25341146	11	13	30.56	37.14	-6.58	0.621033986227118	0.747733045884073	0.246520570165953	2.23230844564258
chr8	25341146	26714106	11	14	30.56	40	-9.44	0.462075597471319	0.663911867183284	0.220077318886776	1.95961146740497
chr8	26714106	27534435	11	14	30.56	40	-9.44	0.462075597471319	0.663911867183284	0.220077318886776	1.95961146740497
chr8	27534435	28605754	11	14	30.56	40	-9.44	0.462075597471319	0.663911867183284	0.220077318886776	1.95961146740497
chr8	28605754	29191005	11	14	30.56	40	-9.44	0.462075597471319	0.663911867183284	0.220077318886776	1.95961146740497
chr8	29191005	29353255	10	14	27.78	40	-12.22	0.322192215366216	0.581442284350252	0.18826376286256	1.73984294502282
chr8	29353255	29431890	10	13	27.78	37.14	-9.36	0.453682594545013	0.654872892378886	0.210880744705877	1.98174375609191
chr8	29431890	29980407	10	12	27.78	34.29	-6.51	0.613757838762678	0.740370450879519	0.236621030393586	2.27307287629731
chr8	29980407	30436894	10	11	27.78	31.43	-3.65	0.798482350658788	0.841241110988939	0.266199538967166	2.63039973125867
chr8	30436894	30793114	11	11	30.56	31.43	-0.870000000000001	1	0.960533966476021	0.311137882799415	2.96348056220144
chr8	30793114	31391416	11	12	30.56	34.29	-3.73	0.802937672838101	0.845364901421171	0.276608148785513	2.56070766242602
chr8	31391416	31531103	11	12	30.56	34.29	-3.73	0.802937672838101	0.845364901421171	0.276608148785513	2.56070766242602
chr8	31531103	31682342	11	12	30.56	34.29	-3.73	0.802937672838101	0.845364901421171	0.276608148785513	2.56070766242602
chr8	31682342	31758278	10	12	27.78	34.29	-6.51	0.613757838762678	0.740370450879519	0.236621030393586	2.27307287629731
chr8	31758278	32044719	10	12	27.78	34.29	-6.51	0.613757838762678	0.740370450879519	0.236621030393586	2.27307287629731
chr8	32044719	32372882	10	11	27.78	31.43	-3.65	0.798482350658788	0.841241110988939	0.266199538967166	2.63039973125867
chr8	32372882	32714373	10	10	27.78	28.57	-0.789999999999999	1	0.962053552381551	0.300530124663063	3.07820786265804
chr8	32714373	33041828	10	10	27.78	28.57	-0.789999999999999	1	0.962053552381551	0.300530124663063	3.07820786265804
chr8	33041828	33051329	10	10	27.78	28.57	-0.789999999999999	1	0.962053552381551	0.300530124663063	3.07820786265804
chr8	33051329	33089645	10	10	27.78	28.57	-0.789999999999999	1	0.962053552381551	0.300530124663063	3.07820786265804
chr8	33089645	33091358	10	10	27.78	28.57	-0.789999999999999	1	0.962053552381551	0.300530124663063	3.07820786265804
chr8	33091358	33183520	11	11	30.56	31.43	-0.870000000000001	1	0.960533966476021	0.311137882799415	2.96348056220144
chr8	33183520	33195588	11	11	30.56	31.43	-0.870000000000001	1	0.960533966476021	0.311137882799415	2.96348056220144
chr8	33195588	33316311	10	10	27.78	28.57	-0.789999999999999	1	0.962053552381551	0.300530124663063	3.07820786265804
chr8	33316311	33482578	10	11	27.78	31.43	-3.65	0.798482350658788	0.841241110988939	0.266199538967166	2.63039973125867
chr8	33482578	33537203	9	11	25	31.43	-6.43	0.604715380138393	0.730559690012627	0.22442002874763	2.32330691512606
chr8	33537203	33770981	9	11	25	31.43	-6.43	0.604715380138393	0.730559690012627	0.22442002874763	2.32330691512606
chr8	33770981	33775877	9	11	25	31.43	-6.43	0.604715380138393	0.730559690012627	0.22442002874763	2.32330691512606
chr8	33775877	33782331	9	10	25	28.57	-3.57	0.792946151501063	0.835481174356347	0.253405384304847	2.71827348623468
chr8	33782331	33801611	9	10	25	28.57	-3.57	0.792946151501063	0.835481174356347	0.253405384304847	2.71827348623468
chr8	33801611	33804156	9	9	25	25.71	-0.710000000000001	1	0.9634604512455	0.2875221648459	3.22688255060175
chr8	33804156	33936134	10	9	27.78	25.71	2.07	1	1.10946299292846	0.340902421822244	3.65558608156431
chr8	33936134	34149384	10	9	27.78	25.71	2.07	1	1.10946299292846	0.340902421822244	3.65558608156431
chr8	34149384	34185638	10	9	27.78	25.71	2.07	1	1.10946299292846	0.340902421822244	3.65558608156431
chr8	34185638	34252162	10	9	27.78	25.71	2.07	1	1.10946299292846	0.340902421822244	3.65558608156431
chr8	34252162	34321236	9	9	25	25.71	-0.710000000000001	1	0.9634604512455	0.2875221648459	3.22688255060175
chr8	34321236	34341527	9	9	25	25.71	-0.710000000000001	1	0.9634604512455	0.2875221648459	3.22688255060175
chr8	34341527	34791067	9	9	25	25.71	-0.710000000000001	1	0.9634604512455	0.2875221648459	3.22688255060175
chr8	34791067	34843493	9	9	25	25.71	-0.710000000000001	1	0.9634604512455	0.2875221648459	3.22688255060175
chr8	34843493	34878505	9	9	25	25.71	-0.710000000000001	1	0.9634604512455	0.2875221648459	3.22688255060175
chr8	34878505	34878922	9	9	25	25.71	-0.710000000000001	1	0.9634604512455	0.2875221648459	3.22688255060175
chr8	34878922	34887000	9	9	25	25.71	-0.710000000000001	1	0.9634604512455	0.2875221648459	3.22688255060175
chr8	34887000	34932182	9	9	25	25.71	-0.710000000000001	1	0.9634604512455	0.2875221648459	3.22688255060175
chr8	34932182	34964911	9	10	25	28.57	-3.57	0.792946151501063	0.835481174356347	0.253405384304847	2.71827348623468
chr8	34964911	34967020	9	10	25	28.57	-3.57	0.792946151501063	0.835481174356347	0.253405384304847	2.71827348623468
chr8	34967020	34980472	9	10	25	28.57	-3.57	0.792946151501063	0.835481174356347	0.253405384304847	2.71827348623468
chr8	34980472	35040993	9	10	25	28.57	-3.57	0.792946151501063	0.835481174356347	0.253405384304847	2.71827348623468
chr8	35040993	35056398	9	10	25	28.57	-3.57	0.792946151501063	0.835481174356347	0.253405384304847	2.71827348623468
chr8	35056398	35076304	9	10	25	28.57	-3.57	0.792946151501063	0.835481174356347	0.253405384304847	2.71827348623468
chr8	35076304	35281718	8	10	22.22	28.57	-6.35	0.593560964057642	0.717695478259417	0.209573824042915	2.38550787509203
chr8	35281718	35337668	8	10	22.22	28.57	-6.35	0.593560964057642	0.717695478259417	0.209573824042915	2.38550787509203
chr8	35337668	35403788	8	10	22.22	28.57	-6.35	0.593560964057642	0.717695478259417	0.209573824042915	2.38550787509203
chr8	35403788	35428807	8	9	22.22	25.71	-3.49	0.786084717925075	0.827635773228269	0.237858650538394	2.83108853898939
chr8	35428807	35443161	8	9	22.22	25.71	-3.49	0.786084717925075	0.827635773228269	0.237858650538394	2.83108853898939
chr8	35443161	35811249	8	10	22.22	28.57	-6.35	0.593560964057642	0.717695478259417	0.209573824042915	2.38550787509203
chr8	35811249	35826878	8	11	22.22	31.43	-9.21	0.430427628876662	0.627571799969493	0.185565706250378	2.0394924100547
chr8	35826878	35906972	9	11	25	31.43	-6.43	0.604715380138393	0.730559690012627	0.22442002874763	2.32330691512606
chr8	35906972	35996297	9	11	25	31.43	-6.43	0.604715380138393	0.730559690012627	0.22442002874763	2.32330691512606
chr8	35996297	36236820	8	11	22.22	31.43	-9.21	0.430427628876662	0.627571799969493	0.185565706250378	2.0394924100547
chr8	36236820	36377874	8	10	22.22	28.57	-6.35	0.593560964057642	0.717695478259417	0.209573824042915	2.38550787509203
chr8	36377874	36425407	8	10	22.22	28.57	-6.35	0.593560964057642	0.717695478259417	0.209573824042915	2.38550787509203
chr8	36425407	36553820	7	10	19.44	28.57	-9.13	0.414788906895026	0.607783562118745	0.168844243476025	2.07650335110708
chr8	36553820	36633181	7	10	19.44	28.57	-9.13	0.414788906895026	0.607783562118745	0.168844243476025	2.07650335110708
chr8	36633181	36716926	7	10	19.44	28.57	-9.13	0.414788906895026	0.607783562118745	0.168844243476025	2.07650335110708
chr8	36716926	36750738	7	9	19.44	25.71	-6.27	0.579809267352826	0.700882775427354	0.1917245645855	2.46348921370548
chr8	36750738	36778062	7	9	19.44	25.71	-6.27	0.579809267352826	0.700882775427354	0.1917245645855	2.46348921370548
chr8	36778062	36779532	7	9	19.44	25.71	-6.27	0.579809267352826	0.700882775427354	0.1917245645855	2.46348921370548
chr8	36779532	36812564	7	8	19.44	22.86	-3.42	0.777546082716202	0.817015677174043	0.219109695190455	2.97832645583434
chr8	36812564	36904725	7	8	19.44	22.86	-3.42	0.777546082716202	0.817015677174043	0.219109695190455	2.97832645583434
chr8	36904725	37012712	7	8	19.44	22.86	-3.42	0.777546082716202	0.817015677174043	0.219109695190455	2.97832645583434
chr8	37012712	37125782	7	7	19.44	20	-0.559999999999999	1	0.965982865371864	0.252463374935175	3.69539230315072
chr8	37125782	37180823	7	7	19.44	20	-0.559999999999999	1	0.965982865371864	0.252463374935175	3.69539230315072
chr8	37180823	37327474	7	7	19.44	20	-0.559999999999999	1	0.965982865371864	0.252463374935175	3.69539230315072
chr8	37327474	37347490	7	6	19.44	17.14	2.3	1	1.16413699583994	0.294095217073013	4.7546020430972
chr8	37347490	37457291	7	5	19.44	14.29	5.15	0.753054516155478	1.44075614958209	0.347569630820769	6.45915874166681
chr8	37457291	38272544	7	5	19.44	14.29	5.15	0.753054516155478	1.44075614958209	0.347569630820769	6.45915874166681
chr8	38272544	39195404	6	5	16.67	14.29	2.38	1	1.19692472590906	0.271053606701841	5.53795205853582
chr8	39195404	39220198	6	6	16.67	17.14	-0.469999999999999	1	0.967117825865835	0.229054690702664	4.08239536116235
chr8	39220198	39230492	8	7	22.22	20	2.22	1	1.1407096526815	0.312875909660812	4.25196001661611
chr8	39230492	39233131	9	9	25	25.71	-0.710000000000001	1	0.9634604512455	0.2875221648459	3.22688255060175
chr8	39233131	39290423	17	19	47.22	54.29	-7.07	0.637566145584798	0.756493356721348	0.267525757081804	2.11589492604925
chr8	39290423	39365927	16	19	44.44	54.29	-9.85	0.479806886052719	0.677484008662575	0.238423021577629	1.89566403121331
chr8	39365927	39384412	15	18	41.67	51.43	-9.76	0.479130774940439	0.678394552882746	0.238110286804292	1.90327799093129
chr8	39384412	39387632	14	18	38.89	51.43	-12.54	0.344216621786698	0.605369595947266	0.210591111941563	1.70526995813745
chr8	39387632	39392117	9	14	25	40	-15	0.21093112529185	0.504968569434452	0.158681602895459	1.53741663862408
chr8	39392117	39408354	8	14	22.22	40	-17.78	0.128515503014541	0.433810237118985	0.131179370203006	1.35040419180071
chr8	39408354	39408533	8	13	22.22	37.14	-14.92	0.200344138240417	0.488548564923444	0.14692758032046	1.53774434359778
chr8	39408533	39425530	8	12	22.22	34.29	-12.07	0.299711815430363	0.552311367601337	0.164902415572542	1.76304605883658
chr8	39425530	39429046	7	11	19.44	31.43	-11.99	0.284772865322214	0.531446243463226	0.149429866212784	1.77584014071873
chr8	39429046	39429518	7	9	19.44	25.71	-6.27	0.579809267352826	0.700882775427354	0.1917245645855	2.46348921370548
chr8	39429518	39430293	6	9	16.67	25.71	-9.04	0.395709473738648	0.582277885822074	0.148944617795975	2.12060116952864
chr8	39430293	39449618	5	9	13.89	25.71	-11.82	0.245361308953736	0.470982206549402	0.10953913927663	1.79989521071712
chr8	39449618	39450796	5	7	13.89	20	-6.11	0.541386958574459	0.649161371542554	0.144770676102969	2.69096905849812
chr8	39450796	39567338	5	5	13.89	14.29	-0.399999999999999	1	0.968179492592826	0.200376836085313	4.6775096732263
chr8	39567338	39728266	5	6	13.89	17.14	-3.25	0.753054516155478	0.782312725137668	0.168995973303119	3.45418365248352
chr8	39728266	39775806	5	5	13.89	14.29	-0.399999999999999	1	0.968179492592826	0.200376836085313	4.6775096732263
chr8	39775806	39804254	5	6	13.89	17.14	-3.25	0.753054516155478	0.782312725137668	0.168995973303119	3.45418365248352
chr8	39804254	40218698	5	5	13.89	14.29	-0.399999999999999	1	0.968179492592826	0.200376836085313	4.6775096732263
chr8	40218698	40291888	5	4	13.89	11.43	2.46	1	1.24608440479419	0.242485335615073	6.90581566413616
chr8	40291888	40740461	4	4	11.11	11.43	-0.32	1	0.969174743411851	0.164949539036862	5.69565612435485
chr8	40740461	40787326	4	3	11.11	8.57	2.54	1	1.32796318548847	0.206420602069668	9.79975833589666
chr8	40787326	41000086	4	4	11.11	11.43	-0.32	1	0.969174743411851	0.164949539036862	5.69565612435485
chr8	41000086	41189718	4	3	11.11	8.57	2.54	1	1.32796318548847	0.206420602069668	9.79975833589666
chr8	41189718	41211658	4	4	11.11	11.43	-0.32	1	0.969174743411851	0.164949539036862	5.69565612435485
chr8	41211658	43824061	4	3	11.11	8.57	2.54	1	1.32796318548847	0.206420602069668	9.79975833589666
chr8	43824061	46847522	0	0	0	0	0	1	0	0	Inf
chr8	46847522	49199652	2	1	5.56	2.86	2.7	1	1.98123533145014	0.0987851618234858	121.317934765198
chr8	49199652	49750550	2	0	5.56	0	5.56	0.492957746478873	Inf	0.183355473675898	Inf
chr8	49750550	49968680	2	0	5.56	0	5.56	0.492957746478873	Inf	0.183355473675898	Inf
chr8	49968680	50059222	2	0	5.56	0	5.56	0.492957746478873	Inf	0.183355473675898	Inf
chr8	50059222	50067045	2	0	5.56	0	5.56	0.492957746478873	Inf	0.183355473675898	Inf
chr8	50067045	50133480	2	1	5.56	2.86	2.7	1	1.98123533145014	0.0987851618234858	121.317934765198
chr8	50133480	50801662	2	2	5.56	5.71	-0.15	1	0.970989459292116	0.0667689241715733	14.12046751773
chr8	50801662	50943008	2	1	5.56	2.86	2.7	1	1.98123533145014	0.0987851618234858	121.317934765198
chr8	50943008	51013854	2	0	5.56	0	5.56	0.492957746478873	Inf	0.183355473675898	Inf
chr8	51013854	51056153	2	1	5.56	2.86	2.7	1	1.98123533145014	0.0987851618234858	121.317934765198
chr8	51056153	51200737	2	1	5.56	2.86	2.7	1	1.98123533145014	0.0987851618234858	121.317934765198
chr8	51200737	51343594	2	1	5.56	2.86	2.7	1	1.98123533145014	0.0987851618234858	121.317934765198
chr8	51343594	51815710	2	0	5.56	0	5.56	0.492957746478873	Inf	0.183355473675898	Inf
chr8	51815710	51899970	3	0	8.33	0	8.33	0.23943661971831	Inf	0.408425449172773	Inf
chr8	51899970	52038241	2	0	5.56	0	5.56	0.492957746478873	Inf	0.183355473675898	Inf
chr8	52038241	52148175	2	0	5.56	0	5.56	0.492957746478873	Inf	0.183355473675898	Inf
chr8	52148175	52893455	2	0	5.56	0	5.56	0.492957746478873	Inf	0.183355473675898	Inf
chr8	52893455	53017401	2	0	5.56	0	5.56	0.492957746478873	Inf	0.183355473675898	Inf
chr8	53017401	53734143	2	0	5.56	0	5.56	0.492957746478873	Inf	0.183355473675898	Inf
chr8	53734143	53810350	2	0	5.56	0	5.56	0.492957746478873	Inf	0.183355473675898	Inf
chr8	53810350	54781370	2	0	5.56	0	5.56	0.492957746478873	Inf	0.183355473675898	Inf
chr8	54781370	54838661	2	1	5.56	2.86	2.7	1	1.98123533145014	0.0987851618234858	121.317934765198
chr8	54838661	54880449	2	1	5.56	2.86	2.7	1	1.98123533145014	0.0987851618234858	121.317934765198
chr8	54880449	55001762	2	0	5.56	0	5.56	0.492957746478873	Inf	0.183355473675898	Inf
chr8	55001762	55269928	1	0	2.78	0	2.78	1	Inf	0.0249284024755085	Inf
chr8	55269928	55398113	1	0	2.78	0	2.78	1	Inf	0.0249284024755085	Inf
chr8	55398113	55472449	1	0	2.78	0	2.78	1	Inf	0.0249284024755085	Inf
chr8	55472449	55892271	1	0	2.78	0	2.78	1	Inf	0.0249284024755085	Inf
chr8	55892271	56027849	1	0	2.78	0	2.78	1	Inf	0.0249284024755085	Inf
chr8	56027849	56537191	1	0	2.78	0	2.78	1	Inf	0.0249284024755085	Inf
chr8	56537191	56640642	1	1	2.78	2.86	-0.0800000000000001	1	0.971818977979115	0.0120435103940175	78.422351246068
chr8	56640642	56981697	1	0	2.78	0	2.78	1	Inf	0.0249284024755085	Inf
chr8	56981697	57731687	1	1	2.78	2.86	-0.0800000000000001	1	0.971818977979115	0.0120435103940175	78.422351246068
chr8	57731687	57855153	1	0	2.78	0	2.78	1	Inf	0.0249284024755085	Inf
chr8	57855153	57978312	1	1	2.78	2.86	-0.0800000000000001	1	0.971818977979115	0.0120435103940175	78.422351246068
chr8	57978312	66428355	1	0	2.78	0	2.78	1	Inf	0.0249284024755085	Inf
chr8	66428355	66623241	1	1	2.78	2.86	-0.0800000000000001	1	0.971818977979115	0.0120435103940175	78.422351246068
chr8	66623241	73268845	1	0	2.78	0	2.78	1	Inf	0.0249284024755085	Inf
chr8	73268845	74640450	0	0	0	0	0	1	0	0	Inf
chr8	74640450	80993567	1	0	2.78	0	2.78	1	Inf	0.0249284024755085	Inf
chr8	80993567	81089102	2	0	5.56	0	5.56	0.492957746478873	Inf	0.183355473675898	Inf
chr8	81089102	83762292	1	0	2.78	0	2.78	1	Inf	0.0249284024755085	Inf
chr8	83762292	85468909	1	1	2.78	2.86	-0.0800000000000001	1	0.971818977979115	0.0120435103940175	78.422351246068
chr8	85468909	85608748	1	1	2.78	2.86	-0.0800000000000001	1	0.971818977979115	0.0120435103940175	78.422351246068
chr8	85608748	86123089	1	1	2.78	2.86	-0.0800000000000001	1	0.971818977979115	0.0120435103940175	78.422351246068
chr8	86123089	87104334	1	0	2.78	0	2.78	1	Inf	0.0249284024755085	Inf
chr8	87104334	88279800	2	0	5.56	0	5.56	0.492957746478873	Inf	0.183355473675898	Inf
chr8	88279800	88439508	2	0	5.56	0	5.56	0.492957746478873	Inf	0.183355473675898	Inf
chr8	88439508	90598057	2	0	5.56	0	5.56	0.492957746478873	Inf	0.183355473675898	Inf
chr8	90598057	90736353	2	1	5.56	2.86	2.7	1	1.98123533145014	0.0987851618234858	121.317934765198
chr8	90736353	90949960	2	1	5.56	2.86	2.7	1	1.98123533145014	0.0987851618234858	121.317934765198
chr8	90949960	94571990	2	0	5.56	0	5.56	0.492957746478873	Inf	0.183355473675898	Inf
chr8	94571990	96535082	1	0	2.78	0	2.78	1	Inf	0.0249284024755085	Inf
chr8	96535082	97201076	1	0	2.78	0	2.78	1	Inf	0.0249284024755085	Inf
chr8	97201076	104866786	1	1	2.78	2.86	-0.0800000000000001	1	0.971818977979115	0.0120435103940175	78.422351246068
chr8	104866786	109102793	1	0	2.78	0	2.78	1	Inf	0.0249284024755085	Inf
chr8	109102793	109240773	1	1	2.78	2.86	-0.0800000000000001	1	0.971818977979115	0.0120435103940175	78.422351246068
chr8	109240773	114571936	1	0	2.78	0	2.78	1	Inf	0.0249284024755085	Inf
chr8	114571936	114758638	1	0	2.78	0	2.78	1	Inf	0.0249284024755085	Inf
chr8	114758638	115919203	1	0	2.78	0	2.78	1	Inf	0.0249284024755085	Inf
chr8	115919203	116064504	2	0	5.56	0	5.56	0.492957746478873	Inf	0.183355473675898	Inf
chr8	116064504	125040566	1	0	2.78	0	2.78	1	Inf	0.0249284024755085	Inf
chr8	125040566	125164350	1	0	2.78	0	2.78	1	Inf	0.0249284024755085	Inf
chr8	125164350	127457081	1	0	2.78	0	2.78	1	Inf	0.0249284024755085	Inf
chr8	127457081	129995192	0	0	0	0	0	1	0	0	Inf
chr8	129995192	137687975	1	0	2.78	0	2.78	1	Inf	0.0249284024755085	Inf
chr8	137687975	137862306	2	0	5.56	0	5.56	0.492957746478873	Inf	0.183355473675898	Inf
chr8	137862306	140934522	1	0	2.78	0	2.78	1	Inf	0.0249284024755085	Inf
chr8	140934522	141818851	1	1	2.78	2.86	-0.0800000000000001	1	0.971818977979115	0.0120435103940175	78.422351246068
chr8	141818851	142657478	2	1	5.56	2.86	2.7	1	1.98123533145014	0.0987851618234858	121.317934765198
chr8	142657478	146364022	2	1	5.56	2.86	2.7	1	1.98123533145014	0.0987851618234858	121.317934765198
chr12	0	864905	0	1	0	2.86	-2.86	0.492957746478873	0	0	37.9171713058099
chr12	864905	867533	0	2	0	5.71	-5.71	0.23943661971831	0	0	5.15089165288386
chr12	867533	889776	1	3	2.78	8.57	-5.79	0.357011635027557	0.309535223935198	0.00565262673830883	4.07954080023825
chr12	889776	892990	1	2	2.78	5.71	-2.93	0.614206981016534	0.476293222585017	0.00777852251929019	9.55257413461097
chr12	892990	1405716	0	1	0	2.86	-2.86	0.492957746478873	0	0	37.9171713058099
chr12	1405716	1547248	0	2	0	5.71	-5.71	0.23943661971831	0	0	5.15089165288386
chr12	1547248	2208359	0	1	0	2.86	-2.86	0.492957746478873	0	0	37.9171713058099
chr12	2208359	2235752	0	0	0	0	0	1	0	0	Inf
chr12	2235752	2240876	2	0	5.56	0	5.56	0.492957746478873	Inf	0.183355473675898	Inf
chr12	2240876	2269933	2	1	5.56	2.86	2.7	1	1.98123533145014	0.0987851618234858	121.317934765198
chr12	2269933	2271584	0	1	0	2.86	-2.86	0.492957746478873	0	0	37.9171713058099
chr12	2271584	8919837	0	0	0	0	0	1	0	0	Inf
chr12	8919837	9246965	1	0	2.78	0	2.78	1	Inf	0.0249284024755085	Inf
chr12	9246965	9613462	1	1	2.78	2.86	-0.0800000000000001	1	0.971818977979115	0.0120435103940175	78.422351246068
chr12	9613462	9613968	4	2	11.11	5.71	5.4	0.673707396879656	2.04215494105879	0.270856827605303	24.0587693564094
chr12	9613968	9617002	4	3	11.11	8.57	2.54	1	1.32796318548847	0.206420602069668	9.79975833589666
chr12	9617002	9618119	4	6	11.11	17.14	-6.03	0.51407501566078	0.608461808286978	0.114326714584535	2.86405723890282
chr12	9618119	9619443	6	13	16.67	37.14	-20.47	0.0640369990690562	0.343758988730208	0.0917955605231489	1.15517437970445
chr12	9619443	9619901	8	14	22.22	40	-17.78	0.128515503014541	0.433810237118985	0.131179370203006	1.35040419180071
chr12	9619901	9739667	8	15	22.22	42.86	-20.64	0.0790661296481561	0.386300715461032	0.117234705120982	1.19225758971247
chr12	9739667	9739941	5	14	13.89	40	-26.11	0.016644467691482	0.246973117883318	0.0601295184977305	0.863415879852241
chr12	9739941	9740337	5	13	13.89	37.14	-23.25	0.0308622271047542	0.278086255169456	0.0673690622682089	0.982466844424637
chr12	9740337	9741822	5	10	13.89	28.57	-14.68	0.155152410082789	0.408423755025826	0.0963471352381865	1.51912226797846
chr12	9741822	9743406	3	3	8.33	8.57	-0.24	1	0.970109621724799	0.120772296973932	7.79194689799502
chr12	9743406	9744210	1	2	2.78	5.71	-2.93	0.614206981016534	0.476293222585017	0.00777852251929019	9.55257413461097
chr12	9744210	11091867	1	1	2.78	2.86	-0.0800000000000001	1	0.971818977979115	0.0120435103940175	78.422351246068
chr12	11091867	11494375	1	2	2.78	5.71	-2.93	0.614206981016534	0.476293222585017	0.00777852251929019	9.55257413461097
chr12	11494375	11547799	1	3	2.78	8.57	-5.79	0.357011635027557	0.309535223935198	0.00565262673830883	4.07954080023825
chr12	11547799	17757748	1	2	2.78	5.71	-2.93	0.614206981016534	0.476293222585017	0.00777852251929019	9.55257413461097
chr12	17757748	17898890	1	2	2.78	5.71	-2.93	0.614206981016534	0.476293222585017	0.00777852251929019	9.55257413461097
chr12	17898890	23650952	1	2	2.78	5.71	-2.93	0.614206981016534	0.476293222585017	0.00777852251929019	9.55257413461097
chr12	23650952	24576532	1	1	2.78	2.86	-0.0800000000000001	1	0.971818977979115	0.0120435103940175	78.422351246068
chr12	24576532	26973020	1	0	2.78	0	2.78	1	Inf	0.0249284024755085	Inf
chr12	26973020	27733969	1	1	2.78	2.86	-0.0800000000000001	1	0.971818977979115	0.0120435103940175	78.422351246068
chr12	27733969	31229334	1	0	2.78	0	2.78	1	Inf	0.0249284024755085	Inf
chr12	31229334	31408507	0	0	0	0	0	1	0	0	Inf
chr12	31408507	31411126	1	0	2.78	0	2.78	1	Inf	0.0249284024755085	Inf
chr12	31411126	32056219	1	1	2.78	2.86	-0.0800000000000001	1	0.971818977979115	0.0120435103940175	78.422351246068
chr12	32056219	32243582	2	1	5.56	2.86	2.7	1	1.98123533145014	0.0987851618234858	121.317934765198
chr12	32243582	32660056	1	1	2.78	2.86	-0.0800000000000001	1	0.971818977979115	0.0120435103940175	78.422351246068
chr12	32660056	32686509	1	0	2.78	0	2.78	1	Inf	0.0249284024755085	Inf
chr12	32686509	32804369	2	0	5.56	0	5.56	0.492957746478873	Inf	0.183355473675898	Inf
chr12	32804369	33016263	1	0	2.78	0	2.78	1	Inf	0.0249284024755085	Inf
chr12	33016263	33275155	0	0	0	0	0	1	0	0	Inf
chr12	33275155	33294566	1	0	2.78	0	2.78	1	Inf	0.0249284024755085	Inf
chr12	33294566	33307867	1	1	2.78	2.86	-0.0800000000000001	1	0.971818977979115	0.0120435103940175	78.422351246068
chr12	33307867	33326710	0	1	0	2.86	-2.86	0.492957746478873	0	0	37.9171713058099
chr12	33326710	33440713	0	0	0	0	0	1	0	0	Inf
chr12	33440713	33568904	1	0	2.78	0	2.78	1	Inf	0.0249284024755085	Inf
chr12	33568904	37857751	0	0	0	0	0	1	0	0	Inf
chr12	37857751	37968646	1	0	2.78	0	2.78	1	Inf	0.0249284024755085	Inf
chr12	37968646	45000513	0	0	0	0	0	1	0	0	Inf
chr12	45000513	45107242	1	0	2.78	0	2.78	1	Inf	0.0249284024755085	Inf
chr12	45107242	48939317	0	0	0	0	0	1	0	0	Inf
chr12	48939317	51806573	0	1	0	2.86	-2.86	0.492957746478873	0	0	37.9171713058099
chr12	51806573	52276469	0	0	0	0	0	1	0	0	Inf
chr12	52276469	52464881	1	0	2.78	0	2.78	1	Inf	0.0249284024755085	Inf
chr12	52464881	56039365	0	0	0	0	0	1	0	0	Inf
chr12	56039365	57882676	0	1	0	2.86	-2.86	0.492957746478873	0	0	37.9171713058099
chr12	57882676	74034919	0	0	0	0	0	1	0	0	Inf
chr12	74034919	74142509	1	0	2.78	0	2.78	1	Inf	0.0249284024755085	Inf
chr12	74142509	75034544	0	0	0	0	0	1	0	0	Inf
chr12	75034544	78001224	1	0	2.78	0	2.78	1	Inf	0.0249284024755085	Inf
chr12	78001224	78094865	2	0	5.56	0	5.56	0.492957746478873	Inf	0.183355473675898	Inf
chr12	78094865	78290281	1	0	2.78	0	2.78	1	Inf	0.0249284024755085	Inf
chr12	78290281	80787305	2	0	5.56	0	5.56	0.492957746478873	Inf	0.183355473675898	Inf
chr12	80787305	84594270	1	0	2.78	0	2.78	1	Inf	0.0249284024755085	Inf
chr12	84594270	84720517	1	1	2.78	2.86	-0.0800000000000001	1	0.971818977979115	0.0120435103940175	78.422351246068
chr12	84720517	85502619	1	0	2.78	0	2.78	1	Inf	0.0249284024755085	Inf
chr12	85502619	98818984	0	0	0	0	0	1	0	0	Inf
chr12	98818984	99775937	1	0	2.78	0	2.78	1	Inf	0.0249284024755085	Inf
chr12	99775937	99805707	3	0	8.33	0	8.33	0.23943661971831	Inf	0.408425449172773	Inf
chr12	99805707	100190836	1	0	2.78	0	2.78	1	Inf	0.0249284024755085	Inf
chr12	100190836	109022326	0	0	0	0	0	1	0	0	Inf
chr12	109022326	111580868	0	1	0	2.86	-2.86	0.492957746478873	0	0	37.9171713058099
chr12	111580868	113331801	0	1	0	2.86	-2.86	0.492957746478873	0	0	37.9171713058099
chr12	113331801	120102055	0	0	0	0	0	1	0	0	Inf
chr12	120102055	120287942	0	1	0	2.86	-2.86	0.492957746478873	0	0	37.9171713058099
chr12	120287942	124157301	0	2	0	5.71	-5.71	0.23943661971831	0	0	5.15089165288386
chr12	124157301	124250888	0	3	0	8.57	-8.57	0.114513165952235	0	0	2.31044002532908
chr12	124250888	124375756	0	2	0	5.71	-5.71	0.23943661971831	0	0	5.15089165288386
chr12	124375756	124661821	0	1	0	2.86	-2.86	0.492957746478873	0	0	37.9171713058099
chr12	124661821	131729664	0	0	0	0	0	1	0	0	Inf
chr12	131729664	131829482	1	0	2.78	0	2.78	1	Inf	0.0249284024755085	Inf
chr15	20016316	20071673	7	7	19.44	20	-0.559999999999999	1	0.965982865371864	0.252463374935175	3.69539230315072
chr15	20071673	22120337	8	7	22.22	20	2.22	1	1.1407096526815	0.312875909660812	4.25196001661611
chr15	22120337	22442876	8	8	22.22	22.86	-0.640000000000001	1	0.96476674963809	0.271670620724362	3.4247996953785
chr15	22442876	22563504	8	7	22.22	20	2.22	1	1.1407096526815	0.312875909660812	4.25196001661611
chr15	22563504	22583149	8	7	22.22	20	2.22	1	1.1407096526815	0.312875909660812	4.25196001661611
chr15	22583149	22583908	8	8	22.22	22.86	-0.640000000000001	1	0.96476674963809	0.271670620724362	3.4247996953785
chr15	22583908	22585696	8	9	22.22	25.71	-3.49	0.786084717925075	0.827635773228269	0.237858650538394	2.83108853898939
chr15	22585696	22630703	8	10	22.22	28.57	-6.35	0.593560964057642	0.717695478259417	0.209573824042915	2.38550787509203
chr15	22630703	22677238	7	9	19.44	25.71	-6.27	0.579809267352826	0.700882775427354	0.1917245645855	2.46348921370548
chr15	22677238	22681163	7	8	19.44	22.86	-3.42	0.777546082716202	0.817015677174043	0.219109695190455	2.97832645583434
chr15	22681163	22751731	6	8	16.67	22.86	-6.19	0.562762990166328	0.678758857286803	0.170296741406061	2.56226650354404
chr15	22751731	23059837	6	7	16.67	20	-3.33	0.766806928088708	0.802522994801141	0.196426305412446	3.17616940117966
chr15	23059837	23231816	5	7	13.89	20	-6.11	0.541386958574459	0.649161371542554	0.144770676102969	2.69096905849812
chr15	23231816	24452408	4	7	11.11	20	-8.89	0.34337537245028	0.504868752083841	0.0977221910719268	2.23498815674569
chr15	24452408	24666497	4	8	11.11	22.86	-11.75	0.219618131122669	0.426992196474857	0.0845159657940064	1.80731769949508
chr15	24666497	24674819	5	8	13.89	22.86	-8.97	0.372321981438773	0.549041525368487	0.125371438242333	2.1730299407408
chr15	24674819	24677763	6	8	16.67	22.86	-6.19	0.562762990166328	0.678758857286803	0.170296741406061	2.56226650354404
chr15	24677763	24731439	6	8	16.67	22.86	-6.19	0.562762990166328	0.678758857286803	0.170296741406061	2.56226650354404
chr15	24731439	24738354	5	8	13.89	22.86	-8.97	0.372321981438773	0.549041525368487	0.125371438242333	2.1730299407408
chr15	24738354	24760965	4	8	11.11	22.86	-11.75	0.219618131122669	0.426992196474857	0.0845159657940064	1.80731769949508
chr15	24760965	25514330	4	8	11.11	22.86	-11.75	0.219618131122669	0.426992196474857	0.0845159657940064	1.80731769949508
chr15	25514330	25685914	4	7	11.11	20	-8.89	0.34337537245028	0.504868752083841	0.0977221910719268	2.23498815674569
chr15	25685914	26965913	5	7	13.89	20	-6.11	0.541386958574459	0.649161371542554	0.144770676102969	2.69096905849812
chr15	26965913	26987276	6	7	16.67	20	-3.33	0.766806928088708	0.802522994801141	0.196426305412446	3.17616940117966
chr15	26987276	27216839	6	6	16.67	17.14	-0.469999999999999	1	0.967117825865835	0.229054690702664	4.08239536116235
chr15	27216839	29846117	5	6	13.89	17.14	-3.25	0.753054516155478	0.782312725137668	0.168995973303119	3.45418365248352
chr15	29846117	30780327	5	6	13.89	17.14	-3.25	0.753054516155478	0.782312725137668	0.168995973303119	3.45418365248352
chr15	30780327	31631077	6	6	16.67	17.14	-0.469999999999999	1	0.967117825865835	0.229054690702664	4.08239536116235
chr15	31631077	33001560	6	6	16.67	17.14	-0.469999999999999	1	0.967117825865835	0.229054690702664	4.08239536116235
chr15	33001560	34675432	6	7	16.67	20	-3.33	0.766806928088708	0.802522994801141	0.196426305412446	3.17616940117966
chr15	34675432	34694979	7	7	19.44	20	-0.559999999999999	1	0.965982865371864	0.252463374935175	3.69539230315072
chr15	34694979	34716959	8	7	22.22	20	2.22	1	1.1407096526815	0.312875909660812	4.25196001661611
chr15	34716959	34727406	8	7	22.22	20	2.22	1	1.1407096526815	0.312875909660812	4.25196001661611
chr15	34727406	34805335	8	7	22.22	20	2.22	1	1.1407096526815	0.312875909660812	4.25196001661611
chr15	34805335	34813740	7	7	19.44	20	-0.559999999999999	1	0.965982865371864	0.252463374935175	3.69539230315072
chr15	34813740	34830666	7	7	19.44	20	-0.559999999999999	1	0.965982865371864	0.252463374935175	3.69539230315072
chr15	34830666	34878454	6	7	16.67	20	-3.33	0.766806928088708	0.802522994801141	0.196426305412446	3.17616940117966
chr15	34878454	34880459	6	8	16.67	22.86	-6.19	0.562762990166328	0.678758857286803	0.170296741406061	2.56226650354404
chr15	34880459	35549657	6	8	16.67	22.86	-6.19	0.562762990166328	0.678758857286803	0.170296741406061	2.56226650354404
chr15	35549657	35607726	6	7	16.67	20	-3.33	0.766806928088708	0.802522994801141	0.196426305412446	3.17616940117966
chr15	35607726	35727382	6	8	16.67	22.86	-6.19	0.562762990166328	0.678758857286803	0.170296741406061	2.56226650354404
chr15	35727382	35943190	6	7	16.67	20	-3.33	0.766806928088708	0.802522994801141	0.196426305412446	3.17616940117966
chr15	35943190	36531529	6	8	16.67	22.86	-6.19	0.562762990166328	0.678758857286803	0.170296741406061	2.56226650354404
chr15	36531529	37246791	6	9	16.67	25.71	-9.04	0.395709473738648	0.582277885822074	0.148944617795975	2.12060116952864
chr15	37246791	38116814	7	9	19.44	25.71	-6.27	0.579809267352826	0.700882775427354	0.1917245645855	2.46348921370548
chr15	38116814	38162365	6	9	16.67	25.71	-9.04	0.395709473738648	0.582277885822074	0.148944617795975	2.12060116952864
chr15	38162365	38515867	7	9	19.44	25.71	-6.27	0.579809267352826	0.700882775427354	0.1917245645855	2.46348921370548
chr15	38515867	39049578	8	9	22.22	25.71	-3.49	0.786084717925075	0.827635773228269	0.237858650538394	2.83108853898939
chr15	39049578	39195858	8	9	22.22	25.71	-3.49	0.786084717925075	0.827635773228269	0.237858650538394	2.83108853898939
chr15	39195858	39670068	8	9	22.22	25.71	-3.49	0.786084717925075	0.827635773228269	0.237858650538394	2.83108853898939
chr15	39670068	39732240	8	9	22.22	25.71	-3.49	0.786084717925075	0.827635773228269	0.237858650538394	2.83108853898939
chr15	39732240	40079940	8	9	22.22	25.71	-3.49	0.786084717925075	0.827635773228269	0.237858650538394	2.83108853898939
chr15	40079940	40327431	8	9	22.22	25.71	-3.49	0.786084717925075	0.827635773228269	0.237858650538394	2.83108853898939
chr15	40327431	41774485	8	9	22.22	25.71	-3.49	0.786084717925075	0.827635773228269	0.237858650538394	2.83108853898939
chr15	41774485	42331322	8	9	22.22	25.71	-3.49	0.786084717925075	0.827635773228269	0.237858650538394	2.83108853898939
chr15	42331322	42414182	8	9	22.22	25.71	-3.49	0.786084717925075	0.827635773228269	0.237858650538394	2.83108853898939
chr15	42414182	42447602	8	9	22.22	25.71	-3.49	0.786084717925075	0.827635773228269	0.237858650538394	2.83108853898939
chr15	42447602	42520347	8	9	22.22	25.71	-3.49	0.786084717925075	0.827635773228269	0.237858650538394	2.83108853898939
chr15	42520347	43831913	7	9	19.44	25.71	-6.27	0.579809267352826	0.700882775427354	0.1917245645855	2.46348921370548
chr15	43831913	44228978	7	9	19.44	25.71	-6.27	0.579809267352826	0.700882775427354	0.1917245645855	2.46348921370548
chr15	44228978	44928494	7	8	19.44	22.86	-3.42	0.777546082716202	0.817015677174043	0.219109695190455	2.97832645583434
chr15	44928494	45032045	7	8	19.44	22.86	-3.42	0.777546082716202	0.817015677174043	0.219109695190455	2.97832645583434
chr15	45032045	45950424	7	8	19.44	22.86	-3.42	0.777546082716202	0.817015677174043	0.219109695190455	2.97832645583434
chr15	45950424	46022618	7	8	19.44	22.86	-3.42	0.777546082716202	0.817015677174043	0.219109695190455	2.97832645583434
chr15	46022618	46032150	7	8	19.44	22.86	-3.42	0.777546082716202	0.817015677174043	0.219109695190455	2.97832645583434
chr15	46032150	46160537	7	8	19.44	22.86	-3.42	0.777546082716202	0.817015677174043	0.219109695190455	2.97832645583434
chr15	46160537	46207739	7	8	19.44	22.86	-3.42	0.777546082716202	0.817015677174043	0.219109695190455	2.97832645583434
chr15	46207739	46279652	7	8	19.44	22.86	-3.42	0.777546082716202	0.817015677174043	0.219109695190455	2.97832645583434
chr15	46279652	46434238	7	8	19.44	22.86	-3.42	0.777546082716202	0.817015677174043	0.219109695190455	2.97832645583434
chr15	46434238	46871116	7	7	19.44	20	-0.559999999999999	1	0.965982865371864	0.252463374935175	3.69539230315072
chr15	46871116	46964717	7	8	19.44	22.86	-3.42	0.777546082716202	0.817015677174043	0.219109695190455	2.97832645583434
chr15	46964717	47213595	7	7	19.44	20	-0.559999999999999	1	0.965982865371864	0.252463374935175	3.69539230315072
chr15	47213595	47432521	7	7	19.44	20	-0.559999999999999	1	0.965982865371864	0.252463374935175	3.69539230315072
chr15	47432521	47544273	6	7	16.67	20	-3.33	0.766806928088708	0.802522994801141	0.196426305412446	3.17616940117966
chr15	47544273	47567891	5	7	13.89	20	-6.11	0.541386958574459	0.649161371542554	0.144770676102969	2.69096905849812
chr15	47567891	47665516	6	7	16.67	20	-3.33	0.766806928088708	0.802522994801141	0.196426305412446	3.17616940117966
chr15	47665516	47685628	7	7	19.44	20	-0.559999999999999	1	0.965982865371864	0.252463374935175	3.69539230315072
chr15	47685628	47686626	7	7	19.44	20	-0.559999999999999	1	0.965982865371864	0.252463374935175	3.69539230315072
chr15	47686626	47753798	7	7	19.44	20	-0.559999999999999	1	0.965982865371864	0.252463374935175	3.69539230315072
chr15	47753798	48057036	7	7	19.44	20	-0.559999999999999	1	0.965982865371864	0.252463374935175	3.69539230315072
chr15	48057036	48089355	7	7	19.44	20	-0.559999999999999	1	0.965982865371864	0.252463374935175	3.69539230315072
chr15	48089355	48149889	7	7	19.44	20	-0.559999999999999	1	0.965982865371864	0.252463374935175	3.69539230315072
chr15	48149889	48150591	7	7	19.44	20	-0.559999999999999	1	0.965982865371864	0.252463374935175	3.69539230315072
chr15	48150591	48526247	7	7	19.44	20	-0.559999999999999	1	0.965982865371864	0.252463374935175	3.69539230315072
chr15	48526247	48736561	7	7	19.44	20	-0.559999999999999	1	0.965982865371864	0.252463374935175	3.69539230315072
chr15	48736561	48861644	7	7	19.44	20	-0.559999999999999	1	0.965982865371864	0.252463374935175	3.69539230315072
chr15	48861644	48996357	7	7	19.44	20	-0.559999999999999	1	0.965982865371864	0.252463374935175	3.69539230315072
chr15	48996357	49011244	7	7	19.44	20	-0.559999999999999	1	0.965982865371864	0.252463374935175	3.69539230315072
chr15	49011244	49123828	7	7	19.44	20	-0.559999999999999	1	0.965982865371864	0.252463374935175	3.69539230315072
chr15	49123828	49275414	7	7	19.44	20	-0.559999999999999	1	0.965982865371864	0.252463374935175	3.69539230315072
chr15	49275414	49789074	7	7	19.44	20	-0.559999999999999	1	0.965982865371864	0.252463374935175	3.69539230315072
chr15	49789074	50006271	6	7	16.67	20	-3.33	0.766806928088708	0.802522994801141	0.196426305412446	3.17616940117966
chr15	50006271	51160790	7	7	19.44	20	-0.559999999999999	1	0.965982865371864	0.252463374935175	3.69539230315072
chr15	51160790	51741185	7	7	19.44	20	-0.559999999999999	1	0.965982865371864	0.252463374935175	3.69539230315072
chr15	51741185	51942155	7	7	19.44	20	-0.559999999999999	1	0.965982865371864	0.252463374935175	3.69539230315072
chr15	51942155	52103368	7	7	19.44	20	-0.559999999999999	1	0.965982865371864	0.252463374935175	3.69539230315072
chr15	52103368	52103721	7	7	19.44	20	-0.559999999999999	1	0.965982865371864	0.252463374935175	3.69539230315072
chr15	52103721	52140651	7	7	19.44	20	-0.559999999999999	1	0.965982865371864	0.252463374935175	3.69539230315072
chr15	52140651	52246882	7	7	19.44	20	-0.559999999999999	1	0.965982865371864	0.252463374935175	3.69539230315072
chr15	52246882	52255990	7	7	19.44	20	-0.559999999999999	1	0.965982865371864	0.252463374935175	3.69539230315072
chr15	52255990	52257172	7	7	19.44	20	-0.559999999999999	1	0.965982865371864	0.252463374935175	3.69539230315072
chr15	52257172	52388882	7	7	19.44	20	-0.559999999999999	1	0.965982865371864	0.252463374935175	3.69539230315072
chr15	52388882	52391481	8	7	22.22	20	2.22	1	1.1407096526815	0.312875909660812	4.25196001661611
chr15	52391481	52482094	8	7	22.22	20	2.22	1	1.1407096526815	0.312875909660812	4.25196001661611
chr15	52482094	52509023	8	7	22.22	20	2.22	1	1.1407096526815	0.312875909660812	4.25196001661611
chr15	52509023	52709905	7	7	19.44	20	-0.559999999999999	1	0.965982865371864	0.252463374935175	3.69539230315072
chr15	52709905	52713040	7	7	19.44	20	-0.559999999999999	1	0.965982865371864	0.252463374935175	3.69539230315072
chr15	52713040	52835169	7	8	19.44	22.86	-3.42	0.777546082716202	0.817015677174043	0.219109695190455	2.97832645583434
chr15	52835169	52836537	7	7	19.44	20	-0.559999999999999	1	0.965982865371864	0.252463374935175	3.69539230315072
chr15	52836537	52955470	7	7	19.44	20	-0.559999999999999	1	0.965982865371864	0.252463374935175	3.69539230315072
chr15	52955470	52987227	8	7	22.22	20	2.22	1	1.1407096526815	0.312875909660812	4.25196001661611
chr15	52987227	53013065	8	7	22.22	20	2.22	1	1.1407096526815	0.312875909660812	4.25196001661611
chr15	53013065	53703684	7	7	19.44	20	-0.559999999999999	1	0.965982865371864	0.252463374935175	3.69539230315072
chr15	53703684	53770476	7	8	19.44	22.86	-3.42	0.777546082716202	0.817015677174043	0.219109695190455	2.97832645583434
chr15	53770476	53805949	6	8	16.67	22.86	-6.19	0.562762990166328	0.678758857286803	0.170296741406061	2.56226650354404
chr15	53805949	54944112	6	7	16.67	20	-3.33	0.766806928088708	0.802522994801141	0.196426305412446	3.17616940117966
chr15	54944112	55112879	7	7	19.44	20	-0.559999999999999	1	0.965982865371864	0.252463374935175	3.69539230315072
chr15	55112879	55894516	7	7	19.44	20	-0.559999999999999	1	0.965982865371864	0.252463374935175	3.69539230315072
chr15	55894516	56023160	7	8	19.44	22.86	-3.42	0.777546082716202	0.817015677174043	0.219109695190455	2.97832645583434
chr15	56023160	56151073	7	8	19.44	22.86	-3.42	0.777546082716202	0.817015677174043	0.219109695190455	2.97832645583434
chr15	56151073	57679094	6	8	16.67	22.86	-6.19	0.562762990166328	0.678758857286803	0.170296741406061	2.56226650354404
chr15	57679094	62146956	7	8	19.44	22.86	-3.42	0.777546082716202	0.817015677174043	0.219109695190455	2.97832645583434
chr15	62146956	62154989	7	8	19.44	22.86	-3.42	0.777546082716202	0.817015677174043	0.219109695190455	2.97832645583434
chr15	62154989	62160535	7	8	19.44	22.86	-3.42	0.777546082716202	0.817015677174043	0.219109695190455	2.97832645583434
chr15	62160535	62381664	7	8	19.44	22.86	-3.42	0.777546082716202	0.817015677174043	0.219109695190455	2.97832645583434
chr15	62381664	62382754	7	8	19.44	22.86	-3.42	0.777546082716202	0.817015677174043	0.219109695190455	2.97832645583434
chr15	62382754	63579197	7	8	19.44	22.86	-3.42	0.777546082716202	0.817015677174043	0.219109695190455	2.97832645583434
chr15	63579197	63814776	7	8	19.44	22.86	-3.42	0.777546082716202	0.817015677174043	0.219109695190455	2.97832645583434
chr15	63814776	64898603	7	8	19.44	22.86	-3.42	0.777546082716202	0.817015677174043	0.219109695190455	2.97832645583434
chr15	64898603	65328505	7	8	19.44	22.86	-3.42	0.777546082716202	0.817015677174043	0.219109695190455	2.97832645583434
chr15	65328505	67081264	7	7	19.44	20	-0.559999999999999	1	0.965982865371864	0.252463374935175	3.69539230315072
chr15	67081264	67626687	7	7	19.44	20	-0.559999999999999	1	0.965982865371864	0.252463374935175	3.69539230315072
chr15	67626687	70077555	7	6	19.44	17.14	2.3	1	1.16413699583994	0.294095217073013	4.7546020430972
chr15	70077555	72065609	7	6	19.44	17.14	2.3	1	1.16413699583994	0.294095217073013	4.7546020430972
chr15	72065609	72265833	8	6	22.22	17.14	5.08	0.766806928088708	1.37469005844573	0.36418014961038	5.47523693433706
chr15	72265833	76402981	7	6	19.44	17.14	2.3	1	1.16413699583994	0.294095217073013	4.7546020430972
chr15	76402981	76464313	7	6	19.44	17.14	2.3	1	1.16413699583994	0.294095217073013	4.7546020430972
chr15	76464313	76809215	8	6	22.22	17.14	5.08	0.766806928088708	1.37469005844573	0.36418014961038	5.47523693433706
chr15	76809215	76809809	9	6	25	17.14	7.86	0.562762990166328	1.60032731582389	0.439480484914476	6.25183157324592
chr15	76809809	76814655	9	7	25	20	5	0.777546082716202	1.32793707789714	0.377809554626409	4.85135331187168
chr15	76814655	76829779	12	7	33.33	20	13.33	0.284772865322215	1.98051844354112	0.60356962690483	6.9650320677059
chr15	76829779	76833255	12	8	33.33	22.86	10.47	0.430427628876662	1.67504000830683	0.524963422148242	5.60208946036674
chr15	76833255	76836029	12	8	33.33	22.86	10.47	0.430427628876662	1.67504000830683	0.524963422148242	5.60208946036674
chr15	76836029	76869859	14	9	38.89	25.71	13.18	0.312077570814001	1.82259315016678	0.599114295610719	5.78643543342495
chr15	76869859	76898977	14	10	38.89	28.57	10.32	0.453682594545013	1.58045440961185	0.528489160479895	4.87086725763075
chr15	76898977	76902187	13	10	36.11	28.57	7.54	0.613757838762678	1.4061447399037	0.464753309719269	4.35967744784751
chr15	76902187	76902398	13	9	36.11	25.71	10.4	0.44324290470473	1.62153282292859	0.526918718762346	5.1791939864493
chr15	76902398	76902554	10	9	27.78	25.71	2.07	1	1.10946299292846	0.340902421822244	3.65558608156431
chr15	76902554	76902665	10	8	27.78	22.86	4.92	0.786084717925075	1.29330859928208	0.389086339321804	4.42533288699388
chr15	76902665	76908219	10	8	27.78	22.86	4.92	0.786084717925075	1.29330859928208	0.389086339321804	4.42533288699388
chr15	76908219	76940835	8	7	22.22	20	2.22	1	1.1407096526815	0.312875909660812	4.25196001661611
chr15	76940835	77450319	8	6	22.22	17.14	5.08	0.766806928088708	1.37469005844573	0.36418014961038	5.47523693433706
chr15	77450319	77686487	8	5	22.22	14.29	7.93	0.541386958574459	1.70136832786983	0.42993250371225	7.44708609222215
chr15	77686487	77801627	8	6	22.22	17.14	5.08	0.766806928088708	1.37469005844573	0.36418014961038	5.47523693433706
chr15	77801627	77909609	8	5	22.22	14.29	7.93	0.541386958574459	1.70136832786983	0.42993250371225	7.44708609222215
chr15	77909609	78256020	8	5	22.22	14.29	7.93	0.541386958574459	1.70136832786983	0.42993250371225	7.44708609222215
chr15	78256020	78656270	8	4	22.22	11.43	10.79	0.34337537245028	2.18998599614047	0.517532388588746	11.0577538993314
chr15	78656270	79370048	8	4	22.22	11.43	10.79	0.34337537245028	2.18998599614047	0.517532388588746	11.0577538993314
chr15	79370048	79774300	8	4	22.22	11.43	10.79	0.34337537245028	2.18998599614047	0.517532388588746	11.0577538993314
chr15	79774300	79788247	8	4	22.22	11.43	10.79	0.34337537245028	2.18998599614047	0.517532388588746	11.0577538993314
chr15	79788247	79863135	8	4	22.22	11.43	10.79	0.34337537245028	2.18998599614047	0.517532388588746	11.0577538993314
chr15	79863135	79866128	8	4	22.22	11.43	10.79	0.34337537245028	2.18998599614047	0.517532388588746	11.0577538993314
chr15	79866128	80293726	8	4	22.22	11.43	10.79	0.34337537245028	2.18998599614047	0.517532388588746	11.0577538993314
chr15	80293726	80689082	8	5	22.22	14.29	7.93	0.541386958574459	1.70136832786983	0.42993250371225	7.44708609222215
chr15	80689082	83198862	7	5	19.44	14.29	5.15	0.753054516155478	1.44075614958209	0.347569630820769	6.45915874166681
chr15	83198862	83220127	8	5	22.22	14.29	7.93	0.541386958574459	1.70136832786983	0.42993250371225	7.44708609222215
chr15	83220127	83779706	9	5	25	14.29	10.71	0.372321981438773	1.9807107571957	0.51843568449073	8.5097855381755
chr15	83779706	84545414	9	5	25	14.29	10.71	0.372321981438773	1.9807107571957	0.51843568449073	8.5097855381755
chr15	84545414	85698627	9	4	25	11.43	13.57	0.219618131122669	2.54955054812157	0.623407652734731	12.6517270597952
chr15	85698627	85936667	8	4	22.22	11.43	10.79	0.34337537245028	2.18998599614047	0.517532388588746	11.0577538993314
chr15	85936667	85951582	8	5	22.22	14.29	7.93	0.541386958574459	1.70136832786983	0.42993250371225	7.44708609222215
chr15	85951582	86071947	9	5	25	14.29	10.71	0.372321981438773	1.9807107571957	0.51843568449073	8.5097855381755
chr15	86071947	86073671	8	5	22.22	14.29	7.93	0.541386958574459	1.70136832786983	0.42993250371225	7.44708609222215
chr15	86073671	87281648	8	4	22.22	11.43	10.79	0.34337537245028	2.18998599614047	0.517532388588746	11.0577538993314
chr15	87281648	87511927	7	4	19.44	11.43	8.01	0.514075015660779	1.85441691917432	0.418913196819917	9.57667879720766
chr15	87511927	88594469	7	4	19.44	11.43	8.01	0.514075015660779	1.85441691917432	0.418913196819917	9.57667879720766
chr15	88594469	90038117	7	4	19.44	11.43	8.01	0.514075015660779	1.85441691917432	0.418913196819917	9.57667879720766
chr15	90038117	90760220	7	5	19.44	14.29	5.15	0.753054516155478	1.44075614958209	0.347569630820769	6.45915874166681
chr15	90760220	90852357	7	5	19.44	14.29	5.15	0.753054516155478	1.44075614958209	0.347569630820769	6.45915874166681
chr15	90852357	91988852	7	5	19.44	14.29	5.15	0.753054516155478	1.44075614958209	0.347569630820769	6.45915874166681
chr15	91988852	92984205	7	5	19.44	14.29	5.15	0.753054516155478	1.44075614958209	0.347569630820769	6.45915874166681
chr15	92984205	92987321	7	5	19.44	14.29	5.15	0.753054516155478	1.44075614958209	0.347569630820769	6.45915874166681
chr15	92987321	94243222	7	4	19.44	11.43	8.01	0.514075015660779	1.85441691917432	0.418913196819917	9.57667879720766
chr15	94243222	94870907	7	5	19.44	14.29	5.15	0.753054516155478	1.44075614958209	0.347569630820769	6.45915874166681
chr15	94870907	102531392	7	5	19.44	14.29	5.15	0.753054516155478	1.44075614958209	0.347569630820769	6.45915874166681
chr17	0	822074	9	12	25	34.29	-9.29	0.44324290470473	0.642968000352543	0.199452830511572	2.00804959351793
chr17	822074	4545859	9	11	25	31.43	-6.43	0.604715380138393	0.730559690012627	0.22442002874763	2.32330691512606
chr17	4545859	6004735	9	12	25	34.29	-9.29	0.44324290470473	0.642968000352543	0.199452830511572	2.00804959351793
chr17	6004735	6185513	10	12	27.78	34.29	-6.51	0.613757838762678	0.740370450879519	0.236621030393586	2.27307287629731
chr17	6185513	6300162	10	12	27.78	34.29	-6.51	0.613757838762678	0.740370450879519	0.236621030393586	2.27307287629731
chr17	6300162	8318043	9	12	25	34.29	-9.29	0.44324290470473	0.642968000352543	0.199452830511572	2.00804959351793
chr17	8318043	9622085	9	12	25	34.29	-9.29	0.44324290470473	0.642968000352543	0.199452830511572	2.00804959351793
chr17	9622085	9741162	9	12	25	34.29	-9.29	0.44324290470473	0.642968000352543	0.199452830511572	2.00804959351793
chr17	9741162	10164703	9	12	25	34.29	-9.29	0.44324290470473	0.642968000352543	0.199452830511572	2.00804959351793
chr17	10164703	10193301	9	11	25	31.43	-6.43	0.604715380138393	0.730559690012627	0.22442002874763	2.32330691512606
chr17	10193301	11212340	8	11	22.22	31.43	-9.21	0.430427628876662	0.627571799969493	0.185565706250378	2.0394924100547
chr17	11212340	12584211	8	11	22.22	31.43	-9.21	0.430427628876662	0.627571799969493	0.185565706250378	2.0394924100547
chr17	12584211	12726684	9	11	25	31.43	-6.43	0.604715380138393	0.730559690012627	0.22442002874763	2.32330691512606
chr17	12726684	13675723	8	11	22.22	31.43	-9.21	0.430427628876662	0.627571799969493	0.185565706250378	2.0394924100547
chr17	13675723	15086757	9	11	25	31.43	-6.43	0.604715380138393	0.730559690012627	0.22442002874763	2.32330691512606
chr17	15086757	15340495	9	11	25	31.43	-6.43	0.604715380138393	0.730559690012627	0.22442002874763	2.32330691512606
chr17	15340495	15341714	10	11	27.78	31.43	-3.65	0.798482350658788	0.841241110988939	0.266199538967166	2.63039973125867
chr17	15341714	15940261	10	11	27.78	31.43	-3.65	0.798482350658788	0.841241110988939	0.266199538967166	2.63039973125867
chr17	15940261	16162020	10	12	27.78	34.29	-6.51	0.613757838762678	0.740370450879519	0.236621030393586	2.27307287629731
chr17	16162020	17471894	10	11	27.78	31.43	-3.65	0.798482350658788	0.841241110988939	0.266199538967166	2.63039973125867
chr17	17471894	17663272	10	12	27.78	34.29	-6.51	0.613757838762678	0.740370450879519	0.236621030393586	2.27307287629731
chr17	17663272	18275805	10	12	27.78	34.29	-6.51	0.613757838762678	0.740370450879519	0.236621030393586	2.27307287629731
chr17	18275805	18283370	11	12	30.56	34.29	-3.73	0.802937672838101	0.845364901421171	0.276608148785513	2.56070766242602
chr17	18283370	18289301	11	12	30.56	34.29	-3.73	0.802937672838101	0.845364901421171	0.276608148785513	2.56070766242602
chr17	18289301	18289606	12	12	33.33	34.29	-0.960000000000001	1	0.958887590181343	0.319673233204925	2.87399468685885
chr17	18289606	18315472	12	13	33.33	37.14	-3.81	0.806485439775549	0.848152370020825	0.284916956177602	2.5054516437492
chr17	18315472	18317187	13	13	36.11	37.14	-1.03	1	0.957097864480524	0.326348700872968	2.8044693718886
chr17	18317187	18467209	13	14	36.11	40	-3.89	0.809249933493042	0.849805021212573	0.291346093971024	2.46169859562802
chr17	18467209	18507924	12	14	33.33	40	-6.67	0.62679334813856	0.753063985969516	0.254353050596761	2.19925482654502
chr17	18507924	18531159	11	14	30.56	40	-9.44	0.462075597471319	0.663911867183284	0.220077318886776	1.95961146740497
chr17	18531159	18538979	11	13	30.56	37.14	-6.58	0.621033986227118	0.747733045884073	0.246520570165953	2.23230844564258
chr17	18538979	18541609	10	13	27.78	37.14	-9.36	0.453682594545013	0.654872892378886	0.210880744705877	1.98174375609191
chr17	18541609	18667930	10	12	27.78	34.29	-6.51	0.613757838762678	0.740370450879519	0.236621030393586	2.27307287629731
chr17	18667930	19133624	10	11	27.78	31.43	-3.65	0.798482350658788	0.841241110988939	0.266199538967166	2.63039973125867
chr17	19133624	20167858	10	9	27.78	25.71	2.07	1	1.10946299292846	0.340902421822244	3.65558608156431
chr17	20167858	20411839	9	9	25	25.71	-0.710000000000001	1	0.9634604512455	0.2875221648459	3.22688255060175
chr17	20411839	21109187	9	8	25	22.86	2.14	1	1.12313487070713	0.328292330420456	3.90558952891993
chr17	21109187	21109828	8	8	22.22	22.86	-0.640000000000001	1	0.96476674963809	0.271670620724362	3.4247996953785
chr17	21109828	21521630	7	8	19.44	22.86	-3.42	0.777546082716202	0.817015677174043	0.219109695190455	2.97832645583434
chr17	21521630	21708724	7	7	19.44	20	-0.559999999999999	1	0.965982865371864	0.252463374935175	3.69539230315072
chr17	21708724	22235650	7	6	19.44	17.14	2.3	1	1.16413699583994	0.294095217073013	4.7546020430972
chr17	22235650	25270399	0	0	0	0	0	1	0	0	Inf
chr17	25270399	26564933	1	0	2.78	0	2.78	1	Inf	0.0249284024755085	Inf
chr17	26564933	28998911	1	1	2.78	2.86	-0.0800000000000001	1	0.971818977979115	0.0120435103940175	78.422351246068
chr17	28998911	29287341	2	1	5.56	2.86	2.7	1	1.98123533145014	0.0987851618234858	121.317934765198
chr17	29287341	29505834	2	2	5.56	5.71	-0.15	1	0.970989459292116	0.0667689241715733	14.12046751773
chr17	29505834	29517599	2	1	5.56	2.86	2.7	1	1.98123533145014	0.0987851618234858	121.317934765198
chr17	29517599	29892342	2	0	5.56	0	5.56	0.492957746478873	Inf	0.183355473675898	Inf
chr17	29892342	30408988	2	0	5.56	0	5.56	0.492957746478873	Inf	0.183355473675898	Inf
chr17	30408988	30793112	1	0	2.78	0	2.78	1	Inf	0.0249284024755085	Inf
chr17	30793112	30951104	2	0	5.56	0	5.56	0.492957746478873	Inf	0.183355473675898	Inf
chr17	30951104	31039188	2	0	5.56	0	5.56	0.492957746478873	Inf	0.183355473675898	Inf
chr17	31039188	31128995	2	1	5.56	2.86	2.7	1	1.98123533145014	0.0987851618234858	121.317934765198
chr17	31128995	31366036	2	1	5.56	2.86	2.7	1	1.98123533145014	0.0987851618234858	121.317934765198
chr17	31366036	31504636	1	1	2.78	2.86	-0.0800000000000001	1	0.971818977979115	0.0120435103940175	78.422351246068
chr17	31504636	32296261	0	1	0	2.86	-2.86	0.492957746478873	0	0	37.9171713058099
chr17	32296261	32487917	1	1	2.78	2.86	-0.0800000000000001	1	0.971818977979115	0.0120435103940175	78.422351246068
chr17	32487917	34506608	1	0	2.78	0	2.78	1	Inf	0.0249284024755085	Inf
chr17	34506608	35055749	1	1	2.78	2.86	-0.0800000000000001	1	0.971818977979115	0.0120435103940175	78.422351246068
chr17	35055749	35145250	1	1	2.78	2.86	-0.0800000000000001	1	0.971818977979115	0.0120435103940175	78.422351246068
chr17	35145250	35361447	1	1	2.78	2.86	-0.0800000000000001	1	0.971818977979115	0.0120435103940175	78.422351246068
chr17	35361447	37651828	1	2	2.78	5.71	-2.93	0.614206981016534	0.476293222585017	0.00777852251929019	9.55257413461097
chr17	37651828	39806993	1	1	2.78	2.86	-0.0800000000000001	1	0.971818977979115	0.0120435103940175	78.422351246068
chr17	39806993	39817002	1	1	2.78	2.86	-0.0800000000000001	1	0.971818977979115	0.0120435103940175	78.422351246068
chr17	39817002	43713967	1	2	2.78	5.71	-2.93	0.614206981016534	0.476293222585017	0.00777852251929019	9.55257413461097
chr17	43713967	44210545	1	1	2.78	2.86	-0.0800000000000001	1	0.971818977979115	0.0120435103940175	78.422351246068
chr17	44210545	44379313	0	1	0	2.86	-2.86	0.492957746478873	0	0	37.9171713058099
chr17	44379313	44397744	1	1	2.78	2.86	-0.0800000000000001	1	0.971818977979115	0.0120435103940175	78.422351246068
chr17	44397744	44490960	1	2	2.78	5.71	-2.93	0.614206981016534	0.476293222585017	0.00777852251929019	9.55257413461097
chr17	44490960	44774823	2	2	5.56	5.71	-0.15	1	0.970989459292116	0.0667689241715733	14.12046751773
chr17	44774823	44879892	2	1	5.56	2.86	2.7	1	1.98123533145014	0.0987851618234858	121.317934765198
chr17	44879892	44973035	2	2	5.56	5.71	-0.15	1	0.970989459292116	0.0667689241715733	14.12046751773
chr17	44973035	46655732	2	2	5.56	5.71	-0.15	1	0.970989459292116	0.0667689241715733	14.12046751773
chr17	46655732	49253045	2	1	5.56	2.86	2.7	1	1.98123533145014	0.0987851618234858	121.317934765198
chr17	49253045	49413778	1	1	2.78	2.86	-0.0800000000000001	1	0.971818977979115	0.0120435103940175	78.422351246068
chr17	49413778	49432427	0	1	0	2.86	-2.86	0.492957746478873	0	0	37.9171713058099
chr17	49432427	49684445	0	0	0	0	0	1	0	0	Inf
chr17	49684445	50316127	0	1	0	2.86	-2.86	0.492957746478873	0	0	37.9171713058099
chr17	50316127	51305806	0	2	0	5.71	-5.71	0.23943661971831	0	0	5.15089165288386
chr17	51305806	53569700	0	1	0	2.86	-2.86	0.492957746478873	0	0	37.9171713058099
chr17	53569700	53696429	1	1	2.78	2.86	-0.0800000000000001	1	0.971818977979115	0.0120435103940175	78.422351246068
chr17	53696429	54805377	0	1	0	2.86	-2.86	0.492957746478873	0	0	37.9171713058099
chr17	54805377	54815699	0	2	0	5.71	-5.71	0.23943661971831	0	0	5.15089165288386
chr17	54815699	54824901	1	2	2.78	5.71	-2.93	0.614206981016534	0.476293222585017	0.00777852251929019	9.55257413461097
chr17	54824901	55446564	1	1	2.78	2.86	-0.0800000000000001	1	0.971818977979115	0.0120435103940175	78.422351246068
chr17	55446564	55589571	2	1	5.56	2.86	2.7	1	1.98123533145014	0.0987851618234858	121.317934765198
chr17	55589571	57160144	1	1	2.78	2.86	-0.0800000000000001	1	0.971818977979115	0.0120435103940175	78.422351246068
chr17	57160144	57284175	2	1	5.56	2.86	2.7	1	1.98123533145014	0.0987851618234858	121.317934765198
chr17	57284175	59560682	1	1	2.78	2.86	-0.0800000000000001	1	0.971818977979115	0.0120435103940175	78.422351246068
chr17	59560682	59701843	1	2	2.78	5.71	-2.93	0.614206981016534	0.476293222585017	0.00777852251929019	9.55257413461097
chr17	59701843	64064393	1	1	2.78	2.86	-0.0800000000000001	1	0.971818977979115	0.0120435103940175	78.422351246068
chr17	64064393	66364069	1	2	2.78	5.71	-2.93	0.614206981016534	0.476293222585017	0.00777852251929019	9.55257413461097
chr17	66364069	66428216	1	3	2.78	8.57	-5.79	0.357011635027557	0.309535223935198	0.00565262673830883	4.07954080023825
chr17	66428216	66811203	0	2	0	5.71	-5.71	0.23943661971831	0	0	5.15089165288386
chr17	66811203	69287137	0	1	0	2.86	-2.86	0.492957746478873	0	0	37.9171713058099
chr17	69287137	70342294	0	2	0	5.71	-5.71	0.23943661971831	0	0	5.15089165288386
chr17	70342294	71854739	0	1	0	2.86	-2.86	0.492957746478873	0	0	37.9171713058099
chr17	71854739	72133653	1	1	2.78	2.86	-0.0800000000000001	1	0.971818977979115	0.0120435103940175	78.422351246068
chr17	72133653	72175426	2	1	5.56	2.86	2.7	1	1.98123533145014	0.0987851618234858	121.317934765198
chr17	72175426	76398698	2	2	5.56	5.71	-0.15	1	0.970989459292116	0.0667689241715733	14.12046751773
chr17	76398698	78046366	2	1	5.56	2.86	2.7	1	1.98123533145014	0.0987851618234858	121.317934765198
chr17	78046366	78162387	2	1	5.56	2.86	2.7	1	1.98123533145014	0.0987851618234858	121.317934765198
chr17	78162387	78321355	2	2	5.56	5.71	-0.15	1	0.970989459292116	0.0667689241715733	14.12046751773
chr17	78321355	81195210	2	1	5.56	2.86	2.7	1	1.98123533145014	0.0987851618234858	121.317934765198
chr18	0	829915	11	11	30.56	31.43	-0.870000000000001	1	0.960533966476021	0.311137882799415	2.96348056220144
chr18	829915	2108466	12	11	33.33	31.43	1.9	1	1.0895724545786	0.35953920937867	3.32637218737483
chr18	2108466	2482914	12	12	33.33	34.29	-0.960000000000001	1	0.958887590181343	0.319673233204925	2.87399468685885
chr18	2482914	2604768	12	12	33.33	34.29	-0.960000000000001	1	0.958887590181343	0.319673233204925	2.87399468685885
chr18	2604768	3030854	12	11	33.33	31.43	1.9	1	1.0895724545786	0.35953920937867	3.32637218737483
chr18	3030854	3381647	13	11	36.11	31.43	4.68	0.802937672838101	1.22955706893041	0.411799415806197	3.72377035948952
chr18	3381647	3652000	13	11	36.11	31.43	4.68	0.802937672838101	1.22955706893041	0.411799415806197	3.72377035948952
chr18	3652000	4335515	13	10	36.11	28.57	7.54	0.613757838762678	1.4061447399037	0.464753309719269	4.35967744784751
chr18	4335515	4688584	13	10	36.11	28.57	7.54	0.613757838762678	1.4061447399037	0.464753309719269	4.35967744784751
chr18	4688584	5446253	14	10	38.89	28.57	10.32	0.453682594545013	1.58045440961185	0.528489160479895	4.87086725763075
chr18	5446253	5559858	14	10	38.89	28.57	10.32	0.453682594545013	1.58045440961185	0.528489160479895	4.87086725763075
chr18	5559858	6251167	14	10	38.89	28.57	10.32	0.453682594545013	1.58045440961185	0.528489160479895	4.87086725763075
chr18	6251167	8064375	14	11	38.89	31.43	7.46	0.621033986227117	1.38199170969026	0.468307773878848	4.16099224524137
chr18	8064375	8164588	14	10	38.89	28.57	10.32	0.453682594545013	1.58045440961185	0.528489160479895	4.87086725763075
chr18	8164588	9000115	14	9	38.89	25.71	13.18	0.312077570814001	1.82259315016678	0.599114295610719	5.78643543342495
chr18	9000115	9804239	14	9	38.89	25.71	13.18	0.312077570814001	1.82259315016678	0.599114295610719	5.78643543342495
chr18	9804239	9806554	14	10	38.89	28.57	10.32	0.453682594545013	1.58045440961185	0.528489160479895	4.87086725763075
chr18	9806554	9894168	13	10	36.11	28.57	7.54	0.613757838762678	1.4061447399037	0.464753309719269	4.35967744784751
chr18	9894168	10803128	14	10	38.89	28.57	10.32	0.453682594545013	1.58045440961185	0.528489160479895	4.87086725763075
chr18	10803128	10929249	15	10	41.67	28.57	13.1	0.322192215366216	1.77109393522607	0.597620741934409	5.43634820350769
chr18	10929249	12023962	14	10	38.89	28.57	10.32	0.453682594545013	1.58045440961185	0.528489160479895	4.87086725763075
chr18	12023962	12031006	14	10	38.89	28.57	10.32	0.453682594545013	1.58045440961185	0.528489160479895	4.87086725763075
chr18	12031006	12035888	14	10	38.89	28.57	10.32	0.453682594545013	1.58045440961185	0.528489160479895	4.87086725763075
chr18	12035888	12038040	14	10	38.89	28.57	10.32	0.453682594545013	1.58045440961185	0.528489160479895	4.87086725763075
chr18	12038040	12162307	14	10	38.89	28.57	10.32	0.453682594545013	1.58045440961185	0.528489160479895	4.87086725763075
chr18	12162307	12256599	14	10	38.89	28.57	10.32	0.453682594545013	1.58045440961185	0.528489160479895	4.87086725763075
chr18	12256599	12635178	14	10	38.89	28.57	10.32	0.453682594545013	1.58045440961185	0.528489160479895	4.87086725763075
chr18	12635178	13542676	14	11	38.89	31.43	7.46	0.621033986227117	1.38199170969026	0.468307773878848	4.16099224524137
chr18	13542676	15402421	14	11	38.89	31.43	7.46	0.621033986227117	1.38199170969026	0.468307773878848	4.16099224524137
chr18	15402421	18529341	0	0	0	0	0	1	0	0	Inf
chr18	18529341	18560354	12	7	33.33	20	13.33	0.284772865322215	1.98051844354112	0.60356962690483	6.9650320677059
chr18	18560354	19563853	13	7	36.11	20	16.11	0.18766968961925	2.23485259705927	0.690891841640534	7.80093928381903
chr18	19563853	19777205	14	7	38.89	20	18.89	0.118720689120103	2.51174042620813	0.785259994182633	8.71731689999219
chr18	19777205	19786557	14	7	38.89	20	18.89	0.118720689120103	2.51174042620813	0.785259994182633	8.71731689999219
chr18	19786557	19840980	14	7	38.89	20	18.89	0.118720689120103	2.51174042620813	0.785259994182633	8.71731689999219
chr18	19840980	19919292	14	7	38.89	20	18.89	0.118720689120103	2.51174042620813	0.785259994182633	8.71731689999219
chr18	19919292	20177033	15	7	41.67	20	21.67	0.0720787181942103	2.81435953576786	0.887636831724471	9.72861424612755
chr18	20177033	20313550	15	8	41.67	22.86	18.81	0.128515503014541	2.3805355268375	0.772457734286712	7.82277744878939
chr18	20313550	20680088	15	8	41.67	22.86	18.81	0.128515503014541	2.3805355268375	0.772457734286712	7.82277744878939
chr18	20680088	20794324	16	8	44.44	22.86	21.58	0.0790661296481559	2.66159411203551	0.869536866099392	8.72397075956952
chr18	20794324	20870564	17	8	47.22	22.86	24.36	0.0466149783764658	2.97156637796363	0.975510039861065	9.73282792512547
chr18	20870564	21075751	17	9	47.22	25.71	21.51	0.084973313212979	2.54954522645029	0.855662607691045	8.03435937533413
chr18	21075751	21371866	18	9	50	25.71	24.29	0.0505391047024517	2.8445194362874	0.957646141936661	8.96791216791036
chr18	21371866	21394202	18	10	50	28.57	21.43	0.0897941024044529	2.46704108255997	0.844994717384052	7.55335701640942
chr18	21394202	21495378	18	11	50	31.43	18.57	0.14883880969176	2.15747297898662	0.748955326099078	6.45340495920951
chr18	21495378	21630807	18	11	50	31.43	18.57	0.14883880969176	2.15747297898662	0.748955326099078	6.45340495920951
chr18	21630807	22052712	18	11	50	31.43	18.57	0.14883880969176	2.15747297898662	0.748955326099078	6.45340495920951
chr18	22052712	22075782	18	11	50	31.43	18.57	0.14883880969176	2.15747297898662	0.748955326099078	6.45340495920951
chr18	22075782	22101871	18	11	50	31.43	18.57	0.14883880969176	2.15747297898662	0.748955326099078	6.45340495920951
chr18	22101871	22108667	17	11	47.22	31.43	15.79	0.226529214017165	1.93359618173752	0.669120230192412	5.77884817571356
chr18	22108667	22186854	17	11	47.22	31.43	15.79	0.226529214017165	1.93359618173752	0.669120230192412	5.77884817571356
chr18	22186854	22380154	17	12	47.22	34.29	12.93	0.336590620144821	1.70183717416361	0.595016015524152	4.99350290120473
chr18	22380154	22861856	17	12	47.22	34.29	12.93	0.336590620144821	1.70183717416361	0.595016015524152	4.99350290120473
chr18	22861856	22873418	17	11	47.22	31.43	15.79	0.226529214017165	1.93359618173752	0.669120230192412	5.77884817571356
chr18	22873418	23055725	17	12	47.22	34.29	12.93	0.336590620144821	1.70183717416361	0.595016015524152	4.99350290120473
chr18	23055725	23059572	17	13	47.22	37.14	10.08	0.473625930815391	1.50525942528375	0.530382193339972	4.35363256897873
chr18	23059572	23098934	17	13	47.22	37.14	10.08	0.473625930815391	1.50525942528375	0.530382193339972	4.35363256897873
chr18	23098934	23182644	17	13	47.22	37.14	10.08	0.473625930815391	1.50525942528375	0.530382193339972	4.35363256897873
chr18	23182644	23188787	17	13	47.22	37.14	10.08	0.473625930815391	1.50525942528375	0.530382193339972	4.35363256897873
chr18	23188787	23198168	17	12	47.22	34.29	12.93	0.336590620144821	1.70183717416361	0.595016015524152	4.99350290120473
chr18	23198168	23212756	17	12	47.22	34.29	12.93	0.336590620144821	1.70183717416361	0.595016015524152	4.99350290120473
chr18	23212756	23286166	17	12	47.22	34.29	12.93	0.336590620144821	1.70183717416361	0.595016015524152	4.99350290120473
chr18	23286166	23616131	17	12	47.22	34.29	12.93	0.336590620144821	1.70183717416361	0.595016015524152	4.99350290120473
chr18	23616131	23896692	17	11	47.22	31.43	15.79	0.226529214017165	1.93359618173752	0.669120230192412	5.77884817571356
chr18	23896692	23907058	17	12	47.22	34.29	12.93	0.336590620144821	1.70183717416361	0.595016015524152	4.99350290120473
chr18	23907058	24354426	17	13	47.22	37.14	10.08	0.473625930815391	1.50525942528375	0.530382193339972	4.35363256897873
chr18	24354426	24679857	16	13	44.44	37.14	7.3	0.631216538086547	1.34804603060052	0.472639488837294	3.90125121516724
chr18	24679857	25011719	17	13	47.22	37.14	10.08	0.473625930815391	1.50525942528375	0.530382193339972	4.35363256897873
chr18	25011719	25195345	17	13	47.22	37.14	10.08	0.473625930815391	1.50525942528375	0.530382193339972	4.35363256897873
chr18	25195345	25251217	17	13	47.22	37.14	10.08	0.473625930815391	1.50525942528375	0.530382193339972	4.35363256897873
chr18	25251217	25896209	17	13	47.22	37.14	10.08	0.473625930815391	1.50525942528375	0.530382193339972	4.35363256897873
chr18	25896209	26041992	17	12	47.22	34.29	12.93	0.336590620144821	1.70183717416361	0.595016015524152	4.99350290120473
chr18	26041992	26171882	17	12	47.22	34.29	12.93	0.336590620144821	1.70183717416361	0.595016015524152	4.99350290120473
chr18	26171882	26287742	17	13	47.22	37.14	10.08	0.473625930815391	1.50525942528375	0.530382193339972	4.35363256897873
chr18	26287742	27008487	17	12	47.22	34.29	12.93	0.336590620144821	1.70183717416361	0.595016015524152	4.99350290120473
chr18	27008487	27013589	17	13	47.22	37.14	10.08	0.473625930815391	1.50525942528375	0.530382193339972	4.35363256897873
chr18	27013589	27115785	17	14	47.22	40	7.22	0.634432672928816	1.33651902716709	0.473482990473688	3.82167792234966
chr18	27115785	27163205	16	14	44.44	40	4.44	0.811320089253582	1.19691363292237	0.421949922466088	3.42449208393519
chr18	27163205	27296592	16	14	44.44	40	4.44	0.811320089253582	1.19691363292237	0.421949922466088	3.42449208393519
chr18	27296592	27681018	16	14	44.44	40	4.44	0.811320089253582	1.19691363292237	0.421949922466088	3.42449208393519
chr18	27681018	27803265	16	14	44.44	40	4.44	0.811320089253582	1.19691363292237	0.421949922466088	3.42449208393519
chr18	27803265	28441247	16	14	44.44	40	4.44	0.811320089253582	1.19691363292237	0.421949922466088	3.42449208393519
chr18	28441247	28571689	16	14	44.44	40	4.44	0.811320089253582	1.19691363292237	0.421949922466088	3.42449208393519
chr18	28571689	28603871	16	14	44.44	40	4.44	0.811320089253582	1.19691363292237	0.421949922466088	3.42449208393519
chr18	28603871	28680003	16	14	44.44	40	4.44	0.811320089253582	1.19691363292237	0.421949922466088	3.42449208393519
chr18	28680003	28728930	16	14	44.44	40	4.44	0.811320089253582	1.19691363292237	0.421949922466088	3.42449208393519
chr18	28728930	28732025	16	14	44.44	40	4.44	0.811320089253582	1.19691363292237	0.421949922466088	3.42449208393519
chr18	28732025	28862776	16	14	44.44	40	4.44	0.811320089253582	1.19691363292237	0.421949922466088	3.42449208393519
chr18	28862776	28977531	16	14	44.44	40	4.44	0.811320089253582	1.19691363292237	0.421949922466088	3.42449208393519
chr18	28977531	29294662	16	14	44.44	40	4.44	0.811320089253582	1.19691363292237	0.421949922466088	3.42449208393519
chr18	29294662	29371364	15	14	41.67	40	1.67	1	1.07037789190088	0.374732608676248	3.06952877348761
chr18	29371364	29526461	15	15	41.67	42.86	-1.19	1	0.953006338453984	0.334837435703866	2.70927185320726
chr18	29526461	29819025	15	14	41.67	40	1.67	1	1.07037789190088	0.374732608676248	3.06952877348761
chr18	29819025	29821110	15	14	41.67	40	1.67	1	1.07037789190088	0.374732608676248	3.06952877348761
chr18	29821110	30118495	15	14	41.67	40	1.67	1	1.07037789190088	0.374732608676248	3.06952877348761
chr18	30118495	30139857	15	14	41.67	40	1.67	1	1.07037789190088	0.374732608676248	3.06952877348761
chr18	30139857	30184247	15	14	41.67	40	1.67	1	1.07037789190088	0.374732608676248	3.06952877348761
chr18	30184247	30260251	15	15	41.67	42.86	-1.19	1	0.953006338453984	0.334837435703866	2.70927185320726
chr18	30260251	30304423	15	15	41.67	42.86	-1.19	1	0.953006338453984	0.334837435703866	2.70927185320726
chr18	30304423	30377252	15	15	41.67	42.86	-1.19	1	0.953006338453984	0.334837435703866	2.70927185320726
chr18	30377252	30383039	15	16	41.67	45.71	-4.04	0.812758198329393	0.85018897760697	0.299131561809698	2.40139891871893
chr18	30383039	30589332	15	16	41.67	45.71	-4.04	0.812758198329393	0.85018897760697	0.299131561809698	2.40139891871893
chr18	30589332	30591702	15	17	41.67	48.57	-6.9	0.636530620286469	0.759303775266459	0.267116908050401	2.13543493429676
chr18	30591702	30630898	15	17	41.67	48.57	-6.9	0.636530620286469	0.759303775266459	0.267116908050401	2.13543493429676
chr18	30630898	30778567	15	17	41.67	48.57	-6.9	0.636530620286469	0.759303775266459	0.267116908050401	2.13543493429676
chr18	30778567	30788409	15	16	41.67	45.71	-4.04	0.812758198329393	0.85018897760697	0.299131561809698	2.40139891871893
chr18	30788409	30813311	15	16	41.67	45.71	-4.04	0.812758198329393	0.85018897760697	0.299131561809698	2.40139891871893
chr18	30813311	30924521	15	16	41.67	45.71	-4.04	0.812758198329393	0.85018897760697	0.299131561809698	2.40139891871893
chr18	30924521	31047994	15	16	41.67	45.71	-4.04	0.812758198329393	0.85018897760697	0.299131561809698	2.40139891871893
chr18	31047994	31196147	15	16	41.67	45.71	-4.04	0.812758198329393	0.85018897760697	0.299131561809698	2.40139891871893
chr18	31196147	31323230	15	16	41.67	45.71	-4.04	0.812758198329393	0.85018897760697	0.299131561809698	2.40139891871893
chr18	31323230	31389525	15	16	41.67	45.71	-4.04	0.812758198329393	0.85018897760697	0.299131561809698	2.40139891871893
chr18	31389525	31479870	15	16	41.67	45.71	-4.04	0.812758198329393	0.85018897760697	0.299131561809698	2.40139891871893
chr18	31479870	31582981	15	16	41.67	45.71	-4.04	0.812758198329393	0.85018897760697	0.299131561809698	2.40139891871893
chr18	31582981	31604475	15	16	41.67	45.71	-4.04	0.812758198329393	0.85018897760697	0.299131561809698	2.40139891871893
chr18	31604475	32458454	15	16	41.67	45.71	-4.04	0.812758198329393	0.85018897760697	0.299131561809698	2.40139891871893
chr18	32458454	32638841	15	16	41.67	45.71	-4.04	0.812758198329393	0.85018897760697	0.299131561809698	2.40139891871893
chr18	32638841	33313257	15	16	41.67	45.71	-4.04	0.812758198329393	0.85018897760697	0.299131561809698	2.40139891871893
chr18	33313257	33454071	15	16	41.67	45.71	-4.04	0.812758198329393	0.85018897760697	0.299131561809698	2.40139891871893
chr18	33454071	33497421	15	16	41.67	45.71	-4.04	0.812758198329393	0.85018897760697	0.299131561809698	2.40139891871893
chr18	33497421	33940187	15	15	41.67	42.86	-1.19	1	0.953006338453984	0.334837435703866	2.70927185320726
chr18	33940187	34015849	15	15	41.67	42.86	-1.19	1	0.953006338453984	0.334837435703866	2.70927185320726
chr18	34015849	34153271	15	15	41.67	42.86	-1.19	1	0.953006338453984	0.334837435703866	2.70927185320726
chr18	34153271	34548396	15	15	41.67	42.86	-1.19	1	0.953006338453984	0.334837435703866	2.70927185320726
chr18	34548396	34954464	15	15	41.67	42.86	-1.19	1	0.953006338453984	0.334837435703866	2.70927185320726
[truncated: 1,658 more rows]
