# Supplementary material for: 1p36 deletion is a marker for tumour dissemination in microsatellite stable stage II-III colon cancer
Source: BMC Cancer. 2014 Nov 24;14:872. doi: 10.1186/1471-2407-14-872 (PMC4251789; doi:10.1186/1471-2407-14-872)
Supplement: Supplementary file 1 — Additional file 1: This file includes supplementary figures, genome-wide copy number estimates and statistics. (ZIP 5 MB) [file 12885_2014_5046_MOESM1_ESM.zip › Supplementary Data/MSS statistics Stage II-III/Focal Gain.Recurrence (SII&SIII excl MSI-H).No recurrence (SII&SIII excl MSI-H).txt]

Chromosome	Start (hg19)	End (hg19)	Observations in G1	Observations in G2	Frequency G1 (%)	Frequency G2 (%)	Frequency difference	Fisher's Exact test p-value	Odds Ratio	Lower 95% CI	Upper 95% CI
chr1	49021323	49124871	0	1	0	2.86	-2.86	0.492957746478873	0	0	37.9171713058099
chr1	49124871	72713907	0	0	0	0	0	1	0	0	Inf
chr1	72713907	72746574	1	0	2.78	0	2.78	1	Inf	0.0249284024755085	Inf
chr1	72746574	72748221	3	0	8.33	0	8.33	0.23943661971831	Inf	0.408425449172773	Inf
chr1	72748221	72760184	4	0	11.11	0	11.11	0.114513165952235	Inf	0.66441255324733	Inf
chr1	72760184	72765894	5	0	13.89	0	13.89	0.0538885486834048	Inf	0.942931935291643	Inf
chr1	72765894	72767022	12	7	33.33	20	13.33	0.284772865322215	1.98051844354112	0.60356962690483	6.9650320677059
chr1	72767022	72768458	13	7	36.11	20	16.11	0.18766968961925	2.23485259705927	0.690891841640534	7.80093928381903
chr1	72768458	72768926	14	8	38.89	22.86	16.03	0.200344138240417	2.1244979650205	0.683257601418856	7.01111290477276
chr1	72768926	72774282	15	9	41.67	25.71	15.96	0.21093112529185	2.0422993964934	0.677427184762665	6.4586612431373
chr1	72774282	72777107	15	10	41.67	28.57	13.1	0.322192215366216	1.77109393522607	0.597620741934409	5.43634820350769
chr1	72777107	72811532	16	10	44.44	28.57	15.87	0.21961106848914	1.98031866020737	0.672841216674402	6.06347085324989
chr1	72811532	72814597	14	10	38.89	28.57	10.32	0.453682594545013	1.58045440961185	0.528489160479895	4.87086725763075
chr1	72814597	72816882	5	4	13.89	11.43	2.46	1	1.24608440479419	0.242485335615073	6.90581566413616
chr1	72816882	72817810	4	3	11.11	8.57	2.54	1	1.32796318548847	0.206420602069668	9.79975833589666
chr1	72817810	72818695	4	2	11.11	5.71	5.4	0.673707396879656	2.04215494105879	0.270856827605303	24.0587693564094
chr1	72818695	72825407	3	1	8.33	2.86	5.47	0.614206981016534	3.04590627209325	0.231100354169514	166.793577353391
chr1	72825407	72828145	2	0	5.56	0	5.56	0.492957746478873	Inf	0.183355473675898	Inf
chr1	72828145	72842761	1	0	2.78	0	2.78	1	Inf	0.0249284024755085	Inf
chr2	89132096	89133378	3	2	8.33	5.71	2.62	1	1.49154381095433	0.159897432906642	18.9412075903382
chr2	89133378	89134842	7	2	19.44	5.71	13.73	0.151388237577012	3.91101098955892	0.672569386308945	41.5379472062679
chr2	89134842	89136090	7	3	19.44	8.57	10.87	0.307004709834407	2.54159386659279	0.519408622309635	16.656208609525
chr2	89136090	89136136	8	3	22.22	8.57	13.65	0.188678820790766	3.00167214810172	0.640533613740392	19.2661460674227
chr2	89136136	89136152	9	3	25	8.57	16.43	0.111330544961008	3.4947191108833	0.770520076618529	22.0769694119604
chr2	89136152	89136167	10	3	27.78	8.57	19.21	0.0632027288891593	4.02447281976169	0.910075542415223	25.109264768432
chr2	89136167	89136180	10	4	27.78	11.43	16.35	0.134782658724833	2.93592334760157	0.737101088075033	14.3670730067707
chr2	89136180	89144104	10	5	27.78	14.29	13.49	0.245361308953736	2.28083243733617	0.613509672375853	9.65852304290585
chr2	89144104	89144968	10	9	27.78	25.71	2.07	1	1.10946299292846	0.340902421822244	3.65558608156431
chr2	89144968	89145847	10	10	27.78	28.57	-0.789999999999999	1	0.962053552381551	0.300530124663063	3.07820786265804
chr2	89145847	89147617	11	11	30.56	31.43	-0.870000000000001	1	0.960533966476021	0.311137882799415	2.96348056220144
chr2	89147617	89148677	11	12	30.56	34.29	-3.73	0.802937672838101	0.845364901421171	0.276608148785513	2.56070766242602
chr2	89148677	89153540	12	13	33.33	37.14	-3.81	0.806485439775549	0.848152370020825	0.284916956177602	2.5054516437492
chr2	89153540	89157708	13	13	36.11	37.14	-1.03	1	0.957097864480524	0.326348700872968	2.8044693718886
chr2	89157708	89358337	14	13	38.89	37.14	1.75	1	1.0757949091861	0.371155238562453	3.13337690407309
chr2	89358337	89377330	14	12	38.89	34.29	4.6	0.806485439775549	1.21628093686709	0.41640589991807	3.5947247417177
chr2	89377330	89388678	12	8	33.33	22.86	10.47	0.430427628876662	1.67504000830683	0.524963422148242	5.60208946036674
chr2	89388678	89406043	11	7	30.56	20	10.56	0.414788906895026	1.74599407966194	0.52273282064155	6.20141496022786
chr2	89406043	89413132	10	7	27.78	20	7.78	0.579809267352826	1.52913718096382	0.447625401246928	5.49875076507238
chr2	89413132	89418269	10	6	27.78	17.14	10.64	0.395709473738648	1.84286488716045	0.520428389447835	7.09011194817576
chr2	89418269	89423512	4	4	11.11	11.43	-0.32	1	0.969174743411851	0.164949539036862	5.69565612435485
chr2	89423512	89444114	3	3	8.33	8.57	-0.24	1	0.970109621724799	0.120772296973932	7.79194689799502
chr2	89444114	89449936	3	2	8.33	5.71	2.62	1	1.49154381095433	0.159897432906642	18.9412075903382
chr2	89449936	89464861	2	2	5.56	5.71	-0.15	1	0.970989459292116	0.0667689241715733	14.12046751773
chr2	89464861	89477534	2	0	5.56	0	5.56	0.492957746478873	Inf	0.183355473675898	Inf
chr2	89477534	89499081	1	0	2.78	0	2.78	1	Inf	0.0249284024755085	Inf
chr2	89499081	103331597	0	0	0	0	0	1	0	0	Inf
chr2	103331597	103474118	0	1	0	2.86	-2.86	0.492957746478873	0	0	37.9171713058099
chr3	162510463	162512916	2	1	5.56	2.86	2.7	1	1.98123533145014	0.0987851618234858	121.317934765198
chr3	162512916	162513304	3	1	8.33	2.86	5.47	0.614206981016534	3.04590627209325	0.231100354169514	166.793577353391
chr3	162513304	162625988	4	1	11.11	2.86	8.25	0.357011635027557	4.17394926034984	0.385996925369264	215.088023213298
chr3	162625988	162626588	3	0	8.33	0	8.33	0.23943661971831	Inf	0.408425449172773	Inf
chr3	162626588	162627609	1	0	2.78	0	2.78	1	Inf	0.0249284024755085	Inf
chr7	13692796	13758615	1	0	2.78	0	2.78	1	Inf	0.0249284024755085	Inf
chr7	13758615	69641917	0	0	0	0	0	1	0	0	Inf
chr7	69641917	69839008	1	0	2.78	0	2.78	1	Inf	0.0249284024755085	Inf
chr7	69839008	84458164	0	0	0	0	0	1	0	0	Inf
chr7	84458164	85098824	0	1	0	2.86	-2.86	0.492957746478873	0	0	37.9171713058099
chr7	85098824	85802195	0	0	0	0	0	1	0	0	Inf
chr7	85802195	86098895	0	1	0	2.86	-2.86	0.492957746478873	0	0	37.9171713058099
chr7	86098895	91563382	0	0	0	0	0	1	0	0	Inf
chr7	91563382	91787283	1	0	2.78	0	2.78	1	Inf	0.0249284024755085	Inf
chr7	91787283	107475373	0	0	0	0	0	1	0	0	Inf
chr7	107475373	107592056	1	0	2.78	0	2.78	1	Inf	0.0249284024755085	Inf
chr7	107592056	115523363	0	0	0	0	0	1	0	0	Inf
chr7	115523363	115656370	1	0	2.78	0	2.78	1	Inf	0.0249284024755085	Inf
chr7	115656370	116142191	0	0	0	0	0	1	0	0	Inf
chr7	116142191	116487900	0	1	0	2.86	-2.86	0.492957746478873	0	0	37.9171713058099
chr7	116487900	116780693	0	0	0	0	0	1	0	0	Inf
chr7	116780693	116906584	1	0	2.78	0	2.78	1	Inf	0.0249284024755085	Inf
chr7	116906584	117454570	1	0	2.78	0	2.78	1	Inf	0.0249284024755085	Inf
chr7	117454570	117611312	1	0	2.78	0	2.78	1	Inf	0.0249284024755085	Inf
chr7	117611312	117944031	1	0	2.78	0	2.78	1	Inf	0.0249284024755085	Inf
chr7	117944031	118070588	1	0	2.78	0	2.78	1	Inf	0.0249284024755085	Inf
chr7	118070588	118626203	1	0	2.78	0	2.78	1	Inf	0.0249284024755085	Inf
chr7	118626203	124782221	0	0	0	0	0	1	0	0	Inf
chr7	124782221	125115177	0	1	0	2.86	-2.86	0.492957746478873	0	0	37.9171713058099
chr7	125115177	141393494	0	0	0	0	0	1	0	0	Inf
chr7	141393494	141607484	1	0	2.78	0	2.78	1	Inf	0.0249284024755085	Inf
chr7	141607484	143218633	0	0	0	0	0	1	0	0	Inf
chr7	143218633	143546657	1	0	2.78	0	2.78	1	Inf	0.0249284024755085	Inf
chr7	143546657	146239726	0	0	0	0	0	1	0	0	Inf
chr7	146239726	146383465	1	0	2.78	0	2.78	1	Inf	0.0249284024755085	Inf
chr7	146383465	147156015	1	0	2.78	0	2.78	1	Inf	0.0249284024755085	Inf
chr7	147156015	147321768	1	0	2.78	0	2.78	1	Inf	0.0249284024755085	Inf
chr7	147321768	157755807	0	0	0	0	0	1	0	0	Inf
chr7	157755807	157828758	1	0	2.78	0	2.78	1	Inf	0.0249284024755085	Inf
chr13	19026937	19564517	2	0	5.56	0	5.56	0.492957746478873	Inf	0.183355473675898	Inf
chr13	19564517	19634136	2	0	5.56	0	5.56	0.492957746478873	Inf	0.183355473675898	Inf
chr13	19634136	19634507	1	0	2.78	0	2.78	1	Inf	0.0249284024755085	Inf
chr13	19634507	26605033	0	0	0	0	0	1	0	0	Inf
chr13	26605033	26693293	1	0	2.78	0	2.78	1	Inf	0.0249284024755085	Inf
chr13	26693293	27197428	0	0	0	0	0	1	0	0	Inf
chr13	27197428	27307682	1	0	2.78	0	2.78	1	Inf	0.0249284024755085	Inf
chr13	27307682	34344030	0	0	0	0	0	1	0	0	Inf
chr13	34344030	34451180	0	1	0	2.86	-2.86	0.492957746478873	0	0	37.9171713058099
chr13	34451180	37846660	0	0	0	0	0	1	0	0	Inf
chr13	37846660	37919988	0	1	0	2.86	-2.86	0.492957746478873	0	0	37.9171713058099
chr13	37919988	38049969	0	0	0	0	0	1	0	0	Inf
chr13	38049969	38092157	1	0	2.78	0	2.78	1	Inf	0.0249284024755085	Inf
chr13	38092157	38290522	1	0	2.78	0	2.78	1	Inf	0.0249284024755085	Inf
chr13	38290522	38291755	1	1	2.78	2.86	-0.0800000000000001	1	0.971818977979115	0.0120435103940175	78.422351246068
chr13	38291755	38362270	1	1	2.78	2.86	-0.0800000000000001	1	0.971818977979115	0.0120435103940175	78.422351246068
chr13	38362270	38363333	1	0	2.78	0	2.78	1	Inf	0.0249284024755085	Inf
chr13	38363333	38474420	1	0	2.78	0	2.78	1	Inf	0.0249284024755085	Inf
chr13	38474420	38491369	1	1	2.78	2.86	-0.0800000000000001	1	0.971818977979115	0.0120435103940175	78.422351246068
chr13	38491369	38625866	0	1	0	2.86	-2.86	0.492957746478873	0	0	37.9171713058099
chr13	38625866	38750859	0	0	0	0	0	1	0	0	Inf
chr13	38750859	39112164	0	1	0	2.86	-2.86	0.492957746478873	0	0	37.9171713058099
chr13	39112164	39359706	1	1	2.78	2.86	-0.0800000000000001	1	0.971818977979115	0.0120435103940175	78.422351246068
chr13	39359706	39522321	1	0	2.78	0	2.78	1	Inf	0.0249284024755085	Inf
chr13	39522321	39579228	1	0	2.78	0	2.78	1	Inf	0.0249284024755085	Inf
chr13	39579228	39679685	1	0	2.78	0	2.78	1	Inf	0.0249284024755085	Inf
chr13	39679685	39746871	1	0	2.78	0	2.78	1	Inf	0.0249284024755085	Inf
chr13	39746871	40658263	1	0	2.78	0	2.78	1	Inf	0.0249284024755085	Inf
chr13	40658263	46345252	0	0	0	0	0	1	0	0	Inf
chr13	46345252	46370365	1	0	2.78	0	2.78	1	Inf	0.0249284024755085	Inf
chr13	46370365	46431285	2	0	5.56	0	5.56	0.492957746478873	Inf	0.183355473675898	Inf
chr13	46431285	46564052	0	0	0	0	0	1	0	0	Inf
chr13	46564052	46717291	0	1	0	2.86	-2.86	0.492957746478873	0	0	37.9171713058099
chr13	46717291	47506766	0	0	0	0	0	1	0	0	Inf
chr13	47506766	47789786	1	0	2.78	0	2.78	1	Inf	0.0249284024755085	Inf
chr13	47789786	48544910	0	0	0	0	0	1	0	0	Inf
chr13	48544910	48717537	0	1	0	2.86	-2.86	0.492957746478873	0	0	37.9171713058099
chr13	48717537	49363361	0	1	0	2.86	-2.86	0.492957746478873	0	0	37.9171713058099
chr13	49363361	49437519	0	0	0	0	0	1	0	0	Inf
chr13	49437519	50429102	0	1	0	2.86	-2.86	0.492957746478873	0	0	37.9171713058099
chr13	50429102	51295556	0	0	0	0	0	1	0	0	Inf
chr13	51295556	51353503	1	0	2.78	0	2.78	1	Inf	0.0249284024755085	Inf
chr13	51353503	52356483	0	0	0	0	0	1	0	0	Inf
chr13	52356483	52523930	1	0	2.78	0	2.78	1	Inf	0.0249284024755085	Inf
chr13	52523930	52729341	1	0	2.78	0	2.78	1	Inf	0.0249284024755085	Inf
chr13	52729341	55729178	0	0	0	0	0	1	0	0	Inf
chr13	55729178	55886632	1	0	2.78	0	2.78	1	Inf	0.0249284024755085	Inf
chr13	55886632	55916272	2	0	5.56	0	5.56	0.492957746478873	Inf	0.183355473675898	Inf
chr13	55916272	56002113	1	0	2.78	0	2.78	1	Inf	0.0249284024755085	Inf
chr13	56002113	59428771	0	0	0	0	0	1	0	0	Inf
chr13	59428771	59510797	1	0	2.78	0	2.78	1	Inf	0.0249284024755085	Inf
chr13	59510797	64119337	0	0	0	0	0	1	0	0	Inf
chr13	64119337	64679710	0	1	0	2.86	-2.86	0.492957746478873	0	0	37.9171713058099
chr13	64679710	64860121	1	1	2.78	2.86	-0.0800000000000001	1	0.971818977979115	0.0120435103940175	78.422351246068
chr13	64860121	64970135	0	1	0	2.86	-2.86	0.492957746478873	0	0	37.9171713058099
chr13	64970135	71008547	0	0	0	0	0	1	0	0	Inf
chr13	71008547	71547066	0	1	0	2.86	-2.86	0.492957746478873	0	0	37.9171713058099
chr13	71547066	71685615	0	1	0	2.86	-2.86	0.492957746478873	0	0	37.9171713058099
chr13	71685615	72522982	0	1	0	2.86	-2.86	0.492957746478873	0	0	37.9171713058099
chr13	72522982	72619699	0	1	0	2.86	-2.86	0.492957746478873	0	0	37.9171713058099
chr13	72619699	72798727	0	1	0	2.86	-2.86	0.492957746478873	0	0	37.9171713058099
chr13	72798727	72954530	0	1	0	2.86	-2.86	0.492957746478873	0	0	37.9171713058099
chr13	72954530	76667190	0	0	0	0	0	1	0	0	Inf
chr13	76667190	77390977	0	1	0	2.86	-2.86	0.492957746478873	0	0	37.9171713058099
chr13	77390977	83774933	0	0	0	0	0	1	0	0	Inf
chr13	83774933	83820789	0	1	0	2.86	-2.86	0.492957746478873	0	0	37.9171713058099
chr13	83820789	84628145	0	1	0	2.86	-2.86	0.492957746478873	0	0	37.9171713058099
chr13	84628145	84778952	0	1	0	2.86	-2.86	0.492957746478873	0	0	37.9171713058099
chr13	84778952	85517151	0	1	0	2.86	-2.86	0.492957746478873	0	0	37.9171713058099
chr13	85517151	85651672	0	1	0	2.86	-2.86	0.492957746478873	0	0	37.9171713058099
chr13	85651672	85816665	0	1	0	2.86	-2.86	0.492957746478873	0	0	37.9171713058099
chr13	85816665	86307536	0	1	0	2.86	-2.86	0.492957746478873	0	0	37.9171713058099
chr13	86307536	86320177	1	1	2.78	2.86	-0.0800000000000001	1	0.971818977979115	0.0120435103940175	78.422351246068
chr13	86320177	86360613	1	1	2.78	2.86	-0.0800000000000001	1	0.971818977979115	0.0120435103940175	78.422351246068
chr13	86360613	86407410	0	1	0	2.86	-2.86	0.492957746478873	0	0	37.9171713058099
chr13	86407410	86647992	0	0	0	0	0	1	0	0	Inf
chr13	86647992	86711192	1	0	2.78	0	2.78	1	Inf	0.0249284024755085	Inf
chr13	86711192	89075473	0	0	0	0	0	1	0	0	Inf
chr13	89075473	89239067	1	0	2.78	0	2.78	1	Inf	0.0249284024755085	Inf
chr13	89239067	91453981	0	0	0	0	0	1	0	0	Inf
chr13	91453981	91525121	1	0	2.78	0	2.78	1	Inf	0.0249284024755085	Inf
chr13	91525121	92887515	0	0	0	0	0	1	0	0	Inf
chr13	92887515	93008176	1	0	2.78	0	2.78	1	Inf	0.0249284024755085	Inf
chr13	93008176	99544015	0	0	0	0	0	1	0	0	Inf
chr13	99544015	99705171	1	2	2.78	5.71	-2.93	0.614206981016534	0.476293222585017	0.00777852251929019	9.55257413461097
chr13	99705171	103902737	0	0	0	0	0	1	0	0	Inf
chr13	103902737	103907090	1	0	2.78	0	2.78	1	Inf	0.0249284024755085	Inf
chr13	103907090	103979510	1	1	2.78	2.86	-0.0800000000000001	1	0.971818977979115	0.0120435103940175	78.422351246068
chr13	103979510	103989594	1	0	2.78	0	2.78	1	Inf	0.0249284024755085	Inf
chr13	103989594	104036430	2	0	5.56	0	5.56	0.492957746478873	Inf	0.183355473675898	Inf
chr13	104036430	104048462	2	0	5.56	0	5.56	0.492957746478873	Inf	0.183355473675898	Inf
chr13	104048462	104925656	1	0	2.78	0	2.78	1	Inf	0.0249284024755085	Inf
chr13	104925656	105175290	0	0	0	0	0	1	0	0	Inf
chr13	105175290	105239370	1	0	2.78	0	2.78	1	Inf	0.0249284024755085	Inf
chr13	105239370	105330369	1	0	2.78	0	2.78	1	Inf	0.0249284024755085	Inf
chr13	105330369	105726364	0	0	0	0	0	1	0	0	Inf
chr13	105726364	105783474	0	1	0	2.86	-2.86	0.492957746478873	0	0	37.9171713058099
chr13	105783474	106357693	0	0	0	0	0	1	0	0	Inf
chr13	106357693	106435603	0	1	0	2.86	-2.86	0.492957746478873	0	0	37.9171713058099
chr13	106435603	108109179	0	0	0	0	0	1	0	0	Inf
chr13	108109179	108174441	1	0	2.78	0	2.78	1	Inf	0.0249284024755085	Inf
chr13	108174441	109412631	0	0	0	0	0	1	0	0	Inf
chr13	109412631	109625588	1	0	2.78	0	2.78	1	Inf	0.0249284024755085	Inf
chr20	1560674	1560795	5	3	13.89	8.57	5.32	0.710101571843079	1.70749109272164	0.302222986488262	11.9414137423611
chr20	1560795	1560862	7	3	19.44	8.57	10.87	0.307004709834407	2.54159386659279	0.519408622309635	16.656208609525
chr20	1560862	1560937	8	3	22.22	8.57	13.65	0.188678820790766	3.00167214810172	0.640533613740392	19.2661460674227
chr20	1560937	1561290	9	4	25	11.43	13.57	0.219618131122669	2.54955054812157	0.623407652734731	12.6517270597952
chr20	1561290	1587677	10	5	27.78	14.29	13.49	0.245361308953736	2.28083243733617	0.613509672375853	9.65852304290585
chr20	1587677	1595920	11	5	30.56	14.29	16.27	0.155152410082789	2.60427220919729	0.715708398703734	10.8973327060513
chr20	1595920	1596000	8	2	22.22	5.71	16.51	0.0846954637524142	4.61969024623931	0.82744436470048	48.1535035096423
chr20	1596000	1598026	7	2	19.44	5.71	13.73	0.151388237577012	3.91101098955892	0.672569386308945	41.5379472062679
chr20	1598026	1600001	5	2	13.89	5.71	8.18	0.428987944539397	2.62646640167546	0.394228640504547	29.5005259959683
chr20	1600001	1606115	5	1	13.89	2.86	11.03	0.198663754101507	5.37040245249216	0.55675571014113	266.470934834748
chr20	1606115	1610125	4	1	11.11	2.86	8.25	0.357011635027557	4.17394926034984	0.385996925369264	215.088023213298
chr20	1610125	1610376	3	1	8.33	2.86	5.47	0.614206981016534	3.04590627209325	0.231100354169514	166.793577353391
chr20	1610376	1610745	2	1	5.56	2.86	2.7	1	1.98123533145014	0.0987851618234858	121.317934765198
chr20	1610745	1750303	2	0	5.56	0	5.56	0.492957746478873	Inf	0.183355473675898	Inf
chr20	1750303	2092988	2	0	5.56	0	5.56	0.492957746478873	Inf	0.183355473675898	Inf
chr20	2092988	2188026	2	0	5.56	0	5.56	0.492957746478873	Inf	0.183355473675898	Inf
chr20	2188026	2743757	1	0	2.78	0	2.78	1	Inf	0.0249284024755085	Inf
chr20	2743757	10764378	0	0	0	0	0	1	0	0	Inf
chr20	10764378	10915298	1	0	2.78	0	2.78	1	Inf	0.0249284024755085	Inf
chr20	10915298	16153822	0	0	0	0	0	1	0	0	Inf
chr20	16153822	16739764	1	0	2.78	0	2.78	1	Inf	0.0249284024755085	Inf
chr20	16739764	16855466	1	0	2.78	0	2.78	1	Inf	0.0249284024755085	Inf
chr20	16855466	19847880	0	0	0	0	0	1	0	0	Inf
chr20	19847880	19934347	1	0	2.78	0	2.78	1	Inf	0.0249284024755085	Inf
chr20	19934347	20116132	0	0	0	0	0	1	0	0	Inf
chr20	20116132	20169536	1	0	2.78	0	2.78	1	Inf	0.0249284024755085	Inf
chr20	20169536	20738451	0	0	0	0	0	1	0	0	Inf
chr20	20738451	20805053	1	0	2.78	0	2.78	1	Inf	0.0249284024755085	Inf
chr20	20805053	21042302	1	0	2.78	0	2.78	1	Inf	0.0249284024755085	Inf
chr20	21042302	21100661	1	1	2.78	2.86	-0.0800000000000001	1	0.971818977979115	0.0120435103940175	78.422351246068
chr20	21100661	21159929	1	1	2.78	2.86	-0.0800000000000001	1	0.971818977979115	0.0120435103940175	78.422351246068
chr20	21159929	21229686	1	0	2.78	0	2.78	1	Inf	0.0249284024755085	Inf
chr20	21229686	21534989	1	0	2.78	0	2.78	1	Inf	0.0249284024755085	Inf
chr20	21534989	21813700	0	0	0	0	0	1	0	0	Inf
chr20	21813700	21965420	1	0	2.78	0	2.78	1	Inf	0.0249284024755085	Inf
chr20	21965420	22386524	1	0	2.78	0	2.78	1	Inf	0.0249284024755085	Inf
chr20	22386524	22485953	1	0	2.78	0	2.78	1	Inf	0.0249284024755085	Inf
chr20	22485953	22672610	1	0	2.78	0	2.78	1	Inf	0.0249284024755085	Inf
chr20	22672610	22676565	2	0	5.56	0	5.56	0.492957746478873	Inf	0.183355473675898	Inf
chr20	22676565	22731677	2	0	5.56	0	5.56	0.492957746478873	Inf	0.183355473675898	Inf
chr20	22731677	22741831	2	0	5.56	0	5.56	0.492957746478873	Inf	0.183355473675898	Inf
chr20	22741831	22793703	2	0	5.56	0	5.56	0.492957746478873	Inf	0.183355473675898	Inf
chr20	22793703	22898387	2	0	5.56	0	5.56	0.492957746478873	Inf	0.183355473675898	Inf
chr20	22898387	22998176	2	0	5.56	0	5.56	0.492957746478873	Inf	0.183355473675898	Inf
chr20	22998176	23014789	2	0	5.56	0	5.56	0.492957746478873	Inf	0.183355473675898	Inf
chr20	23014789	23071185	2	0	5.56	0	5.56	0.492957746478873	Inf	0.183355473675898	Inf
chr20	23071185	23262692	1	0	2.78	0	2.78	1	Inf	0.0249284024755085	Inf
chr20	23262692	23527287	1	1	2.78	2.86	-0.0800000000000001	1	0.971818977979115	0.0120435103940175	78.422351246068
chr20	23527287	23573008	1	1	2.78	2.86	-0.0800000000000001	1	0.971818977979115	0.0120435103940175	78.422351246068
chr20	23573008	23625909	1	0	2.78	0	2.78	1	Inf	0.0249284024755085	Inf
chr20	23625909	23994675	1	0	2.78	0	2.78	1	Inf	0.0249284024755085	Inf
chr20	23994675	24034053	2	0	5.56	0	5.56	0.492957746478873	Inf	0.183355473675898	Inf
chr20	24034053	24102074	1	0	2.78	0	2.78	1	Inf	0.0249284024755085	Inf
chr20	24102074	24140069	0	0	0	0	0	1	0	0	Inf
chr20	24140069	24233739	1	0	2.78	0	2.78	1	Inf	0.0249284024755085	Inf
chr20	24233739	31740837	0	0	0	0	0	1	0	0	Inf
chr20	31740837	31925695	1	0	2.78	0	2.78	1	Inf	0.0249284024755085	Inf
chr20	31925695	32021343	1	0	2.78	0	2.78	1	Inf	0.0249284024755085	Inf
chr20	32021343	33898415	0	0	0	0	0	1	0	0	Inf
chr20	33898415	34018481	1	0	2.78	0	2.78	1	Inf	0.0249284024755085	Inf
chr20	34018481	34821302	1	0	2.78	0	2.78	1	Inf	0.0249284024755085	Inf
chr20	34821302	35055142	1	0	2.78	0	2.78	1	Inf	0.0249284024755085	Inf
chr20	35055142	36221587	0	0	0	0	0	1	0	0	Inf
chr20	36221587	36302843	1	0	2.78	0	2.78	1	Inf	0.0249284024755085	Inf
chr20	36302843	36461261	0	0	0	0	0	1	0	0	Inf
chr20	36461261	36536543	0	1	0	2.86	-2.86	0.492957746478873	0	0	37.9171713058099
chr20	36536543	36745231	0	1	0	2.86	-2.86	0.492957746478873	0	0	37.9171713058099
chr20	36745231	36867373	0	1	0	2.86	-2.86	0.492957746478873	0	0	37.9171713058099
chr20	36867373	38606580	0	0	0	0	0	1	0	0	Inf
chr20	38606580	39371156	1	0	2.78	0	2.78	1	Inf	0.0249284024755085	Inf
chr20	39371156	42625735	0	0	0	0	0	1	0	0	Inf
chr20	42625735	42676550	0	1	0	2.86	-2.86	0.492957746478873	0	0	37.9171713058099
chr20	42676550	44179039	0	0	0	0	0	1	0	0	Inf
chr20	44179039	44285458	1	0	2.78	0	2.78	1	Inf	0.0249284024755085	Inf
chr20	44285458	47571916	0	0	0	0	0	1	0	0	Inf
chr20	47571916	47648656	0	1	0	2.86	-2.86	0.492957746478873	0	0	37.9171713058099
chr20	47648656	52504287	0	0	0	0	0	1	0	0	Inf
chr20	52504287	53191811	0	1	0	2.86	-2.86	0.492957746478873	0	0	37.9171713058099
chr20	53191811	53292151	0	1	0	2.86	-2.86	0.492957746478873	0	0	37.9171713058099
chr20	53292151	54067438	0	1	0	2.86	-2.86	0.492957746478873	0	0	37.9171713058099
chr20	54067438	54230894	0	1	0	2.86	-2.86	0.492957746478873	0	0	37.9171713058099
chr20	54230894	54328637	0	1	0	2.86	-2.86	0.492957746478873	0	0	37.9171713058099
chr20	54328637	54422848	0	1	0	2.86	-2.86	0.492957746478873	0	0	37.9171713058099
chr20	54422848	54495709	1	2	2.78	5.71	-2.93	0.614206981016534	0.476293222585017	0.00777852251929019	9.55257413461097
chr20	54495709	54498060	2	2	5.56	5.71	-0.15	1	0.970989459292116	0.0667689241715733	14.12046751773
chr20	54498060	54511539	2	1	5.56	2.86	2.7	1	1.98123533145014	0.0987851618234858	121.317934765198
chr20	54511539	54806778	2	0	5.56	0	5.56	0.492957746478873	Inf	0.183355473675898	Inf
chr20	54806778	54837313	1	0	2.78	0	2.78	1	Inf	0.0249284024755085	Inf
chr20	54837313	57525004	0	0	0	0	0	1	0	0	Inf
chr20	57525004	57671267	0	1	0	2.86	-2.86	0.492957746478873	0	0	37.9171713058099
chr20	57671267	58342193	0	0	0	0	0	1	0	0	Inf
chr20	58342193	59010856	1	0	2.78	0	2.78	1	Inf	0.0249284024755085	Inf
chr20	59010856	59303031	1	0	2.78	0	2.78	1	Inf	0.0249284024755085	Inf
chr20	59303031	62332182	0	0	0	0	0	1	0	0	Inf
chr20	62332182	63025520	1	0	2.78	0	2.78	1	Inf	0.0249284024755085	Inf
chr14	106196214	106198682	1	0	2.78	0	2.78	1	Inf	0.0249284024755085	Inf
chr14	106198682	106251090	2	0	5.56	0	5.56	0.492957746478873	Inf	0.183355473675898	Inf
chr14	106251090	106329213	3	0	8.33	0	8.33	0.23943661971831	Inf	0.408425449172773	Inf
chr14	106329213	106335773	4	0	11.11	0	11.11	0.114513165952235	Inf	0.66441255324733	Inf
chr14	106335773	106401597	5	0	13.89	0	13.89	0.0538885486834048	Inf	0.942931935291643	Inf
chr14	106401597	106448874	6	0	16.67	0	16.67	0.0249335075997843	Inf	1.24222664093254	Inf
chr14	106448874	106484668	7	0	19.44	0	19.44	0.0113334125453565	Inf	1.56251139400081	Inf
chr14	106484668	106524803	6	0	16.67	0	16.67	0.0249335075997843	Inf	1.24222664093254	Inf
chr14	106524803	106571791	7	0	19.44	0	19.44	0.0113334125453565	Inf	1.56251139400081	Inf
chr14	106571791	106576076	8	0	22.22	0	22.22	0.00505644559715906	Inf	1.90514545531229	Inf
chr14	106576076	106603321	9	0	25	0	25	0.00221219494875709	Inf	2.2718826484694	Inf
chr14	106603321	106629833	8	0	22.22	0	22.22	0.00505644559715906	Inf	1.90514545531229	Inf
chr14	106629833	106669079	7	0	19.44	0	19.44	0.0113334125453565	Inf	1.56251139400081	Inf
chr14	106669079	106738636	6	0	16.67	0	16.67	0.0249335075997843	Inf	1.24222664093254	Inf
chr14	106738636	106746842	5	0	13.89	0	13.89	0.0538885486834048	Inf	0.942931935291643	Inf
chr14	106746842	106752572	4	0	11.11	0	11.11	0.114513165952235	Inf	0.66441255324733	Inf
chr14	106752572	106823826	3	0	8.33	0	8.33	0.23943661971831	Inf	0.408425449172773	Inf
chr14	106823826	106826014	2	0	5.56	0	5.56	0.492957746478873	Inf	0.183355473675898	Inf
chr14	106826014	106827388	1	0	2.78	0	2.78	1	Inf	0.0249284024755085	Inf
chr8	34252162	34796763	1	0	2.78	0	2.78	1	Inf	0.0249284024755085	Inf
chr8	34796763	38145616	0	0	0	0	0	1	0	0	Inf
chr8	38145616	38864215	0	1	0	2.86	-2.86	0.492957746478873	0	0	37.9171713058099
chr8	38864215	50008811	0	0	0	0	0	1	0	0	Inf
chr8	50008811	50131183	1	0	2.78	0	2.78	1	Inf	0.0249284024755085	Inf
chr8	50131183	51200737	0	0	0	0	0	1	0	0	Inf
chr8	51200737	51335547	1	0	2.78	0	2.78	1	Inf	0.0249284024755085	Inf
chr8	51335547	51946852	1	0	2.78	0	2.78	1	Inf	0.0249284024755085	Inf
chr8	51946852	52033875	1	0	2.78	0	2.78	1	Inf	0.0249284024755085	Inf
chr8	52033875	52427747	1	0	2.78	0	2.78	1	Inf	0.0249284024755085	Inf
chr8	52427747	52502852	1	0	2.78	0	2.78	1	Inf	0.0249284024755085	Inf
chr8	52502852	53561356	0	0	0	0	0	1	0	0	Inf
chr8	53561356	53732021	1	0	2.78	0	2.78	1	Inf	0.0249284024755085	Inf
chr8	53732021	54307228	1	0	2.78	0	2.78	1	Inf	0.0249284024755085	Inf
chr8	54307228	54394067	1	0	2.78	0	2.78	1	Inf	0.0249284024755085	Inf
chr8	54394067	55166721	1	0	2.78	0	2.78	1	Inf	0.0249284024755085	Inf
chr8	55166721	55271883	1	0	2.78	0	2.78	1	Inf	0.0249284024755085	Inf
chr8	55271883	55404022	0	0	0	0	0	1	0	0	Inf
chr8	55404022	55511527	1	0	2.78	0	2.78	1	Inf	0.0249284024755085	Inf
chr8	55511527	58054850	0	0	0	0	0	1	0	0	Inf
chr8	58054850	58180388	2	0	5.56	0	5.56	0.492957746478873	Inf	0.183355473675898	Inf
chr8	58180388	58200331	1	0	2.78	0	2.78	1	Inf	0.0249284024755085	Inf
chr8	58200331	83886033	0	0	0	0	0	1	0	0	Inf
chr8	83886033	84619641	1	0	2.78	0	2.78	1	Inf	0.0249284024755085	Inf
chr8	84619641	87243214	0	0	0	0	0	1	0	0	Inf
chr8	87243214	87338528	1	0	2.78	0	2.78	1	Inf	0.0249284024755085	Inf
chr8	87338528	87670331	1	0	2.78	0	2.78	1	Inf	0.0249284024755085	Inf
chr8	87670331	87783547	1	0	2.78	0	2.78	1	Inf	0.0249284024755085	Inf
chr8	87783547	87907318	1	0	2.78	0	2.78	1	Inf	0.0249284024755085	Inf
chr8	87907318	88039554	1	0	2.78	0	2.78	1	Inf	0.0249284024755085	Inf
chr8	88039554	89939086	0	0	0	0	0	1	0	0	Inf
chr8	89939086	90020320	1	0	2.78	0	2.78	1	Inf	0.0249284024755085	Inf
chr8	90020320	90308213	1	0	2.78	0	2.78	1	Inf	0.0249284024755085	Inf
chr8	90308213	102805596	0	0	0	0	0	1	0	0	Inf
chr8	102805596	102920609	1	0	2.78	0	2.78	1	Inf	0.0249284024755085	Inf
chr8	102920609	114398080	0	0	0	0	0	1	0	0	Inf
chr8	114398080	114612358	1	0	2.78	0	2.78	1	Inf	0.0249284024755085	Inf
chr8	114612358	114777398	1	0	2.78	0	2.78	1	Inf	0.0249284024755085	Inf
chr8	114777398	115119227	1	0	2.78	0	2.78	1	Inf	0.0249284024755085	Inf
chr8	115119227	122238863	0	0	0	0	0	1	0	0	Inf
chr8	122238863	122325406	1	0	2.78	0	2.78	1	Inf	0.0249284024755085	Inf
chr8	122325406	125032788	0	0	0	0	0	1	0	0	Inf
chr8	125032788	125098914	1	0	2.78	0	2.78	1	Inf	0.0249284024755085	Inf
chr8	125098914	125190460	1	0	2.78	0	2.78	1	Inf	0.0249284024755085	Inf
chr8	125190460	130269158	0	0	0	0	0	1	0	0	Inf
chr8	130269158	130373784	1	0	2.78	0	2.78	1	Inf	0.0249284024755085	Inf
chr8	130373784	130713874	1	0	2.78	0	2.78	1	Inf	0.0249284024755085	Inf
chr8	130713874	130831583	1	0	2.78	0	2.78	1	Inf	0.0249284024755085	Inf
chr8	130831583	131587605	1	0	2.78	0	2.78	1	Inf	0.0249284024755085	Inf
chr8	131587605	138566205	0	0	0	0	0	1	0	0	Inf
chr8	138566205	139043908	1	0	2.78	0	2.78	1	Inf	0.0249284024755085	Inf
chr8	139043908	139413647	1	0	2.78	0	2.78	1	Inf	0.0249284024755085	Inf
chr8	139413647	139488029	1	0	2.78	0	2.78	1	Inf	0.0249284024755085	Inf
chr4	10212275	10250164	0	1	0	2.86	-2.86	0.492957746478873	0	0	37.9171713058099
chr4	10250164	69352550	0	0	0	0	0	1	0	0	Inf
chr4	69352550	69505725	1	1	2.78	2.86	-0.0800000000000001	1	0.971818977979115	0.0120435103940175	78.422351246068
chr4	69505725	69525184	1	0	2.78	0	2.78	1	Inf	0.0249284024755085	Inf
chrX	103255888	103305334	1	0	2.78	0	2.78	1	Inf	0.0249284024755085	Inf
chr5	57277340	57297583	1	0	2.78	0	2.78	1	Inf	0.0249284024755085	Inf
chr5	57297583	57298515	1	1	2.78	2.86	-0.0800000000000001	1	0.971818977979115	0.0120435103940175	78.422351246068
chr5	57298515	57299205	1	2	2.78	5.71	-2.93	0.614206981016534	0.476293222585017	0.00777852251929019	9.55257413461097
chr5	57299205	57304500	1	3	2.78	8.57	-5.79	0.357011635027557	0.309535223935198	0.00565262673830883	4.07954080023825
chr5	57304500	57309239	3	4	8.33	11.43	-3.1	0.710101571843079	0.708023732626289	0.0959378536038272	4.55477786002335
chr5	57309239	57311814	3	5	8.33	14.29	-5.96	0.478182829317541	0.550092205427806	0.0786435713455224	3.10768609675551
chr5	57311814	57323830	4	5	11.11	14.29	-3.18	0.734950008542243	0.753046624341019	0.135853156438639	3.86957116394486
chr5	57323830	57339215	4	6	11.11	17.14	-6.03	0.51407501566078	0.608461808286978	0.114326714584535	2.86405723890282
chr5	57339215	57340543	4	5	11.11	14.29	-3.18	0.734950008542243	0.753046624341019	0.135853156438639	3.86957116394486
chr5	57340543	57341079	4	4	11.11	11.43	-0.32	1	0.969174743411851	0.164949539036862	5.69565612435485
chr5	57341079	57346982	4	3	11.11	8.57	2.54	1	1.32796318548847	0.206420602069668	9.79975833589666
chr5	57346982	57352699	3	3	8.33	8.57	-0.24	1	0.970109621724799	0.120772296973932	7.79194689799502
chr5	57352699	57356616	1	2	2.78	5.71	-2.93	0.614206981016534	0.476293222585017	0.00777852251929019	9.55257413461097
chr5	57356616	57367948	1	1	2.78	2.86	-0.0800000000000001	1	0.971818977979115	0.0120435103940175	78.422351246068
chr5	57367948	57372247	0	1	0	2.86	-2.86	0.492957746478873	0	0	37.9171713058099
chr11	69919090	70791175	0	1	0	2.86	-2.86	0.492957746478873	0	0	37.9171713058099
chr11	70791175	92306155	0	0	0	0	0	1	0	0	Inf
chr11	92306155	92384444	0	1	0	2.86	-2.86	0.492957746478873	0	0	37.9171713058099
chr11	92384444	102378083	0	0	0	0	0	1	0	0	Inf
chr11	102378083	102948797	1	0	2.78	0	2.78	1	Inf	0.0249284024755085	Inf
chr10	47639397	47743509	1	0	2.78	0	2.78	1	Inf	0.0249284024755085	Inf
chr10	47743509	63802914	0	0	0	0	0	1	0	0	Inf
chr10	63802914	63947377	0	1	0	2.86	-2.86	0.492957746478873	0	0	37.9171713058099
chr12	1138782	1721455	1	0	2.78	0	2.78	1	Inf	0.0249284024755085	Inf
chr12	1721455	3945931	0	0	0	0	0	1	0	0	Inf
chr12	3945931	4746381	0	1	0	2.86	-2.86	0.492957746478873	0	0	37.9171713058099
chr12	4746381	24003125	0	0	0	0	0	1	0	0	Inf
chr12	24003125	24631611	1	0	2.78	0	2.78	1	Inf	0.0249284024755085	Inf
chr12	24631611	25188245	1	0	2.78	0	2.78	1	Inf	0.0249284024755085	Inf
chr12	25188245	25613697	1	0	2.78	0	2.78	1	Inf	0.0249284024755085	Inf
chr12	25613697	65190962	0	0	0	0	0	1	0	0	Inf
chr12	65190962	65693226	0	1	0	2.86	-2.86	0.492957746478873	0	0	37.9171713058099
chr12	65693226	66244727	0	0	0	0	0	1	0	0	Inf
chr12	66244727	66504614	0	1	0	2.86	-2.86	0.492957746478873	0	0	37.9171713058099
chr6	32431219	32576238	1	0	2.78	0	2.78	1	Inf	0.0249284024755085	Inf
chr6	32576238	43631080	0	0	0	0	0	1	0	0	Inf
chr6	43631080	43925566	0	1	0	2.86	-2.86	0.492957746478873	0	0	37.9171713058099
chr6	43925566	44501627	0	0	0	0	0	1	0	0	Inf
chr6	44501627	45409373	0	1	0	2.86	-2.86	0.492957746478873	0	0	37.9171713058099
chr6	45409373	47728986	0	0	0	0	0	1	0	0	Inf
chr6	47728986	47865990	0	1	0	2.86	-2.86	0.492957746478873	0	0	37.9171713058099
chr6	47865990	55017747	0	0	0	0	0	1	0	0	Inf
chr6	55017747	55341645	0	1	0	2.86	-2.86	0.492957746478873	0	0	37.9171713058099
chr6	55341645	56560607	0	0	0	0	0	1	0	0	Inf
chr6	56560607	56842315	0	1	0	2.86	-2.86	0.492957746478873	0	0	37.9171713058099
chr6	56842315	63766002	0	0	0	0	0	1	0	0	Inf
chr6	63766002	64679903	0	1	0	2.86	-2.86	0.492957746478873	0	0	37.9171713058099
chr6	64679903	65335646	0	1	0	2.86	-2.86	0.492957746478873	0	0	37.9171713058099
chr22	24287088	24399172	0	1	0	2.86	-2.86	0.492957746478873	0	0	37.9171713058099
chr16	17154638	17982131	0	1	0	2.86	-2.86	0.492957746478873	0	0	37.9171713058099
chr16	17982131	18404120	0	1	0	2.86	-2.86	0.492957746478873	0	0	37.9171713058099
chr18	19942645	20870564	0	1	0	2.86	-2.86	0.492957746478873	0	0	37.9171713058099
