# Supplementary material for: 1p36 deletion is a marker for tumour dissemination in microsatellite stable stage II-III colon cancer
Source: BMC Cancer. 2014 Nov 24;14:872. doi: 10.1186/1471-2407-14-872 (PMC4251789; doi:10.1186/1471-2407-14-872)
Supplement: Supplementary file 1 — Additional file 1: This file includes supplementary figures, genome-wide copy number estimates and statistics. (ZIP 5 MB) [file 12885_2014_5046_MOESM1_ESM.zip › Supplementary Data/MSS statistics Stage II-III/Focal Loss.Recurrence (SII&SIII excl MSI-H).No recurrence (SII&SIII excl MSI-H).txt]

Chromosome	Start (hg19)	End (hg19)	Observations in G1	Observations in G2	Frequency G1 (%)	Frequency G2 (%)	Frequency difference	Fisher's Exact test p-value	Odds Ratio	Lower 95% CI	Upper 95% CI
chr1	8490495	8704800	1	0	2.78	0	2.78	1	Inf	0.0249284024755085	Inf
chr1	8704800	14397977	0	0	0	0	0	1	0	0	Inf
chr1	14397977	14445618	0	1	0	2.86	-2.86	0.492957746478873	0	0	37.9171713058099
chr1	14445618	14500729	0	2	0	5.71	-5.71	0.23943661971831	0	0	5.15089165288386
chr1	14500729	14507118	0	1	0	2.86	-2.86	0.492957746478873	0	0	37.9171713058099
chr1	14507118	25530550	0	0	0	0	0	1	0	0	Inf
chr1	25530550	25532279	1	0	2.78	0	2.78	1	Inf	0.0249284024755085	Inf
chr1	25532279	25540843	1	2	2.78	5.71	-2.93	0.614206981016534	0.476293222585017	0.00777852251929019	9.55257413461097
chr1	25540843	25552210	1	3	2.78	8.57	-5.79	0.357011635027557	0.309535223935198	0.00565262673830883	4.07954080023825
chr1	25552210	25554856	1	5	2.78	14.29	-11.51	0.106534077926351	0.175225708013224	0.00353117624243629	1.69041887822488
chr1	25554856	25557631	1	6	2.78	17.14	-14.36	0.0552721811827387	0.141466370800221	0.00292587469464103	1.26822587559097
chr1	25557631	25654244	1	7	2.78	20	-17.22	0.0278104507843748	0.117307201939552	0.00247214376612191	0.999590863336378
chr1	25654244	25662109	0	5	0	14.29	-14.29	0.0249335075997843	0	0	0.998928004254911
chr1	25662109	25668249	0	4	0	11.43	-11.43	0.0538885486834048	0	0	1.41901740229979
chr1	25668249	25675619	0	2	0	5.71	-5.71	0.23943661971831	0	0	5.15089165288386
chr1	25675619	25678369	0	1	0	2.86	-2.86	0.492957746478873	0	0	37.9171713058099
chr1	25678369	34258257	0	0	0	0	0	1	0	0	Inf
chr1	34258257	34312268	1	0	2.78	0	2.78	1	Inf	0.0249284024755085	Inf
chr1	34312268	35044317	1	0	2.78	0	2.78	1	Inf	0.0249284024755085	Inf
chr1	35044317	35048145	2	0	5.56	0	5.56	0.492957746478873	Inf	0.183355473675898	Inf
chr1	35048145	35072244	3	0	8.33	0	8.33	0.23943661971831	Inf	0.408425449172773	Inf
chr1	35072244	35109386	3	1	8.33	2.86	5.47	0.614206981016534	3.04590627209325	0.231100354169514	166.793577353391
chr1	35109386	35116045	2	1	5.56	2.86	2.7	1	1.98123533145014	0.0987851618234858	121.317934765198
chr1	35116045	35121695	1	1	2.78	2.86	-0.0800000000000001	1	0.971818977979115	0.0120435103940175	78.422351246068
chr1	35121695	35127237	1	0	2.78	0	2.78	1	Inf	0.0249284024755085	Inf
chr1	35127237	43516289	0	0	0	0	0	1	0	0	Inf
chr1	43516289	43613782	0	1	0	2.86	-2.86	0.492957746478873	0	0	37.9171713058099
chr1	43613782	45801102	0	0	0	0	0	1	0	0	Inf
chr1	45801102	45894584	1	0	2.78	0	2.78	1	Inf	0.0249284024755085	Inf
chr1	45894584	46035615	2	0	5.56	0	5.56	0.492957746478873	Inf	0.183355473675898	Inf
chr1	46035615	46111944	2	1	5.56	2.86	2.7	1	1.98123533145014	0.0987851618234858	121.317934765198
chr1	46111944	46245317	2	1	5.56	2.86	2.7	1	1.98123533145014	0.0987851618234858	121.317934765198
chr1	46245317	46546873	2	1	5.56	2.86	2.7	1	1.98123533145014	0.0987851618234858	121.317934765198
chr1	46546873	46606982	1	1	2.78	2.86	-0.0800000000000001	1	0.971818977979115	0.0120435103940175	78.422351246068
chr1	46606982	46608589	1	0	2.78	0	2.78	1	Inf	0.0249284024755085	Inf
chr1	46608589	49757876	0	0	0	0	0	1	0	0	Inf
chr1	49757876	49982200	0	1	0	2.86	-2.86	0.492957746478873	0	0	37.9171713058099
chr1	49982200	50151395	0	0	0	0	0	1	0	0	Inf
chr1	50151395	50238748	0	1	0	2.86	-2.86	0.492957746478873	0	0	37.9171713058099
chr1	50238748	50306324	0	2	0	5.71	-5.71	0.23943661971831	0	0	5.15089165288386
chr1	50306324	50387962	1	2	2.78	5.71	-2.93	0.614206981016534	0.476293222585017	0.00777852251929019	9.55257413461097
chr1	50387962	50434686	1	1	2.78	2.86	-0.0800000000000001	1	0.971818977979115	0.0120435103940175	78.422351246068
chr1	50434686	50457146	1	0	2.78	0	2.78	1	Inf	0.0249284024755085	Inf
chr1	50457146	51028699	0	0	0	0	0	1	0	0	Inf
chr1	51028699	51137259	0	1	0	2.86	-2.86	0.492957746478873	0	0	37.9171713058099
chr1	51137259	53120254	0	0	0	0	0	1	0	0	Inf
chr1	53120254	53484494	1	0	2.78	0	2.78	1	Inf	0.0249284024755085	Inf
chr1	53484494	54071129	0	0	0	0	0	1	0	0	Inf
chr1	54071129	54177799	1	0	2.78	0	2.78	1	Inf	0.0249284024755085	Inf
chr1	54177799	58380698	0	0	0	0	0	1	0	0	Inf
chr1	58380698	58456840	0	1	0	2.86	-2.86	0.492957746478873	0	0	37.9171713058099
chr1	58456840	64085696	0	0	0	0	0	1	0	0	Inf
chr1	64085696	64189965	0	1	0	2.86	-2.86	0.492957746478873	0	0	37.9171713058099
chr1	64189965	65272687	0	0	0	0	0	1	0	0	Inf
chr1	65272687	65464905	0	1	0	2.86	-2.86	0.492957746478873	0	0	37.9171713058099
chr1	65464905	65906513	0	0	0	0	0	1	0	0	Inf
chr1	65906513	65907617	1	0	2.78	0	2.78	1	Inf	0.0249284024755085	Inf
chr1	65907617	66063207	2	0	5.56	0	5.56	0.492957746478873	Inf	0.183355473675898	Inf
chr1	66063207	66585810	0	0	0	0	0	1	0	0	Inf
chr1	66585810	66687749	0	1	0	2.86	-2.86	0.492957746478873	0	0	37.9171713058099
chr1	66687749	66935193	0	0	0	0	0	1	0	0	Inf
chr1	66935193	67010473	1	0	2.78	0	2.78	1	Inf	0.0249284024755085	Inf
chr1	67010473	67319522	0	0	0	0	0	1	0	0	Inf
chr1	67319522	67513461	1	0	2.78	0	2.78	1	Inf	0.0249284024755085	Inf
chr1	67513461	69587907	0	0	0	0	0	1	0	0	Inf
chr1	69587907	69767150	0	1	0	2.86	-2.86	0.492957746478873	0	0	37.9171713058099
chr1	69767150	71413469	0	0	0	0	0	1	0	0	Inf
chr1	71413469	72273331	0	1	0	2.86	-2.86	0.492957746478873	0	0	37.9171713058099
chr1	72273331	72380161	0	1	0	2.86	-2.86	0.492957746478873	0	0	37.9171713058099
chr1	72380161	72765894	0	1	0	2.86	-2.86	0.492957746478873	0	0	37.9171713058099
chr1	72765894	72814597	0	0	0	0	0	1	0	0	Inf
chr1	72814597	72915824	1	0	2.78	0	2.78	1	Inf	0.0249284024755085	Inf
chr1	72915824	73008722	1	0	2.78	0	2.78	1	Inf	0.0249284024755085	Inf
chr1	73008722	73092629	1	0	2.78	0	2.78	1	Inf	0.0249284024755085	Inf
chr1	73092629	83092244	0	0	0	0	0	1	0	0	Inf
chr1	83092244	83124282	0	1	0	2.86	-2.86	0.492957746478873	0	0	37.9171713058099
chr1	83124282	83129747	1	1	2.78	2.86	-0.0800000000000001	1	0.971818977979115	0.0120435103940175	78.422351246068
chr1	83129747	83135595	1	2	2.78	5.71	-2.93	0.614206981016534	0.476293222585017	0.00777852251929019	9.55257413461097
chr1	83135595	83190382	2	2	5.56	5.71	-0.15	1	0.970989459292116	0.0667689241715733	14.12046751773
chr1	83190382	83215881	1	2	2.78	5.71	-2.93	0.614206981016534	0.476293222585017	0.00777852251929019	9.55257413461097
chr1	83215881	83217159	1	1	2.78	2.86	-0.0800000000000001	1	0.971818977979115	0.0120435103940175	78.422351246068
chr1	83217159	83240981	0	1	0	2.86	-2.86	0.492957746478873	0	0	37.9171713058099
chr1	83240981	83247404	0	0	0	0	0	1	0	0	Inf
chr1	83247404	83573732	0	1	0	2.86	-2.86	0.492957746478873	0	0	37.9171713058099
chr1	83573732	83798162	0	1	0	2.86	-2.86	0.492957746478873	0	0	37.9171713058099
chr1	83798162	83890326	0	1	0	2.86	-2.86	0.492957746478873	0	0	37.9171713058099
chr1	83890326	83986257	0	1	0	2.86	-2.86	0.492957746478873	0	0	37.9171713058099
chr1	83986257	84856441	0	1	0	2.86	-2.86	0.492957746478873	0	0	37.9171713058099
chr1	84856441	84926956	0	1	0	2.86	-2.86	0.492957746478873	0	0	37.9171713058099
chr1	84926956	85290605	0	1	0	2.86	-2.86	0.492957746478873	0	0	37.9171713058099
chr1	85290605	98344977	0	0	0	0	0	1	0	0	Inf
chr1	98344977	98552969	1	0	2.78	0	2.78	1	Inf	0.0249284024755085	Inf
chr1	98552969	99424256	1	0	2.78	0	2.78	1	Inf	0.0249284024755085	Inf
chr1	99424256	100188378	0	0	0	0	0	1	0	0	Inf
chr1	100188378	100251873	1	0	2.78	0	2.78	1	Inf	0.0249284024755085	Inf
chr1	100251873	101172707	1	0	2.78	0	2.78	1	Inf	0.0249284024755085	Inf
chr1	101172707	101204569	0	0	0	0	0	1	0	0	Inf
chr1	101204569	101356660	1	0	2.78	0	2.78	1	Inf	0.0249284024755085	Inf
chr1	101356660	102655932	0	0	0	0	0	1	0	0	Inf
chr1	102655932	102855854	0	1	0	2.86	-2.86	0.492957746478873	0	0	37.9171713058099
chr1	102855854	106007458	0	0	0	0	0	1	0	0	Inf
chr1	106007458	106050750	1	0	2.78	0	2.78	1	Inf	0.0249284024755085	Inf
chr1	106050750	107047242	0	0	0	0	0	1	0	0	Inf
chr1	107047242	107218848	1	0	2.78	0	2.78	1	Inf	0.0249284024755085	Inf
chr1	107218848	109972717	0	0	0	0	0	1	0	0	Inf
chr1	109972717	110146364	0	1	0	2.86	-2.86	0.492957746478873	0	0	37.9171713058099
chr1	110146364	111368243	0	0	0	0	0	1	0	0	Inf
chr1	111368243	111370452	0	3	0	8.57	-8.57	0.114513165952235	0	0	2.31044002532908
chr1	111370452	111372421	0	4	0	11.43	-11.43	0.0538885486834048	0	0	1.41901740229979
chr1	111372421	111374823	1	4	2.78	11.43	-8.65	0.198663754101507	0.225675982703581	0.00437921880343052	2.44042306854721
chr1	111374823	111390153	2	4	5.56	11.43	-5.87	0.428987944539397	0.460828217935039	0.0390999346674532	3.47461285179933
chr1	111390153	111393615	2	1	5.56	2.86	2.7	1	1.98123533145014	0.0987851618234858	121.317934765198
chr1	111393615	111394289	2	0	5.56	0	5.56	0.492957746478873	Inf	0.183355473675898	Inf
chr1	111394289	111395391	1	0	2.78	0	2.78	1	Inf	0.0249284024755085	Inf
chr1	111395391	112597540	0	0	0	0	0	1	0	0	Inf
chr1	112597540	112669058	0	1	0	2.86	-2.86	0.492957746478873	0	0	37.9171713058099
chr1	112669058	112670396	1	1	2.78	2.86	-0.0800000000000001	1	0.971818977979115	0.0120435103940175	78.422351246068
chr1	112670396	112672860	2	1	5.56	2.86	2.7	1	1.98123533145014	0.0987851618234858	121.317934765198
chr1	112672860	112676509	2	2	5.56	5.71	-0.15	1	0.970989459292116	0.0667689241715733	14.12046751773
chr1	112676509	112680180	2	3	5.56	8.57	-3.01	0.673707396879656	0.631553326711683	0.0497270173932884	5.89114934397757
chr1	112680180	112681604	2	4	5.56	11.43	-5.87	0.428987944539397	0.460828217935039	0.0390999346674532	3.47461285179933
chr1	112681604	112693006	3	4	8.33	11.43	-3.1	0.710101571843079	0.708023732626289	0.0959378536038272	4.55477786002335
chr1	112693006	112695813	4	6	11.11	17.14	-6.03	0.51407501566078	0.608461808286978	0.114326714584535	2.86405723890282
chr1	112695813	112696026	4	7	11.11	20	-8.89	0.34337537245028	0.504868752083841	0.0977221910719268	2.23498815674569
chr1	112696026	112706216	6	8	16.67	22.86	-6.19	0.562762990166328	0.678758857286803	0.170296741406061	2.56226650354404
chr1	112706216	112707636	5	8	13.89	22.86	-8.97	0.372321981438773	0.549041525368487	0.125371438242333	2.1730299407408
chr1	112707636	112709063	4	8	11.11	22.86	-11.75	0.219618131122669	0.426992196474857	0.0845159657940064	1.80731769949508
chr1	112709063	112710439	4	7	11.11	20	-8.89	0.34337537245028	0.504868752083841	0.0977221910719268	2.23498815674569
chr1	112710439	112710699	3	7	8.33	20	-11.67	0.188678820790766	0.368742409047384	0.0562554549332934	1.80471469624657
chr1	112710699	112711113	3	5	8.33	14.29	-5.96	0.478182829317541	0.550092205427806	0.0786435713455224	3.10768609675551
chr1	112711113	112711479	4	5	11.11	14.29	-3.18	0.734950008542243	0.753046624341019	0.135853156438639	3.86957116394486
chr1	112711479	112761157	3	5	8.33	14.29	-5.96	0.478182829317541	0.550092205427806	0.0786435713455224	3.10768609675551
chr1	112761157	112766255	2	5	5.56	14.29	-8.73	0.260319768157189	0.35795419025528	0.0318683371810072	2.38501193378822
chr1	112766255	112772487	1	3	2.78	8.57	-5.79	0.357011635027557	0.309535223935198	0.00565262673830883	4.07954080023825
chr1	112772487	112795990	1	2	2.78	5.71	-2.93	0.614206981016534	0.476293222585017	0.00777852251929019	9.55257413461097
chr1	112795990	112819259	1	0	2.78	0	2.78	1	Inf	0.0249284024755085	Inf
chr1	112819259	118109526	0	0	0	0	0	1	0	0	Inf
chr1	118109526	118835965	1	0	2.78	0	2.78	1	Inf	0.0249284024755085	Inf
chr1	118835965	148913619	0	0	0	0	0	1	0	0	Inf
chr1	148913619	148916125	0	1	0	2.86	-2.86	0.492957746478873	0	0	37.9171713058099
chr1	148916125	148942808	0	2	0	5.71	-5.71	0.23943661971831	0	0	5.15089165288386
chr1	148942808	149030666	0	3	0	8.57	-8.57	0.114513165952235	0	0	2.31044002532908
chr1	149030666	149196437	2	3	5.56	8.57	-3.01	0.673707396879656	0.631553326711683	0.0497270173932884	5.89114934397757
chr1	149196437	149258054	1	3	2.78	8.57	-5.79	0.357011635027557	0.309535223935198	0.00565262673830883	4.07954080023825
chr1	149258054	149324712	1	2	2.78	5.71	-2.93	0.614206981016534	0.476293222585017	0.00777852251929019	9.55257413461097
chr1	149324712	149362408	0	2	0	5.71	-5.71	0.23943661971831	0	0	5.15089165288386
chr1	149362408	149660421	0	1	0	2.86	-2.86	0.492957746478873	0	0	37.9171713058099
chr1	149660421	152536659	0	0	0	0	0	1	0	0	Inf
chr1	152536659	152537874	1	0	2.78	0	2.78	1	Inf	0.0249284024755085	Inf
chr1	152537874	152537988	2	0	5.56	0	5.56	0.492957746478873	Inf	0.183355473675898	Inf
chr1	152537988	152538160	3	0	8.33	0	8.33	0.23943661971831	Inf	0.408425449172773	Inf
chr1	152538160	152545074	3	1	8.33	2.86	5.47	0.614206981016534	3.04590627209325	0.231100354169514	166.793577353391
chr1	152545074	152547919	3	2	8.33	5.71	2.62	1	1.49154381095433	0.159897432906642	18.9412075903382
chr1	152547919	152547986	7	3	19.44	8.57	10.87	0.307004709834407	2.54159386659279	0.519408622309635	16.656208609525
chr1	152547986	152548103	10	5	27.78	14.29	13.49	0.245361308953736	2.28083243733617	0.613509672375853	9.65852304290585
chr1	152548103	152551554	14	15	38.89	42.86	-3.97	0.811320089253582	0.850456157168013	0.296074805736666	2.42746979425563
chr1	152551554	152552058	15	16	41.67	45.71	-4.04	0.812758198329393	0.85018897760697	0.299131561809698	2.40139891871893
chr1	152552058	152552470	16	17	44.44	48.57	-4.13	0.813605446300753	0.849047376575128	0.30069671272501	2.38248940803454
chr1	152552470	152552923	16	18	44.44	51.43	-6.99	0.637566145584799	0.758564938414901	0.268095596347658	2.12362275335773
chr1	152552923	152554022	16	19	44.44	54.29	-9.85	0.479806886052719	0.677484008662575	0.238423021577629	1.89566403121331
chr1	152554022	152555617	17	19	47.22	54.29	-7.07	0.637566145584798	0.756493356721348	0.267525757081804	2.11589492604925
chr1	152555617	152586558	17	20	47.22	57.14	-9.92	0.479130774940439	0.674874318003085	0.237136317397081	1.89023071362269
chr1	152586558	152586585	13	18	36.11	51.43	-15.32	0.235504804162817	0.538627436323429	0.185218829787778	1.52629459846554
chr1	152586585	152588544	11	17	30.56	48.57	-18.01	0.14883880969176	0.471031403678927	0.156978149822737	1.36344075684585
chr1	152588544	152590536	5	6	13.89	17.14	-3.25	0.753054516155478	0.782312725137668	0.168995973303119	3.45418365248352
chr1	152590536	152591118	4	5	11.11	14.29	-3.18	0.734950008542243	0.753046624341019	0.135853156438639	3.86957116394486
chr1	152591118	152591326	3	4	8.33	11.43	-3.1	0.710101571843079	0.708023732626289	0.0959378536038272	4.55477786002335
chr1	152591326	152591500	2	3	5.56	8.57	-3.01	0.673707396879656	0.631553326711683	0.0497270173932884	5.89114934397757
chr1	152591500	152592467	2	2	5.56	5.71	-0.15	1	0.970989459292116	0.0667689241715733	14.12046751773
chr1	152592467	152609961	2	1	5.56	2.86	2.7	1	1.98123533145014	0.0987851618234858	121.317934765198
chr1	152609961	152690686	2	0	5.56	0	5.56	0.492957746478873	Inf	0.183355473675898	Inf
chr1	152690686	152698441	2	1	5.56	2.86	2.7	1	1.98123533145014	0.0987851618234858	121.317934765198
chr1	152698441	152752940	2	2	5.56	5.71	-0.15	1	0.970989459292116	0.0667689241715733	14.12046751773
chr1	152752940	152756480	2	3	5.56	8.57	-3.01	0.673707396879656	0.631553326711683	0.0497270173932884	5.89114934397757
chr1	152756480	152756656	4	5	11.11	14.29	-3.18	0.734950008542243	0.753046624341019	0.135853156438639	3.86957116394486
chr1	152756656	152757248	5	5	13.89	14.29	-0.399999999999999	1	0.968179492592826	0.200376836085313	4.6775096732263
chr1	152757248	152758684	5	6	13.89	17.14	-3.25	0.753054516155478	0.782312725137668	0.168995973303119	3.45418365248352
chr1	152758684	152768111	6	6	16.67	17.14	-0.469999999999999	1	0.967117825865835	0.229054690702664	4.08239536116235
chr1	152768111	152778567	6	5	16.67	14.29	2.38	1	1.19692472590906	0.271053606701841	5.53795205853582
chr1	152778567	152779500	6	4	16.67	11.43	5.24	0.734950008542243	1.54051356893632	0.327294645527406	8.19707781308093
chr1	152779500	152780208	4	2	11.11	5.71	5.4	0.673707396879656	2.04215494105879	0.270856827605303	24.0587693564094
chr1	152780208	152782123	3	2	8.33	5.71	2.62	1	1.49154381095433	0.159897432906642	18.9412075903382
chr1	152782123	152783925	3	1	8.33	2.86	5.47	0.614206981016534	3.04590627209325	0.231100354169514	166.793577353391
chr1	152783925	152853575	2	1	5.56	2.86	2.7	1	1.98123533145014	0.0987851618234858	121.317934765198
chr1	152853575	152854283	1	1	2.78	2.86	-0.0800000000000001	1	0.971818977979115	0.0120435103940175	78.422351246068
chr1	152854283	153140672	1	0	2.78	0	2.78	1	Inf	0.0249284024755085	Inf
chr1	153140672	158434898	0	0	0	0	0	1	0	0	Inf
chr1	158434898	158516041	0	1	0	2.86	-2.86	0.492957746478873	0	0	37.9171713058099
chr1	158516041	160832603	0	0	0	0	0	1	0	0	Inf
chr1	160832603	160991098	0	1	0	2.86	-2.86	0.492957746478873	0	0	37.9171713058099
chr1	160991098	161830935	0	0	0	0	0	1	0	0	Inf
chr1	161830935	161945740	1	0	2.78	0	2.78	1	Inf	0.0249284024755085	Inf
chr1	161945740	174796481	0	0	0	0	0	1	0	0	Inf
chr1	174796481	174852683	1	0	2.78	0	2.78	1	Inf	0.0249284024755085	Inf
chr1	174852683	176780020	0	0	0	0	0	1	0	0	Inf
chr1	176780020	177017426	1	0	2.78	0	2.78	1	Inf	0.0249284024755085	Inf
chr1	177017426	177117753	1	0	2.78	0	2.78	1	Inf	0.0249284024755085	Inf
chr1	177117753	177234213	1	0	2.78	0	2.78	1	Inf	0.0249284024755085	Inf
chr1	177234213	177986778	1	0	2.78	0	2.78	1	Inf	0.0249284024755085	Inf
chr1	177986778	181735660	0	0	0	0	0	1	0	0	Inf
chr1	181735660	181872570	1	0	2.78	0	2.78	1	Inf	0.0249284024755085	Inf
chr1	181872570	184647998	0	0	0	0	0	1	0	0	Inf
chr1	184647998	184809410	1	0	2.78	0	2.78	1	Inf	0.0249284024755085	Inf
chr1	184809410	185443065	1	0	2.78	0	2.78	1	Inf	0.0249284024755085	Inf
chr1	185443065	187903487	0	0	0	0	0	1	0	0	Inf
chr1	187903487	187905109	0	1	0	2.86	-2.86	0.492957746478873	0	0	37.9171713058099
chr1	187905109	188625955	1	1	2.78	2.86	-0.0800000000000001	1	0.971818977979115	0.0120435103940175	78.422351246068
chr1	188625955	188641453	1	1	2.78	2.86	-0.0800000000000001	1	0.971818977979115	0.0120435103940175	78.422351246068
chr1	188641453	188709620	1	1	2.78	2.86	-0.0800000000000001	1	0.971818977979115	0.0120435103940175	78.422351246068
chr1	188709620	188735328	1	1	2.78	2.86	-0.0800000000000001	1	0.971818977979115	0.0120435103940175	78.422351246068
chr1	188735328	188946197	0	1	0	2.86	-2.86	0.492957746478873	0	0	37.9171713058099
chr1	188946197	188996726	1	1	2.78	2.86	-0.0800000000000001	1	0.971818977979115	0.0120435103940175	78.422351246068
chr1	188996726	189080174	1	0	2.78	0	2.78	1	Inf	0.0249284024755085	Inf
chr1	189080174	189984753	0	0	0	0	0	1	0	0	Inf
chr1	189984753	190088034	1	0	2.78	0	2.78	1	Inf	0.0249284024755085	Inf
chr1	190088034	192089356	0	0	0	0	0	1	0	0	Inf
chr1	192089356	192331166	1	0	2.78	0	2.78	1	Inf	0.0249284024755085	Inf
chr1	192331166	192394459	2	0	5.56	0	5.56	0.492957746478873	Inf	0.183355473675898	Inf
chr1	192394459	192447458	1	0	2.78	0	2.78	1	Inf	0.0249284024755085	Inf
chr1	192447458	193698109	0	0	0	0	0	1	0	0	Inf
chr1	193698109	193814680	1	0	2.78	0	2.78	1	Inf	0.0249284024755085	Inf
chr1	193814680	196726535	0	0	0	0	0	1	0	0	Inf
chr1	196726535	196788997	0	1	0	2.86	-2.86	0.492957746478873	0	0	37.9171713058099
chr1	196788997	196807290	0	2	0	5.71	-5.71	0.23943661971831	0	0	5.15089165288386
chr1	196807290	196903450	0	1	0	2.86	-2.86	0.492957746478873	0	0	37.9171713058099
chr1	196903450	199785551	0	0	0	0	0	1	0	0	Inf
chr1	199785551	199903802	0	1	0	2.86	-2.86	0.492957746478873	0	0	37.9171713058099
chr1	199903802	201846901	0	0	0	0	0	1	0	0	Inf
chr1	201846901	202792181	1	0	2.78	0	2.78	1	Inf	0.0249284024755085	Inf
chr1	202792181	211877185	0	0	0	0	0	1	0	0	Inf
chr1	211877185	212637070	1	0	2.78	0	2.78	1	Inf	0.0249284024755085	Inf
chr1	212637070	212728685	1	0	2.78	0	2.78	1	Inf	0.0249284024755085	Inf
chr1	212728685	213307411	1	0	2.78	0	2.78	1	Inf	0.0249284024755085	Inf
chr1	213307411	214761851	0	0	0	0	0	1	0	0	Inf
chr1	214761851	214863082	0	1	0	2.86	-2.86	0.492957746478873	0	0	37.9171713058099
chr1	214863082	215009397	0	1	0	2.86	-2.86	0.492957746478873	0	0	37.9171713058099
chr1	215009397	216416987	0	0	0	0	0	1	0	0	Inf
chr1	216416987	216749949	1	0	2.78	0	2.78	1	Inf	0.0249284024755085	Inf
chr1	216749949	216848538	0	0	0	0	0	1	0	0	Inf
chr1	216848538	217099710	0	1	0	2.86	-2.86	0.492957746478873	0	0	37.9171713058099
chr1	217099710	218200904	0	0	0	0	0	1	0	0	Inf
chr1	218200904	218233321	1	0	2.78	0	2.78	1	Inf	0.0249284024755085	Inf
chr1	218233321	218952529	1	0	2.78	0	2.78	1	Inf	0.0249284024755085	Inf
chr1	218952529	220804823	0	0	0	0	0	1	0	0	Inf
chr1	220804823	221204782	1	0	2.78	0	2.78	1	Inf	0.0249284024755085	Inf
chr1	221204782	221305585	1	0	2.78	0	2.78	1	Inf	0.0249284024755085	Inf
chr1	221305585	221493660	1	0	2.78	0	2.78	1	Inf	0.0249284024755085	Inf
chr1	221493660	230249026	0	0	0	0	0	1	0	0	Inf
chr1	230249026	230355185	1	0	2.78	0	2.78	1	Inf	0.0249284024755085	Inf
chr1	230355185	233411818	0	0	0	0	0	1	0	0	Inf
chr1	233411818	233498597	0	1	0	2.86	-2.86	0.492957746478873	0	0	37.9171713058099
chr1	233498597	233577898	0	0	0	0	0	1	0	0	Inf
chr1	233577898	233684270	1	0	2.78	0	2.78	1	Inf	0.0249284024755085	Inf
chr1	233684270	234018335	0	0	0	0	0	1	0	0	Inf
chr1	234018335	234133463	1	0	2.78	0	2.78	1	Inf	0.0249284024755085	Inf
chr1	234133463	234679922	1	0	2.78	0	2.78	1	Inf	0.0249284024755085	Inf
chr1	234679922	234763418	1	0	2.78	0	2.78	1	Inf	0.0249284024755085	Inf
chr1	234763418	235130645	0	0	0	0	0	1	0	0	Inf
chr1	235130645	235622485	1	0	2.78	0	2.78	1	Inf	0.0249284024755085	Inf
chr1	235622485	235776700	1	0	2.78	0	2.78	1	Inf	0.0249284024755085	Inf
chr1	235776700	236490359	1	0	2.78	0	2.78	1	Inf	0.0249284024755085	Inf
chr1	236490359	236594905	1	0	2.78	0	2.78	1	Inf	0.0249284024755085	Inf
chr1	236594905	241000224	0	0	0	0	0	1	0	0	Inf
chr1	241000224	241079309	0	1	0	2.86	-2.86	0.492957746478873	0	0	37.9171713058099
chr1	241079309	243662380	0	0	0	0	0	1	0	0	Inf
chr1	243662380	243781179	0	1	0	2.86	-2.86	0.492957746478873	0	0	37.9171713058099
chr1	243781179	247876098	0	0	0	0	0	1	0	0	Inf
chr1	247876098	248181847	1	0	2.78	0	2.78	1	Inf	0.0249284024755085	Inf
chr1	248181847	248283153	2	0	5.56	0	5.56	0.492957746478873	Inf	0.183355473675898	Inf
chr1	248283153	248403228	1	0	2.78	0	2.78	1	Inf	0.0249284024755085	Inf
chr1	248403228	248492266	2	0	5.56	0	5.56	0.492957746478873	Inf	0.183355473675898	Inf
chr1	248492266	248492710	2	1	5.56	2.86	2.7	1	1.98123533145014	0.0987851618234858	121.317934765198
chr1	248492710	248703504	2	1	5.56	2.86	2.7	1	1.98123533145014	0.0987851618234858	121.317934765198
chr1	248703504	248709643	2	2	5.56	5.71	-0.15	1	0.970989459292116	0.0667689241715733	14.12046751773
chr1	248709643	248713930	2	3	5.56	8.57	-3.01	0.673707396879656	0.631553326711683	0.0497270173932884	5.89114934397757
chr1	248713930	248812363	3	3	8.33	8.57	-0.24	1	0.970109621724799	0.120772296973932	7.79194689799502
chr1	248812363	248815731	2	2	5.56	5.71	-0.15	1	0.970989459292116	0.0667689241715733	14.12046751773
chr1	248815731	248820741	2	1	5.56	2.86	2.7	1	1.98123533145014	0.0987851618234858	121.317934765198
chr1	248820741	249250621	1	1	2.78	2.86	-0.0800000000000001	1	0.971818977979115	0.0120435103940175	78.422351246068
chr2	4150561	4174461	1	0	2.78	0	2.78	1	Inf	0.0249284024755085	Inf
chr2	4174461	4190977	2	0	5.56	0	5.56	0.492957746478873	Inf	0.183355473675898	Inf
chr2	4190977	4198875	2	1	5.56	2.86	2.7	1	1.98123533145014	0.0987851618234858	121.317934765198
chr2	4198875	4200563	2	3	5.56	8.57	-3.01	0.673707396879656	0.631553326711683	0.0497270173932884	5.89114934397757
chr2	4200563	4216687	2	4	5.56	11.43	-5.87	0.428987944539397	0.460828217935039	0.0390999346674532	3.47461285179933
chr2	4216687	4223340	2	4	5.56	11.43	-5.87	0.428987944539397	0.460828217935039	0.0390999346674532	3.47461285179933
chr2	4223340	4227047	1	3	2.78	8.57	-5.79	0.357011635027557	0.309535223935198	0.00565262673830883	4.07954080023825
chr2	4227047	4236852	1	1	2.78	2.86	-0.0800000000000001	1	0.971818977979115	0.0120435103940175	78.422351246068
chr2	4236852	4241345	1	0	2.78	0	2.78	1	Inf	0.0249284024755085	Inf
chr2	4241345	10045386	0	0	0	0	0	1	0	0	Inf
chr2	10045386	10135423	1	0	2.78	0	2.78	1	Inf	0.0249284024755085	Inf
chr2	10135423	25196378	0	0	0	0	0	1	0	0	Inf
chr2	25196378	25369131	1	0	2.78	0	2.78	1	Inf	0.0249284024755085	Inf
chr2	25369131	25756294	0	0	0	0	0	1	0	0	Inf
chr2	25756294	26719273	1	0	2.78	0	2.78	1	Inf	0.0249284024755085	Inf
chr2	26719273	27337714	0	0	0	0	0	1	0	0	Inf
chr2	27337714	27537280	1	0	2.78	0	2.78	1	Inf	0.0249284024755085	Inf
chr2	27537280	31607633	0	0	0	0	0	1	0	0	Inf
chr2	31607633	31814904	1	0	2.78	0	2.78	1	Inf	0.0249284024755085	Inf
chr2	31814904	32243024	0	0	0	0	0	1	0	0	Inf
chr2	32243024	32495941	0	1	0	2.86	-2.86	0.492957746478873	0	0	37.9171713058099
chr2	32495941	34695192	0	0	0	0	0	1	0	0	Inf
chr2	34695192	34700348	5	2	13.89	5.71	8.18	0.428987944539397	2.62646640167546	0.394228640504547	29.5005259959683
chr2	34700348	34701598	5	3	13.89	8.57	5.32	0.710101571843079	1.70749109272164	0.302222986488262	11.9414137423611
chr2	34701598	34709689	6	3	16.67	8.57	8.1	0.478182829317541	2.11118686920326	0.406717926364721	14.2184726622909
chr2	34709689	34739336	6	4	16.67	11.43	5.24	0.734950008542243	1.54051356893632	0.327294645527406	8.19707781308093
chr2	34739336	34740698	5	4	13.89	11.43	2.46	1	1.24608440479419	0.242485335615073	6.90581566413616
chr2	34740698	34740778	5	3	13.89	8.57	5.32	0.710101571843079	1.70749109272164	0.302222986488262	11.9414137423611
chr2	34740778	34740919	5	2	13.89	5.71	8.18	0.428987944539397	2.62646640167546	0.394228640504547	29.5005259959683
chr2	34740919	34741962	3	2	8.33	5.71	2.62	1	1.49154381095433	0.159897432906642	18.9412075903382
chr2	34741962	34750662	1	2	2.78	5.71	-2.93	0.614206981016534	0.476293222585017	0.00777852251929019	9.55257413461097
chr2	34750662	34766874	1	1	2.78	2.86	-0.0800000000000001	1	0.971818977979115	0.0120435103940175	78.422351246068
chr2	34766874	34803391	1	0	2.78	0	2.78	1	Inf	0.0249284024755085	Inf
chr2	34803391	35927073	0	0	0	0	0	1	0	0	Inf
chr2	35927073	36017832	1	0	2.78	0	2.78	1	Inf	0.0249284024755085	Inf
chr2	36017832	41100233	0	0	0	0	0	1	0	0	Inf
chr2	41100233	41197175	1	0	2.78	0	2.78	1	Inf	0.0249284024755085	Inf
chr2	41197175	41237603	1	0	2.78	0	2.78	1	Inf	0.0249284024755085	Inf
chr2	41237603	41257596	1	1	2.78	2.86	-0.0800000000000001	1	0.971818977979115	0.0120435103940175	78.422351246068
chr2	41257596	41257760	1	1	2.78	2.86	-0.0800000000000001	1	0.971818977979115	0.0120435103940175	78.422351246068
chr2	41257760	41380520	1	1	2.78	2.86	-0.0800000000000001	1	0.971818977979115	0.0120435103940175	78.422351246068
chr2	41380520	41698733	0	1	0	2.86	-2.86	0.492957746478873	0	0	37.9171713058099
chr2	41698733	42311903	0	0	0	0	0	1	0	0	Inf
chr2	42311903	43199023	1	0	2.78	0	2.78	1	Inf	0.0249284024755085	Inf
chr2	43199023	43721590	0	0	0	0	0	1	0	0	Inf
chr2	43721590	43889461	1	0	2.78	0	2.78	1	Inf	0.0249284024755085	Inf
chr2	43889461	44186721	0	0	0	0	0	1	0	0	Inf
chr2	44186721	44304552	0	1	0	2.86	-2.86	0.492957746478873	0	0	37.9171713058099
chr2	44304552	52703271	0	0	0	0	0	1	0	0	Inf
chr2	52703271	52703709	0	1	0	2.86	-2.86	0.492957746478873	0	0	37.9171713058099
chr2	52703709	52736995	1	1	2.78	2.86	-0.0800000000000001	1	0.971818977979115	0.0120435103940175	78.422351246068
chr2	52736995	52737597	1	4	2.78	11.43	-8.65	0.198663754101507	0.225675982703581	0.00437921880343052	2.44042306854721
chr2	52737597	52742831	1	5	2.78	14.29	-11.51	0.106534077926351	0.175225708013224	0.00353117624243629	1.69041887822488
chr2	52742831	52747747	2	5	5.56	14.29	-8.73	0.260319768157189	0.35795419025528	0.0318683371810072	2.38501193378822
chr2	52747747	52754490	3	6	8.33	17.14	-8.81	0.307004709834407	0.444426508454709	0.0659682763152353	2.30732077245554
chr2	52754490	52784752	3	7	8.33	20	-11.67	0.188678820790766	0.368742409047384	0.0562554549332934	1.80471469624657
chr2	52784752	52789044	3	4	8.33	11.43	-3.1	0.710101571843079	0.708023732626289	0.0959378536038272	4.55477786002335
chr2	52789044	52795100	3	3	8.33	8.57	-0.24	1	0.970109621724799	0.120772296973932	7.79194689799502
chr2	52795100	52798366	2	3	5.56	8.57	-3.01	0.673707396879656	0.631553326711683	0.0497270173932884	5.89114934397757
chr2	52798366	52800834	2	2	5.56	5.71	-0.15	1	0.970989459292116	0.0667689241715733	14.12046751773
chr2	52800834	52807520	2	1	5.56	2.86	2.7	1	1.98123533145014	0.0987851618234858	121.317934765198
chr2	52807520	52842339	2	0	5.56	0	5.56	0.492957746478873	Inf	0.183355473675898	Inf
chr2	52842339	52847893	1	0	2.78	0	2.78	1	Inf	0.0249284024755085	Inf
chr2	52847893	56700983	0	0	0	0	0	1	0	0	Inf
chr2	56700983	56802335	1	0	2.78	0	2.78	1	Inf	0.0249284024755085	Inf
chr2	56802335	61223497	0	0	0	0	0	1	0	0	Inf
chr2	61223497	61400358	1	0	2.78	0	2.78	1	Inf	0.0249284024755085	Inf
chr2	61400358	61895651	0	0	0	0	0	1	0	0	Inf
chr2	61895651	62475757	0	1	0	2.86	-2.86	0.492957746478873	0	0	37.9171713058099
chr2	62475757	62620550	0	1	0	2.86	-2.86	0.492957746478873	0	0	37.9171713058099
chr2	62620550	63490317	0	0	0	0	0	1	0	0	Inf
chr2	63490317	63575875	1	0	2.78	0	2.78	1	Inf	0.0249284024755085	Inf
chr2	63575875	63608125	1	1	2.78	2.86	-0.0800000000000001	1	0.971818977979115	0.0120435103940175	78.422351246068
chr2	63608125	63721052	0	1	0	2.86	-2.86	0.492957746478873	0	0	37.9171713058099
chr2	63721052	69519954	0	0	0	0	0	1	0	0	Inf
chr2	69519954	69696804	1	0	2.78	0	2.78	1	Inf	0.0249284024755085	Inf
chr2	69696804	79508976	0	0	0	0	0	1	0	0	Inf
chr2	79508976	80336965	1	0	2.78	0	2.78	1	Inf	0.0249284024755085	Inf
chr2	80336965	80458472	1	0	2.78	0	2.78	1	Inf	0.0249284024755085	Inf
chr2	80458472	80674138	0	0	0	0	0	1	0	0	Inf
chr2	80674138	80799021	0	1	0	2.86	-2.86	0.492957746478873	0	0	37.9171713058099
chr2	80799021	81507066	0	0	0	0	0	1	0	0	Inf
chr2	81507066	81620232	1	0	2.78	0	2.78	1	Inf	0.0249284024755085	Inf
chr2	81620232	82675485	0	0	0	0	0	1	0	0	Inf
chr2	82675485	82816555	0	1	0	2.86	-2.86	0.492957746478873	0	0	37.9171713058099
chr2	82816555	83526366	0	0	0	0	0	1	0	0	Inf
chr2	83526366	83655661	0	1	0	2.86	-2.86	0.492957746478873	0	0	37.9171713058099
chr2	83655661	89548455	0	0	0	0	0	1	0	0	Inf
chr2	89548455	89569727	1	0	2.78	0	2.78	1	Inf	0.0249284024755085	Inf
chr2	89569727	89588831	2	0	5.56	0	5.56	0.492957746478873	Inf	0.183355473675898	Inf
chr2	89588831	90321410	3	0	8.33	0	8.33	0.23943661971831	Inf	0.408425449172773	Inf
chr2	90321410	110826316	0	0	0	0	0	1	0	0	Inf
chr2	110826316	111037227	0	1	0	2.86	-2.86	0.492957746478873	0	0	37.9171713058099
chr2	111037227	115107679	0	0	0	0	0	1	0	0	Inf
chr2	115107679	115199791	1	0	2.78	0	2.78	1	Inf	0.0249284024755085	Inf
chr2	115199791	115530481	0	0	0	0	0	1	0	0	Inf
chr2	115530481	115556828	0	1	0	2.86	-2.86	0.492957746478873	0	0	37.9171713058099
chr2	115556828	117264998	0	0	0	0	0	1	0	0	Inf
chr2	117264998	117336769	1	0	2.78	0	2.78	1	Inf	0.0249284024755085	Inf
chr2	117336769	124264630	0	0	0	0	0	1	0	0	Inf
chr2	124264630	124659197	0	1	0	2.86	-2.86	0.492957746478873	0	0	37.9171713058099
chr2	124659197	126081043	0	0	0	0	0	1	0	0	Inf
chr2	126081043	126224975	1	0	2.78	0	2.78	1	Inf	0.0249284024755085	Inf
chr2	126224975	129841616	0	0	0	0	0	1	0	0	Inf
chr2	129841616	129911251	1	0	2.78	0	2.78	1	Inf	0.0249284024755085	Inf
chr2	129911251	136038908	0	0	0	0	0	1	0	0	Inf
chr2	136038908	136250535	1	0	2.78	0	2.78	1	Inf	0.0249284024755085	Inf
chr2	136250535	140799891	0	0	0	0	0	1	0	0	Inf
chr2	140799891	140906992	1	0	2.78	0	2.78	1	Inf	0.0249284024755085	Inf
chr2	140906992	141666187	0	0	0	0	0	1	0	0	Inf
chr2	141666187	142014612	0	1	0	2.86	-2.86	0.492957746478873	0	0	37.9171713058099
chr2	142014612	142143633	0	1	0	2.86	-2.86	0.492957746478873	0	0	37.9171713058099
chr2	142143633	143932149	0	0	0	0	0	1	0	0	Inf
chr2	143932149	143934478	0	2	0	5.71	-5.71	0.23943661971831	0	0	5.15089165288386
chr2	143934478	144022209	0	3	0	8.57	-8.57	0.114513165952235	0	0	2.31044002532908
chr2	144022209	144047182	0	2	0	5.71	-5.71	0.23943661971831	0	0	5.15089165288386
chr2	144047182	144048699	0	1	0	2.86	-2.86	0.492957746478873	0	0	37.9171713058099
chr2	144048699	146835346	0	0	0	0	0	1	0	0	Inf
chr2	146835346	146848745	2	0	5.56	0	5.56	0.492957746478873	Inf	0.183355473675898	Inf
chr2	146848745	146850082	4	0	11.11	0	11.11	0.114513165952235	Inf	0.66441255324733	Inf
chr2	146850082	146854298	4	1	11.11	2.86	8.25	0.357011635027557	4.17394926034984	0.385996925369264	215.088023213298
chr2	146854298	146860263	5	2	13.89	5.71	8.18	0.428987944539397	2.62646640167546	0.394228640504547	29.5005259959683
chr2	146860263	146861395	6	2	16.67	5.71	10.96	0.260319768157189	3.24808343718923	0.528254540441711	35.3032732516706
chr2	146861395	146878944	6	3	16.67	8.57	8.1	0.478182829317541	2.11118686920326	0.406717926364721	14.2184726622909
chr2	146878944	146881076	4	3	11.11	8.57	2.54	1	1.32796318548847	0.206420602069668	9.79975833589666
chr2	146881076	146881268	2	3	5.56	8.57	-3.01	0.673707396879656	0.631553326711683	0.0497270173932884	5.89114934397757
chr2	146881268	146881691	2	2	5.56	5.71	-0.15	1	0.970989459292116	0.0667689241715733	14.12046751773
chr2	146881691	146882185	1	1	2.78	2.86	-0.0800000000000001	1	0.971818977979115	0.0120435103940175	78.422351246068
chr2	146882185	146884075	0	1	0	2.86	-2.86	0.492957746478873	0	0	37.9171713058099
chr2	146884075	147732271	0	0	0	0	0	1	0	0	Inf
chr2	147732271	148536420	1	0	2.78	0	2.78	1	Inf	0.0249284024755085	Inf
chr2	148536420	148773175	1	0	2.78	0	2.78	1	Inf	0.0249284024755085	Inf
chr2	148773175	152513378	0	0	0	0	0	1	0	0	Inf
chr2	152513378	152669207	1	0	2.78	0	2.78	1	Inf	0.0249284024755085	Inf
chr2	152669207	157175193	0	0	0	0	0	1	0	0	Inf
chr2	157175193	157299691	0	1	0	2.86	-2.86	0.492957746478873	0	0	37.9171713058099
chr2	157299691	167137784	0	0	0	0	0	1	0	0	Inf
chr2	167137784	167223240	0	1	0	2.86	-2.86	0.492957746478873	0	0	37.9171713058099
chr2	167223240	168441105	0	0	0	0	0	1	0	0	Inf
chr2	168441105	168522441	0	1	0	2.86	-2.86	0.492957746478873	0	0	37.9171713058099
chr2	168522441	171326548	0	0	0	0	0	1	0	0	Inf
chr2	171326548	171389716	1	0	2.78	0	2.78	1	Inf	0.0249284024755085	Inf
chr2	171389716	171916800	0	0	0	0	0	1	0	0	Inf
chr2	171916800	172078390	1	0	2.78	0	2.78	1	Inf	0.0249284024755085	Inf
chr2	172078390	172605438	0	0	0	0	0	1	0	0	Inf
chr2	172605438	172980883	1	0	2.78	0	2.78	1	Inf	0.0249284024755085	Inf
chr2	172980883	188119687	0	0	0	0	0	1	0	0	Inf
chr2	188119687	188296214	0	1	0	2.86	-2.86	0.492957746478873	0	0	37.9171713058099
chr2	188296214	193515201	0	0	0	0	0	1	0	0	Inf
chr2	193515201	193716113	0	1	0	2.86	-2.86	0.492957746478873	0	0	37.9171713058099
chr2	193716113	195515469	0	0	0	0	0	1	0	0	Inf
chr2	195515469	195766898	1	0	2.78	0	2.78	1	Inf	0.0249284024755085	Inf
chr2	195766898	195834468	0	0	0	0	0	1	0	0	Inf
chr2	195834468	195900708	0	1	0	2.86	-2.86	0.492957746478873	0	0	37.9171713058099
chr2	195900708	196480442	0	0	0	0	0	1	0	0	Inf
chr2	196480442	196646838	1	0	2.78	0	2.78	1	Inf	0.0249284024755085	Inf
chr2	196646838	198143731	0	0	0	0	0	1	0	0	Inf
chr2	198143731	198144942	0	1	0	2.86	-2.86	0.492957746478873	0	0	37.9171713058099
chr2	198144942	198243951	1	1	2.78	2.86	-0.0800000000000001	1	0.971818977979115	0.0120435103940175	78.422351246068
chr2	198243951	198691329	0	1	0	2.86	-2.86	0.492957746478873	0	0	37.9171713058099
chr2	198691329	206058405	0	0	0	0	0	1	0	0	Inf
chr2	206058405	206181699	1	0	2.78	0	2.78	1	Inf	0.0249284024755085	Inf
chr2	206181699	209673881	0	0	0	0	0	1	0	0	Inf
chr2	209673881	210000474	1	0	2.78	0	2.78	1	Inf	0.0249284024755085	Inf
chr2	210000474	210010430	1	1	2.78	2.86	-0.0800000000000001	1	0.971818977979115	0.0120435103940175	78.422351246068
chr2	210010430	210114724	1	2	2.78	5.71	-2.93	0.614206981016534	0.476293222585017	0.00777852251929019	9.55257413461097
chr2	210114724	210155627	1	1	2.78	2.86	-0.0800000000000001	1	0.971818977979115	0.0120435103940175	78.422351246068
chr2	210155627	210288852	1	0	2.78	0	2.78	1	Inf	0.0249284024755085	Inf
chr2	210288852	212226143	0	0	0	0	0	1	0	0	Inf
chr2	212226143	212335311	0	1	0	2.86	-2.86	0.492957746478873	0	0	37.9171713058099
chr2	212335311	212340027	0	0	0	0	0	1	0	0	Inf
chr2	212340027	212400525	1	0	2.78	0	2.78	1	Inf	0.0249284024755085	Inf
chr2	212400525	212463811	1	0	2.78	0	2.78	1	Inf	0.0249284024755085	Inf
chr2	212463811	213158880	0	0	0	0	0	1	0	0	Inf
chr2	213158880	213181318	1	0	2.78	0	2.78	1	Inf	0.0249284024755085	Inf
chr2	213181318	213192903	2	0	5.56	0	5.56	0.492957746478873	Inf	0.183355473675898	Inf
chr2	213192903	213193823	1	0	2.78	0	2.78	1	Inf	0.0249284024755085	Inf
chr2	213193823	213206481	1	1	2.78	2.86	-0.0800000000000001	1	0.971818977979115	0.0120435103940175	78.422351246068
chr2	213206481	213348339	0	1	0	2.86	-2.86	0.492957746478873	0	0	37.9171713058099
chr2	213348339	215345571	0	0	0	0	0	1	0	0	Inf
chr2	215345571	215472374	1	0	2.78	0	2.78	1	Inf	0.0249284024755085	Inf
chr2	215472374	223721773	0	0	0	0	0	1	0	0	Inf
chr2	223721773	223823485	1	0	2.78	0	2.78	1	Inf	0.0249284024755085	Inf
chr2	223823485	226686232	0	0	0	0	0	1	0	0	Inf
chr2	226686232	226857861	1	0	2.78	0	2.78	1	Inf	0.0249284024755085	Inf
chr2	226857861	235507621	0	0	0	0	0	1	0	0	Inf
chr2	235507621	235633678	1	0	2.78	0	2.78	1	Inf	0.0249284024755085	Inf
chr2	235633678	235744804	1	0	2.78	0	2.78	1	Inf	0.0249284024755085	Inf
chr2	235744804	242783365	0	0	0	0	0	1	0	0	Inf
chr2	242783365	242849431	0	1	0	2.86	-2.86	0.492957746478873	0	0	37.9171713058099
chr2	242849431	242917945	0	4	0	11.43	-11.43	0.0538885486834048	0	0	1.41901740229979
chr2	242917945	243019595	0	5	0	14.29	-14.29	0.0249335075997843	0	0	0.998928004254911
chr2	243019595	243199373	0	4	0	11.43	-11.43	0.0538885486834048	0	0	1.41901740229979
chr4	2424213	2570096	0	1	0	2.86	-2.86	0.492957746478873	0	0	37.9171713058099
chr4	2570096	9384897	0	0	0	0	0	1	0	0	Inf
chr4	9384897	9895775	1	0	2.78	0	2.78	1	Inf	0.0249284024755085	Inf
chr4	9895775	9916907	2	0	5.56	0	5.56	0.492957746478873	Inf	0.183355473675898	Inf
chr4	9916907	9986601	2	0	5.56	0	5.56	0.492957746478873	Inf	0.183355473675898	Inf
chr4	9986601	10040499	2	1	5.56	2.86	2.7	1	1.98123533145014	0.0987851618234858	121.317934765198
chr4	10040499	10165868	3	1	8.33	2.86	5.47	0.614206981016534	3.04590627209325	0.231100354169514	166.793577353391
chr4	10165868	10179274	3	2	8.33	5.71	2.62	1	1.49154381095433	0.159897432906642	18.9412075903382
chr4	10179274	10180514	4	2	11.11	5.71	5.4	0.673707396879656	2.04215494105879	0.270856827605303	24.0587693564094
chr4	10180514	10180838	4	4	11.11	11.43	-0.32	1	0.969174743411851	0.164949539036862	5.69565612435485
chr4	10180838	10199879	4	5	11.11	14.29	-3.18	0.734950008542243	0.753046624341019	0.135853156438639	3.86957116394486
chr4	10199879	10204989	7	5	19.44	14.29	5.15	0.753054516155478	1.44075614958209	0.347569630820769	6.45915874166681
chr4	10204989	10208751	9	13	25	37.14	-12.14	0.312077570814001	0.568700560568244	0.177759573410257	1.75104048860818
chr4	10208751	10209554	9	14	25	40	-15	0.21093112529185	0.504968569434452	0.158681602895459	1.53741663862408
chr4	10209554	10210038	14	15	38.89	42.86	-3.97	0.811320089253582	0.850456157168013	0.296074805736666	2.42746979425563
chr4	10210038	10210168	14	17	38.89	48.57	-9.68	0.477086621104776	0.677594516057322	0.236181343535313	1.9132364035232
chr4	10210168	10210348	15	17	41.67	48.57	-6.9	0.636530620286469	0.759303775266459	0.267116908050401	2.13543493429676
chr4	10210348	10212275	16	17	44.44	48.57	-4.13	0.813605446300753	0.849047376575128	0.30069671272501	2.38248940803454
chr4	10212275	10232856	16	18	44.44	51.43	-6.99	0.637566145584799	0.758564938414901	0.268095596347658	2.12362275335773
chr4	10232856	10234437	15	18	41.67	51.43	-9.76	0.479130774940439	0.678394552882746	0.238110286804292	1.90327799093129
chr4	10234437	10235711	14	18	38.89	51.43	-12.54	0.344216621786698	0.605369595947266	0.210591111941563	1.70526995813745
chr4	10235711	10237283	12	10	33.33	28.57	4.76	0.798482350658788	1.24606859067553	0.405824231412238	3.89417083413325
chr4	10237283	10238699	11	10	30.56	28.57	1.99	1	1.09852381606062	0.351232482209598	3.46868018917086
chr4	10238699	10242669	11	8	30.56	22.86	7.7	0.593560964057642	1.47672489741886	0.454533284071371	4.98876012825068
chr4	10242669	10246085	6	7	16.67	20	-3.33	0.766806928088708	0.802522994801141	0.196426305412446	3.17616940117966
chr4	10246085	10247843	6	5	16.67	14.29	2.38	1	1.19692472590906	0.271053606701841	5.53795205853582
chr4	10247843	10249149	5	5	13.89	14.29	-0.399999999999999	1	0.968179492592826	0.200376836085313	4.6775096732263
chr4	10249149	10253102	4	5	11.11	14.29	-3.18	0.734950008542243	0.753046624341019	0.135853156438639	3.86957116394486
chr4	10253102	10434083	4	4	11.11	11.43	-0.32	1	0.969174743411851	0.164949539036862	5.69565612435485
chr4	10434083	10551530	4	4	11.11	11.43	-0.32	1	0.969174743411851	0.164949539036862	5.69565612435485
chr4	10551530	10582240	4	4	11.11	11.43	-0.32	1	0.969174743411851	0.164949539036862	5.69565612435485
chr4	10582240	10641579	4	4	11.11	11.43	-0.32	1	0.969174743411851	0.164949539036862	5.69565612435485
chr4	10641579	10661321	4	3	11.11	8.57	2.54	1	1.32796318548847	0.206420602069668	9.79975833589666
chr4	10661321	10671117	4	3	11.11	8.57	2.54	1	1.32796318548847	0.206420602069668	9.79975833589666
chr4	10671117	10733151	4	2	11.11	5.71	5.4	0.673707396879656	2.04215494105879	0.270856827605303	24.0587693564094
chr4	10733151	10763705	4	2	11.11	5.71	5.4	0.673707396879656	2.04215494105879	0.270856827605303	24.0587693564094
chr4	10763705	10848730	3	2	8.33	5.71	2.62	1	1.49154381095433	0.159897432906642	18.9412075903382
chr4	10848730	10898493	3	2	8.33	5.71	2.62	1	1.49154381095433	0.159897432906642	18.9412075903382
chr4	10898493	10904243	2	2	5.56	5.71	-0.15	1	0.970989459292116	0.0667689241715733	14.12046751773
chr4	10904243	10906491	2	1	5.56	2.86	2.7	1	1.98123533145014	0.0987851618234858	121.317934765198
chr4	10906491	10906632	2	1	5.56	2.86	2.7	1	1.98123533145014	0.0987851618234858	121.317934765198
chr4	10906632	10914205	2	1	5.56	2.86	2.7	1	1.98123533145014	0.0987851618234858	121.317934765198
chr4	10914205	10956587	2	1	5.56	2.86	2.7	1	1.98123533145014	0.0987851618234858	121.317934765198
chr4	10956587	11201573	2	1	5.56	2.86	2.7	1	1.98123533145014	0.0987851618234858	121.317934765198
chr4	11201573	11232916	1	1	2.78	2.86	-0.0800000000000001	1	0.971818977979115	0.0120435103940175	78.422351246068
chr4	11232916	11425707	0	1	0	2.86	-2.86	0.492957746478873	0	0	37.9171713058099
chr4	11425707	11509931	0	1	0	2.86	-2.86	0.492957746478873	0	0	37.9171713058099
chr4	11509931	11952357	0	1	0	2.86	-2.86	0.492957746478873	0	0	37.9171713058099
chr4	11952357	14397683	0	0	0	0	0	1	0	0	Inf
chr4	14397683	14502875	0	1	0	2.86	-2.86	0.492957746478873	0	0	37.9171713058099
chr4	14502875	18539345	0	0	0	0	0	1	0	0	Inf
chr4	18539345	18905493	0	1	0	2.86	-2.86	0.492957746478873	0	0	37.9171713058099
chr4	18905493	19277770	0	0	0	0	0	1	0	0	Inf
chr4	19277770	19435825	1	0	2.78	0	2.78	1	Inf	0.0249284024755085	Inf
chr4	19435825	27373359	0	0	0	0	0	1	0	0	Inf
chr4	27373359	28169195	0	1	0	2.86	-2.86	0.492957746478873	0	0	37.9171713058099
chr4	28169195	28181372	1	1	2.78	2.86	-0.0800000000000001	1	0.971818977979115	0.0120435103940175	78.422351246068
chr4	28181372	28194053	2	1	5.56	2.86	2.7	1	1.98123533145014	0.0987851618234858	121.317934765198
chr4	28194053	28198252	3	1	8.33	2.86	5.47	0.614206981016534	3.04590627209325	0.231100354169514	166.793577353391
chr4	28198252	28277932	3	2	8.33	5.71	2.62	1	1.49154381095433	0.159897432906642	18.9412075903382
chr4	28277932	30835063	0	0	0	0	0	1	0	0	Inf
chr4	30835063	31018372	0	1	0	2.86	-2.86	0.492957746478873	0	0	37.9171713058099
chr4	31018372	31244798	0	0	0	0	0	1	0	0	Inf
chr4	31244798	31312415	0	1	0	2.86	-2.86	0.492957746478873	0	0	37.9171713058099
chr4	31312415	31368008	1	1	2.78	2.86	-0.0800000000000001	1	0.971818977979115	0.0120435103940175	78.422351246068
chr4	31368008	31372055	1	0	2.78	0	2.78	1	Inf	0.0249284024755085	Inf
chr4	31372055	31789801	0	0	0	0	0	1	0	0	Inf
chr4	31789801	31983797	1	0	2.78	0	2.78	1	Inf	0.0249284024755085	Inf
chr4	31983797	32275999	0	0	0	0	0	1	0	0	Inf
chr4	32275999	32437081	0	1	0	2.86	-2.86	0.492957746478873	0	0	37.9171713058099
chr4	32437081	32584688	0	0	0	0	0	1	0	0	Inf
chr4	32584688	33168996	0	1	0	2.86	-2.86	0.492957746478873	0	0	37.9171713058099
chr4	33168996	33210722	0	0	0	0	0	1	0	0	Inf
chr4	33210722	33277135	1	0	2.78	0	2.78	1	Inf	0.0249284024755085	Inf
chr4	33277135	33376313	2	0	5.56	0	5.56	0.492957746478873	Inf	0.183355473675898	Inf
chr4	33376313	33387276	1	0	2.78	0	2.78	1	Inf	0.0249284024755085	Inf
chr4	33387276	34015476	1	0	2.78	0	2.78	1	Inf	0.0249284024755085	Inf
chr4	34015476	34126057	1	1	2.78	2.86	-0.0800000000000001	1	0.971818977979115	0.0120435103940175	78.422351246068
chr4	34126057	34207520	2	2	5.56	5.71	-0.15	1	0.970989459292116	0.0667689241715733	14.12046751773
chr4	34207520	34346958	2	2	5.56	5.71	-0.15	1	0.970989459292116	0.0667689241715733	14.12046751773
chr4	34346958	34348893	1	1	2.78	2.86	-0.0800000000000001	1	0.971818977979115	0.0120435103940175	78.422351246068
chr4	34348893	34543154	0	1	0	2.86	-2.86	0.492957746478873	0	0	37.9171713058099
chr4	34543154	34756923	0	2	0	5.71	-5.71	0.23943661971831	0	0	5.15089165288386
chr4	34756923	34761674	0	3	0	8.57	-8.57	0.114513165952235	0	0	2.31044002532908
chr4	34761674	34765389	1	3	2.78	8.57	-5.79	0.357011635027557	0.309535223935198	0.00565262673830883	4.07954080023825
chr4	34765389	34765728	2	5	5.56	14.29	-8.73	0.260319768157189	0.35795419025528	0.0318683371810072	2.38501193378822
chr4	34765728	34771911	3	5	8.33	14.29	-5.96	0.478182829317541	0.550092205427806	0.0786435713455224	3.10768609675551
chr4	34771911	34776188	3	7	8.33	20	-11.67	0.188678820790766	0.368742409047384	0.0562554549332934	1.80471469624657
chr4	34776188	34778911	9	11	25	31.43	-6.43	0.604715380138393	0.730559690012627	0.22442002874763	2.32330691512606
chr4	34778911	34827299	9	12	25	34.29	-9.29	0.44324290470473	0.642968000352543	0.199452830511572	2.00804959351793
chr4	34827299	34829893	8	11	22.22	31.43	-9.21	0.430427628876662	0.627571799969493	0.185565706250378	2.0394924100547
chr4	34829893	34829938	8	11	22.22	31.43	-9.21	0.430427628876662	0.627571799969493	0.185565706250378	2.0394924100547
chr4	34829938	34829976	8	9	22.22	25.71	-3.49	0.786084717925075	0.827635773228269	0.237858650538394	2.83108853898939
chr4	34829976	34830911	6	8	16.67	22.86	-6.19	0.562762990166328	0.678758857286803	0.170296741406061	2.56226650354404
chr4	34830911	34833715	6	6	16.67	17.14	-0.469999999999999	1	0.967117825865835	0.229054690702664	4.08239536116235
chr4	34833715	34841463	5	3	13.89	8.57	5.32	0.710101571843079	1.70749109272164	0.302222986488262	11.9414137423611
chr4	34841463	34842482	5	2	13.89	5.71	8.18	0.428987944539397	2.62646640167546	0.394228640504547	29.5005259959683
chr4	34842482	34845629	4	2	11.11	5.71	5.4	0.673707396879656	2.04215494105879	0.270856827605303	24.0587693564094
chr4	34845629	34860191	3	2	8.33	5.71	2.62	1	1.49154381095433	0.159897432906642	18.9412075903382
chr4	34860191	34866174	3	1	8.33	2.86	5.47	0.614206981016534	3.04590627209325	0.231100354169514	166.793577353391
chr4	34866174	34867178	4	1	11.11	2.86	8.25	0.357011635027557	4.17394926034984	0.385996925369264	215.088023213298
chr4	34867178	35026621	4	1	11.11	2.86	8.25	0.357011635027557	4.17394926034984	0.385996925369264	215.088023213298
chr4	35026621	35042497	4	0	11.11	0	11.11	0.114513165952235	Inf	0.66441255324733	Inf
chr4	35042497	35149594	3	0	8.33	0	8.33	0.23943661971831	Inf	0.408425449172773	Inf
chr4	35149594	35156763	3	0	8.33	0	8.33	0.23943661971831	Inf	0.408425449172773	Inf
chr4	35156763	35212598	2	0	5.56	0	5.56	0.492957746478873	Inf	0.183355473675898	Inf
chr4	35212598	35225733	2	1	5.56	2.86	2.7	1	1.98123533145014	0.0987851618234858	121.317934765198
chr4	35225733	35250303	3	1	8.33	2.86	5.47	0.614206981016534	3.04590627209325	0.231100354169514	166.793577353391
chr4	35250303	35273686	3	1	8.33	2.86	5.47	0.614206981016534	3.04590627209325	0.231100354169514	166.793577353391
chr4	35273686	35404095	3	2	8.33	5.71	2.62	1	1.49154381095433	0.159897432906642	18.9412075903382
chr4	35404095	35415643	4	4	11.11	11.43	-0.32	1	0.969174743411851	0.164949539036862	5.69565612435485
chr4	35415643	35442556	5	4	13.89	11.43	2.46	1	1.24608440479419	0.242485335615073	6.90581566413616
chr4	35442556	35472556	7	4	19.44	11.43	8.01	0.514075015660779	1.85441691917432	0.418913196819917	9.57667879720766
chr4	35472556	35530126	8	4	22.22	11.43	10.79	0.34337537245028	2.18998599614047	0.517532388588746	11.0577538993314
chr4	35530126	35530900	8	4	22.22	11.43	10.79	0.34337537245028	2.18998599614047	0.517532388588746	11.0577538993314
chr4	35530900	35571649	5	3	13.89	8.57	5.32	0.710101571843079	1.70749109272164	0.302222986488262	11.9414137423611
chr4	35571649	35694663	3	2	8.33	5.71	2.62	1	1.49154381095433	0.159897432906642	18.9412075903382
chr4	35694663	35700326	3	2	8.33	5.71	2.62	1	1.49154381095433	0.159897432906642	18.9412075903382
chr4	35700326	35807928	3	1	8.33	2.86	5.47	0.614206981016534	3.04590627209325	0.231100354169514	166.793577353391
chr4	35807928	35876627	3	0	8.33	0	8.33	0.23943661971831	Inf	0.408425449172773	Inf
chr4	35876627	36018293	2	0	5.56	0	5.56	0.492957746478873	Inf	0.183355473675898	Inf
chr4	36018293	36117678	1	0	2.78	0	2.78	1	Inf	0.0249284024755085	Inf
chr4	36117678	41484507	0	0	0	0	0	1	0	0	Inf
chr4	41484507	41620596	0	1	0	2.86	-2.86	0.492957746478873	0	0	37.9171713058099
chr4	41620596	41974322	0	0	0	0	0	1	0	0	Inf
chr4	41974322	41977489	1	0	2.78	0	2.78	1	Inf	0.0249284024755085	Inf
chr4	41977489	42108227	2	0	5.56	0	5.56	0.492957746478873	Inf	0.183355473675898	Inf
chr4	42108227	42796564	0	0	0	0	0	1	0	0	Inf
chr4	42796564	42843621	0	1	0	2.86	-2.86	0.492957746478873	0	0	37.9171713058099
chr4	42843621	46717877	0	0	0	0	0	1	0	0	Inf
chr4	46717877	47205408	1	0	2.78	0	2.78	1	Inf	0.0249284024755085	Inf
chr4	47205408	52685687	0	0	0	0	0	1	0	0	Inf
chr4	52685687	52897133	1	0	2.78	0	2.78	1	Inf	0.0249284024755085	Inf
chr4	52897133	53347134	0	0	0	0	0	1	0	0	Inf
chr4	53347134	54051898	0	1	0	2.86	-2.86	0.492957746478873	0	0	37.9171713058099
chr4	54051898	54171911	1	1	2.78	2.86	-0.0800000000000001	1	0.971818977979115	0.0120435103940175	78.422351246068
chr4	54171911	54235522	1	0	2.78	0	2.78	1	Inf	0.0249284024755085	Inf
chr4	54235522	54471506	0	0	0	0	0	1	0	0	Inf
chr4	54471506	54548363	0	1	0	2.86	-2.86	0.492957746478873	0	0	37.9171713058099
chr4	54548363	57569248	0	0	0	0	0	1	0	0	Inf
chr4	57569248	58416996	0	1	0	2.86	-2.86	0.492957746478873	0	0	37.9171713058099
chr4	58416996	59259976	0	0	0	0	0	1	0	0	Inf
chr4	59259976	59419602	0	1	0	2.86	-2.86	0.492957746478873	0	0	37.9171713058099
chr4	59419602	59983673	0	0	0	0	0	1	0	0	Inf
chr4	59983673	59998294	1	0	2.78	0	2.78	1	Inf	0.0249284024755085	Inf
chr4	59998294	60016092	2	0	5.56	0	5.56	0.492957746478873	Inf	0.183355473675898	Inf
chr4	60016092	60039390	2	1	5.56	2.86	2.7	1	1.98123533145014	0.0987851618234858	121.317934765198
chr4	60039390	60097247	3	1	8.33	2.86	5.47	0.614206981016534	3.04590627209325	0.231100354169514	166.793577353391
chr4	60097247	60104250	2	0	5.56	0	5.56	0.492957746478873	Inf	0.183355473675898	Inf
chr4	60104250	60156909	1	0	2.78	0	2.78	1	Inf	0.0249284024755085	Inf
chr4	60156909	60185890	2	0	5.56	0	5.56	0.492957746478873	Inf	0.183355473675898	Inf
chr4	60185890	60326084	1	0	2.78	0	2.78	1	Inf	0.0249284024755085	Inf
chr4	60326084	61310545	0	0	0	0	0	1	0	0	Inf
chr4	61310545	61410187	1	0	2.78	0	2.78	1	Inf	0.0249284024755085	Inf
chr4	61410187	62162008	0	0	0	0	0	1	0	0	Inf
chr4	62162008	62257871	0	1	0	2.86	-2.86	0.492957746478873	0	0	37.9171713058099
chr4	62257871	62452587	0	0	0	0	0	1	0	0	Inf
chr4	62452587	62848006	0	1	0	2.86	-2.86	0.492957746478873	0	0	37.9171713058099
chr4	62848006	63082480	1	1	2.78	2.86	-0.0800000000000001	1	0.971818977979115	0.0120435103940175	78.422351246068
chr4	63082480	63083441	1	2	2.78	5.71	-2.93	0.614206981016534	0.476293222585017	0.00777852251929019	9.55257413461097
chr4	63083441	63236166	1	1	2.78	2.86	-0.0800000000000001	1	0.971818977979115	0.0120435103940175	78.422351246068
chr4	63236166	63575470	1	0	2.78	0	2.78	1	Inf	0.0249284024755085	Inf
chr4	63575470	63703773	1	0	2.78	0	2.78	1	Inf	0.0249284024755085	Inf
chr4	63703773	64342089	1	0	2.78	0	2.78	1	Inf	0.0249284024755085	Inf
chr4	64342089	64673111	0	0	0	0	0	1	0	0	Inf
chr4	64673111	64695705	0	1	0	2.86	-2.86	0.492957746478873	0	0	37.9171713058099
chr4	64695705	64712345	1	2	2.78	5.71	-2.93	0.614206981016534	0.476293222585017	0.00777852251929019	9.55257413461097
chr4	64712345	64724355	2	2	5.56	5.71	-0.15	1	0.970989459292116	0.0667689241715733	14.12046751773
chr4	64724355	64734956	2	1	5.56	2.86	2.7	1	1.98123533145014	0.0987851618234858	121.317934765198
chr4	64734956	64739596	2	2	5.56	5.71	-0.15	1	0.970989459292116	0.0667689241715733	14.12046751773
chr4	64739596	64795818	3	2	8.33	5.71	2.62	1	1.49154381095433	0.159897432906642	18.9412075903382
chr4	64795818	64798603	2	2	5.56	5.71	-0.15	1	0.970989459292116	0.0667689241715733	14.12046751773
chr4	64798603	64897894	2	1	5.56	2.86	2.7	1	1.98123533145014	0.0987851618234858	121.317934765198
chr4	64897894	64907367	3	1	8.33	2.86	5.47	0.614206981016534	3.04590627209325	0.231100354169514	166.793577353391
chr4	64907367	65475066	1	0	2.78	0	2.78	1	Inf	0.0249284024755085	Inf
chr4	65475066	65475770	1	1	2.78	2.86	-0.0800000000000001	1	0.971818977979115	0.0120435103940175	78.422351246068
chr4	65475770	65522766	1	1	2.78	2.86	-0.0800000000000001	1	0.971818977979115	0.0120435103940175	78.422351246068
chr4	65522766	65561918	1	2	2.78	5.71	-2.93	0.614206981016534	0.476293222585017	0.00777852251929019	9.55257413461097
chr4	65561918	65602467	1	1	2.78	2.86	-0.0800000000000001	1	0.971818977979115	0.0120435103940175	78.422351246068
chr4	65602467	66400488	0	1	0	2.86	-2.86	0.492957746478873	0	0	37.9171713058099
chr4	66400488	66570115	0	1	0	2.86	-2.86	0.492957746478873	0	0	37.9171713058099
chr4	66570115	66673641	0	1	0	2.86	-2.86	0.492957746478873	0	0	37.9171713058099
chr4	66673641	66706104	1	1	2.78	2.86	-0.0800000000000001	1	0.971818977979115	0.0120435103940175	78.422351246068
chr4	66706104	66710219	2	1	5.56	2.86	2.7	1	1.98123533145014	0.0987851618234858	121.317934765198
chr4	66710219	66760140	3	1	8.33	2.86	5.47	0.614206981016534	3.04590627209325	0.231100354169514	166.793577353391
chr4	66760140	66811251	2	1	5.56	2.86	2.7	1	1.98123533145014	0.0987851618234858	121.317934765198
chr4	66811251	66813112	1	1	2.78	2.86	-0.0800000000000001	1	0.971818977979115	0.0120435103940175	78.422351246068
chr4	66813112	67138452	0	1	0	2.86	-2.86	0.492957746478873	0	0	37.9171713058099
chr4	67138452	67223262	0	0	0	0	0	1	0	0	Inf
chr4	67223262	67820365	0	1	0	2.86	-2.86	0.492957746478873	0	0	37.9171713058099
chr4	67820365	68191020	0	0	0	0	0	1	0	0	Inf
chr4	68191020	68360967	1	0	2.78	0	2.78	1	Inf	0.0249284024755085	Inf
chr4	68360967	68427800	1	0	2.78	0	2.78	1	Inf	0.0249284024755085	Inf
chr4	68427800	68609952	1	1	2.78	2.86	-0.0800000000000001	1	0.971818977979115	0.0120435103940175	78.422351246068
chr4	68609952	68674624	1	0	2.78	0	2.78	1	Inf	0.0249284024755085	Inf
chr4	68674624	68738677	2	0	5.56	0	5.56	0.492957746478873	Inf	0.183355473675898	Inf
chr4	68738677	69120994	1	0	2.78	0	2.78	1	Inf	0.0249284024755085	Inf
chr4	69120994	69226848	0	0	0	0	0	1	0	0	Inf
chr4	69226848	69363816	0	1	0	2.86	-2.86	0.492957746478873	0	0	37.9171713058099
chr4	69363816	69373472	0	2	0	5.71	-5.71	0.23943661971831	0	0	5.15089165288386
chr4	69373472	69497225	5	2	13.89	5.71	8.18	0.428987944539397	2.62646640167546	0.394228640504547	29.5005259959683
chr4	69497225	69505725	3	2	8.33	5.71	2.62	1	1.49154381095433	0.159897432906642	18.9412075903382
chr4	69505725	69564117	3	1	8.33	2.86	5.47	0.614206981016534	3.04590627209325	0.231100354169514	166.793577353391
chr4	69564117	69586872	1	1	2.78	2.86	-0.0800000000000001	1	0.971818977979115	0.0120435103940175	78.422351246068
chr4	69586872	69613960	1	2	2.78	5.71	-2.93	0.614206981016534	0.476293222585017	0.00777852251929019	9.55257413461097
chr4	69613960	70125577	0	1	0	2.86	-2.86	0.492957746478873	0	0	37.9171713058099
chr4	70125577	70241009	1	2	2.78	5.71	-2.93	0.614206981016534	0.476293222585017	0.00777852251929019	9.55257413461097
chr4	70241009	70296191	1	2	2.78	5.71	-2.93	0.614206981016534	0.476293222585017	0.00777852251929019	9.55257413461097
chr4	70296191	70387276	1	1	2.78	2.86	-0.0800000000000001	1	0.971818977979115	0.0120435103940175	78.422351246068
chr4	70387276	70389601	2	1	5.56	2.86	2.7	1	1.98123533145014	0.0987851618234858	121.317934765198
chr4	70389601	70432445	2	1	5.56	2.86	2.7	1	1.98123533145014	0.0987851618234858	121.317934765198
chr4	70432445	70438442	1	1	2.78	2.86	-0.0800000000000001	1	0.971818977979115	0.0120435103940175	78.422351246068
chr4	70438442	70443308	0	1	0	2.86	-2.86	0.492957746478873	0	0	37.9171713058099
chr4	70443308	70448502	0	0	0	0	0	1	0	0	Inf
chr4	70448502	70579137	0	1	0	2.86	-2.86	0.492957746478873	0	0	37.9171713058099
chr4	70579137	71893845	0	0	0	0	0	1	0	0	Inf
chr4	71893845	72015816	1	0	2.78	0	2.78	1	Inf	0.0249284024755085	Inf
chr4	72015816	72059485	0	0	0	0	0	1	0	0	Inf
chr4	72059485	72265064	1	0	2.78	0	2.78	1	Inf	0.0249284024755085	Inf
chr4	72265064	73149111	0	0	0	0	0	1	0	0	Inf
chr4	73149111	73293051	1	0	2.78	0	2.78	1	Inf	0.0249284024755085	Inf
chr4	73293051	76301856	0	0	0	0	0	1	0	0	Inf
chr4	76301856	76830177	1	0	2.78	0	2.78	1	Inf	0.0249284024755085	Inf
chr4	76830177	76932990	0	0	0	0	0	1	0	0	Inf
chr4	76932990	76999641	1	0	2.78	0	2.78	1	Inf	0.0249284024755085	Inf
chr4	76999641	78160622	0	0	0	0	0	1	0	0	Inf
chr4	78160622	78179567	1	0	2.78	0	2.78	1	Inf	0.0249284024755085	Inf
chr4	78179567	78195755	1	1	2.78	2.86	-0.0800000000000001	1	0.971818977979115	0.0120435103940175	78.422351246068
chr4	78195755	78237431	2	1	5.56	2.86	2.7	1	1.98123533145014	0.0987851618234858	121.317934765198
chr4	78237431	78267651	2	0	5.56	0	5.56	0.492957746478873	Inf	0.183355473675898	Inf
chr4	78267651	78342543	1	0	2.78	0	2.78	1	Inf	0.0249284024755085	Inf
chr4	78342543	78424978	0	0	0	0	0	1	0	0	Inf
chr4	78424978	78966209	1	0	2.78	0	2.78	1	Inf	0.0249284024755085	Inf
chr4	78966209	79443843	1	0	2.78	0	2.78	1	Inf	0.0249284024755085	Inf
chr4	79443843	79458867	2	0	5.56	0	5.56	0.492957746478873	Inf	0.183355473675898	Inf
chr4	79458867	79468144	3	0	8.33	0	8.33	0.23943661971831	Inf	0.408425449172773	Inf
chr4	79468144	79511536	3	0	8.33	0	8.33	0.23943661971831	Inf	0.408425449172773	Inf
chr4	79511536	79533122	2	0	5.56	0	5.56	0.492957746478873	Inf	0.183355473675898	Inf
chr4	79533122	80192205	2	0	5.56	0	5.56	0.492957746478873	Inf	0.183355473675898	Inf
chr4	80192205	80322794	2	0	5.56	0	5.56	0.492957746478873	Inf	0.183355473675898	Inf
chr4	80322794	80394497	2	0	5.56	0	5.56	0.492957746478873	Inf	0.183355473675898	Inf
chr4	80394497	80547506	2	0	5.56	0	5.56	0.492957746478873	Inf	0.183355473675898	Inf
chr4	80547506	80806517	1	0	2.78	0	2.78	1	Inf	0.0249284024755085	Inf
chr4	80806517	80930333	1	0	2.78	0	2.78	1	Inf	0.0249284024755085	Inf
chr4	80930333	82652698	0	0	0	0	0	1	0	0	Inf
chr4	82652698	82907545	1	0	2.78	0	2.78	1	Inf	0.0249284024755085	Inf
chr4	82907545	83662316	0	0	0	0	0	1	0	0	Inf
chr4	83662316	83701115	1	0	2.78	0	2.78	1	Inf	0.0249284024755085	Inf
chr4	83701115	84147247	2	0	5.56	0	5.56	0.492957746478873	Inf	0.183355473675898	Inf
chr4	84147247	84258778	2	1	5.56	2.86	2.7	1	1.98123533145014	0.0987851618234858	121.317934765198
chr4	84258778	84261276	1	1	2.78	2.86	-0.0800000000000001	1	0.971818977979115	0.0120435103940175	78.422351246068
chr4	84261276	84457854	1	0	2.78	0	2.78	1	Inf	0.0249284024755085	Inf
chr4	84457854	91338835	0	0	0	0	0	1	0	0	Inf
chr4	91338835	91617914	0	1	0	2.86	-2.86	0.492957746478873	0	0	37.9171713058099
chr4	91617914	91762689	0	0	0	0	0	1	0	0	Inf
chr4	91762689	91909734	1	0	2.78	0	2.78	1	Inf	0.0249284024755085	Inf
chr4	91909734	91938066	2	0	5.56	0	5.56	0.492957746478873	Inf	0.183355473675898	Inf
chr4	91938066	92075554	1	0	2.78	0	2.78	1	Inf	0.0249284024755085	Inf
chr4	92075554	92194291	1	0	2.78	0	2.78	1	Inf	0.0249284024755085	Inf
chr4	92194291	92242477	1	1	2.78	2.86	-0.0800000000000001	1	0.971818977979115	0.0120435103940175	78.422351246068
chr4	92242477	92368370	0	1	0	2.86	-2.86	0.492957746478873	0	0	37.9171713058099
chr4	92368370	92431413	0	0	0	0	0	1	0	0	Inf
chr4	92431413	92528316	0	1	0	2.86	-2.86	0.492957746478873	0	0	37.9171713058099
chr4	92528316	93358069	0	0	0	0	0	1	0	0	Inf
chr4	93358069	93694041	1	0	2.78	0	2.78	1	Inf	0.0249284024755085	Inf
chr4	93694041	96555042	0	0	0	0	0	1	0	0	Inf
chr4	96555042	97528780	1	0	2.78	0	2.78	1	Inf	0.0249284024755085	Inf
chr4	97528780	97647030	0	0	0	0	0	1	0	0	Inf
chr4	97647030	97797891	1	0	2.78	0	2.78	1	Inf	0.0249284024755085	Inf
chr4	97797891	98800126	0	0	0	0	0	1	0	0	Inf
chr4	98800126	98836056	0	1	0	2.86	-2.86	0.492957746478873	0	0	37.9171713058099
chr4	98836056	98893344	1	1	2.78	2.86	-0.0800000000000001	1	0.971818977979115	0.0120435103940175	78.422351246068
chr4	98893344	98893598	1	2	2.78	5.71	-2.93	0.614206981016534	0.476293222585017	0.00777852251929019	9.55257413461097
chr4	98893598	99024697	2	3	5.56	8.57	-3.01	0.673707396879656	0.631553326711683	0.0497270173932884	5.89114934397757
chr4	99024697	99037922	2	2	5.56	5.71	-0.15	1	0.970989459292116	0.0667689241715733	14.12046751773
chr4	99037922	99074285	1	2	2.78	5.71	-2.93	0.614206981016534	0.476293222585017	0.00777852251929019	9.55257413461097
chr4	99074285	99077251	0	1	0	2.86	-2.86	0.492957746478873	0	0	37.9171713058099
chr4	99077251	99465653	0	0	0	0	0	1	0	0	Inf
chr4	99465653	99552410	1	0	2.78	0	2.78	1	Inf	0.0249284024755085	Inf
chr4	99552410	99985886	1	0	2.78	0	2.78	1	Inf	0.0249284024755085	Inf
chr4	99985886	104430236	0	0	0	0	0	1	0	0	Inf
chr4	104430236	104946451	1	0	2.78	0	2.78	1	Inf	0.0249284024755085	Inf
chr4	104946451	105151758	2	0	5.56	0	5.56	0.492957746478873	Inf	0.183355473675898	Inf
chr4	105151758	105248082	1	0	2.78	0	2.78	1	Inf	0.0249284024755085	Inf
chr4	105248082	105374546	1	0	2.78	0	2.78	1	Inf	0.0249284024755085	Inf
chr4	105374546	105898322	1	0	2.78	0	2.78	1	Inf	0.0249284024755085	Inf
chr4	105898322	106504029	0	0	0	0	0	1	0	0	Inf
chr4	106504029	106679725	1	0	2.78	0	2.78	1	Inf	0.0249284024755085	Inf
chr4	106679725	107192059	2	0	5.56	0	5.56	0.492957746478873	Inf	0.183355473675898	Inf
chr4	107192059	107297641	1	0	2.78	0	2.78	1	Inf	0.0249284024755085	Inf
chr4	107297641	107377357	1	0	2.78	0	2.78	1	Inf	0.0249284024755085	Inf
chr4	107377357	108873673	0	0	0	0	0	1	0	0	Inf
chr4	108873673	109008469	0	1	0	2.86	-2.86	0.492957746478873	0	0	37.9171713058099
chr4	109008469	109480460	0	1	0	2.86	-2.86	0.492957746478873	0	0	37.9171713058099
chr4	109480460	109627994	1	1	2.78	2.86	-0.0800000000000001	1	0.971818977979115	0.0120435103940175	78.422351246068
chr4	109627994	109859327	0	1	0	2.86	-2.86	0.492957746478873	0	0	37.9171713058099
chr4	109859327	109927869	0	0	0	0	0	1	0	0	Inf
chr4	109927869	110057779	1	0	2.78	0	2.78	1	Inf	0.0249284024755085	Inf
chr4	110057779	115154159	0	0	0	0	0	1	0	0	Inf
chr4	115154159	115155735	1	0	2.78	0	2.78	1	Inf	0.0249284024755085	Inf
chr4	115155735	115183202	2	0	5.56	0	5.56	0.492957746478873	Inf	0.183355473675898	Inf
chr4	115183202	116009865	0	0	0	0	0	1	0	0	Inf
chr4	116009865	116108481	0	1	0	2.86	-2.86	0.492957746478873	0	0	37.9171713058099
chr4	116108481	116221793	0	0	0	0	0	1	0	0	Inf
chr4	116221793	116396689	1	0	2.78	0	2.78	1	Inf	0.0249284024755085	Inf
chr4	116396689	116534914	0	0	0	0	0	1	0	0	Inf
chr4	116534914	117404810	1	0	2.78	0	2.78	1	Inf	0.0249284024755085	Inf
chr4	117404810	117526026	1	0	2.78	0	2.78	1	Inf	0.0249284024755085	Inf
chr4	117526026	118375706	0	0	0	0	0	1	0	0	Inf
chr4	118375706	118428717	0	1	0	2.86	-2.86	0.492957746478873	0	0	37.9171713058099
chr4	118428717	118862352	0	0	0	0	0	1	0	0	Inf
chr4	118862352	119042493	1	0	2.78	0	2.78	1	Inf	0.0249284024755085	Inf
chr4	119042493	127744074	0	0	0	0	0	1	0	0	Inf
chr4	127744074	127925519	0	1	0	2.86	-2.86	0.492957746478873	0	0	37.9171713058099
chr4	127925519	128949126	0	0	0	0	0	1	0	0	Inf
chr4	128949126	129165920	0	1	0	2.86	-2.86	0.492957746478873	0	0	37.9171713058099
chr4	129165920	132007995	0	0	0	0	0	1	0	0	Inf
chr4	132007995	132246406	1	0	2.78	0	2.78	1	Inf	0.0249284024755085	Inf
chr4	132246406	132414280	1	0	2.78	0	2.78	1	Inf	0.0249284024755085	Inf
chr4	132414280	132904537	1	0	2.78	0	2.78	1	Inf	0.0249284024755085	Inf
chr4	132904537	132958543	1	1	2.78	2.86	-0.0800000000000001	1	0.971818977979115	0.0120435103940175	78.422351246068
chr4	132958543	132988008	2	1	5.56	2.86	2.7	1	1.98123533145014	0.0987851618234858	121.317934765198
chr4	132988008	133066205	1	1	2.78	2.86	-0.0800000000000001	1	0.971818977979115	0.0120435103940175	78.422351246068
chr4	133066205	133073470	0	1	0	2.86	-2.86	0.492957746478873	0	0	37.9171713058099
chr4	133073470	134442429	0	0	0	0	0	1	0	0	Inf
chr4	134442429	134617451	0	1	0	2.86	-2.86	0.492957746478873	0	0	37.9171713058099
chr4	134617451	134637600	1	1	2.78	2.86	-0.0800000000000001	1	0.971818977979115	0.0120435103940175	78.422351246068
chr4	134637600	134729211	1	1	2.78	2.86	-0.0800000000000001	1	0.971818977979115	0.0120435103940175	78.422351246068
chr4	134729211	135070091	1	0	2.78	0	2.78	1	Inf	0.0249284024755085	Inf
chr4	135070091	135289501	1	1	2.78	2.86	-0.0800000000000001	1	0.971818977979115	0.0120435103940175	78.422351246068
chr4	135289501	135423054	1	2	2.78	5.71	-2.93	0.614206981016534	0.476293222585017	0.00777852251929019	9.55257413461097
chr4	135423054	135426941	0	2	0	5.71	-5.71	0.23943661971831	0	0	5.15089165288386
chr4	135426941	135949696	0	1	0	2.86	-2.86	0.492957746478873	0	0	37.9171713058099
chr4	135949696	136022182	0	1	0	2.86	-2.86	0.492957746478873	0	0	37.9171713058099
chr4	136022182	136070170	0	2	0	5.71	-5.71	0.23943661971831	0	0	5.15089165288386
chr4	136070170	136229337	1	2	2.78	5.71	-2.93	0.614206981016534	0.476293222585017	0.00777852251929019	9.55257413461097
chr4	136229337	137830097	0	0	0	0	0	1	0	0	Inf
chr4	137830097	137949170	0	1	0	2.86	-2.86	0.492957746478873	0	0	37.9171713058099
chr4	137949170	140676695	0	0	0	0	0	1	0	0	Inf
chr4	140676695	140749211	1	0	2.78	0	2.78	1	Inf	0.0249284024755085	Inf
chr4	140749211	141981838	0	0	0	0	0	1	0	0	Inf
chr4	141981838	142096269	0	1	0	2.86	-2.86	0.492957746478873	0	0	37.9171713058099
chr4	142096269	142363360	0	0	0	0	0	1	0	0	Inf
chr4	142363360	142820959	1	0	2.78	0	2.78	1	Inf	0.0249284024755085	Inf
chr4	142820959	142907187	1	1	2.78	2.86	-0.0800000000000001	1	0.971818977979115	0.0120435103940175	78.422351246068
chr4	142907187	142969991	0	1	0	2.86	-2.86	0.492957746478873	0	0	37.9171713058099
chr4	142969991	143920499	0	0	0	0	0	1	0	0	Inf
chr4	143920499	143935442	0	1	0	2.86	-2.86	0.492957746478873	0	0	37.9171713058099
chr4	143935442	144036620	1	1	2.78	2.86	-0.0800000000000001	1	0.971818977979115	0.0120435103940175	78.422351246068
chr4	144036620	144127798	0	1	0	2.86	-2.86	0.492957746478873	0	0	37.9171713058099
chr4	144127798	144650712	0	0	0	0	0	1	0	0	Inf
chr4	144650712	144740825	1	0	2.78	0	2.78	1	Inf	0.0249284024755085	Inf
chr4	144740825	145226787	0	0	0	0	0	1	0	0	Inf
chr4	145226787	145413574	1	0	2.78	0	2.78	1	Inf	0.0249284024755085	Inf
chr4	145413574	146809105	0	0	0	0	0	1	0	0	Inf
chr4	146809105	147000825	1	0	2.78	0	2.78	1	Inf	0.0249284024755085	Inf
chr4	147000825	152589857	0	0	0	0	0	1	0	0	Inf
chr4	152589857	152591636	0	1	0	2.86	-2.86	0.492957746478873	0	0	37.9171713058099
chr4	152591636	152593395	0	2	0	5.71	-5.71	0.23943661971831	0	0	5.15089165288386
chr4	152593395	152657468	1	2	2.78	5.71	-2.93	0.614206981016534	0.476293222585017	0.00777852251929019	9.55257413461097
chr4	152657468	152711189	1	1	2.78	2.86	-0.0800000000000001	1	0.971818977979115	0.0120435103940175	78.422351246068
chr4	152711189	152731268	1	1	2.78	2.86	-0.0800000000000001	1	0.971818977979115	0.0120435103940175	78.422351246068
chr4	152731268	152888462	1	0	2.78	0	2.78	1	Inf	0.0249284024755085	Inf
chr4	152888462	152968363	1	1	2.78	2.86	-0.0800000000000001	1	0.971818977979115	0.0120435103940175	78.422351246068
chr4	152968363	153095635	1	2	2.78	5.71	-2.93	0.614206981016534	0.476293222585017	0.00777852251929019	9.55257413461097
chr4	153095635	153113513	0	2	0	5.71	-5.71	0.23943661971831	0	0	5.15089165288386
chr4	153113513	153784406	0	1	0	2.86	-2.86	0.492957746478873	0	0	37.9171713058099
chr4	153784406	158442244	0	0	0	0	0	1	0	0	Inf
chr4	158442244	158491389	0	1	0	2.86	-2.86	0.492957746478873	0	0	37.9171713058099
chr4	158491389	158561132	1	1	2.78	2.86	-0.0800000000000001	1	0.971818977979115	0.0120435103940175	78.422351246068
chr4	158561132	158591088	1	0	2.78	0	2.78	1	Inf	0.0249284024755085	Inf
chr4	158591088	161041003	0	0	0	0	0	1	0	0	Inf
chr4	161041003	161088632	1	0	2.78	0	2.78	1	Inf	0.0249284024755085	Inf
chr4	161088632	161945271	0	0	0	0	0	1	0	0	Inf
chr4	161945271	162008501	0	1	0	2.86	-2.86	0.492957746478873	0	0	37.9171713058099
chr4	162008501	162289972	0	0	0	0	0	1	0	0	Inf
chr4	162289972	162425925	1	0	2.78	0	2.78	1	Inf	0.0249284024755085	Inf
chr4	162425925	164918858	0	0	0	0	0	1	0	0	Inf
chr4	164918858	165043374	1	0	2.78	0	2.78	1	Inf	0.0249284024755085	Inf
chr4	165043374	165122778	2	0	5.56	0	5.56	0.492957746478873	Inf	0.183355473675898	Inf
chr4	165122778	165170778	1	0	2.78	0	2.78	1	Inf	0.0249284024755085	Inf
chr4	165170778	172033538	0	0	0	0	0	1	0	0	Inf
chr4	172033538	172077994	0	1	0	2.86	-2.86	0.492957746478873	0	0	37.9171713058099
chr4	172077994	172132336	0	2	0	5.71	-5.71	0.23943661971831	0	0	5.15089165288386
chr4	172132336	172177973	0	2	0	5.71	-5.71	0.23943661971831	0	0	5.15089165288386
chr4	172177973	172372115	0	1	0	2.86	-2.86	0.492957746478873	0	0	37.9171713058099
chr4	172372115	172508586	0	0	0	0	0	1	0	0	Inf
chr4	172508586	173042506	0	1	0	2.86	-2.86	0.492957746478873	0	0	37.9171713058099
chr4	173042506	173222255	0	1	0	2.86	-2.86	0.492957746478873	0	0	37.9171713058099
chr4	173222255	173337477	0	1	0	2.86	-2.86	0.492957746478873	0	0	37.9171713058099
chr4	173337477	173422335	0	0	0	0	0	1	0	0	Inf
chr4	173422335	174086616	1	0	2.78	0	2.78	1	Inf	0.0249284024755085	Inf
chr4	174086616	180053522	0	0	0	0	0	1	0	0	Inf
chr4	180053522	180098163	1	0	2.78	0	2.78	1	Inf	0.0249284024755085	Inf
chr4	180098163	180176741	1	1	2.78	2.86	-0.0800000000000001	1	0.971818977979115	0.0120435103940175	78.422351246068
chr4	180176741	180235453	0	1	0	2.86	-2.86	0.492957746478873	0	0	37.9171713058099
chr4	180235453	184928994	0	0	0	0	0	1	0	0	Inf
chr4	184928994	184947740	1	0	2.78	0	2.78	1	Inf	0.0249284024755085	Inf
chr4	184947740	184999727	1	1	2.78	2.86	-0.0800000000000001	1	0.971818977979115	0.0120435103940175	78.422351246068
chr4	184999727	185054107	0	1	0	2.86	-2.86	0.492957746478873	0	0	37.9171713058099
chr4	185054107	185950972	0	0	0	0	0	1	0	0	Inf
chr4	185950972	186038929	0	1	0	2.86	-2.86	0.492957746478873	0	0	37.9171713058099
chr4	186038929	186233053	0	2	0	5.71	-5.71	0.23943661971831	0	0	5.15089165288386
chr4	186233053	186472082	0	1	0	2.86	-2.86	0.492957746478873	0	0	37.9171713058099
chr4	186472082	189540695	0	0	0	0	0	1	0	0	Inf
chr4	189540695	190069260	0	1	0	2.86	-2.86	0.492957746478873	0	0	37.9171713058099
chr4	190069260	190156318	0	1	0	2.86	-2.86	0.492957746478873	0	0	37.9171713058099
chr4	190156318	191154276	0	1	0	2.86	-2.86	0.492957746478873	0	0	37.9171713058099
chr6	0	255812	1	1	2.78	2.86	-0.0800000000000001	1	0.971818977979115	0.0120435103940175	78.422351246068
chr6	255812	268720	2	1	5.56	2.86	2.7	1	1.98123533145014	0.0987851618234858	121.317934765198
chr6	268720	284200	2	2	5.56	5.71	-0.15	1	0.970989459292116	0.0667689241715733	14.12046751773
chr6	284200	364875	2	3	5.56	8.57	-3.01	0.673707396879656	0.631553326711683	0.0497270173932884	5.89114934397757
chr6	364875	375524	1	3	2.78	8.57	-5.79	0.357011635027557	0.309535223935198	0.00565262673830883	4.07954080023825
chr6	375524	381860	1	2	2.78	5.71	-2.93	0.614206981016534	0.476293222585017	0.00777852251929019	9.55257413461097
chr6	381860	404215	0	1	0	2.86	-2.86	0.492957746478873	0	0	37.9171713058099
chr6	404215	5135335	0	0	0	0	0	1	0	0	Inf
chr6	5135335	5652289	1	0	2.78	0	2.78	1	Inf	0.0249284024755085	Inf
chr6	5652289	8540740	0	0	0	0	0	1	0	0	Inf
chr6	8540740	8630489	0	1	0	2.86	-2.86	0.492957746478873	0	0	37.9171713058099
chr6	8630489	9525624	0	1	0	2.86	-2.86	0.492957746478873	0	0	37.9171713058099
chr6	9525624	9527199	0	2	0	5.71	-5.71	0.23943661971831	0	0	5.15089165288386
chr6	9527199	9584144	0	2	0	5.71	-5.71	0.23943661971831	0	0	5.15089165288386
chr6	9584144	9691845	0	1	0	2.86	-2.86	0.492957746478873	0	0	37.9171713058099
chr6	9691845	11127259	0	0	0	0	0	1	0	0	Inf
chr6	11127259	11339257	1	0	2.78	0	2.78	1	Inf	0.0249284024755085	Inf
chr6	11339257	12360030	0	0	0	0	0	1	0	0	Inf
chr6	12360030	13109565	0	1	0	2.86	-2.86	0.492957746478873	0	0	37.9171713058099
chr6	13109565	13859922	0	1	0	2.86	-2.86	0.492957746478873	0	0	37.9171713058099
chr6	13859922	24161852	0	0	0	0	0	1	0	0	Inf
chr6	24161852	24976394	0	1	0	2.86	-2.86	0.492957746478873	0	0	37.9171713058099
chr6	24976394	25094798	0	1	0	2.86	-2.86	0.492957746478873	0	0	37.9171713058099
chr6	25094798	25252924	0	1	0	2.86	-2.86	0.492957746478873	0	0	37.9171713058099
chr6	25252924	25353488	0	1	0	2.86	-2.86	0.492957746478873	0	0	37.9171713058099
chr6	25353488	25412517	0	0	0	0	0	1	0	0	Inf
chr6	25412517	26149031	0	1	0	2.86	-2.86	0.492957746478873	0	0	37.9171713058099
chr6	26149031	27072682	0	0	0	0	0	1	0	0	Inf
chr6	27072682	27302931	0	1	0	2.86	-2.86	0.492957746478873	0	0	37.9171713058099
chr6	27302931	27478976	0	2	0	5.71	-5.71	0.23943661971831	0	0	5.15089165288386
chr6	27478976	27486209	0	2	0	5.71	-5.71	0.23943661971831	0	0	5.15089165288386
chr6	27486209	28341811	0	1	0	2.86	-2.86	0.492957746478873	0	0	37.9171713058099
chr6	28341811	28441646	0	1	0	2.86	-2.86	0.492957746478873	0	0	37.9171713058099
chr6	28441646	28444116	0	2	0	5.71	-5.71	0.23943661971831	0	0	5.15089165288386
chr6	28444116	28642233	0	2	0	5.71	-5.71	0.23943661971831	0	0	5.15089165288386
chr6	28642233	28722749	0	2	0	5.71	-5.71	0.23943661971831	0	0	5.15089165288386
chr6	28722749	29225884	0	2	0	5.71	-5.71	0.23943661971831	0	0	5.15089165288386
chr6	29225884	29369432	0	1	0	2.86	-2.86	0.492957746478873	0	0	37.9171713058099
chr6	29369432	30071737	0	1	0	2.86	-2.86	0.492957746478873	0	0	37.9171713058099
chr6	30071737	30187672	0	1	0	2.86	-2.86	0.492957746478873	0	0	37.9171713058099
chr6	30187672	30368560	1	1	2.78	2.86	-0.0800000000000001	1	0.971818977979115	0.0120435103940175	78.422351246068
chr6	30368560	30436757	0	1	0	2.86	-2.86	0.492957746478873	0	0	37.9171713058099
chr6	30436757	30725135	0	2	0	5.71	-5.71	0.23943661971831	0	0	5.15089165288386
chr6	30725135	30800451	0	2	0	5.71	-5.71	0.23943661971831	0	0	5.15089165288386
chr6	30800451	30946012	0	1	0	2.86	-2.86	0.492957746478873	0	0	37.9171713058099
chr6	30946012	30961096	0	2	0	5.71	-5.71	0.23943661971831	0	0	5.15089165288386
chr6	30961096	31082825	0	2	0	5.71	-5.71	0.23943661971831	0	0	5.15089165288386
chr6	31082825	31098894	0	1	0	2.86	-2.86	0.492957746478873	0	0	37.9171713058099
chr6	31098894	31539266	0	1	0	2.86	-2.86	0.492957746478873	0	0	37.9171713058099
chr6	31539266	32760414	0	0	0	0	0	1	0	0	Inf
chr6	32760414	32890772	0	1	0	2.86	-2.86	0.492957746478873	0	0	37.9171713058099
chr6	32890772	35538978	0	0	0	0	0	1	0	0	Inf
chr6	35538978	35740454	0	1	0	2.86	-2.86	0.492957746478873	0	0	37.9171713058099
chr6	35740454	35772610	0	2	0	5.71	-5.71	0.23943661971831	0	0	5.15089165288386
chr6	35772610	35902251	0	2	0	5.71	-5.71	0.23943661971831	0	0	5.15089165288386
chr6	35902251	47888053	0	0	0	0	0	1	0	0	Inf
chr6	47888053	48393972	0	1	0	2.86	-2.86	0.492957746478873	0	0	37.9171713058099
chr6	48393972	51298354	0	0	0	0	0	1	0	0	Inf
chr6	51298354	51912437	1	0	2.78	0	2.78	1	Inf	0.0249284024755085	Inf
chr6	51912437	55294105	0	0	0	0	0	1	0	0	Inf
chr6	55294105	55335450	1	0	2.78	0	2.78	1	Inf	0.0249284024755085	Inf
chr6	55335450	55341645	1	1	2.78	2.86	-0.0800000000000001	1	0.971818977979115	0.0120435103940175	78.422351246068
chr6	55341645	55412722	1	2	2.78	5.71	-2.93	0.614206981016534	0.476293222585017	0.00777852251929019	9.55257413461097
chr6	55412722	55415672	0	2	0	5.71	-5.71	0.23943661971831	0	0	5.15089165288386
chr6	55415672	55433072	0	1	0	2.86	-2.86	0.492957746478873	0	0	37.9171713058099
chr6	55433072	56666286	0	0	0	0	0	1	0	0	Inf
chr6	56666286	57206256	1	0	2.78	0	2.78	1	Inf	0.0249284024755085	Inf
chr6	57206256	57959569	0	0	0	0	0	1	0	0	Inf
chr6	57959569	58111626	1	0	2.78	0	2.78	1	Inf	0.0249284024755085	Inf
chr6	58111626	58777385	2	0	5.56	0	5.56	0.492957746478873	Inf	0.183355473675898	Inf
chr6	58777385	66391261	0	0	0	0	0	1	0	0	Inf
chr6	66391261	66433489	1	0	2.78	0	2.78	1	Inf	0.0249284024755085	Inf
chr6	66433489	66737387	0	0	0	0	0	1	0	0	Inf
chr6	66737387	66914625	0	1	0	2.86	-2.86	0.492957746478873	0	0	37.9171713058099
chr6	66914625	66943829	1	1	2.78	2.86	-0.0800000000000001	1	0.971818977979115	0.0120435103940175	78.422351246068
chr6	66943829	67008548	1	1	2.78	2.86	-0.0800000000000001	1	0.971818977979115	0.0120435103940175	78.422351246068
chr6	67008548	67049017	3	3	8.33	8.57	-0.24	1	0.970109621724799	0.120772296973932	7.79194689799502
chr6	67049017	67055978	0	1	0	2.86	-2.86	0.492957746478873	0	0	37.9171713058099
chr6	67055978	67206064	0	1	0	2.86	-2.86	0.492957746478873	0	0	37.9171713058099
chr6	67206064	67290369	0	2	0	5.71	-5.71	0.23943661971831	0	0	5.15089165288386
chr6	67290369	67453284	0	1	0	2.86	-2.86	0.492957746478873	0	0	37.9171713058099
chr6	67453284	67512322	0	0	0	0	0	1	0	0	Inf
chr6	67512322	67557948	1	0	2.78	0	2.78	1	Inf	0.0249284024755085	Inf
chr6	67557948	67576108	2	0	5.56	0	5.56	0.492957746478873	Inf	0.183355473675898	Inf
chr6	67576108	67596275	1	0	2.78	0	2.78	1	Inf	0.0249284024755085	Inf
chr6	67596275	77034889	0	0	0	0	0	1	0	0	Inf
chr6	77034889	77198270	0	1	0	2.86	-2.86	0.492957746478873	0	0	37.9171713058099
chr6	77198270	77327988	0	0	0	0	0	1	0	0	Inf
chr6	77327988	77408764	0	1	0	2.86	-2.86	0.492957746478873	0	0	37.9171713058099
chr6	77408764	77415488	0	3	0	8.57	-8.57	0.114513165952235	0	0	2.31044002532908
chr6	77415488	77418141	2	3	5.56	8.57	-3.01	0.673707396879656	0.631553326711683	0.0497270173932884	5.89114934397757
chr6	77418141	77456938	3	3	8.33	8.57	-0.24	1	0.970109621724799	0.120772296973932	7.79194689799502
chr6	77456938	77468867	3	1	8.33	2.86	5.47	0.614206981016534	3.04590627209325	0.231100354169514	166.793577353391
chr6	77468867	77472417	1	1	2.78	2.86	-0.0800000000000001	1	0.971818977979115	0.0120435103940175	78.422351246068
chr6	77472417	78198260	0	1	0	2.86	-2.86	0.492957746478873	0	0	37.9171713058099
chr6	78198260	78203315	0	2	0	5.71	-5.71	0.23943661971831	0	0	5.15089165288386
chr6	78203315	78307143	0	2	0	5.71	-5.71	0.23943661971831	0	0	5.15089165288386
chr6	78307143	78316607	0	1	0	2.86	-2.86	0.492957746478873	0	0	37.9171713058099
chr6	78316607	78962272	0	0	0	0	0	1	0	0	Inf
chr6	78962272	78962744	1	0	2.78	0	2.78	1	Inf	0.0249284024755085	Inf
chr6	78962744	78965859	2	0	5.56	0	5.56	0.492957746478873	Inf	0.183355473675898	Inf
chr6	78965859	78965977	3	0	8.33	0	8.33	0.23943661971831	Inf	0.408425449172773	Inf
chr6	78965977	78969085	7	2	19.44	5.71	13.73	0.151388237577012	3.91101098955892	0.672569386308945	41.5379472062679
chr6	78969085	78970401	10	3	27.78	8.57	19.21	0.0632027288891593	4.02447281976169	0.910075542415223	25.109264768432
chr6	78970401	78971747	13	5	36.11	14.29	21.82	0.0550031366806078	3.33312010436619	0.944551998628241	13.723443357936
chr6	78971747	78972317	14	5	38.89	14.29	24.6	0.0308622271047542	3.74562237329506	1.07300619907175	15.3517872620132
chr6	78972317	78972875	17	5	47.22	14.29	32.93	0.0042897065422037	5.23700551224028	1.52966938692084	21.2883003487006
chr6	78972875	78980091	18	5	50	14.29	35.71	0.00204597229782543	5.84124200256683	1.71130284948422	23.74189535141
chr6	78980091	78983973	19	5	52.78	14.29	38.49	0.000934280841143684	6.51446075753351	1.91126369073508	26.4988743906568
chr6	78983973	79026646	19	7	52.78	20	32.78	0.00640319458776803	4.37113734882872	1.40097782214372	15.0827694329201
chr6	79026646	79026687	19	6	52.78	17.14	35.64	0.0026018180261663	5.26586735509362	1.62546520428313	19.4494685232872
chr6	79026687	79026837	17	5	47.22	14.29	32.93	0.0042897065422037	5.23700551224028	1.52966938692084	21.2883003487006
chr6	79026837	79027050	13	3	36.11	8.57	27.54	0.00927941794470058	5.88114371873206	1.39570179368022	35.8289920734544
chr6	79027050	79032455	12	3	33.33	8.57	24.76	0.0182352745347109	5.21224455628585	1.22147171640089	31.954735859765
chr6	79032455	79037215	9	3	25	8.57	16.43	0.111330544961008	3.4947191108833	0.770520076618529	22.0769694119604
chr6	79037215	79040433	4	2	11.11	5.71	5.4	0.673707396879656	2.04215494105879	0.270856827605303	24.0587693564094
chr6	79040433	80466722	0	0	0	0	0	1	0	0	Inf
chr6	80466722	81034941	1	0	2.78	0	2.78	1	Inf	0.0249284024755085	Inf
chr6	81034941	81111224	0	0	0	0	0	1	0	0	Inf
chr6	81111224	81270114	1	0	2.78	0	2.78	1	Inf	0.0249284024755085	Inf
chr6	81270114	81294749	1	1	2.78	2.86	-0.0800000000000001	1	0.971818977979115	0.0120435103940175	78.422351246068
chr6	81294749	81761348	1	0	2.78	0	2.78	1	Inf	0.0249284024755085	Inf
chr6	81761348	87984427	0	0	0	0	0	1	0	0	Inf
chr6	87984427	88121909	0	1	0	2.86	-2.86	0.492957746478873	0	0	37.9171713058099
chr6	88121909	99673663	0	0	0	0	0	1	0	0	Inf
chr6	99673663	100427839	0	1	0	2.86	-2.86	0.492957746478873	0	0	37.9171713058099
chr6	100427839	100619689	0	1	0	2.86	-2.86	0.492957746478873	0	0	37.9171713058099
chr6	100619689	103722632	0	0	0	0	0	1	0	0	Inf
chr6	103722632	103734403	1	0	2.78	0	2.78	1	Inf	0.0249284024755085	Inf
chr6	103734403	103734724	2	2	5.56	5.71	-0.15	1	0.970989459292116	0.0667689241715733	14.12046751773
chr6	103734724	103734810	4	4	11.11	11.43	-0.32	1	0.969174743411851	0.164949539036862	5.69565612435485
chr6	103734810	103734820	4	5	11.11	14.29	-3.18	0.734950008542243	0.753046624341019	0.135853156438639	3.86957116394486
chr6	103734820	103736403	4	6	11.11	17.14	-6.03	0.51407501566078	0.608461808286978	0.114326714584535	2.86405723890282
chr6	103736403	103763766	4	7	11.11	20	-8.89	0.34337537245028	0.504868752083841	0.0977221910719268	2.23498815674569
chr6	103763766	103765576	0	2	0	5.71	-5.71	0.23943661971831	0	0	5.15089165288386
chr6	103765576	103767254	0	1	0	2.86	-2.86	0.492957746478873	0	0	37.9171713058099
chr6	103767254	103881229	0	0	0	0	0	1	0	0	Inf
chr6	103881229	104013919	1	0	2.78	0	2.78	1	Inf	0.0249284024755085	Inf
chr6	104013919	106282313	0	0	0	0	0	1	0	0	Inf
chr6	106282313	106400644	0	1	0	2.86	-2.86	0.492957746478873	0	0	37.9171713058099
chr6	106400644	106913088	0	1	0	2.86	-2.86	0.492957746478873	0	0	37.9171713058099
chr6	106913088	107994246	0	0	0	0	0	1	0	0	Inf
chr6	107994246	108089962	1	0	2.78	0	2.78	1	Inf	0.0249284024755085	Inf
chr6	108089962	109521442	0	0	0	0	0	1	0	0	Inf
chr6	109521442	109524633	0	1	0	2.86	-2.86	0.492957746478873	0	0	37.9171713058099
chr6	109524633	109633578	1	2	2.78	5.71	-2.93	0.614206981016534	0.476293222585017	0.00777852251929019	9.55257413461097
chr6	109633578	109640762	1	1	2.78	2.86	-0.0800000000000001	1	0.971818977979115	0.0120435103940175	78.422351246068
chr6	109640762	111077608	0	0	0	0	0	1	0	0	Inf
chr6	111077608	111320011	0	1	0	2.86	-2.86	0.492957746478873	0	0	37.9171713058099
chr6	111320011	115657504	0	0	0	0	0	1	0	0	Inf
chr6	115657504	115924608	1	0	2.78	0	2.78	1	Inf	0.0249284024755085	Inf
chr6	115924608	116015691	1	0	2.78	0	2.78	1	Inf	0.0249284024755085	Inf
chr6	116015691	117213264	0	0	0	0	0	1	0	0	Inf
chr6	117213264	117280745	1	0	2.78	0	2.78	1	Inf	0.0249284024755085	Inf
chr6	117280745	127114015	0	0	0	0	0	1	0	0	Inf
chr6	127114015	127247263	0	1	0	2.86	-2.86	0.492957746478873	0	0	37.9171713058099
chr6	127247263	127371101	1	1	2.78	2.86	-0.0800000000000001	1	0.971818977979115	0.0120435103940175	78.422351246068
chr6	127371101	127420046	1	0	2.78	0	2.78	1	Inf	0.0249284024755085	Inf
chr6	127420046	127695880	1	0	2.78	0	2.78	1	Inf	0.0249284024755085	Inf
chr6	127695880	128041180	0	0	0	0	0	1	0	0	Inf
chr6	128041180	128238266	0	1	0	2.86	-2.86	0.492957746478873	0	0	37.9171713058099
chr6	128238266	128365165	1	1	2.78	2.86	-0.0800000000000001	1	0.971818977979115	0.0120435103940175	78.422351246068
chr6	128365165	128533043	1	2	2.78	5.71	-2.93	0.614206981016534	0.476293222585017	0.00777852251929019	9.55257413461097
chr6	128533043	128743473	1	1	2.78	2.86	-0.0800000000000001	1	0.971818977979115	0.0120435103940175	78.422351246068
chr6	128743473	128750458	1	0	2.78	0	2.78	1	Inf	0.0249284024755085	Inf
chr6	128750458	130565843	0	0	0	0	0	1	0	0	Inf
chr6	130565843	130569008	1	0	2.78	0	2.78	1	Inf	0.0249284024755085	Inf
chr6	130569008	130574042	2	0	5.56	0	5.56	0.492957746478873	Inf	0.183355473675898	Inf
chr6	130574042	130587747	3	0	8.33	0	8.33	0.23943661971831	Inf	0.408425449172773	Inf
chr6	130587747	130588432	4	0	11.11	0	11.11	0.114513165952235	Inf	0.66441255324733	Inf
chr6	130588432	130680614	6	0	16.67	0	16.67	0.0249335075997843	Inf	1.24222664093254	Inf
chr6	130680614	130683542	5	0	13.89	0	13.89	0.0538885486834048	Inf	0.942931935291643	Inf
chr6	130683542	130693213	3	0	8.33	0	8.33	0.23943661971831	Inf	0.408425449172773	Inf
chr6	130693213	130701220	2	0	5.56	0	5.56	0.492957746478873	Inf	0.183355473675898	Inf
chr6	130701220	130713697	1	0	2.78	0	2.78	1	Inf	0.0249284024755085	Inf
chr6	130713697	131019706	0	0	0	0	0	1	0	0	Inf
chr6	131019706	131109715	1	0	2.78	0	2.78	1	Inf	0.0249284024755085	Inf
chr6	131109715	133150267	0	0	0	0	0	1	0	0	Inf
chr6	133150267	133281853	0	1	0	2.86	-2.86	0.492957746478873	0	0	37.9171713058099
chr6	133281853	135243422	0	0	0	0	0	1	0	0	Inf
chr6	135243422	135428721	0	1	0	2.86	-2.86	0.492957746478873	0	0	37.9171713058099
chr6	135428721	136219524	0	1	0	2.86	-2.86	0.492957746478873	0	0	37.9171713058099
chr6	136219524	136343227	0	1	0	2.86	-2.86	0.492957746478873	0	0	37.9171713058099
chr6	136343227	136350000	0	1	0	2.86	-2.86	0.492957746478873	0	0	37.9171713058099
chr6	136350000	136952422	0	2	0	5.71	-5.71	0.23943661971831	0	0	5.15089165288386
chr6	136952422	137095409	0	1	0	2.86	-2.86	0.492957746478873	0	0	37.9171713058099
chr6	137095409	141831531	0	0	0	0	0	1	0	0	Inf
chr6	141831531	141999817	0	1	0	2.86	-2.86	0.492957746478873	0	0	37.9171713058099
chr6	141999817	146982327	0	0	0	0	0	1	0	0	Inf
chr6	146982327	147201390	1	0	2.78	0	2.78	1	Inf	0.0249284024755085	Inf
chr6	147201390	147873055	0	0	0	0	0	1	0	0	Inf
chr6	147873055	147934210	0	1	0	2.86	-2.86	0.492957746478873	0	0	37.9171713058099
chr6	147934210	149793671	0	0	0	0	0	1	0	0	Inf
chr6	149793671	149892098	1	0	2.78	0	2.78	1	Inf	0.0249284024755085	Inf
chr6	149892098	149892335	1	1	2.78	2.86	-0.0800000000000001	1	0.971818977979115	0.0120435103940175	78.422351246068
chr6	149892335	149927029	1	2	2.78	5.71	-2.93	0.614206981016534	0.476293222585017	0.00777852251929019	9.55257413461097
chr6	149927029	150146871	1	3	2.78	8.57	-5.79	0.357011635027557	0.309535223935198	0.00565262673830883	4.07954080023825
chr6	150146871	150184703	1	0	2.78	0	2.78	1	Inf	0.0249284024755085	Inf
chr6	150184703	158812292	0	0	0	0	0	1	0	0	Inf
chr6	158812292	159463059	0	1	0	2.86	-2.86	0.492957746478873	0	0	37.9171713058099
chr6	159463059	159605415	0	0	0	0	0	1	0	0	Inf
chr6	159605415	159731609	1	0	2.78	0	2.78	1	Inf	0.0249284024755085	Inf
chr6	159731609	160263096	1	0	2.78	0	2.78	1	Inf	0.0249284024755085	Inf
chr6	160263096	162233913	0	0	0	0	0	1	0	0	Inf
chr6	162233913	162304138	1	0	2.78	0	2.78	1	Inf	0.0249284024755085	Inf
chr6	162304138	162305745	0	0	0	0	0	1	0	0	Inf
chr6	162305745	162362206	1	0	2.78	0	2.78	1	Inf	0.0249284024755085	Inf
chr6	162362206	162435970	1	1	2.78	2.86	-0.0800000000000001	1	0.971818977979115	0.0120435103940175	78.422351246068
chr6	162435970	162525443	1	1	2.78	2.86	-0.0800000000000001	1	0.971818977979115	0.0120435103940175	78.422351246068
chr6	162525443	162533131	2	1	5.56	2.86	2.7	1	1.98123533145014	0.0987851618234858	121.317934765198
chr6	162533131	162546145	1	1	2.78	2.86	-0.0800000000000001	1	0.971818977979115	0.0120435103940175	78.422351246068
chr6	162546145	162572302	1	2	2.78	5.71	-2.93	0.614206981016534	0.476293222585017	0.00777852251929019	9.55257413461097
chr6	162572302	162661458	2	2	5.56	5.71	-0.15	1	0.970989459292116	0.0667689241715733	14.12046751773
chr6	162661458	162687945	3	2	8.33	5.71	2.62	1	1.49154381095433	0.159897432906642	18.9412075903382
chr6	162687945	162704340	4	2	11.11	5.71	5.4	0.673707396879656	2.04215494105879	0.270856827605303	24.0587693564094
chr6	162704340	162709020	4	3	11.11	8.57	2.54	1	1.32796318548847	0.206420602069668	9.79975833589666
chr6	162709020	162735572	4	3	11.11	8.57	2.54	1	1.32796318548847	0.206420602069668	9.79975833589666
chr6	162735572	162740267	4	3	11.11	8.57	2.54	1	1.32796318548847	0.206420602069668	9.79975833589666
chr6	162740267	162790195	4	3	11.11	8.57	2.54	1	1.32796318548847	0.206420602069668	9.79975833589666
chr6	162790195	162799517	3	3	8.33	8.57	-0.24	1	0.970109621724799	0.120772296973932	7.79194689799502
chr6	162799517	162805192	3	3	8.33	8.57	-0.24	1	0.970109621724799	0.120772296973932	7.79194689799502
chr6	162805192	162808946	2	3	5.56	8.57	-3.01	0.673707396879656	0.631553326711683	0.0497270173932884	5.89114934397757
chr6	162808946	162873146	2	2	5.56	5.71	-0.15	1	0.970989459292116	0.0667689241715733	14.12046751773
chr6	162873146	162877559	2	1	5.56	2.86	2.7	1	1.98123533145014	0.0987851618234858	121.317934765198
chr6	162877559	162963521	2	1	5.56	2.86	2.7	1	1.98123533145014	0.0987851618234858	121.317934765198
chr6	162963521	162997572	2	1	5.56	2.86	2.7	1	1.98123533145014	0.0987851618234858	121.317934765198
chr6	162997572	163033421	1	1	2.78	2.86	-0.0800000000000001	1	0.971818977979115	0.0120435103940175	78.422351246068
chr6	163033421	163078521	1	2	2.78	5.71	-2.93	0.614206981016534	0.476293222585017	0.00777852251929019	9.55257413461097
chr6	163078521	163201332	1	1	2.78	2.86	-0.0800000000000001	1	0.971818977979115	0.0120435103940175	78.422351246068
chr6	163201332	163233459	1	0	2.78	0	2.78	1	Inf	0.0249284024755085	Inf
chr6	163233459	165820478	0	0	0	0	0	1	0	0	Inf
chr6	165820478	166013843	1	0	2.78	0	2.78	1	Inf	0.0249284024755085	Inf
chr6	166013843	166073963	1	0	2.78	0	2.78	1	Inf	0.0249284024755085	Inf
chr6	166073963	166262951	1	0	2.78	0	2.78	1	Inf	0.0249284024755085	Inf
chr6	166262951	166366523	1	0	2.78	0	2.78	1	Inf	0.0249284024755085	Inf
chr7	36329668	36489079	0	1	0	2.86	-2.86	0.492957746478873	0	0	37.9171713058099
chr7	36489079	66497572	0	0	0	0	0	1	0	0	Inf
chr7	66497572	66700760	1	1	2.78	2.86	-0.0800000000000001	1	0.971818977979115	0.0120435103940175	78.422351246068
chr7	66700760	66701289	1	0	2.78	0	2.78	1	Inf	0.0249284024755085	Inf
chr7	66701289	77256602	0	0	0	0	0	1	0	0	Inf
chr7	77256602	77445057	0	1	0	2.86	-2.86	0.492957746478873	0	0	37.9171713058099
chr7	77445057	89776944	0	0	0	0	0	1	0	0	Inf
chr7	89776944	89864707	0	1	0	2.86	-2.86	0.492957746478873	0	0	37.9171713058099
chr7	89864707	91563382	0	0	0	0	0	1	0	0	Inf
chr7	91563382	91587824	0	1	0	2.86	-2.86	0.492957746478873	0	0	37.9171713058099
chr7	91587824	91787283	1	1	2.78	2.86	-0.0800000000000001	1	0.971818977979115	0.0120435103940175	78.422351246068
chr7	91787283	91810473	1	0	2.78	0	2.78	1	Inf	0.0249284024755085	Inf
chr7	91810473	100665065	0	0	0	0	0	1	0	0	Inf
chr7	100665065	100891340	1	0	2.78	0	2.78	1	Inf	0.0249284024755085	Inf
chr7	100891340	107465049	0	0	0	0	0	1	0	0	Inf
chr7	107465049	107592056	1	0	2.78	0	2.78	1	Inf	0.0249284024755085	Inf
chr7	107592056	109423876	0	0	0	0	0	1	0	0	Inf
chr7	109423876	109425299	1	0	2.78	0	2.78	1	Inf	0.0249284024755085	Inf
chr7	109425299	109426244	1	1	2.78	2.86	-0.0800000000000001	1	0.971818977979115	0.0120435103940175	78.422351246068
chr7	109426244	109427493	2	2	5.56	5.71	-0.15	1	0.970989459292116	0.0667689241715733	14.12046751773
chr7	109427493	109433781	4	2	11.11	5.71	5.4	0.673707396879656	2.04215494105879	0.270856827605303	24.0587693564094
chr7	109433781	109435445	4	3	11.11	8.57	2.54	1	1.32796318548847	0.206420602069668	9.79975833589666
chr7	109435445	109453946	5	3	13.89	8.57	5.32	0.710101571843079	1.70749109272164	0.302222986488262	11.9414137423611
chr7	109453946	109458574	3	1	8.33	2.86	5.47	0.614206981016534	3.04590627209325	0.231100354169514	166.793577353391
chr7	109458574	109461572	1	1	2.78	2.86	-0.0800000000000001	1	0.971818977979115	0.0120435103940175	78.422351246068
chr7	109461572	109461892	1	0	2.78	0	2.78	1	Inf	0.0249284024755085	Inf
chr7	109461892	133757079	0	0	0	0	0	1	0	0	Inf
chr7	133757079	133758031	1	0	2.78	0	2.78	1	Inf	0.0249284024755085	Inf
chr7	133758031	133759683	2	0	5.56	0	5.56	0.492957746478873	Inf	0.183355473675898	Inf
chr7	133759683	133774177	3	0	8.33	0	8.33	0.23943661971831	Inf	0.408425449172773	Inf
chr7	133774177	133776946	7	3	19.44	8.57	10.87	0.307004709834407	2.54159386659279	0.519408622309635	16.656208609525
chr7	133776946	133778553	8	3	22.22	8.57	13.65	0.188678820790766	3.00167214810172	0.640533613740392	19.2661460674227
chr7	133778553	133795650	8	4	22.22	11.43	10.79	0.34337537245028	2.18998599614047	0.517532388588746	11.0577538993314
chr7	133795650	133795773	7	4	19.44	11.43	8.01	0.514075015660779	1.85441691917432	0.418913196819917	9.57667879720766
chr7	133795773	133802727	5	4	13.89	11.43	2.46	1	1.24608440479419	0.242485335615073	6.90581566413616
chr7	133802727	133816742	1	1	2.78	2.86	-0.0800000000000001	1	0.971818977979115	0.0120435103940175	78.422351246068
chr7	133816742	133818936	0	1	0	2.86	-2.86	0.492957746478873	0	0	37.9171713058099
chr7	133818936	134261891	0	0	0	0	0	1	0	0	Inf
chr7	134261891	134374024	1	0	2.78	0	2.78	1	Inf	0.0249284024755085	Inf
chr7	134374024	135167677	1	0	2.78	0	2.78	1	Inf	0.0249284024755085	Inf
chr7	135167677	140011373	0	0	0	0	0	1	0	0	Inf
chr7	140011373	140048953	0	1	0	2.86	-2.86	0.492957746478873	0	0	37.9171713058099
chr7	140048953	140146100	0	2	0	5.71	-5.71	0.23943661971831	0	0	5.15089165288386
chr7	140146100	140191547	0	1	0	2.86	-2.86	0.492957746478873	0	0	37.9171713058099
chr7	140191547	141762278	0	0	0	0	0	1	0	0	Inf
chr7	141762278	141766384	0	1	0	2.86	-2.86	0.492957746478873	0	0	37.9171713058099
chr7	141766384	141770088	1	1	2.78	2.86	-0.0800000000000001	1	0.971818977979115	0.0120435103940175	78.422351246068
chr7	141770088	141799132	2	1	5.56	2.86	2.7	1	1.98123533145014	0.0987851618234858	121.317934765198
chr7	141799132	141809609	2	0	5.56	0	5.56	0.492957746478873	Inf	0.183355473675898	Inf
chr7	141809609	141842842	1	0	2.78	0	2.78	1	Inf	0.0249284024755085	Inf
chr7	141842842	142446758	0	0	0	0	0	1	0	0	Inf
chr7	142446758	142459136	1	0	2.78	0	2.78	1	Inf	0.0249284024755085	Inf
chr7	142459136	142465957	2	0	5.56	0	5.56	0.492957746478873	Inf	0.183355473675898	Inf
chr7	142465957	142467524	3	1	8.33	2.86	5.47	0.614206981016534	3.04590627209325	0.231100354169514	166.793577353391
chr7	142467524	142474632	3	2	8.33	5.71	2.62	1	1.49154381095433	0.159897432906642	18.9412075903382
chr7	142474632	142475488	3	4	8.33	11.43	-3.1	0.710101571843079	0.708023732626289	0.0959378536038272	4.55477786002335
chr7	142475488	142486080	4	4	11.11	11.43	-0.32	1	0.969174743411851	0.164949539036862	5.69565612435485
chr7	142486080	142489788	3	4	8.33	11.43	-3.1	0.710101571843079	0.708023732626289	0.0959378536038272	4.55477786002335
chr7	142489788	142491996	2	4	5.56	11.43	-5.87	0.428987944539397	0.460828217935039	0.0390999346674532	3.47461285179933
chr7	142491996	142492573	1	4	2.78	11.43	-8.65	0.198663754101507	0.225675982703581	0.00437921880343052	2.44042306854721
chr7	142492573	142502255	1	2	2.78	5.71	-2.93	0.614206981016534	0.476293222585017	0.00777852251929019	9.55257413461097
chr7	142502255	142506407	1	0	2.78	0	2.78	1	Inf	0.0249284024755085	Inf
chr7	142506407	143885102	0	0	0	0	0	1	0	0	Inf
chr7	143885102	144096304	0	1	0	2.86	-2.86	0.492957746478873	0	0	37.9171713058099
chr7	144096304	146539334	0	0	0	0	0	1	0	0	Inf
chr7	146539334	146689043	0	1	0	2.86	-2.86	0.492957746478873	0	0	37.9171713058099
chr7	146689043	149721940	0	0	0	0	0	1	0	0	Inf
chr7	149721940	149994358	1	0	2.78	0	2.78	1	Inf	0.0249284024755085	Inf
chr7	149994358	157079551	0	0	0	0	0	1	0	0	Inf
chr7	157079551	157233577	1	0	2.78	0	2.78	1	Inf	0.0249284024755085	Inf
chr15	22120337	22329724	0	1	0	2.86	-2.86	0.492957746478873	0	0	37.9171713058099
chr15	22329724	22442876	0	2	0	5.71	-5.71	0.23943661971831	0	0	5.15089165288386
chr15	22442876	22486906	0	1	0	2.86	-2.86	0.492957746478873	0	0	37.9171713058099
chr15	22486906	24666497	0	0	0	0	0	1	0	0	Inf
chr15	24666497	24674819	1	0	2.78	0	2.78	1	Inf	0.0249284024755085	Inf
chr15	24674819	24677763	2	0	5.56	0	5.56	0.492957746478873	Inf	0.183355473675898	Inf
chr15	24677763	24731439	3	0	8.33	0	8.33	0.23943661971831	Inf	0.408425449172773	Inf
chr15	24731439	24738354	2	0	5.56	0	5.56	0.492957746478873	Inf	0.183355473675898	Inf
chr15	24738354	24760965	1	0	2.78	0	2.78	1	Inf	0.0249284024755085	Inf
chr15	24760965	34675432	0	0	0	0	0	1	0	0	Inf
chr15	34675432	34694979	1	0	2.78	0	2.78	1	Inf	0.0249284024755085	Inf
chr15	34694979	34716959	2	1	5.56	2.86	2.7	1	1.98123533145014	0.0987851618234858	121.317934765198
chr15	34716959	34727406	2	2	5.56	5.71	-0.15	1	0.970989459292116	0.0667689241715733	14.12046751773
chr15	34727406	34805335	2	3	5.56	8.57	-3.01	0.673707396879656	0.631553326711683	0.0497270173932884	5.89114934397757
chr15	34805335	34813740	1	2	2.78	5.71	-2.93	0.614206981016534	0.476293222585017	0.00777852251929019	9.55257413461097
chr15	34813740	34830666	1	1	2.78	2.86	-0.0800000000000001	1	0.971818977979115	0.0120435103940175	78.422351246068
chr15	34830666	34878454	0	1	0	2.86	-2.86	0.492957746478873	0	0	37.9171713058099
chr15	34878454	34880459	0	2	0	5.71	-5.71	0.23943661971831	0	0	5.15089165288386
chr15	34880459	34981402	0	1	0	2.86	-2.86	0.492957746478873	0	0	37.9171713058099
chr15	34981402	35054585	1	1	2.78	2.86	-0.0800000000000001	1	0.971818977979115	0.0120435103940175	78.422351246068
chr15	35054585	35549657	0	1	0	2.86	-2.86	0.492957746478873	0	0	37.9171713058099
chr15	35549657	35607726	0	0	0	0	0	1	0	0	Inf
chr15	35607726	35727382	0	1	0	2.86	-2.86	0.492957746478873	0	0	37.9171713058099
chr15	35727382	39195858	0	0	0	0	0	1	0	0	Inf
chr15	39195858	39670068	1	0	2.78	0	2.78	1	Inf	0.0249284024755085	Inf
chr15	39670068	39732240	2	0	5.56	0	5.56	0.492957746478873	Inf	0.183355473675898	Inf
chr15	39732240	40079940	1	0	2.78	0	2.78	1	Inf	0.0249284024755085	Inf
chr15	40079940	44928494	0	0	0	0	0	1	0	0	Inf
chr15	44928494	45032045	0	1	0	2.86	-2.86	0.492957746478873	0	0	37.9171713058099
chr15	45032045	45512084	0	0	0	0	0	1	0	0	Inf
chr15	45512084	45649891	1	0	2.78	0	2.78	1	Inf	0.0249284024755085	Inf
chr15	45649891	46160537	1	0	2.78	0	2.78	1	Inf	0.0249284024755085	Inf
chr15	46160537	46171582	1	1	2.78	2.86	-0.0800000000000001	1	0.971818977979115	0.0120435103940175	78.422351246068
chr15	46171582	46193419	1	2	2.78	5.71	-2.93	0.614206981016534	0.476293222585017	0.00777852251929019	9.55257413461097
chr15	46193419	46279652	2	2	5.56	5.71	-0.15	1	0.970989459292116	0.0667689241715733	14.12046751773
chr15	46279652	46281826	2	1	5.56	2.86	2.7	1	1.98123533145014	0.0987851618234858	121.317934765198
chr15	46281826	46295450	2	0	5.56	0	5.56	0.492957746478873	Inf	0.183355473675898	Inf
chr15	46295450	46302625	1	0	2.78	0	2.78	1	Inf	0.0249284024755085	Inf
chr15	46302625	46307232	1	0	2.78	0	2.78	1	Inf	0.0249284024755085	Inf
chr15	46307232	46467721	2	0	5.56	0	5.56	0.492957746478873	Inf	0.183355473675898	Inf
chr15	46467721	46696113	1	0	2.78	0	2.78	1	Inf	0.0249284024755085	Inf
chr15	46696113	46871116	1	0	2.78	0	2.78	1	Inf	0.0249284024755085	Inf
chr15	46871116	46964717	1	1	2.78	2.86	-0.0800000000000001	1	0.971818977979115	0.0120435103940175	78.422351246068
chr15	46964717	47080582	1	0	2.78	0	2.78	1	Inf	0.0249284024755085	Inf
chr15	47080582	47211423	1	0	2.78	0	2.78	1	Inf	0.0249284024755085	Inf
chr15	47211423	47213595	1	0	2.78	0	2.78	1	Inf	0.0249284024755085	Inf
chr15	47213595	47567891	2	0	5.56	0	5.56	0.492957746478873	Inf	0.183355473675898	Inf
chr15	47567891	47685628	3	0	8.33	0	8.33	0.23943661971831	Inf	0.408425449172773	Inf
chr15	47685628	47686626	2	0	5.56	0	5.56	0.492957746478873	Inf	0.183355473675898	Inf
chr15	47686626	47719519	2	0	5.56	0	5.56	0.492957746478873	Inf	0.183355473675898	Inf
chr15	47719519	47753798	2	0	5.56	0	5.56	0.492957746478873	Inf	0.183355473675898	Inf
chr15	47753798	47834468	3	0	8.33	0	8.33	0.23943661971831	Inf	0.408425449172773	Inf
chr15	47834468	48057036	2	0	5.56	0	5.56	0.492957746478873	Inf	0.183355473675898	Inf
chr15	48057036	48089355	2	0	5.56	0	5.56	0.492957746478873	Inf	0.183355473675898	Inf
chr15	48089355	48149889	3	0	8.33	0	8.33	0.23943661971831	Inf	0.408425449172773	Inf
chr15	48149889	48150591	3	0	8.33	0	8.33	0.23943661971831	Inf	0.408425449172773	Inf
chr15	48150591	48526247	3	0	8.33	0	8.33	0.23943661971831	Inf	0.408425449172773	Inf
chr15	48526247	48736561	2	0	5.56	0	5.56	0.492957746478873	Inf	0.183355473675898	Inf
chr15	48736561	48861644	2	0	5.56	0	5.56	0.492957746478873	Inf	0.183355473675898	Inf
chr15	48861644	49011244	2	0	5.56	0	5.56	0.492957746478873	Inf	0.183355473675898	Inf
chr15	49011244	49123828	2	0	5.56	0	5.56	0.492957746478873	Inf	0.183355473675898	Inf
chr15	49123828	49275414	1	0	2.78	0	2.78	1	Inf	0.0249284024755085	Inf
chr15	49275414	49789074	1	0	2.78	0	2.78	1	Inf	0.0249284024755085	Inf
chr15	49789074	51160790	0	0	0	0	0	1	0	0	Inf
chr15	51160790	51741185	1	0	2.78	0	2.78	1	Inf	0.0249284024755085	Inf
chr15	51741185	51942155	1	1	2.78	2.86	-0.0800000000000001	1	0.971818977979115	0.0120435103940175	78.422351246068
chr15	51942155	52103368	1	1	2.78	2.86	-0.0800000000000001	1	0.971818977979115	0.0120435103940175	78.422351246068
chr15	52103368	52103721	2	1	5.56	2.86	2.7	1	1.98123533145014	0.0987851618234858	121.317934765198
chr15	52103721	52140651	2	1	5.56	2.86	2.7	1	1.98123533145014	0.0987851618234858	121.317934765198
chr15	52140651	52242810	2	1	5.56	2.86	2.7	1	1.98123533145014	0.0987851618234858	121.317934765198
chr15	52242810	52246882	3	2	8.33	5.71	2.62	1	1.49154381095433	0.159897432906642	18.9412075903382
chr15	52246882	52255990	3	2	8.33	5.71	2.62	1	1.49154381095433	0.159897432906642	18.9412075903382
chr15	52255990	52257172	3	1	8.33	2.86	5.47	0.614206981016534	3.04590627209325	0.231100354169514	166.793577353391
chr15	52257172	52388882	3	1	8.33	2.86	5.47	0.614206981016534	3.04590627209325	0.231100354169514	166.793577353391
chr15	52388882	52391481	4	1	11.11	2.86	8.25	0.357011635027557	4.17394926034984	0.385996925369264	215.088023213298
chr15	52391481	52482094	5	1	13.89	2.86	11.03	0.198663754101507	5.37040245249216	0.55675571014113	266.470934834748
chr15	52482094	52509023	4	1	11.11	2.86	8.25	0.357011635027557	4.17394926034984	0.385996925369264	215.088023213298
chr15	52509023	52709905	3	1	8.33	2.86	5.47	0.614206981016534	3.04590627209325	0.231100354169514	166.793577353391
chr15	52709905	52713040	3	1	8.33	2.86	5.47	0.614206981016534	3.04590627209325	0.231100354169514	166.793577353391
chr15	52713040	52835169	2	2	5.56	5.71	-0.15	1	0.970989459292116	0.0667689241715733	14.12046751773
chr15	52835169	52836537	2	1	5.56	2.86	2.7	1	1.98123533145014	0.0987851618234858	121.317934765198
chr15	52836537	52955470	1	1	2.78	2.86	-0.0800000000000001	1	0.971818977979115	0.0120435103940175	78.422351246068
chr15	52955470	52981988	2	1	5.56	2.86	2.7	1	1.98123533145014	0.0987851618234858	121.317934765198
chr15	52981988	52987227	2	0	5.56	0	5.56	0.492957746478873	Inf	0.183355473675898	Inf
chr15	52987227	53013065	1	0	2.78	0	2.78	1	Inf	0.0249284024755085	Inf
chr15	53013065	53598335	0	0	0	0	0	1	0	0	Inf
chr15	53598335	53662080	1	0	2.78	0	2.78	1	Inf	0.0249284024755085	Inf
chr15	53662080	53703684	0	0	0	0	0	1	0	0	Inf
chr15	53703684	53805949	0	1	0	2.86	-2.86	0.492957746478873	0	0	37.9171713058099
chr15	53805949	56023160	0	0	0	0	0	1	0	0	Inf
chr15	56023160	56151073	1	0	2.78	0	2.78	1	Inf	0.0249284024755085	Inf
chr15	56151073	62146956	0	0	0	0	0	1	0	0	Inf
chr15	62146956	62154989	0	1	0	2.86	-2.86	0.492957746478873	0	0	37.9171713058099
chr15	62154989	62160535	1	1	2.78	2.86	-0.0800000000000001	1	0.971818977979115	0.0120435103940175	78.422351246068
chr15	62160535	62381664	2	1	5.56	2.86	2.7	1	1.98123533145014	0.0987851618234858	121.317934765198
chr15	62381664	62382754	1	0	2.78	0	2.78	1	Inf	0.0249284024755085	Inf
chr15	62382754	67081264	0	0	0	0	0	1	0	0	Inf
chr15	67081264	67626687	0	1	0	2.86	-2.86	0.492957746478873	0	0	37.9171713058099
chr15	67626687	72065609	0	0	0	0	0	1	0	0	Inf
chr15	72065609	72265833	1	0	2.78	0	2.78	1	Inf	0.0249284024755085	Inf
chr15	72265833	76809215	0	0	0	0	0	1	0	0	Inf
chr15	76809215	76809809	1	0	2.78	0	2.78	1	Inf	0.0249284024755085	Inf
chr15	76809809	76814655	1	1	2.78	2.86	-0.0800000000000001	1	0.971818977979115	0.0120435103940175	78.422351246068
chr15	76814655	76829779	5	1	13.89	2.86	11.03	0.198663754101507	5.37040245249216	0.55675571014113	266.470934834748
chr15	76829779	76833255	5	2	13.89	5.71	8.18	0.428987944539397	2.62646640167546	0.394228640504547	29.5005259959683
chr15	76833255	76836029	6	2	16.67	5.71	10.96	0.260319768157189	3.24808343718923	0.528254540441711	35.3032732516706
chr15	76836029	76869859	8	3	22.22	8.57	13.65	0.188678820790766	3.00167214810172	0.640533613740392	19.2661460674227
chr15	76869859	76898977	8	4	22.22	11.43	10.79	0.34337537245028	2.18998599614047	0.517532388588746	11.0577538993314
chr15	76898977	76902187	7	4	19.44	11.43	8.01	0.514075015660779	1.85441691917432	0.418913196819917	9.57667879720766
chr15	76902187	76902398	7	3	19.44	8.57	10.87	0.307004709834407	2.54159386659279	0.519408622309635	16.656208609525
chr15	76902398	76902554	4	3	11.11	8.57	2.54	1	1.32796318548847	0.206420602069668	9.79975833589666
chr15	76902554	76902665	3	2	8.33	5.71	2.62	1	1.49154381095433	0.159897432906642	18.9412075903382
chr15	76902665	76908219	2	2	5.56	5.71	-0.15	1	0.970989459292116	0.0667689241715733	14.12046751773
chr15	76908219	76940835	0	1	0	2.86	-2.86	0.492957746478873	0	0	37.9171713058099
chr15	76940835	77686487	0	0	0	0	0	1	0	0	Inf
chr15	77686487	77801627	0	1	0	2.86	-2.86	0.492957746478873	0	0	37.9171713058099
chr15	77801627	79774300	0	0	0	0	0	1	0	0	Inf
chr15	79774300	79788247	1	0	2.78	0	2.78	1	Inf	0.0249284024755085	Inf
chr15	79788247	79800031	1	1	2.78	2.86	-0.0800000000000001	1	0.971818977979115	0.0120435103940175	78.422351246068
chr15	79800031	79801638	3	1	8.33	2.86	5.47	0.614206981016534	3.04590627209325	0.231100354169514	166.793577353391
chr15	79801638	79863135	4	1	11.11	2.86	8.25	0.357011635027557	4.17394926034984	0.385996925369264	215.088023213298
chr15	79863135	79863829	3	1	8.33	2.86	5.47	0.614206981016534	3.04590627209325	0.231100354169514	166.793577353391
chr15	79863829	79866128	1	1	2.78	2.86	-0.0800000000000001	1	0.971818977979115	0.0120435103940175	78.422351246068
chr15	79866128	85936667	0	0	0	0	0	1	0	0	Inf
chr15	85936667	85951582	0	1	0	2.86	-2.86	0.492957746478873	0	0	37.9171713058099
chr15	85951582	86071947	2	1	5.56	2.86	2.7	1	1.98123533145014	0.0987851618234858	121.317934765198
chr15	86071947	86073671	1	1	2.78	2.86	-0.0800000000000001	1	0.971818977979115	0.0120435103940175	78.422351246068
chr15	86073671	86075878	1	0	2.78	0	2.78	1	Inf	0.0249284024755085	Inf
chr15	86075878	90760220	0	0	0	0	0	1	0	0	Inf
chr15	90760220	90852357	1	0	2.78	0	2.78	1	Inf	0.0249284024755085	Inf
chr15	90852357	101577472	0	0	0	0	0	1	0	0	Inf
chr15	101577472	102531392	1	0	2.78	0	2.78	1	Inf	0.0249284024755085	Inf
chr18	2108466	2482914	0	1	0	2.86	-2.86	0.492957746478873	0	0	37.9171713058099
chr18	2482914	2604768	0	1	0	2.86	-2.86	0.492957746478873	0	0	37.9171713058099
chr18	2604768	3381647	0	0	0	0	0	1	0	0	Inf
chr18	3381647	4335515	1	0	2.78	0	2.78	1	Inf	0.0249284024755085	Inf
chr18	4335515	5446253	0	0	0	0	0	1	0	0	Inf
chr18	5446253	5559858	1	0	2.78	0	2.78	1	Inf	0.0249284024755085	Inf
chr18	5559858	10803128	0	0	0	0	0	1	0	0	Inf
chr18	10803128	10929249	1	0	2.78	0	2.78	1	Inf	0.0249284024755085	Inf
chr18	10929249	12010260	0	0	0	0	0	1	0	0	Inf
chr18	12010260	12023962	1	0	2.78	0	2.78	1	Inf	0.0249284024755085	Inf
chr18	12023962	12031006	1	1	2.78	2.86	-0.0800000000000001	1	0.971818977979115	0.0120435103940175	78.422351246068
chr18	12031006	12035888	1	2	2.78	5.71	-2.93	0.614206981016534	0.476293222585017	0.00777852251929019	9.55257413461097
chr18	12035888	12038040	2	2	5.56	5.71	-0.15	1	0.970989459292116	0.0667689241715733	14.12046751773
chr18	12038040	12162307	3	2	8.33	5.71	2.62	1	1.49154381095433	0.159897432906642	18.9412075903382
chr18	12162307	12171666	1	1	2.78	2.86	-0.0800000000000001	1	0.971818977979115	0.0120435103940175	78.422351246068
chr18	12171666	12256599	0	1	0	2.86	-2.86	0.492957746478873	0	0	37.9171713058099
chr18	12256599	21495378	0	0	0	0	0	1	0	0	Inf
chr18	21495378	22380154	1	0	2.78	0	2.78	1	Inf	0.0249284024755085	Inf
chr18	22380154	22671042	0	0	0	0	0	1	0	0	Inf
chr18	22671042	23055725	0	1	0	2.86	-2.86	0.492957746478873	0	0	37.9171713058099
chr18	23055725	23059572	0	2	0	5.71	-5.71	0.23943661971831	0	0	5.15089165288386
chr18	23059572	23098934	0	3	0	8.57	-8.57	0.114513165952235	0	0	2.31044002532908
chr18	23098934	23164836	1	3	2.78	8.57	-5.79	0.357011635027557	0.309535223935198	0.00565262673830883	4.07954080023825
chr18	23164836	23174358	2	3	5.56	8.57	-3.01	0.673707396879656	0.631553326711683	0.0497270173932884	5.89114934397757
chr18	23174358	23182644	2	3	5.56	8.57	-3.01	0.673707396879656	0.631553326711683	0.0497270173932884	5.89114934397757
chr18	23182644	23188787	3	3	8.33	8.57	-0.24	1	0.970109621724799	0.120772296973932	7.79194689799502
chr18	23188787	23198168	3	2	8.33	5.71	2.62	1	1.49154381095433	0.159897432906642	18.9412075903382
chr18	23198168	23212756	3	1	8.33	2.86	5.47	0.614206981016534	3.04590627209325	0.231100354169514	166.793577353391
chr18	23212756	23277912	2	1	5.56	2.86	2.7	1	1.98123533145014	0.0987851618234858	121.317934765198
chr18	23277912	23280810	1	1	2.78	2.86	-0.0800000000000001	1	0.971818977979115	0.0120435103940175	78.422351246068
chr18	23280810	23286166	1	0	2.78	0	2.78	1	Inf	0.0249284024755085	Inf
chr18	23286166	25011719	0	0	0	0	0	1	0	0	Inf
chr18	25011719	25143283	1	0	2.78	0	2.78	1	Inf	0.0249284024755085	Inf
chr18	25143283	25195345	2	0	5.56	0	5.56	0.492957746478873	Inf	0.183355473675898	Inf
chr18	25195345	25251217	2	0	5.56	0	5.56	0.492957746478873	Inf	0.183355473675898	Inf
chr18	25251217	25353549	1	0	2.78	0	2.78	1	Inf	0.0249284024755085	Inf
chr18	25353549	25469777	2	0	5.56	0	5.56	0.492957746478873	Inf	0.183355473675898	Inf
chr18	25469777	25786195	1	0	2.78	0	2.78	1	Inf	0.0249284024755085	Inf
chr18	25786195	25870662	1	0	2.78	0	2.78	1	Inf	0.0249284024755085	Inf
chr18	25870662	26111260	1	0	2.78	0	2.78	1	Inf	0.0249284024755085	Inf
chr18	26111260	26171882	1	1	2.78	2.86	-0.0800000000000001	1	0.971818977979115	0.0120435103940175	78.422351246068
chr18	26171882	26287742	1	2	2.78	5.71	-2.93	0.614206981016534	0.476293222585017	0.00777852251929019	9.55257413461097
chr18	26287742	26493181	1	1	2.78	2.86	-0.0800000000000001	1	0.971818977979115	0.0120435103940175	78.422351246068
chr18	26493181	27008487	0	1	0	2.86	-2.86	0.492957746478873	0	0	37.9171713058099
chr18	27008487	27163205	0	0	0	0	0	1	0	0	Inf
chr18	27163205	27296592	1	0	2.78	0	2.78	1	Inf	0.0249284024755085	Inf
chr18	27296592	27681018	0	0	0	0	0	1	0	0	Inf
chr18	27681018	27803265	0	1	0	2.86	-2.86	0.492957746478873	0	0	37.9171713058099
chr18	27803265	28603871	0	1	0	2.86	-2.86	0.492957746478873	0	0	37.9171713058099
chr18	28603871	28728930	0	1	0	2.86	-2.86	0.492957746478873	0	0	37.9171713058099
chr18	28728930	28862776	0	0	0	0	0	1	0	0	Inf
chr18	28862776	28868150	0	1	0	2.86	-2.86	0.492957746478873	0	0	37.9171713058099
chr18	28868150	28977531	1	1	2.78	2.86	-0.0800000000000001	1	0.971818977979115	0.0120435103940175	78.422351246068
chr18	28977531	28989486	1	1	2.78	2.86	-0.0800000000000001	1	0.971818977979115	0.0120435103940175	78.422351246068
chr18	28989486	29371364	0	1	0	2.86	-2.86	0.492957746478873	0	0	37.9171713058099
chr18	29371364	29526461	0	2	0	5.71	-5.71	0.23943661971831	0	0	5.15089165288386
chr18	29526461	29819025	0	1	0	2.86	-2.86	0.492957746478873	0	0	37.9171713058099
chr18	29819025	29821110	0	2	0	5.71	-5.71	0.23943661971831	0	0	5.15089165288386
chr18	29821110	30139857	0	1	0	2.86	-2.86	0.492957746478873	0	0	37.9171713058099
chr18	30139857	30260251	0	2	0	5.71	-5.71	0.23943661971831	0	0	5.15089165288386
chr18	30260251	30304423	0	1	0	2.86	-2.86	0.492957746478873	0	0	37.9171713058099
chr18	30304423	30377252	0	1	0	2.86	-2.86	0.492957746478873	0	0	37.9171713058099
chr18	30377252	30383039	0	2	0	5.71	-5.71	0.23943661971831	0	0	5.15089165288386
chr18	30383039	30589332	0	2	0	5.71	-5.71	0.23943661971831	0	0	5.15089165288386
chr18	30589332	30591702	0	3	0	8.57	-8.57	0.114513165952235	0	0	2.31044002532908
chr18	30591702	30630898	0	4	0	11.43	-11.43	0.0538885486834048	0	0	1.41901740229979
chr18	30630898	30778567	0	4	0	11.43	-11.43	0.0538885486834048	0	0	1.41901740229979
chr18	30778567	30788409	0	3	0	8.57	-8.57	0.114513165952235	0	0	2.31044002532908
chr18	30788409	30813311	0	2	0	5.71	-5.71	0.23943661971831	0	0	5.15089165288386
chr18	30813311	30924521	0	1	0	2.86	-2.86	0.492957746478873	0	0	37.9171713058099
chr18	30924521	31047994	0	1	0	2.86	-2.86	0.492957746478873	0	0	37.9171713058099
chr18	31047994	31196147	0	0	0	0	0	1	0	0	Inf
chr18	31196147	31323230	0	1	0	2.86	-2.86	0.492957746478873	0	0	37.9171713058099
chr18	31323230	31389525	0	0	0	0	0	1	0	0	Inf
chr18	31389525	31479870	0	1	0	2.86	-2.86	0.492957746478873	0	0	37.9171713058099
chr18	31479870	31582981	1	1	2.78	2.86	-0.0800000000000001	1	0.971818977979115	0.0120435103940175	78.422351246068
chr18	31582981	31604475	1	0	2.78	0	2.78	1	Inf	0.0249284024755085	Inf
chr18	31604475	32458454	1	0	2.78	0	2.78	1	Inf	0.0249284024755085	Inf
chr18	32458454	33313257	0	0	0	0	0	1	0	0	Inf
chr18	33313257	33454071	0	1	0	2.86	-2.86	0.492957746478873	0	0	37.9171713058099
chr18	33454071	33940187	0	0	0	0	0	1	0	0	Inf
chr18	33940187	34015849	0	1	0	2.86	-2.86	0.492957746478873	0	0	37.9171713058099
chr18	34015849	34153271	0	1	0	2.86	-2.86	0.492957746478873	0	0	37.9171713058099
chr18	34153271	34548396	0	2	0	5.71	-5.71	0.23943661971831	0	0	5.15089165288386
chr18	34548396	34954464	0	1	0	2.86	-2.86	0.492957746478873	0	0	37.9171713058099
chr18	34954464	35009970	0	2	0	5.71	-5.71	0.23943661971831	0	0	5.15089165288386
chr18	35009970	35054679	0	1	0	2.86	-2.86	0.492957746478873	0	0	37.9171713058099
chr18	35054679	35108469	0	0	0	0	0	1	0	0	Inf
chr18	35108469	35345914	0	1	0	2.86	-2.86	0.492957746478873	0	0	37.9171713058099
chr18	35345914	35453488	2	2	5.56	5.71	-0.15	1	0.970989459292116	0.0667689241715733	14.12046751773
chr18	35453488	35465087	2	1	5.56	2.86	2.7	1	1.98123533145014	0.0987851618234858	121.317934765198
chr18	35465087	35491358	2	1	5.56	2.86	2.7	1	1.98123533145014	0.0987851618234858	121.317934765198
chr18	35491358	35556008	1	1	2.78	2.86	-0.0800000000000001	1	0.971818977979115	0.0120435103940175	78.422351246068
chr18	35556008	35594803	2	1	5.56	2.86	2.7	1	1.98123533145014	0.0987851618234858	121.317934765198
chr18	35594803	35695516	2	1	5.56	2.86	2.7	1	1.98123533145014	0.0987851618234858	121.317934765198
chr18	35695516	35710291	1	1	2.78	2.86	-0.0800000000000001	1	0.971818977979115	0.0120435103940175	78.422351246068
chr18	35710291	35710633	2	1	5.56	2.86	2.7	1	1.98123533145014	0.0987851618234858	121.317934765198
chr18	35710633	35716072	2	0	5.56	0	5.56	0.492957746478873	Inf	0.183355473675898	Inf
chr18	35716072	35762045	3	0	8.33	0	8.33	0.23943661971831	Inf	0.408425449172773	Inf
chr18	35762045	35871544	3	0	8.33	0	8.33	0.23943661971831	Inf	0.408425449172773	Inf
chr18	35871544	35876902	2	0	5.56	0	5.56	0.492957746478873	Inf	0.183355473675898	Inf
chr18	35876902	35891436	2	0	5.56	0	5.56	0.492957746478873	Inf	0.183355473675898	Inf
chr18	35891436	36851858	1	0	2.78	0	2.78	1	Inf	0.0249284024755085	Inf
chr18	36851858	37056866	0	0	0	0	0	1	0	0	Inf
chr18	37056866	37253554	1	0	2.78	0	2.78	1	Inf	0.0249284024755085	Inf
chr18	37253554	38200695	0	0	0	0	0	1	0	0	Inf
chr18	38200695	38202864	2	0	5.56	0	5.56	0.492957746478873	Inf	0.183355473675898	Inf
chr18	38202864	38247780	6	2	16.67	5.71	10.96	0.260319768157189	3.24808343718923	0.528254540441711	35.3032732516706
chr18	38247780	38257389	6	3	16.67	8.57	8.1	0.478182829317541	2.11118686920326	0.406717926364721	14.2184726622909
chr18	38257389	38257641	6	4	16.67	11.43	5.24	0.734950008542243	1.54051356893632	0.327294645527406	8.19707781308093
chr18	38257641	38257972	7	4	19.44	11.43	8.01	0.514075015660779	1.85441691917432	0.418913196819917	9.57667879720766
chr18	38257972	38275714	7	5	19.44	14.29	5.15	0.753054516155478	1.44075614958209	0.347569630820769	6.45915874166681
chr18	38275714	38276297	7	4	19.44	11.43	8.01	0.514075015660779	1.85441691917432	0.418913196819917	9.57667879720766
chr18	38276297	38278853	6	4	16.67	11.43	5.24	0.734950008542243	1.54051356893632	0.327294645527406	8.19707781308093
chr18	38278853	38283439	4	4	11.11	11.43	-0.32	1	0.969174743411851	0.164949539036862	5.69565612435485
chr18	38283439	38844475	0	0	0	0	0	1	0	0	Inf
chr18	38844475	39399732	1	0	2.78	0	2.78	1	Inf	0.0249284024755085	Inf
chr18	39399732	39457510	1	0	2.78	0	2.78	1	Inf	0.0249284024755085	Inf
chr18	39457510	39525805	1	0	2.78	0	2.78	1	Inf	0.0249284024755085	Inf
chr18	39525805	39812772	1	1	2.78	2.86	-0.0800000000000001	1	0.971818977979115	0.0120435103940175	78.422351246068
chr18	39812772	39841055	1	1	2.78	2.86	-0.0800000000000001	1	0.971818977979115	0.0120435103940175	78.422351246068
chr18	39841055	39906558	1	2	2.78	5.71	-2.93	0.614206981016534	0.476293222585017	0.00777852251929019	9.55257413461097
chr18	39906558	40088562	0	2	0	5.71	-5.71	0.23943661971831	0	0	5.15089165288386
chr18	40088562	40389384	0	1	0	2.86	-2.86	0.492957746478873	0	0	37.9171713058099
chr18	40389384	40472184	0	1	0	2.86	-2.86	0.492957746478873	0	0	37.9171713058099
chr18	40472184	40941431	1	1	2.78	2.86	-0.0800000000000001	1	0.971818977979115	0.0120435103940175	78.422351246068
chr18	40941431	41176076	1	0	2.78	0	2.78	1	Inf	0.0249284024755085	Inf
chr18	41176076	41254196	1	1	2.78	2.86	-0.0800000000000001	1	0.971818977979115	0.0120435103940175	78.422351246068
chr18	41254196	41274348	1	1	2.78	2.86	-0.0800000000000001	1	0.971818977979115	0.0120435103940175	78.422351246068
chr18	41274348	41406371	1	1	2.78	2.86	-0.0800000000000001	1	0.971818977979115	0.0120435103940175	78.422351246068
chr18	41406371	41467603	0	1	0	2.86	-2.86	0.492957746478873	0	0	37.9171713058099
chr18	41467603	41661750	0	1	0	2.86	-2.86	0.492957746478873	0	0	37.9171713058099
chr18	41661750	42109241	0	1	0	2.86	-2.86	0.492957746478873	0	0	37.9171713058099
chr18	42109241	42975329	0	1	0	2.86	-2.86	0.492957746478873	0	0	37.9171713058099
chr18	42975329	43065515	0	1	0	2.86	-2.86	0.492957746478873	0	0	37.9171713058099
chr18	43065515	43296517	0	0	0	0	0	1	0	0	Inf
chr18	43296517	43424980	0	1	0	2.86	-2.86	0.492957746478873	0	0	37.9171713058099
chr18	43424980	43739649	0	0	0	0	0	1	0	0	Inf
chr18	43739649	43844897	0	1	0	2.86	-2.86	0.492957746478873	0	0	37.9171713058099
chr18	43844897	44270869	0	0	0	0	0	1	0	0	Inf
chr18	44270869	44979329	0	1	0	2.86	-2.86	0.492957746478873	0	0	37.9171713058099
chr18	44979329	44985893	0	1	0	2.86	-2.86	0.492957746478873	0	0	37.9171713058099
chr18	44985893	45032338	2	1	5.56	2.86	2.7	1	1.98123533145014	0.0987851618234858	121.317934765198
chr18	45032338	45037532	2	0	5.56	0	5.56	0.492957746478873	Inf	0.183355473675898	Inf
chr18	45037532	47370048	0	0	0	0	0	1	0	0	Inf
chr18	47370048	47433786	1	0	2.78	0	2.78	1	Inf	0.0249284024755085	Inf
chr18	47433786	48297494	0	0	0	0	0	1	0	0	Inf
chr18	48297494	48942629	1	0	2.78	0	2.78	1	Inf	0.0249284024755085	Inf
chr18	48942629	48968109	2	0	5.56	0	5.56	0.492957746478873	Inf	0.183355473675898	Inf
chr18	48968109	49013725	1	0	2.78	0	2.78	1	Inf	0.0249284024755085	Inf
chr18	49013725	49659288	1	0	2.78	0	2.78	1	Inf	0.0249284024755085	Inf
chr18	49659288	49960537	1	0	2.78	0	2.78	1	Inf	0.0249284024755085	Inf
chr18	49960537	50036817	1	0	2.78	0	2.78	1	Inf	0.0249284024755085	Inf
chr18	50036817	50545988	0	0	0	0	0	1	0	0	Inf
chr18	50545988	50683602	1	0	2.78	0	2.78	1	Inf	0.0249284024755085	Inf
chr18	50683602	51170937	0	0	0	0	0	1	0	0	Inf
chr18	51170937	51256326	1	0	2.78	0	2.78	1	Inf	0.0249284024755085	Inf
chr18	51256326	51279082	1	0	2.78	0	2.78	1	Inf	0.0249284024755085	Inf
chr18	51279082	51368030	1	1	2.78	2.86	-0.0800000000000001	1	0.971818977979115	0.0120435103940175	78.422351246068
chr18	51368030	51386639	2	1	5.56	2.86	2.7	1	1.98123533145014	0.0987851618234858	121.317934765198
chr18	51386639	51388149	2	1	5.56	2.86	2.7	1	1.98123533145014	0.0987851618234858	121.317934765198
chr18	51388149	51388473	2	2	5.56	5.71	-0.15	1	0.970989459292116	0.0667689241715733	14.12046751773
chr18	51388473	51397970	3	2	8.33	5.71	2.62	1	1.49154381095433	0.159897432906642	18.9412075903382
chr18	51397970	51403239	4	2	11.11	5.71	5.4	0.673707396879656	2.04215494105879	0.270856827605303	24.0587693564094
chr18	51403239	51448672	5	2	13.89	5.71	8.18	0.428987944539397	2.62646640167546	0.394228640504547	29.5005259959683
chr18	51448672	51512613	5	1	13.89	2.86	11.03	0.198663754101507	5.37040245249216	0.55675571014113	266.470934834748
chr18	51512613	51518813	4	1	11.11	2.86	8.25	0.357011635027557	4.17394926034984	0.385996925369264	215.088023213298
chr18	51518813	51520705	3	1	8.33	2.86	5.47	0.614206981016534	3.04590627209325	0.231100354169514	166.793577353391
chr18	51520705	51522508	1	0	2.78	0	2.78	1	Inf	0.0249284024755085	Inf
chr18	51522508	57275630	0	0	0	0	0	1	0	0	Inf
chr18	57275630	57363101	1	0	2.78	0	2.78	1	Inf	0.0249284024755085	Inf
chr18	57363101	58313350	0	0	0	0	0	1	0	0	Inf
chr18	58313350	58313569	1	0	2.78	0	2.78	1	Inf	0.0249284024755085	Inf
chr18	58313569	58473606	2	0	5.56	0	5.56	0.492957746478873	Inf	0.183355473675898	Inf
chr18	58473606	60394840	0	0	0	0	0	1	0	0	Inf
chr18	60394840	60604475	1	0	2.78	0	2.78	1	Inf	0.0249284024755085	Inf
chr18	60604475	60921666	0	0	0	0	0	1	0	0	Inf
chr18	60921666	61387276	1	0	2.78	0	2.78	1	Inf	0.0249284024755085	Inf
chr18	61387276	61564655	2	0	5.56	0	5.56	0.492957746478873	Inf	0.183355473675898	Inf
chr18	61564655	61860886	1	0	2.78	0	2.78	1	Inf	0.0249284024755085	Inf
chr18	61860886	61937422	1	0	2.78	0	2.78	1	Inf	0.0249284024755085	Inf
chr18	61937422	62228028	1	0	2.78	0	2.78	1	Inf	0.0249284024755085	Inf
chr18	62228028	62356758	1	0	2.78	0	2.78	1	Inf	0.0249284024755085	Inf
chr18	62356758	62379488	0	0	0	0	0	1	0	0	Inf
chr18	62379488	62458404	1	0	2.78	0	2.78	1	Inf	0.0249284024755085	Inf
chr18	62458404	65447850	0	0	0	0	0	1	0	0	Inf
chr18	65447850	65694003	1	0	2.78	0	2.78	1	Inf	0.0249284024755085	Inf
chr18	65694003	65830999	1	1	2.78	2.86	-0.0800000000000001	1	0.971818977979115	0.0120435103940175	78.422351246068
chr18	65830999	65907291	1	0	2.78	0	2.78	1	Inf	0.0249284024755085	Inf
chr18	65907291	66003449	0	0	0	0	0	1	0	0	Inf
chr18	66003449	66124098	1	0	2.78	0	2.78	1	Inf	0.0249284024755085	Inf
chr18	66124098	67177061	0	0	0	0	0	1	0	0	Inf
chr18	67177061	67377401	1	0	2.78	0	2.78	1	Inf	0.0249284024755085	Inf
chr18	67377401	67473763	1	0	2.78	0	2.78	1	Inf	0.0249284024755085	Inf
chr18	67473763	67924470	1	0	2.78	0	2.78	1	Inf	0.0249284024755085	Inf
chr18	67924470	68216290	0	0	0	0	0	1	0	0	Inf
chr18	68216290	68429193	1	0	2.78	0	2.78	1	Inf	0.0249284024755085	Inf
chr18	68429193	68513917	2	0	5.56	0	5.56	0.492957746478873	Inf	0.183355473675898	Inf
chr18	68513917	68521738	1	0	2.78	0	2.78	1	Inf	0.0249284024755085	Inf
chr18	68521738	72702026	0	0	0	0	0	1	0	0	Inf
chr18	72702026	73482633	1	0	2.78	0	2.78	1	Inf	0.0249284024755085	Inf
chr18	73482633	75846485	0	0	0	0	0	1	0	0	Inf
chr18	75846485	75925837	1	0	2.78	0	2.78	1	Inf	0.0249284024755085	Inf
chr18	75925837	77634297	0	0	0	0	0	1	0	0	Inf
chr18	77634297	77636356	0	1	0	2.86	-2.86	0.492957746478873	0	0	37.9171713058099
chr18	77636356	77657062	0	2	0	5.71	-5.71	0.23943661971831	0	0	5.15089165288386
chr18	77657062	77803784	0	3	0	8.57	-8.57	0.114513165952235	0	0	2.31044002532908
chr18	77803784	78077248	0	2	0	5.71	-5.71	0.23943661971831	0	0	5.15089165288386
chrX	2642942	2707339	0	1	0	2.86	-2.86	0.492957746478873	0	0	37.9171713058099
chrX	2707339	3117425	0	2	0	5.71	-5.71	0.23943661971831	0	0	5.15089165288386
chrX	3117425	3186572	0	2	0	5.71	-5.71	0.23943661971831	0	0	5.15089165288386
chrX	3186572	3329970	0	2	0	5.71	-5.71	0.23943661971831	0	0	5.15089165288386
chrX	3329970	3445217	0	2	0	5.71	-5.71	0.23943661971831	0	0	5.15089165288386
chrX	3445217	3588364	0	2	0	5.71	-5.71	0.23943661971831	0	0	5.15089165288386
chrX	3588364	3679918	0	2	0	5.71	-5.71	0.23943661971831	0	0	5.15089165288386
chrX	3679918	4148194	0	1	0	2.86	-2.86	0.492957746478873	0	0	37.9171713058099
chrX	4148194	4513316	0	0	0	0	0	1	0	0	Inf
chrX	4513316	4706935	0	1	0	2.86	-2.86	0.492957746478873	0	0	37.9171713058099
chrX	4706935	5367533	0	0	0	0	0	1	0	0	Inf
chrX	5367533	5460131	1	0	2.78	0	2.78	1	Inf	0.0249284024755085	Inf
chrX	5460131	6555418	0	0	0	0	0	1	0	0	Inf
chrX	6555418	6614981	1	0	2.78	0	2.78	1	Inf	0.0249284024755085	Inf
chrX	6614981	6641945	2	0	5.56	0	5.56	0.492957746478873	Inf	0.183355473675898	Inf
chrX	6641945	6665667	1	0	2.78	0	2.78	1	Inf	0.0249284024755085	Inf
chrX	6665667	6730226	2	0	5.56	0	5.56	0.492957746478873	Inf	0.183355473675898	Inf
chrX	6730226	6743686	2	0	5.56	0	5.56	0.492957746478873	Inf	0.183355473675898	Inf
chrX	6743686	6748252	1	0	2.78	0	2.78	1	Inf	0.0249284024755085	Inf
chrX	6748252	6816845	1	1	2.78	2.86	-0.0800000000000001	1	0.971818977979115	0.0120435103940175	78.422351246068
chrX	6816845	6866304	1	2	2.78	5.71	-2.93	0.614206981016534	0.476293222585017	0.00777852251929019	9.55257413461097
chrX	6866304	6880109	0	2	0	5.71	-5.71	0.23943661971831	0	0	5.15089165288386
chrX	6880109	6994032	0	1	0	2.86	-2.86	0.492957746478873	0	0	37.9171713058099
chrX	6994032	7100085	1	2	2.78	5.71	-2.93	0.614206981016534	0.476293222585017	0.00777852251929019	9.55257413461097
chrX	7100085	7123328	1	3	2.78	8.57	-5.79	0.357011635027557	0.309535223935198	0.00565262673830883	4.07954080023825
chrX	7123328	7213541	0	2	0	5.71	-5.71	0.23943661971831	0	0	5.15089165288386
chrX	7213541	7315729	0	1	0	2.86	-2.86	0.492957746478873	0	0	37.9171713058099
chrX	7315729	7352069	0	2	0	5.71	-5.71	0.23943661971831	0	0	5.15089165288386
chrX	7352069	7383978	1	2	2.78	5.71	-2.93	0.614206981016534	0.476293222585017	0.00777852251929019	9.55257413461097
chrX	7383978	7385730	1	3	2.78	8.57	-5.79	0.357011635027557	0.309535223935198	0.00565262673830883	4.07954080023825
chrX	7385730	7441966	1	4	2.78	11.43	-8.65	0.198663754101507	0.225675982703581	0.00437921880343052	2.44042306854721
chrX	7441966	7448491	1	3	2.78	8.57	-5.79	0.357011635027557	0.309535223935198	0.00565262673830883	4.07954080023825
chrX	7448491	7457854	1	2	2.78	5.71	-2.93	0.614206981016534	0.476293222585017	0.00777852251929019	9.55257413461097
chrX	7457854	7480656	1	3	2.78	8.57	-5.79	0.357011635027557	0.309535223935198	0.00565262673830883	4.07954080023825
chrX	7480656	7484294	0	3	0	8.57	-8.57	0.114513165952235	0	0	2.31044002532908
chrX	7484294	7571910	0	2	0	5.71	-5.71	0.23943661971831	0	0	5.15089165288386
chrX	7571910	7864660	0	1	0	2.86	-2.86	0.492957746478873	0	0	37.9171713058099
chrX	7864660	7930107	0	2	0	5.71	-5.71	0.23943661971831	0	0	5.15089165288386
chrX	7930107	7971394	0	1	0	2.86	-2.86	0.492957746478873	0	0	37.9171713058099
chrX	7971394	7987602	0	2	0	5.71	-5.71	0.23943661971831	0	0	5.15089165288386
chrX	7987602	8231210	0	1	0	2.86	-2.86	0.492957746478873	0	0	37.9171713058099
chrX	8231210	8347160	0	1	0	2.86	-2.86	0.492957746478873	0	0	37.9171713058099
chrX	8347160	8580556	0	1	0	2.86	-2.86	0.492957746478873	0	0	37.9171713058099
chrX	8580556	8640776	1	1	2.78	2.86	-0.0800000000000001	1	0.971818977979115	0.0120435103940175	78.422351246068
chrX	8640776	8826746	1	1	2.78	2.86	-0.0800000000000001	1	0.971818977979115	0.0120435103940175	78.422351246068
chrX	8826746	8841036	1	0	2.78	0	2.78	1	Inf	0.0249284024755085	Inf
chrX	8841036	14675741	0	0	0	0	0	1	0	0	Inf
chrX	14675741	14762319	1	0	2.78	0	2.78	1	Inf	0.0249284024755085	Inf
chrX	14762319	16165902	0	0	0	0	0	1	0	0	Inf
chrX	16165902	16261469	0	1	0	2.86	-2.86	0.492957746478873	0	0	37.9171713058099
chrX	16261469	16269473	0	2	0	5.71	-5.71	0.23943661971831	0	0	5.15089165288386
chrX	16269473	16482842	0	2	0	5.71	-5.71	0.23943661971831	0	0	5.15089165288386
chrX	16482842	16884764	0	1	0	2.86	-2.86	0.492957746478873	0	0	37.9171713058099
chrX	16884764	19447926	0	0	0	0	0	1	0	0	Inf
chrX	19447926	19508714	0	1	0	2.86	-2.86	0.492957746478873	0	0	37.9171713058099
chrX	19508714	19974559	0	0	0	0	0	1	0	0	Inf
chrX	19974559	20169413	1	0	2.78	0	2.78	1	Inf	0.0249284024755085	Inf
chrX	20169413	20228426	0	0	0	0	0	1	0	0	Inf
chrX	20228426	20384045	1	0	2.78	0	2.78	1	Inf	0.0249284024755085	Inf
chrX	20384045	23363890	0	0	0	0	0	1	0	0	Inf
chrX	23363890	23497197	0	1	0	2.86	-2.86	0.492957746478873	0	0	37.9171713058099
chrX	23497197	24468092	0	1	0	2.86	-2.86	0.492957746478873	0	0	37.9171713058099
chrX	24468092	24546206	0	1	0	2.86	-2.86	0.492957746478873	0	0	37.9171713058099
chrX	24546206	24858518	0	1	0	2.86	-2.86	0.492957746478873	0	0	37.9171713058099
chrX	24858518	24955494	0	2	0	5.71	-5.71	0.23943661971831	0	0	5.15089165288386
chrX	24955494	25043754	0	1	0	2.86	-2.86	0.492957746478873	0	0	37.9171713058099
chrX	25043754	25169892	0	1	0	2.86	-2.86	0.492957746478873	0	0	37.9171713058099
chrX	25169892	25463915	0	1	0	2.86	-2.86	0.492957746478873	0	0	37.9171713058099
chrX	25463915	28672374	0	0	0	0	0	1	0	0	Inf
chrX	28672374	28808141	0	1	0	2.86	-2.86	0.492957746478873	0	0	37.9171713058099
chrX	28808141	29286760	0	0	0	0	0	1	0	0	Inf
chrX	29286760	29388094	0	1	0	2.86	-2.86	0.492957746478873	0	0	37.9171713058099
chrX	29388094	29401195	0	0	0	0	0	1	0	0	Inf
chrX	29401195	29533416	0	1	0	2.86	-2.86	0.492957746478873	0	0	37.9171713058099
chrX	29533416	30978956	0	0	0	0	0	1	0	0	Inf
chrX	30978956	31060661	1	0	2.78	0	2.78	1	Inf	0.0249284024755085	Inf
chrX	31060661	31227550	1	0	2.78	0	2.78	1	Inf	0.0249284024755085	Inf
chrX	31227550	34026087	0	0	0	0	0	1	0	0	Inf
chrX	34026087	34139533	1	0	2.78	0	2.78	1	Inf	0.0249284024755085	Inf
chrX	34139533	34157943	0	0	0	0	0	1	0	0	Inf
chrX	34157943	34299237	0	1	0	2.86	-2.86	0.492957746478873	0	0	37.9171713058099
chrX	34299237	34524840	0	0	0	0	0	1	0	0	Inf
chrX	34524840	34656251	0	1	0	2.86	-2.86	0.492957746478873	0	0	37.9171713058099
chrX	34656251	35051899	0	0	0	0	0	1	0	0	Inf
chrX	35051899	35251913	0	1	0	2.86	-2.86	0.492957746478873	0	0	37.9171713058099
chrX	35251913	35514390	0	1	0	2.86	-2.86	0.492957746478873	0	0	37.9171713058099
chrX	35514390	36286938	0	0	0	0	0	1	0	0	Inf
chrX	36286938	36392275	0	1	0	2.86	-2.86	0.492957746478873	0	0	37.9171713058099
chrX	36392275	39430805	0	0	0	0	0	1	0	0	Inf
chrX	39430805	39527251	0	1	0	2.86	-2.86	0.492957746478873	0	0	37.9171713058099
chrX	39527251	42770987	0	0	0	0	0	1	0	0	Inf
chrX	42770987	42869194	0	1	0	2.86	-2.86	0.492957746478873	0	0	37.9171713058099
chrX	42869194	43804912	0	0	0	0	0	1	0	0	Inf
chrX	43804912	43836209	0	1	0	2.86	-2.86	0.492957746478873	0	0	37.9171713058099
chrX	43836209	43877221	0	2	0	5.71	-5.71	0.23943661971831	0	0	5.15089165288386
chrX	43877221	44059322	0	2	0	5.71	-5.71	0.23943661971831	0	0	5.15089165288386
chrX	44059322	44093406	0	1	0	2.86	-2.86	0.492957746478873	0	0	37.9171713058099
chrX	44093406	44228439	0	1	0	2.86	-2.86	0.492957746478873	0	0	37.9171713058099
chrX	44228439	44573310	0	0	0	0	0	1	0	0	Inf
chrX	44573310	44703951	1	0	2.78	0	2.78	1	Inf	0.0249284024755085	Inf
chrX	44703951	46810768	0	0	0	0	0	1	0	0	Inf
chrX	46810768	46947081	0	1	0	2.86	-2.86	0.492957746478873	0	0	37.9171713058099
chrX	46947081	50109623	0	0	0	0	0	1	0	0	Inf
chrX	50109623	50236199	1	0	2.78	0	2.78	1	Inf	0.0249284024755085	Inf
chrX	50236199	50298026	1	0	2.78	0	2.78	1	Inf	0.0249284024755085	Inf
chrX	50298026	50379030	1	1	2.78	2.86	-0.0800000000000001	1	0.971818977979115	0.0120435103940175	78.422351246068
chrX	50379030	50900138	1	0	2.78	0	2.78	1	Inf	0.0249284024755085	Inf
chrX	50900138	50996198	1	1	2.78	2.86	-0.0800000000000001	1	0.971818977979115	0.0120435103940175	78.422351246068
chrX	50996198	51016635	1	0	2.78	0	2.78	1	Inf	0.0249284024755085	Inf
chrX	51016635	51064945	1	0	2.78	0	2.78	1	Inf	0.0249284024755085	Inf
chrX	51064945	51071847	1	1	2.78	2.86	-0.0800000000000001	1	0.971818977979115	0.0120435103940175	78.422351246068
chrX	51071847	51153899	2	1	5.56	2.86	2.7	1	1.98123533145014	0.0987851618234858	121.317934765198
chrX	51153899	51188625	1	1	2.78	2.86	-0.0800000000000001	1	0.971818977979115	0.0120435103940175	78.422351246068
chrX	51188625	51197186	1	0	2.78	0	2.78	1	Inf	0.0249284024755085	Inf
chrX	51197186	51348001	0	0	0	0	0	1	0	0	Inf
chrX	51348001	51487310	1	0	2.78	0	2.78	1	Inf	0.0249284024755085	Inf
chrX	51487310	51695364	0	0	0	0	0	1	0	0	Inf
chrX	51695364	51902621	0	1	0	2.86	-2.86	0.492957746478873	0	0	37.9171713058099
chrX	51902621	53056625	0	0	0	0	0	1	0	0	Inf
chrX	53056625	53167975	1	0	2.78	0	2.78	1	Inf	0.0249284024755085	Inf
chrX	53167975	53320650	1	0	2.78	0	2.78	1	Inf	0.0249284024755085	Inf
chrX	53320650	53909820	1	1	2.78	2.86	-0.0800000000000001	1	0.971818977979115	0.0120435103940175	78.422351246068
chrX	53909820	53923576	1	0	2.78	0	2.78	1	Inf	0.0249284024755085	Inf
chrX	53923576	54215460	1	0	2.78	0	2.78	1	Inf	0.0249284024755085	Inf
chrX	54215460	54661110	1	0	2.78	0	2.78	1	Inf	0.0249284024755085	Inf
chrX	54661110	54780626	1	0	2.78	0	2.78	1	Inf	0.0249284024755085	Inf
chrX	54780626	56106875	0	0	0	0	0	1	0	0	Inf
chrX	56106875	56369715	0	1	0	2.86	-2.86	0.492957746478873	0	0	37.9171713058099
chrX	56369715	56927967	0	0	0	0	0	1	0	0	Inf
chrX	56927967	56996499	1	0	2.78	0	2.78	1	Inf	0.0249284024755085	Inf
chrX	56996499	58460172	0	0	0	0	0	1	0	0	Inf
chrX	58460172	58473610	1	1	2.78	2.86	-0.0800000000000001	1	0.971818977979115	0.0120435103940175	78.422351246068
chrX	58473610	59357188	2	1	5.56	2.86	2.7	1	1.98123533145014	0.0987851618234858	121.317934765198
chrX	59357188	61728817	0	0	0	0	0	1	0	0	Inf
chrX	61728817	62254340	2	0	5.56	0	5.56	0.492957746478873	Inf	0.183355473675898	Inf
chrX	62254340	62255204	1	0	2.78	0	2.78	1	Inf	0.0249284024755085	Inf
chrX	62255204	63329956	0	0	0	0	0	1	0	0	Inf
chrX	63329956	63479171	0	1	0	2.86	-2.86	0.492957746478873	0	0	37.9171713058099
chrX	63479171	67027967	0	0	0	0	0	1	0	0	Inf
chrX	67027967	67258614	0	1	0	2.86	-2.86	0.492957746478873	0	0	37.9171713058099
chrX	67258614	67426895	0	0	0	0	0	1	0	0	Inf
chrX	67426895	67628421	1	0	2.78	0	2.78	1	Inf	0.0249284024755085	Inf
chrX	67628421	67820949	1	0	2.78	0	2.78	1	Inf	0.0249284024755085	Inf
chrX	67820949	67968321	1	0	2.78	0	2.78	1	Inf	0.0249284024755085	Inf
chrX	67968321	71424180	0	0	0	0	0	1	0	0	Inf
chrX	71424180	71551672	1	0	2.78	0	2.78	1	Inf	0.0249284024755085	Inf
chrX	71551672	73895960	0	0	0	0	0	1	0	0	Inf
chrX	73895960	74138910	1	0	2.78	0	2.78	1	Inf	0.0249284024755085	Inf
chrX	74138910	74802627	0	0	0	0	0	1	0	0	Inf
chrX	74802627	74892403	1	0	2.78	0	2.78	1	Inf	0.0249284024755085	Inf
chrX	74892403	75237216	0	0	0	0	0	1	0	0	Inf
chrX	75237216	75385502	0	1	0	2.86	-2.86	0.492957746478873	0	0	37.9171713058099
chrX	75385502	76342681	0	0	0	0	0	1	0	0	Inf
chrX	76342681	76534556	0	1	0	2.86	-2.86	0.492957746478873	0	0	37.9171713058099
chrX	76534556	76827661	0	2	0	5.71	-5.71	0.23943661971831	0	0	5.15089165288386
chrX	76827661	77228085	0	3	0	8.57	-8.57	0.114513165952235	0	0	2.31044002532908
chrX	77228085	77274454	0	2	0	5.71	-5.71	0.23943661971831	0	0	5.15089165288386
chrX	77274454	77453740	0	1	0	2.86	-2.86	0.492957746478873	0	0	37.9171713058099
chrX	77453740	77690392	0	0	0	0	0	1	0	0	Inf
chrX	77690392	77991313	0	2	0	5.71	-5.71	0.23943661971831	0	0	5.15089165288386
chrX	77991313	77998592	0	1	0	2.86	-2.86	0.492957746478873	0	0	37.9171713058099
chrX	77998592	78515562	0	0	0	0	0	1	0	0	Inf
chrX	78515562	78591377	0	1	0	2.86	-2.86	0.492957746478873	0	0	37.9171713058099
chrX	78591377	78595561	1	1	2.78	2.86	-0.0800000000000001	1	0.971818977979115	0.0120435103940175	78.422351246068
chrX	78595561	79133158	1	0	2.78	0	2.78	1	Inf	0.0249284024755085	Inf
chrX	79133158	79164475	1	1	2.78	2.86	-0.0800000000000001	1	0.971818977979115	0.0120435103940175	78.422351246068
chrX	79164475	79257968	0	1	0	2.86	-2.86	0.492957746478873	0	0	37.9171713058099
chrX	79257968	79280453	0	0	0	0	0	1	0	0	Inf
chrX	79280453	79484282	0	1	0	2.86	-2.86	0.492957746478873	0	0	37.9171713058099
chrX	79484282	80184380	0	1	0	2.86	-2.86	0.492957746478873	0	0	37.9171713058099
chrX	80184380	80313431	0	0	0	0	0	1	0	0	Inf
chrX	80313431	80538379	0	1	0	2.86	-2.86	0.492957746478873	0	0	37.9171713058099
chrX	80538379	80609893	0	0	0	0	0	1	0	0	Inf
chrX	80609893	80679090	0	1	0	2.86	-2.86	0.492957746478873	0	0	37.9171713058099
chrX	80679090	80688036	1	1	2.78	2.86	-0.0800000000000001	1	0.971818977979115	0.0120435103940175	78.422351246068
chrX	80688036	80843157	1	0	2.78	0	2.78	1	Inf	0.0249284024755085	Inf
chrX	80843157	81050351	1	0	2.78	0	2.78	1	Inf	0.0249284024755085	Inf
chrX	81050351	81156448	2	0	5.56	0	5.56	0.492957746478873	Inf	0.183355473675898	Inf
chrX	81156448	81684362	1	0	2.78	0	2.78	1	Inf	0.0249284024755085	Inf
chrX	81684362	81707697	1	1	2.78	2.86	-0.0800000000000001	1	0.971818977979115	0.0120435103940175	78.422351246068
chrX	81707697	81759876	0	1	0	2.86	-2.86	0.492957746478873	0	0	37.9171713058099
chrX	81759876	81772599	1	1	2.78	2.86	-0.0800000000000001	1	0.971818977979115	0.0120435103940175	78.422351246068
chrX	81772599	81879597	1	0	2.78	0	2.78	1	Inf	0.0249284024755085	Inf
chrX	81879597	81933095	1	1	2.78	2.86	-0.0800000000000001	1	0.971818977979115	0.0120435103940175	78.422351246068
chrX	81933095	81995641	1	2	2.78	5.71	-2.93	0.614206981016534	0.476293222585017	0.00777852251929019	9.55257413461097
chrX	81995641	82140587	1	1	2.78	2.86	-0.0800000000000001	1	0.971818977979115	0.0120435103940175	78.422351246068
chrX	82140587	82149015	1	1	2.78	2.86	-0.0800000000000001	1	0.971818977979115	0.0120435103940175	78.422351246068
chrX	82149015	82257800	0	1	0	2.86	-2.86	0.492957746478873	0	0	37.9171713058099
chrX	82257800	82535763	0	0	0	0	0	1	0	0	Inf
chrX	82535763	82591321	0	1	0	2.86	-2.86	0.492957746478873	0	0	37.9171713058099
chrX	82591321	82778074	1	1	2.78	2.86	-0.0800000000000001	1	0.971818977979115	0.0120435103940175	78.422351246068
chrX	82778074	82789522	1	0	2.78	0	2.78	1	Inf	0.0249284024755085	Inf
chrX	82789522	82845329	1	1	2.78	2.86	-0.0800000000000001	1	0.971818977979115	0.0120435103940175	78.422351246068
chrX	82845329	83135385	0	1	0	2.86	-2.86	0.492957746478873	0	0	37.9171713058099
chrX	83135385	83246256	0	2	0	5.71	-5.71	0.23943661971831	0	0	5.15089165288386
chrX	83246256	83747761	0	1	0	2.86	-2.86	0.492957746478873	0	0	37.9171713058099
chrX	83747761	85295248	0	0	0	0	0	1	0	0	Inf
chrX	85295248	86102148	1	0	2.78	0	2.78	1	Inf	0.0249284024755085	Inf
chrX	86102148	86756166	1	0	2.78	0	2.78	1	Inf	0.0249284024755085	Inf
chrX	86756166	86859824	1	1	2.78	2.86	-0.0800000000000001	1	0.971818977979115	0.0120435103940175	78.422351246068
chrX	86859824	86964308	1	0	2.78	0	2.78	1	Inf	0.0249284024755085	Inf
chrX	86964308	89342762	0	0	0	0	0	1	0	0	Inf
chrX	89342762	89366013	1	1	2.78	2.86	-0.0800000000000001	1	0.971818977979115	0.0120435103940175	78.422351246068
chrX	89366013	89366934	2	1	5.56	2.86	2.7	1	1.98123533145014	0.0987851618234858	121.317934765198
chrX	89366934	89494765	3	1	8.33	2.86	5.47	0.614206981016534	3.04590627209325	0.231100354169514	166.793577353391
chrX	89494765	89526585	3	1	8.33	2.86	5.47	0.614206981016534	3.04590627209325	0.231100354169514	166.793577353391
chrX	89526585	89528851	3	2	8.33	5.71	2.62	1	1.49154381095433	0.159897432906642	18.9412075903382
chrX	89528851	89627952	3	1	8.33	2.86	5.47	0.614206981016534	3.04590627209325	0.231100354169514	166.793577353391
chrX	89627952	89628374	4	2	11.11	5.71	5.4	0.673707396879656	2.04215494105879	0.270856827605303	24.0587693564094
chrX	89628374	89827382	4	2	11.11	5.71	5.4	0.673707396879656	2.04215494105879	0.270856827605303	24.0587693564094
chrX	89827382	89857702	3	2	8.33	5.71	2.62	1	1.49154381095433	0.159897432906642	18.9412075903382
chrX	89857702	89878947	2	1	5.56	2.86	2.7	1	1.98123533145014	0.0987851618234858	121.317934765198
chrX	89878947	89879380	1	1	2.78	2.86	-0.0800000000000001	1	0.971818977979115	0.0120435103940175	78.422351246068
chrX	89879380	90340090	0	0	0	0	0	1	0	0	Inf
chrX	90340090	90395771	1	0	2.78	0	2.78	1	Inf	0.0249284024755085	Inf
chrX	90395771	90599071	0	0	0	0	0	1	0	0	Inf
chrX	90599071	90693694	0	1	0	2.86	-2.86	0.492957746478873	0	0	37.9171713058099
chrX	90693694	91685135	0	0	0	0	0	1	0	0	Inf
chrX	91685135	91818068	1	0	2.78	0	2.78	1	Inf	0.0249284024755085	Inf
chrX	91818068	91915390	1	1	2.78	2.86	-0.0800000000000001	1	0.971818977979115	0.0120435103940175	78.422351246068
chrX	91915390	92275281	0	1	0	2.86	-2.86	0.492957746478873	0	0	37.9171713058099
chrX	92275281	92923767	0	0	0	0	0	1	0	0	Inf
chrX	92923767	93314017	1	0	2.78	0	2.78	1	Inf	0.0249284024755085	Inf
chrX	93314017	93382896	1	1	2.78	2.86	-0.0800000000000001	1	0.971818977979115	0.0120435103940175	78.422351246068
chrX	93382896	93822892	1	0	2.78	0	2.78	1	Inf	0.0249284024755085	Inf
chrX	93822892	94016616	1	0	2.78	0	2.78	1	Inf	0.0249284024755085	Inf
chrX	94016616	94940746	0	0	0	0	0	1	0	0	Inf
chrX	94940746	94942745	0	1	0	2.86	-2.86	0.492957746478873	0	0	37.9171713058099
chrX	94942745	95049718	1	1	2.78	2.86	-0.0800000000000001	1	0.971818977979115	0.0120435103940175	78.422351246068
chrX	95049718	95815543	0	1	0	2.86	-2.86	0.492957746478873	0	0	37.9171713058099
chrX	95815543	96020444	0	0	0	0	0	1	0	0	Inf
chrX	96020444	96214149	0	1	0	2.86	-2.86	0.492957746478873	0	0	37.9171713058099
chrX	96214149	96443416	0	0	0	0	0	1	0	0	Inf
chrX	96443416	96580743	0	1	0	2.86	-2.86	0.492957746478873	0	0	37.9171713058099
chrX	96580743	96804002	0	1	0	2.86	-2.86	0.492957746478873	0	0	37.9171713058099
chrX	96804002	97419640	0	0	0	0	0	1	0	0	Inf
chrX	97419640	97582548	1	0	2.78	0	2.78	1	Inf	0.0249284024755085	Inf
chrX	97582548	98306041	0	0	0	0	0	1	0	0	Inf
chrX	98306041	98427925	0	1	0	2.86	-2.86	0.492957746478873	0	0	37.9171713058099
chrX	98427925	100888169	0	0	0	0	0	1	0	0	Inf
chrX	100888169	100983767	1	0	2.78	0	2.78	1	Inf	0.0249284024755085	Inf
chrX	100983767	103268287	0	0	0	0	0	1	0	0	Inf
chrX	103268287	103369958	1	0	2.78	0	2.78	1	Inf	0.0249284024755085	Inf
chrX	103369958	103581327	1	0	2.78	0	2.78	1	Inf	0.0249284024755085	Inf
chrX	103581327	103586433	1	1	2.78	2.86	-0.0800000000000001	1	0.971818977979115	0.0120435103940175	78.422351246068
chrX	103586433	103589920	1	2	2.78	5.71	-2.93	0.614206981016534	0.476293222585017	0.00777852251929019	9.55257413461097
chrX	103589920	103638915	2	2	5.56	5.71	-0.15	1	0.970989459292116	0.0667689241715733	14.12046751773
chrX	103638915	103666183	2	2	5.56	5.71	-0.15	1	0.970989459292116	0.0667689241715733	14.12046751773
chrX	103666183	103741497	2	3	5.56	8.57	-3.01	0.673707396879656	0.631553326711683	0.0497270173932884	5.89114934397757
chrX	103741497	103752323	1	2	2.78	5.71	-2.93	0.614206981016534	0.476293222585017	0.00777852251929019	9.55257413461097
chrX	103752323	103797350	1	1	2.78	2.86	-0.0800000000000001	1	0.971818977979115	0.0120435103940175	78.422351246068
chrX	103797350	103798605	1	1	2.78	2.86	-0.0800000000000001	1	0.971818977979115	0.0120435103940175	78.422351246068
chrX	103798605	104263364	1	0	2.78	0	2.78	1	Inf	0.0249284024755085	Inf
chrX	104263364	104277686	1	1	2.78	2.86	-0.0800000000000001	1	0.971818977979115	0.0120435103940175	78.422351246068
chrX	104277686	104371963	1	1	2.78	2.86	-0.0800000000000001	1	0.971818977979115	0.0120435103940175	78.422351246068
chrX	104371963	104435104	2	1	5.56	2.86	2.7	1	1.98123533145014	0.0987851618234858	121.317934765198
chrX	104435104	104436018	2	0	5.56	0	5.56	0.492957746478873	Inf	0.183355473675898	Inf
chrX	104436018	104454704	1	0	2.78	0	2.78	1	Inf	0.0249284024755085	Inf
chrX	104454704	104856572	0	0	0	0	0	1	0	0	Inf
chrX	104856572	104997217	0	1	0	2.86	-2.86	0.492957746478873	0	0	37.9171713058099
chrX	104997217	106282691	0	0	0	0	0	1	0	0	Inf
chrX	106282691	106396386	2	0	5.56	0	5.56	0.492957746478873	Inf	0.183355473675898	Inf
chrX	106396386	106466019	3	0	8.33	0	8.33	0.23943661971831	Inf	0.408425449172773	Inf
chrX	106466019	106581580	1	0	2.78	0	2.78	1	Inf	0.0249284024755085	Inf
chrX	106581580	107226651	1	0	2.78	0	2.78	1	Inf	0.0249284024755085	Inf
chrX	107226651	107312377	1	0	2.78	0	2.78	1	Inf	0.0249284024755085	Inf
chrX	107312377	107360740	2	0	5.56	0	5.56	0.492957746478873	Inf	0.183355473675898	Inf
chrX	107360740	107408988	1	0	2.78	0	2.78	1	Inf	0.0249284024755085	Inf
chrX	107408988	108201101	0	0	0	0	0	1	0	0	Inf
chrX	108201101	108286492	0	1	0	2.86	-2.86	0.492957746478873	0	0	37.9171713058099
chrX	108286492	108503236	0	0	0	0	0	1	0	0	Inf
chrX	108503236	108597243	0	1	0	2.86	-2.86	0.492957746478873	0	0	37.9171713058099
chrX	108597243	108882351	0	0	0	0	0	1	0	0	Inf
chrX	108882351	108904765	1	0	2.78	0	2.78	1	Inf	0.0249284024755085	Inf
chrX	108904765	109028401	2	0	5.56	0	5.56	0.492957746478873	Inf	0.183355473675898	Inf
chrX	109028401	109049476	2	0	5.56	0	5.56	0.492957746478873	Inf	0.183355473675898	Inf
chrX	109049476	109264901	1	0	2.78	0	2.78	1	Inf	0.0249284024755085	Inf
chrX	109264901	109391866	1	1	2.78	2.86	-0.0800000000000001	1	0.971818977979115	0.0120435103940175	78.422351246068
chrX	109391866	109666140	1	0	2.78	0	2.78	1	Inf	0.0249284024755085	Inf
chrX	109666140	109775611	1	0	2.78	0	2.78	1	Inf	0.0249284024755085	Inf
chrX	109775611	109938437	1	0	2.78	0	2.78	1	Inf	0.0249284024755085	Inf
chrX	109938437	110645942	0	0	0	0	0	1	0	0	Inf
chrX	110645942	110739433	1	0	2.78	0	2.78	1	Inf	0.0249284024755085	Inf
chrX	110739433	111402985	0	0	0	0	0	1	0	0	Inf
chrX	111402985	111518978	0	1	0	2.86	-2.86	0.492957746478873	0	0	37.9171713058099
chrX	111518978	111527379	0	0	0	0	0	1	0	0	Inf
chrX	111527379	111580536	1	0	2.78	0	2.78	1	Inf	0.0249284024755085	Inf
chrX	111580536	111674343	1	0	2.78	0	2.78	1	Inf	0.0249284024755085	Inf
chrX	111674343	111708914	1	1	2.78	2.86	-0.0800000000000001	1	0.971818977979115	0.0120435103940175	78.422351246068
chrX	111708914	111777201	2	1	5.56	2.86	2.7	1	1.98123533145014	0.0987851618234858	121.317934765198
chrX	111777201	111796644	2	0	5.56	0	5.56	0.492957746478873	Inf	0.183355473675898	Inf
chrX	111796644	111976318	1	0	2.78	0	2.78	1	Inf	0.0249284024755085	Inf
chrX	111976318	112118444	2	0	5.56	0	5.56	0.492957746478873	Inf	0.183355473675898	Inf
chrX	112118444	112362028	1	0	2.78	0	2.78	1	Inf	0.0249284024755085	Inf
chrX	112362028	112447286	1	0	2.78	0	2.78	1	Inf	0.0249284024755085	Inf
chrX	112447286	112756253	1	0	2.78	0	2.78	1	Inf	0.0249284024755085	Inf
chrX	112756253	112786134	1	0	2.78	0	2.78	1	Inf	0.0249284024755085	Inf
chrX	112786134	112849300	2	0	5.56	0	5.56	0.492957746478873	Inf	0.183355473675898	Inf
chrX	112849300	112929016	2	0	5.56	0	5.56	0.492957746478873	Inf	0.183355473675898	Inf
chrX	112929016	113225235	2	0	5.56	0	5.56	0.492957746478873	Inf	0.183355473675898	Inf
chrX	113225235	113348691	2	1	5.56	2.86	2.7	1	1.98123533145014	0.0987851618234858	121.317934765198
chrX	113348691	113456407	2	0	5.56	0	5.56	0.492957746478873	Inf	0.183355473675898	Inf
chrX	113456407	113483765	1	0	2.78	0	2.78	1	Inf	0.0249284024755085	Inf
chrX	113483765	113599426	1	1	2.78	2.86	-0.0800000000000001	1	0.971818977979115	0.0120435103940175	78.422351246068
chrX	113599426	113634742	2	1	5.56	2.86	2.7	1	1.98123533145014	0.0987851618234858	121.317934765198
chrX	113634742	113691082	2	2	5.56	5.71	-0.15	1	0.970989459292116	0.0667689241715733	14.12046751773
chrX	113691082	113696934	2	1	5.56	2.86	2.7	1	1.98123533145014	0.0987851618234858	121.317934765198
chrX	113696934	113723939	2	1	5.56	2.86	2.7	1	1.98123533145014	0.0987851618234858	121.317934765198
chrX	113723939	113746972	2	0	5.56	0	5.56	0.492957746478873	Inf	0.183355473675898	Inf
chrX	113746972	114579173	1	0	2.78	0	2.78	1	Inf	0.0249284024755085	Inf
chrX	114579173	115015721	0	0	0	0	0	1	0	0	Inf
chrX	115015721	115087222	0	1	0	2.86	-2.86	0.492957746478873	0	0	37.9171713058099
chrX	115087222	115111794	0	0	0	0	0	1	0	0	Inf
chrX	115111794	115282423	0	1	0	2.86	-2.86	0.492957746478873	0	0	37.9171713058099
chrX	115282423	115639292	0	0	0	0	0	1	0	0	Inf
chrX	115639292	115767752	1	0	2.78	0	2.78	1	Inf	0.0249284024755085	Inf
chrX	115767752	116317095	0	0	0	0	0	1	0	0	Inf
chrX	116317095	116415839	1	0	2.78	0	2.78	1	Inf	0.0249284024755085	Inf
chrX	116415839	116518146	1	0	2.78	0	2.78	1	Inf	0.0249284024755085	Inf
chrX	116518146	116575946	1	0	2.78	0	2.78	1	Inf	0.0249284024755085	Inf
chrX	116575946	116778230	1	0	2.78	0	2.78	1	Inf	0.0249284024755085	Inf
chrX	116778230	116851008	1	0	2.78	0	2.78	1	Inf	0.0249284024755085	Inf
chrX	116851008	117928263	0	0	0	0	0	1	0	0	Inf
chrX	117928263	117980693	1	0	2.78	0	2.78	1	Inf	0.0249284024755085	Inf
chrX	117980693	118006531	2	0	5.56	0	5.56	0.492957746478873	Inf	0.183355473675898	Inf
chrX	118006531	118113409	2	0	5.56	0	5.56	0.492957746478873	Inf	0.183355473675898	Inf
chrX	118113409	118162718	1	0	2.78	0	2.78	1	Inf	0.0249284024755085	Inf
chrX	118162718	118926233	0	0	0	0	0	1	0	0	Inf
chrX	118926233	119064082	0	1	0	2.86	-2.86	0.492957746478873	0	0	37.9171713058099
chrX	119064082	119276865	0	1	0	2.86	-2.86	0.492957746478873	0	0	37.9171713058099
chrX	119276865	119867415	0	0	0	0	0	1	0	0	Inf
chrX	119867415	119921831	0	1	0	2.86	-2.86	0.492957746478873	0	0	37.9171713058099
chrX	119921831	120278230	0	0	0	0	0	1	0	0	Inf
chrX	120278230	120391745	1	0	2.78	0	2.78	1	Inf	0.0249284024755085	Inf
chrX	120391745	120394938	1	1	2.78	2.86	-0.0800000000000001	1	0.971818977979115	0.0120435103940175	78.422351246068
chrX	120394938	120524409	1	1	2.78	2.86	-0.0800000000000001	1	0.971818977979115	0.0120435103940175	78.422351246068
chrX	120524409	120526967	1	0	2.78	0	2.78	1	Inf	0.0249284024755085	Inf
chrX	120526967	122115255	0	0	0	0	0	1	0	0	Inf
chrX	122115255	122237942	0	1	0	2.86	-2.86	0.492957746478873	0	0	37.9171713058099
chrX	122237942	123687447	0	0	0	0	0	1	0	0	Inf
chrX	123687447	123735328	1	0	2.78	0	2.78	1	Inf	0.0249284024755085	Inf
chrX	123735328	124660006	0	0	0	0	0	1	0	0	Inf
chrX	124660006	124883170	1	0	2.78	0	2.78	1	Inf	0.0249284024755085	Inf
chrX	124883170	125432707	1	0	2.78	0	2.78	1	Inf	0.0249284024755085	Inf
chrX	125432707	125467616	1	0	2.78	0	2.78	1	Inf	0.0249284024755085	Inf
chrX	125467616	125627101	1	1	2.78	2.86	-0.0800000000000001	1	0.971818977979115	0.0120435103940175	78.422351246068
chrX	125627101	125836449	1	0	2.78	0	2.78	1	Inf	0.0249284024755085	Inf
chrX	125836449	125950056	1	1	2.78	2.86	-0.0800000000000001	1	0.971818977979115	0.0120435103940175	78.422351246068
chrX	125950056	125988115	1	1	2.78	2.86	-0.0800000000000001	1	0.971818977979115	0.0120435103940175	78.422351246068
chrX	125988115	126053406	1	0	2.78	0	2.78	1	Inf	0.0249284024755085	Inf
chrX	126053406	126638518	0	0	0	0	0	1	0	0	Inf
chrX	126638518	126749798	1	0	2.78	0	2.78	1	Inf	0.0249284024755085	Inf
chrX	126749798	126782855	1	1	2.78	2.86	-0.0800000000000001	1	0.971818977979115	0.0120435103940175	78.422351246068
chrX	126782855	126809421	1	1	2.78	2.86	-0.0800000000000001	1	0.971818977979115	0.0120435103940175	78.422351246068
chrX	126809421	127146777	1	0	2.78	0	2.78	1	Inf	0.0249284024755085	Inf
chrX	127146777	127390630	2	0	5.56	0	5.56	0.492957746478873	Inf	0.183355473675898	Inf
chrX	127390630	127557530	1	0	2.78	0	2.78	1	Inf	0.0249284024755085	Inf
chrX	127557530	129201207	0	0	0	0	0	1	0	0	Inf
chrX	129201207	129375283	1	0	2.78	0	2.78	1	Inf	0.0249284024755085	Inf
chrX	129375283	130748761	0	0	0	0	0	1	0	0	Inf
chrX	130748761	130833119	1	0	2.78	0	2.78	1	Inf	0.0249284024755085	Inf
chrX	130833119	130839941	0	0	0	0	0	1	0	0	Inf
chrX	130839941	130962922	0	1	0	2.86	-2.86	0.492957746478873	0	0	37.9171713058099
chrX	130962922	130993188	1	1	2.78	2.86	-0.0800000000000001	1	0.971818977979115	0.0120435103940175	78.422351246068
chrX	130993188	131111880	1	0	2.78	0	2.78	1	Inf	0.0249284024755085	Inf
chrX	131111880	131254644	0	0	0	0	0	1	0	0	Inf
chrX	131254644	131362648	0	1	0	2.86	-2.86	0.492957746478873	0	0	37.9171713058099
chrX	131362648	132024731	0	0	0	0	0	1	0	0	Inf
chrX	132024731	132047317	1	0	2.78	0	2.78	1	Inf	0.0249284024755085	Inf
chrX	132047317	132121690	2	0	5.56	0	5.56	0.492957746478873	Inf	0.183355473675898	Inf
chrX	132121690	132130281	1	0	2.78	0	2.78	1	Inf	0.0249284024755085	Inf
chrX	132130281	133271204	0	0	0	0	0	1	0	0	Inf
chrX	133271204	133484591	1	0	2.78	0	2.78	1	Inf	0.0249284024755085	Inf
chrX	133484591	133730759	0	0	0	0	0	1	0	0	Inf
chrX	133730759	133837427	0	1	0	2.86	-2.86	0.492957746478873	0	0	37.9171713058099
chrX	133837427	134469596	0	0	0	0	0	1	0	0	Inf
chrX	134469596	134609310	1	0	2.78	0	2.78	1	Inf	0.0249284024755085	Inf
chrX	134609310	134825829	0	0	0	0	0	1	0	0	Inf
chrX	134825829	134993057	1	0	2.78	0	2.78	1	Inf	0.0249284024755085	Inf
chrX	134993057	135202440	0	0	0	0	0	1	0	0	Inf
chrX	135202440	135364781	0	1	0	2.86	-2.86	0.492957746478873	0	0	37.9171713058099
chrX	135364781	136811036	0	0	0	0	0	1	0	0	Inf
chrX	136811036	136966169	1	0	2.78	0	2.78	1	Inf	0.0249284024755085	Inf
chrX	136966169	137576031	0	0	0	0	0	1	0	0	Inf
chrX	137576031	137680213	0	1	0	2.86	-2.86	0.492957746478873	0	0	37.9171713058099
chrX	137680213	139314258	0	0	0	0	0	1	0	0	Inf
chrX	139314258	139632338	0	1	0	2.86	-2.86	0.492957746478873	0	0	37.9171713058099
chrX	139632338	140865818	0	0	0	0	0	1	0	0	Inf
chrX	140865818	140945578	0	1	0	2.86	-2.86	0.492957746478873	0	0	37.9171713058099
chrX	140945578	145066906	0	0	0	0	0	1	0	0	Inf
chrX	145066906	145132475	1	0	2.78	0	2.78	1	Inf	0.0249284024755085	Inf
chrX	145132475	145372789	0	0	0	0	0	1	0	0	Inf
chrX	145372789	146317220	1	0	2.78	0	2.78	1	Inf	0.0249284024755085	Inf
chrX	146317220	147516042	0	0	0	0	0	1	0	0	Inf
chrX	147516042	147537788	0	1	0	2.86	-2.86	0.492957746478873	0	0	37.9171713058099
chrX	147537788	147638940	0	2	0	5.71	-5.71	0.23943661971831	0	0	5.15089165288386
chrX	147638940	147660574	0	3	0	8.57	-8.57	0.114513165952235	0	0	2.31044002532908
chrX	147660574	147752160	0	1	0	2.86	-2.86	0.492957746478873	0	0	37.9171713058099
chrX	147752160	147758428	0	1	0	2.86	-2.86	0.492957746478873	0	0	37.9171713058099
chrX	147758428	147837366	1	1	2.78	2.86	-0.0800000000000001	1	0.971818977979115	0.0120435103940175	78.422351246068
chrX	147837366	148391538	0	1	0	2.86	-2.86	0.492957746478873	0	0	37.9171713058099
chrX	148391538	148534846	0	1	0	2.86	-2.86	0.492957746478873	0	0	37.9171713058099
chrX	148534846	149616116	0	0	0	0	0	1	0	0	Inf
chrX	149616116	149629562	0	1	0	2.86	-2.86	0.492957746478873	0	0	37.9171713058099
chrX	149629562	149649561	0	2	0	5.71	-5.71	0.23943661971831	0	0	5.15089165288386
chrX	149649561	149692266	1	2	2.78	5.71	-2.93	0.614206981016534	0.476293222585017	0.00777852251929019	9.55257413461097
chrX	149692266	149707700	1	1	2.78	2.86	-0.0800000000000001	1	0.971818977979115	0.0120435103940175	78.422351246068
chrX	149707700	149788963	1	0	2.78	0	2.78	1	Inf	0.0249284024755085	Inf
chrX	149788963	151182745	0	0	0	0	0	1	0	0	Inf
chrX	151182745	151789262	0	1	0	2.86	-2.86	0.492957746478873	0	0	37.9171713058099
chrX	151789262	152461710	0	0	0	0	0	1	0	0	Inf
chrX	152461710	152531998	1	0	2.78	0	2.78	1	Inf	0.0249284024755085	Inf
chrX	152531998	152538811	2	0	5.56	0	5.56	0.492957746478873	Inf	0.183355473675898	Inf
chrX	152538811	152583882	1	0	2.78	0	2.78	1	Inf	0.0249284024755085	Inf
chrX	152583882	153231181	0	0	0	0	0	1	0	0	Inf
chrX	153231181	153346661	0	1	0	2.86	-2.86	0.492957746478873	0	0	37.9171713058099
chrX	153346661	154314060	0	0	0	0	0	1	0	0	Inf
chrX	154314060	154433901	1	0	2.78	0	2.78	1	Inf	0.0249284024755085	Inf
chrX	154433901	154505450	1	0	2.78	0	2.78	1	Inf	0.0249284024755085	Inf
chrX	154505450	154752148	1	1	2.78	2.86	-0.0800000000000001	1	0.971818977979115	0.0120435103940175	78.422351246068
chrX	154752148	155270560	1	1	2.78	2.86	-0.0800000000000001	1	0.971818977979115	0.0120435103940175	78.422351246068
chr5	3926404	4059924	0	1	0	2.86	-2.86	0.492957746478873	0	0	37.9171713058099
chr5	4059924	8702387	0	0	0	0	0	1	0	0	Inf
chr5	8702387	8748430	2	1	5.56	2.86	2.7	1	1.98123533145014	0.0987851618234858	121.317934765198
chr5	8748430	8750841	1	1	2.78	2.86	-0.0800000000000001	1	0.971818977979115	0.0120435103940175	78.422351246068
chr5	8750841	11766401	0	0	0	0	0	1	0	0	Inf
chr5	11766401	11825080	0	1	0	2.86	-2.86	0.492957746478873	0	0	37.9171713058099
chr5	11825080	13618334	0	0	0	0	0	1	0	0	Inf
chr5	13618334	13738183	1	0	2.78	0	2.78	1	Inf	0.0249284024755085	Inf
chr5	13738183	15680431	0	0	0	0	0	1	0	0	Inf
chr5	15680431	15733575	0	1	0	2.86	-2.86	0.492957746478873	0	0	37.9171713058099
chr5	15733575	20500181	0	0	0	0	0	1	0	0	Inf
chr5	20500181	20614840	1	0	2.78	0	2.78	1	Inf	0.0249284024755085	Inf
chr5	20614840	22099979	0	0	0	0	0	1	0	0	Inf
chr5	22099979	22313149	1	0	2.78	0	2.78	1	Inf	0.0249284024755085	Inf
chr5	22313149	22625342	0	0	0	0	0	1	0	0	Inf
chr5	22625342	22772628	0	1	0	2.86	-2.86	0.492957746478873	0	0	37.9171713058099
chr5	22772628	22776342	1	1	2.78	2.86	-0.0800000000000001	1	0.971818977979115	0.0120435103940175	78.422351246068
chr5	22776342	23441003	1	1	2.78	2.86	-0.0800000000000001	1	0.971818977979115	0.0120435103940175	78.422351246068
chr5	23441003	23485063	0	1	0	2.86	-2.86	0.492957746478873	0	0	37.9171713058099
chr5	23485063	29900222	0	0	0	0	0	1	0	0	Inf
chr5	29900222	29936199	1	0	2.78	0	2.78	1	Inf	0.0249284024755085	Inf
chr5	29936199	37935716	0	0	0	0	0	1	0	0	Inf
chr5	37935716	38033386	1	0	2.78	0	2.78	1	Inf	0.0249284024755085	Inf
chr5	38033386	44569173	0	0	0	0	0	1	0	0	Inf
chr5	44569173	44677323	1	0	2.78	0	2.78	1	Inf	0.0249284024755085	Inf
chr5	44677323	49432819	0	0	0	0	0	1	0	0	Inf
chr5	49432819	50265122	1	0	2.78	0	2.78	1	Inf	0.0249284024755085	Inf
chr5	50265122	54256795	0	0	0	0	0	1	0	0	Inf
chr5	54256795	54262850	0	1	0	2.86	-2.86	0.492957746478873	0	0	37.9171713058099
chr5	54262850	54766507	1	1	2.78	2.86	-0.0800000000000001	1	0.971818977979115	0.0120435103940175	78.422351246068
chr5	54766507	54870332	1	2	2.78	5.71	-2.93	0.614206981016534	0.476293222585017	0.00777852251929019	9.55257413461097
chr5	54870332	54938825	1	2	2.78	5.71	-2.93	0.614206981016534	0.476293222585017	0.00777852251929019	9.55257413461097
chr5	54938825	54995627	1	2	2.78	5.71	-2.93	0.614206981016534	0.476293222585017	0.00777852251929019	9.55257413461097
chr5	54995627	55020304	1	1	2.78	2.86	-0.0800000000000001	1	0.971818977979115	0.0120435103940175	78.422351246068
chr5	55020304	55025949	0	1	0	2.86	-2.86	0.492957746478873	0	0	37.9171713058099
chr5	55025949	55735080	0	0	0	0	0	1	0	0	Inf
chr5	55735080	56343917	1	0	2.78	0	2.78	1	Inf	0.0249284024755085	Inf
chr5	56343917	56542117	1	0	2.78	0	2.78	1	Inf	0.0249284024755085	Inf
chr5	56542117	56623240	1	0	2.78	0	2.78	1	Inf	0.0249284024755085	Inf
chr5	56623240	56755589	1	1	2.78	2.86	-0.0800000000000001	1	0.971818977979115	0.0120435103940175	78.422351246068
chr5	56755589	57179901	1	1	2.78	2.86	-0.0800000000000001	1	0.971818977979115	0.0120435103940175	78.422351246068
chr5	57179901	57299205	0	1	0	2.86	-2.86	0.492957746478873	0	0	37.9171713058099
chr5	57299205	57335951	0	0	0	0	0	1	0	0	Inf
chr5	57335951	57911776	1	0	2.78	0	2.78	1	Inf	0.0249284024755085	Inf
chr5	57911776	59008390	0	0	0	0	0	1	0	0	Inf
chr5	59008390	59050657	0	1	0	2.86	-2.86	0.492957746478873	0	0	37.9171713058099
chr5	59050657	59159873	1	1	2.78	2.86	-0.0800000000000001	1	0.971818977979115	0.0120435103940175	78.422351246068
chr5	59159873	59283228	1	1	2.78	2.86	-0.0800000000000001	1	0.971818977979115	0.0120435103940175	78.422351246068
chr5	59283228	59357918	2	1	5.56	2.86	2.7	1	1.98123533145014	0.0987851618234858	121.317934765198
chr5	59357918	59415102	2	0	5.56	0	5.56	0.492957746478873	Inf	0.183355473675898	Inf
chr5	59415102	59685300	1	0	2.78	0	2.78	1	Inf	0.0249284024755085	Inf
chr5	59685300	59807718	1	0	2.78	0	2.78	1	Inf	0.0249284024755085	Inf
chr5	59807718	60166154	0	0	0	0	0	1	0	0	Inf
[truncated: 1,668 more rows]
