# Supplementary material for: 1p36 deletion is a marker for tumour dissemination in microsatellite stable stage II-III colon cancer
Source: BMC Cancer. 2014 Nov 24;14:872. doi: 10.1186/1471-2407-14-872 (PMC4251789; doi:10.1186/1471-2407-14-872)
Supplement: Supplementary file 1 — Additional file 1: This file includes supplementary figures, genome-wide copy number estimates and statistics. (ZIP 5 MB) [file 12885_2014_5046_MOESM1_ESM.zip › Supplementary Data/MSS statistics Stage II-III/High Gain.Recurrence (SII&SIII excl MSI-H).No recurrence (SII&SIII excl MSI-H).txt]

Chromosome	Start (hg19)	End (hg19)	Observations in G1	Observations in G2	Frequency G1 (%)	Frequency G2 (%)	Frequency difference	Fisher's Exact test p-value	Odds Ratio	Lower 95% CI	Upper 95% CI
chr1	0	3285435	0	1	0	2.86	-2.86	0.492957746478873	0	0	37.9171713058099
chr1	3285435	49021323	0	0	0	0	0	1	0	0	Inf
chr1	49021323	49124871	0	1	0	2.86	-2.86	0.492957746478873	0	0	37.9171713058099
chr1	49124871	72713907	0	0	0	0	0	1	0	0	Inf
chr1	72713907	72740013	1	0	2.78	0	2.78	1	Inf	0.0249284024755085	Inf
chr1	72740013	72746574	2	0	5.56	0	5.56	0.492957746478873	Inf	0.183355473675898	Inf
chr1	72746574	72748221	4	0	11.11	0	11.11	0.114513165952235	Inf	0.66441255324733	Inf
chr1	72748221	72760184	5	1	13.89	2.86	11.03	0.198663754101507	5.37040245249216	0.55675571014113	266.470934834748
chr1	72760184	72765894	6	1	16.67	2.86	13.81	0.106534077926351	6.64494141339732	0.741352078866855	321.247835712961
chr1	72765894	72767022	16	15	44.44	42.86	1.58	1	1.06568303650506	0.376964049072245	3.02240972641465
chr1	72767022	72768458	17	15	47.22	42.86	4.36	0.812758198329393	1.19001246790147	0.423017266416839	3.37349517110751
chr1	72768458	72768926	18	16	50	45.71	4.29	0.813605446300754	1.18462050800793	0.42299992533849	3.34058201642966
chr1	72768926	72774282	20	17	55.56	48.57	6.99	0.637566145584799	1.318278698841	0.470893428891204	3.73001277761844
chr1	72774282	72777107	20	18	55.56	51.43	4.13	0.813605446300753	1.17779057752205	0.419729043339152	3.32561001727514
chr1	72777107	72811532	21	18	58.33	51.43	6.9	0.636530620286469	1.31699595415428	0.468288676905681	3.74367915269263
chr1	72811532	72814597	19	18	52.78	51.43	1.35	1	1.0547264415663	0.376052382660902	2.96391280419548
chr1	72814597	72816882	6	4	16.67	11.43	5.24	0.734950008542243	1.54051356893632	0.327294645527406	8.19707781308093
chr1	72816882	72817810	5	3	13.89	8.57	5.32	0.710101571843079	1.70749109272164	0.302222986488262	11.9414137423611
chr1	72817810	72818695	5	2	13.89	5.71	8.18	0.428987944539397	2.62646640167546	0.394228640504547	29.5005259959683
chr1	72818695	72825407	4	1	11.11	2.86	8.25	0.357011635027557	4.17394926034984	0.385996925369264	215.088023213298
chr1	72825407	72828145	3	0	8.33	0	8.33	0.23943661971831	Inf	0.408425449172773	Inf
chr1	72828145	72842761	2	0	5.56	0	5.56	0.492957746478873	Inf	0.183355473675898	Inf
chr1	72842761	72871533	1	0	2.78	0	2.78	1	Inf	0.0249284024755085	Inf
chr1	72871533	110219553	0	0	0	0	0	1	0	0	Inf
chr1	110219553	110250866	0	1	0	2.86	-2.86	0.492957746478873	0	0	37.9171713058099
chr1	110250866	148950829	0	0	0	0	0	1	0	0	Inf
chr1	148950829	149204334	1	0	2.78	0	2.78	1	Inf	0.0249284024755085	Inf
chr1	149204334	164654166	0	0	0	0	0	1	0	0	Inf
chr1	164654166	165826271	1	0	2.78	0	2.78	1	Inf	0.0249284024755085	Inf
chr1	165826271	168196173	1	1	2.78	2.86	-0.0800000000000001	1	0.971818977979115	0.0120435103940175	78.422351246068
chr1	168196173	171701661	1	0	2.78	0	2.78	1	Inf	0.0249284024755085	Inf
chr1	171701661	171811512	1	0	2.78	0	2.78	1	Inf	0.0249284024755085	Inf
chr1	171811512	185977462	0	0	0	0	0	1	0	0	Inf
chr1	185977462	186101612	1	0	2.78	0	2.78	1	Inf	0.0249284024755085	Inf
chr1	186101612	189758794	0	0	0	0	0	1	0	0	Inf
chr1	189758794	189975540	1	0	2.78	0	2.78	1	Inf	0.0249284024755085	Inf
chr1	189975540	221381300	0	0	0	0	0	1	0	0	Inf
chr1	221381300	222804620	1	0	2.78	0	2.78	1	Inf	0.0249284024755085	Inf
chr1	222804620	223699221	0	0	0	0	0	1	0	0	Inf
chr1	223699221	224185546	1	0	2.78	0	2.78	1	Inf	0.0249284024755085	Inf
chr1	224185546	234793976	0	0	0	0	0	1	0	0	Inf
chr1	234793976	234882662	0	1	0	2.86	-2.86	0.492957746478873	0	0	37.9171713058099
chr2	57372554	57446428	0	1	0	2.86	-2.86	0.492957746478873	0	0	37.9171713058099
chr2	57446428	89124215	0	0	0	0	0	1	0	0	Inf
chr2	89124215	89126253	0	1	0	2.86	-2.86	0.492957746478873	0	0	37.9171713058099
chr2	89126253	89132096	1	1	2.78	2.86	-0.0800000000000001	1	0.971818977979115	0.0120435103940175	78.422351246068
chr2	89132096	89133378	11	9	30.56	25.71	4.85	0.792946151501063	1.26681503559998	0.398304828969311	4.1198837190014
chr2	89133378	89134842	16	12	44.44	34.29	10.15	0.468664307498008	1.5240415782498	0.53025209031713	4.47568468402214
chr2	89134842	89136090	16	13	44.44	37.14	7.3	0.631216538086547	1.34804603060052	0.472639488837294	3.90125121516724
chr2	89136090	89136136	17	13	47.22	37.14	10.08	0.473625930815391	1.50525942528375	0.530382193339972	4.35363256897873
chr2	89136136	89136152	18	13	50	37.14	12.86	0.341196849074924	1.6797186105375	0.593663472526871	4.86233640584233
chr2	89136152	89136167	19	13	52.78	37.14	15.64	0.235504804162817	1.87425371353903	0.663334837736545	5.43889126998381
chr2	89136167	89136180	19	14	52.78	40	12.78	0.344216621786698	1.66421960723192	0.59217389492963	4.77657321285809
chr2	89136180	89144104	19	15	52.78	42.86	9.92	0.479130774940439	1.48175737811293	0.529035949311959	4.21698376265798
chr2	89144104	89144968	20	20	55.56	57.14	-1.58	1	0.938365316651311	0.330861825668572	2.65277286378137
chr2	89144968	89145847	21	23	58.33	65.71	-7.38	0.62679334813856	0.733692675610828	0.249256367197971	2.12348031864197
chr2	89145847	89146771	22	25	61.11	71.43	-10.32	0.453682594545013	0.632729418778737	0.205302248471951	1.89218639620148
chr2	89146771	89147617	23	25	63.89	71.43	-7.54000000000001	0.613757838762678	0.711164342917137	0.229374767276356	2.15167913619387
chr2	89147617	89148677	23	26	63.89	74.29	-10.4	0.44324290470473	0.616700436685542	0.193080236541897	1.89782591582408
chr2	89148677	89153540	24	28	66.67	80	-13.33	0.284772865322215	0.504918297156587	0.143574356913101	1.65680967932086
chr2	89153540	89157708	25	28	69.44	80	-10.56	0.414788906895026	0.572739628185694	0.161253521400099	1.91302317457836
chr2	89157708	89358337	26	29	72.22	82.86	-10.64	0.395709473738648	0.542633378587421	0.141041496567243	1.92149394667148
chr2	89358337	89377330	26	28	72.22	80	-7.78	0.579809267352826	0.653963563536988	0.181859488222656	2.23401084302711
chr2	89377330	89388678	24	24	66.67	68.57	-1.89999999999999	1	0.91779119029469	0.300627814228208	2.78133781772544
chr2	89388678	89406043	22	23	61.11	65.71	-4.59999999999999	0.806485439775549	0.8221784701944	0.278185416645326	2.40150295708287
chr2	89406043	89413132	21	23	58.33	65.71	-7.38	0.62679334813856	0.733692675610828	0.249256367197971	2.12348031864197
chr2	89413132	89418269	21	21	58.33	60	-1.67	1	0.93424949035906	0.325782904736806	2.66856947286366
chr2	89418269	89423512	11	17	30.56	48.57	-18.01	0.14883880969176	0.471031403678927	0.156978149822737	1.36344075684585
chr2	89423512	89428877	10	14	27.78	40	-12.22	0.322192215366216	0.581442284350252	0.18826376286256	1.73984294502282
chr2	89428877	89431615	10	13	27.78	37.14	-9.36	0.453682594545013	0.654872892378886	0.210880744705877	1.98174375609191
chr2	89431615	89444114	10	12	27.78	34.29	-6.51	0.613757838762678	0.740370450879519	0.236621030393586	2.27307287629731
chr2	89444114	89449936	10	11	27.78	31.43	-3.65	0.798482350658788	0.841241110988939	0.266199538967166	2.63039973125867
chr2	89449936	89464861	9	11	25	31.43	-6.43	0.604715380138393	0.730559690012627	0.22442002874763	2.32330691512606
chr2	89464861	89468970	7	6	19.44	17.14	2.3	1	1.16413699583994	0.294095217073013	4.7546020430972
chr2	89468970	89469407	7	5	19.44	14.29	5.15	0.753054516155478	1.44075614958209	0.347569630820769	6.45915874166681
chr2	89469407	89477534	6	1	16.67	2.86	13.81	0.106534077926351	6.64494141339732	0.741352078866855	321.247835712961
chr2	89477534	89499081	5	1	13.89	2.86	11.03	0.198663754101507	5.37040245249216	0.55675571014113	266.470934834748
chr2	89499081	89548455	4	1	11.11	2.86	8.25	0.357011635027557	4.17394926034984	0.385996925369264	215.088023213298
chr2	89548455	89569727	3	1	8.33	2.86	5.47	0.614206981016534	3.04590627209325	0.231100354169514	166.793577353391
chr2	89569727	89588831	2	1	5.56	2.86	2.7	1	1.98123533145014	0.0987851618234858	121.317934765198
chr2	89588831	90321410	1	1	2.78	2.86	-0.0800000000000001	1	0.971818977979115	0.0120435103940175	78.422351246068
chr2	90321410	103331597	0	0	0	0	0	1	0	0	Inf
chr2	103331597	103474118	0	1	0	2.86	-2.86	0.492957746478873	0	0	37.9171713058099
chr2	103474118	109102371	0	0	0	0	0	1	0	0	Inf
chr2	109102371	111452744	0	1	0	2.86	-2.86	0.492957746478873	0	0	37.9171713058099
chr2	111452744	122783122	0	0	0	0	0	1	0	0	Inf
chr2	122783122	134451621	0	1	0	2.86	-2.86	0.492957746478873	0	0	37.9171713058099
chr2	134451621	199509528	0	0	0	0	0	1	0	0	Inf
chr2	199509528	199640361	0	1	0	2.86	-2.86	0.492957746478873	0	0	37.9171713058099
chr3	71021238	72244379	1	0	2.78	0	2.78	1	Inf	0.0249284024755085	Inf
chr3	72244379	162486290	0	0	0	0	0	1	0	0	Inf
chr3	162486290	162490126	0	1	0	2.86	-2.86	0.492957746478873	0	0	37.9171713058099
chr3	162490126	162503213	1	1	2.78	2.86	-0.0800000000000001	1	0.971818977979115	0.0120435103940175	78.422351246068
chr3	162503213	162508230	2	1	5.56	2.86	2.7	1	1.98123533145014	0.0987851618234858	121.317934765198
chr3	162508230	162510463	3	1	8.33	2.86	5.47	0.614206981016534	3.04590627209325	0.231100354169514	166.793577353391
chr3	162510463	162512916	5	2	13.89	5.71	8.18	0.428987944539397	2.62646640167546	0.394228640504547	29.5005259959683
chr3	162512916	162513120	6	2	16.67	5.71	10.96	0.260319768157189	3.24808343718923	0.528254540441711	35.3032732516706
chr3	162513120	162513304	6	3	16.67	8.57	8.1	0.478182829317541	2.11118686920326	0.406717926364721	14.2184726622909
chr3	162513304	162543103	7	3	19.44	8.57	10.87	0.307004709834407	2.54159386659279	0.519408622309635	16.656208609525
chr3	162543103	162625988	10	3	27.78	8.57	19.21	0.0632027288891593	4.02447281976169	0.910075542415223	25.109264768432
chr3	162625988	162626588	6	2	16.67	5.71	10.96	0.260319768157189	3.24808343718923	0.528254540441711	35.3032732516706
chr3	162626588	162627609	3	0	8.33	0	8.33	0.23943661971831	Inf	0.408425449172773	Inf
chr3	162627609	162628629	2	0	5.56	0	5.56	0.492957746478873	Inf	0.183355473675898	Inf
chr3	162628629	162628661	1	0	2.78	0	2.78	1	Inf	0.0249284024755085	Inf
chr7	0	3341353	2	1	5.56	2.86	2.7	1	1.98123533145014	0.0987851618234858	121.317934765198
chr7	3341353	6673013	1	1	2.78	2.86	-0.0800000000000001	1	0.971818977979115	0.0120435103940175	78.422351246068
chr7	6673013	8159002	2	1	5.56	2.86	2.7	1	1.98123533145014	0.0987851618234858	121.317934765198
chr7	8159002	8416721	2	1	5.56	2.86	2.7	1	1.98123533145014	0.0987851618234858	121.317934765198
chr7	8416721	8522342	2	2	5.56	5.71	-0.15	1	0.970989459292116	0.0667689241715733	14.12046751773
chr7	8522342	8556394	2	1	5.56	2.86	2.7	1	1.98123533145014	0.0987851618234858	121.317934765198
chr7	8556394	9413871	1	1	2.78	2.86	-0.0800000000000001	1	0.971818977979115	0.0120435103940175	78.422351246068
chr7	9413871	10467685	2	1	5.56	2.86	2.7	1	1.98123533145014	0.0987851618234858	121.317934765198
chr7	10467685	13692796	2	1	5.56	2.86	2.7	1	1.98123533145014	0.0987851618234858	121.317934765198
chr7	13692796	13758615	3	1	8.33	2.86	5.47	0.614206981016534	3.04590627209325	0.231100354169514	166.793577353391
chr7	13758615	22326440	2	1	5.56	2.86	2.7	1	1.98123533145014	0.0987851618234858	121.317934765198
chr7	22326440	24267872	1	1	2.78	2.86	-0.0800000000000001	1	0.971818977979115	0.0120435103940175	78.422351246068
chr7	24267872	30090735	1	1	2.78	2.86	-0.0800000000000001	1	0.971818977979115	0.0120435103940175	78.422351246068
chr7	30090735	38580545	1	1	2.78	2.86	-0.0800000000000001	1	0.971818977979115	0.0120435103940175	78.422351246068
chr7	38580545	40590009	1	1	2.78	2.86	-0.0800000000000001	1	0.971818977979115	0.0120435103940175	78.422351246068
chr7	40590009	40665052	2	1	5.56	2.86	2.7	1	1.98123533145014	0.0987851618234858	121.317934765198
chr7	40665052	40758428	2	0	5.56	0	5.56	0.492957746478873	Inf	0.183355473675898	Inf
chr7	40758428	48936065	1	0	2.78	0	2.78	1	Inf	0.0249284024755085	Inf
chr7	48936065	49149649	1	0	2.78	0	2.78	1	Inf	0.0249284024755085	Inf
chr7	49149649	52766785	1	0	2.78	0	2.78	1	Inf	0.0249284024755085	Inf
chr7	52766785	53343630	0	0	0	0	0	1	0	0	Inf
chr7	53343630	54555496	1	0	2.78	0	2.78	1	Inf	0.0249284024755085	Inf
chr7	54555496	55498771	2	0	5.56	0	5.56	0.492957746478873	Inf	0.183355473675898	Inf
chr7	55498771	57120849	1	0	2.78	0	2.78	1	Inf	0.0249284024755085	Inf
chr7	57120849	58019983	2	0	5.56	0	5.56	0.492957746478873	Inf	0.183355473675898	Inf
chr7	58019983	61063962	0	0	0	0	0	1	0	0	Inf
chr7	61063962	62835465	1	0	2.78	0	2.78	1	Inf	0.0249284024755085	Inf
chr7	62835465	69044457	0	0	0	0	0	1	0	0	Inf
chr7	69044457	69641917	1	0	2.78	0	2.78	1	Inf	0.0249284024755085	Inf
chr7	69641917	69839008	2	0	5.56	0	5.56	0.492957746478873	Inf	0.183355473675898	Inf
chr7	69839008	77547062	1	0	2.78	0	2.78	1	Inf	0.0249284024755085	Inf
chr7	77547062	78594551	2	0	5.56	0	5.56	0.492957746478873	Inf	0.183355473675898	Inf
chr7	78594551	78680657	3	0	8.33	0	8.33	0.23943661971831	Inf	0.408425449172773	Inf
chr7	78680657	78845365	2	0	5.56	0	5.56	0.492957746478873	Inf	0.183355473675898	Inf
chr7	78845365	78892667	3	0	8.33	0	8.33	0.23943661971831	Inf	0.408425449172773	Inf
chr7	78892667	79109779	2	0	5.56	0	5.56	0.492957746478873	Inf	0.183355473675898	Inf
chr7	79109779	84458164	3	0	8.33	0	8.33	0.23943661971831	Inf	0.408425449172773	Inf
chr7	84458164	85098824	3	1	8.33	2.86	5.47	0.614206981016534	3.04590627209325	0.231100354169514	166.793577353391
chr7	85098824	85802195	3	0	8.33	0	8.33	0.23943661971831	Inf	0.408425449172773	Inf
chr7	85802195	86084974	3	1	8.33	2.86	5.47	0.614206981016534	3.04590627209325	0.231100354169514	166.793577353391
chr7	86084974	86098895	2	1	5.56	2.86	2.7	1	1.98123533145014	0.0987851618234858	121.317934765198
chr7	86098895	86463156	2	0	5.56	0	5.56	0.492957746478873	Inf	0.183355473675898	Inf
chr7	86463156	86633776	2	0	5.56	0	5.56	0.492957746478873	Inf	0.183355473675898	Inf
chr7	86633776	87596020	2	0	5.56	0	5.56	0.492957746478873	Inf	0.183355473675898	Inf
chr7	87596020	91563382	3	0	8.33	0	8.33	0.23943661971831	Inf	0.408425449172773	Inf
chr7	91563382	91787283	3	0	8.33	0	8.33	0.23943661971831	Inf	0.408425449172773	Inf
chr7	91787283	95577796	3	0	8.33	0	8.33	0.23943661971831	Inf	0.408425449172773	Inf
chr7	95577796	96172463	2	0	5.56	0	5.56	0.492957746478873	Inf	0.183355473675898	Inf
chr7	96172463	97086918	1	0	2.78	0	2.78	1	Inf	0.0249284024755085	Inf
chr7	97086918	97184232	2	0	5.56	0	5.56	0.492957746478873	Inf	0.183355473675898	Inf
chr7	97184232	100700991	1	0	2.78	0	2.78	1	Inf	0.0249284024755085	Inf
chr7	100700991	100829284	2	0	5.56	0	5.56	0.492957746478873	Inf	0.183355473675898	Inf
chr7	100829284	101214769	1	0	2.78	0	2.78	1	Inf	0.0249284024755085	Inf
chr7	101214769	101298627	2	0	5.56	0	5.56	0.492957746478873	Inf	0.183355473675898	Inf
chr7	101298627	107475373	1	0	2.78	0	2.78	1	Inf	0.0249284024755085	Inf
chr7	107475373	107566622	1	0	2.78	0	2.78	1	Inf	0.0249284024755085	Inf
chr7	107566622	107592056	2	0	5.56	0	5.56	0.492957746478873	Inf	0.183355473675898	Inf
chr7	107592056	107808210	2	0	5.56	0	5.56	0.492957746478873	Inf	0.183355473675898	Inf
chr7	107808210	108607201	3	0	8.33	0	8.33	0.23943661971831	Inf	0.408425449172773	Inf
chr7	108607201	108743634	3	0	8.33	0	8.33	0.23943661971831	Inf	0.408425449172773	Inf
chr7	108743634	110191493	3	0	8.33	0	8.33	0.23943661971831	Inf	0.408425449172773	Inf
chr7	110191493	113135181	2	0	5.56	0	5.56	0.492957746478873	Inf	0.183355473675898	Inf
chr7	113135181	115523363	2	0	5.56	0	5.56	0.492957746478873	Inf	0.183355473675898	Inf
chr7	115523363	115656370	2	0	5.56	0	5.56	0.492957746478873	Inf	0.183355473675898	Inf
chr7	115656370	116142191	2	0	5.56	0	5.56	0.492957746478873	Inf	0.183355473675898	Inf
chr7	116142191	116487900	2	1	5.56	2.86	2.7	1	1.98123533145014	0.0987851618234858	121.317934765198
chr7	116487900	116780693	2	0	5.56	0	5.56	0.492957746478873	Inf	0.183355473675898	Inf
chr7	116780693	116906584	2	0	5.56	0	5.56	0.492957746478873	Inf	0.183355473675898	Inf
chr7	116906584	117432348	2	0	5.56	0	5.56	0.492957746478873	Inf	0.183355473675898	Inf
chr7	117432348	117454570	3	0	8.33	0	8.33	0.23943661971831	Inf	0.408425449172773	Inf
chr7	117454570	117592560	3	0	8.33	0	8.33	0.23943661971831	Inf	0.408425449172773	Inf
chr7	117592560	117611312	3	0	8.33	0	8.33	0.23943661971831	Inf	0.408425449172773	Inf
chr7	117611312	117944031	3	0	8.33	0	8.33	0.23943661971831	Inf	0.408425449172773	Inf
chr7	117944031	117958307	3	0	8.33	0	8.33	0.23943661971831	Inf	0.408425449172773	Inf
chr7	117958307	118070588	2	0	5.56	0	5.56	0.492957746478873	Inf	0.183355473675898	Inf
chr7	118070588	118626203	2	0	5.56	0	5.56	0.492957746478873	Inf	0.183355473675898	Inf
chr7	118626203	121112214	2	0	5.56	0	5.56	0.492957746478873	Inf	0.183355473675898	Inf
chr7	121112214	121245943	2	1	5.56	2.86	2.7	1	1.98123533145014	0.0987851618234858	121.317934765198
chr7	121245943	124552889	2	1	5.56	2.86	2.7	1	1.98123533145014	0.0987851618234858	121.317934765198
chr7	124552889	124576177	2	1	5.56	2.86	2.7	1	1.98123533145014	0.0987851618234858	121.317934765198
chr7	124576177	124701996	2	0	5.56	0	5.56	0.492957746478873	Inf	0.183355473675898	Inf
chr7	124701996	124782221	1	0	2.78	0	2.78	1	Inf	0.0249284024755085	Inf
chr7	124782221	125115177	1	1	2.78	2.86	-0.0800000000000001	1	0.971818977979115	0.0120435103940175	78.422351246068
chr7	125115177	127711693	1	0	2.78	0	2.78	1	Inf	0.0249284024755085	Inf
chr7	127711693	134801057	0	0	0	0	0	1	0	0	Inf
chr7	134801057	134904694	1	0	2.78	0	2.78	1	Inf	0.0249284024755085	Inf
chr7	134904694	138999803	0	0	0	0	0	1	0	0	Inf
chr7	138999803	139140503	1	0	2.78	0	2.78	1	Inf	0.0249284024755085	Inf
chr7	139140503	139990347	1	0	2.78	0	2.78	1	Inf	0.0249284024755085	Inf
chr7	139990347	141393494	1	0	2.78	0	2.78	1	Inf	0.0249284024755085	Inf
chr7	141393494	141607484	2	0	5.56	0	5.56	0.492957746478873	Inf	0.183355473675898	Inf
chr7	141607484	142416641	1	0	2.78	0	2.78	1	Inf	0.0249284024755085	Inf
chr7	142416641	143218633	1	0	2.78	0	2.78	1	Inf	0.0249284024755085	Inf
chr7	143218633	143546657	2	0	5.56	0	5.56	0.492957746478873	Inf	0.183355473675898	Inf
chr7	143546657	146239726	1	0	2.78	0	2.78	1	Inf	0.0249284024755085	Inf
chr7	146239726	146383465	2	0	5.56	0	5.56	0.492957746478873	Inf	0.183355473675898	Inf
chr7	146383465	147137618	2	0	5.56	0	5.56	0.492957746478873	Inf	0.183355473675898	Inf
chr7	147137618	147156015	2	1	5.56	2.86	2.7	1	1.98123533145014	0.0987851618234858	121.317934765198
chr7	147156015	147200545	2	1	5.56	2.86	2.7	1	1.98123533145014	0.0987851618234858	121.317934765198
chr7	147200545	147321768	2	0	5.56	0	5.56	0.492957746478873	Inf	0.183355473675898	Inf
chr7	147321768	157755807	1	0	2.78	0	2.78	1	Inf	0.0249284024755085	Inf
chr7	157755807	157756431	1	0	2.78	0	2.78	1	Inf	0.0249284024755085	Inf
chr7	157756431	157828758	1	1	2.78	2.86	-0.0800000000000001	1	0.971818977979115	0.0120435103940175	78.422351246068
chr7	157828758	159138663	1	0	2.78	0	2.78	1	Inf	0.0249284024755085	Inf
chr13	19026937	19564517	6	3	16.67	8.57	8.1	0.478182829317541	2.11118686920326	0.406717926364721	14.2184726622909
chr13	19564517	19589089	6	3	16.67	8.57	8.1	0.478182829317541	2.11118686920326	0.406717926364721	14.2184726622909
chr13	19589089	19633743	6	3	16.67	8.57	8.1	0.478182829317541	2.11118686920326	0.406717926364721	14.2184726622909
chr13	19633743	19634136	6	3	16.67	8.57	8.1	0.478182829317541	2.11118686920326	0.406717926364721	14.2184726622909
chr13	19634136	19634507	6	3	16.67	8.57	8.1	0.478182829317541	2.11118686920326	0.406717926364721	14.2184726622909
chr13	19634507	20722920	5	3	13.89	8.57	5.32	0.710101571843079	1.70749109272164	0.302222986488262	11.9414137423611
chr13	20722920	20723198	5	3	13.89	8.57	5.32	0.710101571843079	1.70749109272164	0.302222986488262	11.9414137423611
chr13	20723198	20791532	5	3	13.89	8.57	5.32	0.710101571843079	1.70749109272164	0.302222986488262	11.9414137423611
chr13	20791532	20900946	5	3	13.89	8.57	5.32	0.710101571843079	1.70749109272164	0.302222986488262	11.9414137423611
chr13	20900946	21540087	5	3	13.89	8.57	5.32	0.710101571843079	1.70749109272164	0.302222986488262	11.9414137423611
chr13	21540087	22032342	5	3	13.89	8.57	5.32	0.710101571843079	1.70749109272164	0.302222986488262	11.9414137423611
chr13	22032342	22424624	4	3	11.11	8.57	2.54	1	1.32796318548847	0.206420602069668	9.79975833589666
chr13	22424624	23754799	5	3	13.89	8.57	5.32	0.710101571843079	1.70749109272164	0.302222986488262	11.9414137423611
chr13	23754799	26524414	6	3	16.67	8.57	8.1	0.478182829317541	2.11118686920326	0.406717926364721	14.2184726622909
chr13	26524414	26557100	6	3	16.67	8.57	8.1	0.478182829317541	2.11118686920326	0.406717926364721	14.2184726622909
chr13	26557100	26605033	7	3	19.44	8.57	10.87	0.307004709834407	2.54159386659279	0.519408622309635	16.656208609525
chr13	26605033	26693293	7	3	19.44	8.57	10.87	0.307004709834407	2.54159386659279	0.519408622309635	16.656208609525
chr13	26693293	27197428	7	3	19.44	8.57	10.87	0.307004709834407	2.54159386659279	0.519408622309635	16.656208609525
chr13	27197428	27198951	8	3	22.22	8.57	13.65	0.188678820790766	3.00167214810172	0.640533613740392	19.2661460674227
chr13	27198951	27307682	8	3	22.22	8.57	13.65	0.188678820790766	3.00167214810172	0.640533613740392	19.2661460674227
chr13	27307682	27307993	7	3	19.44	8.57	10.87	0.307004709834407	2.54159386659279	0.519408622309635	16.656208609525
chr13	27307993	31633462	7	3	19.44	8.57	10.87	0.307004709834407	2.54159386659279	0.519408622309635	16.656208609525
chr13	31633462	34344030	6	3	16.67	8.57	8.1	0.478182829317541	2.11118686920326	0.406717926364721	14.2184726622909
chr13	34344030	34381537	6	3	16.67	8.57	8.1	0.478182829317541	2.11118686920326	0.406717926364721	14.2184726622909
chr13	34381537	34451180	6	3	16.67	8.57	8.1	0.478182829317541	2.11118686920326	0.406717926364721	14.2184726622909
chr13	34451180	36786459	6	3	16.67	8.57	8.1	0.478182829317541	2.11118686920326	0.406717926364721	14.2184726622909
chr13	36786459	36945033	6	3	16.67	8.57	8.1	0.478182829317541	2.11118686920326	0.406717926364721	14.2184726622909
chr13	36945033	37473407	6	3	16.67	8.57	8.1	0.478182829317541	2.11118686920326	0.406717926364721	14.2184726622909
chr13	37473407	37846660	6	3	16.67	8.57	8.1	0.478182829317541	2.11118686920326	0.406717926364721	14.2184726622909
chr13	37846660	37919988	6	3	16.67	8.57	8.1	0.478182829317541	2.11118686920326	0.406717926364721	14.2184726622909
chr13	37919988	38049969	6	3	16.67	8.57	8.1	0.478182829317541	2.11118686920326	0.406717926364721	14.2184726622909
chr13	38049969	38092157	5	3	13.89	8.57	5.32	0.710101571843079	1.70749109272164	0.302222986488262	11.9414137423611
chr13	38092157	38290522	6	3	16.67	8.57	8.1	0.478182829317541	2.11118686920326	0.406717926364721	14.2184726622909
chr13	38290522	38291755	6	3	16.67	8.57	8.1	0.478182829317541	2.11118686920326	0.406717926364721	14.2184726622909
chr13	38291755	38362270	6	3	16.67	8.57	8.1	0.478182829317541	2.11118686920326	0.406717926364721	14.2184726622909
chr13	38362270	38363333	6	3	16.67	8.57	8.1	0.478182829317541	2.11118686920326	0.406717926364721	14.2184726622909
chr13	38363333	38474420	6	3	16.67	8.57	8.1	0.478182829317541	2.11118686920326	0.406717926364721	14.2184726622909
chr13	38474420	38491369	6	3	16.67	8.57	8.1	0.478182829317541	2.11118686920326	0.406717926364721	14.2184726622909
chr13	38491369	38625866	5	3	13.89	8.57	5.32	0.710101571843079	1.70749109272164	0.302222986488262	11.9414137423611
chr13	38625866	38748325	5	3	13.89	8.57	5.32	0.710101571843079	1.70749109272164	0.302222986488262	11.9414137423611
chr13	38748325	38750859	5	3	13.89	8.57	5.32	0.710101571843079	1.70749109272164	0.302222986488262	11.9414137423611
chr13	38750859	38824969	5	3	13.89	8.57	5.32	0.710101571843079	1.70749109272164	0.302222986488262	11.9414137423611
chr13	38824969	39112164	5	3	13.89	8.57	5.32	0.710101571843079	1.70749109272164	0.302222986488262	11.9414137423611
chr13	39112164	39359706	5	3	13.89	8.57	5.32	0.710101571843079	1.70749109272164	0.302222986488262	11.9414137423611
chr13	39359706	39363361	5	3	13.89	8.57	5.32	0.710101571843079	1.70749109272164	0.302222986488262	11.9414137423611
chr13	39363361	39518888	5	3	13.89	8.57	5.32	0.710101571843079	1.70749109272164	0.302222986488262	11.9414137423611
chr13	39518888	39522321	5	3	13.89	8.57	5.32	0.710101571843079	1.70749109272164	0.302222986488262	11.9414137423611
chr13	39522321	39579228	5	3	13.89	8.57	5.32	0.710101571843079	1.70749109272164	0.302222986488262	11.9414137423611
chr13	39579228	39679685	5	3	13.89	8.57	5.32	0.710101571843079	1.70749109272164	0.302222986488262	11.9414137423611
chr13	39679685	39746871	5	3	13.89	8.57	5.32	0.710101571843079	1.70749109272164	0.302222986488262	11.9414137423611
chr13	39746871	40126739	5	3	13.89	8.57	5.32	0.710101571843079	1.70749109272164	0.302222986488262	11.9414137423611
chr13	40126739	40281927	5	3	13.89	8.57	5.32	0.710101571843079	1.70749109272164	0.302222986488262	11.9414137423611
chr13	40281927	40658263	5	3	13.89	8.57	5.32	0.710101571843079	1.70749109272164	0.302222986488262	11.9414137423611
chr13	40658263	41246787	5	3	13.89	8.57	5.32	0.710101571843079	1.70749109272164	0.302222986488262	11.9414137423611
chr13	41246787	41775541	5	3	13.89	8.57	5.32	0.710101571843079	1.70749109272164	0.302222986488262	11.9414137423611
chr13	41775541	41912265	5	3	13.89	8.57	5.32	0.710101571843079	1.70749109272164	0.302222986488262	11.9414137423611
chr13	41912265	42122481	5	3	13.89	8.57	5.32	0.710101571843079	1.70749109272164	0.302222986488262	11.9414137423611
chr13	42122481	42307969	5	3	13.89	8.57	5.32	0.710101571843079	1.70749109272164	0.302222986488262	11.9414137423611
chr13	42307969	43199414	5	3	13.89	8.57	5.32	0.710101571843079	1.70749109272164	0.302222986488262	11.9414137423611
chr13	43199414	43491859	5	3	13.89	8.57	5.32	0.710101571843079	1.70749109272164	0.302222986488262	11.9414137423611
chr13	43491859	43570645	5	3	13.89	8.57	5.32	0.710101571843079	1.70749109272164	0.302222986488262	11.9414137423611
chr13	43570645	44145383	5	3	13.89	8.57	5.32	0.710101571843079	1.70749109272164	0.302222986488262	11.9414137423611
chr13	44145383	44204450	5	3	13.89	8.57	5.32	0.710101571843079	1.70749109272164	0.302222986488262	11.9414137423611
chr13	44204450	44236890	6	3	16.67	8.57	8.1	0.478182829317541	2.11118686920326	0.406717926364721	14.2184726622909
chr13	44236890	44801610	6	3	16.67	8.57	8.1	0.478182829317541	2.11118686920326	0.406717926364721	14.2184726622909
chr13	44801610	44846454	6	3	16.67	8.57	8.1	0.478182829317541	2.11118686920326	0.406717926364721	14.2184726622909
chr13	44846454	45380664	6	3	16.67	8.57	8.1	0.478182829317541	2.11118686920326	0.406717926364721	14.2184726622909
chr13	45380664	46345252	6	3	16.67	8.57	8.1	0.478182829317541	2.11118686920326	0.406717926364721	14.2184726622909
chr13	46345252	46370365	6	3	16.67	8.57	8.1	0.478182829317541	2.11118686920326	0.406717926364721	14.2184726622909
chr13	46370365	46431285	6	3	16.67	8.57	8.1	0.478182829317541	2.11118686920326	0.406717926364721	14.2184726622909
chr13	46431285	46564052	6	3	16.67	8.57	8.1	0.478182829317541	2.11118686920326	0.406717926364721	14.2184726622909
chr13	46564052	46717291	6	3	16.67	8.57	8.1	0.478182829317541	2.11118686920326	0.406717926364721	14.2184726622909
chr13	46717291	47482524	6	3	16.67	8.57	8.1	0.478182829317541	2.11118686920326	0.406717926364721	14.2184726622909
chr13	47482524	47506766	6	3	16.67	8.57	8.1	0.478182829317541	2.11118686920326	0.406717926364721	14.2184726622909
chr13	47506766	47789786	6	3	16.67	8.57	8.1	0.478182829317541	2.11118686920326	0.406717926364721	14.2184726622909
chr13	47789786	48163500	5	3	13.89	8.57	5.32	0.710101571843079	1.70749109272164	0.302222986488262	11.9414137423611
chr13	48163500	48198174	5	3	13.89	8.57	5.32	0.710101571843079	1.70749109272164	0.302222986488262	11.9414137423611
chr13	48198174	48273336	5	3	13.89	8.57	5.32	0.710101571843079	1.70749109272164	0.302222986488262	11.9414137423611
chr13	48273336	48293057	4	3	11.11	8.57	2.54	1	1.32796318548847	0.206420602069668	9.79975833589666
chr13	48293057	48324136	4	3	11.11	8.57	2.54	1	1.32796318548847	0.206420602069668	9.79975833589666
chr13	48324136	48326657	4	3	11.11	8.57	2.54	1	1.32796318548847	0.206420602069668	9.79975833589666
chr13	48326657	48350251	5	3	13.89	8.57	5.32	0.710101571843079	1.70749109272164	0.302222986488262	11.9414137423611
chr13	48350251	48544910	6	3	16.67	8.57	8.1	0.478182829317541	2.11118686920326	0.406717926364721	14.2184726622909
chr13	48544910	48717537	6	3	16.67	8.57	8.1	0.478182829317541	2.11118686920326	0.406717926364721	14.2184726622909
chr13	48717537	49208842	6	3	16.67	8.57	8.1	0.478182829317541	2.11118686920326	0.406717926364721	14.2184726622909
chr13	49208842	49363361	5	3	13.89	8.57	5.32	0.710101571843079	1.70749109272164	0.302222986488262	11.9414137423611
chr13	49363361	49437519	5	2	13.89	5.71	8.18	0.428987944539397	2.62646640167546	0.394228640504547	29.5005259959683
chr13	49437519	50429102	5	3	13.89	8.57	5.32	0.710101571843079	1.70749109272164	0.302222986488262	11.9414137423611
chr13	50429102	51295556	5	3	13.89	8.57	5.32	0.710101571843079	1.70749109272164	0.302222986488262	11.9414137423611
chr13	51295556	51353503	6	3	16.67	8.57	8.1	0.478182829317541	2.11118686920326	0.406717926364721	14.2184726622909
chr13	51353503	52356483	5	3	13.89	8.57	5.32	0.710101571843079	1.70749109272164	0.302222986488262	11.9414137423611
chr13	52356483	52523930	6	3	16.67	8.57	8.1	0.478182829317541	2.11118686920326	0.406717926364721	14.2184726622909
chr13	52523930	52729341	6	3	16.67	8.57	8.1	0.478182829317541	2.11118686920326	0.406717926364721	14.2184726622909
chr13	52729341	53401529	5	3	13.89	8.57	5.32	0.710101571843079	1.70749109272164	0.302222986488262	11.9414137423611
chr13	53401529	54338927	6	3	16.67	8.57	8.1	0.478182829317541	2.11118686920326	0.406717926364721	14.2184726622909
chr13	54338927	54822133	5	3	13.89	8.57	5.32	0.710101571843079	1.70749109272164	0.302222986488262	11.9414137423611
chr13	54822133	55202416	5	3	13.89	8.57	5.32	0.710101571843079	1.70749109272164	0.302222986488262	11.9414137423611
chr13	55202416	55605296	5	3	13.89	8.57	5.32	0.710101571843079	1.70749109272164	0.302222986488262	11.9414137423611
chr13	55605296	55729178	4	3	11.11	8.57	2.54	1	1.32796318548847	0.206420602069668	9.79975833589666
chr13	55729178	55811588	5	3	13.89	8.57	5.32	0.710101571843079	1.70749109272164	0.302222986488262	11.9414137423611
chr13	55811588	55886632	5	3	13.89	8.57	5.32	0.710101571843079	1.70749109272164	0.302222986488262	11.9414137423611
chr13	55886632	55916272	5	3	13.89	8.57	5.32	0.710101571843079	1.70749109272164	0.302222986488262	11.9414137423611
chr13	55916272	56002113	4	3	11.11	8.57	2.54	1	1.32796318548847	0.206420602069668	9.79975833589666
chr13	56002113	56005449	4	3	11.11	8.57	2.54	1	1.32796318548847	0.206420602069668	9.79975833589666
chr13	56005449	59428771	4	3	11.11	8.57	2.54	1	1.32796318548847	0.206420602069668	9.79975833589666
chr13	59428771	59510797	4	3	11.11	8.57	2.54	1	1.32796318548847	0.206420602069668	9.79975833589666
chr13	59510797	60865331	4	3	11.11	8.57	2.54	1	1.32796318548847	0.206420602069668	9.79975833589666
chr13	60865331	63248666	4	3	11.11	8.57	2.54	1	1.32796318548847	0.206420602069668	9.79975833589666
chr13	63248666	63974087	4	3	11.11	8.57	2.54	1	1.32796318548847	0.206420602069668	9.79975833589666
chr13	63974087	64053965	4	3	11.11	8.57	2.54	1	1.32796318548847	0.206420602069668	9.79975833589666
chr13	64053965	64119337	4	3	11.11	8.57	2.54	1	1.32796318548847	0.206420602069668	9.79975833589666
chr13	64119337	64679710	4	3	11.11	8.57	2.54	1	1.32796318548847	0.206420602069668	9.79975833589666
chr13	64679710	64857215	5	3	13.89	8.57	5.32	0.710101571843079	1.70749109272164	0.302222986488262	11.9414137423611
chr13	64857215	64860121	4	3	11.11	8.57	2.54	1	1.32796318548847	0.206420602069668	9.79975833589666
chr13	64860121	64970135	4	3	11.11	8.57	2.54	1	1.32796318548847	0.206420602069668	9.79975833589666
chr13	64970135	65046108	4	3	11.11	8.57	2.54	1	1.32796318548847	0.206420602069668	9.79975833589666
chr13	65046108	65198003	4	3	11.11	8.57	2.54	1	1.32796318548847	0.206420602069668	9.79975833589666
chr13	65198003	65583887	4	3	11.11	8.57	2.54	1	1.32796318548847	0.206420602069668	9.79975833589666
chr13	65583887	68429922	4	3	11.11	8.57	2.54	1	1.32796318548847	0.206420602069668	9.79975833589666
chr13	68429922	68465215	4	3	11.11	8.57	2.54	1	1.32796318548847	0.206420602069668	9.79975833589666
chr13	68465215	68615471	4	3	11.11	8.57	2.54	1	1.32796318548847	0.206420602069668	9.79975833589666
chr13	68615471	68959005	4	3	11.11	8.57	2.54	1	1.32796318548847	0.206420602069668	9.79975833589666
chr13	68959005	69004702	4	3	11.11	8.57	2.54	1	1.32796318548847	0.206420602069668	9.79975833589666
chr13	69004702	71008547	4	3	11.11	8.57	2.54	1	1.32796318548847	0.206420602069668	9.79975833589666
chr13	71008547	71547066	4	3	11.11	8.57	2.54	1	1.32796318548847	0.206420602069668	9.79975833589666
chr13	71547066	71685615	4	3	11.11	8.57	2.54	1	1.32796318548847	0.206420602069668	9.79975833589666
chr13	71685615	72522982	4	3	11.11	8.57	2.54	1	1.32796318548847	0.206420602069668	9.79975833589666
chr13	72522982	72619699	4	3	11.11	8.57	2.54	1	1.32796318548847	0.206420602069668	9.79975833589666
chr13	72619699	72795050	4	3	11.11	8.57	2.54	1	1.32796318548847	0.206420602069668	9.79975833589666
chr13	72795050	72798727	5	3	13.89	8.57	5.32	0.710101571843079	1.70749109272164	0.302222986488262	11.9414137423611
chr13	72798727	72917908	5	3	13.89	8.57	5.32	0.710101571843079	1.70749109272164	0.302222986488262	11.9414137423611
chr13	72917908	72954530	4	3	11.11	8.57	2.54	1	1.32796318548847	0.206420602069668	9.79975833589666
chr13	72954530	73701002	4	3	11.11	8.57	2.54	1	1.32796318548847	0.206420602069668	9.79975833589666
chr13	73701002	73816584	5	3	13.89	8.57	5.32	0.710101571843079	1.70749109272164	0.302222986488262	11.9414137423611
chr13	73816584	76667190	4	3	11.11	8.57	2.54	1	1.32796318548847	0.206420602069668	9.79975833589666
chr13	76667190	77107515	4	3	11.11	8.57	2.54	1	1.32796318548847	0.206420602069668	9.79975833589666
chr13	77107515	77223912	5	3	13.89	8.57	5.32	0.710101571843079	1.70749109272164	0.302222986488262	11.9414137423611
chr13	77223912	77390977	4	3	11.11	8.57	2.54	1	1.32796318548847	0.206420602069668	9.79975833589666
chr13	77390977	78664172	4	2	11.11	5.71	5.4	0.673707396879656	2.04215494105879	0.270856827605303	24.0587693564094
chr13	78664172	78718725	4	2	11.11	5.71	5.4	0.673707396879656	2.04215494105879	0.270856827605303	24.0587693564094
chr13	78718725	80597063	4	3	11.11	8.57	2.54	1	1.32796318548847	0.206420602069668	9.79975833589666
chr13	80597063	80767130	4	3	11.11	8.57	2.54	1	1.32796318548847	0.206420602069668	9.79975833589666
chr13	80767130	82312129	4	3	11.11	8.57	2.54	1	1.32796318548847	0.206420602069668	9.79975833589666
chr13	82312129	82898851	4	3	11.11	8.57	2.54	1	1.32796318548847	0.206420602069668	9.79975833589666
chr13	82898851	83001112	5	3	13.89	8.57	5.32	0.710101571843079	1.70749109272164	0.302222986488262	11.9414137423611
chr13	83001112	83027003	5	2	13.89	5.71	8.18	0.428987944539397	2.62646640167546	0.394228640504547	29.5005259959683
chr13	83027003	83052246	5	2	13.89	5.71	8.18	0.428987944539397	2.62646640167546	0.394228640504547	29.5005259959683
chr13	83052246	83091281	4	2	11.11	5.71	5.4	0.673707396879656	2.04215494105879	0.270856827605303	24.0587693564094
chr13	83091281	83155508	3	2	8.33	5.71	2.62	1	1.49154381095433	0.159897432906642	18.9412075903382
chr13	83155508	83182124	3	3	8.33	8.57	-0.24	1	0.970109621724799	0.120772296973932	7.79194689799502
chr13	83182124	83774933	3	3	8.33	8.57	-0.24	1	0.970109621724799	0.120772296973932	7.79194689799502
chr13	83774933	83820789	3	3	8.33	8.57	-0.24	1	0.970109621724799	0.120772296973932	7.79194689799502
chr13	83820789	84628145	3	3	8.33	8.57	-0.24	1	0.970109621724799	0.120772296973932	7.79194689799502
chr13	84628145	84778952	3	3	8.33	8.57	-0.24	1	0.970109621724799	0.120772296973932	7.79194689799502
chr13	84778952	85356494	3	3	8.33	8.57	-0.24	1	0.970109621724799	0.120772296973932	7.79194689799502
chr13	85356494	85453664	3	3	8.33	8.57	-0.24	1	0.970109621724799	0.120772296973932	7.79194689799502
chr13	85453664	85517151	3	3	8.33	8.57	-0.24	1	0.970109621724799	0.120772296973932	7.79194689799502
chr13	85517151	85570817	3	3	8.33	8.57	-0.24	1	0.970109621724799	0.120772296973932	7.79194689799502
chr13	85570817	85639089	4	3	11.11	8.57	2.54	1	1.32796318548847	0.206420602069668	9.79975833589666
chr13	85639089	85651672	3	3	8.33	8.57	-0.24	1	0.970109621724799	0.120772296973932	7.79194689799502
chr13	85651672	85653762	3	3	8.33	8.57	-0.24	1	0.970109621724799	0.120772296973932	7.79194689799502
chr13	85653762	85812028	3	3	8.33	8.57	-0.24	1	0.970109621724799	0.120772296973932	7.79194689799502
chr13	85812028	85816665	3	3	8.33	8.57	-0.24	1	0.970109621724799	0.120772296973932	7.79194689799502
chr13	85816665	86307536	3	3	8.33	8.57	-0.24	1	0.970109621724799	0.120772296973932	7.79194689799502
chr13	86307536	86320177	4	3	11.11	8.57	2.54	1	1.32796318548847	0.206420602069668	9.79975833589666
chr13	86320177	86360613	4	3	11.11	8.57	2.54	1	1.32796318548847	0.206420602069668	9.79975833589666
chr13	86360613	86407410	3	3	8.33	8.57	-0.24	1	0.970109621724799	0.120772296973932	7.79194689799502
chr13	86407410	86647992	3	3	8.33	8.57	-0.24	1	0.970109621724799	0.120772296973932	7.79194689799502
chr13	86647992	86711192	3	3	8.33	8.57	-0.24	1	0.970109621724799	0.120772296973932	7.79194689799502
chr13	86711192	88622840	3	3	8.33	8.57	-0.24	1	0.970109621724799	0.120772296973932	7.79194689799502
chr13	88622840	88773254	4	3	11.11	8.57	2.54	1	1.32796318548847	0.206420602069668	9.79975833589666
chr13	88773254	88823831	3	3	8.33	8.57	-0.24	1	0.970109621724799	0.120772296973932	7.79194689799502
chr13	88823831	89075473	3	3	8.33	8.57	-0.24	1	0.970109621724799	0.120772296973932	7.79194689799502
chr13	89075473	89239067	3	3	8.33	8.57	-0.24	1	0.970109621724799	0.120772296973932	7.79194689799502
chr13	89239067	89858392	3	3	8.33	8.57	-0.24	1	0.970109621724799	0.120772296973932	7.79194689799502
chr13	89858392	90175049	3	3	8.33	8.57	-0.24	1	0.970109621724799	0.120772296973932	7.79194689799502
chr13	90175049	90179656	4	3	11.11	8.57	2.54	1	1.32796318548847	0.206420602069668	9.79975833589666
chr13	90179656	90293846	4	3	11.11	8.57	2.54	1	1.32796318548847	0.206420602069668	9.79975833589666
chr13	90293846	90422309	4	3	11.11	8.57	2.54	1	1.32796318548847	0.206420602069668	9.79975833589666
chr13	90422309	90429442	3	3	8.33	8.57	-0.24	1	0.970109621724799	0.120772296973932	7.79194689799502
chr13	90429442	90789045	3	3	8.33	8.57	-0.24	1	0.970109621724799	0.120772296973932	7.79194689799502
chr13	90789045	90895940	3	3	8.33	8.57	-0.24	1	0.970109621724799	0.120772296973932	7.79194689799502
chr13	90895940	91453981	3	3	8.33	8.57	-0.24	1	0.970109621724799	0.120772296973932	7.79194689799502
chr13	91453981	91525121	4	3	11.11	8.57	2.54	1	1.32796318548847	0.206420602069668	9.79975833589666
chr13	91525121	91728674	3	3	8.33	8.57	-0.24	1	0.970109621724799	0.120772296973932	7.79194689799502
chr13	91728674	91956143	3	3	8.33	8.57	-0.24	1	0.970109621724799	0.120772296973932	7.79194689799502
chr13	91956143	92062206	4	3	11.11	8.57	2.54	1	1.32796318548847	0.206420602069668	9.79975833589666
chr13	92062206	92108068	4	3	11.11	8.57	2.54	1	1.32796318548847	0.206420602069668	9.79975833589666
chr13	92108068	92887515	4	3	11.11	8.57	2.54	1	1.32796318548847	0.206420602069668	9.79975833589666
chr13	92887515	93008176	4	3	11.11	8.57	2.54	1	1.32796318548847	0.206420602069668	9.79975833589666
chr13	93008176	93129634	4	3	11.11	8.57	2.54	1	1.32796318548847	0.206420602069668	9.79975833589666
chr13	93129634	93534413	4	3	11.11	8.57	2.54	1	1.32796318548847	0.206420602069668	9.79975833589666
chr13	93534413	94546134	4	3	11.11	8.57	2.54	1	1.32796318548847	0.206420602069668	9.79975833589666
chr13	94546134	94699674	5	3	13.89	8.57	5.32	0.710101571843079	1.70749109272164	0.302222986488262	11.9414137423611
chr13	94699674	94971282	4	3	11.11	8.57	2.54	1	1.32796318548847	0.206420602069668	9.79975833589666
chr13	94971282	96404452	4	3	11.11	8.57	2.54	1	1.32796318548847	0.206420602069668	9.79975833589666
chr13	96404452	97383427	5	3	13.89	8.57	5.32	0.710101571843079	1.70749109272164	0.302222986488262	11.9414137423611
chr13	97383427	97522248	6	3	16.67	8.57	8.1	0.478182829317541	2.11118686920326	0.406717926364721	14.2184726622909
chr13	97522248	99544015	5	3	13.89	8.57	5.32	0.710101571843079	1.70749109272164	0.302222986488262	11.9414137423611
chr13	99544015	99705171	6	3	16.67	8.57	8.1	0.478182829317541	2.11118686920326	0.406717926364721	14.2184726622909
chr13	99705171	101316802	5	3	13.89	8.57	5.32	0.710101571843079	1.70749109272164	0.302222986488262	11.9414137423611
chr13	101316802	102522204	4	3	11.11	8.57	2.54	1	1.32796318548847	0.206420602069668	9.79975833589666
chr13	102522204	102664476	4	3	11.11	8.57	2.54	1	1.32796318548847	0.206420602069668	9.79975833589666
chr13	102664476	102705003	4	3	11.11	8.57	2.54	1	1.32796318548847	0.206420602069668	9.79975833589666
chr13	102705003	103103919	3	3	8.33	8.57	-0.24	1	0.970109621724799	0.120772296973932	7.79194689799502
chr13	103103919	103902737	3	3	8.33	8.57	-0.24	1	0.970109621724799	0.120772296973932	7.79194689799502
chr13	103902737	103907090	4	3	11.11	8.57	2.54	1	1.32796318548847	0.206420602069668	9.79975833589666
chr13	103907090	103979510	4	3	11.11	8.57	2.54	1	1.32796318548847	0.206420602069668	9.79975833589666
chr13	103979510	103989594	4	3	11.11	8.57	2.54	1	1.32796318548847	0.206420602069668	9.79975833589666
chr13	103989594	104036430	5	3	13.89	8.57	5.32	0.710101571843079	1.70749109272164	0.302222986488262	11.9414137423611
chr13	104036430	104048462	5	3	13.89	8.57	5.32	0.710101571843079	1.70749109272164	0.302222986488262	11.9414137423611
chr13	104048462	104350831	4	3	11.11	8.57	2.54	1	1.32796318548847	0.206420602069668	9.79975833589666
chr13	104350831	104925656	4	3	11.11	8.57	2.54	1	1.32796318548847	0.206420602069668	9.79975833589666
chr13	104925656	105175290	3	3	8.33	8.57	-0.24	1	0.970109621724799	0.120772296973932	7.79194689799502
chr13	105175290	105239370	4	3	11.11	8.57	2.54	1	1.32796318548847	0.206420602069668	9.79975833589666
chr13	105239370	105330369	4	3	11.11	8.57	2.54	1	1.32796318548847	0.206420602069668	9.79975833589666
chr13	105330369	105726364	3	3	8.33	8.57	-0.24	1	0.970109621724799	0.120772296973932	7.79194689799502
chr13	105726364	105782418	4	3	11.11	8.57	2.54	1	1.32796318548847	0.206420602069668	9.79975833589666
chr13	105782418	105783474	3	3	8.33	8.57	-0.24	1	0.970109621724799	0.120772296973932	7.79194689799502
chr13	105783474	106357693	3	3	8.33	8.57	-0.24	1	0.970109621724799	0.120772296973932	7.79194689799502
chr13	106357693	106435603	3	3	8.33	8.57	-0.24	1	0.970109621724799	0.120772296973932	7.79194689799502
chr13	106435603	106577692	3	3	8.33	8.57	-0.24	1	0.970109621724799	0.120772296973932	7.79194689799502
chr13	106577692	108109179	4	3	11.11	8.57	2.54	1	1.32796318548847	0.206420602069668	9.79975833589666
chr13	108109179	108174441	4	3	11.11	8.57	2.54	1	1.32796318548847	0.206420602069668	9.79975833589666
chr13	108174441	108272966	4	3	11.11	8.57	2.54	1	1.32796318548847	0.206420602069668	9.79975833589666
chr13	108272966	108331334	5	3	13.89	8.57	5.32	0.710101571843079	1.70749109272164	0.302222986488262	11.9414137423611
chr13	108331334	109412631	4	3	11.11	8.57	2.54	1	1.32796318548847	0.206420602069668	9.79975833589666
chr13	109412631	109625588	5	3	13.89	8.57	5.32	0.710101571843079	1.70749109272164	0.302222986488262	11.9414137423611
chr13	109625588	109930253	5	3	13.89	8.57	5.32	0.710101571843079	1.70749109272164	0.302222986488262	11.9414137423611
chr13	109930253	109969616	5	3	13.89	8.57	5.32	0.710101571843079	1.70749109272164	0.302222986488262	11.9414137423611
chr13	109969616	110849106	5	3	13.89	8.57	5.32	0.710101571843079	1.70749109272164	0.302222986488262	11.9414137423611
chr13	110849106	111223715	5	3	13.89	8.57	5.32	0.710101571843079	1.70749109272164	0.302222986488262	11.9414137423611
chr13	111223715	112840960	5	4	13.89	11.43	2.46	1	1.24608440479419	0.242485335615073	6.90581566413616
chr13	112840960	113154774	6	4	16.67	11.43	5.24	0.734950008542243	1.54051356893632	0.327294645527406	8.19707781308093
chr13	113154774	115169878	6	4	16.67	11.43	5.24	0.734950008542243	1.54051356893632	0.327294645527406	8.19707781308093
chr17	21733407	22091209	1	0	2.78	0	2.78	1	Inf	0.0249284024755085	Inf
chr17	22091209	22235650	2	0	5.56	0	5.56	0.492957746478873	Inf	0.183355473675898	Inf
chr17	22235650	33893437	0	0	0	0	0	1	0	0	Inf
chr17	33893437	44214533	1	0	2.78	0	2.78	1	Inf	0.0249284024755085	Inf
chr17	44214533	44215120	2	0	5.56	0	5.56	0.492957746478873	Inf	0.183355473675898	Inf
chr17	44215120	44394417	2	1	5.56	2.86	2.7	1	1.98123533145014	0.0987851618234858	121.317934765198
chr17	44394417	44397744	2	0	5.56	0	5.56	0.492957746478873	Inf	0.183355473675898	Inf
chr17	44397744	57651887	1	0	2.78	0	2.78	1	Inf	0.0249284024755085	Inf
chr17	57651887	57763333	2	0	5.56	0	5.56	0.492957746478873	Inf	0.183355473675898	Inf
chr17	57763333	57875475	1	0	2.78	0	2.78	1	Inf	0.0249284024755085	Inf
chr17	57875475	79196339	0	0	0	0	0	1	0	0	Inf
chr17	79196339	81195210	1	0	2.78	0	2.78	1	Inf	0.0249284024755085	Inf
chr20	0	1554847	3	0	8.33	0	8.33	0.23943661971831	Inf	0.408425449172773	Inf
chr20	1554847	1560674	2	0	5.56	0	5.56	0.492957746478873	Inf	0.183355473675898	Inf
chr20	1560674	1560795	6	4	16.67	11.43	5.24	0.734950008542243	1.54051356893632	0.327294645527406	8.19707781308093
chr20	1560795	1560862	8	4	22.22	11.43	10.79	0.34337537245028	2.18998599614047	0.517532388588746	11.0577538993314
chr20	1560862	1560937	9	4	25	11.43	13.57	0.219618131122669	2.54955054812157	0.623407652734731	12.6517270597952
chr20	1560937	1561290	10	6	27.78	17.14	10.64	0.395709473738648	1.84286488716045	0.520428389447835	7.09011194817576
chr20	1561290	1587677	11	8	30.56	22.86	7.7	0.593560964057642	1.47672489741886	0.454533284071371	4.98876012825068
chr20	1587677	1595920	13	8	36.11	22.86	13.25	0.299711815430363	1.89025474062481	0.600989870914551	6.27344400260832
chr20	1595920	1596000	10	4	27.78	11.43	16.35	0.134782658724833	2.93592334760157	0.737101088075033	14.3670730067707
chr20	1596000	1598026	9	4	25	11.43	13.57	0.219618131122669	2.54955054812157	0.623407652734731	12.6517270597952
chr20	1598026	1600001	7	4	19.44	11.43	8.01	0.514075015660779	1.85441691917432	0.418913196819917	9.57667879720766
chr20	1600001	1601968	7	2	19.44	5.71	13.73	0.151388237577012	3.91101098955892	0.672569386308945	41.5379472062679
chr20	1601968	1606115	7	1	19.44	2.86	16.58	0.0552721811827386	8.00441954253678	0.939630540655046	379.766047570719
chr20	1606115	1610125	6	1	16.67	2.86	13.81	0.106534077926351	6.64494141339732	0.741352078866855	321.247835712961
chr20	1610125	1610376	5	1	13.89	2.86	11.03	0.198663754101507	5.37040245249216	0.55675571014113	266.470934834748
chr20	1610376	1610745	4	1	11.11	2.86	8.25	0.357011635027557	4.17394926034984	0.385996925369264	215.088023213298
chr20	1610745	1728338	4	1	11.11	2.86	8.25	0.357011635027557	4.17394926034984	0.385996925369264	215.088023213298
chr20	1728338	1750303	4	1	11.11	2.86	8.25	0.357011635027557	4.17394926034984	0.385996925369264	215.088023213298
chr20	1750303	1865352	4	1	11.11	2.86	8.25	0.357011635027557	4.17394926034984	0.385996925369264	215.088023213298
chr20	1865352	2025456	4	1	11.11	2.86	8.25	0.357011635027557	4.17394926034984	0.385996925369264	215.088023213298
chr20	2025456	2092988	4	0	11.11	0	11.11	0.114513165952235	Inf	0.66441255324733	Inf
chr20	2092988	2188026	4	0	11.11	0	11.11	0.114513165952235	Inf	0.66441255324733	Inf
chr20	2188026	2743757	3	0	8.33	0	8.33	0.23943661971831	Inf	0.408425449172773	Inf
chr20	2743757	5379075	3	0	8.33	0	8.33	0.23943661971831	Inf	0.408425449172773	Inf
chr20	5379075	5811388	3	0	8.33	0	8.33	0.23943661971831	Inf	0.408425449172773	Inf
chr20	5811388	8239647	3	1	8.33	2.86	5.47	0.614206981016534	3.04590627209325	0.231100354169514	166.793577353391
chr20	8239647	9828966	3	1	8.33	2.86	5.47	0.614206981016534	3.04590627209325	0.231100354169514	166.793577353391
chr20	9828966	10467665	3	1	8.33	2.86	5.47	0.614206981016534	3.04590627209325	0.231100354169514	166.793577353391
chr20	10467665	10614939	3	1	8.33	2.86	5.47	0.614206981016534	3.04590627209325	0.231100354169514	166.793577353391
chr20	10614939	10764378	3	1	8.33	2.86	5.47	0.614206981016534	3.04590627209325	0.231100354169514	166.793577353391
chr20	10764378	10915298	4	1	11.11	2.86	8.25	0.357011635027557	4.17394926034984	0.385996925369264	215.088023213298
chr20	10915298	11336254	4	1	11.11	2.86	8.25	0.357011635027557	4.17394926034984	0.385996925369264	215.088023213298
chr20	11336254	11888856	4	1	11.11	2.86	8.25	0.357011635027557	4.17394926034984	0.385996925369264	215.088023213298
chr20	11888856	12388836	4	1	11.11	2.86	8.25	0.357011635027557	4.17394926034984	0.385996925369264	215.088023213298
chr20	12388836	12683752	3	1	8.33	2.86	5.47	0.614206981016534	3.04590627209325	0.231100354169514	166.793577353391
chr20	12683752	14666479	3	0	8.33	0	8.33	0.23943661971831	Inf	0.408425449172773	Inf
chr20	14666479	15222899	2	0	5.56	0	5.56	0.492957746478873	Inf	0.183355473675898	Inf
chr20	15222899	15517980	3	0	8.33	0	8.33	0.23943661971831	Inf	0.408425449172773	Inf
chr20	15517980	16153822	4	0	11.11	0	11.11	0.114513165952235	Inf	0.66441255324733	Inf
chr20	16153822	16206373	4	0	11.11	0	11.11	0.114513165952235	Inf	0.66441255324733	Inf
chr20	16206373	16575198	5	0	13.89	0	13.89	0.0538885486834048	Inf	0.942931935291643	Inf
chr20	16575198	16609136	5	0	13.89	0	13.89	0.0538885486834048	Inf	0.942931935291643	Inf
chr20	16609136	16739764	5	1	13.89	2.86	11.03	0.198663754101507	5.37040245249216	0.55675571014113	266.470934834748
chr20	16739764	16855466	5	1	13.89	2.86	11.03	0.198663754101507	5.37040245249216	0.55675571014113	266.470934834748
chr20	16855466	17417398	5	1	13.89	2.86	11.03	0.198663754101507	5.37040245249216	0.55675571014113	266.470934834748
chr20	17417398	17548927	6	1	16.67	2.86	13.81	0.106534077926351	6.64494141339732	0.741352078866855	321.247835712961
chr20	17548927	17944367	5	1	13.89	2.86	11.03	0.198663754101507	5.37040245249216	0.55675571014113	266.470934834748
chr20	17944367	18241984	5	0	13.89	0	13.89	0.0538885486834048	Inf	0.942931935291643	Inf
chr20	18241984	18595945	6	0	16.67	0	16.67	0.0249335075997843	Inf	1.24222664093254	Inf
chr20	18595945	18711938	6	0	16.67	0	16.67	0.0249335075997843	Inf	1.24222664093254	Inf
chr20	18711938	19451480	6	0	16.67	0	16.67	0.0249335075997843	Inf	1.24222664093254	Inf
chr20	19451480	19452346	6	0	16.67	0	16.67	0.0249335075997843	Inf	1.24222664093254	Inf
chr20	19452346	19847880	6	0	16.67	0	16.67	0.0249335075997843	Inf	1.24222664093254	Inf
chr20	19847880	19917437	6	0	16.67	0	16.67	0.0249335075997843	Inf	1.24222664093254	Inf
chr20	19917437	19932338	6	1	16.67	2.86	13.81	0.106534077926351	6.64494141339732	0.741352078866855	321.247835712961
chr20	19932338	19934347	6	2	16.67	5.71	10.96	0.260319768157189	3.24808343718923	0.528254540441711	35.3032732516706
chr20	19934347	20116132	6	2	16.67	5.71	10.96	0.260319768157189	3.24808343718923	0.528254540441711	35.3032732516706
chr20	20116132	20169536	6	2	16.67	5.71	10.96	0.260319768157189	3.24808343718923	0.528254540441711	35.3032732516706
chr20	20169536	20738451	6	2	16.67	5.71	10.96	0.260319768157189	3.24808343718923	0.528254540441711	35.3032732516706
chr20	20738451	20805053	6	2	16.67	5.71	10.96	0.260319768157189	3.24808343718923	0.528254540441711	35.3032732516706
chr20	20805053	20826862	6	2	16.67	5.71	10.96	0.260319768157189	3.24808343718923	0.528254540441711	35.3032732516706
chr20	20826862	21042302	5	2	13.89	5.71	8.18	0.428987944539397	2.62646640167546	0.394228640504547	29.5005259959683
chr20	21042302	21049552	5	2	13.89	5.71	8.18	0.428987944539397	2.62646640167546	0.394228640504547	29.5005259959683
chr20	21049552	21100661	6	2	16.67	5.71	10.96	0.260319768157189	3.24808343718923	0.528254540441711	35.3032732516706
chr20	21100661	21159929	7	2	19.44	5.71	13.73	0.151388237577012	3.91101098955892	0.672569386308945	41.5379472062679
chr20	21159929	21229686	7	2	19.44	5.71	13.73	0.151388237577012	3.91101098955892	0.672569386308945	41.5379472062679
chr20	21229686	21231943	7	2	19.44	5.71	13.73	0.151388237577012	3.91101098955892	0.672569386308945	41.5379472062679
chr20	21231943	21534989	6	2	16.67	5.71	10.96	0.260319768157189	3.24808343718923	0.528254540441711	35.3032732516706
chr20	21534989	21679061	6	2	16.67	5.71	10.96	0.260319768157189	3.24808343718923	0.528254540441711	35.3032732516706
chr20	21679061	21813700	7	2	19.44	5.71	13.73	0.151388237577012	3.91101098955892	0.672569386308945	41.5379472062679
chr20	21813700	21891208	7	2	19.44	5.71	13.73	0.151388237577012	3.91101098955892	0.672569386308945	41.5379472062679
chr20	21891208	21965420	6	2	16.67	5.71	10.96	0.260319768157189	3.24808343718923	0.528254540441711	35.3032732516706
chr20	21965420	22306971	6	2	16.67	5.71	10.96	0.260319768157189	3.24808343718923	0.528254540441711	35.3032732516706
chr20	22306971	22347488	5	2	13.89	5.71	8.18	0.428987944539397	2.62646640167546	0.394228640504547	29.5005259959683
chr20	22347488	22386524	6	2	16.67	5.71	10.96	0.260319768157189	3.24808343718923	0.528254540441711	35.3032732516706
chr20	22386524	22485953	6	2	16.67	5.71	10.96	0.260319768157189	3.24808343718923	0.528254540441711	35.3032732516706
chr20	22485953	22582261	6	2	16.67	5.71	10.96	0.260319768157189	3.24808343718923	0.528254540441711	35.3032732516706
chr20	22582261	22589585	6	2	16.67	5.71	10.96	0.260319768157189	3.24808343718923	0.528254540441711	35.3032732516706
chr20	22589585	22642738	6	2	16.67	5.71	10.96	0.260319768157189	3.24808343718923	0.528254540441711	35.3032732516706
chr20	22642738	22672610	6	2	16.67	5.71	10.96	0.260319768157189	3.24808343718923	0.528254540441711	35.3032732516706
chr20	22672610	22676565	6	2	16.67	5.71	10.96	0.260319768157189	3.24808343718923	0.528254540441711	35.3032732516706
chr20	22676565	22731677	6	2	16.67	5.71	10.96	0.260319768157189	3.24808343718923	0.528254540441711	35.3032732516706
chr20	22731677	22739576	6	2	16.67	5.71	10.96	0.260319768157189	3.24808343718923	0.528254540441711	35.3032732516706
chr20	22739576	22741831	7	2	19.44	5.71	13.73	0.151388237577012	3.91101098955892	0.672569386308945	41.5379472062679
chr20	22741831	22745114	7	2	19.44	5.71	13.73	0.151388237577012	3.91101098955892	0.672569386308945	41.5379472062679
chr20	22745114	22781720	7	2	19.44	5.71	13.73	0.151388237577012	3.91101098955892	0.672569386308945	41.5379472062679
chr20	22781720	22793703	6	2	16.67	5.71	10.96	0.260319768157189	3.24808343718923	0.528254540441711	35.3032732516706
chr20	22793703	22898387	6	2	16.67	5.71	10.96	0.260319768157189	3.24808343718923	0.528254540441711	35.3032732516706
chr20	22898387	22958697	6	2	16.67	5.71	10.96	0.260319768157189	3.24808343718923	0.528254540441711	35.3032732516706
chr20	22958697	22998176	7	2	19.44	5.71	13.73	0.151388237577012	3.91101098955892	0.672569386308945	41.5379472062679
chr20	22998176	23014789	7	2	19.44	5.71	13.73	0.151388237577012	3.91101098955892	0.672569386308945	41.5379472062679
chr20	23014789	23025799	7	2	19.44	5.71	13.73	0.151388237577012	3.91101098955892	0.672569386308945	41.5379472062679
chr20	23025799	23071185	6	2	16.67	5.71	10.96	0.260319768157189	3.24808343718923	0.528254540441711	35.3032732516706
chr20	23071185	23262692	6	2	16.67	5.71	10.96	0.260319768157189	3.24808343718923	0.528254540441711	35.3032732516706
chr20	23262692	23527287	6	3	16.67	8.57	8.1	0.478182829317541	2.11118686920326	0.406717926364721	14.2184726622909
chr20	23527287	23573008	6	3	16.67	8.57	8.1	0.478182829317541	2.11118686920326	0.406717926364721	14.2184726622909
chr20	23573008	23621423	6	3	16.67	8.57	8.1	0.478182829317541	2.11118686920326	0.406717926364721	14.2184726622909
chr20	23621423	23625909	6	2	16.67	5.71	10.96	0.260319768157189	3.24808343718923	0.528254540441711	35.3032732516706
chr20	23625909	23994675	6	2	16.67	5.71	10.96	0.260319768157189	3.24808343718923	0.528254540441711	35.3032732516706
chr20	23994675	24034053	6	2	16.67	5.71	10.96	0.260319768157189	3.24808343718923	0.528254540441711	35.3032732516706
chr20	24034053	24102074	6	2	16.67	5.71	10.96	0.260319768157189	3.24808343718923	0.528254540441711	35.3032732516706
chr20	24102074	24140069	6	2	16.67	5.71	10.96	0.260319768157189	3.24808343718923	0.528254540441711	35.3032732516706
chr20	24140069	24233739	6	2	16.67	5.71	10.96	0.260319768157189	3.24808343718923	0.528254540441711	35.3032732516706
chr20	24233739	24471186	6	2	16.67	5.71	10.96	0.260319768157189	3.24808343718923	0.528254540441711	35.3032732516706
chr20	24471186	24557876	6	2	16.67	5.71	10.96	0.260319768157189	3.24808343718923	0.528254540441711	35.3032732516706
chr20	24557876	24649369	6	2	16.67	5.71	10.96	0.260319768157189	3.24808343718923	0.528254540441711	35.3032732516706
chr20	24649369	24708282	7	2	19.44	5.71	13.73	0.151388237577012	3.91101098955892	0.672569386308945	41.5379472062679
chr20	24708282	24723612	7	2	19.44	5.71	13.73	0.151388237577012	3.91101098955892	0.672569386308945	41.5379472062679
chr20	24723612	24774223	7	2	19.44	5.71	13.73	0.151388237577012	3.91101098955892	0.672569386308945	41.5379472062679
chr20	24774223	24805455	7	2	19.44	5.71	13.73	0.151388237577012	3.91101098955892	0.672569386308945	41.5379472062679
chr20	24805455	26305592	7	2	19.44	5.71	13.73	0.151388237577012	3.91101098955892	0.672569386308945	41.5379472062679
chr20	26305592	29420340	0	0	0	0	0	1	0	0	Inf
chr20	29420340	29651559	8	6	22.22	17.14	5.08	0.766806928088708	1.37469005844573	0.36418014961038	5.47523693433706
chr20	29651559	30897652	9	6	25	17.14	7.86	0.562762990166328	1.60032731582389	0.439480484914476	6.25183157324592
chr20	30897652	31030849	8	6	22.22	17.14	5.08	0.766806928088708	1.37469005844573	0.36418014961038	5.47523693433706
chr20	31030849	31482963	8	6	22.22	17.14	5.08	0.766806928088708	1.37469005844573	0.36418014961038	5.47523693433706
chr20	31482963	31680384	8	6	22.22	17.14	5.08	0.766806928088708	1.37469005844573	0.36418014961038	5.47523693433706
chr20	31680384	31740837	8	6	22.22	17.14	5.08	0.766806928088708	1.37469005844573	0.36418014961038	5.47523693433706
chr20	31740837	31743896	8	6	22.22	17.14	5.08	0.766806928088708	1.37469005844573	0.36418014961038	5.47523693433706
chr20	31743896	31842372	8	6	22.22	17.14	5.08	0.766806928088708	1.37469005844573	0.36418014961038	5.47523693433706
chr20	31842372	31907996	8	6	22.22	17.14	5.08	0.766806928088708	1.37469005844573	0.36418014961038	5.47523693433706
chr20	31907996	31925695	8	6	22.22	17.14	5.08	0.766806928088708	1.37469005844573	0.36418014961038	5.47523693433706
chr20	31925695	32021343	8	6	22.22	17.14	5.08	0.766806928088708	1.37469005844573	0.36418014961038	5.47523693433706
chr20	32021343	32504746	8	6	22.22	17.14	5.08	0.766806928088708	1.37469005844573	0.36418014961038	5.47523693433706
chr20	32504746	32691227	9	6	25	17.14	7.86	0.562762990166328	1.60032731582389	0.439480484914476	6.25183157324592
chr20	32691227	33171800	8	6	22.22	17.14	5.08	0.766806928088708	1.37469005844573	0.36418014961038	5.47523693433706
chr20	33171800	33407027	8	6	22.22	17.14	5.08	0.766806928088708	1.37469005844573	0.36418014961038	5.47523693433706
chr20	33407027	33688796	8	6	22.22	17.14	5.08	0.766806928088708	1.37469005844573	0.36418014961038	5.47523693433706
chr20	33688796	33898415	9	6	25	17.14	7.86	0.562762990166328	1.60032731582389	0.439480484914476	6.25183157324592
chr20	33898415	34018481	9	6	25	17.14	7.86	0.562762990166328	1.60032731582389	0.439480484914476	6.25183157324592
chr20	34018481	34654884	9	6	25	17.14	7.86	0.562762990166328	1.60032731582389	0.439480484914476	6.25183157324592
chr20	34654884	34821302	8	6	22.22	17.14	5.08	0.766806928088708	1.37469005844573	0.36418014961038	5.47523693433706
chr20	34821302	34874859	8	6	22.22	17.14	5.08	0.766806928088708	1.37469005844573	0.36418014961038	5.47523693433706
chr20	34874859	35055142	8	6	22.22	17.14	5.08	0.766806928088708	1.37469005844573	0.36418014961038	5.47523693433706
chr20	35055142	35503191	8	6	22.22	17.14	5.08	0.766806928088708	1.37469005844573	0.36418014961038	5.47523693433706
chr20	35503191	36204348	8	5	22.22	14.29	7.93	0.541386958574459	1.70136832786983	0.42993250371225	7.44708609222215
chr20	36204348	36221587	8	5	22.22	14.29	7.93	0.541386958574459	1.70136832786983	0.42993250371225	7.44708609222215
chr20	36221587	36302843	8	5	22.22	14.29	7.93	0.541386958574459	1.70136832786983	0.42993250371225	7.44708609222215
chr20	36302843	36406992	8	5	22.22	14.29	7.93	0.541386958574459	1.70136832786983	0.42993250371225	7.44708609222215
chr20	36406992	36461261	8	5	22.22	14.29	7.93	0.541386958574459	1.70136832786983	0.42993250371225	7.44708609222215
chr20	36461261	36507791	8	5	22.22	14.29	7.93	0.541386958574459	1.70136832786983	0.42993250371225	7.44708609222215
chr20	36507791	36536543	8	5	22.22	14.29	7.93	0.541386958574459	1.70136832786983	0.42993250371225	7.44708609222215
chr20	36536543	36745231	8	5	22.22	14.29	7.93	0.541386958574459	1.70136832786983	0.42993250371225	7.44708609222215
chr20	36745231	36867373	8	5	22.22	14.29	7.93	0.541386958574459	1.70136832786983	0.42993250371225	7.44708609222215
chr20	36867373	37293869	8	5	22.22	14.29	7.93	0.541386958574459	1.70136832786983	0.42993250371225	7.44708609222215
chr20	37293869	37359909	9	5	25	14.29	10.71	0.372321981438773	1.9807107571957	0.51843568449073	8.5097855381755
chr20	37359909	37453759	9	5	25	14.29	10.71	0.372321981438773	1.9807107571957	0.51843568449073	8.5097855381755
chr20	37453759	37515085	8	5	22.22	14.29	7.93	0.541386958574459	1.70136832786983	0.42993250371225	7.44708609222215
chr20	37515085	37563675	7	5	19.44	14.29	5.15	0.753054516155478	1.44075614958209	0.347569630820769	6.45915874166681
chr20	37563675	38606580	8	5	22.22	14.29	7.93	0.541386958574459	1.70136832786983	0.42993250371225	7.44708609222215
chr20	38606580	38819340	8	5	22.22	14.29	7.93	0.541386958574459	1.70136832786983	0.42993250371225	7.44708609222215
chr20	38819340	39371156	7	5	19.44	14.29	5.15	0.753054516155478	1.44075614958209	0.347569630820769	6.45915874166681
chr20	39371156	40374376	7	5	19.44	14.29	5.15	0.753054516155478	1.44075614958209	0.347569630820769	6.45915874166681
chr20	40374376	40609278	8	5	22.22	14.29	7.93	0.541386958574459	1.70136832786983	0.42993250371225	7.44708609222215
chr20	40609278	40678131	8	5	22.22	14.29	7.93	0.541386958574459	1.70136832786983	0.42993250371225	7.44708609222215
chr20	40678131	40999505	8	5	22.22	14.29	7.93	0.541386958574459	1.70136832786983	0.42993250371225	7.44708609222215
chr20	40999505	41194296	7	5	19.44	14.29	5.15	0.753054516155478	1.44075614958209	0.347569630820769	6.45915874166681
chr20	41194296	41263390	7	6	19.44	17.14	2.3	1	1.16413699583994	0.294095217073013	4.7546020430972
chr20	41263390	41372367	7	5	19.44	14.29	5.15	0.753054516155478	1.44075614958209	0.347569630820769	6.45915874166681
chr20	41372367	41434889	8	5	22.22	14.29	7.93	0.541386958574459	1.70136832786983	0.42993250371225	7.44708609222215
chr20	41434889	42202295	9	5	25	14.29	10.71	0.372321981438773	1.9807107571957	0.51843568449073	8.5097855381755
chr20	42202295	42348673	9	5	25	14.29	10.71	0.372321981438773	1.9807107571957	0.51843568449073	8.5097855381755
chr20	42348673	42397898	9	5	25	14.29	10.71	0.372321981438773	1.9807107571957	0.51843568449073	8.5097855381755
chr20	42397898	42490696	8	5	22.22	14.29	7.93	0.541386958574459	1.70136832786983	0.42993250371225	7.44708609222215
chr20	42490696	42625735	9	5	25	14.29	10.71	0.372321981438773	1.9807107571957	0.51843568449073	8.5097855381755
chr20	42625735	42676550	9	5	25	14.29	10.71	0.372321981438773	1.9807107571957	0.51843568449073	8.5097855381755
chr20	42676550	42750492	9	5	25	14.29	10.71	0.372321981438773	1.9807107571957	0.51843568449073	8.5097855381755
chr20	42750492	42989873	9	6	25	17.14	7.86	0.562762990166328	1.60032731582389	0.439480484914476	6.25183157324592
chr20	42989873	43208451	9	7	25	20	5	0.777546082716202	1.32793707789714	0.377809554626409	4.85135331187168
chr20	43208451	43310894	9	7	25	20	5	0.777546082716202	1.32793707789714	0.377809554626409	4.85135331187168
chr20	43310894	43695528	9	7	25	20	5	0.777546082716202	1.32793707789714	0.377809554626409	4.85135331187168
chr20	43695528	43796424	9	7	25	20	5	0.777546082716202	1.32793707789714	0.377809554626409	4.85135331187168
chr20	43796424	44072211	9	7	25	20	5	0.777546082716202	1.32793707789714	0.377809554626409	4.85135331187168
chr20	44072211	44179039	9	7	25	20	5	0.777546082716202	1.32793707789714	0.377809554626409	4.85135331187168
chr20	44179039	44285458	10	7	27.78	20	7.78	0.579809267352826	1.52913718096382	0.447625401246928	5.49875076507238
chr20	44285458	44628447	9	7	25	20	5	0.777546082716202	1.32793707789714	0.377809554626409	4.85135331187168
chr20	44628447	44921173	9	7	25	20	5	0.777546082716202	1.32793707789714	0.377809554626409	4.85135331187168
chr20	44921173	45422042	9	6	25	17.14	7.86	0.562762990166328	1.60032731582389	0.439480484914476	6.25183157324592
chr20	45422042	45484560	9	6	25	17.14	7.86	0.562762990166328	1.60032731582389	0.439480484914476	6.25183157324592
chr20	45484560	45559586	9	6	25	17.14	7.86	0.562762990166328	1.60032731582389	0.439480484914476	6.25183157324592
chr20	45559586	45591318	8	6	22.22	17.14	5.08	0.766806928088708	1.37469005844573	0.36418014961038	5.47523693433706
chr20	45591318	45599756	9	6	25	17.14	7.86	0.562762990166328	1.60032731582389	0.439480484914476	6.25183157324592
chr20	45599756	46438075	9	5	25	14.29	10.71	0.372321981438773	1.9807107571957	0.51843568449073	8.5097855381755
chr20	46438075	47571916	8	5	22.22	14.29	7.93	0.541386958574459	1.70136832786983	0.42993250371225	7.44708609222215
chr20	47571916	47648656	8	5	22.22	14.29	7.93	0.541386958574459	1.70136832786983	0.42993250371225	7.44708609222215
chr20	47648656	48360755	8	5	22.22	14.29	7.93	0.541386958574459	1.70136832786983	0.42993250371225	7.44708609222215
chr20	48360755	48761281	9	5	25	14.29	10.71	0.372321981438773	1.9807107571957	0.51843568449073	8.5097855381755
chr20	48761281	50194666	9	6	25	17.14	7.86	0.562762990166328	1.60032731582389	0.439480484914476	6.25183157324592
chr20	50194666	50483408	8	6	22.22	17.14	5.08	0.766806928088708	1.37469005844573	0.36418014961038	5.47523693433706
chr20	50483408	50931051	8	7	22.22	20	2.22	1	1.1407096526815	0.312875909660812	4.25196001661611
chr20	50931051	51167841	9	7	25	20	5	0.777546082716202	1.32793707789714	0.377809554626409	4.85135331187168
chr20	51167841	51274431	9	7	25	20	5	0.777546082716202	1.32793707789714	0.377809554626409	4.85135331187168
chr20	51274431	51865573	9	7	25	20	5	0.777546082716202	1.32793707789714	0.377809554626409	4.85135331187168
chr20	51865573	51928822	8	7	22.22	20	2.22	1	1.1407096526815	0.312875909660812	4.25196001661611
chr20	51928822	51994454	8	7	22.22	20	2.22	1	1.1407096526815	0.312875909660812	4.25196001661611
chr20	51994454	52182088	8	7	22.22	20	2.22	1	1.1407096526815	0.312875909660812	4.25196001661611
chr20	52182088	52504287	9	7	25	20	5	0.777546082716202	1.32793707789714	0.377809554626409	4.85135331187168
chr20	52504287	52810763	9	7	25	20	5	0.777546082716202	1.32793707789714	0.377809554626409	4.85135331187168
chr20	52810763	53191811	8	7	22.22	20	2.22	1	1.1407096526815	0.312875909660812	4.25196001661611
chr20	53191811	53292151	8	7	22.22	20	2.22	1	1.1407096526815	0.312875909660812	4.25196001661611
chr20	53292151	54067438	8	7	22.22	20	2.22	1	1.1407096526815	0.312875909660812	4.25196001661611
chr20	54067438	54230894	8	7	22.22	20	2.22	1	1.1407096526815	0.312875909660812	4.25196001661611
chr20	54230894	54253652	8	7	22.22	20	2.22	1	1.1407096526815	0.312875909660812	4.25196001661611
chr20	54253652	54328637	7	7	19.44	20	-0.559999999999999	1	0.965982865371864	0.252463374935175	3.69539230315072
chr20	54328637	54396580	7	7	19.44	20	-0.559999999999999	1	0.965982865371864	0.252463374935175	3.69539230315072
chr20	54396580	54422848	7	7	19.44	20	-0.559999999999999	1	0.965982865371864	0.252463374935175	3.69539230315072
chr20	54422848	54425781	7	7	19.44	20	-0.559999999999999	1	0.965982865371864	0.252463374935175	3.69539230315072
chr20	54425781	54495709	7	7	19.44	20	-0.559999999999999	1	0.965982865371864	0.252463374935175	3.69539230315072
chr20	54495709	54498060	7	7	19.44	20	-0.559999999999999	1	0.965982865371864	0.252463374935175	3.69539230315072
chr20	54498060	54511539	7	7	19.44	20	-0.559999999999999	1	0.965982865371864	0.252463374935175	3.69539230315072
chr20	54511539	54527640	7	7	19.44	20	-0.559999999999999	1	0.965982865371864	0.252463374935175	3.69539230315072
chr20	54527640	54806778	7	6	19.44	17.14	2.3	1	1.16413699583994	0.294095217073013	4.7546020430972
chr20	54806778	54837313	7	6	19.44	17.14	2.3	1	1.16413699583994	0.294095217073013	4.7546020430972
chr20	54837313	55292511	7	6	19.44	17.14	2.3	1	1.16413699583994	0.294095217073013	4.7546020430972
chr20	55292511	56074885	8	6	22.22	17.14	5.08	0.766806928088708	1.37469005844573	0.36418014961038	5.47523693433706
chr20	56074885	57163921	9	6	25	17.14	7.86	0.562762990166328	1.60032731582389	0.439480484914476	6.25183157324592
chr20	57163921	57289593	10	6	27.78	17.14	10.64	0.395709473738648	1.84286488716045	0.520428389447835	7.09011194817576
chr20	57289593	57525004	10	7	27.78	20	7.78	0.579809267352826	1.52913718096382	0.447625401246928	5.49875076507238
chr20	57525004	57671267	10	7	27.78	20	7.78	0.579809267352826	1.52913718096382	0.447625401246928	5.49875076507238
chr20	57671267	58342193	10	7	27.78	20	7.78	0.579809267352826	1.52913718096382	0.447625401246928	5.49875076507238
chr20	58342193	58946569	10	7	27.78	20	7.78	0.579809267352826	1.52913718096382	0.447625401246928	5.49875076507238
chr20	58946569	59010856	10	7	27.78	20	7.78	0.579809267352826	1.52913718096382	0.447625401246928	5.49875076507238
chr20	59010856	59249227	10	7	27.78	20	7.78	0.579809267352826	1.52913718096382	0.447625401246928	5.49875076507238
chr20	59249227	59303031	10	6	27.78	17.14	10.64	0.395709473738648	1.84286488716045	0.520428389447835	7.09011194817576
chr20	59303031	59475160	10	6	27.78	17.14	10.64	0.395709473738648	1.84286488716045	0.520428389447835	7.09011194817576
chr20	59475160	60600776	9	6	25	17.14	7.86	0.562762990166328	1.60032731582389	0.439480484914476	6.25183157324592
chr20	60600776	62332182	8	6	22.22	17.14	5.08	0.766806928088708	1.37469005844573	0.36418014961038	5.47523693433706
chr20	62332182	63025520	9	6	25	17.14	7.86	0.562762990166328	1.60032731582389	0.439480484914476	6.25183157324592
chr5	692053	818648	0	1	0	2.86	-2.86	0.492957746478873	0	0	37.9171713058099
chr5	818648	32084497	0	0	0	0	0	1	0	0	Inf
chr5	32084497	32164371	0	1	0	2.86	-2.86	0.492957746478873	0	0	37.9171713058099
chr5	32164371	57277340	0	0	0	0	0	1	0	0	Inf
chr5	57277340	57297157	1	0	2.78	0	2.78	1	Inf	0.0249284024755085	Inf
chr5	57297157	57297583	2	3	5.56	8.57	-3.01	0.673707396879656	0.631553326711683	0.0497270173932884	5.89114934397757
chr5	57297583	57298515	2	4	5.56	11.43	-5.87	0.428987944539397	0.460828217935039	0.0390999346674532	3.47461285179933
chr5	57298515	57299205	2	5	5.56	14.29	-8.73	0.260319768157189	0.35795419025528	0.0318683371810072	2.38501193378822
chr5	57299205	57299600	2	6	5.56	17.14	-11.58	0.151388237577012	0.289141503289744	0.0265872184557245	1.77807878564237
chr5	57299600	57304500	3	6	8.33	17.14	-8.81	0.307004709834407	0.444426508454709	0.0659682763152353	2.30732077245554
chr5	57304500	57309051	5	7	13.89	20	-6.11	0.541386958574459	0.649161371542554	0.144770676102969	2.69096905849812
chr5	57309051	57309239	5	10	13.89	28.57	-14.68	0.155152410082789	0.408423755025826	0.0963471352381865	1.51912226797846
chr5	57309239	57311814	5	12	13.89	34.29	-20.4	0.0550031366806079	0.314347681782517	0.0756967708674525	1.12549908799696
chr5	57311814	57323830	6	12	16.67	34.29	-17.62	0.107308440761624	0.38860560736719	0.103070847613984	1.32381684444641
chr5	57323830	57335951	8	13	22.22	37.14	-14.92	0.200344138240417	0.488548564923444	0.14692758032046	1.53774434359778
chr5	57335951	57339215	7	11	19.44	31.43	-11.99	0.284772865322214	0.531446243463226	0.149429866212784	1.77584014071873
chr5	57339215	57340543	7	9	19.44	25.71	-6.27	0.579809267352826	0.700882775427354	0.1917245645855	2.46348921370548
chr5	57340543	57341079	7	8	19.44	22.86	-3.42	0.777546082716202	0.817015677174043	0.219109695190455	2.97832645583434
chr5	57341079	57342136	7	7	19.44	20	-0.559999999999999	1	0.965982865371864	0.252463374935175	3.69539230315072
chr5	57342136	57346982	6	7	16.67	20	-3.33	0.766806928088708	0.802522994801141	0.196426305412446	3.17616940117966
chr5	57346982	57352699	5	7	13.89	20	-6.11	0.541386958574459	0.649161371542554	0.144770676102969	2.69096905849812
chr5	57352699	57353585	3	6	8.33	17.14	-8.81	0.307004709834407	0.444426508454709	0.0659682763152353	2.30732077245554
chr5	57353585	57356616	3	4	8.33	11.43	-3.1	0.710101571843079	0.708023732626289	0.0959378536038272	4.55477786002335
chr5	57356616	57367948	3	1	8.33	2.86	5.47	0.614206981016534	3.04590627209325	0.231100354169514	166.793577353391
chr5	57367948	57372247	2	1	5.56	2.86	2.7	1	1.98123533145014	0.0987851618234858	121.317934765198
chr12	0	1138782	0	1	0	2.86	-2.86	0.492957746478873	0	0	37.9171713058099
chr12	1138782	1166859	1	1	2.78	2.86	-0.0800000000000001	1	0.971818977979115	0.0120435103940175	78.422351246068
chr12	1166859	1334604	1	1	2.78	2.86	-0.0800000000000001	1	0.971818977979115	0.0120435103940175	78.422351246068
chr12	1334604	1721455	2	1	5.56	2.86	2.7	1	1.98123533145014	0.0987851618234858	121.317934765198
chr12	1721455	2235752	1	1	2.78	2.86	-0.0800000000000001	1	0.971818977979115	0.0120435103940175	78.422351246068
chr12	2235752	2269933	0	1	0	2.86	-2.86	0.492957746478873	0	0	37.9171713058099
chr12	2269933	2422349	1	1	2.78	2.86	-0.0800000000000001	1	0.971818977979115	0.0120435103940175	78.422351246068
chr12	2422349	2749874	0	1	0	2.86	-2.86	0.492957746478873	0	0	37.9171713058099
chr12	2749874	3945931	0	1	0	2.86	-2.86	0.492957746478873	0	0	37.9171713058099
chr12	3945931	4746381	0	1	0	2.86	-2.86	0.492957746478873	0	0	37.9171713058099
chr12	4746381	21612183	0	0	0	0	0	1	0	0	Inf
chr12	21612183	21742037	1	0	2.78	0	2.78	1	Inf	0.0249284024755085	Inf
chr12	21742037	24003125	0	0	0	0	0	1	0	0	Inf
chr12	24003125	24631611	1	0	2.78	0	2.78	1	Inf	0.0249284024755085	Inf
chr12	24631611	25188245	1	0	2.78	0	2.78	1	Inf	0.0249284024755085	Inf
chr12	25188245	25613697	1	0	2.78	0	2.78	1	Inf	0.0249284024755085	Inf
chr12	25613697	29334626	0	0	0	0	0	1	0	0	Inf
chr12	29334626	29503993	0	1	0	2.86	-2.86	0.492957746478873	0	0	37.9171713058099
chr12	29503993	29669615	0	1	0	2.86	-2.86	0.492957746478873	0	0	37.9171713058099
chr12	29669615	31230530	0	0	0	0	0	1	0	0	Inf
chr12	31230530	31267178	1	0	2.78	0	2.78	1	Inf	0.0249284024755085	Inf
chr12	31267178	31411126	2	0	5.56	0	5.56	0.492957746478873	Inf	0.183355473675898	Inf
chr12	31411126	65190962	0	0	0	0	0	1	0	0	Inf
chr12	65190962	65693226	0	1	0	2.86	-2.86	0.492957746478873	0	0	37.9171713058099
chr12	65693226	66244727	0	0	0	0	0	1	0	0	Inf
chr12	66244727	66504614	0	1	0	2.86	-2.86	0.492957746478873	0	0	37.9171713058099
chr12	66504614	87716227	0	0	0	0	0	1	0	0	Inf
chr12	87716227	87771240	1	0	2.78	0	2.78	1	Inf	0.0249284024755085	Inf
chr14	98940937	102979845	0	1	0	2.86	-2.86	0.492957746478873	0	0	37.9171713058099
chr14	102979845	105987389	0	0	0	0	0	1	0	0	Inf
chr14	105987389	106009970	0	1	0	2.86	-2.86	0.492957746478873	0	0	37.9171713058099
chr14	106009970	106118250	0	2	0	5.71	-5.71	0.23943661971831	0	0	5.15089165288386
chr14	106118250	106196214	1	2	2.78	5.71	-2.93	0.614206981016534	0.476293222585017	0.00777852251929019	9.55257413461097
chr14	106196214	106198682	2	3	5.56	8.57	-3.01	0.673707396879656	0.631553326711683	0.0497270173932884	5.89114934397757
chr14	106198682	106221093	4	4	11.11	11.43	-0.32	1	0.969174743411851	0.164949539036862	5.69565612435485
chr14	106221093	106235413	5	4	13.89	11.43	2.46	1	1.24608440479419	0.242485335615073	6.90581566413616
chr14	106235413	106251090	5	5	13.89	14.29	-0.399999999999999	1	0.968179492592826	0.200376836085313	4.6775096732263
chr14	106251090	106329213	6	5	16.67	14.29	2.38	1	1.19692472590906	0.271053606701841	5.53795205853582
chr14	106329213	106335773	7	5	19.44	14.29	5.15	0.753054516155478	1.44075614958209	0.347569630820769	6.45915874166681
chr14	106335773	106401597	9	5	25	14.29	10.71	0.372321981438773	1.9807107571957	0.51843568449073	8.5097855381755
chr14	106401597	106424282	10	8	27.78	22.86	4.92	0.786084717925075	1.29330859928208	0.389086339321804	4.42533288699388
chr14	106424282	106448874	11	8	30.56	22.86	7.7	0.593560964057642	1.47672489741886	0.454533284071371	4.98876012825068
chr14	106448874	106484668	12	8	33.33	22.86	10.47	0.430427628876662	1.67504000830683	0.524963422148242	5.60208946036674
chr14	106484668	106524803	11	8	30.56	22.86	7.7	0.593560964057642	1.47672489741886	0.454533284071371	4.98876012825068
chr14	106524803	106571791	11	8	30.56	22.86	7.7	0.593560964057642	1.47672489741886	0.454533284071371	4.98876012825068
chr14	106571791	106576076	12	8	33.33	22.86	10.47	0.430427628876662	1.67504000830683	0.524963422148242	5.60208946036674
chr14	106576076	106601811	13	8	36.11	22.86	13.25	0.299711815430363	1.89025474062481	0.600989870914551	6.27344400260832
chr14	106601811	106603321	12	8	33.33	22.86	10.47	0.430427628876662	1.67504000830683	0.524963422148242	5.60208946036674
chr14	106603321	106629833	11	8	30.56	22.86	7.7	0.593560964057642	1.47672489741886	0.454533284071371	4.98876012825068
chr14	106629833	106630252	10	6	27.78	17.14	10.64	0.395709473738648	1.84286488716045	0.520428389447835	7.09011194817576
chr14	106630252	106641402	10	5	27.78	14.29	13.49	0.245361308953736	2.28083243733617	0.613509672375853	9.65852304290585
chr14	106641402	106669079	9	5	25	14.29	10.71	0.372321981438773	1.9807107571957	0.51843568449073	8.5097855381755
chr14	106669079	106738636	8	5	22.22	14.29	7.93	0.541386958574459	1.70136832786983	0.42993250371225	7.44708609222215
chr14	106738636	106746842	7	5	19.44	14.29	5.15	0.753054516155478	1.44075614958209	0.347569630820769	6.45915874166681
chr14	106746842	106752572	6	5	16.67	14.29	2.38	1	1.19692472590906	0.271053606701841	5.53795205853582
chr14	106752572	106763594	5	5	13.89	14.29	-0.399999999999999	1	0.968179492592826	0.200376836085313	4.6775096732263
chr14	106763594	106765884	4	5	11.11	14.29	-3.18	0.734950008542243	0.753046624341019	0.135853156438639	3.86957116394486
chr14	106765884	106777158	4	4	11.11	11.43	-0.32	1	0.969174743411851	0.164949539036862	5.69565612435485
chr14	106777158	106823826	4	3	11.11	8.57	2.54	1	1.32796318548847	0.206420602069668	9.79975833589666
chr14	106823826	106826014	3	3	8.33	8.57	-0.24	1	0.970109621724799	0.120772296973932	7.79194689799502
chr14	106826014	106826376	2	2	5.56	5.71	-0.15	1	0.970989459292116	0.0667689241715733	14.12046751773
chr14	106826376	106827388	2	0	5.56	0	5.56	0.492957746478873	Inf	0.183355473675898	Inf
chr14	106827388	106863525	1	0	2.78	0	2.78	1	Inf	0.0249284024755085	Inf
chr8	28367257	29868247	1	0	2.78	0	2.78	1	Inf	0.0249284024755085	Inf
chr8	29868247	33548901	0	0	0	0	0	1	0	0	Inf
chr8	33548901	34252162	1	0	2.78	0	2.78	1	Inf	0.0249284024755085	Inf
chr8	34252162	34796763	2	0	5.56	0	5.56	0.492957746478873	Inf	0.183355473675898	Inf
chr8	34796763	35004793	1	0	2.78	0	2.78	1	Inf	0.0249284024755085	Inf
chr8	35004793	35294617	1	0	2.78	0	2.78	1	Inf	0.0249284024755085	Inf
chr8	35294617	35427477	2	0	5.56	0	5.56	0.492957746478873	Inf	0.183355473675898	Inf
chr8	35427477	35811249	1	0	2.78	0	2.78	1	Inf	0.0249284024755085	Inf
chr8	35811249	38145616	0	0	0	0	0	1	0	0	Inf
chr8	38145616	38864215	0	1	0	2.86	-2.86	0.492957746478873	0	0	37.9171713058099
chr8	38864215	43505560	0	0	0	0	0	1	0	0	Inf
chr8	43505560	43824061	1	0	2.78	0	2.78	1	Inf	0.0249284024755085	Inf
chr8	43824061	46847522	0	0	0	0	0	1	0	0	Inf
chr8	46847522	48549687	3	1	8.33	2.86	5.47	0.614206981016534	3.04590627209325	0.231100354169514	166.793577353391
chr8	48549687	49038615	3	1	8.33	2.86	5.47	0.614206981016534	3.04590627209325	0.231100354169514	166.793577353391
chr8	49038615	49088298	3	1	8.33	2.86	5.47	0.614206981016534	3.04590627209325	0.231100354169514	166.793577353391
chr8	49088298	49536980	3	1	8.33	2.86	5.47	0.614206981016534	3.04590627209325	0.231100354169514	166.793577353391
chr8	49536980	50008811	4	1	11.11	2.86	8.25	0.357011635027557	4.17394926034984	0.385996925369264	215.088023213298
chr8	50008811	50023597	4	1	11.11	2.86	8.25	0.357011635027557	4.17394926034984	0.385996925369264	215.088023213298
chr8	50023597	50131183	3	1	8.33	2.86	5.47	0.614206981016534	3.04590627209325	0.231100354169514	166.793577353391
chr8	50131183	51132636	3	1	8.33	2.86	5.47	0.614206981016534	3.04590627209325	0.231100354169514	166.793577353391
chr8	51132636	51200737	3	2	8.33	5.71	2.62	1	1.49154381095433	0.159897432906642	18.9412075903382
chr8	51200737	51279616	3	2	8.33	5.71	2.62	1	1.49154381095433	0.159897432906642	18.9412075903382
chr8	51279616	51335547	3	1	8.33	2.86	5.47	0.614206981016534	3.04590627209325	0.231100354169514	166.793577353391
chr8	51335547	51946852	3	1	8.33	2.86	5.47	0.614206981016534	3.04590627209325	0.231100354169514	166.793577353391
chr8	51946852	52033875	3	1	8.33	2.86	5.47	0.614206981016534	3.04590627209325	0.231100354169514	166.793577353391
chr8	52033875	52427747	3	1	8.33	2.86	5.47	0.614206981016534	3.04590627209325	0.231100354169514	166.793577353391
chr8	52427747	52502852	3	1	8.33	2.86	5.47	0.614206981016534	3.04590627209325	0.231100354169514	166.793577353391
chr8	52502852	52504423	3	1	8.33	2.86	5.47	0.614206981016534	3.04590627209325	0.231100354169514	166.793577353391
chr8	52504423	53056743	4	1	11.11	2.86	8.25	0.357011635027557	4.17394926034984	0.385996925369264	215.088023213298
chr8	53056743	53561356	3	1	8.33	2.86	5.47	0.614206981016534	3.04590627209325	0.231100354169514	166.793577353391
chr8	53561356	53732021	3	1	8.33	2.86	5.47	0.614206981016534	3.04590627209325	0.231100354169514	166.793577353391
chr8	53732021	54307228	3	1	8.33	2.86	5.47	0.614206981016534	3.04590627209325	0.231100354169514	166.793577353391
chr8	54307228	54394067	3	1	8.33	2.86	5.47	0.614206981016534	3.04590627209325	0.231100354169514	166.793577353391
chr8	54394067	55166721	3	1	8.33	2.86	5.47	0.614206981016534	3.04590627209325	0.231100354169514	166.793577353391
chr8	55166721	55271883	3	1	8.33	2.86	5.47	0.614206981016534	3.04590627209325	0.231100354169514	166.793577353391
chr8	55271883	55404022	3	1	8.33	2.86	5.47	0.614206981016534	3.04590627209325	0.231100354169514	166.793577353391
chr8	55404022	55511527	3	1	8.33	2.86	5.47	0.614206981016534	3.04590627209325	0.231100354169514	166.793577353391
chr8	55511527	58054850	3	1	8.33	2.86	5.47	0.614206981016534	3.04590627209325	0.231100354169514	166.793577353391
chr8	58054850	58180388	3	2	8.33	5.71	2.62	1	1.49154381095433	0.159897432906642	18.9412075903382
chr8	58180388	58200331	3	2	8.33	5.71	2.62	1	1.49154381095433	0.159897432906642	18.9412075903382
chr8	58200331	58214997	3	2	8.33	5.71	2.62	1	1.49154381095433	0.159897432906642	18.9412075903382
chr8	58214997	59068796	3	1	8.33	2.86	5.47	0.614206981016534	3.04590627209325	0.231100354169514	166.793577353391
chr8	59068796	59082532	3	1	8.33	2.86	5.47	0.614206981016534	3.04590627209325	0.231100354169514	166.793577353391
chr8	59082532	59199063	3	2	8.33	5.71	2.62	1	1.49154381095433	0.159897432906642	18.9412075903382
chr8	59199063	61654236	3	1	8.33	2.86	5.47	0.614206981016534	3.04590627209325	0.231100354169514	166.793577353391
chr8	61654236	61759861	3	2	8.33	5.71	2.62	1	1.49154381095433	0.159897432906642	18.9412075903382
chr8	61759861	68792223	3	1	8.33	2.86	5.47	0.614206981016534	3.04590627209325	0.231100354169514	166.793577353391
chr8	68792223	70146926	3	1	8.33	2.86	5.47	0.614206981016534	3.04590627209325	0.231100354169514	166.793577353391
chr8	70146926	70290547	4	1	11.11	2.86	8.25	0.357011635027557	4.17394926034984	0.385996925369264	215.088023213298
chr8	70290547	73268845	3	1	8.33	2.86	5.47	0.614206981016534	3.04590627209325	0.231100354169514	166.793577353391
chr8	73268845	74640450	4	1	11.11	2.86	8.25	0.357011635027557	4.17394926034984	0.385996925369264	215.088023213298
chr8	74640450	74807596	3	1	8.33	2.86	5.47	0.614206981016534	3.04590627209325	0.231100354169514	166.793577353391
chr8	74807596	74907685	3	0	8.33	0	8.33	0.23943661971831	Inf	0.408425449172773	Inf
chr8	74907685	75308068	3	1	8.33	2.86	5.47	0.614206981016534	3.04590627209325	0.231100354169514	166.793577353391
chr8	75308068	82019914	3	1	8.33	2.86	5.47	0.614206981016534	3.04590627209325	0.231100354169514	166.793577353391
chr8	82019914	82095163	4	1	11.11	2.86	8.25	0.357011635027557	4.17394926034984	0.385996925369264	215.088023213298
chr8	82095163	82239424	4	1	11.11	2.86	8.25	0.357011635027557	4.17394926034984	0.385996925369264	215.088023213298
chr8	82239424	83886033	3	1	8.33	2.86	5.47	0.614206981016534	3.04590627209325	0.231100354169514	166.793577353391
chr8	83886033	84619641	3	1	8.33	2.86	5.47	0.614206981016534	3.04590627209325	0.231100354169514	166.793577353391
chr8	84619641	85765735	3	1	8.33	2.86	5.47	0.614206981016534	3.04590627209325	0.231100354169514	166.793577353391
chr8	85765735	87243214	3	1	8.33	2.86	5.47	0.614206981016534	3.04590627209325	0.231100354169514	166.793577353391
chr8	87243214	87338528	3	1	8.33	2.86	5.47	0.614206981016534	3.04590627209325	0.231100354169514	166.793577353391
chr8	87338528	87670331	3	1	8.33	2.86	5.47	0.614206981016534	3.04590627209325	0.231100354169514	166.793577353391
chr8	87670331	87783547	3	1	8.33	2.86	5.47	0.614206981016534	3.04590627209325	0.231100354169514	166.793577353391
chr8	87783547	87907318	3	1	8.33	2.86	5.47	0.614206981016534	3.04590627209325	0.231100354169514	166.793577353391
chr8	87907318	88039554	3	1	8.33	2.86	5.47	0.614206981016534	3.04590627209325	0.231100354169514	166.793577353391
chr8	88039554	89098404	3	1	8.33	2.86	5.47	0.614206981016534	3.04590627209325	0.231100354169514	166.793577353391
chr8	89098404	89939086	3	1	8.33	2.86	5.47	0.614206981016534	3.04590627209325	0.231100354169514	166.793577353391
chr8	89939086	90020320	3	1	8.33	2.86	5.47	0.614206981016534	3.04590627209325	0.231100354169514	166.793577353391
chr8	90020320	90308213	3	1	8.33	2.86	5.47	0.614206981016534	3.04590627209325	0.231100354169514	166.793577353391
chr8	90308213	90425196	2	1	5.56	2.86	2.7	1	1.98123533145014	0.0987851618234858	121.317934765198
chr8	90425196	98385749	3	1	8.33	2.86	5.47	0.614206981016534	3.04590627209325	0.231100354169514	166.793577353391
chr8	98385749	102805596	3	1	8.33	2.86	5.47	0.614206981016534	3.04590627209325	0.231100354169514	166.793577353391
chr8	102805596	102920609	3	1	8.33	2.86	5.47	0.614206981016534	3.04590627209325	0.231100354169514	166.793577353391
chr8	102920609	105713483	3	1	8.33	2.86	5.47	0.614206981016534	3.04590627209325	0.231100354169514	166.793577353391
chr8	105713483	109014484	3	1	8.33	2.86	5.47	0.614206981016534	3.04590627209325	0.231100354169514	166.793577353391
chr8	109014484	112595417	3	1	8.33	2.86	5.47	0.614206981016534	3.04590627209325	0.231100354169514	166.793577353391
chr8	112595417	114398080	3	1	8.33	2.86	5.47	0.614206981016534	3.04590627209325	0.231100354169514	166.793577353391
chr8	114398080	114612358	3	1	8.33	2.86	5.47	0.614206981016534	3.04590627209325	0.231100354169514	166.793577353391
chr8	114612358	114777398	3	1	8.33	2.86	5.47	0.614206981016534	3.04590627209325	0.231100354169514	166.793577353391
chr8	114777398	115119227	3	1	8.33	2.86	5.47	0.614206981016534	3.04590627209325	0.231100354169514	166.793577353391
chr8	115119227	116960052	3	1	8.33	2.86	5.47	0.614206981016534	3.04590627209325	0.231100354169514	166.793577353391
chr8	116960052	117120201	3	1	8.33	2.86	5.47	0.614206981016534	3.04590627209325	0.231100354169514	166.793577353391
chr8	117120201	117858828	3	1	8.33	2.86	5.47	0.614206981016534	3.04590627209325	0.231100354169514	166.793577353391
chr8	117858828	118228506	3	1	8.33	2.86	5.47	0.614206981016534	3.04590627209325	0.231100354169514	166.793577353391
chr8	118228506	120645070	3	1	8.33	2.86	5.47	0.614206981016534	3.04590627209325	0.231100354169514	166.793577353391
chr8	120645070	122238863	3	1	8.33	2.86	5.47	0.614206981016534	3.04590627209325	0.231100354169514	166.793577353391
chr8	122238863	122325406	3	1	8.33	2.86	5.47	0.614206981016534	3.04590627209325	0.231100354169514	166.793577353391
chr8	122325406	125032788	3	1	8.33	2.86	5.47	0.614206981016534	3.04590627209325	0.231100354169514	166.793577353391
chr8	125032788	125041978	3	1	8.33	2.86	5.47	0.614206981016534	3.04590627209325	0.231100354169514	166.793577353391
chr8	125041978	125048729	3	2	8.33	5.71	2.62	1	1.49154381095433	0.159897432906642	18.9412075903382
chr8	125048729	125098914	4	2	11.11	5.71	5.4	0.673707396879656	2.04215494105879	0.270856827605303	24.0587693564094
chr8	125098914	125164350	4	2	11.11	5.71	5.4	0.673707396879656	2.04215494105879	0.270856827605303	24.0587693564094
chr8	125164350	125190460	4	1	11.11	2.86	8.25	0.357011635027557	4.17394926034984	0.385996925369264	215.088023213298
chr8	125190460	125199059	4	1	11.11	2.86	8.25	0.357011635027557	4.17394926034984	0.385996925369264	215.088023213298
chr8	125199059	127457081	3	1	8.33	2.86	5.47	0.614206981016534	3.04590627209325	0.231100354169514	166.793577353391
chr8	127457081	127983262	4	1	11.11	2.86	8.25	0.357011635027557	4.17394926034984	0.385996925369264	215.088023213298
chr8	127983262	128114753	4	2	11.11	5.71	5.4	0.673707396879656	2.04215494105879	0.270856827605303	24.0587693564094
chr8	128114753	129306279	4	1	11.11	2.86	8.25	0.357011635027557	4.17394926034984	0.385996925369264	215.088023213298
chr8	129306279	129995192	4	2	11.11	5.71	5.4	0.673707396879656	2.04215494105879	0.270856827605303	24.0587693564094
chr8	129995192	130269158	3	2	8.33	5.71	2.62	1	1.49154381095433	0.159897432906642	18.9412075903382
chr8	130269158	130373784	3	2	8.33	5.71	2.62	1	1.49154381095433	0.159897432906642	18.9412075903382
chr8	130373784	130713874	3	2	8.33	5.71	2.62	1	1.49154381095433	0.159897432906642	18.9412075903382
chr8	130713874	130831583	3	2	8.33	5.71	2.62	1	1.49154381095433	0.159897432906642	18.9412075903382
chr8	130831583	131587605	3	2	8.33	5.71	2.62	1	1.49154381095433	0.159897432906642	18.9412075903382
chr8	131587605	131958331	3	2	8.33	5.71	2.62	1	1.49154381095433	0.159897432906642	18.9412075903382
chr8	131958331	138566205	3	2	8.33	5.71	2.62	1	1.49154381095433	0.159897432906642	18.9412075903382
chr8	138566205	139043908	3	2	8.33	5.71	2.62	1	1.49154381095433	0.159897432906642	18.9412075903382
chr8	139043908	139413647	3	2	8.33	5.71	2.62	1	1.49154381095433	0.159897432906642	18.9412075903382
chr8	139413647	139488029	3	2	8.33	5.71	2.62	1	1.49154381095433	0.159897432906642	18.9412075903382
chr8	139488029	140505941	3	2	8.33	5.71	2.62	1	1.49154381095433	0.159897432906642	18.9412075903382
chr8	140505941	141347995	3	2	8.33	5.71	2.62	1	1.49154381095433	0.159897432906642	18.9412075903382
chr8	141347995	146364022	3	2	8.33	5.71	2.62	1	1.49154381095433	0.159897432906642	18.9412075903382
chr21	9764385	11175925	1	0	2.78	0	2.78	1	Inf	0.0249284024755085	Inf
chr22	20772168	22116293	1	0	2.78	0	2.78	1	Inf	0.0249284024755085	Inf
chr22	22116293	24287088	0	0	0	0	0	1	0	0	Inf
chr22	24287088	24399172	0	1	0	2.86	-2.86	0.492957746478873	0	0	37.9171713058099
chr4	0	61847	1	0	2.78	0	2.78	1	Inf	0.0249284024755085	Inf
chr4	61847	1795567	0	0	0	0	0	1	0	0	Inf
chr4	1795567	2139657	0	1	0	2.86	-2.86	0.492957746478873	0	0	37.9171713058099
chr4	2139657	10212275	0	0	0	0	0	1	0	0	Inf
chr4	10212275	10250164	0	1	0	2.86	-2.86	0.492957746478873	0	0	37.9171713058099
chr4	10250164	69352550	0	0	0	0	0	1	0	0	Inf
chr4	69352550	69363816	1	1	2.78	2.86	-0.0800000000000001	1	0.971818977979115	0.0120435103940175	78.422351246068
chr4	69363816	69373472	1	2	2.78	5.71	-2.93	0.614206981016534	0.476293222585017	0.00777852251929019	9.55257413461097
chr4	69373472	69487657	2	2	5.56	5.71	-0.15	1	0.970989459292116	0.0667689241715733	14.12046751773
chr4	69487657	69505725	2	1	5.56	2.86	2.7	1	1.98123533145014	0.0987851618234858	121.317934765198
chr4	69505725	69513872	2	0	5.56	0	5.56	0.492957746478873	Inf	0.183355473675898	Inf
chr4	69513872	69525184	1	0	2.78	0	2.78	1	Inf	0.0249284024755085	Inf
chr15	20016316	22384101	1	0	2.78	0	2.78	1	Inf	0.0249284024755085	Inf
chr15	22384101	22410272	2	0	5.56	0	5.56	0.492957746478873	Inf	0.183355473675898	Inf
chr15	22410272	22541681	1	0	2.78	0	2.78	1	Inf	0.0249284024755085	Inf
chr18	19259921	19942645	0	1	0	2.86	-2.86	0.492957746478873	0	0	37.9171713058099
chr18	19942645	20870564	0	1	0	2.86	-2.86	0.492957746478873	0	0	37.9171713058099
chr18	20870564	28145313	0	0	0	0	0	1	0	0	Inf
chr18	28145313	30268156	1	0	2.78	0	2.78	1	Inf	0.0249284024755085	Inf
chr18	30268156	30324853	2	0	5.56	0	5.56	0.492957746478873	Inf	0.183355473675898	Inf
chr18	30324853	31749039	1	0	2.78	0	2.78	1	Inf	0.0249284024755085	Inf
chrX	0	2684878	2	0	5.56	0	5.56	0.492957746478873	Inf	0.183355473675898	Inf
chrX	2684878	2703512	1	0	2.78	0	2.78	1	Inf	0.0249284024755085	Inf
chrX	2703512	103255888	0	0	0	0	0	1	0	0	Inf
chrX	103255888	103305334	1	0	2.78	0	2.78	1	Inf	0.0249284024755085	Inf
chr6	30692752	30915149	0	1	0	2.86	-2.86	0.492957746478873	0	0	37.9171713058099
chr6	30915149	32431219	0	0	0	0	0	1	0	0	Inf
chr6	32431219	32431416	1	0	2.78	0	2.78	1	Inf	0.0249284024755085	Inf
chr6	32431416	32449286	2	0	5.56	0	5.56	0.492957746478873	Inf	0.183355473675898	Inf
chr6	32449286	32576238	2	1	5.56	2.86	2.7	1	1.98123533145014	0.0987851618234858	121.317934765198
chr6	32576238	32581870	1	1	2.78	2.86	-0.0800000000000001	1	0.971818977979115	0.0120435103940175	78.422351246068
chr6	32581870	32593460	0	1	0	2.86	-2.86	0.492957746478873	0	0	37.9171713058099
chr6	32593460	39995099	0	0	0	0	0	1	0	0	Inf
chr6	39995099	40552694	0	1	0	2.86	-2.86	0.492957746478873	0	0	37.9171713058099
chr6	40552694	42036086	0	2	0	5.71	-5.71	0.23943661971831	0	0	5.15089165288386
chr6	42036086	42936685	0	3	0	8.57	-8.57	0.114513165952235	0	0	2.31044002532908
chr6	42936685	43151107	0	3	0	8.57	-8.57	0.114513165952235	0	0	2.31044002532908
chr6	43151107	43631080	0	4	0	11.43	-11.43	0.0538885486834048	0	0	1.41901740229979
chr6	43631080	43925566	0	5	0	14.29	-14.29	0.0249335075997843	0	0	0.998928004254911
chr6	43925566	44264511	0	4	0	11.43	-11.43	0.0538885486834048	0	0	1.41901740229979
chr6	44264511	44501627	0	4	0	11.43	-11.43	0.0538885486834048	0	0	1.41901740229979
chr6	44501627	44781794	0	4	0	11.43	-11.43	0.0538885486834048	0	0	1.41901740229979
chr6	44781794	45409373	0	3	0	8.57	-8.57	0.114513165952235	0	0	2.31044002532908
chr6	45409373	45624432	0	2	0	5.71	-5.71	0.23943661971831	0	0	5.15089165288386
chr6	45624432	45720837	1	2	2.78	5.71	-2.93	0.614206981016534	0.476293222585017	0.00777852251929019	9.55257413461097
chr6	45720837	45779839	0	2	0	5.71	-5.71	0.23943661971831	0	0	5.15089165288386
chr6	45779839	47413972	0	2	0	5.71	-5.71	0.23943661971831	0	0	5.15089165288386
chr6	47413972	47728986	0	1	0	2.86	-2.86	0.492957746478873	0	0	37.9171713058099
chr6	47728986	47865990	0	2	0	5.71	-5.71	0.23943661971831	0	0	5.15089165288386
chr6	47865990	49917172	0	1	0	2.86	-2.86	0.492957746478873	0	0	37.9171713058099
chr6	49917172	51101219	0	2	0	5.71	-5.71	0.23943661971831	0	0	5.15089165288386
chr6	51101219	52969351	0	2	0	5.71	-5.71	0.23943661971831	0	0	5.15089165288386
chr6	52969351	53557017	0	2	0	5.71	-5.71	0.23943661971831	0	0	5.15089165288386
chr6	53557017	54078918	0	3	0	8.57	-8.57	0.114513165952235	0	0	2.31044002532908
chr6	54078918	54160677	0	3	0	8.57	-8.57	0.114513165952235	0	0	2.31044002532908
chr6	54160677	54287938	0	3	0	8.57	-8.57	0.114513165952235	0	0	2.31044002532908
chr6	54287938	54360594	0	3	0	8.57	-8.57	0.114513165952235	0	0	2.31044002532908
chr6	54360594	54694592	0	2	0	5.71	-5.71	0.23943661971831	0	0	5.15089165288386
chr6	54694592	55017747	0	1	0	2.86	-2.86	0.492957746478873	0	0	37.9171713058099
chr6	55017747	55341645	0	2	0	5.71	-5.71	0.23943661971831	0	0	5.15089165288386
chr6	55341645	55483544	0	1	0	2.86	-2.86	0.492957746478873	0	0	37.9171713058099
chr6	55483544	56558369	0	1	0	2.86	-2.86	0.492957746478873	0	0	37.9171713058099
chr6	56558369	56560607	0	1	0	2.86	-2.86	0.492957746478873	0	0	37.9171713058099
chr6	56560607	56729501	0	2	0	5.71	-5.71	0.23943661971831	0	0	5.15089165288386
chr6	56729501	56842315	0	2	0	5.71	-5.71	0.23943661971831	0	0	5.15089165288386
chr6	56842315	58777385	0	1	0	2.86	-2.86	0.492957746478873	0	0	37.9171713058099
chr6	58777385	61000000	0	0	0	0	0	1	0	0	Inf
chr6	61000000	63760168	0	1	0	2.86	-2.86	0.492957746478873	0	0	37.9171713058099
chr6	63760168	63766002	0	2	0	5.71	-5.71	0.23943661971831	0	0	5.15089165288386
chr6	63766002	64677360	0	2	0	5.71	-5.71	0.23943661971831	0	0	5.15089165288386
chr6	64677360	64679903	0	1	0	2.86	-2.86	0.492957746478873	0	0	37.9171713058099
chr6	64679903	65074177	0	1	0	2.86	-2.86	0.492957746478873	0	0	37.9171713058099
chr6	65074177	65335646	0	2	0	5.71	-5.71	0.23943661971831	0	0	5.15089165288386
chr6	65335646	66765932	0	1	0	2.86	-2.86	0.492957746478873	0	0	37.9171713058099
chr11	18944971	18961929	1	0	2.78	0	2.78	1	Inf	0.0249284024755085	Inf
chr11	18961929	69919090	0	0	0	0	0	1	0	0	Inf
chr11	69919090	70791175	0	1	0	2.86	-2.86	0.492957746478873	0	0	37.9171713058099
chr11	70791175	76921147	0	1	0	2.86	-2.86	0.492957746478873	0	0	37.9171713058099
chr11	76921147	78356352	0	1	0	2.86	-2.86	0.492957746478873	0	0	37.9171713058099
chr11	78356352	78517626	0	1	0	2.86	-2.86	0.492957746478873	0	0	37.9171713058099
chr11	78517626	78842896	0	1	0	2.86	-2.86	0.492957746478873	0	0	37.9171713058099
chr11	78842896	79287569	1	1	2.78	2.86	-0.0800000000000001	1	0.971818977979115	0.0120435103940175	78.422351246068
chr11	79287569	79466886	1	1	2.78	2.86	-0.0800000000000001	1	0.971818977979115	0.0120435103940175	78.422351246068
chr11	79466886	79952766	1	1	2.78	2.86	-0.0800000000000001	1	0.971818977979115	0.0120435103940175	78.422351246068
chr11	79952766	82929282	0	1	0	2.86	-2.86	0.492957746478873	0	0	37.9171713058099
chr11	82929282	84709886	0	1	0	2.86	-2.86	0.492957746478873	0	0	37.9171713058099
chr11	84709886	86264246	1	1	2.78	2.86	-0.0800000000000001	1	0.971818977979115	0.0120435103940175	78.422351246068
chr11	86264246	87008794	0	1	0	2.86	-2.86	0.492957746478873	0	0	37.9171713058099
chr11	87008794	87224942	1	1	2.78	2.86	-0.0800000000000001	1	0.971818977979115	0.0120435103940175	78.422351246068
chr11	87224942	87338860	1	1	2.78	2.86	-0.0800000000000001	1	0.971818977979115	0.0120435103940175	78.422351246068
chr11	87338860	87353699	1	1	2.78	2.86	-0.0800000000000001	1	0.971818977979115	0.0120435103940175	78.422351246068
chr11	87353699	87767287	1	1	2.78	2.86	-0.0800000000000001	1	0.971818977979115	0.0120435103940175	78.422351246068
chr11	87767287	87815893	1	1	2.78	2.86	-0.0800000000000001	1	0.971818977979115	0.0120435103940175	78.422351246068
chr11	87815893	87896714	0	1	0	2.86	-2.86	0.492957746478873	0	0	37.9171713058099
chr11	87896714	90550685	1	1	2.78	2.86	-0.0800000000000001	1	0.971818977979115	0.0120435103940175	78.422351246068
chr11	90550685	90556134	1	1	2.78	2.86	-0.0800000000000001	1	0.971818977979115	0.0120435103940175	78.422351246068
chr11	90556134	92306155	1	1	2.78	2.86	-0.0800000000000001	1	0.971818977979115	0.0120435103940175	78.422351246068
chr11	92306155	92384444	1	1	2.78	2.86	-0.0800000000000001	1	0.971818977979115	0.0120435103940175	78.422351246068
chr11	92384444	100510243	1	1	2.78	2.86	-0.0800000000000001	1	0.971818977979115	0.0120435103940175	78.422351246068
chr11	100510243	101859933	1	1	2.78	2.86	-0.0800000000000001	1	0.971818977979115	0.0120435103940175	78.422351246068
chr11	101859933	102062921	1	1	2.78	2.86	-0.0800000000000001	1	0.971818977979115	0.0120435103940175	78.422351246068
chr11	102062921	102378083	1	1	2.78	2.86	-0.0800000000000001	1	0.971818977979115	0.0120435103940175	78.422351246068
chr11	102378083	102948797	1	1	2.78	2.86	-0.0800000000000001	1	0.971818977979115	0.0120435103940175	78.422351246068
chr11	102948797	103266394	0	1	0	2.86	-2.86	0.492957746478873	0	0	37.9171713058099
chr10	46230690	46682676	0	1	0	2.86	-2.86	0.492957746478873	0	0	37.9171713058099
chr10	46682676	47639397	1	1	2.78	2.86	-0.0800000000000001	1	0.971818977979115	0.0120435103940175	78.422351246068
chr10	47639397	47743509	1	1	2.78	2.86	-0.0800000000000001	1	0.971818977979115	0.0120435103940175	78.422351246068
chr10	47743509	47949487	0	1	0	2.86	-2.86	0.492957746478873	0	0	37.9171713058099
chr10	47949487	63465710	0	0	0	0	0	1	0	0	Inf
chr10	63465710	63802914	0	1	0	2.86	-2.86	0.492957746478873	0	0	37.9171713058099
chr10	63802914	63947377	0	1	0	2.86	-2.86	0.492957746478873	0	0	37.9171713058099
chr16	15775541	17154638	0	1	0	2.86	-2.86	0.492957746478873	0	0	37.9171713058099
chr16	17154638	17982131	0	1	0	2.86	-2.86	0.492957746478873	0	0	37.9171713058099
chr16	17982131	18404120	0	1	0	2.86	-2.86	0.492957746478873	0	0	37.9171713058099
chr16	18404120	29871330	0	0	0	0	0	1	0	0	Inf
chr16	29871330	30554445	1	0	2.78	0	2.78	1	Inf	0.0249284024755085	Inf
chr16	30554445	30811281	1	1	2.78	2.86	-0.0800000000000001	1	0.971818977979115	0.0120435103940175	78.422351246068
chr16	30811281	31660097	1	0	2.78	0	2.78	1	Inf	0.0249284024755085	Inf
chr16	31660097	31864966	1	0	2.78	0	2.78	1	Inf	0.0249284024755085	Inf
chr16	31864966	52014632	0	0	0	0	0	1	0	0	Inf
chr16	52014632	53439742	1	0	2.78	0	2.78	1	Inf	0.0249284024755085	Inf
chr16	53439742	56491736	0	0	0	0	0	1	0	0	Inf
chr16	56491736	57698231	1	0	2.78	0	2.78	1	Inf	0.0249284024755085	Inf
chr9	13789563	13878283	0	1	0	2.86	-2.86	0.492957746478873	0	0	37.9171713058099
chr9	13878283	43569076	0	0	0	0	0	1	0	0	Inf
chr9	43569076	44244157	1	0	2.78	0	2.78	1	Inf	0.0249284024755085	Inf
chr19	45533540	46938451	0	1	0	2.86	-2.86	0.492957746478873	0	0	37.9171713058099
