# Supplementary material for: 1p36 deletion is a marker for tumour dissemination in microsatellite stable stage II-III colon cancer
Source: BMC Cancer. 2014 Nov 24;14:872. doi: 10.1186/1471-2407-14-872 (PMC4251789; doi:10.1186/1471-2407-14-872)
Supplement: Supplementary file 1 — Additional file 1: This file includes supplementary figures, genome-wide copy number estimates and statistics. (ZIP 5 MB) [file 12885_2014_5046_MOESM1_ESM.zip › Supplementary Data/MSS statistics Stage II-III/Homozygous Loss.Recurrence (SII&SIII excl MSI-H).No recurrence (SII&SIII excl MSI-H).txt]

Chromosome	Start (hg19)	End (hg19)	Observations in G1	Observations in G2	Frequency G1 (%)	Frequency G2 (%)	Frequency difference	Fisher's Exact test p-value	Odds Ratio	Lower 95% CI	Upper 95% CI
chr4	0	9384897	1	0	2.78	0	2.78	1	Inf	0.0249284024755085	Inf
chr4	9384897	9916907	0	0	0	0	0	1	0	0	Inf
chr4	9916907	10199879	1	0	2.78	0	2.78	1	Inf	0.0249284024755085	Inf
chr4	10199879	10204989	3	0	8.33	0	8.33	0.23943661971831	Inf	0.408425449172773	Inf
chr4	10204989	10208751	5	7	13.89	20	-6.11	0.541386958574459	0.649161371542554	0.144770676102969	2.69096905849812
chr4	10208751	10209554	5	9	13.89	25.71	-11.82	0.245361308953736	0.470982206549402	0.10953913927663	1.79989521071712
chr4	10209554	10210038	10	9	27.78	25.71	2.07	1	1.10946299292846	0.340902421822244	3.65558608156431
chr4	10210038	10210168	10	12	27.78	34.29	-6.51	0.613757838762678	0.740370450879519	0.236621030393586	2.27307287629731
chr4	10210168	10212275	11	13	30.56	37.14	-6.58	0.621033986227118	0.747733045884073	0.246520570165953	2.23230844564258
chr4	10212275	10232856	11	14	30.56	40	-9.44	0.462075597471319	0.663911867183284	0.220077318886776	1.95961146740497
chr4	10232856	10235711	10	14	27.78	40	-12.22	0.322192215366216	0.581442284350252	0.18826376286256	1.73984294502282
chr4	10235711	10237283	8	7	22.22	20	2.22	1	1.1407096526815	0.312875909660812	4.25196001661611
chr4	10237283	10238699	7	7	19.44	20	-0.559999999999999	1	0.965982865371864	0.252463374935175	3.69539230315072
chr4	10238699	10242669	7	5	19.44	14.29	5.15	0.753054516155478	1.44075614958209	0.347569630820769	6.45915874166681
chr4	10242669	10246085	2	5	5.56	14.29	-8.73	0.260319768157189	0.35795419025528	0.0318683371810072	2.38501193378822
chr4	10246085	10247843	2	2	5.56	5.71	-0.15	1	0.970989459292116	0.0667689241715733	14.12046751773
chr4	10247843	10253102	1	1	2.78	2.86	-0.0800000000000001	1	0.971818977979115	0.0120435103940175	78.422351246068
chr4	10253102	10434083	1	0	2.78	0	2.78	1	Inf	0.0249284024755085	Inf
chr4	10434083	10551530	1	0	2.78	0	2.78	1	Inf	0.0249284024755085	Inf
chr4	10551530	10848730	1	0	2.78	0	2.78	1	Inf	0.0249284024755085	Inf
chr4	10848730	10914205	1	0	2.78	0	2.78	1	Inf	0.0249284024755085	Inf
chr4	10914205	34756923	0	0	0	0	0	1	0	0	Inf
chr4	34756923	34761674	0	1	0	2.86	-2.86	0.492957746478873	0	0	37.9171713058099
chr4	34761674	34765389	1	1	2.78	2.86	-0.0800000000000001	1	0.971818977979115	0.0120435103940175	78.422351246068
chr4	34765389	34765728	2	2	5.56	5.71	-0.15	1	0.970989459292116	0.0667689241715733	14.12046751773
chr4	34765728	34771911	3	2	8.33	5.71	2.62	1	1.49154381095433	0.159897432906642	18.9412075903382
chr4	34771911	34776188	3	4	8.33	11.43	-3.1	0.710101571843079	0.708023732626289	0.0959378536038272	4.55477786002335
chr4	34776188	34778911	9	9	25	25.71	-0.710000000000001	1	0.9634604512455	0.2875221648459	3.22688255060175
chr4	34778911	34827299	9	10	25	28.57	-3.57	0.792946151501063	0.835481174356347	0.253405384304847	2.71827348623468
chr4	34827299	34829893	7	9	19.44	25.71	-6.27	0.579809267352826	0.700882775427354	0.1917245645855	2.46348921370548
chr4	34829893	34829938	6	9	16.67	25.71	-9.04	0.395709473738648	0.582277885822074	0.148944617795975	2.12060116952864
chr4	34829938	34829976	6	7	16.67	20	-3.33	0.766806928088708	0.802522994801141	0.196426305412446	3.17616940117966
chr4	34829976	34830911	4	6	11.11	17.14	-6.03	0.51407501566078	0.608461808286978	0.114326714584535	2.86405723890282
chr4	34830911	34833715	3	4	8.33	11.43	-3.1	0.710101571843079	0.708023732626289	0.0959378536038272	4.55477786002335
chr4	34833715	34841463	2	2	5.56	5.71	-0.15	1	0.970989459292116	0.0667689241715733	14.12046751773
chr4	34841463	34842482	2	1	5.56	2.86	2.7	1	1.98123533145014	0.0987851618234858	121.317934765198
chr4	34842482	34845629	1	1	2.78	2.86	-0.0800000000000001	1	0.971818977979115	0.0120435103940175	78.422351246068
chr4	34845629	34867178	0	1	0	2.86	-2.86	0.492957746478873	0	0	37.9171713058099
chr4	34867178	35250303	0	0	0	0	0	1	0	0	Inf
chr4	35250303	35404095	1	0	2.78	0	2.78	1	Inf	0.0249284024755085	Inf
chr4	35404095	64673111	0	0	0	0	0	1	0	0	Inf
chr4	64673111	64724355	0	1	0	2.86	-2.86	0.492957746478873	0	0	37.9171713058099
chr4	64724355	69363816	0	0	0	0	0	1	0	0	Inf
chr4	69363816	69373472	0	1	0	2.86	-2.86	0.492957746478873	0	0	37.9171713058099
chr4	69373472	69497225	4	1	11.11	2.86	8.25	0.357011635027557	4.17394926034984	0.385996925369264	215.088023213298
chr4	69497225	69505725	2	1	5.56	2.86	2.7	1	1.98123533145014	0.0987851618234858	121.317934765198
chr4	69505725	69564117	2	0	5.56	0	5.56	0.492957746478873	Inf	0.183355473675898	Inf
chr4	69564117	70125577	0	0	0	0	0	1	0	0	Inf
chr4	70125577	70241009	1	1	2.78	2.86	-0.0800000000000001	1	0.971818977979115	0.0120435103940175	78.422351246068
chr4	70241009	70296191	0	1	0	2.86	-2.86	0.492957746478873	0	0	37.9171713058099
chr4	70296191	76932990	0	0	0	0	0	1	0	0	Inf
chr4	76932990	76999641	1	0	2.78	0	2.78	1	Inf	0.0249284024755085	Inf
chr4	76999641	79468144	0	0	0	0	0	1	0	0	Inf
chr4	79468144	79533122	1	0	2.78	0	2.78	1	Inf	0.0249284024755085	Inf
chr4	79533122	80806517	0	0	0	0	0	1	0	0	Inf
chr4	80806517	80930333	1	0	2.78	0	2.78	1	Inf	0.0249284024755085	Inf
chr4	80930333	91338835	0	0	0	0	0	1	0	0	Inf
chr4	91338835	91617914	0	1	0	2.86	-2.86	0.492957746478873	0	0	37.9171713058099
chr4	91617914	91762689	0	0	0	0	0	1	0	0	Inf
chr4	91762689	91938066	1	0	2.78	0	2.78	1	Inf	0.0249284024755085	Inf
chr4	91938066	93358069	0	0	0	0	0	1	0	0	Inf
chr4	93358069	93694041	1	0	2.78	0	2.78	1	Inf	0.0249284024755085	Inf
chr4	93694041	161041003	0	0	0	0	0	1	0	0	Inf
chr4	161041003	161088632	1	0	2.78	0	2.78	1	Inf	0.0249284024755085	Inf
chr4	161088632	180098163	0	0	0	0	0	1	0	0	Inf
chr4	180098163	180235453	0	1	0	2.86	-2.86	0.492957746478873	0	0	37.9171713058099
chr6	284200	381860	1	0	2.78	0	2.78	1	Inf	0.0249284024755085	Inf
chr6	381860	66914625	0	0	0	0	0	1	0	0	Inf
chr6	66914625	66943829	1	0	2.78	0	2.78	1	Inf	0.0249284024755085	Inf
chr6	66943829	67008548	1	1	2.78	2.86	-0.0800000000000001	1	0.971818977979115	0.0120435103940175	78.422351246068
chr6	67008548	67049017	3	2	8.33	5.71	2.62	1	1.49154381095433	0.159897432906642	18.9412075903382
chr6	67049017	67055978	0	1	0	2.86	-2.86	0.492957746478873	0	0	37.9171713058099
chr6	67055978	77408764	0	0	0	0	0	1	0	0	Inf
chr6	77408764	77418141	0	1	0	2.86	-2.86	0.492957746478873	0	0	37.9171713058099
chr6	77418141	77456938	1	1	2.78	2.86	-0.0800000000000001	1	0.971818977979115	0.0120435103940175	78.422351246068
chr6	77456938	77472417	1	0	2.78	0	2.78	1	Inf	0.0249284024755085	Inf
chr6	77472417	78962744	0	0	0	0	0	1	0	0	Inf
chr6	78962744	78965859	1	0	2.78	0	2.78	1	Inf	0.0249284024755085	Inf
chr6	78965859	78965977	2	0	5.56	0	5.56	0.492957746478873	Inf	0.183355473675898	Inf
chr6	78965977	78969085	6	2	16.67	5.71	10.96	0.260319768157189	3.24808343718923	0.528254540441711	35.3032732516706
chr6	78969085	78970401	8	3	22.22	8.57	13.65	0.188678820790766	3.00167214810172	0.640533613740392	19.2661460674227
chr6	78970401	78972317	11	3	30.56	8.57	21.99	0.0345707569548898	4.5953116340801	1.06005280915193	28.4148361099842
chr6	78972317	78972875	14	3	38.89	8.57	30.32	0.00455544963348634	6.60891472576838	1.58410928990463	40.0840130525988
chr6	78972875	78980091	15	3	41.67	8.57	33.1	0.00215665533519443	7.4037381978592	1.78860638367002	44.7794638046286
chr6	78980091	79026646	16	3	44.44	8.57	35.87	0.000983911456029494	8.27538123201555	2.01116689503593	49.9218626931025
chr6	79026646	79026687	16	2	44.44	5.71	38.73	0.000237619896560903	12.7372502396916	2.57787721962196	125.907353959116
chr6	79026687	79026837	15	2	41.67	5.71	35.96	0.000557459136333156	11.3969513679107	2.29372454350788	112.837825380374
chr6	79026837	79032455	11	2	30.56	5.71	24.85	0.012012233612738	7.07425625391598	1.36333431759035	71.49798302176
chr6	79032455	79037215	8	2	22.22	5.71	16.51	0.0846954637524142	4.61969024623931	0.82744436470048	48.1535035096423
chr6	79037215	79040433	3	2	8.33	5.71	2.62	1	1.49154381095433	0.159897432906642	18.9412075903382
chr6	79040433	81270114	0	0	0	0	0	1	0	0	Inf
chr6	81270114	81294749	0	1	0	2.86	-2.86	0.492957746478873	0	0	37.9171713058099
chr6	81294749	87984427	0	0	0	0	0	1	0	0	Inf
chr6	87984427	88121909	0	1	0	2.86	-2.86	0.492957746478873	0	0	37.9171713058099
chr6	88121909	103722632	0	0	0	0	0	1	0	0	Inf
chr6	103722632	103734403	1	0	2.78	0	2.78	1	Inf	0.0249284024755085	Inf
chr6	103734403	103734724	2	2	5.56	5.71	-0.15	1	0.970989459292116	0.0667689241715733	14.12046751773
chr6	103734724	103734810	4	4	11.11	11.43	-0.32	1	0.969174743411851	0.164949539036862	5.69565612435485
chr6	103734810	103736403	4	5	11.11	14.29	-3.18	0.734950008542243	0.753046624341019	0.135853156438639	3.86957116394486
chr6	103736403	103763766	4	6	11.11	17.14	-6.03	0.51407501566078	0.608461808286978	0.114326714584535	2.86405723890282
chr6	103763766	103767254	0	1	0	2.86	-2.86	0.492957746478873	0	0	37.9171713058099
chr6	103767254	125930518	0	0	0	0	0	1	0	0	Inf
chr6	125930518	127437596	0	1	0	2.86	-2.86	0.492957746478873	0	0	37.9171713058099
chr6	127437596	128238266	0	0	0	0	0	1	0	0	Inf
chr6	128238266	128365165	1	0	2.78	0	2.78	1	Inf	0.0249284024755085	Inf
chr6	128365165	128743473	1	1	2.78	2.86	-0.0800000000000001	1	0.971818977979115	0.0120435103940175	78.422351246068
chr6	128743473	128750458	1	0	2.78	0	2.78	1	Inf	0.0249284024755085	Inf
chr6	128750458	147873055	0	0	0	0	0	1	0	0	Inf
chr6	147873055	147934210	0	1	0	2.86	-2.86	0.492957746478873	0	0	37.9171713058099
chr6	147934210	162546145	0	0	0	0	0	1	0	0	Inf
chr6	162546145	162709020	0	1	0	2.86	-2.86	0.492957746478873	0	0	37.9171713058099
chr6	162709020	162740267	0	2	0	5.71	-5.71	0.23943661971831	0	0	5.15089165288386
chr6	162740267	162799517	0	1	0	2.86	-2.86	0.492957746478873	0	0	37.9171713058099
chr6	162799517	162877559	1	1	2.78	2.86	-0.0800000000000001	1	0.971818977979115	0.0120435103940175	78.422351246068
chr6	162877559	162963521	1	1	2.78	2.86	-0.0800000000000001	1	0.971818977979115	0.0120435103940175	78.422351246068
chr6	162963521	162997572	1	0	2.78	0	2.78	1	Inf	0.0249284024755085	Inf
chr7	109423876	109425299	1	0	2.78	0	2.78	1	Inf	0.0249284024755085	Inf
chr7	109425299	109427493	1	1	2.78	2.86	-0.0800000000000001	1	0.971818977979115	0.0120435103940175	78.422351246068
chr7	109427493	109453946	2	1	5.56	2.86	2.7	1	1.98123533145014	0.0987851618234858	121.317934765198
chr7	109453946	109458574	1	0	2.78	0	2.78	1	Inf	0.0249284024755085	Inf
chr7	109458574	133757079	0	0	0	0	0	1	0	0	Inf
chr7	133757079	133774177	1	0	2.78	0	2.78	1	Inf	0.0249284024755085	Inf
chr7	133774177	133778553	5	2	13.89	5.71	8.18	0.428987944539397	2.62646640167546	0.394228640504547	29.5005259959683
chr7	133778553	133795650	5	3	13.89	8.57	5.32	0.710101571843079	1.70749109272164	0.302222986488262	11.9414137423611
chr7	133795650	133802727	4	3	11.11	8.57	2.54	1	1.32796318548847	0.206420602069668	9.79975833589666
chr7	133802727	133818936	0	1	0	2.86	-2.86	0.492957746478873	0	0	37.9171713058099
chr7	133818936	141762278	0	0	0	0	0	1	0	0	Inf
chr7	141762278	141770088	0	1	0	2.86	-2.86	0.492957746478873	0	0	37.9171713058099
chr7	141770088	141799132	1	1	2.78	2.86	-0.0800000000000001	1	0.971818977979115	0.0120435103940175	78.422351246068
chr7	141799132	141809609	1	0	2.78	0	2.78	1	Inf	0.0249284024755085	Inf
chr7	141809609	142459136	0	0	0	0	0	1	0	0	Inf
chr7	142459136	142465957	1	0	2.78	0	2.78	1	Inf	0.0249284024755085	Inf
chr7	142465957	142467524	2	0	5.56	0	5.56	0.492957746478873	Inf	0.183355473675898	Inf
chr7	142467524	142474632	2	1	5.56	2.86	2.7	1	1.98123533145014	0.0987851618234858	121.317934765198
chr7	142474632	142489788	2	2	5.56	5.71	-0.15	1	0.970989459292116	0.0667689241715733	14.12046751773
chr7	142489788	142491996	1	2	2.78	5.71	-2.93	0.614206981016534	0.476293222585017	0.00777852251929019	9.55257413461097
chr7	142491996	142492573	0	2	0	5.71	-5.71	0.23943661971831	0	0	5.15089165288386
chr7	142492573	142502255	0	1	0	2.86	-2.86	0.492957746478873	0	0	37.9171713058099
chr7	142502255	143885102	0	0	0	0	0	1	0	0	Inf
chr7	143885102	144096304	0	1	0	2.86	-2.86	0.492957746478873	0	0	37.9171713058099
chr7	144096304	149721940	0	0	0	0	0	1	0	0	Inf
chr7	149721940	149994358	1	0	2.78	0	2.78	1	Inf	0.0249284024755085	Inf
chr18	3381647	4335515	1	0	2.78	0	2.78	1	Inf	0.0249284024755085	Inf
chr18	4335515	18529341	0	0	0	0	0	1	0	0	Inf
chr18	18529341	19777205	0	1	0	2.86	-2.86	0.492957746478873	0	0	37.9171713058099
chr18	19777205	22075782	0	1	0	2.86	-2.86	0.492957746478873	0	0	37.9171713058099
chr18	22075782	33940187	0	0	0	0	0	1	0	0	Inf
chr18	33940187	34015849	0	1	0	2.86	-2.86	0.492957746478873	0	0	37.9171713058099
chr18	34015849	34548396	0	1	0	2.86	-2.86	0.492957746478873	0	0	37.9171713058099
chr18	34548396	38257389	0	0	0	0	0	1	0	0	Inf
chr18	38257389	38257641	0	1	0	2.86	-2.86	0.492957746478873	0	0	37.9171713058099
chr18	38257641	38257972	1	1	2.78	2.86	-0.0800000000000001	1	0.971818977979115	0.0120435103940175	78.422351246068
chr18	38257972	38275714	1	2	2.78	5.71	-2.93	0.614206981016534	0.476293222585017	0.00777852251929019	9.55257413461097
chr18	38275714	38276297	1	1	2.78	2.86	-0.0800000000000001	1	0.971818977979115	0.0120435103940175	78.422351246068
chr18	38276297	38283439	0	1	0	2.86	-2.86	0.492957746478873	0	0	37.9171713058099
chr18	38283439	48297494	0	0	0	0	0	1	0	0	Inf
chr18	48297494	48968109	1	0	2.78	0	2.78	1	Inf	0.0249284024755085	Inf
chr18	48968109	58313350	0	0	0	0	0	1	0	0	Inf
chr18	58313350	58473606	1	0	2.78	0	2.78	1	Inf	0.0249284024755085	Inf
chr18	58473606	59209378	0	0	0	0	0	1	0	0	Inf
chr18	59209378	60921666	1	0	2.78	0	2.78	1	Inf	0.0249284024755085	Inf
chr18	60921666	61564655	1	0	2.78	0	2.78	1	Inf	0.0249284024755085	Inf
chr18	61564655	68429193	0	0	0	0	0	1	0	0	Inf
chr18	68429193	68521738	1	0	2.78	0	2.78	1	Inf	0.0249284024755085	Inf
chr2	4174461	4190977	1	0	2.78	0	2.78	1	Inf	0.0249284024755085	Inf
chr2	4190977	4198875	1	1	2.78	2.86	-0.0800000000000001	1	0.971818977979115	0.0120435103940175	78.422351246068
chr2	4198875	4200563	1	3	2.78	8.57	-5.79	0.357011635027557	0.309535223935198	0.00565262673830883	4.07954080023825
chr2	4200563	4216687	1	4	2.78	11.43	-8.65	0.198663754101507	0.225675982703581	0.00437921880343052	2.44042306854721
chr2	4216687	4223340	2	4	5.56	11.43	-5.87	0.428987944539397	0.460828217935039	0.0390999346674532	3.47461285179933
chr2	4223340	4227047	1	3	2.78	8.57	-5.79	0.357011635027557	0.309535223935198	0.00565262673830883	4.07954080023825
chr2	4227047	4236852	1	1	2.78	2.86	-0.0800000000000001	1	0.971818977979115	0.0120435103940175	78.422351246068
chr2	4236852	4241345	1	0	2.78	0	2.78	1	Inf	0.0249284024755085	Inf
chr2	4241345	31607633	0	0	0	0	0	1	0	0	Inf
chr2	31607633	31814904	1	0	2.78	0	2.78	1	Inf	0.0249284024755085	Inf
chr2	31814904	34695192	0	0	0	0	0	1	0	0	Inf
chr2	34695192	34700348	4	2	11.11	5.71	5.4	0.673707396879656	2.04215494105879	0.270856827605303	24.0587693564094
chr2	34700348	34701598	4	3	11.11	8.57	2.54	1	1.32796318548847	0.206420602069668	9.79975833589666
chr2	34701598	34709689	5	3	13.89	8.57	5.32	0.710101571843079	1.70749109272164	0.302222986488262	11.9414137423611
chr2	34709689	34739336	5	4	13.89	11.43	2.46	1	1.24608440479419	0.242485335615073	6.90581566413616
chr2	34739336	34740698	4	4	11.11	11.43	-0.32	1	0.969174743411851	0.164949539036862	5.69565612435485
chr2	34740698	34740778	4	3	11.11	8.57	2.54	1	1.32796318548847	0.206420602069668	9.79975833589666
chr2	34740778	34740919	4	2	11.11	5.71	5.4	0.673707396879656	2.04215494105879	0.270856827605303	24.0587693564094
chr2	34740919	34741962	2	2	5.56	5.71	-0.15	1	0.970989459292116	0.0667689241715733	14.12046751773
chr2	34741962	34750662	0	2	0	5.71	-5.71	0.23943661971831	0	0	5.15089165288386
chr2	34750662	34766874	0	1	0	2.86	-2.86	0.492957746478873	0	0	37.9171713058099
chr2	34766874	41237603	0	0	0	0	0	1	0	0	Inf
chr2	41237603	41257596	0	1	0	2.86	-2.86	0.492957746478873	0	0	37.9171713058099
chr2	41257596	52736995	0	0	0	0	0	1	0	0	Inf
chr2	52736995	52737597	0	3	0	8.57	-8.57	0.114513165952235	0	0	2.31044002532908
chr2	52737597	52742831	0	4	0	11.43	-11.43	0.0538885486834048	0	0	1.41901740229979
chr2	52742831	52747747	1	4	2.78	11.43	-8.65	0.198663754101507	0.225675982703581	0.00437921880343052	2.44042306854721
chr2	52747747	52754490	2	5	5.56	14.29	-8.73	0.260319768157189	0.35795419025528	0.0318683371810072	2.38501193378822
chr2	52754490	52784752	2	6	5.56	17.14	-11.58	0.151388237577012	0.289141503289744	0.0265872184557245	1.77807878564237
chr2	52784752	52789044	2	3	5.56	8.57	-3.01	0.673707396879656	0.631553326711683	0.0497270173932884	5.89114934397757
chr2	52789044	52795100	2	2	5.56	5.71	-0.15	1	0.970989459292116	0.0667689241715733	14.12046751773
chr2	52795100	52798366	1	2	2.78	5.71	-2.93	0.614206981016534	0.476293222585017	0.00777852251929019	9.55257413461097
chr2	52798366	52807520	1	1	2.78	2.86	-0.0800000000000001	1	0.971818977979115	0.0120435103940175	78.422351246068
chr2	52807520	52847893	1	0	2.78	0	2.78	1	Inf	0.0249284024755085	Inf
chr2	52847893	80336965	0	0	0	0	0	1	0	0	Inf
chr2	80336965	80458472	1	0	2.78	0	2.78	1	Inf	0.0249284024755085	Inf
chr2	80458472	110826316	0	0	0	0	0	1	0	0	Inf
chr2	110826316	111037227	0	1	0	2.86	-2.86	0.492957746478873	0	0	37.9171713058099
chr2	111037227	140799891	0	0	0	0	0	1	0	0	Inf
chr2	140799891	140906992	1	0	2.78	0	2.78	1	Inf	0.0249284024755085	Inf
chr2	140906992	143934478	0	0	0	0	0	1	0	0	Inf
chr2	143934478	144022209	0	1	0	2.86	-2.86	0.492957746478873	0	0	37.9171713058099
chr2	144022209	146835346	0	0	0	0	0	1	0	0	Inf
chr2	146835346	146848745	1	0	2.78	0	2.78	1	Inf	0.0249284024755085	Inf
chr2	146848745	146854298	2	0	5.56	0	5.56	0.492957746478873	Inf	0.183355473675898	Inf
chr2	146854298	146878944	3	1	8.33	2.86	5.47	0.614206981016534	3.04590627209325	0.231100354169514	166.793577353391
chr2	146878944	146881076	2	1	5.56	2.86	2.7	1	1.98123533145014	0.0987851618234858	121.317934765198
chr2	146881076	146881691	1	1	2.78	2.86	-0.0800000000000001	1	0.971818977979115	0.0120435103940175	78.422351246068
chr2	146881691	171326548	0	0	0	0	0	1	0	0	Inf
chr2	171326548	171389716	1	0	2.78	0	2.78	1	Inf	0.0249284024755085	Inf
chr2	171389716	172605438	0	0	0	0	0	1	0	0	Inf
chr2	172605438	172980883	1	0	2.78	0	2.78	1	Inf	0.0249284024755085	Inf
chr2	172980883	188119687	0	0	0	0	0	1	0	0	Inf
chr2	188119687	188296214	0	1	0	2.86	-2.86	0.492957746478873	0	0	37.9171713058099
chr2	188296214	202243485	0	0	0	0	0	1	0	0	Inf
chr2	202243485	204954579	0	1	0	2.86	-2.86	0.492957746478873	0	0	37.9171713058099
chr2	204954579	212340027	0	0	0	0	0	1	0	0	Inf
chr2	212340027	212400525	1	0	2.78	0	2.78	1	Inf	0.0249284024755085	Inf
chr2	212400525	223721773	0	0	0	0	0	1	0	0	Inf
chr2	223721773	223823485	1	0	2.78	0	2.78	1	Inf	0.0249284024755085	Inf
chr2	223823485	242783365	0	0	0	0	0	1	0	0	Inf
chr2	242783365	242849431	0	1	0	2.86	-2.86	0.492957746478873	0	0	37.9171713058099
chr2	242849431	242917945	0	3	0	8.57	-8.57	0.114513165952235	0	0	2.31044002532908
chr2	242917945	243019595	0	4	0	11.43	-11.43	0.0538885486834048	0	0	1.41901740229979
chr2	243019595	243199373	0	3	0	8.57	-8.57	0.114513165952235	0	0	2.31044002532908
chr8	2127126	2195637	0	1	0	2.86	-2.86	0.492957746478873	0	0	37.9171713058099
chr8	2195637	5914694	0	0	0	0	0	1	0	0	Inf
chr8	5914694	6017191	0	1	0	2.86	-2.86	0.492957746478873	0	0	37.9171713058099
chr8	6017191	6083394	0	0	0	0	0	1	0	0	Inf
chr8	6083394	6142430	0	1	0	2.86	-2.86	0.492957746478873	0	0	37.9171713058099
chr8	6142430	7244200	0	0	0	0	0	1	0	0	Inf
chr8	7244200	8093979	0	1	0	2.86	-2.86	0.492957746478873	0	0	37.9171713058099
chr8	8093979	12180193	0	0	0	0	0	1	0	0	Inf
chr8	12180193	12264584	0	1	0	2.86	-2.86	0.492957746478873	0	0	37.9171713058099
chr8	12264584	15947142	0	0	0	0	0	1	0	0	Inf
chr8	15947142	16024303	0	1	0	2.86	-2.86	0.492957746478873	0	0	37.9171713058099
chr8	16024303	24970510	0	0	0	0	0	1	0	0	Inf
chr8	24970510	24973309	0	1	0	2.86	-2.86	0.492957746478873	0	0	37.9171713058099
chr8	24973309	24993714	2	4	5.56	11.43	-5.87	0.428987944539397	0.460828217935039	0.0390999346674532	3.47461285179933
chr8	24993714	25006685	2	3	5.56	8.57	-3.01	0.673707396879656	0.631553326711683	0.0497270173932884	5.89114934397757
chr8	25006685	25007860	1	1	2.78	2.86	-0.0800000000000001	1	0.971818977979115	0.0120435103940175	78.422351246068
chr8	25007860	33316311	0	0	0	0	0	1	0	0	Inf
chr8	33316311	33537203	0	1	0	2.86	-2.86	0.492957746478873	0	0	37.9171713058099
chr8	33537203	35811249	0	0	0	0	0	1	0	0	Inf
chr8	35811249	36779532	0	1	0	2.86	-2.86	0.492957746478873	0	0	37.9171713058099
chr8	36779532	39220198	0	0	0	0	0	1	0	0	Inf
chr8	39220198	39230492	2	1	5.56	2.86	2.7	1	1.98123533145014	0.0987851618234858	121.317934765198
chr8	39230492	39233131	3	3	8.33	8.57	-0.24	1	0.970109621724799	0.120772296973932	7.79194689799502
chr8	39233131	39365927	12	11	33.33	31.43	1.9	1	1.0895724545786	0.35953920937867	3.32637218737483
chr8	39365927	39384412	11	8	30.56	22.86	7.7	0.593560964057642	1.47672489741886	0.454533284071371	4.98876012825068
chr8	39384412	39387632	10	8	27.78	22.86	4.92	0.786084717925075	1.29330859928208	0.389086339321804	4.42533288699388
chr8	39387632	39392117	5	5	13.89	14.29	-0.399999999999999	1	0.968179492592826	0.200376836085313	4.6775096732263
chr8	39392117	39408354	4	5	11.11	14.29	-3.18	0.734950008542243	0.753046624341019	0.135853156438639	3.86957116394486
chr8	39408354	39425530	4	4	11.11	11.43	-0.32	1	0.969174743411851	0.164949539036862	5.69565612435485
chr8	39425530	39429046	3	3	8.33	8.57	-0.24	1	0.970109621724799	0.120772296973932	7.79194689799502
chr8	39429046	39429518	3	1	8.33	2.86	5.47	0.614206981016534	3.04590627209325	0.231100354169514	166.793577353391
chr8	39429518	39430293	2	1	5.56	2.86	2.7	1	1.98123533145014	0.0987851618234858	121.317934765198
chr8	39430293	39449618	1	1	2.78	2.86	-0.0800000000000001	1	0.971818977979115	0.0120435103940175	78.422351246068
chr8	39449618	39450796	0	1	0	2.86	-2.86	0.492957746478873	0	0	37.9171713058099
chr8	39450796	40787326	0	0	0	0	0	1	0	0	Inf
chr8	40787326	41211658	0	1	0	2.86	-2.86	0.492957746478873	0	0	37.9171713058099
chr8	41211658	57855153	0	0	0	0	0	1	0	0	Inf
chr8	57855153	57978312	0	1	0	2.86	-2.86	0.492957746478873	0	0	37.9171713058099
chr8	57978312	66428355	0	0	0	0	0	1	0	0	Inf
chr8	66428355	66623241	0	1	0	2.86	-2.86	0.492957746478873	0	0	37.9171713058099
chr8	66623241	137687975	0	0	0	0	0	1	0	0	Inf
chr8	137687975	137862306	1	0	2.78	0	2.78	1	Inf	0.0249284024755085	Inf
chr3	18814992	21824226	1	0	2.78	0	2.78	1	Inf	0.0249284024755085	Inf
chr3	21824226	22181752	1	1	2.78	2.86	-0.0800000000000001	1	0.971818977979115	0.0120435103940175	78.422351246068
chr3	22181752	22272172	0	1	0	2.86	-2.86	0.492957746478873	0	0	37.9171713058099
chr3	22272172	30485402	0	0	0	0	0	1	0	0	Inf
chr3	30485402	30654042	1	0	2.78	0	2.78	1	Inf	0.0249284024755085	Inf
chr3	30654042	53987537	0	0	0	0	0	1	0	0	Inf
chr3	53987537	54621924	1	0	2.78	0	2.78	1	Inf	0.0249284024755085	Inf
chr3	54621924	59566991	0	0	0	0	0	1	0	0	Inf
chr3	59566991	60021531	1	0	2.78	0	2.78	1	Inf	0.0249284024755085	Inf
chr3	60021531	60131496	2	0	5.56	0	5.56	0.492957746478873	Inf	0.183355473675898	Inf
chr3	60131496	60236912	1	0	2.78	0	2.78	1	Inf	0.0249284024755085	Inf
chr3	60236912	60351728	2	0	5.56	0	5.56	0.492957746478873	Inf	0.183355473675898	Inf
chr3	60351728	60414863	3	0	8.33	0	8.33	0.23943661971831	Inf	0.408425449172773	Inf
chr3	60414863	60441392	3	1	8.33	2.86	5.47	0.614206981016534	3.04590627209325	0.231100354169514	166.793577353391
chr3	60441392	60445655	3	2	8.33	5.71	2.62	1	1.49154381095433	0.159897432906642	18.9412075903382
chr3	60445655	60477422	3	2	8.33	5.71	2.62	1	1.49154381095433	0.159897432906642	18.9412075903382
chr3	60477422	60478710	3	1	8.33	2.86	5.47	0.614206981016534	3.04590627209325	0.231100354169514	166.793577353391
chr3	60478710	60512488	2	1	5.56	2.86	2.7	1	1.98123533145014	0.0987851618234858	121.317934765198
chr3	60512488	60514472	2	1	5.56	2.86	2.7	1	1.98123533145014	0.0987851618234858	121.317934765198
chr3	60514472	60591575	1	1	2.78	2.86	-0.0800000000000001	1	0.971818977979115	0.0120435103940175	78.422351246068
chr3	60591575	60705181	0	1	0	2.86	-2.86	0.492957746478873	0	0	37.9171713058099
chr3	60705181	68491304	0	0	0	0	0	1	0	0	Inf
chr3	68491304	68582894	1	0	2.78	0	2.78	1	Inf	0.0249284024755085	Inf
chr3	68582894	75424139	0	0	0	0	0	1	0	0	Inf
chr3	75424139	75535603	0	2	0	5.71	-5.71	0.23943661971831	0	0	5.15089165288386
chr3	75535603	75662751	0	1	0	2.86	-2.86	0.492957746478873	0	0	37.9171713058099
chr3	75662751	77788157	0	0	0	0	0	1	0	0	Inf
chr3	77788157	77946398	1	0	2.78	0	2.78	1	Inf	0.0249284024755085	Inf
chr3	77946398	89390847	0	0	0	0	0	1	0	0	Inf
chr3	89390847	89419381	1	1	2.78	2.86	-0.0800000000000001	1	0.971818977979115	0.0120435103940175	78.422351246068
chr3	89419381	89419651	0	1	0	2.86	-2.86	0.492957746478873	0	0	37.9171713058099
chr3	89419651	98941121	0	0	0	0	0	1	0	0	Inf
chr3	98941121	98971672	1	2	2.78	5.71	-2.93	0.614206981016534	0.476293222585017	0.00777852251929019	9.55257413461097
chr3	98971672	129763279	0	0	0	0	0	1	0	0	Inf
chr3	129763279	129766450	1	3	2.78	8.57	-5.79	0.357011635027557	0.309535223935198	0.00565262673830883	4.07954080023825
chr3	129766450	129771199	2	3	5.56	8.57	-3.01	0.673707396879656	0.631553326711683	0.0497270173932884	5.89114934397757
chr3	129771199	129798897	3	3	8.33	8.57	-0.24	1	0.970109621724799	0.120772296973932	7.79194689799502
chr3	129798897	129806580	2	3	5.56	8.57	-3.01	0.673707396879656	0.631553326711683	0.0497270173932884	5.89114934397757
chr3	129806580	143958422	0	0	0	0	0	1	0	0	Inf
chr3	143958422	144063567	1	0	2.78	0	2.78	1	Inf	0.0249284024755085	Inf
chr3	144063567	162504487	0	0	0	0	0	1	0	0	Inf
chr3	162504487	162512916	0	1	0	2.86	-2.86	0.492957746478873	0	0	37.9171713058099
chr3	162512916	162619879	3	2	8.33	5.71	2.62	1	1.49154381095433	0.159897432906642	18.9412075903382
chr3	162619879	162623889	2	1	5.56	2.86	2.7	1	1.98123533145014	0.0987851618234858	121.317934765198
chr3	162623889	162624939	0	1	0	2.86	-2.86	0.492957746478873	0	0	37.9171713058099
chr3	162624939	174655199	0	0	0	0	0	1	0	0	Inf
chr3	174655199	174803899	1	0	2.78	0	2.78	1	Inf	0.0249284024755085	Inf
chr3	174803899	174816111	1	0	2.78	0	2.78	1	Inf	0.0249284024755085	Inf
chr3	174816111	174888942	2	0	5.56	0	5.56	0.492957746478873	Inf	0.183355473675898	Inf
chr3	174888942	175042616	1	0	2.78	0	2.78	1	Inf	0.0249284024755085	Inf
chr3	175042616	175136567	0	0	0	0	0	1	0	0	Inf
chr3	175136567	175250487	0	1	0	2.86	-2.86	0.492957746478873	0	0	37.9171713058099
chr10	13049525	13061538	0	1	0	2.86	-2.86	0.492957746478873	0	0	37.9171713058099
chr10	13061538	53512593	0	0	0	0	0	1	0	0	Inf
chr10	53512593	53648899	0	1	0	2.86	-2.86	0.492957746478873	0	0	37.9171713058099
chr10	53648899	67292512	0	0	0	0	0	1	0	0	Inf
chr10	67292512	67326107	2	2	5.56	5.71	-0.15	1	0.970989459292116	0.0667689241715733	14.12046751773
chr10	67326107	70193804	0	0	0	0	0	1	0	0	Inf
chr10	70193804	70390691	0	1	0	2.86	-2.86	0.492957746478873	0	0	37.9171713058099
chr10	70390691	89496985	0	0	0	0	0	1	0	0	Inf
chr10	89496985	89662162	0	1	0	2.86	-2.86	0.492957746478873	0	0	37.9171713058099
chr10	89662162	89701024	1	1	2.78	2.86	-0.0800000000000001	1	0.971818977979115	0.0120435103940175	78.422351246068
chr10	89701024	89713151	2	1	5.56	2.86	2.7	1	1.98123533145014	0.0987851618234858	121.317934765198
chr10	89713151	89717957	2	2	5.56	5.71	-0.15	1	0.970989459292116	0.0667689241715733	14.12046751773
chr10	89717957	89719738	2	2	5.56	5.71	-0.15	1	0.970989459292116	0.0667689241715733	14.12046751773
chr10	89719738	89728106	2	3	5.56	8.57	-3.01	0.673707396879656	0.631553326711683	0.0497270173932884	5.89114934397757
chr10	89728106	89768335	2	2	5.56	5.71	-0.15	1	0.970989459292116	0.0667689241715733	14.12046751773
chr10	89768335	89807835	1	2	2.78	5.71	-2.93	0.614206981016534	0.476293222585017	0.00777852251929019	9.55257413461097
chr10	89807835	89817456	1	2	2.78	5.71	-2.93	0.614206981016534	0.476293222585017	0.00777852251929019	9.55257413461097
chr10	89817456	90208997	1	1	2.78	2.86	-0.0800000000000001	1	0.971818977979115	0.0120435103940175	78.422351246068
chr10	90208997	90480808	0	1	0	2.86	-2.86	0.492957746478873	0	0	37.9171713058099
chr10	90480808	90526085	1	1	2.78	2.86	-0.0800000000000001	1	0.971818977979115	0.0120435103940175	78.422351246068
chr10	90526085	91102508	0	1	0	2.86	-2.86	0.492957746478873	0	0	37.9171713058099
chr10	91102508	114921010	0	0	0	0	0	1	0	0	Inf
chr10	114921010	115400078	0	1	0	2.86	-2.86	0.492957746478873	0	0	37.9171713058099
chr15	20016316	22563504	2	0	5.56	0	5.56	0.492957746478873	Inf	0.183355473675898	Inf
chr15	22563504	23231816	1	0	2.78	0	2.78	1	Inf	0.0249284024755085	Inf
chr15	23231816	24666497	0	0	0	0	0	1	0	0	Inf
chr15	24666497	24674819	1	0	2.78	0	2.78	1	Inf	0.0249284024755085	Inf
chr15	24674819	24677763	2	0	5.56	0	5.56	0.492957746478873	Inf	0.183355473675898	Inf
chr15	24677763	24731439	3	0	8.33	0	8.33	0.23943661971831	Inf	0.408425449172773	Inf
chr15	24731439	24738354	2	0	5.56	0	5.56	0.492957746478873	Inf	0.183355473675898	Inf
chr15	24738354	24760965	1	0	2.78	0	2.78	1	Inf	0.0249284024755085	Inf
chr15	24760965	34675432	0	0	0	0	0	1	0	0	Inf
chr15	34675432	34694979	1	0	2.78	0	2.78	1	Inf	0.0249284024755085	Inf
chr15	34694979	34716959	2	1	5.56	2.86	2.7	1	1.98123533145014	0.0987851618234858	121.317934765198
chr15	34716959	34727406	2	2	5.56	5.71	-0.15	1	0.970989459292116	0.0667689241715733	14.12046751773
chr15	34727406	34805335	2	3	5.56	8.57	-3.01	0.673707396879656	0.631553326711683	0.0497270173932884	5.89114934397757
chr15	34805335	34813740	1	2	2.78	5.71	-2.93	0.614206981016534	0.476293222585017	0.00777852251929019	9.55257413461097
chr15	34813740	34830666	1	1	2.78	2.86	-0.0800000000000001	1	0.971818977979115	0.0120435103940175	78.422351246068
chr15	34830666	34880459	0	1	0	2.86	-2.86	0.492957746478873	0	0	37.9171713058099
chr15	34880459	40327431	0	0	0	0	0	1	0	0	Inf
chr15	40327431	42447602	0	1	0	2.86	-2.86	0.492957746478873	0	0	37.9171713058099
chr15	42447602	44928494	0	1	0	2.86	-2.86	0.492957746478873	0	0	37.9171713058099
chr15	44928494	45032045	0	2	0	5.71	-5.71	0.23943661971831	0	0	5.15089165288386
chr15	45032045	46022618	0	1	0	2.86	-2.86	0.492957746478873	0	0	37.9171713058099
chr15	46022618	52955470	0	0	0	0	0	1	0	0	Inf
chr15	52955470	53013065	1	0	2.78	0	2.78	1	Inf	0.0249284024755085	Inf
chr15	53013065	63814776	0	0	0	0	0	1	0	0	Inf
chr15	63814776	64898603	0	1	0	2.86	-2.86	0.492957746478873	0	0	37.9171713058099
chr15	64898603	76464313	0	0	0	0	0	1	0	0	Inf
chr15	76464313	76809215	1	0	2.78	0	2.78	1	Inf	0.0249284024755085	Inf
chr15	76809215	76809809	2	0	5.56	0	5.56	0.492957746478873	Inf	0.183355473675898	Inf
chr15	76809809	76814655	2	1	5.56	2.86	2.7	1	1.98123533145014	0.0987851618234858	121.317934765198
chr15	76814655	76829779	4	1	11.11	2.86	8.25	0.357011635027557	4.17394926034984	0.385996925369264	215.088023213298
chr15	76829779	76833255	4	2	11.11	5.71	5.4	0.673707396879656	2.04215494105879	0.270856827605303	24.0587693564094
chr15	76833255	76836029	5	2	13.89	5.71	8.18	0.428987944539397	2.62646640167546	0.394228640504547	29.5005259959683
chr15	76836029	76898977	6	2	16.67	5.71	10.96	0.260319768157189	3.24808343718923	0.528254540441711	35.3032732516706
chr15	76898977	76902187	5	2	13.89	5.71	8.18	0.428987944539397	2.62646640167546	0.394228640504547	29.5005259959683
chr15	76902187	76902398	5	1	13.89	2.86	11.03	0.198663754101507	5.37040245249216	0.55675571014113	266.470934834748
chr15	76902398	76902554	3	1	8.33	2.86	5.47	0.614206981016534	3.04590627209325	0.231100354169514	166.793577353391
chr15	76902554	76902665	3	0	8.33	0	8.33	0.23943661971831	Inf	0.408425449172773	Inf
chr15	76902665	76908219	2	0	5.56	0	5.56	0.492957746478873	Inf	0.183355473675898	Inf
chr15	76908219	77686487	1	0	2.78	0	2.78	1	Inf	0.0249284024755085	Inf
chr15	77686487	77801627	1	1	2.78	2.86	-0.0800000000000001	1	0.971818977979115	0.0120435103940175	78.422351246068
chr15	77801627	80689082	1	0	2.78	0	2.78	1	Inf	0.0249284024755085	Inf
chr15	80689082	83198862	0	0	0	0	0	1	0	0	Inf
chr15	83198862	85698627	1	0	2.78	0	2.78	1	Inf	0.0249284024755085	Inf
chr15	85698627	90760220	0	0	0	0	0	1	0	0	Inf
chr15	90760220	90852357	1	0	2.78	0	2.78	1	Inf	0.0249284024755085	Inf
chr16	6040596	6092201	0	1	0	2.86	-2.86	0.492957746478873	0	0	37.9171713058099
chr16	6092201	6146834	0	2	0	5.71	-5.71	0.23943661971831	0	0	5.15089165288386
chr16	6146834	6190586	1	2	2.78	5.71	-2.93	0.614206981016534	0.476293222585017	0.00777852251929019	9.55257413461097
chr16	6190586	6308379	1	1	2.78	2.86	-0.0800000000000001	1	0.971818977979115	0.0120435103940175	78.422351246068
chr16	6308379	6328367	2	1	5.56	2.86	2.7	1	1.98123533145014	0.0987851618234858	121.317934765198
chr16	6328367	6405496	2	2	5.56	5.71	-0.15	1	0.970989459292116	0.0667689241715733	14.12046751773
chr16	6405496	6419028	2	3	5.56	8.57	-3.01	0.673707396879656	0.631553326711683	0.0497270173932884	5.89114934397757
chr16	6419028	6431928	3	3	8.33	8.57	-0.24	1	0.970109621724799	0.120772296973932	7.79194689799502
chr16	6431928	6459713	4	3	11.11	8.57	2.54	1	1.32796318548847	0.206420602069668	9.79975833589666
chr16	6459713	6461650	4	4	11.11	11.43	-0.32	1	0.969174743411851	0.164949539036862	5.69565612435485
chr16	6461650	6618278	4	5	11.11	14.29	-3.18	0.734950008542243	0.753046624341019	0.135853156438639	3.86957116394486
chr16	6618278	6624244	4	6	11.11	17.14	-6.03	0.51407501566078	0.608461808286978	0.114326714584535	2.86405723890282
chr16	6624244	6627442	5	6	13.89	17.14	-3.25	0.753054516155478	0.782312725137668	0.168995973303119	3.45418365248352
chr16	6627442	6682135	4	6	11.11	17.14	-6.03	0.51407501566078	0.608461808286978	0.114326714584535	2.86405723890282
chr16	6682135	6710957	3	6	8.33	17.14	-8.81	0.307004709834407	0.444426508454709	0.0659682763152353	2.30732077245554
chr16	6710957	6732173	3	7	8.33	20	-11.67	0.188678820790766	0.368742409047384	0.0562554549332934	1.80471469624657
chr16	6732173	6774508	3	8	8.33	22.86	-14.53	0.111330544961008	0.311841662123773	0.0485594545737697	1.46184375985804
chr16	6774508	6798024	3	9	8.33	25.71	-17.38	0.0632027288891593	0.26749508429761	0.0423152463665868	1.2138119820591
chr16	6798024	6798126	3	10	8.33	28.57	-20.24	0.0345707569548897	0.231956305403141	0.0371467626043111	1.02642315993848
chr16	6798126	6817009	3	10	8.33	28.57	-20.24	0.0345707569548897	0.231956305403141	0.0371467626043111	1.02642315993848
chr16	6817009	6831575	3	9	8.33	25.71	-17.38	0.0632027288891593	0.26749508429761	0.0423152463665868	1.2138119820591
chr16	6831575	6876698	3	8	8.33	22.86	-14.53	0.111330544961008	0.311841662123773	0.0485594545737697	1.46184375985804
chr16	6876698	6899383	3	7	8.33	20	-11.67	0.188678820790766	0.368742409047384	0.0562554549332934	1.80471469624657
chr16	6899383	6939401	3	5	8.33	14.29	-5.96	0.478182829317541	0.550092205427806	0.0786435713455224	3.10768609675551
chr16	6939401	6957516	2	5	5.56	14.29	-8.73	0.260319768157189	0.35795419025528	0.0318683371810072	2.38501193378822
chr16	6957516	6964546	1	5	2.78	14.29	-11.51	0.106534077926351	0.175225708013224	0.00353117624243629	1.69041887822488
chr16	6964546	6978225	1	4	2.78	11.43	-8.65	0.198663754101507	0.225675982703581	0.00437921880343052	2.44042306854721
chr16	6978225	7010179	1	5	2.78	14.29	-11.51	0.106534077926351	0.175225708013224	0.00353117624243629	1.69041887822488
chr16	7010179	7024366	2	5	5.56	14.29	-8.73	0.260319768157189	0.35795419025528	0.0318683371810072	2.38501193378822
chr16	7024366	7058162	2	4	5.56	11.43	-5.87	0.428987944539397	0.460828217935039	0.0390999346674532	3.47461285179933
chr16	7058162	7093037	2	3	5.56	8.57	-3.01	0.673707396879656	0.631553326711683	0.0497270173932884	5.89114934397757
chr16	7093037	7114947	1	3	2.78	8.57	-5.79	0.357011635027557	0.309535223935198	0.00565262673830883	4.07954080023825
chr16	7114947	7161342	1	2	2.78	5.71	-2.93	0.614206981016534	0.476293222585017	0.00777852251929019	9.55257413461097
chr16	7161342	7176470	1	1	2.78	2.86	-0.0800000000000001	1	0.971818977979115	0.0120435103940175	78.422351246068
chr16	7176470	7242675	1	0	2.78	0	2.78	1	Inf	0.0249284024755085	Inf
chr16	7242675	7418993	0	0	0	0	0	1	0	0	Inf
chr16	7418993	7758793	0	1	0	2.86	-2.86	0.492957746478873	0	0	37.9171713058099
chr16	7758793	12483964	0	0	0	0	0	1	0	0	Inf
chr16	12483964	12705982	0	1	0	2.86	-2.86	0.492957746478873	0	0	37.9171713058099
chr16	12705982	32253241	0	0	0	0	0	1	0	0	Inf
chr16	32253241	32743385	1	0	2.78	0	2.78	1	Inf	0.0249284024755085	Inf
chr16	32743385	33099472	0	0	0	0	0	1	0	0	Inf
chr16	33099472	33643711	1	0	2.78	0	2.78	1	Inf	0.0249284024755085	Inf
chr16	33643711	68125996	0	0	0	0	0	1	0	0	Inf
chr16	68125996	68330581	1	0	2.78	0	2.78	1	Inf	0.0249284024755085	Inf
chr16	68330581	78256944	0	0	0	0	0	1	0	0	Inf
chr16	78256944	78328141	0	1	0	2.86	-2.86	0.492957746478873	0	0	37.9171713058099
chr17	0	9622085	0	1	0	2.86	-2.86	0.492957746478873	0	0	37.9171713058099
chr17	9622085	12584211	0	0	0	0	0	1	0	0	Inf
chr17	12584211	12726684	1	0	2.78	0	2.78	1	Inf	0.0249284024755085	Inf
chr17	12726684	15086757	0	0	0	0	0	1	0	0	Inf
chr17	15086757	18275805	0	1	0	2.86	-2.86	0.492957746478873	0	0	37.9171713058099
chr17	18275805	18283370	1	1	2.78	2.86	-0.0800000000000001	1	0.971818977979115	0.0120435103940175	78.422351246068
chr17	18283370	18289301	1	2	2.78	5.71	-2.93	0.614206981016534	0.476293222585017	0.00777852251929019	9.55257413461097
chr17	18289301	18289606	2	2	5.56	5.71	-0.15	1	0.970989459292116	0.0667689241715733	14.12046751773
chr17	18289606	18315472	2	3	5.56	8.57	-3.01	0.673707396879656	0.631553326711683	0.0497270173932884	5.89114934397757
chr17	18315472	18317187	3	3	8.33	8.57	-0.24	1	0.970109621724799	0.120772296973932	7.79194689799502
chr17	18317187	18467209	3	4	8.33	11.43	-3.1	0.710101571843079	0.708023732626289	0.0959378536038272	4.55477786002335
chr17	18467209	18507924	2	3	5.56	8.57	-3.01	0.673707396879656	0.631553326711683	0.0497270173932884	5.89114934397757
chr17	18507924	18531159	1	3	2.78	8.57	-5.79	0.357011635027557	0.309535223935198	0.00565262673830883	4.07954080023825
chr17	18531159	18538979	1	2	2.78	5.71	-2.93	0.614206981016534	0.476293222585017	0.00777852251929019	9.55257413461097
chr17	18538979	18541609	0	2	0	5.71	-5.71	0.23943661971831	0	0	5.15089165288386
chr17	18541609	19133624	0	1	0	2.86	-2.86	0.492957746478873	0	0	37.9171713058099
chr17	19133624	28998911	0	0	0	0	0	1	0	0	Inf
chr17	28998911	30408988	1	0	2.78	0	2.78	1	Inf	0.0249284024755085	Inf
chr19	0	5835380	1	0	2.78	0	2.78	1	Inf	0.0249284024755085	Inf
chr19	5835380	20595435	0	0	0	0	0	1	0	0	Inf
chr19	20595435	20597325	0	1	0	2.86	-2.86	0.492957746478873	0	0	37.9171713058099
chr19	20597325	20721342	0	2	0	5.71	-5.71	0.23943661971831	0	0	5.15089165288386
chr19	20721342	35835729	0	0	0	0	0	1	0	0	Inf
chr19	35835729	35872403	1	0	2.78	0	2.78	1	Inf	0.0249284024755085	Inf
chr19	35872403	43552935	0	0	0	0	0	1	0	0	Inf
chr19	43552935	43700183	1	0	2.78	0	2.78	1	Inf	0.0249284024755085	Inf
chr19	43700183	43735958	1	1	2.78	2.86	-0.0800000000000001	1	0.971818977979115	0.0120435103940175	78.422351246068
chr19	43735958	43817935	0	1	0	2.86	-2.86	0.492957746478873	0	0	37.9171713058099
chr19	43817935	56794910	0	0	0	0	0	1	0	0	Inf
chr19	56794910	57739173	1	0	2.78	0	2.78	1	Inf	0.0249284024755085	Inf
chr21	25040627	25099181	0	1	0	2.86	-2.86	0.492957746478873	0	0	37.9171713058099
chr21	25099181	25728400	0	0	0	0	0	1	0	0	Inf
chr21	25728400	27172555	1	0	2.78	0	2.78	1	Inf	0.0249284024755085	Inf
chr21	27172555	27259726	1	0	2.78	0	2.78	1	Inf	0.0249284024755085	Inf
chr21	27259726	48129895	1	0	2.78	0	2.78	1	Inf	0.0249284024755085	Inf
chrX	0	2632797	0	1	0	2.86	-2.86	0.492957746478873	0	0	37.9171713058099
chrX	2632797	2643932	0	1	0	2.86	-2.86	0.492957746478873	0	0	37.9171713058099
chrX	2643932	2665781	1	2	2.78	5.71	-2.93	0.614206981016534	0.476293222585017	0.00777852251929019	9.55257413461097
chrX	2665781	2684878	2	4	5.56	11.43	-5.87	0.428987944539397	0.460828217935039	0.0390999346674532	3.47461285179933
chrX	2684878	2703512	5	5	13.89	14.29	-0.399999999999999	1	0.968179492592826	0.200376836085313	4.6775096732263
chrX	2703512	2703788	5	6	13.89	17.14	-3.25	0.753054516155478	0.782312725137668	0.168995973303119	3.45418365248352
chrX	2703788	2707339	5	7	13.89	20	-6.11	0.541386958574459	0.649161371542554	0.144770676102969	2.69096905849812
chrX	2707339	2711134	6	7	16.67	20	-3.33	0.766806928088708	0.802522994801141	0.196426305412446	3.17616940117966
chrX	2711134	6614981	7	7	19.44	20	-0.559999999999999	1	0.965982865371864	0.252463374935175	3.69539230315072
chrX	6614981	6730226	7	7	19.44	20	-0.559999999999999	1	0.965982865371864	0.252463374935175	3.69539230315072
chrX	6730226	6816845	7	7	19.44	20	-0.559999999999999	1	0.965982865371864	0.252463374935175	3.69539230315072
chrX	6816845	6866304	7	8	19.44	22.86	-3.42	0.777546082716202	0.817015677174043	0.219109695190455	2.97832645583434
chrX	6866304	6880109	7	8	19.44	22.86	-3.42	0.777546082716202	0.817015677174043	0.219109695190455	2.97832645583434
chrX	6880109	7352069	7	7	19.44	20	-0.559999999999999	1	0.965982865371864	0.252463374935175	3.69539230315072
chrX	7352069	7480656	8	7	22.22	20	2.22	1	1.1407096526815	0.312875909660812	4.25196001661611
chrX	7480656	14675741	7	7	19.44	20	-0.559999999999999	1	0.965982865371864	0.252463374935175	3.69539230315072
chrX	14675741	14762319	8	7	22.22	20	2.22	1	1.1407096526815	0.312875909660812	4.25196001661611
chrX	14762319	20228426	7	7	19.44	20	-0.559999999999999	1	0.965982865371864	0.252463374935175	3.69539230315072
chrX	20228426	20384045	7	7	19.44	20	-0.559999999999999	1	0.965982865371864	0.252463374935175	3.69539230315072
chrX	20384045	24562626	7	7	19.44	20	-0.559999999999999	1	0.965982865371864	0.252463374935175	3.69539230315072
chrX	24562626	25219934	7	7	19.44	20	-0.559999999999999	1	0.965982865371864	0.252463374935175	3.69539230315072
chrX	25219934	29286760	7	7	19.44	20	-0.559999999999999	1	0.965982865371864	0.252463374935175	3.69539230315072
chrX	29286760	29388094	7	8	19.44	22.86	-3.42	0.777546082716202	0.817015677174043	0.219109695190455	2.97832645583434
chrX	29388094	37243200	7	7	19.44	20	-0.559999999999999	1	0.965982865371864	0.252463374935175	3.69539230315072
chrX	37243200	37525138	7	6	19.44	17.14	2.3	1	1.16413699583994	0.294095217073013	4.7546020430972
chrX	37525138	38183740	7	6	19.44	17.14	2.3	1	1.16413699583994	0.294095217073013	4.7546020430972
chrX	38183740	39297556	7	6	19.44	17.14	2.3	1	1.16413699583994	0.294095217073013	4.7546020430972
chrX	39297556	42770987	8	6	22.22	17.14	5.08	0.766806928088708	1.37469005844573	0.36418014961038	5.47523693433706
chrX	42770987	42869194	8	6	22.22	17.14	5.08	0.766806928088708	1.37469005844573	0.36418014961038	5.47523693433706
chrX	42869194	43836209	8	6	22.22	17.14	5.08	0.766806928088708	1.37469005844573	0.36418014961038	5.47523693433706
chrX	43836209	44059322	8	7	22.22	20	2.22	1	1.1407096526815	0.312875909660812	4.25196001661611
chrX	44059322	44573310	8	6	22.22	17.14	5.08	0.766806928088708	1.37469005844573	0.36418014961038	5.47523693433706
chrX	44573310	44703951	8	6	22.22	17.14	5.08	0.766806928088708	1.37469005844573	0.36418014961038	5.47523693433706
chrX	44703951	58081751	8	6	22.22	17.14	5.08	0.766806928088708	1.37469005844573	0.36418014961038	5.47523693433706
chrX	58081751	58284398	8	5	22.22	14.29	7.93	0.541386958574459	1.70136832786983	0.42993250371225	7.44708609222215
chrX	58284398	58460172	8	4	22.22	11.43	10.79	0.34337537245028	2.18998599614047	0.517532388588746	11.0577538993314
chrX	58460172	58473436	7	3	19.44	8.57	10.87	0.307004709834407	2.54159386659279	0.519408622309635	16.656208609525
chrX	58473436	58473610	6	3	16.67	8.57	8.1	0.478182829317541	2.11118686920326	0.406717926364721	14.2184726622909
chrX	58473610	59357188	5	2	13.89	5.71	8.18	0.428987944539397	2.62646640167546	0.394228640504547	29.5005259959683
chrX	59357188	61728817	0	0	0	0	0	1	0	0	Inf
chrX	61728817	63329956	9	7	25	20	5	0.777546082716202	1.32793707789714	0.377809554626409	4.85135331187168
chrX	63329956	63479171	9	7	25	20	5	0.777546082716202	1.32793707789714	0.377809554626409	4.85135331187168
chrX	63479171	73806665	9	7	25	20	5	0.777546082716202	1.32793707789714	0.377809554626409	4.85135331187168
chrX	73806665	74802627	9	8	25	22.86	2.14	1	1.12313487070713	0.328292330420456	3.90558952891993
chrX	74802627	74892403	10	8	27.78	22.86	4.92	0.786084717925075	1.29330859928208	0.389086339321804	4.42533288699388
chrX	74892403	76827661	9	8	25	22.86	2.14	1	1.12313487070713	0.328292330420456	3.90558952891993
chrX	76827661	77274454	9	8	25	22.86	2.14	1	1.12313487070713	0.328292330420456	3.90558952891993
chrX	77274454	88434235	9	8	25	22.86	2.14	1	1.12313487070713	0.328292330420456	3.90558952891993
chrX	88434235	88440126	9	7	25	20	5	0.777546082716202	1.32793707789714	0.377809554626409	4.85135331187168
chrX	88440126	88583243	9	6	25	17.14	7.86	0.562762990166328	1.60032731582389	0.439480484914476	6.25183157324592
chrX	88583243	89342762	8	6	22.22	17.14	5.08	0.766806928088708	1.37469005844573	0.36418014961038	5.47523693433706
chrX	89342762	89366934	8	6	22.22	17.14	5.08	0.766806928088708	1.37469005844573	0.36418014961038	5.47523693433706
chrX	89366934	89526585	8	6	22.22	17.14	5.08	0.766806928088708	1.37469005844573	0.36418014961038	5.47523693433706
chrX	89526585	89528851	8	6	22.22	17.14	5.08	0.766806928088708	1.37469005844573	0.36418014961038	5.47523693433706
chrX	89528851	89627952	8	6	22.22	17.14	5.08	0.766806928088708	1.37469005844573	0.36418014961038	5.47523693433706
chrX	89627952	89857702	8	6	22.22	17.14	5.08	0.766806928088708	1.37469005844573	0.36418014961038	5.47523693433706
chrX	89857702	89879380	8	7	22.22	20	2.22	1	1.1407096526815	0.312875909660812	4.25196001661611
chrX	89879380	92358607	8	7	22.22	20	2.22	1	1.1407096526815	0.312875909660812	4.25196001661611
chrX	92358607	92358914	8	8	22.22	22.86	-0.640000000000001	1	0.96476674963809	0.271670620724362	3.4247996953785
chrX	92358914	92423616	8	8	22.22	22.86	-0.640000000000001	1	0.96476674963809	0.271670620724362	3.4247996953785
chrX	92423616	95617676	9	8	25	22.86	2.14	1	1.12313487070713	0.328292330420456	3.90558952891993
chrX	95617676	96020444	9	7	25	20	5	0.777546082716202	1.32793707789714	0.377809554626409	4.85135331187168
chrX	96020444	96214149	9	7	25	20	5	0.777546082716202	1.32793707789714	0.377809554626409	4.85135331187168
chrX	96214149	96580743	9	7	25	20	5	0.777546082716202	1.32793707789714	0.377809554626409	4.85135331187168
chrX	96580743	96804002	9	8	25	22.86	2.14	1	1.12313487070713	0.328292330420456	3.90558952891993
chrX	96804002	103255888	8	7	22.22	20	2.22	1	1.1407096526815	0.312875909660812	4.25196001661611
chrX	103255888	103308553	7	7	19.44	20	-0.559999999999999	1	0.965982865371864	0.252463374935175	3.69539230315072
chrX	103308553	111708914	8	7	22.22	20	2.22	1	1.1407096526815	0.312875909660812	4.25196001661611
chrX	111708914	111796644	9	7	25	20	5	0.777546082716202	1.32793707789714	0.377809554626409	4.85135331187168
chrX	111796644	117377812	8	7	22.22	20	2.22	1	1.1407096526815	0.312875909660812	4.25196001661611
chrX	117377812	119867415	8	7	22.22	20	2.22	1	1.1407096526815	0.312875909660812	4.25196001661611
chrX	119867415	119921831	8	7	22.22	20	2.22	1	1.1407096526815	0.312875909660812	4.25196001661611
chrX	119921831	125836449	8	7	22.22	20	2.22	1	1.1407096526815	0.312875909660812	4.25196001661611
chrX	125836449	125988115	8	8	22.22	22.86	-0.640000000000001	1	0.96476674963809	0.271670620724362	3.4247996953785
chrX	125988115	140865818	8	7	22.22	20	2.22	1	1.1407096526815	0.312875909660812	4.25196001661611
chrX	140865818	140945578	8	7	22.22	20	2.22	1	1.1407096526815	0.312875909660812	4.25196001661611
chrX	140945578	145066906	8	7	22.22	20	2.22	1	1.1407096526815	0.312875909660812	4.25196001661611
chrX	145066906	145132475	8	7	22.22	20	2.22	1	1.1407096526815	0.312875909660812	4.25196001661611
chrX	145132475	148320653	8	7	22.22	20	2.22	1	1.1407096526815	0.312875909660812	4.25196001661611
chrX	148320653	148338161	8	7	22.22	20	2.22	1	1.1407096526815	0.312875909660812	4.25196001661611
chrX	148338161	152047110	8	7	22.22	20	2.22	1	1.1407096526815	0.312875909660812	4.25196001661611
chrX	152047110	152722780	7	7	19.44	20	-0.559999999999999	1	0.965982865371864	0.252463374935175	3.69539230315072
chrX	152722780	153231181	7	7	19.44	20	-0.559999999999999	1	0.965982865371864	0.252463374935175	3.69539230315072
chrX	153231181	153346661	7	7	19.44	20	-0.559999999999999	1	0.965982865371864	0.252463374935175	3.69539230315072
chrX	153346661	154314060	7	7	19.44	20	-0.559999999999999	1	0.965982865371864	0.252463374935175	3.69539230315072
chrX	154314060	154433901	8	7	22.22	20	2.22	1	1.1407096526815	0.312875909660812	4.25196001661611
chrX	154433901	154505450	7	7	19.44	20	-0.559999999999999	1	0.965982865371864	0.252463374935175	3.69539230315072
chrX	154505450	154752148	7	7	19.44	20	-0.559999999999999	1	0.965982865371864	0.252463374935175	3.69539230315072
chrX	154752148	155270560	7	7	19.44	20	-0.559999999999999	1	0.965982865371864	0.252463374935175	3.69539230315072
chr1	3728424	8490495	1	0	2.78	0	2.78	1	Inf	0.0249284024755085	Inf
chr1	8490495	8704800	2	0	5.56	0	5.56	0.492957746478873	Inf	0.183355473675898	Inf
chr1	8704800	25532279	1	0	2.78	0	2.78	1	Inf	0.0249284024755085	Inf
chr1	25532279	25540843	1	1	2.78	2.86	-0.0800000000000001	1	0.971818977979115	0.0120435103940175	78.422351246068
chr1	25540843	25552210	1	2	2.78	5.71	-2.93	0.614206981016534	0.476293222585017	0.00777852251929019	9.55257413461097
chr1	25552210	25654244	1	4	2.78	11.43	-8.65	0.198663754101507	0.225675982703581	0.00437921880343052	2.44042306854721
chr1	25654244	25662109	1	3	2.78	8.57	-5.79	0.357011635027557	0.309535223935198	0.00565262673830883	4.07954080023825
chr1	25662109	25668249	1	2	2.78	5.71	-2.93	0.614206981016534	0.476293222585017	0.00777852251929019	9.55257413461097
chr1	25668249	34173804	1	0	2.78	0	2.78	1	Inf	0.0249284024755085	Inf
chr1	34173804	35072244	1	0	2.78	0	2.78	1	Inf	0.0249284024755085	Inf
chr1	35072244	35121695	1	1	2.78	2.86	-0.0800000000000001	1	0.971818977979115	0.0120435103940175	78.422351246068
chr1	35121695	35328335	1	0	2.78	0	2.78	1	Inf	0.0249284024755085	Inf
chr1	35328335	43516289	0	0	0	0	0	1	0	0	Inf
chr1	43516289	43613782	0	1	0	2.86	-2.86	0.492957746478873	0	0	37.9171713058099
chr1	43613782	49757876	0	0	0	0	0	1	0	0	Inf
chr1	49757876	49982200	0	1	0	2.86	-2.86	0.492957746478873	0	0	37.9171713058099
chr1	49982200	50151395	0	0	0	0	0	1	0	0	Inf
chr1	50151395	50306324	0	1	0	2.86	-2.86	0.492957746478873	0	0	37.9171713058099
chr1	50306324	50434686	1	1	2.78	2.86	-0.0800000000000001	1	0.971818977979115	0.0120435103940175	78.422351246068
chr1	50434686	50457146	1	0	2.78	0	2.78	1	Inf	0.0249284024755085	Inf
chr1	50457146	65906513	0	0	0	0	0	1	0	0	Inf
chr1	65906513	66063207	1	0	2.78	0	2.78	1	Inf	0.0249284024755085	Inf
chr1	66063207	73008722	0	0	0	0	0	1	0	0	Inf
chr1	73008722	73092629	1	0	2.78	0	2.78	1	Inf	0.0249284024755085	Inf
chr1	73092629	102655932	0	0	0	0	0	1	0	0	Inf
chr1	102655932	102855854	0	1	0	2.86	-2.86	0.492957746478873	0	0	37.9171713058099
chr1	102855854	106007458	0	0	0	0	0	1	0	0	Inf
chr1	106007458	106050750	1	0	2.78	0	2.78	1	Inf	0.0249284024755085	Inf
chr1	106050750	111368243	0	0	0	0	0	1	0	0	Inf
chr1	111368243	111370452	0	2	0	5.71	-5.71	0.23943661971831	0	0	5.15089165288386
chr1	111370452	111372421	0	3	0	8.57	-8.57	0.114513165952235	0	0	2.31044002532908
chr1	111372421	111374823	1	3	2.78	8.57	-5.79	0.357011635027557	0.309535223935198	0.00565262673830883	4.07954080023825
chr1	111374823	111390153	2	3	5.56	8.57	-3.01	0.673707396879656	0.631553326711683	0.0497270173932884	5.89114934397757
chr1	111390153	111393615	2	1	5.56	2.86	2.7	1	1.98123533145014	0.0987851618234858	121.317934765198
chr1	111393615	111394289	2	0	5.56	0	5.56	0.492957746478873	Inf	0.183355473675898	Inf
chr1	111394289	111395391	1	0	2.78	0	2.78	1	Inf	0.0249284024755085	Inf
chr1	111395391	112693006	0	0	0	0	0	1	0	0	Inf
chr1	112693006	112710439	1	1	2.78	2.86	-0.0800000000000001	1	0.971818977979115	0.0120435103940175	78.422351246068
chr1	112710439	112710699	0	1	0	2.86	-2.86	0.492957746478873	0	0	37.9171713058099
chr1	112710699	148916125	0	0	0	0	0	1	0	0	Inf
chr1	148916125	149030666	0	1	0	2.86	-2.86	0.492957746478873	0	0	37.9171713058099
chr1	149030666	149258054	1	1	2.78	2.86	-0.0800000000000001	1	0.971818977979115	0.0120435103940175	78.422351246068
chr1	149258054	149324712	1	0	2.78	0	2.78	1	Inf	0.0249284024755085	Inf
chr1	149324712	152537988	0	0	0	0	0	1	0	0	Inf
chr1	152537988	152538160	1	0	2.78	0	2.78	1	Inf	0.0249284024755085	Inf
chr1	152538160	152545074	1	1	2.78	2.86	-0.0800000000000001	1	0.971818977979115	0.0120435103940175	78.422351246068
chr1	152545074	152547919	1	2	2.78	5.71	-2.93	0.614206981016534	0.476293222585017	0.00777852251929019	9.55257413461097
chr1	152547919	152547986	5	3	13.89	8.57	5.32	0.710101571843079	1.70749109272164	0.302222986488262	11.9414137423611
chr1	152547986	152548103	8	5	22.22	14.29	7.93	0.541386958574459	1.70136832786983	0.42993250371225	7.44708609222215
chr1	152548103	152551554	12	15	33.33	42.86	-9.53	0.468664307498009	0.670523685667713	0.227260718681213	1.94109400780266
chr1	152551554	152552058	13	16	36.11	45.71	-9.6	0.473625930815391	0.675014992600785	0.232590581050327	1.9257511505127
chr1	152552058	152552470	14	17	38.89	48.57	-9.68	0.477086621104776	0.677594516057322	0.236181343535313	1.9132364035232
chr1	152552470	152555617	14	18	38.89	51.43	-12.54	0.344216621786698	0.605369595947266	0.210591111941563	1.70526995813745
chr1	152555617	152586558	14	19	38.89	54.29	-15.4	0.237705448244272	0.540685806328205	0.187383499340014	1.52221387386888
chr1	152586558	152586585	10	17	27.78	48.57	-20.79	0.0897941024044527	0.412577341959014	0.134307067049887	1.21075856860567
chr1	152586585	152588544	8	16	22.22	45.71	-23.49	0.0466149783764657	0.344671988375518	0.104825341134999	1.05709046851772
chr1	152588544	152590536	3	5	8.33	14.29	-5.96	0.478182829317541	0.550092205427806	0.0786435713455224	3.10768609675551
chr1	152590536	152591118	2	4	5.56	11.43	-5.87	0.428987944539397	0.460828217935039	0.0390999346674532	3.47461285179933
chr1	152591118	152591326	1	3	2.78	8.57	-5.79	0.357011635027557	0.309535223935198	0.00565262673830883	4.07954080023825
chr1	152591326	152591500	0	2	0	5.71	-5.71	0.23943661971831	0	0	5.15089165288386
chr1	152591500	152592467	0	1	0	2.86	-2.86	0.492957746478873	0	0	37.9171713058099
chr1	152592467	152752940	0	0	0	0	0	1	0	0	Inf
chr1	152752940	152756480	0	1	0	2.86	-2.86	0.492957746478873	0	0	37.9171713058099
chr1	152756480	152756656	2	3	5.56	8.57	-3.01	0.673707396879656	0.631553326711683	0.0497270173932884	5.89114934397757
chr1	152756656	152757248	3	3	8.33	8.57	-0.24	1	0.970109621724799	0.120772296973932	7.79194689799502
chr1	152757248	152758684	3	4	8.33	11.43	-3.1	0.710101571843079	0.708023732626289	0.0959378536038272	4.55477786002335
chr1	152758684	152778567	4	4	11.11	11.43	-0.32	1	0.969174743411851	0.164949539036862	5.69565612435485
chr1	152778567	152779500	4	3	11.11	8.57	2.54	1	1.32796318548847	0.206420602069668	9.79975833589666
chr1	152779500	152780208	2	1	5.56	2.86	2.7	1	1.98123533145014	0.0987851618234858	121.317934765198
chr1	152780208	152782123	1	1	2.78	2.86	-0.0800000000000001	1	0.971818977979115	0.0120435103940175	78.422351246068
chr1	152782123	152783925	1	0	2.78	0	2.78	1	Inf	0.0249284024755085	Inf
chr1	152783925	196726535	0	0	0	0	0	1	0	0	Inf
chr1	196726535	196788997	0	1	0	2.86	-2.86	0.492957746478873	0	0	37.9171713058099
chr1	196788997	196807290	0	2	0	5.71	-5.71	0.23943661971831	0	0	5.15089165288386
chr1	196807290	196903450	0	1	0	2.86	-2.86	0.492957746478873	0	0	37.9171713058099
chr1	196903450	216848538	0	0	0	0	0	1	0	0	Inf
chr1	216848538	217099710	0	1	0	2.86	-2.86	0.492957746478873	0	0	37.9171713058099
chr1	217099710	234018335	0	0	0	0	0	1	0	0	Inf
chr1	234018335	234133463	1	0	2.78	0	2.78	1	Inf	0.0249284024755085	Inf
chr1	234133463	248703504	0	0	0	0	0	1	0	0	Inf
chr1	248703504	248709643	1	1	2.78	2.86	-0.0800000000000001	1	0.971818977979115	0.0120435103940175	78.422351246068
chr1	248709643	248713930	1	2	2.78	5.71	-2.93	0.614206981016534	0.476293222585017	0.00777852251929019	9.55257413461097
chr1	248713930	248812363	2	2	5.56	5.71	-0.15	1	0.970989459292116	0.0667689241715733	14.12046751773
chr1	248812363	248815731	1	1	2.78	2.86	-0.0800000000000001	1	0.971818977979115	0.0120435103940175	78.422351246068
chr1	248815731	248820741	1	0	2.78	0	2.78	1	Inf	0.0249284024755085	Inf
chr9	9845558	9967325	0	1	0	2.86	-2.86	0.492957746478873	0	0	37.9171713058099
chr9	9967325	17222079	0	0	0	0	0	1	0	0	Inf
chr9	17222079	17321296	0	1	0	2.86	-2.86	0.492957746478873	0	0	37.9171713058099
chr9	17321296	25256535	0	0	0	0	0	1	0	0	Inf
chr9	25256535	25351554	0	1	0	2.86	-2.86	0.492957746478873	0	0	37.9171713058099
chr9	25351554	31366470	0	0	0	0	0	1	0	0	Inf
chr9	31366470	31445701	0	1	0	2.86	-2.86	0.492957746478873	0	0	37.9171713058099
chr9	31445701	43251819	0	0	0	0	0	1	0	0	Inf
chr9	43251819	43457478	0	1	0	2.86	-2.86	0.492957746478873	0	0	37.9171713058099
chr9	43457478	43785628	1	1	2.78	2.86	-0.0800000000000001	1	0.971818977979115	0.0120435103940175	78.422351246068
chr9	43785628	43812373	1	0	2.78	0	2.78	1	Inf	0.0249284024755085	Inf
chr9	43812373	44251041	0	0	0	0	0	1	0	0	Inf
chr9	44251041	44860219	0	1	0	2.86	-2.86	0.492957746478873	0	0	37.9171713058099
chr9	44860219	105763030	0	0	0	0	0	1	0	0	Inf
chr9	105763030	105763250	0	1	0	2.86	-2.86	0.492957746478873	0	0	37.9171713058099
chr9	105763250	105829578	0	2	0	5.71	-5.71	0.23943661971831	0	0	5.15089165288386
chr9	105829578	105833872	0	1	0	2.86	-2.86	0.492957746478873	0	0	37.9171713058099
chr11	4963671	4965743	1	0	2.78	0	2.78	1	Inf	0.0249284024755085	Inf
chr11	4965743	4967313	1	1	2.78	2.86	-0.0800000000000001	1	0.971818977979115	0.0120435103940175	78.422351246068
chr11	4967313	4967386	1	3	2.78	8.57	-5.79	0.357011635027557	0.309535223935198	0.00565262673830883	4.07954080023825
chr11	4967386	4967523	1	5	2.78	14.29	-11.51	0.106534077926351	0.175225708013224	0.00353117624243629	1.69041887822488
chr11	4967523	4976569	1	7	2.78	20	-17.22	0.0278104507843748	0.117307201939552	0.00247214376612191	0.999590863336378
chr11	4976569	4976885	0	7	0	20	-20	0.00505644559715906	0	0	0.601634406026705
chr11	4976885	4977738	0	6	0	17.14	-17.14	0.0113334125453565	0	0	0.757532734092503
chr11	4977738	4980649	0	4	0	11.43	-11.43	0.0538885486834048	0	0	1.41901740229979
chr11	4980649	4983038	0	2	0	5.71	-5.71	0.23943661971831	0	0	5.15089165288386
chr11	4983038	4991698	0	1	0	2.86	-2.86	0.492957746478873	0	0	37.9171713058099
chr11	4991698	5776574	0	0	0	0	0	1	0	0	Inf
chr11	5776574	5777553	1	0	2.78	0	2.78	1	Inf	0.0249284024755085	Inf
chr11	5777553	5780724	1	1	2.78	2.86	-0.0800000000000001	1	0.971818977979115	0.0120435103940175	78.422351246068
chr11	5780724	5809239	1	2	2.78	5.71	-2.93	0.614206981016534	0.476293222585017	0.00777852251929019	9.55257413461097
chr11	5809239	5816258	0	2	0	5.71	-5.71	0.23943661971831	0	0	5.15089165288386
chr11	5816258	5821272	0	1	0	2.86	-2.86	0.492957746478873	0	0	37.9171713058099
chr11	5821272	27005466	0	0	0	0	0	1	0	0	Inf
chr11	27005466	27133370	0	1	0	2.86	-2.86	0.492957746478873	0	0	37.9171713058099
chr11	27133370	27237819	0	1	0	2.86	-2.86	0.492957746478873	0	0	37.9171713058099
chr11	27237819	50282301	0	0	0	0	0	1	0	0	Inf
chr11	50282301	51564440	1	0	2.78	0	2.78	1	Inf	0.0249284024755085	Inf
chr11	51564440	54701633	0	0	0	0	0	1	0	0	Inf
chr11	54701633	55342265	1	0	2.78	0	2.78	1	Inf	0.0249284024755085	Inf
chr11	55342265	55381580	2	0	5.56	0	5.56	0.492957746478873	Inf	0.183355473675898	Inf
chr11	55381580	55460742	2	1	5.56	2.86	2.7	1	1.98123533145014	0.0987851618234858	121.317934765198
chr11	55460742	55463081	1	1	2.78	2.86	-0.0800000000000001	1	0.971818977979115	0.0120435103940175	78.422351246068
chr11	55463081	55629592	1	0	2.78	0	2.78	1	Inf	0.0249284024755085	Inf
chr11	55629592	99512533	0	0	0	0	0	1	0	0	Inf
chr11	99512533	99513359	1	0	2.78	0	2.78	1	Inf	0.0249284024755085	Inf
chr11	99513359	99565256	2	0	5.56	0	5.56	0.492957746478873	Inf	0.183355473675898	Inf
chr11	99565256	99574624	1	0	2.78	0	2.78	1	Inf	0.0249284024755085	Inf
chr12	2240876	2271584	0	1	0	2.86	-2.86	0.492957746478873	0	0	37.9171713058099
chr12	2271584	9613462	0	0	0	0	0	1	0	0	Inf
chr12	9613462	9613968	2	0	5.56	0	5.56	0.492957746478873	Inf	0.183355473675898	Inf
chr12	9613968	9617002	2	1	5.56	2.86	2.7	1	1.98123533145014	0.0987851618234858	121.317934765198
chr12	9617002	9618119	2	3	5.56	8.57	-3.01	0.673707396879656	0.631553326711683	0.0497270173932884	5.89114934397757
chr12	9618119	9619443	3	5	8.33	14.29	-5.96	0.478182829317541	0.550092205427806	0.0786435713455224	3.10768609675551
chr12	9619443	9619901	4	6	11.11	17.14	-6.03	0.51407501566078	0.608461808286978	0.114326714584535	2.86405723890282
chr12	9619901	9739667	4	7	11.11	20	-8.89	0.34337537245028	0.504868752083841	0.0977221910719268	2.23498815674569
chr12	9739667	9739941	2	7	5.56	20	-14.44	0.0846954637524141	0.239858442011533	0.022593624213122	1.39517578162037
chr12	9739941	9740337	2	6	5.56	17.14	-11.58	0.151388237577012	0.289141503289744	0.0265872184557245	1.77807878564237
chr12	9740337	9741822	2	4	5.56	11.43	-5.87	0.428987944539397	0.460828217935039	0.0390999346674532	3.47461285179933
chr12	9741822	9743406	1	2	2.78	5.71	-2.93	0.614206981016534	0.476293222585017	0.00777852251929019	9.55257413461097
chr12	9743406	9744210	0	1	0	2.86	-2.86	0.492957746478873	0	0	37.9171713058099
chr12	9744210	11494375	0	0	0	0	0	1	0	0	Inf
chr12	11494375	11547799	0	1	0	2.86	-2.86	0.492957746478873	0	0	37.9171713058099
chr12	11547799	33294566	0	0	0	0	0	1	0	0	Inf
chr12	33294566	33326710	0	1	0	2.86	-2.86	0.492957746478873	0	0	37.9171713058099
chr12	33326710	52276469	0	0	0	0	0	1	0	0	Inf
chr12	52276469	52464881	1	0	2.78	0	2.78	1	Inf	0.0249284024755085	Inf
chr12	52464881	99775937	0	0	0	0	0	1	0	0	Inf
chr12	99775937	99805707	2	0	5.56	0	5.56	0.492957746478873	Inf	0.183355473675898	Inf
chr22	25662835	25840253	1	0	2.78	0	2.78	1	Inf	0.0249284024755085	Inf
chr22	25840253	25907233	2	0	5.56	0	5.56	0.492957746478873	Inf	0.183355473675898	Inf
chr22	25907233	25922345	1	0	2.78	0	2.78	1	Inf	0.0249284024755085	Inf
chr22	25922345	33961404	0	0	0	0	0	1	0	0	Inf
chr22	33961404	34239166	0	1	0	2.86	-2.86	0.492957746478873	0	0	37.9171713058099
chr22	34239166	34591002	0	0	0	0	0	1	0	0	Inf
chr22	34591002	34852662	1	0	2.78	0	2.78	1	Inf	0.0249284024755085	Inf
chr14	24412675	24489015	0	1	0	2.86	-2.86	0.492957746478873	0	0	37.9171713058099
chr14	24489015	67135915	0	0	0	0	0	1	0	0	Inf
chr14	67135915	67352509	1	0	2.78	0	2.78	1	Inf	0.0249284024755085	Inf
chr14	67352509	68412117	0	0	0	0	0	1	0	0	Inf
chr14	68412117	69031437	0	1	0	2.86	-2.86	0.492957746478873	0	0	37.9171713058099
chr14	69031437	86456269	0	0	0	0	0	1	0	0	Inf
chr14	86456269	86503215	1	0	2.78	0	2.78	1	Inf	0.0249284024755085	Inf
chr14	86503215	106821240	0	0	0	0	0	1	0	0	Inf
chr14	106821240	106826014	1	0	2.78	0	2.78	1	Inf	0.0249284024755085	Inf
chr14	106826014	106827388	2	0	5.56	0	5.56	0.492957746478873	Inf	0.183355473675898	Inf
chr14	106827388	106885861	3	0	8.33	0	8.33	0.23943661971831	Inf	0.408425449172773	Inf
chr14	106885861	106895307	3	1	8.33	2.86	5.47	0.614206981016534	3.04590627209325	0.231100354169514	166.793577353391
chr14	106895307	106920590	4	1	11.11	2.86	8.25	0.357011635027557	4.17394926034984	0.385996925369264	215.088023213298
chr14	106920590	106932825	3	0	8.33	0	8.33	0.23943661971831	Inf	0.408425449172773	Inf
chr14	106932825	106940715	2	0	5.56	0	5.56	0.492957746478873	Inf	0.183355473675898	Inf
chr14	106940715	106946201	1	0	2.78	0	2.78	1	Inf	0.0249284024755085	Inf
chr20	14601109	14666479	0	1	0	2.86	-2.86	0.492957746478873	0	0	37.9171713058099
chr20	14666479	14718194	1	1	2.78	2.86	-0.0800000000000001	1	0.971818977979115	0.0120435103940175	78.422351246068
chr20	14718194	14770187	2	1	5.56	2.86	2.7	1	1.98123533145014	0.0987851618234858	121.317934765198
chr20	14770187	14823576	2	2	5.56	5.71	-0.15	1	0.970989459292116	0.0667689241715733	14.12046751773
chr20	14823576	14827197	2	1	5.56	2.86	2.7	1	1.98123533145014	0.0987851618234858	121.317934765198
chr20	14827197	14900316	2	0	5.56	0	5.56	0.492957746478873	Inf	0.183355473675898	Inf
chr20	14900316	15025549	2	1	5.56	2.86	2.7	1	1.98123533145014	0.0987851618234858	121.317934765198
chr20	15025549	15157942	2	0	5.56	0	5.56	0.492957746478873	Inf	0.183355473675898	Inf
chr20	15157942	15447117	1	0	2.78	0	2.78	1	Inf	0.0249284024755085	Inf
chr20	15447117	20199938	0	0	0	0	0	1	0	0	Inf
chr20	20199938	20300684	1	0	2.78	0	2.78	1	Inf	0.0249284024755085	Inf
chr20	20300684	52643667	0	0	0	0	0	1	0	0	Inf
chr20	52643667	52646344	1	0	2.78	0	2.78	1	Inf	0.0249284024755085	Inf
chr20	52646344	52670767	1	1	2.78	2.86	-0.0800000000000001	1	0.971818977979115	0.0120435103940175	78.422351246068
chr20	52670767	52676171	0	1	0	2.86	-2.86	0.492957746478873	0	0	37.9171713058099
chr5	8702387	8748430	2	1	5.56	2.86	2.7	1	1.98123533145014	0.0987851618234858	121.317934765198
chr5	8748430	8750841	1	1	2.78	2.86	-0.0800000000000001	1	0.971818977979115	0.0120435103940175	78.422351246068
chr5	8750841	11766401	0	0	0	0	0	1	0	0	Inf
chr5	11766401	11825080	0	1	0	2.86	-2.86	0.492957746478873	0	0	37.9171713058099
chr5	11825080	80808259	0	0	0	0	0	1	0	0	Inf
chr5	80808259	80991689	1	0	2.78	0	2.78	1	Inf	0.0249284024755085	Inf
chr5	80991689	83776107	0	0	0	0	0	1	0	0	Inf
chr5	83776107	83914339	1	1	2.78	2.86	-0.0800000000000001	1	0.971818977979115	0.0120435103940175	78.422351246068
chr5	83914339	83959544	0	1	0	2.86	-2.86	0.492957746478873	0	0	37.9171713058099
chr5	83959544	97043312	0	0	0	0	0	1	0	0	Inf
chr5	97043312	97044362	0	1	0	2.86	-2.86	0.492957746478873	0	0	37.9171713058099
chr5	97044362	97046793	1	1	2.78	2.86	-0.0800000000000001	1	0.971818977979115	0.0120435103940175	78.422351246068
chr5	97046793	97123087	2	1	5.56	2.86	2.7	1	1.98123533145014	0.0987851618234858	121.317934765198
chr5	97123087	97132945	0	1	0	2.86	-2.86	0.492957746478873	0	0	37.9171713058099
chr5	97132945	99729964	0	0	0	0	0	1	0	0	Inf
chr5	99729964	99845885	0	1	0	2.86	-2.86	0.492957746478873	0	0	37.9171713058099
chr5	99845885	100957893	0	0	0	0	0	1	0	0	Inf
chr5	100957893	101027665	0	1	0	2.86	-2.86	0.492957746478873	0	0	37.9171713058099
chr5	101027665	107614055	0	0	0	0	0	1	0	0	Inf
chr5	107614055	107720781	0	1	0	2.86	-2.86	0.492957746478873	0	0	37.9171713058099
chr5	107720781	144574152	0	0	0	0	0	1	0	0	Inf
chr5	144574152	144828015	0	1	0	2.86	-2.86	0.492957746478873	0	0	37.9171713058099
chr5	144828015	180329424	0	0	0	0	0	1	0	0	Inf
chr5	180329424	180359823	1	0	2.78	0	2.78	1	Inf	0.0249284024755085	Inf
chr5	180359823	180450039	1	1	2.78	2.86	-0.0800000000000001	1	0.971818977979115	0.0120435103940175	78.422351246068
chr5	180450039	180458576	0	1	0	2.86	-2.86	0.492957746478873	0	0	37.9171713058099
chr13	46378387	46640146	1	0	2.78	0	2.78	1	Inf	0.0249284024755085	Inf
chr13	46640146	48197435	0	0	0	0	0	1	0	0	Inf
chr13	48197435	48326657	1	0	2.78	0	2.78	1	Inf	0.0249284024755085	Inf
chr13	48326657	48580245	1	0	2.78	0	2.78	1	Inf	0.0249284024755085	Inf
