# Supplementary material for: 1p36 deletion is a marker for tumour dissemination in microsatellite stable stage II-III colon cancer
Source: BMC Cancer. 2014 Nov 24;14:872. doi: 10.1186/1471-2407-14-872 (PMC4251789; doi:10.1186/1471-2407-14-872)
Supplement: Supplementary file 1 — Additional file 1: This file includes supplementary figures, genome-wide copy number estimates and statistics. (ZIP 5 MB) [file 12885_2014_5046_MOESM1_ESM.zip › Supplementary Data/MSS statistics Stage II-III/LOH.Recurrence (SII&SIII excl MSI-H).No recurrence (SII&SIII excl MSI-H).txt]

Chromosome	Start (hg19)	End (hg19)	Observations in G1	Observations in G2	Frequency G1 (%)	Frequency G2 (%)	Frequency difference	Fisher's Exact test p-value	Odds Ratio	Lower 95% CI	Upper 95% CI
chr1	0	1282669	9	7	25	20	5	0.777546082716202	1.32793707789714	0.377809554626409	4.85135331187168
chr1	1282669	1296586	9	8	25	22.86	2.14	1	1.12313487070713	0.328292330420456	3.90558952891993
chr1	1296586	2502180	9	9	25	25.71	-0.710000000000001	1	0.9634604512455	0.2875221648459	3.22688255060175
chr1	2502180	3728424	10	9	27.78	25.71	2.07	1	1.10946299292846	0.340902421822244	3.65558608156431
chr1	3728424	4063538	11	9	30.56	25.71	4.85	0.792946151501063	1.26681503559998	0.398304828969311	4.1198837190014
chr1	4063538	4509384	11	9	30.56	25.71	4.85	0.792946151501063	1.26681503559998	0.398304828969311	4.1198837190014
chr1	4509384	4585274	12	9	33.33	25.71	7.62	0.604715380138393	1.43695034830888	0.460173533797906	4.62539239653499
chr1	4585274	5960887	13	9	36.11	25.71	10.4	0.44324290470473	1.62153282292859	0.526918718762346	5.1791939864493
chr1	5960887	6545000	13	9	36.11	25.71	10.4	0.44324290470473	1.62153282292859	0.526918718762346	5.1791939864493
chr1	6545000	8160476	13	9	36.11	25.71	10.4	0.44324290470473	1.62153282292859	0.526918718762346	5.1791939864493
chr1	8160476	8490495	13	9	36.11	25.71	10.4	0.44324290470473	1.62153282292859	0.526918718762346	5.1791939864493
chr1	8490495	8704800	13	9	36.11	25.71	10.4	0.44324290470473	1.62153282292859	0.526918718762346	5.1791939864493
chr1	8704800	9355434	13	9	36.11	25.71	10.4	0.44324290470473	1.62153282292859	0.526918718762346	5.1791939864493
chr1	9355434	10889248	13	8	36.11	22.86	13.25	0.299711815430363	1.89025474062481	0.600989870914551	6.27344400260832
chr1	10889248	11069331	13	8	36.11	22.86	13.25	0.299711815430363	1.89025474062481	0.600989870914551	6.27344400260832
chr1	11069331	11131044	13	8	36.11	22.86	13.25	0.299711815430363	1.89025474062481	0.600989870914551	6.27344400260832
chr1	11131044	11133117	14	8	38.89	22.86	16.03	0.200344138240417	2.1244979650205	0.683257601418856	7.01111290477276
chr1	11133117	12840752	14	8	38.89	22.86	16.03	0.200344138240417	2.1244979650205	0.683257601418856	7.01111290477276
chr1	12840752	13489404	14	7	38.89	20	18.89	0.118720689120103	2.51174042620813	0.785259994182633	8.71731689999219
chr1	13489404	14397977	14	8	38.89	22.86	16.03	0.200344138240417	2.1244979650205	0.683257601418856	7.01111290477276
chr1	14397977	14445618	14	8	38.89	22.86	16.03	0.200344138240417	2.1244979650205	0.683257601418856	7.01111290477276
chr1	14445618	14500729	14	8	38.89	22.86	16.03	0.200344138240417	2.1244979650205	0.683257601418856	7.01111290477276
chr1	14500729	14507118	14	8	38.89	22.86	16.03	0.200344138240417	2.1244979650205	0.683257601418856	7.01111290477276
chr1	14507118	16829505	14	8	38.89	22.86	16.03	0.200344138240417	2.1244979650205	0.683257601418856	7.01111290477276
chr1	16829505	16895445	14	7	38.89	20	18.89	0.118720689120103	2.51174042620813	0.785259994182633	8.71731689999219
chr1	16895445	16969763	14	7	38.89	20	18.89	0.118720689120103	2.51174042620813	0.785259994182633	8.71731689999219
chr1	16969763	17082502	14	8	38.89	22.86	16.03	0.200344138240417	2.1244979650205	0.683257601418856	7.01111290477276
chr1	17082502	17792373	14	8	38.89	22.86	16.03	0.200344138240417	2.1244979650205	0.683257601418856	7.01111290477276
chr1	17792373	20052433	15	8	41.67	22.86	18.81	0.128515503014541	2.3805355268375	0.772457734286712	7.82277744878939
chr1	20052433	20503446	15	9	41.67	25.71	15.96	0.21093112529185	2.0422993964934	0.677427184762665	6.4586612431373
chr1	20503446	23347151	15	9	41.67	25.71	15.96	0.21093112529185	2.0422993964934	0.677427184762665	6.4586612431373
chr1	23347151	24903069	15	9	41.67	25.71	15.96	0.21093112529185	2.0422993964934	0.677427184762665	6.4586612431373
chr1	24903069	25530550	14	9	38.89	25.71	13.18	0.312077570814001	1.82259315016678	0.599114295610719	5.78643543342495
chr1	25530550	25532279	15	9	41.67	25.71	15.96	0.21093112529185	2.0422993964934	0.677427184762665	6.4586612431373
chr1	25532279	25540843	15	11	41.67	31.43	10.24	0.462075597471319	1.54864583192569	0.529612727627904	4.6437371868651
chr1	25540843	25552210	15	11	41.67	31.43	10.24	0.462075597471319	1.54864583192569	0.529612727627904	4.6437371868651
chr1	25552210	25554856	15	12	41.67	34.29	7.38	0.62679334813856	1.3629684924515	0.470925014572082	4.01193362176283
chr1	25554856	25557631	15	13	41.67	37.14	4.53	0.809249933493041	1.20555824050319	0.419760480633807	3.49698435232602
chr1	25557631	25654244	15	14	41.67	40	1.67	1	1.07037789190088	0.374732608676248	3.06952877348761
chr1	25654244	25662109	14	12	38.89	34.29	4.6	0.806485439775549	1.21628093686709	0.41640589991807	3.5947247417177
chr1	25662109	25668249	14	12	38.89	34.29	4.6	0.806485439775549	1.21628093686709	0.41640589991807	3.5947247417177
chr1	25668249	25675619	14	11	38.89	31.43	7.46	0.621033986227117	1.38199170969026	0.468307773878848	4.16099224524137
chr1	25675619	25678369	14	10	38.89	28.57	10.32	0.453682594545013	1.58045440961185	0.528489160479895	4.87086725763075
chr1	25678369	26364487	14	9	38.89	25.71	13.18	0.312077570814001	1.82259315016678	0.599114295610719	5.78643543342495
chr1	26364487	26597115	14	9	38.89	25.71	13.18	0.312077570814001	1.82259315016678	0.599114295610719	5.78643543342495
chr1	26597115	26805030	14	9	38.89	25.71	13.18	0.312077570814001	1.82259315016678	0.599114295610719	5.78643543342495
chr1	26805030	26909715	14	10	38.89	28.57	10.32	0.453682594545013	1.58045440961185	0.528489160479895	4.87086725763075
chr1	26909715	27514462	14	10	38.89	28.57	10.32	0.453682594545013	1.58045440961185	0.528489160479895	4.87086725763075
chr1	27514462	28813549	13	10	36.11	28.57	7.54	0.613757838762678	1.4061447399037	0.464753309719269	4.35967744784751
chr1	28813549	29518176	13	9	36.11	25.71	10.4	0.44324290470473	1.62153282292859	0.526918718762346	5.1791939864493
chr1	29518176	30676595	13	8	36.11	22.86	13.25	0.299711815430363	1.89025474062481	0.600989870914551	6.27344400260832
chr1	30676595	31216359	12	8	33.33	22.86	10.47	0.430427628876662	1.67504000830683	0.524963422148242	5.60208946036674
chr1	31216359	31328384	13	8	36.11	22.86	13.25	0.299711815430363	1.89025474062481	0.600989870914551	6.27344400260832
chr1	31328384	32037644	12	8	33.33	22.86	10.47	0.430427628876662	1.67504000830683	0.524963422148242	5.60208946036674
chr1	32037644	32071342	11	8	30.56	22.86	7.7	0.593560964057642	1.47672489741886	0.454533284071371	4.98876012825068
chr1	32071342	32895256	11	8	30.56	22.86	7.7	0.593560964057642	1.47672489741886	0.454533284071371	4.98876012825068
chr1	32895256	33301091	12	8	33.33	22.86	10.47	0.430427628876662	1.67504000830683	0.524963422148242	5.60208946036674
chr1	33301091	33678080	12	8	33.33	22.86	10.47	0.430427628876662	1.67504000830683	0.524963422148242	5.60208946036674
chr1	33678080	34173804	11	8	30.56	22.86	7.7	0.593560964057642	1.47672489741886	0.454533284071371	4.98876012825068
chr1	34173804	34255575	11	8	30.56	22.86	7.7	0.593560964057642	1.47672489741886	0.454533284071371	4.98876012825068
chr1	34255575	34350569	10	8	27.78	22.86	4.92	0.786084717925075	1.29330859928208	0.389086339321804	4.42533288699388
chr1	34350569	34868622	10	8	27.78	22.86	4.92	0.786084717925075	1.29330859928208	0.389086339321804	4.42533288699388
chr1	34868622	34996580	9	8	25	22.86	2.14	1	1.12313487070713	0.328292330420456	3.90558952891993
chr1	34996580	35044317	8	8	22.22	22.86	-0.640000000000001	1	0.96476674963809	0.271670620724362	3.4247996953785
chr1	35044317	35048145	9	8	25	22.86	2.14	1	1.12313487070713	0.328292330420456	3.90558952891993
chr1	35048145	35072244	9	8	25	22.86	2.14	1	1.12313487070713	0.328292330420456	3.90558952891993
chr1	35072244	35109386	9	9	25	25.71	-0.710000000000001	1	0.9634604512455	0.2875221648459	3.22688255060175
chr1	35109386	35116045	8	9	22.22	25.71	-3.49	0.786084717925075	0.827635773228269	0.237858650538394	2.83108853898939
chr1	35116045	35121695	8	9	22.22	25.71	-3.49	0.786084717925075	0.827635773228269	0.237858650538394	2.83108853898939
chr1	35121695	35328335	8	8	22.22	22.86	-0.640000000000001	1	0.96476674963809	0.271670620724362	3.4247996953785
chr1	35328335	35369153	8	8	22.22	22.86	-0.640000000000001	1	0.96476674963809	0.271670620724362	3.4247996953785
chr1	35369153	36529749	9	8	25	22.86	2.14	1	1.12313487070713	0.328292330420456	3.90558952891993
chr1	36529749	36567789	8	8	22.22	22.86	-0.640000000000001	1	0.96476674963809	0.271670620724362	3.4247996953785
chr1	36567789	36789079	7	8	19.44	22.86	-3.42	0.777546082716202	0.817015677174043	0.219109695190455	2.97832645583434
chr1	36789079	36916203	7	7	19.44	20	-0.559999999999999	1	0.965982865371864	0.252463374935175	3.69539230315072
chr1	36916203	39067670	6	7	16.67	20	-3.33	0.766806928088708	0.802522994801141	0.196426305412446	3.17616940117966
chr1	39067670	39582716	6	6	16.67	17.14	-0.469999999999999	1	0.967117825865835	0.229054690702664	4.08239536116235
chr1	39582716	39787718	6	7	16.67	20	-3.33	0.766806928088708	0.802522994801141	0.196426305412446	3.17616940117966
chr1	39787718	42404443	6	7	16.67	20	-3.33	0.766806928088708	0.802522994801141	0.196426305412446	3.17616940117966
chr1	42404443	42551075	7	7	19.44	20	-0.559999999999999	1	0.965982865371864	0.252463374935175	3.69539230315072
chr1	42551075	43105494	6	7	16.67	20	-3.33	0.766806928088708	0.802522994801141	0.196426305412446	3.17616940117966
chr1	43105494	43516289	6	6	16.67	17.14	-0.469999999999999	1	0.967117825865835	0.229054690702664	4.08239536116235
chr1	43516289	43527640	6	7	16.67	20	-3.33	0.766806928088708	0.802522994801141	0.196426305412446	3.17616940117966
chr1	43527640	43613782	6	7	16.67	20	-3.33	0.766806928088708	0.802522994801141	0.196426305412446	3.17616940117966
chr1	43613782	45064782	6	6	16.67	17.14	-0.469999999999999	1	0.967117825865835	0.229054690702664	4.08239536116235
chr1	45064782	45801102	6	7	16.67	20	-3.33	0.766806928088708	0.802522994801141	0.196426305412446	3.17616940117966
chr1	45801102	45894584	6	7	16.67	20	-3.33	0.766806928088708	0.802522994801141	0.196426305412446	3.17616940117966
chr1	45894584	46035615	7	7	19.44	20	-0.559999999999999	1	0.965982865371864	0.252463374935175	3.69539230315072
chr1	46035615	46111944	7	7	19.44	20	-0.559999999999999	1	0.965982865371864	0.252463374935175	3.69539230315072
chr1	46111944	46245317	7	7	19.44	20	-0.559999999999999	1	0.965982865371864	0.252463374935175	3.69539230315072
chr1	46245317	46546873	7	7	19.44	20	-0.559999999999999	1	0.965982865371864	0.252463374935175	3.69539230315072
chr1	46546873	46606982	7	7	19.44	20	-0.559999999999999	1	0.965982865371864	0.252463374935175	3.69539230315072
chr1	46606982	46608589	7	7	19.44	20	-0.559999999999999	1	0.965982865371864	0.252463374935175	3.69539230315072
chr1	46608589	47099694	6	7	16.67	20	-3.33	0.766806928088708	0.802522994801141	0.196426305412446	3.17616940117966
chr1	47099694	47221072	6	7	16.67	20	-3.33	0.766806928088708	0.802522994801141	0.196426305412446	3.17616940117966
chr1	47221072	47261654	7	7	19.44	20	-0.559999999999999	1	0.965982865371864	0.252463374935175	3.69539230315072
chr1	47261654	48047691	7	6	19.44	17.14	2.3	1	1.16413699583994	0.294095217073013	4.7546020430972
chr1	48047691	48759946	6	6	16.67	17.14	-0.469999999999999	1	0.967117825865835	0.229054690702664	4.08239536116235
chr1	48759946	48788272	6	6	16.67	17.14	-0.469999999999999	1	0.967117825865835	0.229054690702664	4.08239536116235
chr1	48788272	49021323	6	6	16.67	17.14	-0.469999999999999	1	0.967117825865835	0.229054690702664	4.08239536116235
chr1	49021323	49051336	6	6	16.67	17.14	-0.469999999999999	1	0.967117825865835	0.229054690702664	4.08239536116235
chr1	49051336	49124871	7	6	19.44	17.14	2.3	1	1.16413699583994	0.294095217073013	4.7546020430972
chr1	49124871	49430907	7	6	19.44	17.14	2.3	1	1.16413699583994	0.294095217073013	4.7546020430972
chr1	49430907	49757876	6	6	16.67	17.14	-0.469999999999999	1	0.967117825865835	0.229054690702664	4.08239536116235
chr1	49757876	49982200	6	6	16.67	17.14	-0.469999999999999	1	0.967117825865835	0.229054690702664	4.08239536116235
chr1	49982200	50151395	6	6	16.67	17.14	-0.469999999999999	1	0.967117825865835	0.229054690702664	4.08239536116235
chr1	50151395	50238748	6	6	16.67	17.14	-0.469999999999999	1	0.967117825865835	0.229054690702664	4.08239536116235
chr1	50238748	50306324	6	7	16.67	20	-3.33	0.766806928088708	0.802522994801141	0.196426305412446	3.17616940117966
chr1	50306324	50387962	7	7	19.44	20	-0.559999999999999	1	0.965982865371864	0.252463374935175	3.69539230315072
chr1	50387962	50434686	7	6	19.44	17.14	2.3	1	1.16413699583994	0.294095217073013	4.7546020430972
chr1	50434686	50457146	7	6	19.44	17.14	2.3	1	1.16413699583994	0.294095217073013	4.7546020430972
chr1	50457146	50709469	6	6	16.67	17.14	-0.469999999999999	1	0.967117825865835	0.229054690702664	4.08239536116235
chr1	50709469	50908175	6	6	16.67	17.14	-0.469999999999999	1	0.967117825865835	0.229054690702664	4.08239536116235
chr1	50908175	51000765	6	7	16.67	20	-3.33	0.766806928088708	0.802522994801141	0.196426305412446	3.17616940117966
chr1	51000765	51028699	7	7	19.44	20	-0.559999999999999	1	0.965982865371864	0.252463374935175	3.69539230315072
chr1	51028699	51137259	7	7	19.44	20	-0.559999999999999	1	0.965982865371864	0.252463374935175	3.69539230315072
chr1	51137259	51640515	7	6	19.44	17.14	2.3	1	1.16413699583994	0.294095217073013	4.7546020430972
chr1	51640515	51675643	7	6	19.44	17.14	2.3	1	1.16413699583994	0.294095217073013	4.7546020430972
chr1	51675643	53021287	7	6	19.44	17.14	2.3	1	1.16413699583994	0.294095217073013	4.7546020430972
chr1	53021287	53041459	6	6	16.67	17.14	-0.469999999999999	1	0.967117825865835	0.229054690702664	4.08239536116235
chr1	53041459	53120254	6	6	16.67	17.14	-0.469999999999999	1	0.967117825865835	0.229054690702664	4.08239536116235
chr1	53120254	53145143	6	6	16.67	17.14	-0.469999999999999	1	0.967117825865835	0.229054690702664	4.08239536116235
chr1	53145143	53193812	7	6	19.44	17.14	2.3	1	1.16413699583994	0.294095217073013	4.7546020430972
chr1	53193812	53484494	7	7	19.44	20	-0.559999999999999	1	0.965982865371864	0.252463374935175	3.69539230315072
chr1	53484494	53493136	7	6	19.44	17.14	2.3	1	1.16413699583994	0.294095217073013	4.7546020430972
chr1	53493136	55335478	6	6	16.67	17.14	-0.469999999999999	1	0.967117825865835	0.229054690702664	4.08239536116235
chr1	55335478	55453248	6	6	16.67	17.14	-0.469999999999999	1	0.967117825865835	0.229054690702664	4.08239536116235
chr1	55453248	55784962	6	6	16.67	17.14	-0.469999999999999	1	0.967117825865835	0.229054690702664	4.08239536116235
chr1	55784962	55820181	6	6	16.67	17.14	-0.469999999999999	1	0.967117825865835	0.229054690702664	4.08239536116235
chr1	55820181	55835711	6	6	16.67	17.14	-0.469999999999999	1	0.967117825865835	0.229054690702664	4.08239536116235
chr1	55835711	56033912	6	7	16.67	20	-3.33	0.766806928088708	0.802522994801141	0.196426305412446	3.17616940117966
chr1	56033912	56635155	6	8	16.67	22.86	-6.19	0.562762990166328	0.678758857286803	0.170296741406061	2.56226650354404
chr1	56635155	56762576	6	7	16.67	20	-3.33	0.766806928088708	0.802522994801141	0.196426305412446	3.17616940117966
chr1	56762576	57283593	6	6	16.67	17.14	-0.469999999999999	1	0.967117825865835	0.229054690702664	4.08239536116235
chr1	57283593	57874457	6	6	16.67	17.14	-0.469999999999999	1	0.967117825865835	0.229054690702664	4.08239536116235
chr1	57874457	58185343	6	7	16.67	20	-3.33	0.766806928088708	0.802522994801141	0.196426305412446	3.17616940117966
chr1	58185343	58359097	7	7	19.44	20	-0.559999999999999	1	0.965982865371864	0.252463374935175	3.69539230315072
chr1	58359097	58380698	6	7	16.67	20	-3.33	0.766806928088708	0.802522994801141	0.196426305412446	3.17616940117966
chr1	58380698	58434027	6	7	16.67	20	-3.33	0.766806928088708	0.802522994801141	0.196426305412446	3.17616940117966
chr1	58434027	58456840	7	7	19.44	20	-0.559999999999999	1	0.965982865371864	0.252463374935175	3.69539230315072
chr1	58456840	58522437	7	7	19.44	20	-0.559999999999999	1	0.965982865371864	0.252463374935175	3.69539230315072
chr1	58522437	59416988	6	7	16.67	20	-3.33	0.766806928088708	0.802522994801141	0.196426305412446	3.17616940117966
chr1	59416988	59910861	6	6	16.67	17.14	-0.469999999999999	1	0.967117825865835	0.229054690702664	4.08239536116235
chr1	59910861	62680136	6	6	16.67	17.14	-0.469999999999999	1	0.967117825865835	0.229054690702664	4.08239536116235
chr1	62680136	62765525	6	6	16.67	17.14	-0.469999999999999	1	0.967117825865835	0.229054690702664	4.08239536116235
chr1	62765525	64085696	6	6	16.67	17.14	-0.469999999999999	1	0.967117825865835	0.229054690702664	4.08239536116235
chr1	64085696	64189965	6	7	16.67	20	-3.33	0.766806928088708	0.802522994801141	0.196426305412446	3.17616940117966
chr1	64189965	64554974	6	6	16.67	17.14	-0.469999999999999	1	0.967117825865835	0.229054690702664	4.08239536116235
chr1	64554974	64692395	6	6	16.67	17.14	-0.469999999999999	1	0.967117825865835	0.229054690702664	4.08239536116235
chr1	64692395	64956148	6	6	16.67	17.14	-0.469999999999999	1	0.967117825865835	0.229054690702664	4.08239536116235
chr1	64956148	65103454	7	6	19.44	17.14	2.3	1	1.16413699583994	0.294095217073013	4.7546020430972
chr1	65103454	65173281	6	6	16.67	17.14	-0.469999999999999	1	0.967117825865835	0.229054690702664	4.08239536116235
chr1	65173281	65272687	7	6	19.44	17.14	2.3	1	1.16413699583994	0.294095217073013	4.7546020430972
chr1	65272687	65420978	7	7	19.44	20	-0.559999999999999	1	0.965982865371864	0.252463374935175	3.69539230315072
chr1	65420978	65464905	8	7	22.22	20	2.22	1	1.1407096526815	0.312875909660812	4.25196001661611
chr1	65464905	65573138	8	6	22.22	17.14	5.08	0.766806928088708	1.37469005844573	0.36418014961038	5.47523693433706
chr1	65573138	65589663	8	6	22.22	17.14	5.08	0.766806928088708	1.37469005844573	0.36418014961038	5.47523693433706
chr1	65589663	65696242	9	6	25	17.14	7.86	0.562762990166328	1.60032731582389	0.439480484914476	6.25183157324592
chr1	65696242	65698670	8	6	22.22	17.14	5.08	0.766806928088708	1.37469005844573	0.36418014961038	5.47523693433706
chr1	65698670	65728404	8	7	22.22	20	2.22	1	1.1407096526815	0.312875909660812	4.25196001661611
chr1	65728404	65828490	8	7	22.22	20	2.22	1	1.1407096526815	0.312875909660812	4.25196001661611
chr1	65828490	65906513	9	7	25	20	5	0.777546082716202	1.32793707789714	0.377809554626409	4.85135331187168
chr1	65906513	65907617	9	7	25	20	5	0.777546082716202	1.32793707789714	0.377809554626409	4.85135331187168
chr1	65907617	66063207	9	7	25	20	5	0.777546082716202	1.32793707789714	0.377809554626409	4.85135331187168
chr1	66063207	66224015	9	7	25	20	5	0.777546082716202	1.32793707789714	0.377809554626409	4.85135331187168
chr1	66224015	66369389	9	7	25	20	5	0.777546082716202	1.32793707789714	0.377809554626409	4.85135331187168
chr1	66369389	66585810	8	7	22.22	20	2.22	1	1.1407096526815	0.312875909660812	4.25196001661611
chr1	66585810	66687749	8	7	22.22	20	2.22	1	1.1407096526815	0.312875909660812	4.25196001661611
chr1	66687749	66796929	8	6	22.22	17.14	5.08	0.766806928088708	1.37469005844573	0.36418014961038	5.47523693433706
chr1	66796929	66819193	8	7	22.22	20	2.22	1	1.1407096526815	0.312875909660812	4.25196001661611
chr1	66819193	66935193	7	7	19.44	20	-0.559999999999999	1	0.965982865371864	0.252463374935175	3.69539230315072
chr1	66935193	66936221	8	7	22.22	20	2.22	1	1.1407096526815	0.312875909660812	4.25196001661611
chr1	66936221	66976937	8	7	22.22	20	2.22	1	1.1407096526815	0.312875909660812	4.25196001661611
chr1	66976937	67010473	8	8	22.22	22.86	-0.640000000000001	1	0.96476674963809	0.271670620724362	3.4247996953785
chr1	67010473	67192740	7	8	19.44	22.86	-3.42	0.777546082716202	0.817015677174043	0.219109695190455	2.97832645583434
chr1	67192740	67265105	7	7	19.44	20	-0.559999999999999	1	0.965982865371864	0.252463374935175	3.69539230315072
chr1	67265105	68504976	7	6	19.44	17.14	2.3	1	1.16413699583994	0.294095217073013	4.7546020430972
chr1	68504976	69102086	7	6	19.44	17.14	2.3	1	1.16413699583994	0.294095217073013	4.7546020430972
chr1	69102086	70232225	7	6	19.44	17.14	2.3	1	1.16413699583994	0.294095217073013	4.7546020430972
chr1	70232225	70992124	7	6	19.44	17.14	2.3	1	1.16413699583994	0.294095217073013	4.7546020430972
chr1	70992124	71049650	7	5	19.44	14.29	5.15	0.753054516155478	1.44075614958209	0.347569630820769	6.45915874166681
chr1	71049650	71153212	7	6	19.44	17.14	2.3	1	1.16413699583994	0.294095217073013	4.7546020430972
chr1	71153212	71413469	8	6	22.22	17.14	5.08	0.766806928088708	1.37469005844573	0.36418014961038	5.47523693433706
chr1	71413469	71877275	8	6	22.22	17.14	5.08	0.766806928088708	1.37469005844573	0.36418014961038	5.47523693433706
chr1	71877275	72273331	8	7	22.22	20	2.22	1	1.1407096526815	0.312875909660812	4.25196001661611
chr1	72273331	72380161	7	7	19.44	20	-0.559999999999999	1	0.965982865371864	0.252463374935175	3.69539230315072
chr1	72380161	72692965	8	7	22.22	20	2.22	1	1.1407096526815	0.312875909660812	4.25196001661611
chr1	72692965	72713907	8	7	22.22	20	2.22	1	1.1407096526815	0.312875909660812	4.25196001661611
chr1	72713907	72718884	9	7	25	20	5	0.777546082716202	1.32793707789714	0.377809554626409	4.85135331187168
chr1	72718884	72760184	9	8	25	22.86	2.14	1	1.12313487070713	0.328292330420456	3.90558952891993
chr1	72760184	72765894	8	8	22.22	22.86	-0.640000000000001	1	0.96476674963809	0.271670620724362	3.4247996953785
chr1	72765894	72768458	4	5	11.11	14.29	-3.18	0.734950008542243	0.753046624341019	0.135853156438639	3.86957116394486
chr1	72768458	72811532	3	5	8.33	14.29	-5.96	0.478182829317541	0.550092205427806	0.0786435713455224	3.10768609675551
chr1	72811532	72812172	3	5	8.33	14.29	-5.96	0.478182829317541	0.550092205427806	0.0786435713455224	3.10768609675551
chr1	72812172	72814597	3	4	8.33	11.43	-3.1	0.710101571843079	0.708023732626289	0.0959378536038272	4.55477786002335
chr1	72814597	72816882	6	7	16.67	20	-3.33	0.766806928088708	0.802522994801141	0.196426305412446	3.17616940117966
chr1	72816882	73008722	7	7	19.44	20	-0.559999999999999	1	0.965982865371864	0.252463374935175	3.69539230315072
chr1	73008722	73092629	8	7	22.22	20	2.22	1	1.1407096526815	0.312875909660812	4.25196001661611
chr1	73092629	73646028	7	7	19.44	20	-0.559999999999999	1	0.965982865371864	0.252463374935175	3.69539230315072
chr1	73646028	73908448	6	7	16.67	20	-3.33	0.766806928088708	0.802522994801141	0.196426305412446	3.17616940117966
chr1	73908448	74478327	6	6	16.67	17.14	-0.469999999999999	1	0.967117825865835	0.229054690702664	4.08239536116235
chr1	74478327	74700351	6	6	16.67	17.14	-0.469999999999999	1	0.967117825865835	0.229054690702664	4.08239536116235
chr1	74700351	74991170	6	7	16.67	20	-3.33	0.766806928088708	0.802522994801141	0.196426305412446	3.17616940117966
chr1	74991170	77053467	6	6	16.67	17.14	-0.469999999999999	1	0.967117825865835	0.229054690702664	4.08239536116235
chr1	77053467	77369226	7	6	19.44	17.14	2.3	1	1.16413699583994	0.294095217073013	4.7546020430972
chr1	77369226	78426944	7	6	19.44	17.14	2.3	1	1.16413699583994	0.294095217073013	4.7546020430972
chr1	78426944	78665101	7	6	19.44	17.14	2.3	1	1.16413699583994	0.294095217073013	4.7546020430972
chr1	78665101	78928176	6	6	16.67	17.14	-0.469999999999999	1	0.967117825865835	0.229054690702664	4.08239536116235
chr1	78928176	79490331	6	5	16.67	14.29	2.38	1	1.19692472590906	0.271053606701841	5.53795205853582
chr1	79490331	80339867	6	6	16.67	17.14	-0.469999999999999	1	0.967117825865835	0.229054690702664	4.08239536116235
chr1	80339867	81276018	6	5	16.67	14.29	2.38	1	1.19692472590906	0.271053606701841	5.53795205853582
chr1	81276018	81279921	7	5	19.44	14.29	5.15	0.753054516155478	1.44075614958209	0.347569630820769	6.45915874166681
chr1	81279921	81966612	7	6	19.44	17.14	2.3	1	1.16413699583994	0.294095217073013	4.7546020430972
chr1	81966612	82020254	7	5	19.44	14.29	5.15	0.753054516155478	1.44075614958209	0.347569630820769	6.45915874166681
chr1	82020254	82121600	7	6	19.44	17.14	2.3	1	1.16413699583994	0.294095217073013	4.7546020430972
chr1	82121600	82586572	7	5	19.44	14.29	5.15	0.753054516155478	1.44075614958209	0.347569630820769	6.45915874166681
chr1	82586572	83106465	6	5	16.67	14.29	2.38	1	1.19692472590906	0.271053606701841	5.53795205853582
chr1	83106465	83124282	6	5	16.67	14.29	2.38	1	1.19692472590906	0.271053606701841	5.53795205853582
chr1	83124282	83129747	6	5	16.67	14.29	2.38	1	1.19692472590906	0.271053606701841	5.53795205853582
chr1	83129747	83190382	6	6	16.67	17.14	-0.469999999999999	1	0.967117825865835	0.229054690702664	4.08239536116235
chr1	83190382	83215881	6	6	16.67	17.14	-0.469999999999999	1	0.967117825865835	0.229054690702664	4.08239536116235
chr1	83215881	83247404	6	5	16.67	14.29	2.38	1	1.19692472590906	0.271053606701841	5.53795205853582
chr1	83247404	83573732	6	5	16.67	14.29	2.38	1	1.19692472590906	0.271053606701841	5.53795205853582
chr1	83573732	83798162	6	5	16.67	14.29	2.38	1	1.19692472590906	0.271053606701841	5.53795205853582
chr1	83798162	83890326	6	5	16.67	14.29	2.38	1	1.19692472590906	0.271053606701841	5.53795205853582
chr1	83890326	83986257	6	5	16.67	14.29	2.38	1	1.19692472590906	0.271053606701841	5.53795205853582
chr1	83986257	84442874	6	5	16.67	14.29	2.38	1	1.19692472590906	0.271053606701841	5.53795205853582
chr1	84442874	84646945	6	5	16.67	14.29	2.38	1	1.19692472590906	0.271053606701841	5.53795205853582
chr1	84646945	84856441	6	5	16.67	14.29	2.38	1	1.19692472590906	0.271053606701841	5.53795205853582
chr1	84856441	84926956	6	5	16.67	14.29	2.38	1	1.19692472590906	0.271053606701841	5.53795205853582
chr1	84926956	85290605	6	5	16.67	14.29	2.38	1	1.19692472590906	0.271053606701841	5.53795205853582
chr1	85290605	85695634	6	5	16.67	14.29	2.38	1	1.19692472590906	0.271053606701841	5.53795205853582
chr1	85695634	86619680	5	5	13.89	14.29	-0.399999999999999	1	0.968179492592826	0.200376836085313	4.6775096732263
chr1	86619680	87581289	5	6	13.89	17.14	-3.25	0.753054516155478	0.782312725137668	0.168995973303119	3.45418365248352
chr1	87581289	89401974	5	5	13.89	14.29	-0.399999999999999	1	0.968179492592826	0.200376836085313	4.6775096732263
chr1	89401974	90898344	6	5	16.67	14.29	2.38	1	1.19692472590906	0.271053606701841	5.53795205853582
chr1	90898344	95815659	7	5	19.44	14.29	5.15	0.753054516155478	1.44075614958209	0.347569630820769	6.45915874166681
chr1	95815659	96273355	7	5	19.44	14.29	5.15	0.753054516155478	1.44075614958209	0.347569630820769	6.45915874166681
chr1	96273355	96290808	7	6	19.44	17.14	2.3	1	1.16413699583994	0.294095217073013	4.7546020430972
chr1	96290808	96647807	7	6	19.44	17.14	2.3	1	1.16413699583994	0.294095217073013	4.7546020430972
chr1	96647807	97099854	7	7	19.44	20	-0.559999999999999	1	0.965982865371864	0.252463374935175	3.69539230315072
chr1	97099854	97290799	7	6	19.44	17.14	2.3	1	1.16413699583994	0.294095217073013	4.7546020430972
chr1	97290799	98344977	7	7	19.44	20	-0.559999999999999	1	0.965982865371864	0.252463374935175	3.69539230315072
chr1	98344977	98552969	7	7	19.44	20	-0.559999999999999	1	0.965982865371864	0.252463374935175	3.69539230315072
chr1	98552969	99424256	7	7	19.44	20	-0.559999999999999	1	0.965982865371864	0.252463374935175	3.69539230315072
chr1	99424256	100088645	7	7	19.44	20	-0.559999999999999	1	0.965982865371864	0.252463374935175	3.69539230315072
chr1	100088645	100188378	8	7	22.22	20	2.22	1	1.1407096526815	0.312875909660812	4.25196001661611
chr1	100188378	100251873	8	7	22.22	20	2.22	1	1.1407096526815	0.312875909660812	4.25196001661611
chr1	100251873	100801371	8	7	22.22	20	2.22	1	1.1407096526815	0.312875909660812	4.25196001661611
chr1	100801371	101172707	7	7	19.44	20	-0.559999999999999	1	0.965982865371864	0.252463374935175	3.69539230315072
chr1	101172707	101204569	7	7	19.44	20	-0.559999999999999	1	0.965982865371864	0.252463374935175	3.69539230315072
chr1	101204569	101209477	8	7	22.22	20	2.22	1	1.1407096526815	0.312875909660812	4.25196001661611
chr1	101209477	101356660	8	7	22.22	20	2.22	1	1.1407096526815	0.312875909660812	4.25196001661611
chr1	101356660	102655932	7	7	19.44	20	-0.559999999999999	1	0.965982865371864	0.252463374935175	3.69539230315072
chr1	102655932	102707182	7	8	19.44	22.86	-3.42	0.777546082716202	0.817015677174043	0.219109695190455	2.97832645583434
chr1	102707182	102855854	8	8	22.22	22.86	-0.640000000000001	1	0.96476674963809	0.271670620724362	3.4247996953785
chr1	102855854	103576840	8	7	22.22	20	2.22	1	1.1407096526815	0.312875909660812	4.25196001661611
chr1	103576840	104501687	7	7	19.44	20	-0.559999999999999	1	0.965982865371864	0.252463374935175	3.69539230315072
chr1	104501687	104752440	8	7	22.22	20	2.22	1	1.1407096526815	0.312875909660812	4.25196001661611
chr1	104752440	106007458	7	7	19.44	20	-0.559999999999999	1	0.965982865371864	0.252463374935175	3.69539230315072
chr1	106007458	106050750	8	7	22.22	20	2.22	1	1.1407096526815	0.312875909660812	4.25196001661611
chr1	106050750	107092227	7	7	19.44	20	-0.559999999999999	1	0.965982865371864	0.252463374935175	3.69539230315072
chr1	107092227	108438082	6	7	16.67	20	-3.33	0.766806928088708	0.802522994801141	0.196426305412446	3.17616940117966
chr1	108438082	109074554	6	7	16.67	20	-3.33	0.766806928088708	0.802522994801141	0.196426305412446	3.17616940117966
chr1	109074554	109099379	6	7	16.67	20	-3.33	0.766806928088708	0.802522994801141	0.196426305412446	3.17616940117966
chr1	109099379	109972717	6	7	16.67	20	-3.33	0.766806928088708	0.802522994801141	0.196426305412446	3.17616940117966
chr1	109972717	110146364	6	7	16.67	20	-3.33	0.766806928088708	0.802522994801141	0.196426305412446	3.17616940117966
chr1	110146364	110220332	6	7	16.67	20	-3.33	0.766806928088708	0.802522994801141	0.196426305412446	3.17616940117966
chr1	110220332	110251150	5	7	13.89	20	-6.11	0.541386958574459	0.649161371542554	0.144770676102969	2.69096905849812
chr1	110251150	110690150	6	7	16.67	20	-3.33	0.766806928088708	0.802522994801141	0.196426305412446	3.17616940117966
chr1	110690150	110823624	6	7	16.67	20	-3.33	0.766806928088708	0.802522994801141	0.196426305412446	3.17616940117966
chr1	110823624	111368243	6	7	16.67	20	-3.33	0.766806928088708	0.802522994801141	0.196426305412446	3.17616940117966
chr1	111368243	111370452	6	10	16.67	28.57	-11.9	0.266839618208723	0.504917696772421	0.131115565578239	1.78857869401093
chr1	111370452	111372421	6	11	16.67	31.43	-14.76	0.172690070862894	0.441523617233812	0.116014062080656	1.53024587478925
chr1	111372421	111374823	7	11	19.44	31.43	-11.99	0.284772865322214	0.531446243463226	0.149429866212784	1.77584014071873
chr1	111374823	111390153	7	11	19.44	31.43	-11.99	0.284772865322214	0.531446243463226	0.149429866212784	1.77584014071873
chr1	111390153	111393615	7	8	19.44	22.86	-3.42	0.777546082716202	0.817015677174043	0.219109695190455	2.97832645583434
chr1	111393615	111394289	7	7	19.44	20	-0.559999999999999	1	0.965982865371864	0.252463374935175	3.69539230315072
chr1	111394289	111395391	6	7	16.67	20	-3.33	0.766806928088708	0.802522994801141	0.196426305412446	3.17616940117966
chr1	111395391	112669058	6	7	16.67	20	-3.33	0.766806928088708	0.802522994801141	0.196426305412446	3.17616940117966
chr1	112669058	112670396	7	7	19.44	20	-0.559999999999999	1	0.965982865371864	0.252463374935175	3.69539230315072
chr1	112670396	112672860	7	7	19.44	20	-0.559999999999999	1	0.965982865371864	0.252463374935175	3.69539230315072
chr1	112672860	112676509	7	8	19.44	22.86	-3.42	0.777546082716202	0.817015677174043	0.219109695190455	2.97832645583434
chr1	112676509	112693006	7	9	19.44	25.71	-6.27	0.579809267352826	0.700882775427354	0.1917245645855	2.46348921370548
chr1	112693006	112696026	8	11	22.22	31.43	-9.21	0.430427628876662	0.627571799969493	0.185565706250378	2.0394924100547
chr1	112696026	112706216	10	11	27.78	31.43	-3.65	0.798482350658788	0.841241110988939	0.266199538967166	2.63039973125867
chr1	112706216	112707636	9	11	25	31.43	-6.43	0.604715380138393	0.730559690012627	0.22442002874763	2.32330691512606
chr1	112707636	112709063	9	11	25	31.43	-6.43	0.604715380138393	0.730559690012627	0.22442002874763	2.32330691512606
chr1	112709063	112710439	9	10	25	28.57	-3.57	0.792946151501063	0.835481174356347	0.253405384304847	2.71827348623468
chr1	112710439	112710699	8	10	22.22	28.57	-6.35	0.593560964057642	0.717695478259417	0.209573824042915	2.38550787509203
chr1	112710699	112711113	8	8	22.22	22.86	-0.640000000000001	1	0.96476674963809	0.271670620724362	3.4247996953785
chr1	112711113	112711479	8	8	22.22	22.86	-0.640000000000001	1	0.96476674963809	0.271670620724362	3.4247996953785
chr1	112711479	112766255	7	8	19.44	22.86	-3.42	0.777546082716202	0.817015677174043	0.219109695190455	2.97832645583434
chr1	112766255	112811921	6	7	16.67	20	-3.33	0.766806928088708	0.802522994801141	0.196426305412446	3.17616940117966
chr1	112811921	112819259	6	7	16.67	20	-3.33	0.766806928088708	0.802522994801141	0.196426305412446	3.17616940117966
chr1	112819259	113566089	6	7	16.67	20	-3.33	0.766806928088708	0.802522994801141	0.196426305412446	3.17616940117966
chr1	113566089	113791389	6	8	16.67	22.86	-6.19	0.562762990166328	0.678758857286803	0.170296741406061	2.56226650354404
chr1	113791389	113883310	6	7	16.67	20	-3.33	0.766806928088708	0.802522994801141	0.196426305412446	3.17616940117966
chr1	113883310	114527010	6	8	16.67	22.86	-6.19	0.562762990166328	0.678758857286803	0.170296741406061	2.56226650354404
chr1	114527010	114652056	6	7	16.67	20	-3.33	0.766806928088708	0.802522994801141	0.196426305412446	3.17616940117966
chr1	114652056	114671833	6	8	16.67	22.86	-6.19	0.562762990166328	0.678758857286803	0.170296741406061	2.56226650354404
chr1	114671833	114681076	7	8	19.44	22.86	-3.42	0.777546082716202	0.817015677174043	0.219109695190455	2.97832645583434
chr1	114681076	114752712	8	8	22.22	22.86	-0.640000000000001	1	0.96476674963809	0.271670620724362	3.4247996953785
chr1	114752712	114812913	7	8	19.44	22.86	-3.42	0.777546082716202	0.817015677174043	0.219109695190455	2.97832645583434
chr1	114812913	114819015	8	8	22.22	22.86	-0.640000000000001	1	0.96476674963809	0.271670620724362	3.4247996953785
chr1	114819015	114868872	7	8	19.44	22.86	-3.42	0.777546082716202	0.817015677174043	0.219109695190455	2.97832645583434
chr1	114868872	115529216	8	8	22.22	22.86	-0.640000000000001	1	0.96476674963809	0.271670620724362	3.4247996953785
chr1	115529216	115630755	8	8	22.22	22.86	-0.640000000000001	1	0.96476674963809	0.271670620724362	3.4247996953785
chr1	115630755	115692291	8	7	22.22	20	2.22	1	1.1407096526815	0.312875909660812	4.25196001661611
chr1	115692291	115714984	8	8	22.22	22.86	-0.640000000000001	1	0.96476674963809	0.271670620724362	3.4247996953785
chr1	115714984	115720229	7	8	19.44	22.86	-3.42	0.777546082716202	0.817015677174043	0.219109695190455	2.97832645583434
chr1	115720229	115787673	6	8	16.67	22.86	-6.19	0.562762990166328	0.678758857286803	0.170296741406061	2.56226650354404
chr1	115787673	115806086	6	7	16.67	20	-3.33	0.766806928088708	0.802522994801141	0.196426305412446	3.17616940117966
chr1	115806086	115857677	7	7	19.44	20	-0.559999999999999	1	0.965982865371864	0.252463374935175	3.69539230315072
chr1	115857677	115911860	7	8	19.44	22.86	-3.42	0.777546082716202	0.817015677174043	0.219109695190455	2.97832645583434
chr1	115911860	116056509	7	7	19.44	20	-0.559999999999999	1	0.965982865371864	0.252463374935175	3.69539230315072
chr1	116056509	116203234	7	8	19.44	22.86	-3.42	0.777546082716202	0.817015677174043	0.219109695190455	2.97832645583434
chr1	116203234	116203773	7	7	19.44	20	-0.559999999999999	1	0.965982865371864	0.252463374935175	3.69539230315072
chr1	116203773	116264619	6	7	16.67	20	-3.33	0.766806928088708	0.802522994801141	0.196426305412446	3.17616940117966
chr1	116264619	116375366	6	8	16.67	22.86	-6.19	0.562762990166328	0.678758857286803	0.170296741406061	2.56226650354404
chr1	116375366	117010467	6	8	16.67	22.86	-6.19	0.562762990166328	0.678758857286803	0.170296741406061	2.56226650354404
chr1	117010467	117705499	6	7	16.67	20	-3.33	0.766806928088708	0.802522994801141	0.196426305412446	3.17616940117966
chr1	117705499	117908799	5	7	13.89	20	-6.11	0.541386958574459	0.649161371542554	0.144770676102969	2.69096905849812
chr1	117908799	118109526	4	7	11.11	20	-8.89	0.34337537245028	0.504868752083841	0.0977221910719268	2.23498815674569
chr1	118109526	118298727	5	7	13.89	20	-6.11	0.541386958574459	0.649161371542554	0.144770676102969	2.69096905849812
chr1	118298727	118835965	4	7	11.11	20	-8.89	0.34337537245028	0.504868752083841	0.0977221910719268	2.23498815674569
chr1	118835965	118948887	3	7	8.33	20	-11.67	0.188678820790766	0.368742409047384	0.0562554549332934	1.80471469624657
chr1	118948887	118967788	3	6	8.33	17.14	-8.81	0.307004709834407	0.444426508454709	0.0659682763152353	2.30732077245554
chr1	118967788	118999935	3	6	8.33	17.14	-8.81	0.307004709834407	0.444426508454709	0.0659682763152353	2.30732077245554
chr1	118999935	119108287	4	6	11.11	17.14	-6.03	0.51407501566078	0.608461808286978	0.114326714584535	2.86405723890282
chr1	119108287	119403971	4	6	11.11	17.14	-6.03	0.51407501566078	0.608461808286978	0.114326714584535	2.86405723890282
chr1	119403971	119540200	4	6	11.11	17.14	-6.03	0.51407501566078	0.608461808286978	0.114326714584535	2.86405723890282
chr1	119540200	119759236	4	5	11.11	14.29	-3.18	0.734950008542243	0.753046624341019	0.135853156438639	3.86957116394486
chr1	119759236	119770729	5	5	13.89	14.29	-0.399999999999999	1	0.968179492592826	0.200376836085313	4.6775096732263
chr1	119770729	119841119	4	5	11.11	14.29	-3.18	0.734950008542243	0.753046624341019	0.135853156438639	3.86957116394486
chr1	119841119	119906116	4	5	11.11	14.29	-3.18	0.734950008542243	0.753046624341019	0.135853156438639	3.86957116394486
chr1	119906116	119993624	4	5	11.11	14.29	-3.18	0.734950008542243	0.753046624341019	0.135853156438639	3.86957116394486
chr1	119993624	120155424	3	5	8.33	14.29	-5.96	0.478182829317541	0.550092205427806	0.0786435713455224	3.10768609675551
chr1	120155424	120181216	2	5	5.56	14.29	-8.73	0.260319768157189	0.35795419025528	0.0318683371810072	2.38501193378822
chr1	120181216	120259319	2	5	5.56	14.29	-8.73	0.260319768157189	0.35795419025528	0.0318683371810072	2.38501193378822
chr1	120259319	121482991	2	5	5.56	14.29	-8.73	0.260319768157189	0.35795419025528	0.0318683371810072	2.38501193378822
chr1	121482991	142702814	0	0	0	0	0	1	0	0	Inf
chr1	142702814	145676238	1	1	2.78	2.86	-0.0800000000000001	1	0.971818977979115	0.0120435103940175	78.422351246068
chr1	145676238	145759345	0	1	0	2.86	-2.86	0.492957746478873	0	0	37.9171713058099
chr1	145759345	148913619	1	1	2.78	2.86	-0.0800000000000001	1	0.971818977979115	0.0120435103940175	78.422351246068
chr1	148913619	148916125	1	2	2.78	5.71	-2.93	0.614206981016534	0.476293222585017	0.00777852251929019	9.55257413461097
chr1	148916125	148942808	1	2	2.78	5.71	-2.93	0.614206981016534	0.476293222585017	0.00777852251929019	9.55257413461097
chr1	148942808	149030666	1	3	2.78	8.57	-5.79	0.357011635027557	0.309535223935198	0.00565262673830883	4.07954080023825
chr1	149030666	149043564	3	3	8.33	8.57	-0.24	1	0.970109621724799	0.120772296973932	7.79194689799502
chr1	149043564	149196437	3	4	8.33	11.43	-3.1	0.710101571843079	0.708023732626289	0.0959378536038272	4.55477786002335
chr1	149196437	149258054	2	4	5.56	11.43	-5.87	0.428987944539397	0.460828217935039	0.0390999346674532	3.47461285179933
chr1	149258054	149324712	2	4	5.56	11.43	-5.87	0.428987944539397	0.460828217935039	0.0390999346674532	3.47461285179933
chr1	149324712	149362408	1	4	2.78	11.43	-8.65	0.198663754101507	0.225675982703581	0.00437921880343052	2.44042306854721
chr1	149362408	149387276	1	3	2.78	8.57	-5.79	0.357011635027557	0.309535223935198	0.00565262673830883	4.07954080023825
chr1	149387276	149660421	0	3	0	8.57	-8.57	0.114513165952235	0	0	2.31044002532908
chr1	149660421	149783869	0	2	0	5.71	-5.71	0.23943661971831	0	0	5.15089165288386
chr1	149783869	149877025	0	1	0	2.86	-2.86	0.492957746478873	0	0	37.9171713058099
chr1	149877025	150237853	0	2	0	5.71	-5.71	0.23943661971831	0	0	5.15089165288386
chr1	150237853	152458283	0	3	0	8.57	-8.57	0.114513165952235	0	0	2.31044002532908
chr1	152458283	152537988	0	4	0	11.43	-11.43	0.0538885486834048	0	0	1.41901740229979
chr1	152537988	152538160	1	4	2.78	11.43	-8.65	0.198663754101507	0.225675982703581	0.00437921880343052	2.44042306854721
chr1	152538160	152545074	1	5	2.78	14.29	-11.51	0.106534077926351	0.175225708013224	0.00353117624243629	1.69041887822488
chr1	152545074	152547919	1	6	2.78	17.14	-14.36	0.0552721811827387	0.141466370800221	0.00292587469464103	1.26822587559097
chr1	152547919	152547986	5	7	13.89	20	-6.11	0.541386958574459	0.649161371542554	0.144770676102969	2.69096905849812
chr1	152547986	152548103	8	9	22.22	25.71	-3.49	0.786084717925075	0.827635773228269	0.237858650538394	2.83108853898939
chr1	152548103	152551554	12	18	33.33	51.43	-18.1	0.152789290753342	0.477351053998839	0.16177976236395	1.36370230782995
chr1	152551554	152552058	13	19	36.11	54.29	-18.18	0.155401359597851	0.481088917814775	0.164832657899463	1.36245617381673
chr1	152552058	152552470	14	20	38.89	57.14	-18.25	0.156700897839637	0.482384947625957	0.166196028108938	1.35984740691383
chr1	152552470	152552923	14	21	38.89	60	-21.11	0.0983192398903507	0.429557553760236	0.146794962127584	1.21483463493413
chr1	152552923	152555617	14	22	38.89	62.86	-23.97	0.0585135640158371	0.381470195715234	0.128945209762183	1.08451761565425
chr1	152555617	152586558	14	23	38.89	65.71	-26.82	0.0328994769313676	0.337477957112887	0.11254366691942	0.966709957097342
chr1	152586558	152586585	10	22	27.78	62.86	-35.08	0.00419823031353544	0.232511106162196	0.0737019914524175	0.686495350108472
chr1	152586585	152588544	9	21	25	60	-35	0.00394448648292594	0.22739459545473	0.0707187520453881	0.679786073131126
chr1	152588544	152590536	6	13	16.67	37.14	-20.47	0.0640369990690562	0.343758988730208	0.0917955605231489	1.15517437970445
chr1	152590536	152591118	6	12	16.67	34.29	-17.62	0.107308440761624	0.38860560736719	0.103070847613984	1.32381684444641
chr1	152591118	152591326	5	12	13.89	34.29	-20.4	0.0550031366806079	0.314347681782517	0.0756967708674525	1.12549908799696
chr1	152591326	152591500	4	11	11.11	31.43	-20.32	0.0451028443047419	0.277754800901688	0.057316213760268	1.084377264025
chr1	152591500	152592467	4	10	11.11	28.57	-17.46	0.0794933336103816	0.317632202418422	0.0648521444414287	1.26587661563608
chr1	152592467	152609961	4	9	11.11	25.71	-14.6	0.134782658724833	0.366288555724492	0.073779345290154	1.49867223261667
chr1	152609961	152690686	4	8	11.11	22.86	-11.75	0.219618131122669	0.426992196474857	0.0845159657940064	1.80731769949508
chr1	152690686	152698441	4	8	11.11	22.86	-11.75	0.219618131122669	0.426992196474857	0.0845159657940064	1.80731769949508
chr1	152698441	152712869	4	9	11.11	25.71	-14.6	0.134782658724833	0.366288555724492	0.073779345290154	1.49867223261667
chr1	152712869	152752940	4	10	11.11	28.57	-17.46	0.0794933336103816	0.317632202418422	0.0648521444414287	1.26587661563608
chr1	152752940	152756480	4	10	11.11	28.57	-17.46	0.0794933336103816	0.317632202418422	0.0648521444414287	1.26587661563608
chr1	152756480	152756656	4	11	11.11	31.43	-20.32	0.0451028443047419	0.277754800901688	0.057316213760268	1.084377264025
chr1	152756656	152757248	4	11	11.11	31.43	-20.32	0.0451028443047419	0.277754800901688	0.057316213760268	1.084377264025
chr1	152757248	152758684	4	11	11.11	31.43	-20.32	0.0451028443047419	0.277754800901688	0.057316213760268	1.084377264025
chr1	152758684	152768111	5	11	13.89	31.43	-17.54	0.09423211474137	0.357147409076169	0.0852421534836549	1.30044458330567
chr1	152768111	152771309	5	10	13.89	28.57	-14.68	0.155152410082789	0.408423755025826	0.0963471352381865	1.51912226797846
chr1	152771309	152778567	5	11	13.89	31.43	-17.54	0.09423211474137	0.357147409076169	0.0852421534836549	1.30044458330567
chr1	152778567	152779500	5	10	13.89	28.57	-14.68	0.155152410082789	0.408423755025826	0.0963471352381865	1.51912226797846
chr1	152779500	152780208	3	8	8.33	22.86	-14.53	0.111330544961008	0.311841662123773	0.0485594545737697	1.46184375985804
chr1	152780208	152782123	3	8	8.33	22.86	-14.53	0.111330544961008	0.311841662123773	0.0485594545737697	1.46184375985804
chr1	152782123	152783925	3	7	8.33	20	-11.67	0.188678820790766	0.368742409047384	0.0562554549332934	1.80471469624657
chr1	152783925	152849144	2	7	5.56	20	-14.44	0.0846954637524141	0.239858442011533	0.022593624213122	1.39517578162037
chr1	152849144	152853575	2	6	5.56	17.14	-11.58	0.151388237577012	0.289141503289744	0.0265872184557245	1.77807878564237
chr1	152853575	152854283	1	6	2.78	17.14	-14.36	0.0552721811827387	0.141466370800221	0.00292587469464103	1.26822587559097
chr1	152854283	153095035	1	5	2.78	14.29	-11.51	0.106534077926351	0.175225708013224	0.00353117624243629	1.69041887822488
chr1	153095035	153168107	0	5	0	14.29	-14.29	0.0249335075997843	0	0	0.998928004254911
chr1	153168107	153175073	0	4	0	11.43	-11.43	0.0538885486834048	0	0	1.41901740229979
chr1	153175073	153181194	0	3	0	8.57	-8.57	0.114513165952235	0	0	2.31044002532908
chr1	153181194	153324858	0	2	0	5.71	-5.71	0.23943661971831	0	0	5.15089165288386
chr1	153324858	155199517	0	3	0	8.57	-8.57	0.114513165952235	0	0	2.31044002532908
chr1	155199517	156114254	1	3	2.78	8.57	-5.79	0.357011635027557	0.309535223935198	0.00565262673830883	4.07954080023825
chr1	156114254	156422250	0	3	0	8.57	-8.57	0.114513165952235	0	0	2.31044002532908
chr1	156422250	156517380	0	2	0	5.71	-5.71	0.23943661971831	0	0	5.15089165288386
chr1	156517380	157250191	0	3	0	8.57	-8.57	0.114513165952235	0	0	2.31044002532908
chr1	157250191	157721164	0	2	0	5.71	-5.71	0.23943661971831	0	0	5.15089165288386
chr1	157721164	157789015	0	2	0	5.71	-5.71	0.23943661971831	0	0	5.15089165288386
chr1	157789015	158170637	0	2	0	5.71	-5.71	0.23943661971831	0	0	5.15089165288386
chr1	158170637	158434898	0	3	0	8.57	-8.57	0.114513165952235	0	0	2.31044002532908
chr1	158434898	158513649	0	3	0	8.57	-8.57	0.114513165952235	0	0	2.31044002532908
chr1	158513649	158516041	0	3	0	8.57	-8.57	0.114513165952235	0	0	2.31044002532908
chr1	158516041	158558202	0	2	0	5.71	-5.71	0.23943661971831	0	0	5.15089165288386
chr1	158558202	160832603	0	2	0	5.71	-5.71	0.23943661971831	0	0	5.15089165288386
chr1	160832603	160991098	0	3	0	8.57	-8.57	0.114513165952235	0	0	2.31044002532908
chr1	160991098	161594026	0	2	0	5.71	-5.71	0.23943661971831	0	0	5.15089165288386
chr1	161594026	161638528	0	1	0	2.86	-2.86	0.492957746478873	0	0	37.9171713058099
chr1	161638528	161671174	0	2	0	5.71	-5.71	0.23943661971831	0	0	5.15089165288386
chr1	161671174	162301428	1	2	2.78	5.71	-2.93	0.614206981016534	0.476293222585017	0.00777852251929019	9.55257413461097
chr1	162301428	162936835	0	2	0	5.71	-5.71	0.23943661971831	0	0	5.15089165288386
chr1	162936835	163037582	0	3	0	8.57	-8.57	0.114513165952235	0	0	2.31044002532908
chr1	163037582	163825590	0	2	0	5.71	-5.71	0.23943661971831	0	0	5.15089165288386
chr1	163825590	164066291	1	2	2.78	5.71	-2.93	0.614206981016534	0.476293222585017	0.00777852251929019	9.55257413461097
chr1	164066291	164401946	1	3	2.78	8.57	-5.79	0.357011635027557	0.309535223935198	0.00565262673830883	4.07954080023825
chr1	164401946	164427038	1	2	2.78	5.71	-2.93	0.614206981016534	0.476293222585017	0.00777852251929019	9.55257413461097
chr1	164427038	165079255	0	2	0	5.71	-5.71	0.23943661971831	0	0	5.15089165288386
chr1	165079255	165170740	0	3	0	8.57	-8.57	0.114513165952235	0	0	2.31044002532908
chr1	165170740	165223460	0	2	0	5.71	-5.71	0.23943661971831	0	0	5.15089165288386
chr1	165223460	165601465	0	3	0	8.57	-8.57	0.114513165952235	0	0	2.31044002532908
chr1	165601465	166041070	0	2	0	5.71	-5.71	0.23943661971831	0	0	5.15089165288386
chr1	166041070	166364753	0	3	0	8.57	-8.57	0.114513165952235	0	0	2.31044002532908
chr1	166364753	168423458	0	2	0	5.71	-5.71	0.23943661971831	0	0	5.15089165288386
chr1	168423458	168896179	1	2	2.78	5.71	-2.93	0.614206981016534	0.476293222585017	0.00777852251929019	9.55257413461097
chr1	168896179	168956641	0	2	0	5.71	-5.71	0.23943661971831	0	0	5.15089165288386
chr1	168956641	169572495	1	2	2.78	5.71	-2.93	0.614206981016534	0.476293222585017	0.00777852251929019	9.55257413461097
chr1	169572495	169662314	0	2	0	5.71	-5.71	0.23943661971831	0	0	5.15089165288386
chr1	169662314	170176842	1	2	2.78	5.71	-2.93	0.614206981016534	0.476293222585017	0.00777852251929019	9.55257413461097
chr1	170176842	171218028	0	2	0	5.71	-5.71	0.23943661971831	0	0	5.15089165288386
chr1	171218028	171569626	1	2	2.78	5.71	-2.93	0.614206981016534	0.476293222585017	0.00777852251929019	9.55257413461097
chr1	171569626	171811512	2	2	5.56	5.71	-0.15	1	0.970989459292116	0.0667689241715733	14.12046751773
chr1	171811512	172188067	0	2	0	5.71	-5.71	0.23943661971831	0	0	5.15089165288386
chr1	172188067	172931712	0	3	0	8.57	-8.57	0.114513165952235	0	0	2.31044002532908
chr1	172931712	172939266	1	3	2.78	8.57	-5.79	0.357011635027557	0.309535223935198	0.00565262673830883	4.07954080023825
chr1	172939266	173192693	2	3	5.56	8.57	-3.01	0.673707396879656	0.631553326711683	0.0497270173932884	5.89114934397757
chr1	173192693	173542963	2	2	5.56	5.71	-0.15	1	0.970989459292116	0.0667689241715733	14.12046751773
chr1	173542963	173788610	3	2	8.33	5.71	2.62	1	1.49154381095433	0.159897432906642	18.9412075903382
chr1	173788610	174796481	4	2	11.11	5.71	5.4	0.673707396879656	2.04215494105879	0.270856827605303	24.0587693564094
chr1	174796481	174898482	3	2	8.33	5.71	2.62	1	1.49154381095433	0.159897432906642	18.9412075903382
chr1	174898482	175089594	2	2	5.56	5.71	-0.15	1	0.970989459292116	0.0667689241715733	14.12046751773
chr1	175089594	175090351	2	3	5.56	8.57	-3.01	0.673707396879656	0.631553326711683	0.0497270173932884	5.89114934397757
chr1	175090351	175386793	1	3	2.78	8.57	-5.79	0.357011635027557	0.309535223935198	0.00565262673830883	4.07954080023825
chr1	175386793	176780020	0	2	0	5.71	-5.71	0.23943661971831	0	0	5.15089165288386
chr1	176780020	177017426	1	2	2.78	5.71	-2.93	0.614206981016534	0.476293222585017	0.00777852251929019	9.55257413461097
chr1	177017426	177073212	1	2	2.78	5.71	-2.93	0.614206981016534	0.476293222585017	0.00777852251929019	9.55257413461097
chr1	177073212	177082373	1	3	2.78	8.57	-5.79	0.357011635027557	0.309535223935198	0.00565262673830883	4.07954080023825
chr1	177082373	177117753	1	2	2.78	5.71	-2.93	0.614206981016534	0.476293222585017	0.00777852251929019	9.55257413461097
chr1	177117753	177146341	1	2	2.78	5.71	-2.93	0.614206981016534	0.476293222585017	0.00777852251929019	9.55257413461097
chr1	177146341	177234213	1	3	2.78	8.57	-5.79	0.357011635027557	0.309535223935198	0.00565262673830883	4.07954080023825
chr1	177234213	177737520	1	3	2.78	8.57	-5.79	0.357011635027557	0.309535223935198	0.00565262673830883	4.07954080023825
chr1	177737520	177935126	1	2	2.78	5.71	-2.93	0.614206981016534	0.476293222585017	0.00777852251929019	9.55257413461097
chr1	177935126	177986778	2	2	5.56	5.71	-0.15	1	0.970989459292116	0.0667689241715733	14.12046751773
chr1	177986778	178693991	1	2	2.78	5.71	-2.93	0.614206981016534	0.476293222585017	0.00777852251929019	9.55257413461097
chr1	178693991	179811141	0	2	0	5.71	-5.71	0.23943661971831	0	0	5.15089165288386
chr1	179811141	179911963	1	2	2.78	5.71	-2.93	0.614206981016534	0.476293222585017	0.00777852251929019	9.55257413461097
chr1	179911963	180222596	2	2	5.56	5.71	-0.15	1	0.970989459292116	0.0667689241715733	14.12046751773
chr1	180222596	180509764	2	3	5.56	8.57	-3.01	0.673707396879656	0.631553326711683	0.0497270173932884	5.89114934397757
chr1	180509764	180552710	1	3	2.78	8.57	-5.79	0.357011635027557	0.309535223935198	0.00565262673830883	4.07954080023825
chr1	180552710	180648467	2	3	5.56	8.57	-3.01	0.673707396879656	0.631553326711683	0.0497270173932884	5.89114934397757
chr1	180648467	180919170	1	3	2.78	8.57	-5.79	0.357011635027557	0.309535223935198	0.00565262673830883	4.07954080023825
chr1	180919170	180983403	0	3	0	8.57	-8.57	0.114513165952235	0	0	2.31044002532908
chr1	180983403	181234581	1	3	2.78	8.57	-5.79	0.357011635027557	0.309535223935198	0.00565262673830883	4.07954080023825
chr1	181234581	181312574	1	2	2.78	5.71	-2.93	0.614206981016534	0.476293222585017	0.00777852251929019	9.55257413461097
chr1	181312574	182575975	0	2	0	5.71	-5.71	0.23943661971831	0	0	5.15089165288386
chr1	182575975	182601699	1	2	2.78	5.71	-2.93	0.614206981016534	0.476293222585017	0.00777852251929019	9.55257413461097
chr1	182601699	182652878	1	3	2.78	8.57	-5.79	0.357011635027557	0.309535223935198	0.00565262673830883	4.07954080023825
chr1	182652878	182731091	1	2	2.78	5.71	-2.93	0.614206981016534	0.476293222585017	0.00777852251929019	9.55257413461097
chr1	182731091	182763359	1	3	2.78	8.57	-5.79	0.357011635027557	0.309535223935198	0.00565262673830883	4.07954080023825
chr1	182763359	182938986	1	4	2.78	11.43	-8.65	0.198663754101507	0.225675982703581	0.00437921880343052	2.44042306854721
chr1	182938986	183108622	2	4	5.56	11.43	-5.87	0.428987944539397	0.460828217935039	0.0390999346674532	3.47461285179933
chr1	183108622	183260872	3	4	8.33	11.43	-3.1	0.710101571843079	0.708023732626289	0.0959378536038272	4.55477786002335
chr1	183260872	183405785	3	3	8.33	8.57	-0.24	1	0.970109621724799	0.120772296973932	7.79194689799502
chr1	183405785	183510476	2	3	5.56	8.57	-3.01	0.673707396879656	0.631553326711683	0.0497270173932884	5.89114934397757
chr1	183510476	183550599	3	3	8.33	8.57	-0.24	1	0.970109621724799	0.120772296973932	7.79194689799502
chr1	183550599	183556085	4	3	11.11	8.57	2.54	1	1.32796318548847	0.206420602069668	9.79975833589666
chr1	183556085	183750354	3	3	8.33	8.57	-0.24	1	0.970109621724799	0.120772296973932	7.79194689799502
chr1	183750354	183791068	2	3	5.56	8.57	-3.01	0.673707396879656	0.631553326711683	0.0497270173932884	5.89114934397757
chr1	183791068	183798485	2	2	5.56	5.71	-0.15	1	0.970989459292116	0.0667689241715733	14.12046751773
chr1	183798485	184647998	1	2	2.78	5.71	-2.93	0.614206981016534	0.476293222585017	0.00777852251929019	9.55257413461097
chr1	184647998	184719220	1	2	2.78	5.71	-2.93	0.614206981016534	0.476293222585017	0.00777852251929019	9.55257413461097
chr1	184719220	184809410	1	3	2.78	8.57	-5.79	0.357011635027557	0.309535223935198	0.00565262673830883	4.07954080023825
chr1	184809410	184953097	1	3	2.78	8.57	-5.79	0.357011635027557	0.309535223935198	0.00565262673830883	4.07954080023825
chr1	184953097	184958965	1	4	2.78	11.43	-8.65	0.198663754101507	0.225675982703581	0.00437921880343052	2.44042306854721
chr1	184958965	185381599	2	4	5.56	11.43	-5.87	0.428987944539397	0.460828217935039	0.0390999346674532	3.47461285179933
chr1	185381599	185411844	2	3	5.56	8.57	-3.01	0.673707396879656	0.631553326711683	0.0497270173932884	5.89114934397757
chr1	185411844	185413827	1	3	2.78	8.57	-5.79	0.357011635027557	0.309535223935198	0.00565262673830883	4.07954080023825
chr1	185413827	185431463	1	2	2.78	5.71	-2.93	0.614206981016534	0.476293222585017	0.00777852251929019	9.55257413461097
chr1	185431463	185443065	1	3	2.78	8.57	-5.79	0.357011635027557	0.309535223935198	0.00565262673830883	4.07954080023825
chr1	185443065	185444866	1	3	2.78	8.57	-5.79	0.357011635027557	0.309535223935198	0.00565262673830883	4.07954080023825
chr1	185444866	185476294	2	3	5.56	8.57	-3.01	0.673707396879656	0.631553326711683	0.0497270173932884	5.89114934397757
chr1	185476294	185481598	2	4	5.56	11.43	-5.87	0.428987944539397	0.460828217935039	0.0390999346674532	3.47461285179933
chr1	185481598	185489080	2	5	5.56	14.29	-8.73	0.260319768157189	0.35795419025528	0.0318683371810072	2.38501193378822
chr1	185489080	185505073	2	6	5.56	17.14	-11.58	0.151388237577012	0.289141503289744	0.0265872184557245	1.77807878564237
chr1	185505073	185520296	3	6	8.33	17.14	-8.81	0.307004709834407	0.444426508454709	0.0659682763152353	2.30732077245554
chr1	185520296	185565967	4	6	11.11	17.14	-6.03	0.51407501566078	0.608461808286978	0.114326714584535	2.86405723890282
chr1	185565967	185654846	5	7	13.89	20	-6.11	0.541386958574459	0.649161371542554	0.144770676102969	2.69096905849812
chr1	185654846	185813091	5	6	13.89	17.14	-3.25	0.753054516155478	0.782312725137668	0.168995973303119	3.45418365248352
chr1	185813091	185966373	6	6	16.67	17.14	-0.469999999999999	1	0.967117825865835	0.229054690702664	4.08239536116235
chr1	185966373	185972181	5	6	13.89	17.14	-3.25	0.753054516155478	0.782312725137668	0.168995973303119	3.45418365248352
chr1	185972181	186029637	4	6	11.11	17.14	-6.03	0.51407501566078	0.608461808286978	0.114326714584535	2.86405723890282
chr1	186029637	186034614	4	5	11.11	14.29	-3.18	0.734950008542243	0.753046624341019	0.135853156438639	3.86957116394486
chr1	186034614	186088308	3	5	8.33	14.29	-5.96	0.478182829317541	0.550092205427806	0.0786435713455224	3.10768609675551
chr1	186088308	186113011	3	6	8.33	17.14	-8.81	0.307004709834407	0.444426508454709	0.0659682763152353	2.30732077245554
chr1	186113011	186114325	3	7	8.33	20	-11.67	0.188678820790766	0.368742409047384	0.0562554549332934	1.80471469624657
chr1	186114325	186156285	2	7	5.56	20	-14.44	0.0846954637524141	0.239858442011533	0.022593624213122	1.39517578162037
chr1	186156285	186175183	2	6	5.56	17.14	-11.58	0.151388237577012	0.289141503289744	0.0265872184557245	1.77807878564237
chr1	186175183	186188333	2	5	5.56	14.29	-8.73	0.260319768157189	0.35795419025528	0.0318683371810072	2.38501193378822
chr1	186188333	186767013	2	4	5.56	11.43	-5.87	0.428987944539397	0.460828217935039	0.0390999346674532	3.47461285179933
chr1	186767013	186855067	2	3	5.56	8.57	-3.01	0.673707396879656	0.631553326711683	0.0497270173932884	5.89114934397757
chr1	186855067	186924211	1	3	2.78	8.57	-5.79	0.357011635027557	0.309535223935198	0.00565262673830883	4.07954080023825
chr1	186924211	187054095	1	4	2.78	11.43	-8.65	0.198663754101507	0.225675982703581	0.00437921880343052	2.44042306854721
chr1	187054095	187176624	1	3	2.78	8.57	-5.79	0.357011635027557	0.309535223935198	0.00565262673830883	4.07954080023825
chr1	187176624	187229694	1	3	2.78	8.57	-5.79	0.357011635027557	0.309535223935198	0.00565262673830883	4.07954080023825
chr1	187229694	187605693	1	4	2.78	11.43	-8.65	0.198663754101507	0.225675982703581	0.00437921880343052	2.44042306854721
chr1	187605693	187606591	1	3	2.78	8.57	-5.79	0.357011635027557	0.309535223935198	0.00565262673830883	4.07954080023825
chr1	187606591	187676256	2	3	5.56	8.57	-3.01	0.673707396879656	0.631553326711683	0.0497270173932884	5.89114934397757
chr1	187676256	187733043	2	3	5.56	8.57	-3.01	0.673707396879656	0.631553326711683	0.0497270173932884	5.89114934397757
chr1	187733043	187840680	2	3	5.56	8.57	-3.01	0.673707396879656	0.631553326711683	0.0497270173932884	5.89114934397757
chr1	187840680	187852765	4	3	11.11	8.57	2.54	1	1.32796318548847	0.206420602069668	9.79975833589666
chr1	187852765	187903487	3	3	8.33	8.57	-0.24	1	0.970109621724799	0.120772296973932	7.79194689799502
chr1	187903487	187905109	3	4	8.33	11.43	-3.1	0.710101571843079	0.708023732626289	0.0959378536038272	4.55477786002335
chr1	187905109	188248433	4	4	11.11	11.43	-0.32	1	0.969174743411851	0.164949539036862	5.69565612435485
chr1	188248433	188519356	4	5	11.11	14.29	-3.18	0.734950008542243	0.753046624341019	0.135853156438639	3.86957116394486
chr1	188519356	188591502	5	5	13.89	14.29	-0.399999999999999	1	0.968179492592826	0.200376836085313	4.6775096732263
chr1	188591502	188617395	5	5	13.89	14.29	-0.399999999999999	1	0.968179492592826	0.200376836085313	4.6775096732263
chr1	188617395	188625955	4	5	11.11	14.29	-3.18	0.734950008542243	0.753046624341019	0.135853156438639	3.86957116394486
chr1	188625955	188631978	4	5	11.11	14.29	-3.18	0.734950008542243	0.753046624341019	0.135853156438639	3.86957116394486
chr1	188631978	188641453	3	5	8.33	14.29	-5.96	0.478182829317541	0.550092205427806	0.0786435713455224	3.10768609675551
chr1	188641453	188662054	3	5	8.33	14.29	-5.96	0.478182829317541	0.550092205427806	0.0786435713455224	3.10768609675551
chr1	188662054	188667783	3	4	8.33	11.43	-3.1	0.710101571843079	0.708023732626289	0.0959378536038272	4.55477786002335
chr1	188667783	188705418	4	4	11.11	11.43	-0.32	1	0.969174743411851	0.164949539036862	5.69565612435485
chr1	188705418	188709620	4	5	11.11	14.29	-3.18	0.734950008542243	0.753046624341019	0.135853156438639	3.86957116394486
chr1	188709620	188724401	4	5	11.11	14.29	-3.18	0.734950008542243	0.753046624341019	0.135853156438639	3.86957116394486
chr1	188724401	188735328	5	5	13.89	14.29	-0.399999999999999	1	0.968179492592826	0.200376836085313	4.6775096732263
chr1	188735328	188751488	5	5	13.89	14.29	-0.399999999999999	1	0.968179492592826	0.200376836085313	4.6775096732263
chr1	188751488	188786176	5	6	13.89	17.14	-3.25	0.753054516155478	0.782312725137668	0.168995973303119	3.45418365248352
chr1	188786176	188946197	6	6	16.67	17.14	-0.469999999999999	1	0.967117825865835	0.229054690702664	4.08239536116235
chr1	188946197	188996726	7	6	19.44	17.14	2.3	1	1.16413699583994	0.294095217073013	4.7546020430972
chr1	188996726	189080174	7	5	19.44	14.29	5.15	0.753054516155478	1.44075614958209	0.347569630820769	6.45915874166681
chr1	189080174	189527893	7	5	19.44	14.29	5.15	0.753054516155478	1.44075614958209	0.347569630820769	6.45915874166681
chr1	189527893	189615728	6	5	16.67	14.29	2.38	1	1.19692472590906	0.271053606701841	5.53795205853582
chr1	189615728	189738494	6	5	16.67	14.29	2.38	1	1.19692472590906	0.271053606701841	5.53795205853582
chr1	189738494	189738771	6	5	16.67	14.29	2.38	1	1.19692472590906	0.271053606701841	5.53795205853582
chr1	189738771	189752294	7	5	19.44	14.29	5.15	0.753054516155478	1.44075614958209	0.347569630820769	6.45915874166681
chr1	189752294	189780521	6	5	16.67	14.29	2.38	1	1.19692472590906	0.271053606701841	5.53795205853582
chr1	189780521	189809386	6	4	16.67	11.43	5.24	0.734950008542243	1.54051356893632	0.327294645527406	8.19707781308093
chr1	189809386	189840429	6	3	16.67	8.57	8.1	0.478182829317541	2.11118686920326	0.406717926364721	14.2184726622909
chr1	189840429	189842099	5	3	13.89	8.57	5.32	0.710101571843079	1.70749109272164	0.302222986488262	11.9414137423611
chr1	189842099	189907429	5	2	13.89	5.71	8.18	0.428987944539397	2.62646640167546	0.394228640504547	29.5005259959683
chr1	189907429	189926555	4	2	11.11	5.71	5.4	0.673707396879656	2.04215494105879	0.270856827605303	24.0587693564094
chr1	189926555	189938038	4	3	11.11	8.57	2.54	1	1.32796318548847	0.206420602069668	9.79975833589666
chr1	189938038	189943023	5	3	13.89	8.57	5.32	0.710101571843079	1.70749109272164	0.302222986488262	11.9414137423611
chr1	189943023	189963444	5	5	13.89	14.29	-0.399999999999999	1	0.968179492592826	0.200376836085313	4.6775096732263
chr1	189963444	189984753	4	5	11.11	14.29	-3.18	0.734950008542243	0.753046624341019	0.135853156438639	3.86957116394486
chr1	189984753	189995205	5	5	13.89	14.29	-0.399999999999999	1	0.968179492592826	0.200376836085313	4.6775096732263
chr1	189995205	190088034	6	5	16.67	14.29	2.38	1	1.19692472590906	0.271053606701841	5.53795205853582
chr1	190088034	190120364	6	5	16.67	14.29	2.38	1	1.19692472590906	0.271053606701841	5.53795205853582
chr1	190120364	190322346	5	5	13.89	14.29	-0.399999999999999	1	0.968179492592826	0.200376836085313	4.6775096732263
chr1	190322346	190386924	5	4	13.89	11.43	2.46	1	1.24608440479419	0.242485335615073	6.90581566413616
chr1	190386924	190559957	4	4	11.11	11.43	-0.32	1	0.969174743411851	0.164949539036862	5.69565612435485
chr1	190559957	190582145	3	4	8.33	11.43	-3.1	0.710101571843079	0.708023732626289	0.0959378536038272	4.55477786002335
chr1	190582145	190817967	3	5	8.33	14.29	-5.96	0.478182829317541	0.550092205427806	0.0786435713455224	3.10768609675551
chr1	190817967	191156499	3	4	8.33	11.43	-3.1	0.710101571843079	0.708023732626289	0.0959378536038272	4.55477786002335
chr1	191156499	191161784	2	4	5.56	11.43	-5.87	0.428987944539397	0.460828217935039	0.0390999346674532	3.47461285179933
chr1	191161784	191652369	2	3	5.56	8.57	-3.01	0.673707396879656	0.631553326711683	0.0497270173932884	5.89114934397757
chr1	191652369	192131887	2	4	5.56	11.43	-5.87	0.428987944539397	0.460828217935039	0.0390999346674532	3.47461285179933
chr1	192131887	192331166	1	4	2.78	11.43	-8.65	0.198663754101507	0.225675982703581	0.00437921880343052	2.44042306854721
chr1	192331166	192447458	2	4	5.56	11.43	-5.87	0.428987944539397	0.460828217935039	0.0390999346674532	3.47461285179933
chr1	192447458	192541602	1	4	2.78	11.43	-8.65	0.198663754101507	0.225675982703581	0.00437921880343052	2.44042306854721
chr1	192541602	192557246	2	4	5.56	11.43	-5.87	0.428987944539397	0.460828217935039	0.0390999346674532	3.47461285179933
chr1	192557246	193441591	2	3	5.56	8.57	-3.01	0.673707396879656	0.631553326711683	0.0497270173932884	5.89114934397757
chr1	193441591	193451349	2	4	5.56	11.43	-5.87	0.428987944539397	0.460828217935039	0.0390999346674532	3.47461285179933
chr1	193451349	193698109	1	4	2.78	11.43	-8.65	0.198663754101507	0.225675982703581	0.00437921880343052	2.44042306854721
chr1	193698109	193772275	2	4	5.56	11.43	-5.87	0.428987944539397	0.460828217935039	0.0390999346674532	3.47461285179933
chr1	193772275	193777926	2	5	5.56	14.29	-8.73	0.260319768157189	0.35795419025528	0.0318683371810072	2.38501193378822
chr1	193777926	193814680	2	6	5.56	17.14	-11.58	0.151388237577012	0.289141503289744	0.0265872184557245	1.77807878564237
chr1	193814680	193831152	1	6	2.78	17.14	-14.36	0.0552721811827387	0.141466370800221	0.00292587469464103	1.26822587559097
chr1	193831152	193927836	1	6	2.78	17.14	-14.36	0.0552721811827387	0.141466370800221	0.00292587469464103	1.26822587559097
chr1	193927836	193997387	1	5	2.78	14.29	-11.51	0.106534077926351	0.175225708013224	0.00353117624243629	1.69041887822488
chr1	193997387	194094331	1	6	2.78	17.14	-14.36	0.0552721811827387	0.141466370800221	0.00292587469464103	1.26822587559097
chr1	194094331	194278729	2	6	5.56	17.14	-11.58	0.151388237577012	0.289141503289744	0.0265872184557245	1.77807878564237
chr1	194278729	194364318	2	7	5.56	20	-14.44	0.0846954637524141	0.239858442011533	0.022593624213122	1.39517578162037
chr1	194364318	194423701	2	6	5.56	17.14	-11.58	0.151388237577012	0.289141503289744	0.0265872184557245	1.77807878564237
chr1	194423701	195095597	2	6	5.56	17.14	-11.58	0.151388237577012	0.289141503289744	0.0265872184557245	1.77807878564237
chr1	195095597	195156195	2	5	5.56	14.29	-8.73	0.260319768157189	0.35795419025528	0.0318683371810072	2.38501193378822
chr1	195156195	195461313	2	4	5.56	11.43	-5.87	0.428987944539397	0.460828217935039	0.0390999346674532	3.47461285179933
chr1	195461313	195675900	1	4	2.78	11.43	-8.65	0.198663754101507	0.225675982703581	0.00437921880343052	2.44042306854721
chr1	195675900	195794345	1	3	2.78	8.57	-5.79	0.357011635027557	0.309535223935198	0.00565262673830883	4.07954080023825
chr1	195794345	195863400	1	3	2.78	8.57	-5.79	0.357011635027557	0.309535223935198	0.00565262673830883	4.07954080023825
chr1	195863400	195949293	1	3	2.78	8.57	-5.79	0.357011635027557	0.309535223935198	0.00565262673830883	4.07954080023825
chr1	195949293	196170923	1	3	2.78	8.57	-5.79	0.357011635027557	0.309535223935198	0.00565262673830883	4.07954080023825
chr1	196170923	196726535	1	4	2.78	11.43	-8.65	0.198663754101507	0.225675982703581	0.00437921880343052	2.44042306854721
chr1	196726535	196788997	1	5	2.78	14.29	-11.51	0.106534077926351	0.175225708013224	0.00353117624243629	1.69041887822488
chr1	196788997	196807290	1	5	2.78	14.29	-11.51	0.106534077926351	0.175225708013224	0.00353117624243629	1.69041887822488
chr1	196807290	196903450	1	4	2.78	11.43	-8.65	0.198663754101507	0.225675982703581	0.00437921880343052	2.44042306854721
chr1	196903450	197150631	1	4	2.78	11.43	-8.65	0.198663754101507	0.225675982703581	0.00437921880343052	2.44042306854721
chr1	197150631	197311165	1	3	2.78	8.57	-5.79	0.357011635027557	0.309535223935198	0.00565262673830883	4.07954080023825
chr1	197311165	197834480	1	4	2.78	11.43	-8.65	0.198663754101507	0.225675982703581	0.00437921880343052	2.44042306854721
chr1	197834480	198264890	1	3	2.78	8.57	-5.79	0.357011635027557	0.309535223935198	0.00565262673830883	4.07954080023825
chr1	198264890	198321602	2	3	5.56	8.57	-3.01	0.673707396879656	0.631553326711683	0.0497270173932884	5.89114934397757
chr1	198321602	198791602	2	4	5.56	11.43	-5.87	0.428987944539397	0.460828217935039	0.0390999346674532	3.47461285179933
chr1	198791602	199104264	2	4	5.56	11.43	-5.87	0.428987944539397	0.460828217935039	0.0390999346674532	3.47461285179933
chr1	199104264	200045249	1	4	2.78	11.43	-8.65	0.198663754101507	0.225675982703581	0.00437921880343052	2.44042306854721
chr1	200045249	200597513	1	3	2.78	8.57	-5.79	0.357011635027557	0.309535223935198	0.00565262673830883	4.07954080023825
chr1	200597513	201393536	1	3	2.78	8.57	-5.79	0.357011635027557	0.309535223935198	0.00565262673830883	4.07954080023825
chr1	201393536	201726433	2	3	5.56	8.57	-3.01	0.673707396879656	0.631553326711683	0.0497270173932884	5.89114934397757
chr1	201726433	201846901	3	3	8.33	8.57	-0.24	1	0.970109621724799	0.120772296973932	7.79194689799502
chr1	201846901	202475051	4	3	11.11	8.57	2.54	1	1.32796318548847	0.206420602069668	9.79975833589666
chr1	202475051	202792181	3	3	8.33	8.57	-0.24	1	0.970109621724799	0.120772296973932	7.79194689799502
chr1	202792181	202978108	2	3	5.56	8.57	-3.01	0.673707396879656	0.631553326711683	0.0497270173932884	5.89114934397757
chr1	202978108	203327782	1	3	2.78	8.57	-5.79	0.357011635027557	0.309535223935198	0.00565262673830883	4.07954080023825
chr1	203327782	204164605	2	3	5.56	8.57	-3.01	0.673707396879656	0.631553326711683	0.0497270173932884	5.89114934397757
chr1	204164605	204244309	1	3	2.78	8.57	-5.79	0.357011635027557	0.309535223935198	0.00565262673830883	4.07954080023825
chr1	204244309	204257909	1	4	2.78	11.43	-8.65	0.198663754101507	0.225675982703581	0.00437921880343052	2.44042306854721
chr1	204257909	204714392	2	4	5.56	11.43	-5.87	0.428987944539397	0.460828217935039	0.0390999346674532	3.47461285179933
chr1	204714392	204888000	2	3	5.56	8.57	-3.01	0.673707396879656	0.631553326711683	0.0497270173932884	5.89114934397757
chr1	204888000	205305361	1	3	2.78	8.57	-5.79	0.357011635027557	0.309535223935198	0.00565262673830883	4.07954080023825
chr1	205305361	206772946	2	3	5.56	8.57	-3.01	0.673707396879656	0.631553326711683	0.0497270173932884	5.89114934397757
chr1	206772946	206789120	3	3	8.33	8.57	-0.24	1	0.970109621724799	0.120772296973932	7.79194689799502
chr1	206789120	207209220	4	3	11.11	8.57	2.54	1	1.32796318548847	0.206420602069668	9.79975833589666
chr1	207209220	207303079	3	3	8.33	8.57	-0.24	1	0.970109621724799	0.120772296973932	7.79194689799502
chr1	207303079	207408095	4	3	11.11	8.57	2.54	1	1.32796318548847	0.206420602069668	9.79975833589666
chr1	207408095	207424556	4	3	11.11	8.57	2.54	1	1.32796318548847	0.206420602069668	9.79975833589666
chr1	207424556	207558131	4	3	11.11	8.57	2.54	1	1.32796318548847	0.206420602069668	9.79975833589666
chr1	207558131	208142508	3	3	8.33	8.57	-0.24	1	0.970109621724799	0.120772296973932	7.79194689799502
chr1	208142508	209603306	3	3	8.33	8.57	-0.24	1	0.970109621724799	0.120772296973932	7.79194689799502
chr1	209603306	209663296	3	3	8.33	8.57	-0.24	1	0.970109621724799	0.120772296973932	7.79194689799502
chr1	209663296	210482964	3	3	8.33	8.57	-0.24	1	0.970109621724799	0.120772296973932	7.79194689799502
chr1	210482964	210699059	3	3	8.33	8.57	-0.24	1	0.970109621724799	0.120772296973932	7.79194689799502
chr1	210699059	210836963	3	4	8.33	11.43	-3.1	0.710101571843079	0.708023732626289	0.0959378536038272	4.55477786002335
chr1	210836963	210917864	3	4	8.33	11.43	-3.1	0.710101571843079	0.708023732626289	0.0959378536038272	4.55477786002335
chr1	210917864	210964591	3	4	8.33	11.43	-3.1	0.710101571843079	0.708023732626289	0.0959378536038272	4.55477786002335
chr1	210964591	211247648	3	3	8.33	8.57	-0.24	1	0.970109621724799	0.120772296973932	7.79194689799502
chr1	211247648	211546689	3	3	8.33	8.57	-0.24	1	0.970109621724799	0.120772296973932	7.79194689799502
chr1	211546689	211877185	3	3	8.33	8.57	-0.24	1	0.970109621724799	0.120772296973932	7.79194689799502
chr1	211877185	212637070	4	3	11.11	8.57	2.54	1	1.32796318548847	0.206420602069668	9.79975833589666
chr1	212637070	212728685	4	3	11.11	8.57	2.54	1	1.32796318548847	0.206420602069668	9.79975833589666
chr1	212728685	213307411	4	3	11.11	8.57	2.54	1	1.32796318548847	0.206420602069668	9.79975833589666
chr1	213307411	213534315	4	3	11.11	8.57	2.54	1	1.32796318548847	0.206420602069668	9.79975833589666
chr1	213534315	213657870	4	3	11.11	8.57	2.54	1	1.32796318548847	0.206420602069668	9.79975833589666
chr1	213657870	213715335	4	3	11.11	8.57	2.54	1	1.32796318548847	0.206420602069668	9.79975833589666
chr1	213715335	213812925	4	3	11.11	8.57	2.54	1	1.32796318548847	0.206420602069668	9.79975833589666
chr1	213812925	214761851	4	3	11.11	8.57	2.54	1	1.32796318548847	0.206420602069668	9.79975833589666
chr1	214761851	214863082	4	4	11.11	11.43	-0.32	1	0.969174743411851	0.164949539036862	5.69565612435485
chr1	214863082	214937438	4	4	11.11	11.43	-0.32	1	0.969174743411851	0.164949539036862	5.69565612435485
chr1	214937438	214946019	4	4	11.11	11.43	-0.32	1	0.969174743411851	0.164949539036862	5.69565612435485
chr1	214946019	215004599	4	4	11.11	11.43	-0.32	1	0.969174743411851	0.164949539036862	5.69565612435485
chr1	215004599	215009397	5	4	13.89	11.43	2.46	1	1.24608440479419	0.242485335615073	6.90581566413616
chr1	215009397	215012423	5	4	13.89	11.43	2.46	1	1.24608440479419	0.242485335615073	6.90581566413616
chr1	215012423	215046296	6	4	16.67	11.43	5.24	0.734950008542243	1.54051356893632	0.327294645527406	8.19707781308093
chr1	215046296	215072689	8	4	22.22	11.43	10.79	0.34337537245028	2.18998599614047	0.517532388588746	11.0577538993314
chr1	215072689	215079325	8	4	22.22	11.43	10.79	0.34337537245028	2.18998599614047	0.517532388588746	11.0577538993314
chr1	215079325	215163117	8	4	22.22	11.43	10.79	0.34337537245028	2.18998599614047	0.517532388588746	11.0577538993314
chr1	215163117	215224396	8	4	22.22	11.43	10.79	0.34337537245028	2.18998599614047	0.517532388588746	11.0577538993314
chr1	215224396	215264612	8	4	22.22	11.43	10.79	0.34337537245028	2.18998599614047	0.517532388588746	11.0577538993314
chr1	215264612	215339207	8	4	22.22	11.43	10.79	0.34337537245028	2.18998599614047	0.517532388588746	11.0577538993314
chr1	215339207	215471564	8	4	22.22	11.43	10.79	0.34337537245028	2.18998599614047	0.517532388588746	11.0577538993314
chr1	215471564	215711699	9	4	25	11.43	13.57	0.219618131122669	2.54955054812157	0.623407652734731	12.6517270597952
chr1	215711699	215831218	8	4	22.22	11.43	10.79	0.34337537245028	2.18998599614047	0.517532388588746	11.0577538993314
chr1	215831218	215836330	7	4	19.44	11.43	8.01	0.514075015660779	1.85441691917432	0.418913196819917	9.57667879720766
chr1	215836330	215935097	6	4	16.67	11.43	5.24	0.734950008542243	1.54051356893632	0.327294645527406	8.19707781308093
chr1	215935097	216055962	5	4	13.89	11.43	2.46	1	1.24608440479419	0.242485335615073	6.90581566413616
chr1	216055962	216117509	5	5	13.89	14.29	-0.399999999999999	1	0.968179492592826	0.200376836085313	4.6775096732263
chr1	216117509	216210828	5	5	13.89	14.29	-0.399999999999999	1	0.968179492592826	0.200376836085313	4.6775096732263
chr1	216210828	216416987	5	6	13.89	17.14	-3.25	0.753054516155478	0.782312725137668	0.168995973303119	3.45418365248352
chr1	216416987	216602996	6	6	16.67	17.14	-0.469999999999999	1	0.967117825865835	0.229054690702664	4.08239536116235
chr1	216602996	216730826	6	5	16.67	14.29	2.38	1	1.19692472590906	0.271053606701841	5.53795205853582
chr1	216730826	216749949	6	4	16.67	11.43	5.24	0.734950008542243	1.54051356893632	0.327294645527406	8.19707781308093
chr1	216749949	216848538	5	4	13.89	11.43	2.46	1	1.24608440479419	0.242485335615073	6.90581566413616
chr1	216848538	216877167	5	4	13.89	11.43	2.46	1	1.24608440479419	0.242485335615073	6.90581566413616
chr1	216877167	217099710	5	3	13.89	8.57	5.32	0.710101571843079	1.70749109272164	0.302222986488262	11.9414137423611
chr1	217099710	217310420	5	3	13.89	8.57	5.32	0.710101571843079	1.70749109272164	0.302222986488262	11.9414137423611
chr1	217310420	218200904	4	3	11.11	8.57	2.54	1	1.32796318548847	0.206420602069668	9.79975833589666
chr1	218200904	218233321	5	3	13.89	8.57	5.32	0.710101571843079	1.70749109272164	0.302222986488262	11.9414137423611
chr1	218233321	218952529	5	3	13.89	8.57	5.32	0.710101571843079	1.70749109272164	0.302222986488262	11.9414137423611
chr1	218952529	219249416	4	3	11.11	8.57	2.54	1	1.32796318548847	0.206420602069668	9.79975833589666
chr1	219249416	219333100	4	3	11.11	8.57	2.54	1	1.32796318548847	0.206420602069668	9.79975833589666
chr1	219333100	220804823	4	3	11.11	8.57	2.54	1	1.32796318548847	0.206420602069668	9.79975833589666
chr1	220804823	221204782	5	3	13.89	8.57	5.32	0.710101571843079	1.70749109272164	0.302222986488262	11.9414137423611
chr1	221204782	221305585	5	3	13.89	8.57	5.32	0.710101571843079	1.70749109272164	0.302222986488262	11.9414137423611
chr1	221305585	221493660	5	3	13.89	8.57	5.32	0.710101571843079	1.70749109272164	0.302222986488262	11.9414137423611
chr1	221493660	222306999	4	3	11.11	8.57	2.54	1	1.32796318548847	0.206420602069668	9.79975833589666
chr1	222306999	222484577	4	3	11.11	8.57	2.54	1	1.32796318548847	0.206420602069668	9.79975833589666
chr1	222484577	222560572	4	3	11.11	8.57	2.54	1	1.32796318548847	0.206420602069668	9.79975833589666
chr1	222560572	222804620	4	3	11.11	8.57	2.54	1	1.32796318548847	0.206420602069668	9.79975833589666
chr1	222804620	222975548	5	3	13.89	8.57	5.32	0.710101571843079	1.70749109272164	0.302222986488262	11.9414137423611
chr1	222975548	224442091	5	3	13.89	8.57	5.32	0.710101571843079	1.70749109272164	0.302222986488262	11.9414137423611
chr1	224442091	225612523	6	3	16.67	8.57	8.1	0.478182829317541	2.11118686920326	0.406717926364721	14.2184726622909
chr1	225612523	225978794	7	3	19.44	8.57	10.87	0.307004709834407	2.54159386659279	0.519408622309635	16.656208609525
chr1	225978794	226056752	6	3	16.67	8.57	8.1	0.478182829317541	2.11118686920326	0.406717926364721	14.2184726622909
chr1	226056752	226235354	7	3	19.44	8.57	10.87	0.307004709834407	2.54159386659279	0.519408622309635	16.656208609525
chr1	226235354	226618297	6	3	16.67	8.57	8.1	0.478182829317541	2.11118686920326	0.406717926364721	14.2184726622909
chr1	226618297	227176219	5	3	13.89	8.57	5.32	0.710101571843079	1.70749109272164	0.302222986488262	11.9414137423611
chr1	227176219	228457726	5	4	13.89	11.43	2.46	1	1.24608440479419	0.242485335615073	6.90581566413616
chr1	228457726	228591907	6	4	16.67	11.43	5.24	0.734950008542243	1.54051356893632	0.327294645527406	8.19707781308093
chr1	228591907	228940223	7	4	19.44	11.43	8.01	0.514075015660779	1.85441691917432	0.418913196819917	9.57667879720766
chr1	228940223	229559543	7	4	19.44	11.43	8.01	0.514075015660779	1.85441691917432	0.418913196819917	9.57667879720766
chr1	229559543	230249026	7	4	19.44	11.43	8.01	0.514075015660779	1.85441691917432	0.418913196819917	9.57667879720766
chr1	230249026	230355185	8	4	22.22	11.43	10.79	0.34337537245028	2.18998599614047	0.517532388588746	11.0577538993314
chr1	230355185	231454451	7	4	19.44	11.43	8.01	0.514075015660779	1.85441691917432	0.418913196819917	9.57667879720766
chr1	231454451	231581835	7	4	19.44	11.43	8.01	0.514075015660779	1.85441691917432	0.418913196819917	9.57667879720766
chr1	231581835	231875541	7	4	19.44	11.43	8.01	0.514075015660779	1.85441691917432	0.418913196819917	9.57667879720766
chr1	231875541	232358276	7	4	19.44	11.43	8.01	0.514075015660779	1.85441691917432	0.418913196819917	9.57667879720766
chr1	232358276	233411818	7	5	19.44	14.29	5.15	0.753054516155478	1.44075614958209	0.347569630820769	6.45915874166681
chr1	233411818	233498597	7	5	19.44	14.29	5.15	0.753054516155478	1.44075614958209	0.347569630820769	6.45915874166681
chr1	233498597	233577898	7	4	19.44	11.43	8.01	0.514075015660779	1.85441691917432	0.418913196819917	9.57667879720766
chr1	233577898	233645727	8	4	22.22	11.43	10.79	0.34337537245028	2.18998599614047	0.517532388588746	11.0577538993314
chr1	233645727	233684270	8	4	22.22	11.43	10.79	0.34337537245028	2.18998599614047	0.517532388588746	11.0577538993314
chr1	233684270	234018335	7	4	19.44	11.43	8.01	0.514075015660779	1.85441691917432	0.418913196819917	9.57667879720766
chr1	234018335	234133463	7	4	19.44	11.43	8.01	0.514075015660779	1.85441691917432	0.418913196819917	9.57667879720766
chr1	234133463	234679922	7	4	19.44	11.43	8.01	0.514075015660779	1.85441691917432	0.418913196819917	9.57667879720766
chr1	234679922	234763418	7	4	19.44	11.43	8.01	0.514075015660779	1.85441691917432	0.418913196819917	9.57667879720766
chr1	234763418	234989716	7	4	19.44	11.43	8.01	0.514075015660779	1.85441691917432	0.418913196819917	9.57667879720766
chr1	234989716	235130645	7	5	19.44	14.29	5.15	0.753054516155478	1.44075614958209	0.347569630820769	6.45915874166681
chr1	235130645	235619123	7	5	19.44	14.29	5.15	0.753054516155478	1.44075614958209	0.347569630820769	6.45915874166681
chr1	235619123	235622485	7	5	19.44	14.29	5.15	0.753054516155478	1.44075614958209	0.347569630820769	6.45915874166681
chr1	235622485	235762772	7	5	19.44	14.29	5.15	0.753054516155478	1.44075614958209	0.347569630820769	6.45915874166681
chr1	235762772	235776700	7	5	19.44	14.29	5.15	0.753054516155478	1.44075614958209	0.347569630820769	6.45915874166681
chr1	235776700	236296233	7	5	19.44	14.29	5.15	0.753054516155478	1.44075614958209	0.347569630820769	6.45915874166681
chr1	236296233	236432895	6	5	16.67	14.29	2.38	1	1.19692472590906	0.271053606701841	5.53795205853582
chr1	236432895	236490359	5	5	13.89	14.29	-0.399999999999999	1	0.968179492592826	0.200376836085313	4.6775096732263
chr1	236490359	236594905	5	5	13.89	14.29	-0.399999999999999	1	0.968179492592826	0.200376836085313	4.6775096732263
chr1	236594905	237418566	5	5	13.89	14.29	-0.399999999999999	1	0.968179492592826	0.200376836085313	4.6775096732263
chr1	237418566	239328459	5	5	13.89	14.29	-0.399999999999999	1	0.968179492592826	0.200376836085313	4.6775096732263
chr1	239328459	239927004	5	6	13.89	17.14	-3.25	0.753054516155478	0.782312725137668	0.168995973303119	3.45418365248352
chr1	239927004	240069353	5	5	13.89	14.29	-0.399999999999999	1	0.968179492592826	0.200376836085313	4.6775096732263
chr1	240069353	240548294	5	5	13.89	14.29	-0.399999999999999	1	0.968179492592826	0.200376836085313	4.6775096732263
chr1	240548294	240598055	4	5	11.11	14.29	-3.18	0.734950008542243	0.753046624341019	0.135853156438639	3.86957116394486
chr1	240598055	240651989	4	6	11.11	17.14	-6.03	0.51407501566078	0.608461808286978	0.114326714584535	2.86405723890282
chr1	240651989	241000224	4	5	11.11	14.29	-3.18	0.734950008542243	0.753046624341019	0.135853156438639	3.86957116394486
chr1	241000224	241079309	4	6	11.11	17.14	-6.03	0.51407501566078	0.608461808286978	0.114326714584535	2.86405723890282
chr1	241079309	241825678	4	6	11.11	17.14	-6.03	0.51407501566078	0.608461808286978	0.114326714584535	2.86405723890282
chr1	241825678	242010600	4	5	11.11	14.29	-3.18	0.734950008542243	0.753046624341019	0.135853156438639	3.86957116394486
chr1	242010600	242052751	5	5	13.89	14.29	-0.399999999999999	1	0.968179492592826	0.200376836085313	4.6775096732263
chr1	242052751	242457771	5	5	13.89	14.29	-0.399999999999999	1	0.968179492592826	0.200376836085313	4.6775096732263
chr1	242457771	243274690	4	5	11.11	14.29	-3.18	0.734950008542243	0.753046624341019	0.135853156438639	3.86957116394486
chr1	243274690	243662380	4	5	11.11	14.29	-3.18	0.734950008542243	0.753046624341019	0.135853156438639	3.86957116394486
chr1	243662380	243781179	4	5	11.11	14.29	-3.18	0.734950008542243	0.753046624341019	0.135853156438639	3.86957116394486
chr1	243781179	245381874	4	5	11.11	14.29	-3.18	0.734950008542243	0.753046624341019	0.135853156438639	3.86957116394486
chr1	245381874	245805920	4	5	11.11	14.29	-3.18	0.734950008542243	0.753046624341019	0.135853156438639	3.86957116394486
chr1	245805920	247175100	4	6	11.11	17.14	-6.03	0.51407501566078	0.608461808286978	0.114326714584535	2.86405723890282
chr1	247175100	248078895	4	5	11.11	14.29	-3.18	0.734950008542243	0.753046624341019	0.135853156438639	3.86957116394486
chr1	248078895	248134068	5	5	13.89	14.29	-0.399999999999999	1	0.968179492592826	0.200376836085313	4.6775096732263
chr1	248134068	248283153	6	5	16.67	14.29	2.38	1	1.19692472590906	0.271053606701841	5.53795205853582
chr1	248283153	248347321	7	5	19.44	14.29	5.15	0.753054516155478	1.44075614958209	0.347569630820769	6.45915874166681
chr1	248347321	248492710	7	5	19.44	14.29	5.15	0.753054516155478	1.44075614958209	0.347569630820769	6.45915874166681
chr1	248492710	248703504	7	5	19.44	14.29	5.15	0.753054516155478	1.44075614958209	0.347569630820769	6.45915874166681
chr1	248703504	248709643	7	5	19.44	14.29	5.15	0.753054516155478	1.44075614958209	0.347569630820769	6.45915874166681
chr1	248709643	248713930	7	6	19.44	17.14	2.3	1	1.16413699583994	0.294095217073013	4.7546020430972
chr1	248713930	248812363	8	6	22.22	17.14	5.08	0.766806928088708	1.37469005844573	0.36418014961038	5.47523693433706
chr1	248812363	248815731	9	6	25	17.14	7.86	0.562762990166328	1.60032731582389	0.439480484914476	6.25183157324592
chr1	248815731	248820741	9	5	25	14.29	10.71	0.372321981438773	1.9807107571957	0.51843568449073	8.5097855381755
chr1	248820741	249082103	8	5	22.22	14.29	7.93	0.541386958574459	1.70136832786983	0.42993250371225	7.44708609222215
chr1	249082103	249250621	8	6	22.22	17.14	5.08	0.766806928088708	1.37469005844573	0.36418014961038	5.47523693433706
chr2	0	601437	7	4	19.44	11.43	8.01	0.514075015660779	1.85441691917432	0.418913196819917	9.57667879720766
chr2	601437	651620	7	4	19.44	11.43	8.01	0.514075015660779	1.85441691917432	0.418913196819917	9.57667879720766
chr2	651620	2440889	7	4	19.44	11.43	8.01	0.514075015660779	1.85441691917432	0.418913196819917	9.57667879720766
chr2	2440889	3499845	7	4	19.44	11.43	8.01	0.514075015660779	1.85441691917432	0.418913196819917	9.57667879720766
chr2	3499845	3695432	7	4	19.44	11.43	8.01	0.514075015660779	1.85441691917432	0.418913196819917	9.57667879720766
chr2	3695432	4150561	7	4	19.44	11.43	8.01	0.514075015660779	1.85441691917432	0.418913196819917	9.57667879720766
chr2	4150561	4174461	8	4	22.22	11.43	10.79	0.34337537245028	2.18998599614047	0.517532388588746	11.0577538993314
chr2	4174461	4190977	9	4	25	11.43	13.57	0.219618131122669	2.54955054812157	0.623407652734731	12.6517270597952
chr2	4190977	4198875	9	4	25	11.43	13.57	0.219618131122669	2.54955054812157	0.623407652734731	12.6517270597952
chr2	4198875	4200563	9	5	25	14.29	10.71	0.372321981438773	1.9807107571957	0.51843568449073	8.5097855381755
chr2	4200563	4216687	9	5	25	14.29	10.71	0.372321981438773	1.9807107571957	0.51843568449073	8.5097855381755
chr2	4216687	4223340	9	5	25	14.29	10.71	0.372321981438773	1.9807107571957	0.51843568449073	8.5097855381755
chr2	4223340	4227047	8	5	22.22	14.29	7.93	0.541386958574459	1.70136832786983	0.42993250371225	7.44708609222215
chr2	4227047	4236852	8	4	22.22	11.43	10.79	0.34337537245028	2.18998599614047	0.517532388588746	11.0577538993314
chr2	4236852	4241345	8	4	22.22	11.43	10.79	0.34337537245028	2.18998599614047	0.517532388588746	11.0577538993314
chr2	4241345	5752691	7	4	19.44	11.43	8.01	0.514075015660779	1.85441691917432	0.418913196819917	9.57667879720766
chr2	5752691	7080623	7	4	19.44	11.43	8.01	0.514075015660779	1.85441691917432	0.418913196819917	9.57667879720766
chr2	7080623	7658995	7	5	19.44	14.29	5.15	0.753054516155478	1.44075614958209	0.347569630820769	6.45915874166681
chr2	7658995	7692572	7	4	19.44	11.43	8.01	0.514075015660779	1.85441691917432	0.418913196819917	9.57667879720766
chr2	7692572	7786208	7	4	19.44	11.43	8.01	0.514075015660779	1.85441691917432	0.418913196819917	9.57667879720766
chr2	7786208	10045386	7	4	19.44	11.43	8.01	0.514075015660779	1.85441691917432	0.418913196819917	9.57667879720766
chr2	10045386	10135423	8	4	22.22	11.43	10.79	0.34337537245028	2.18998599614047	0.517532388588746	11.0577538993314
chr2	10135423	13978942	7	4	19.44	11.43	8.01	0.514075015660779	1.85441691917432	0.418913196819917	9.57667879720766
chr2	13978942	14692768	8	4	22.22	11.43	10.79	0.34337537245028	2.18998599614047	0.517532388588746	11.0577538993314
chr2	14692768	14710228	7	4	19.44	11.43	8.01	0.514075015660779	1.85441691917432	0.418913196819917	9.57667879720766
chr2	14710228	15008962	8	4	22.22	11.43	10.79	0.34337537245028	2.18998599614047	0.517532388588746	11.0577538993314
chr2	15008962	15025284	8	4	22.22	11.43	10.79	0.34337537245028	2.18998599614047	0.517532388588746	11.0577538993314
chr2	15025284	15256211	8	5	22.22	14.29	7.93	0.541386958574459	1.70136832786983	0.42993250371225	7.44708609222215
chr2	15256211	15721857	7	5	19.44	14.29	5.15	0.753054516155478	1.44075614958209	0.347569630820769	6.45915874166681
chr2	15721857	15825997	7	4	19.44	11.43	8.01	0.514075015660779	1.85441691917432	0.418913196819917	9.57667879720766
chr2	15825997	15893762	7	5	19.44	14.29	5.15	0.753054516155478	1.44075614958209	0.347569630820769	6.45915874166681
chr2	15893762	16614067	7	4	19.44	11.43	8.01	0.514075015660779	1.85441691917432	0.418913196819917	9.57667879720766
chr2	16614067	16673052	7	5	19.44	14.29	5.15	0.753054516155478	1.44075614958209	0.347569630820769	6.45915874166681
chr2	16673052	16763190	7	6	19.44	17.14	2.3	1	1.16413699583994	0.294095217073013	4.7546020430972
chr2	16763190	16797838	7	5	19.44	14.29	5.15	0.753054516155478	1.44075614958209	0.347569630820769	6.45915874166681
chr2	16797838	16934984	7	4	19.44	11.43	8.01	0.514075015660779	1.85441691917432	0.418913196819917	9.57667879720766
chr2	16934984	16964744	8	4	22.22	11.43	10.79	0.34337537245028	2.18998599614047	0.517532388588746	11.0577538993314
chr2	16964744	16969973	8	5	22.22	14.29	7.93	0.541386958574459	1.70136832786983	0.42993250371225	7.44708609222215
chr2	16969973	17114516	8	5	22.22	14.29	7.93	0.541386958574459	1.70136832786983	0.42993250371225	7.44708609222215
chr2	17114516	17461725	8	5	22.22	14.29	7.93	0.541386958574459	1.70136832786983	0.42993250371225	7.44708609222215
chr2	17461725	17799169	8	6	22.22	17.14	5.08	0.766806928088708	1.37469005844573	0.36418014961038	5.47523693433706
chr2	17799169	17815178	8	5	22.22	14.29	7.93	0.541386958574459	1.70136832786983	0.42993250371225	7.44708609222215
chr2	17815178	18216853	8	4	22.22	11.43	10.79	0.34337537245028	2.18998599614047	0.517532388588746	11.0577538993314
chr2	18216853	18570261	7	4	19.44	11.43	8.01	0.514075015660779	1.85441691917432	0.418913196819917	9.57667879720766
chr2	18570261	19142347	7	5	19.44	14.29	5.15	0.753054516155478	1.44075614958209	0.347569630820769	6.45915874166681
chr2	19142347	19304236	7	6	19.44	17.14	2.3	1	1.16413699583994	0.294095217073013	4.7546020430972
chr2	19304236	19439070	7	5	19.44	14.29	5.15	0.753054516155478	1.44075614958209	0.347569630820769	6.45915874166681
chr2	19439070	19560874	7	6	19.44	17.14	2.3	1	1.16413699583994	0.294095217073013	4.7546020430972
chr2	19560874	19628730	7	5	19.44	14.29	5.15	0.753054516155478	1.44075614958209	0.347569630820769	6.45915874166681
chr2	19628730	23733337	7	4	19.44	11.43	8.01	0.514075015660779	1.85441691917432	0.418913196819917	9.57667879720766
chr2	23733337	23876811	7	5	19.44	14.29	5.15	0.753054516155478	1.44075614958209	0.347569630820769	6.45915874166681
chr2	23876811	23913338	7	4	19.44	11.43	8.01	0.514075015660779	1.85441691917432	0.418913196819917	9.57667879720766
chr2	23913338	23918557	7	4	19.44	11.43	8.01	0.514075015660779	1.85441691917432	0.418913196819917	9.57667879720766
chr2	23918557	24682020	7	5	19.44	14.29	5.15	0.753054516155478	1.44075614958209	0.347569630820769	6.45915874166681
chr2	24682020	25008941	8	5	22.22	14.29	7.93	0.541386958574459	1.70136832786983	0.42993250371225	7.44708609222215
chr2	25008941	25079537	8	5	22.22	14.29	7.93	0.541386958574459	1.70136832786983	0.42993250371225	7.44708609222215
chr2	25079537	25196378	7	5	19.44	14.29	5.15	0.753054516155478	1.44075614958209	0.347569630820769	6.45915874166681
chr2	25196378	25369131	8	5	22.22	14.29	7.93	0.541386958574459	1.70136832786983	0.42993250371225	7.44708609222215
chr2	25369131	25756294	7	5	19.44	14.29	5.15	0.753054516155478	1.44075614958209	0.347569630820769	6.45915874166681
chr2	25756294	26719273	8	5	22.22	14.29	7.93	0.541386958574459	1.70136832786983	0.42993250371225	7.44708609222215
chr2	26719273	26932619	7	5	19.44	14.29	5.15	0.753054516155478	1.44075614958209	0.347569630820769	6.45915874166681
chr2	26932619	27181498	8	5	22.22	14.29	7.93	0.541386958574459	1.70136832786983	0.42993250371225	7.44708609222215
chr2	27181498	27337714	7	5	19.44	14.29	5.15	0.753054516155478	1.44075614958209	0.347569630820769	6.45915874166681
chr2	27337714	27345596	8	5	22.22	14.29	7.93	0.541386958574459	1.70136832786983	0.42993250371225	7.44708609222215
chr2	27345596	27537280	9	5	25	14.29	10.71	0.372321981438773	1.9807107571957	0.51843568449073	8.5097855381755
chr2	27537280	27841896	8	5	22.22	14.29	7.93	0.541386958574459	1.70136832786983	0.42993250371225	7.44708609222215
chr2	27841896	28414551	8	4	22.22	11.43	10.79	0.34337537245028	2.18998599614047	0.517532388588746	11.0577538993314
chr2	28414551	29174679	7	4	19.44	11.43	8.01	0.514075015660779	1.85441691917432	0.418913196819917	9.57667879720766
chr2	29174679	29182910	7	5	19.44	14.29	5.15	0.753054516155478	1.44075614958209	0.347569630820769	6.45915874166681
chr2	29182910	29284796	7	5	19.44	14.29	5.15	0.753054516155478	1.44075614958209	0.347569630820769	6.45915874166681
chr2	29284796	29526157	7	4	19.44	11.43	8.01	0.514075015660779	1.85441691917432	0.418913196819917	9.57667879720766
chr2	29526157	29587375	7	3	19.44	8.57	10.87	0.307004709834407	2.54159386659279	0.519408622309635	16.656208609525
chr2	29587375	29683105	7	4	19.44	11.43	8.01	0.514075015660779	1.85441691917432	0.418913196819917	9.57667879720766
chr2	29683105	30030061	7	3	19.44	8.57	10.87	0.307004709834407	2.54159386659279	0.519408622309635	16.656208609525
chr2	30030061	30114357	7	3	19.44	8.57	10.87	0.307004709834407	2.54159386659279	0.519408622309635	16.656208609525
chr2	30114357	30986311	7	3	19.44	8.57	10.87	0.307004709834407	2.54159386659279	0.519408622309635	16.656208609525
chr2	30986311	31043581	7	3	19.44	8.57	10.87	0.307004709834407	2.54159386659279	0.519408622309635	16.656208609525
chr2	31043581	31230937	8	3	22.22	8.57	13.65	0.188678820790766	3.00167214810172	0.640533613740392	19.2661460674227
chr2	31230937	31595388	8	3	22.22	8.57	13.65	0.188678820790766	3.00167214810172	0.640533613740392	19.2661460674227
chr2	31595388	31607633	7	3	19.44	8.57	10.87	0.307004709834407	2.54159386659279	0.519408622309635	16.656208609525
chr2	31607633	31814904	7	3	19.44	8.57	10.87	0.307004709834407	2.54159386659279	0.519408622309635	16.656208609525
chr2	31814904	32243024	7	3	19.44	8.57	10.87	0.307004709834407	2.54159386659279	0.519408622309635	16.656208609525
chr2	32243024	32495941	7	4	19.44	11.43	8.01	0.514075015660779	1.85441691917432	0.418913196819917	9.57667879720766
chr2	32495941	34015806	7	3	19.44	8.57	10.87	0.307004709834407	2.54159386659279	0.519408622309635	16.656208609525
chr2	34015806	34156302	7	4	19.44	11.43	8.01	0.514075015660779	1.85441691917432	0.418913196819917	9.57667879720766
chr2	34156302	34242512	7	3	19.44	8.57	10.87	0.307004709834407	2.54159386659279	0.519408622309635	16.656208609525
chr2	34242512	34639108	7	4	19.44	11.43	8.01	0.514075015660779	1.85441691917432	0.418913196819917	9.57667879720766
chr2	34639108	34695192	7	3	19.44	8.57	10.87	0.307004709834407	2.54159386659279	0.519408622309635	16.656208609525
chr2	34695192	34700348	10	3	27.78	8.57	19.21	0.0632027288891593	4.02447281976169	0.910075542415223	25.109264768432
chr2	34700348	34701598	10	4	27.78	11.43	16.35	0.134782658724833	2.93592334760157	0.737101088075033	14.3670730067707
chr2	34701598	34709689	11	4	30.56	11.43	19.13	0.0794933336103815	3.35228699732652	0.859314672717839	16.2274387050706
chr2	34709689	34739336	11	5	30.56	14.29	16.27	0.155152410082789	2.60427220919729	0.715708398703734	10.8973327060513
chr2	34739336	34740698	10	5	27.78	14.29	13.49	0.245361308953736	2.28083243733617	0.613509672375853	9.65852304290585
chr2	34740698	34740778	10	5	27.78	14.29	13.49	0.245361308953736	2.28083243733617	0.613509672375853	9.65852304290585
chr2	34740778	34740919	10	4	27.78	11.43	16.35	0.134782658724833	2.93592334760157	0.737101088075033	14.3670730067707
chr2	34740919	34741962	10	4	27.78	11.43	16.35	0.134782658724833	2.93592334760157	0.737101088075033	14.3670730067707
chr2	34741962	34750662	8	4	22.22	11.43	10.79	0.34337537245028	2.18998599614047	0.517532388588746	11.0577538993314
chr2	34750662	34766874	8	3	22.22	8.57	13.65	0.188678820790766	3.00167214810172	0.640533613740392	19.2661460674227
chr2	34766874	34803391	8	3	22.22	8.57	13.65	0.188678820790766	3.00167214810172	0.640533613740392	19.2661460674227
chr2	34803391	34939054	7	3	19.44	8.57	10.87	0.307004709834407	2.54159386659279	0.519408622309635	16.656208609525
chr2	34939054	35047044	7	4	19.44	11.43	8.01	0.514075015660779	1.85441691917432	0.418913196819917	9.57667879720766
chr2	35047044	35374310	7	4	19.44	11.43	8.01	0.514075015660779	1.85441691917432	0.418913196819917	9.57667879720766
chr2	35374310	35539735	7	3	19.44	8.57	10.87	0.307004709834407	2.54159386659279	0.519408622309635	16.656208609525
chr2	35539735	36246660	7	4	19.44	11.43	8.01	0.514075015660779	1.85441691917432	0.418913196819917	9.57667879720766
chr2	36246660	36953407	7	3	19.44	8.57	10.87	0.307004709834407	2.54159386659279	0.519408622309635	16.656208609525
chr2	36953407	37856351	7	4	19.44	11.43	8.01	0.514075015660779	1.85441691917432	0.418913196819917	9.57667879720766
chr2	37856351	38019438	7	3	19.44	8.57	10.87	0.307004709834407	2.54159386659279	0.519408622309635	16.656208609525
chr2	38019438	39131501	6	3	16.67	8.57	8.1	0.478182829317541	2.11118686920326	0.406717926364721	14.2184726622909
chr2	39131501	39164869	7	3	19.44	8.57	10.87	0.307004709834407	2.54159386659279	0.519408622309635	16.656208609525
chr2	39164869	39391426	8	3	22.22	8.57	13.65	0.188678820790766	3.00167214810172	0.640533613740392	19.2661460674227
chr2	39391426	39778020	8	4	22.22	11.43	10.79	0.34337537245028	2.18998599614047	0.517532388588746	11.0577538993314
chr2	39778020	39831584	8	3	22.22	8.57	13.65	0.188678820790766	3.00167214810172	0.640533613740392	19.2661460674227
chr2	39831584	39863107	7	3	19.44	8.57	10.87	0.307004709834407	2.54159386659279	0.519408622309635	16.656208609525
chr2	39863107	40159345	7	4	19.44	11.43	8.01	0.514075015660779	1.85441691917432	0.418913196819917	9.57667879720766
chr2	40159345	40285888	6	4	16.67	11.43	5.24	0.734950008542243	1.54051356893632	0.327294645527406	8.19707781308093
chr2	40285888	40605219	6	3	16.67	8.57	8.1	0.478182829317541	2.11118686920326	0.406717926364721	14.2184726622909
chr2	40605219	40714025	7	3	19.44	8.57	10.87	0.307004709834407	2.54159386659279	0.519408622309635	16.656208609525
chr2	40714025	40825659	8	3	22.22	8.57	13.65	0.188678820790766	3.00167214810172	0.640533613740392	19.2661460674227
chr2	40825659	41037703	7	3	19.44	8.57	10.87	0.307004709834407	2.54159386659279	0.519408622309635	16.656208609525
chr2	41037703	41100233	7	3	19.44	8.57	10.87	0.307004709834407	2.54159386659279	0.519408622309635	16.656208609525
chr2	41100233	41237603	6	3	16.67	8.57	8.1	0.478182829317541	2.11118686920326	0.406717926364721	14.2184726622909
chr2	41237603	41257596	6	4	16.67	11.43	5.24	0.734950008542243	1.54051356893632	0.327294645527406	8.19707781308093
chr2	41257596	41380520	6	4	16.67	11.43	5.24	0.734950008542243	1.54051356893632	0.327294645527406	8.19707781308093
chr2	41380520	41525579	7	4	19.44	11.43	8.01	0.514075015660779	1.85441691917432	0.418913196819917	9.57667879720766
chr2	41525579	41698733	7	5	19.44	14.29	5.15	0.753054516155478	1.44075614958209	0.347569630820769	6.45915874166681
chr2	41698733	41743904	7	4	19.44	11.43	8.01	0.514075015660779	1.85441691917432	0.418913196819917	9.57667879720766
chr2	41743904	41934271	8	4	22.22	11.43	10.79	0.34337537245028	2.18998599614047	0.517532388588746	11.0577538993314
chr2	41934271	41959434	8	4	22.22	11.43	10.79	0.34337537245028	2.18998599614047	0.517532388588746	11.0577538993314
chr2	41959434	42010846	8	3	22.22	8.57	13.65	0.188678820790766	3.00167214810172	0.640533613740392	19.2661460674227
chr2	42010846	42311903	7	3	19.44	8.57	10.87	0.307004709834407	2.54159386659279	0.519408622309635	16.656208609525
chr2	42311903	42781882	8	3	22.22	8.57	13.65	0.188678820790766	3.00167214810172	0.640533613740392	19.2661460674227
chr2	42781882	43199023	7	3	19.44	8.57	10.87	0.307004709834407	2.54159386659279	0.519408622309635	16.656208609525
chr2	43199023	43721590	6	3	16.67	8.57	8.1	0.478182829317541	2.11118686920326	0.406717926364721	14.2184726622909
chr2	43721590	43889461	6	3	16.67	8.57	8.1	0.478182829317541	2.11118686920326	0.406717926364721	14.2184726622909
chr2	43889461	44186721	6	3	16.67	8.57	8.1	0.478182829317541	2.11118686920326	0.406717926364721	14.2184726622909
chr2	44186721	44270755	6	4	16.67	11.43	5.24	0.734950008542243	1.54051356893632	0.327294645527406	8.19707781308093
chr2	44270755	44304552	7	4	19.44	11.43	8.01	0.514075015660779	1.85441691917432	0.418913196819917	9.57667879720766
chr2	44304552	44739744	7	3	19.44	8.57	10.87	0.307004709834407	2.54159386659279	0.519408622309635	16.656208609525
chr2	44739744	45061167	7	3	19.44	8.57	10.87	0.307004709834407	2.54159386659279	0.519408622309635	16.656208609525
chr2	45061167	45122243	7	3	19.44	8.57	10.87	0.307004709834407	2.54159386659279	0.519408622309635	16.656208609525
chr2	45122243	45170484	6	3	16.67	8.57	8.1	0.478182829317541	2.11118686920326	0.406717926364721	14.2184726622909
chr2	45170484	45503655	6	3	16.67	8.57	8.1	0.478182829317541	2.11118686920326	0.406717926364721	14.2184726622909
chr2	45503655	45976501	5	3	13.89	8.57	5.32	0.710101571843079	1.70749109272164	0.302222986488262	11.9414137423611
chr2	45976501	48830926	6	3	16.67	8.57	8.1	0.478182829317541	2.11118686920326	0.406717926364721	14.2184726622909
chr2	48830926	49003746	6	4	16.67	11.43	5.24	0.734950008542243	1.54051356893632	0.327294645527406	8.19707781308093
chr2	49003746	49115402	6	5	16.67	14.29	2.38	1	1.19692472590906	0.271053606701841	5.53795205853582
chr2	49115402	49224932	6	4	16.67	11.43	5.24	0.734950008542243	1.54051356893632	0.327294645527406	8.19707781308093
chr2	49224932	49305380	6	5	16.67	14.29	2.38	1	1.19692472590906	0.271053606701841	5.53795205853582
chr2	49305380	50446556	6	5	16.67	14.29	2.38	1	1.19692472590906	0.271053606701841	5.53795205853582
chr2	50446556	50758776	6	6	16.67	17.14	-0.469999999999999	1	0.967117825865835	0.229054690702664	4.08239536116235
chr2	50758776	50834614	7	6	19.44	17.14	2.3	1	1.16413699583994	0.294095217073013	4.7546020430972
chr2	50834614	50884019	7	5	19.44	14.29	5.15	0.753054516155478	1.44075614958209	0.347569630820769	6.45915874166681
chr2	50884019	50894160	7	4	19.44	11.43	8.01	0.514075015660779	1.85441691917432	0.418913196819917	9.57667879720766
chr2	50894160	51813052	7	5	19.44	14.29	5.15	0.753054516155478	1.44075614958209	0.347569630820769	6.45915874166681
chr2	51813052	51882282	6	5	16.67	14.29	2.38	1	1.19692472590906	0.271053606701841	5.53795205853582
chr2	51882282	52703271	6	4	16.67	11.43	5.24	0.734950008542243	1.54051356893632	0.327294645527406	8.19707781308093
chr2	52703271	52703709	6	5	16.67	14.29	2.38	1	1.19692472590906	0.271053606701841	5.53795205853582
chr2	52703709	52736995	7	5	19.44	14.29	5.15	0.753054516155478	1.44075614958209	0.347569630820769	6.45915874166681
chr2	52736995	52737597	7	7	19.44	20	-0.559999999999999	1	0.965982865371864	0.252463374935175	3.69539230315072
chr2	52737597	52742831	7	7	19.44	20	-0.559999999999999	1	0.965982865371864	0.252463374935175	3.69539230315072
chr2	52742831	52747747	8	7	22.22	20	2.22	1	1.1407096526815	0.312875909660812	4.25196001661611
chr2	52747747	52754490	8	8	22.22	22.86	-0.640000000000001	1	0.96476674963809	0.271670620724362	3.4247996953785
chr2	52754490	52784752	8	9	22.22	25.71	-3.49	0.786084717925075	0.827635773228269	0.237858650538394	2.83108853898939
chr2	52784752	52789044	8	7	22.22	20	2.22	1	1.1407096526815	0.312875909660812	4.25196001661611
chr2	52789044	52795100	8	7	22.22	20	2.22	1	1.1407096526815	0.312875909660812	4.25196001661611
chr2	52795100	52798366	8	7	22.22	20	2.22	1	1.1407096526815	0.312875909660812	4.25196001661611
chr2	52798366	52800834	8	6	22.22	17.14	5.08	0.766806928088708	1.37469005844573	0.36418014961038	5.47523693433706
chr2	52800834	52807520	8	6	22.22	17.14	5.08	0.766806928088708	1.37469005844573	0.36418014961038	5.47523693433706
chr2	52807520	52842339	8	5	22.22	14.29	7.93	0.541386958574459	1.70136832786983	0.42993250371225	7.44708609222215
chr2	52842339	52847893	7	5	19.44	14.29	5.15	0.753054516155478	1.44075614958209	0.347569630820769	6.45915874166681
chr2	52847893	53061945	6	5	16.67	14.29	2.38	1	1.19692472590906	0.271053606701841	5.53795205853582
chr2	53061945	53127561	6	5	16.67	14.29	2.38	1	1.19692472590906	0.271053606701841	5.53795205853582
chr2	53127561	53337246	6	5	16.67	14.29	2.38	1	1.19692472590906	0.271053606701841	5.53795205853582
chr2	53337246	53407805	6	4	16.67	11.43	5.24	0.734950008542243	1.54051356893632	0.327294645527406	8.19707781308093
chr2	53407805	54646874	6	4	16.67	11.43	5.24	0.734950008542243	1.54051356893632	0.327294645527406	8.19707781308093
chr2	54646874	55199062	6	5	16.67	14.29	2.38	1	1.19692472590906	0.271053606701841	5.53795205853582
chr2	55199062	56599814	6	4	16.67	11.43	5.24	0.734950008542243	1.54051356893632	0.327294645527406	8.19707781308093
chr2	56599814	56700983	6	5	16.67	14.29	2.38	1	1.19692472590906	0.271053606701841	5.53795205853582
chr2	56700983	56743435	6	5	16.67	14.29	2.38	1	1.19692472590906	0.271053606701841	5.53795205853582
chr2	56743435	56802335	6	4	16.67	11.43	5.24	0.734950008542243	1.54051356893632	0.327294645527406	8.19707781308093
chr2	56802335	57398467	6	4	16.67	11.43	5.24	0.734950008542243	1.54051356893632	0.327294645527406	8.19707781308093
chr2	57398467	58478977	6	3	16.67	8.57	8.1	0.478182829317541	2.11118686920326	0.406717926364721	14.2184726622909
chr2	58478977	61010387	6	2	16.67	5.71	10.96	0.260319768157189	3.24808343718923	0.528254540441711	35.3032732516706
chr2	61010387	61223497	6	2	16.67	5.71	10.96	0.260319768157189	3.24808343718923	0.528254540441711	35.3032732516706
chr2	61223497	61400358	7	2	19.44	5.71	13.73	0.151388237577012	3.91101098955892	0.672569386308945	41.5379472062679
chr2	61400358	61895651	6	2	16.67	5.71	10.96	0.260319768157189	3.24808343718923	0.528254540441711	35.3032732516706
chr2	61895651	62475757	6	3	16.67	8.57	8.1	0.478182829317541	2.11118686920326	0.406717926364721	14.2184726622909
chr2	62475757	62620550	6	3	16.67	8.57	8.1	0.478182829317541	2.11118686920326	0.406717926364721	14.2184726622909
chr2	62620550	63490317	6	2	16.67	5.71	10.96	0.260319768157189	3.24808343718923	0.528254540441711	35.3032732516706
chr2	63490317	63575875	6	2	16.67	5.71	10.96	0.260319768157189	3.24808343718923	0.528254540441711	35.3032732516706
chr2	63575875	63608125	6	3	16.67	8.57	8.1	0.478182829317541	2.11118686920326	0.406717926364721	14.2184726622909
chr2	63608125	63632089	6	3	16.67	8.57	8.1	0.478182829317541	2.11118686920326	0.406717926364721	14.2184726622909
chr2	63632089	63721052	6	3	16.67	8.57	8.1	0.478182829317541	2.11118686920326	0.406717926364721	14.2184726622909
chr2	63721052	65844204	6	2	16.67	5.71	10.96	0.260319768157189	3.24808343718923	0.528254540441711	35.3032732516706
chr2	65844204	67305776	6	2	16.67	5.71	10.96	0.260319768157189	3.24808343718923	0.528254540441711	35.3032732516706
chr2	67305776	67446675	5	2	13.89	5.71	8.18	0.428987944539397	2.62646640167546	0.394228640504547	29.5005259959683
chr2	67446675	68025766	6	2	16.67	5.71	10.96	0.260319768157189	3.24808343718923	0.528254540441711	35.3032732516706
chr2	68025766	68151515	6	2	16.67	5.71	10.96	0.260319768157189	3.24808343718923	0.528254540441711	35.3032732516706
chr2	68151515	68165858	6	2	16.67	5.71	10.96	0.260319768157189	3.24808343718923	0.528254540441711	35.3032732516706
chr2	68165858	68663754	5	2	13.89	5.71	8.18	0.428987944539397	2.62646640167546	0.394228640504547	29.5005259959683
chr2	68663754	69519954	5	2	13.89	5.71	8.18	0.428987944539397	2.62646640167546	0.394228640504547	29.5005259959683
chr2	69519954	69696804	6	2	16.67	5.71	10.96	0.260319768157189	3.24808343718923	0.528254540441711	35.3032732516706
chr2	69696804	69703847	5	2	13.89	5.71	8.18	0.428987944539397	2.62646640167546	0.394228640504547	29.5005259959683
chr2	69703847	69745765	5	3	13.89	8.57	5.32	0.710101571843079	1.70749109272164	0.302222986488262	11.9414137423611
chr2	69745765	70025265	6	3	16.67	8.57	8.1	0.478182829317541	2.11118686920326	0.406717926364721	14.2184726622909
chr2	70025265	70156855	5	3	13.89	8.57	5.32	0.710101571843079	1.70749109272164	0.302222986488262	11.9414137423611
chr2	70156855	70592822	6	3	16.67	8.57	8.1	0.478182829317541	2.11118686920326	0.406717926364721	14.2184726622909
chr2	70592822	70695375	5	3	13.89	8.57	5.32	0.710101571843079	1.70749109272164	0.302222986488262	11.9414137423611
chr2	70695375	73472218	5	2	13.89	5.71	8.18	0.428987944539397	2.62646640167546	0.394228640504547	29.5005259959683
chr2	73472218	74521431	6	2	16.67	5.71	10.96	0.260319768157189	3.24808343718923	0.528254540441711	35.3032732516706
chr2	74521431	74974194	6	3	16.67	8.57	8.1	0.478182829317541	2.11118686920326	0.406717926364721	14.2184726622909
chr2	74974194	75302289	6	2	16.67	5.71	10.96	0.260319768157189	3.24808343718923	0.528254540441711	35.3032732516706
chr2	75302289	75903693	5	2	13.89	5.71	8.18	0.428987944539397	2.62646640167546	0.394228640504547	29.5005259959683
chr2	75903693	76418726	5	3	13.89	8.57	5.32	0.710101571843079	1.70749109272164	0.302222986488262	11.9414137423611
chr2	76418726	77590314	5	4	13.89	11.43	2.46	1	1.24608440479419	0.242485335615073	6.90581566413616
chr2	77590314	79508976	5	3	13.89	8.57	5.32	0.710101571843079	1.70749109272164	0.302222986488262	11.9414137423611
chr2	79508976	80336965	6	3	16.67	8.57	8.1	0.478182829317541	2.11118686920326	0.406717926364721	14.2184726622909
chr2	80336965	80458472	6	3	16.67	8.57	8.1	0.478182829317541	2.11118686920326	0.406717926364721	14.2184726622909
chr2	80458472	80529139	5	3	13.89	8.57	5.32	0.710101571843079	1.70749109272164	0.302222986488262	11.9414137423611
chr2	80529139	80674138	6	3	16.67	8.57	8.1	0.478182829317541	2.11118686920326	0.406717926364721	14.2184726622909
chr2	80674138	80799021	6	4	16.67	11.43	5.24	0.734950008542243	1.54051356893632	0.327294645527406	8.19707781308093
chr2	80799021	80915659	6	4	16.67	11.43	5.24	0.734950008542243	1.54051356893632	0.327294645527406	8.19707781308093
chr2	80915659	81378558	7	4	19.44	11.43	8.01	0.514075015660779	1.85441691917432	0.418913196819917	9.57667879720766
chr2	81378558	81477008	6	4	16.67	11.43	5.24	0.734950008542243	1.54051356893632	0.327294645527406	8.19707781308093
chr2	81477008	81507066	6	3	16.67	8.57	8.1	0.478182829317541	2.11118686920326	0.406717926364721	14.2184726622909
chr2	81507066	81615525	6	3	16.67	8.57	8.1	0.478182829317541	2.11118686920326	0.406717926364721	14.2184726622909
chr2	81615525	81620232	7	3	19.44	8.57	10.87	0.307004709834407	2.54159386659279	0.519408622309635	16.656208609525
chr2	81620232	81626273	7	3	19.44	8.57	10.87	0.307004709834407	2.54159386659279	0.519408622309635	16.656208609525
chr2	81626273	81962637	8	3	22.22	8.57	13.65	0.188678820790766	3.00167214810172	0.640533613740392	19.2661460674227
chr2	81962637	82135861	9	3	25	8.57	16.43	0.111330544961008	3.4947191108833	0.770520076618529	22.0769694119604
chr2	82135861	82169561	9	4	25	11.43	13.57	0.219618131122669	2.54955054812157	0.623407652734731	12.6517270597952
chr2	82169561	82239422	8	4	22.22	11.43	10.79	0.34337537245028	2.18998599614047	0.517532388588746	11.0577538993314
chr2	82239422	82247599	7	4	19.44	11.43	8.01	0.514075015660779	1.85441691917432	0.418913196819917	9.57667879720766
chr2	82247599	82250253	7	5	19.44	14.29	5.15	0.753054516155478	1.44075614958209	0.347569630820769	6.45915874166681
chr2	82250253	82472605	8	5	22.22	14.29	7.93	0.541386958574459	1.70136832786983	0.42993250371225	7.44708609222215
chr2	82472605	82480237	8	6	22.22	17.14	5.08	0.766806928088708	1.37469005844573	0.36418014961038	5.47523693433706
chr2	82480237	82499929	9	6	25	17.14	7.86	0.562762990166328	1.60032731582389	0.439480484914476	6.25183157324592
chr2	82499929	82612437	9	5	25	14.29	10.71	0.372321981438773	1.9807107571957	0.51843568449073	8.5097855381755
chr2	82612437	82675485	9	6	25	17.14	7.86	0.562762990166328	1.60032731582389	0.439480484914476	6.25183157324592
chr2	82675485	82816555	9	7	25	20	5	0.777546082716202	1.32793707789714	0.377809554626409	4.85135331187168
chr2	82816555	82996153	9	7	25	20	5	0.777546082716202	1.32793707789714	0.377809554626409	4.85135331187168
chr2	82996153	83002715	9	6	25	17.14	7.86	0.562762990166328	1.60032731582389	0.439480484914476	6.25183157324592
chr2	83002715	83028067	9	5	25	14.29	10.71	0.372321981438773	1.9807107571957	0.51843568449073	8.5097855381755
chr2	83028067	83108889	9	4	25	11.43	13.57	0.219618131122669	2.54955054812157	0.623407652734731	12.6517270597952
chr2	83108889	83248826	9	5	25	14.29	10.71	0.372321981438773	1.9807107571957	0.51843568449073	8.5097855381755
chr2	83248826	83352636	9	6	25	17.14	7.86	0.562762990166328	1.60032731582389	0.439480484914476	6.25183157324592
chr2	83352636	83370618	8	6	22.22	17.14	5.08	0.766806928088708	1.37469005844573	0.36418014961038	5.47523693433706
chr2	83370618	83485878	6	6	16.67	17.14	-0.469999999999999	1	0.967117825865835	0.229054690702664	4.08239536116235
chr2	83485878	83526366	5	6	13.89	17.14	-3.25	0.753054516155478	0.782312725137668	0.168995973303119	3.45418365248352
chr2	83526366	83595248	5	6	13.89	17.14	-3.25	0.753054516155478	0.782312725137668	0.168995973303119	3.45418365248352
chr2	83595248	83598265	5	7	13.89	20	-6.11	0.541386958574459	0.649161371542554	0.144770676102969	2.69096905849812
chr2	83598265	83636842	5	8	13.89	22.86	-8.97	0.372321981438773	0.549041525368487	0.125371438242333	2.1730299407408
chr2	83636842	83655661	6	8	16.67	22.86	-6.19	0.562762990166328	0.678758857286803	0.170296741406061	2.56226650354404
chr2	83655661	83750417	6	7	16.67	20	-3.33	0.766806928088708	0.802522994801141	0.196426305412446	3.17616940117966
chr2	83750417	83857933	5	7	13.89	20	-6.11	0.541386958574459	0.649161371542554	0.144770676102969	2.69096905849812
chr2	83857933	83890645	6	7	16.67	20	-3.33	0.766806928088708	0.802522994801141	0.196426305412446	3.17616940117966
chr2	83890645	84044115	6	6	16.67	17.14	-0.469999999999999	1	0.967117825865835	0.229054690702664	4.08239536116235
chr2	84044115	84203165	6	7	16.67	20	-3.33	0.766806928088708	0.802522994801141	0.196426305412446	3.17616940117966
chr2	84203165	84326859	6	6	16.67	17.14	-0.469999999999999	1	0.967117825865835	0.229054690702664	4.08239536116235
chr2	84326859	84341922	6	7	16.67	20	-3.33	0.766806928088708	0.802522994801141	0.196426305412446	3.17616940117966
chr2	84341922	84347880	6	7	16.67	20	-3.33	0.766806928088708	0.802522994801141	0.196426305412446	3.17616940117966
chr2	84347880	84387948	6	6	16.67	17.14	-0.469999999999999	1	0.967117825865835	0.229054690702664	4.08239536116235
chr2	84387948	84407232	5	5	13.89	14.29	-0.399999999999999	1	0.968179492592826	0.200376836085313	4.6775096732263
chr2	84407232	85066059	5	4	13.89	11.43	2.46	1	1.24608440479419	0.242485335615073	6.90581566413616
chr2	85066059	85700551	5	3	13.89	8.57	5.32	0.710101571843079	1.70749109272164	0.302222986488262	11.9414137423611
chr2	85700551	85760829	6	3	16.67	8.57	8.1	0.478182829317541	2.11118686920326	0.406717926364721	14.2184726622909
chr2	85760829	85960973	6	2	16.67	5.71	10.96	0.260319768157189	3.24808343718923	0.528254540441711	35.3032732516706
chr2	85960973	86062860	5	2	13.89	5.71	8.18	0.428987944539397	2.62646640167546	0.394228640504547	29.5005259959683
chr2	86062860	86112400	5	3	13.89	8.57	5.32	0.710101571843079	1.70749109272164	0.302222986488262	11.9414137423611
chr2	86112400	86163255	5	4	13.89	11.43	2.46	1	1.24608440479419	0.242485335615073	6.90581566413616
chr2	86163255	86455203	6	4	16.67	11.43	5.24	0.734950008542243	1.54051356893632	0.327294645527406	8.19707781308093
chr2	86455203	86465520	5	4	13.89	11.43	2.46	1	1.24608440479419	0.242485335615073	6.90581566413616
chr2	86465520	86865517	5	3	13.89	8.57	5.32	0.710101571843079	1.70749109272164	0.302222986488262	11.9414137423611
chr2	86865517	87334473	5	2	13.89	5.71	8.18	0.428987944539397	2.62646640167546	0.394228640504547	29.5005259959683
chr2	87334473	87471902	5	1	13.89	2.86	11.03	0.198663754101507	5.37040245249216	0.55675571014113	266.470934834748
chr2	87471902	88738899	5	2	13.89	5.71	8.18	0.428987944539397	2.62646640167546	0.394228640504547	29.5005259959683
chr2	88738899	88949014	5	3	13.89	8.57	5.32	0.710101571843079	1.70749109272164	0.302222986488262	11.9414137423611
chr2	88949014	89132096	5	2	13.89	5.71	8.18	0.428987944539397	2.62646640167546	0.394228640504547	29.5005259959683
chr2	89132096	89136180	2	2	5.56	5.71	-0.15	1	0.970989459292116	0.0667689241715733	14.12046751773
chr2	89136180	89144104	1	2	2.78	5.71	-2.93	0.614206981016534	0.476293222585017	0.00777852251929019	9.55257413461097
chr2	89144104	89145847	1	1	2.78	2.86	-0.0800000000000001	1	0.971818977979115	0.0120435103940175	78.422351246068
chr2	89145847	89377330	0	1	0	2.86	-2.86	0.492957746478873	0	0	37.9171713058099
chr2	89377330	89406043	2	2	5.56	5.71	-0.15	1	0.970989459292116	0.0667689241715733	14.12046751773
chr2	89406043	89413132	4	2	11.11	5.71	5.4	0.673707396879656	2.04215494105879	0.270856827605303	24.0587693564094
chr2	89413132	89418269	4	3	11.11	8.57	2.54	1	1.32796318548847	0.206420602069668	9.79975833589666
chr2	89418269	89423512	12	7	33.33	20	13.33	0.284772865322215	1.98051844354112	0.60356962690483	6.9650320677059
chr2	89423512	89431615	12	8	33.33	22.86	10.47	0.430427628876662	1.67504000830683	0.524963422148242	5.60208946036674
chr2	89431615	89444114	12	9	33.33	25.71	7.62	0.604715380138393	1.43695034830888	0.460173533797906	4.62539239653499
chr2	89444114	89464861	12	10	33.33	28.57	4.76	0.798482350658788	1.24606859067553	0.405824231412238	3.89417083413325
chr2	89464861	89468970	13	13	36.11	37.14	-1.03	1	0.957097864480524	0.326348700872968	2.8044693718886
chr2	89468970	89469407	13	14	36.11	40	-3.89	0.809249933493042	0.849805021212573	0.291346093971024	2.46169859562802
chr2	89469407	89477534	14	15	38.89	42.86	-3.97	0.811320089253582	0.850456157168013	0.296074805736666	2.42746979425563
chr2	89477534	89499081	15	15	41.67	42.86	-1.19	1	0.953006338453984	0.334837435703866	2.70927185320726
chr2	89499081	89548455	16	15	44.44	42.86	1.58	1	1.06568303650506	0.376964049072245	3.02240972641465
chr2	89548455	89569727	18	15	50	42.86	7.14	0.636530620286469	1.32790587749782	0.473473027529355	3.7677564524583
chr2	89569727	89588831	19	15	52.78	42.86	9.92	0.479130774940439	1.48175737811293	0.529035949311959	4.21698376265798
chr2	89588831	90321410	20	15	55.56	42.86	12.7	0.345711515450452	1.6546236510091	0.590494904694455	4.7291100847598
chr2	90321410	91618895	0	0	0	0	0	1	0	0	Inf
chr2	91618895	92285930	22	13	61.11	37.14	23.97	0.0585135640158371	2.62143677601092	0.922068932367446	7.75523186820456
chr2	92285930	93300000	21	13	58.33	37.14	21.19	0.0977884975453572	2.33974739692826	0.826132989914337	6.86268238615158
chr2	93300000	95327875	0	0	0	0	0	1	0	0	Inf
chr2	95327875	96027786	5	5	13.89	14.29	-0.399999999999999	1	0.968179492592826	0.200376836085313	4.6775096732263
chr2	96027786	96055144	5	6	13.89	17.14	-3.25	0.753054516155478	0.782312725137668	0.168995973303119	3.45418365248352
chr2	96055144	96379191	5	5	13.89	14.29	-0.399999999999999	1	0.968179492592826	0.200376836085313	4.6775096732263
chr2	96379191	97061482	5	6	13.89	17.14	-3.25	0.753054516155478	0.782312725137668	0.168995973303119	3.45418365248352
chr2	97061482	98339374	5	6	13.89	17.14	-3.25	0.753054516155478	0.782312725137668	0.168995973303119	3.45418365248352
chr2	98339374	98664340	5	5	13.89	14.29	-0.399999999999999	1	0.968179492592826	0.200376836085313	4.6775096732263
chr2	98664340	98707552	5	4	13.89	11.43	2.46	1	1.24608440479419	0.242485335615073	6.90581566413616
chr2	98707552	98791728	5	3	13.89	8.57	5.32	0.710101571843079	1.70749109272164	0.302222986488262	11.9414137423611
chr2	98791728	99224006	5	3	13.89	8.57	5.32	0.710101571843079	1.70749109272164	0.302222986488262	11.9414137423611
chr2	99224006	99868023	5	4	13.89	11.43	2.46	1	1.24608440479419	0.242485335615073	6.90581566413616
chr2	99868023	100272495	5	5	13.89	14.29	-0.399999999999999	1	0.968179492592826	0.200376836085313	4.6775096732263
chr2	100272495	100660469	5	4	13.89	11.43	2.46	1	1.24608440479419	0.242485335615073	6.90581566413616
chr2	100660469	100798370	5	4	13.89	11.43	2.46	1	1.24608440479419	0.242485335615073	6.90581566413616
chr2	100798370	100833026	5	4	13.89	11.43	2.46	1	1.24608440479419	0.242485335615073	6.90581566413616
chr2	100833026	100851177	5	5	13.89	14.29	-0.399999999999999	1	0.968179492592826	0.200376836085313	4.6775096732263
chr2	100851177	101226044	5	5	13.89	14.29	-0.399999999999999	1	0.968179492592826	0.200376836085313	4.6775096732263
chr2	101226044	101227250	5	5	13.89	14.29	-0.399999999999999	1	0.968179492592826	0.200376836085313	4.6775096732263
chr2	101227250	101249809	5	4	13.89	11.43	2.46	1	1.24608440479419	0.242485335615073	6.90581566413616
chr2	101249809	101296072	5	3	13.89	8.57	5.32	0.710101571843079	1.70749109272164	0.302222986488262	11.9414137423611
chr2	101296072	102433298	5	3	13.89	8.57	5.32	0.710101571843079	1.70749109272164	0.302222986488262	11.9414137423611
chr2	102433298	102776225	5	3	13.89	8.57	5.32	0.710101571843079	1.70749109272164	0.302222986488262	11.9414137423611
chr2	102776225	102794572	5	4	13.89	11.43	2.46	1	1.24608440479419	0.242485335615073	6.90581566413616
chr2	102794572	103177354	6	4	16.67	11.43	5.24	0.734950008542243	1.54051356893632	0.327294645527406	8.19707781308093
chr2	103177354	103323591	6	3	16.67	8.57	8.1	0.478182829317541	2.11118686920326	0.406717926364721	14.2184726622909
chr2	103323591	103565146	5	3	13.89	8.57	5.32	0.710101571843079	1.70749109272164	0.302222986488262	11.9414137423611
chr2	103565146	105542411	5	3	13.89	8.57	5.32	0.710101571843079	1.70749109272164	0.302222986488262	11.9414137423611
chr2	105542411	108165822	5	4	13.89	11.43	2.46	1	1.24608440479419	0.242485335615073	6.90581566413616
chr2	108165822	109589368	5	5	13.89	14.29	-0.399999999999999	1	0.968179492592826	0.200376836085313	4.6775096732263
chr2	109589368	109658518	5	4	13.89	11.43	2.46	1	1.24608440479419	0.242485335615073	6.90581566413616
chr2	109658518	109883844	5	5	13.89	14.29	-0.399999999999999	1	0.968179492592826	0.200376836085313	4.6775096732263
chr2	109883844	110826316	5	4	13.89	11.43	2.46	1	1.24608440479419	0.242485335615073	6.90581566413616
chr2	110826316	111037227	5	5	13.89	14.29	-0.399999999999999	1	0.968179492592826	0.200376836085313	4.6775096732263
chr2	111037227	111041076	5	4	13.89	11.43	2.46	1	1.24608440479419	0.242485335615073	6.90581566413616
chr2	111041076	112422087	5	3	13.89	8.57	5.32	0.710101571843079	1.70749109272164	0.302222986488262	11.9414137423611
chr2	112422087	114065796	6	3	16.67	8.57	8.1	0.478182829317541	2.11118686920326	0.406717926364721	14.2184726622909
chr2	114065796	114070023	6	4	16.67	11.43	5.24	0.734950008542243	1.54051356893632	0.327294645527406	8.19707781308093
chr2	114070023	114141866	5	4	13.89	11.43	2.46	1	1.24608440479419	0.242485335615073	6.90581566413616
chr2	114141866	114538900	5	5	13.89	14.29	-0.399999999999999	1	0.968179492592826	0.200376836085313	4.6775096732263
chr2	114538900	115015314	5	5	13.89	14.29	-0.399999999999999	1	0.968179492592826	0.200376836085313	4.6775096732263
chr2	115015314	115102406	5	4	13.89	11.43	2.46	1	1.24608440479419	0.242485335615073	6.90581566413616
chr2	115102406	115164966	5	3	13.89	8.57	5.32	0.710101571843079	1.70749109272164	0.302222986488262	11.9414137423611
chr2	115164966	115529489	5	3	13.89	8.57	5.32	0.710101571843079	1.70749109272164	0.302222986488262	11.9414137423611
chr2	115529489	115530481	5	3	13.89	8.57	5.32	0.710101571843079	1.70749109272164	0.302222986488262	11.9414137423611
chr2	115530481	115556828	5	4	13.89	11.43	2.46	1	1.24608440479419	0.242485335615073	6.90581566413616
chr2	115556828	116163884	5	3	13.89	8.57	5.32	0.710101571843079	1.70749109272164	0.302222986488262	11.9414137423611
chr2	116163884	117235795	5	3	13.89	8.57	5.32	0.710101571843079	1.70749109272164	0.302222986488262	11.9414137423611
chr2	117235795	117264998	6	3	16.67	8.57	8.1	0.478182829317541	2.11118686920326	0.406717926364721	14.2184726622909
chr2	117264998	117336769	7	3	19.44	8.57	10.87	0.307004709834407	2.54159386659279	0.519408622309635	16.656208609525
chr2	117336769	117432222	7	3	19.44	8.57	10.87	0.307004709834407	2.54159386659279	0.519408622309635	16.656208609525
chr2	117432222	117724486	6	3	16.67	8.57	8.1	0.478182829317541	2.11118686920326	0.406717926364721	14.2184726622909
chr2	117724486	118370272	6	4	16.67	11.43	5.24	0.734950008542243	1.54051356893632	0.327294645527406	8.19707781308093
chr2	118370272	118396742	6	3	16.67	8.57	8.1	0.478182829317541	2.11118686920326	0.406717926364721	14.2184726622909
chr2	118396742	118639674	5	3	13.89	8.57	5.32	0.710101571843079	1.70749109272164	0.302222986488262	11.9414137423611
chr2	118639674	118673877	5	4	13.89	11.43	2.46	1	1.24608440479419	0.242485335615073	6.90581566413616
chr2	118673877	119724722	5	4	13.89	11.43	2.46	1	1.24608440479419	0.242485335615073	6.90581566413616
chr2	119724722	123303518	5	3	13.89	8.57	5.32	0.710101571843079	1.70749109272164	0.302222986488262	11.9414137423611
chr2	123303518	123763096	6	3	16.67	8.57	8.1	0.478182829317541	2.11118686920326	0.406717926364721	14.2184726622909
chr2	123763096	124150575	6	3	16.67	8.57	8.1	0.478182829317541	2.11118686920326	0.406717926364721	14.2184726622909
chr2	124150575	124264630	6	3	16.67	8.57	8.1	0.478182829317541	2.11118686920326	0.406717926364721	14.2184726622909
chr2	124264630	124659197	6	3	16.67	8.57	8.1	0.478182829317541	2.11118686920326	0.406717926364721	14.2184726622909
chr2	124659197	124732664	6	3	16.67	8.57	8.1	0.478182829317541	2.11118686920326	0.406717926364721	14.2184726622909
chr2	124732664	124752835	6	3	16.67	8.57	8.1	0.478182829317541	2.11118686920326	0.406717926364721	14.2184726622909
chr2	124752835	125581606	5	3	13.89	8.57	5.32	0.710101571843079	1.70749109272164	0.302222986488262	11.9414137423611
chr2	125581606	125757320	5	4	13.89	11.43	2.46	1	1.24608440479419	0.242485335615073	6.90581566413616
chr2	125757320	125990650	5	4	13.89	11.43	2.46	1	1.24608440479419	0.242485335615073	6.90581566413616
chr2	125990650	126081043	6	4	16.67	11.43	5.24	0.734950008542243	1.54051356893632	0.327294645527406	8.19707781308093
chr2	126081043	126224975	7	4	19.44	11.43	8.01	0.514075015660779	1.85441691917432	0.418913196819917	9.57667879720766
chr2	126224975	126333397	6	4	16.67	11.43	5.24	0.734950008542243	1.54051356893632	0.327294645527406	8.19707781308093
chr2	126333397	126621425	6	3	16.67	8.57	8.1	0.478182829317541	2.11118686920326	0.406717926364721	14.2184726622909
chr2	126621425	127524060	5	3	13.89	8.57	5.32	0.710101571843079	1.70749109272164	0.302222986488262	11.9414137423611
chr2	127524060	127531673	5	3	13.89	8.57	5.32	0.710101571843079	1.70749109272164	0.302222986488262	11.9414137423611
chr2	127531673	127601207	5	3	13.89	8.57	5.32	0.710101571843079	1.70749109272164	0.302222986488262	11.9414137423611
chr2	127601207	127635837	5	3	13.89	8.57	5.32	0.710101571843079	1.70749109272164	0.302222986488262	11.9414137423611
chr2	127635837	127964966	5	3	13.89	8.57	5.32	0.710101571843079	1.70749109272164	0.302222986488262	11.9414137423611
chr2	127964966	129136317	5	4	13.89	11.43	2.46	1	1.24608440479419	0.242485335615073	6.90581566413616
chr2	129136317	129208262	6	4	16.67	11.43	5.24	0.734950008542243	1.54051356893632	0.327294645527406	8.19707781308093
chr2	129208262	129424480	6	5	16.67	14.29	2.38	1	1.19692472590906	0.271053606701841	5.53795205853582
chr2	129424480	129506334	6	4	16.67	11.43	5.24	0.734950008542243	1.54051356893632	0.327294645527406	8.19707781308093
chr2	129506334	129764086	6	5	16.67	14.29	2.38	1	1.19692472590906	0.271053606701841	5.53795205853582
chr2	129764086	129841616	6	4	16.67	11.43	5.24	0.734950008542243	1.54051356893632	0.327294645527406	8.19707781308093
chr2	129841616	129911251	5	4	13.89	11.43	2.46	1	1.24608440479419	0.242485335615073	6.90581566413616
chr2	129911251	129918063	6	4	16.67	11.43	5.24	0.734950008542243	1.54051356893632	0.327294645527406	8.19707781308093
chr2	129918063	130083319	7	4	19.44	11.43	8.01	0.514075015660779	1.85441691917432	0.418913196819917	9.57667879720766
chr2	130083319	130133643	6	4	16.67	11.43	5.24	0.734950008542243	1.54051356893632	0.327294645527406	8.19707781308093
chr2	130133643	130551088	7	4	19.44	11.43	8.01	0.514075015660779	1.85441691917432	0.418913196819917	9.57667879720766
chr2	130551088	130558709	6	4	16.67	11.43	5.24	0.734950008542243	1.54051356893632	0.327294645527406	8.19707781308093
chr2	130558709	130732434	5	4	13.89	11.43	2.46	1	1.24608440479419	0.242485335615073	6.90581566413616
chr2	130732434	131044268	5	4	13.89	11.43	2.46	1	1.24608440479419	0.242485335615073	6.90581566413616
chr2	131044268	133148002	5	4	13.89	11.43	2.46	1	1.24608440479419	0.242485335615073	6.90581566413616
chr2	133148002	133232232	5	4	13.89	11.43	2.46	1	1.24608440479419	0.242485335615073	6.90581566413616
chr2	133232232	134356898	5	4	13.89	11.43	2.46	1	1.24608440479419	0.242485335615073	6.90581566413616
chr2	134356898	134716889	5	5	13.89	14.29	-0.399999999999999	1	0.968179492592826	0.200376836085313	4.6775096732263
chr2	134716889	134721745	5	4	13.89	11.43	2.46	1	1.24608440479419	0.242485335615073	6.90581566413616
chr2	134721745	134734811	6	4	16.67	11.43	5.24	0.734950008542243	1.54051356893632	0.327294645527406	8.19707781308093
chr2	134734811	134788919	6	5	16.67	14.29	2.38	1	1.19692472590906	0.271053606701841	5.53795205853582
chr2	134788919	134901380	6	6	16.67	17.14	-0.469999999999999	1	0.967117825865835	0.229054690702664	4.08239536116235
chr2	134901380	134982033	6	5	16.67	14.29	2.38	1	1.19692472590906	0.271053606701841	5.53795205853582
chr2	134982033	135015951	7	6	19.44	17.14	2.3	1	1.16413699583994	0.294095217073013	4.7546020430972
chr2	135015951	135029997	7	7	19.44	20	-0.559999999999999	1	0.965982865371864	0.252463374935175	3.69539230315072
chr2	135029997	135137979	7	8	19.44	22.86	-3.42	0.777546082716202	0.817015677174043	0.219109695190455	2.97832645583434
chr2	135137979	135209341	7	7	19.44	20	-0.559999999999999	1	0.965982865371864	0.252463374935175	3.69539230315072
chr2	135209341	135280315	7	8	19.44	22.86	-3.42	0.777546082716202	0.817015677174043	0.219109695190455	2.97832645583434
chr2	135280315	135288144	8	8	22.22	22.86	-0.640000000000001	1	0.96476674963809	0.271670620724362	3.4247996953785
chr2	135288144	135291176	8	9	22.22	25.71	-3.49	0.786084717925075	0.827635773228269	0.237858650538394	2.83108853898939
chr2	135291176	135293655	9	9	25	25.71	-0.710000000000001	1	0.9634604512455	0.2875221648459	3.22688255060175
chr2	135293655	135721356	10	9	27.78	25.71	2.07	1	1.10946299292846	0.340902421822244	3.65558608156431
chr2	135721356	136038908	11	9	30.56	25.71	4.85	0.792946151501063	1.26681503559998	0.398304828969311	4.1198837190014
chr2	136038908	136250535	11	9	30.56	25.71	4.85	0.792946151501063	1.26681503559998	0.398304828969311	4.1198837190014
chr2	136250535	136786632	10	9	27.78	25.71	2.07	1	1.10946299292846	0.340902421822244	3.65558608156431
chr2	136786632	136831016	9	9	25	25.71	-0.710000000000001	1	0.9634604512455	0.2875221648459	3.22688255060175
chr2	136831016	136873773	8	7	22.22	20	2.22	1	1.1407096526815	0.312875909660812	4.25196001661611
chr2	136873773	136897646	8	6	22.22	17.14	5.08	0.766806928088708	1.37469005844573	0.36418014961038	5.47523693433706
chr2	136897646	136930116	7	6	19.44	17.14	2.3	1	1.16413699583994	0.294095217073013	4.7546020430972
chr2	136930116	136987937	7	7	19.44	20	-0.559999999999999	1	0.965982865371864	0.252463374935175	3.69539230315072
chr2	136987937	137162163	7	6	19.44	17.14	2.3	1	1.16413699583994	0.294095217073013	4.7546020430972
chr2	137162163	137402277	7	7	19.44	20	-0.559999999999999	1	0.965982865371864	0.252463374935175	3.69539230315072
chr2	137402277	137483114	7	6	19.44	17.14	2.3	1	1.16413699583994	0.294095217073013	4.7546020430972
chr2	137483114	137649083	8	6	22.22	17.14	5.08	0.766806928088708	1.37469005844573	0.36418014961038	5.47523693433706
chr2	137649083	137803313	8	5	22.22	14.29	7.93	0.541386958574459	1.70136832786983	0.42993250371225	7.44708609222215
chr2	137803313	137868754	7	5	19.44	14.29	5.15	0.753054516155478	1.44075614958209	0.347569630820769	6.45915874166681
chr2	137868754	137987187	6	5	16.67	14.29	2.38	1	1.19692472590906	0.271053606701841	5.53795205853582
chr2	137987187	138362570	6	6	16.67	17.14	-0.469999999999999	1	0.967117825865835	0.229054690702664	4.08239536116235
chr2	138362570	138433733	6	5	16.67	14.29	2.38	1	1.19692472590906	0.271053606701841	5.53795205853582
chr2	138433733	138633892	6	6	16.67	17.14	-0.469999999999999	1	0.967117825865835	0.229054690702664	4.08239536116235
chr2	138633892	138732943	5	6	13.89	17.14	-3.25	0.753054516155478	0.782312725137668	0.168995973303119	3.45418365248352
chr2	138732943	139686396	5	6	13.89	17.14	-3.25	0.753054516155478	0.782312725137668	0.168995973303119	3.45418365248352
chr2	139686396	139729837	5	5	13.89	14.29	-0.399999999999999	1	0.968179492592826	0.200376836085313	4.6775096732263
chr2	139729837	140799891	6	5	16.67	14.29	2.38	1	1.19692472590906	0.271053606701841	5.53795205853582
chr2	140799891	140896184	6	5	16.67	14.29	2.38	1	1.19692472590906	0.271053606701841	5.53795205853582
chr2	140896184	140906992	6	4	16.67	11.43	5.24	0.734950008542243	1.54051356893632	0.327294645527406	8.19707781308093
chr2	140906992	141456827	6	4	16.67	11.43	5.24	0.734950008542243	1.54051356893632	0.327294645527406	8.19707781308093
chr2	141456827	141666187	6	4	16.67	11.43	5.24	0.734950008542243	1.54051356893632	0.327294645527406	8.19707781308093
chr2	141666187	141717821	6	5	16.67	14.29	2.38	1	1.19692472590906	0.271053606701841	5.53795205853582
chr2	141717821	142014612	5	5	13.89	14.29	-0.399999999999999	1	0.968179492592826	0.200376836085313	4.6775096732263
chr2	142014612	142143633	5	5	13.89	14.29	-0.399999999999999	1	0.968179492592826	0.200376836085313	4.6775096732263
chr2	142143633	142754077	5	4	13.89	11.43	2.46	1	1.24608440479419	0.242485335615073	6.90581566413616
chr2	142754077	142885890	5	5	13.89	14.29	-0.399999999999999	1	0.968179492592826	0.200376836085313	4.6775096732263
chr2	142885890	142978166	5	5	13.89	14.29	-0.399999999999999	1	0.968179492592826	0.200376836085313	4.6775096732263
chr2	142978166	143928279	6	5	16.67	14.29	2.38	1	1.19692472590906	0.271053606701841	5.53795205853582
chr2	143928279	143932149	6	4	16.67	11.43	5.24	0.734950008542243	1.54051356893632	0.327294645527406	8.19707781308093
chr2	143932149	143934478	6	5	16.67	14.29	2.38	1	1.19692472590906	0.271053606701841	5.53795205853582
chr2	143934478	144022209	6	5	16.67	14.29	2.38	1	1.19692472590906	0.271053606701841	5.53795205853582
chr2	144022209	144048699	6	5	16.67	14.29	2.38	1	1.19692472590906	0.271053606701841	5.53795205853582
chr2	144048699	144161332	6	4	16.67	11.43	5.24	0.734950008542243	1.54051356893632	0.327294645527406	8.19707781308093
chr2	144161332	145599614	5	4	13.89	11.43	2.46	1	1.24608440479419	0.242485335615073	6.90581566413616
chr2	145599614	146397847	5	5	13.89	14.29	-0.399999999999999	1	0.968179492592826	0.200376836085313	4.6775096732263
chr2	146397847	146835346	5	5	13.89	14.29	-0.399999999999999	1	0.968179492592826	0.200376836085313	4.6775096732263
chr2	146835346	146848745	7	5	19.44	14.29	5.15	0.753054516155478	1.44075614958209	0.347569630820769	6.45915874166681
chr2	146848745	146850082	9	5	25	14.29	10.71	0.372321981438773	1.9807107571957	0.51843568449073	8.5097855381755
chr2	146850082	146854298	9	6	25	17.14	7.86	0.562762990166328	1.60032731582389	0.439480484914476	6.25183157324592
chr2	146854298	146860263	10	6	27.78	17.14	10.64	0.395709473738648	1.84286488716045	0.520428389447835	7.09011194817576
chr2	146860263	146861395	11	6	30.56	17.14	13.42	0.266839618208723	2.10419856358808	0.607477149382177	7.99874779076901
chr2	146861395	146878944	11	7	30.56	20	10.56	0.414788906895026	1.74599407966194	0.52273282064155	6.20141496022786
chr2	146878944	146881076	9	7	25	20	5	0.777546082716202	1.32793707789714	0.377809554626409	4.85135331187168
chr2	146881076	146881268	7	7	19.44	20	-0.559999999999999	1	0.965982865371864	0.252463374935175	3.69539230315072
chr2	146881268	146881691	7	6	19.44	17.14	2.3	1	1.16413699583994	0.294095217073013	4.7546020430972
chr2	146881691	146882185	6	6	16.67	17.14	-0.469999999999999	1	0.967117825865835	0.229054690702664	4.08239536116235
chr2	146882185	146884075	5	6	13.89	17.14	-3.25	0.753054516155478	0.782312725137668	0.168995973303119	3.45418365248352
chr2	146884075	147625009	5	5	13.89	14.29	-0.399999999999999	1	0.968179492592826	0.200376836085313	4.6775096732263
chr2	147625009	147732271	5	5	13.89	14.29	-0.399999999999999	1	0.968179492592826	0.200376836085313	4.6775096732263
chr2	147732271	148287637	6	5	16.67	14.29	2.38	1	1.19692472590906	0.271053606701841	5.53795205853582
chr2	148287637	148483533	6	5	16.67	14.29	2.38	1	1.19692472590906	0.271053606701841	5.53795205853582
chr2	148483533	148536420	7	5	19.44	14.29	5.15	0.753054516155478	1.44075614958209	0.347569630820769	6.45915874166681
chr2	148536420	148773175	7	5	19.44	14.29	5.15	0.753054516155478	1.44075614958209	0.347569630820769	6.45915874166681
chr2	148773175	150963005	6	5	16.67	14.29	2.38	1	1.19692472590906	0.271053606701841	5.53795205853582
chr2	150963005	151185117	6	4	16.67	11.43	5.24	0.734950008542243	1.54051356893632	0.327294645527406	8.19707781308093
chr2	151185117	151625580	6	4	16.67	11.43	5.24	0.734950008542243	1.54051356893632	0.327294645527406	8.19707781308093
chr2	151625580	152004197	7	4	19.44	11.43	8.01	0.514075015660779	1.85441691917432	0.418913196819917	9.57667879720766
chr2	152004197	152118129	8	4	22.22	11.43	10.79	0.34337537245028	2.18998599614047	0.517532388588746	11.0577538993314
chr2	152118129	152203563	9	4	25	11.43	13.57	0.219618131122669	2.54955054812157	0.623407652734731	12.6517270597952
chr2	152203563	152204309	8	4	22.22	11.43	10.79	0.34337537245028	2.18998599614047	0.517532388588746	11.0577538993314
chr2	152204309	152306867	7	4	19.44	11.43	8.01	0.514075015660779	1.85441691917432	0.418913196819917	9.57667879720766
chr2	152306867	152513378	8	4	22.22	11.43	10.79	0.34337537245028	2.18998599614047	0.517532388588746	11.0577538993314
chr2	152513378	152669207	9	4	25	11.43	13.57	0.219618131122669	2.54955054812157	0.623407652734731	12.6517270597952
chr2	152669207	152931572	8	4	22.22	11.43	10.79	0.34337537245028	2.18998599614047	0.517532388588746	11.0577538993314
chr2	152931572	152948456	8	5	22.22	14.29	7.93	0.541386958574459	1.70136832786983	0.42993250371225	7.44708609222215
chr2	152948456	153446054	7	5	19.44	14.29	5.15	0.753054516155478	1.44075614958209	0.347569630820769	6.45915874166681
chr2	153446054	153960849	7	5	19.44	14.29	5.15	0.753054516155478	1.44075614958209	0.347569630820769	6.45915874166681
chr2	153960849	154018115	7	4	19.44	11.43	8.01	0.514075015660779	1.85441691917432	0.418913196819917	9.57667879720766
chr2	154018115	154487312	6	4	16.67	11.43	5.24	0.734950008542243	1.54051356893632	0.327294645527406	8.19707781308093
chr2	154487312	155651491	6	3	16.67	8.57	8.1	0.478182829317541	2.11118686920326	0.406717926364721	14.2184726622909
chr2	155651491	156482552	6	4	16.67	11.43	5.24	0.734950008542243	1.54051356893632	0.327294645527406	8.19707781308093
chr2	156482552	156655633	6	4	16.67	11.43	5.24	0.734950008542243	1.54051356893632	0.327294645527406	8.19707781308093
chr2	156655633	156682037	6	3	16.67	8.57	8.1	0.478182829317541	2.11118686920326	0.406717926364721	14.2184726622909
chr2	156682037	157175193	6	3	16.67	8.57	8.1	0.478182829317541	2.11118686920326	0.406717926364721	14.2184726622909
chr2	157175193	157299691	6	4	16.67	11.43	5.24	0.734950008542243	1.54051356893632	0.327294645527406	8.19707781308093
chr2	157299691	158771491	6	4	16.67	11.43	5.24	0.734950008542243	1.54051356893632	0.327294645527406	8.19707781308093
chr2	158771491	161094683	6	3	16.67	8.57	8.1	0.478182829317541	2.11118686920326	0.406717926364721	14.2184726622909
chr2	161094683	161215789	6	3	16.67	8.57	8.1	0.478182829317541	2.11118686920326	0.406717926364721	14.2184726622909
chr2	161215789	161344150	6	3	16.67	8.57	8.1	0.478182829317541	2.11118686920326	0.406717926364721	14.2184726622909
chr2	161344150	161914056	6	4	16.67	11.43	5.24	0.734950008542243	1.54051356893632	0.327294645527406	8.19707781308093
chr2	161914056	162957511	6	3	16.67	8.57	8.1	0.478182829317541	2.11118686920326	0.406717926364721	14.2184726622909
chr2	162957511	163404353	7	3	19.44	8.57	10.87	0.307004709834407	2.54159386659279	0.519408622309635	16.656208609525
chr2	163404353	163407610	7	3	19.44	8.57	10.87	0.307004709834407	2.54159386659279	0.519408622309635	16.656208609525
chr2	163407610	163498165	6	3	16.67	8.57	8.1	0.478182829317541	2.11118686920326	0.406717926364721	14.2184726622909
chr2	163498165	163526003	7	3	19.44	8.57	10.87	0.307004709834407	2.54159386659279	0.519408622309635	16.656208609525
chr2	163526003	164408992	7	3	19.44	8.57	10.87	0.307004709834407	2.54159386659279	0.519408622309635	16.656208609525
chr2	164408992	164724718	6	3	16.67	8.57	8.1	0.478182829317541	2.11118686920326	0.406717926364721	14.2184726622909
chr2	164724718	165274792	6	4	16.67	11.43	5.24	0.734950008542243	1.54051356893632	0.327294645527406	8.19707781308093
chr2	165274792	166652235	6	3	16.67	8.57	8.1	0.478182829317541	2.11118686920326	0.406717926364721	14.2184726622909
chr2	166652235	166733771	6	4	16.67	11.43	5.24	0.734950008542243	1.54051356893632	0.327294645527406	8.19707781308093
chr2	166733771	167137784	6	5	16.67	14.29	2.38	1	1.19692472590906	0.271053606701841	5.53795205853582
chr2	167137784	167199501	6	5	16.67	14.29	2.38	1	1.19692472590906	0.271053606701841	5.53795205853582
chr2	167199501	167223240	6	4	16.67	11.43	5.24	0.734950008542243	1.54051356893632	0.327294645527406	8.19707781308093
chr2	167223240	168423524	6	4	16.67	11.43	5.24	0.734950008542243	1.54051356893632	0.327294645527406	8.19707781308093
chr2	168423524	168441105	7	4	19.44	11.43	8.01	0.514075015660779	1.85441691917432	0.418913196819917	9.57667879720766
chr2	168441105	168522441	7	4	19.44	11.43	8.01	0.514075015660779	1.85441691917432	0.418913196819917	9.57667879720766
chr2	168522441	168567555	7	3	19.44	8.57	10.87	0.307004709834407	2.54159386659279	0.519408622309635	16.656208609525
chr2	168567555	168635555	6	3	16.67	8.57	8.1	0.478182829317541	2.11118686920326	0.406717926364721	14.2184726622909
chr2	168635555	169178371	7	3	19.44	8.57	10.87	0.307004709834407	2.54159386659279	0.519408622309635	16.656208609525
chr2	169178371	171326548	6	3	16.67	8.57	8.1	0.478182829317541	2.11118686920326	0.406717926364721	14.2184726622909
chr2	171326548	171389716	6	3	16.67	8.57	8.1	0.478182829317541	2.11118686920326	0.406717926364721	14.2184726622909
chr2	171389716	172605438	6	3	16.67	8.57	8.1	0.478182829317541	2.11118686920326	0.406717926364721	14.2184726622909
chr2	172605438	172980883	6	3	16.67	8.57	8.1	0.478182829317541	2.11118686920326	0.406717926364721	14.2184726622909
chr2	172980883	175478447	6	3	16.67	8.57	8.1	0.478182829317541	2.11118686920326	0.406717926364721	14.2184726622909
chr2	175478447	175846091	6	4	16.67	11.43	5.24	0.734950008542243	1.54051356893632	0.327294645527406	8.19707781308093
chr2	175846091	175893697	6	5	16.67	14.29	2.38	1	1.19692472590906	0.271053606701841	5.53795205853582
chr2	175893697	176596822	6	6	16.67	17.14	-0.469999999999999	1	0.967117825865835	0.229054690702664	4.08239536116235
chr2	176596822	176711541	6	5	16.67	14.29	2.38	1	1.19692472590906	0.271053606701841	5.53795205853582
chr2	176711541	177357642	6	4	16.67	11.43	5.24	0.734950008542243	1.54051356893632	0.327294645527406	8.19707781308093
chr2	177357642	178003901	6	5	16.67	14.29	2.38	1	1.19692472590906	0.271053606701841	5.53795205853582
chr2	178003901	178636372	6	5	16.67	14.29	2.38	1	1.19692472590906	0.271053606701841	5.53795205853582
chr2	178636372	179087292	7	5	19.44	14.29	5.15	0.753054516155478	1.44075614958209	0.347569630820769	6.45915874166681
chr2	179087292	179232601	7	6	19.44	17.14	2.3	1	1.16413699583994	0.294095217073013	4.7546020430972
chr2	179232601	179858287	6	6	16.67	17.14	-0.469999999999999	1	0.967117825865835	0.229054690702664	4.08239536116235
chr2	179858287	179858925	7	6	19.44	17.14	2.3	1	1.16413699583994	0.294095217073013	4.7546020430972
chr2	179858925	180291983	7	5	19.44	14.29	5.15	0.753054516155478	1.44075614958209	0.347569630820769	6.45915874166681
chr2	180291983	180989295	6	5	16.67	14.29	2.38	1	1.19692472590906	0.271053606701841	5.53795205853582
chr2	180989295	181517473	6	6	16.67	17.14	-0.469999999999999	1	0.967117825865835	0.229054690702664	4.08239536116235
chr2	181517473	182558348	6	5	16.67	14.29	2.38	1	1.19692472590906	0.271053606701841	5.53795205853582
chr2	182558348	183703959	7	5	19.44	14.29	5.15	0.753054516155478	1.44075614958209	0.347569630820769	6.45915874166681
chr2	183703959	184379787	6	5	16.67	14.29	2.38	1	1.19692472590906	0.271053606701841	5.53795205853582
chr2	184379787	185015475	6	4	16.67	11.43	5.24	0.734950008542243	1.54051356893632	0.327294645527406	8.19707781308093
chr2	185015475	185751894	6	5	16.67	14.29	2.38	1	1.19692472590906	0.271053606701841	5.53795205853582
chr2	185751894	185766822	6	4	16.67	11.43	5.24	0.734950008542243	1.54051356893632	0.327294645527406	8.19707781308093
chr2	185766822	186191382	6	4	16.67	11.43	5.24	0.734950008542243	1.54051356893632	0.327294645527406	8.19707781308093
chr2	186191382	186217716	6	5	16.67	14.29	2.38	1	1.19692472590906	0.271053606701841	5.53795205853582
chr2	186217716	186873604	6	6	16.67	17.14	-0.469999999999999	1	0.967117825865835	0.229054690702664	4.08239536116235
chr2	186873604	187377237	7	6	19.44	17.14	2.3	1	1.16413699583994	0.294095217073013	4.7546020430972
chr2	187377237	187402462	8	6	22.22	17.14	5.08	0.766806928088708	1.37469005844573	0.36418014961038	5.47523693433706
chr2	187402462	187685194	8	5	22.22	14.29	7.93	0.541386958574459	1.70136832786983	0.42993250371225	7.44708609222215
chr2	187685194	187843783	9	5	25	14.29	10.71	0.372321981438773	1.9807107571957	0.51843568449073	8.5097855381755
chr2	187843783	188119687	10	5	27.78	14.29	13.49	0.245361308953736	2.28083243733617	0.613509672375853	9.65852304290585
chr2	188119687	188296214	10	5	27.78	14.29	13.49	0.245361308953736	2.28083243733617	0.613509672375853	9.65852304290585
chr2	188296214	188413631	10	5	27.78	14.29	13.49	0.245361308953736	2.28083243733617	0.613509672375853	9.65852304290585
chr2	188413631	188417418	10	4	27.78	11.43	16.35	0.134782658724833	2.93592334760157	0.737101088075033	14.3670730067707
chr2	188417418	188513361	9	4	25	11.43	13.57	0.219618131122669	2.54955054812157	0.623407652734731	12.6517270597952
chr2	188513361	188699712	9	4	25	11.43	13.57	0.219618131122669	2.54955054812157	0.623407652734731	12.6517270597952
chr2	188699712	188707263	8	4	22.22	11.43	10.79	0.34337537245028	2.18998599614047	0.517532388588746	11.0577538993314
chr2	188707263	188774687	9	4	25	11.43	13.57	0.219618131122669	2.54955054812157	0.623407652734731	12.6517270597952
chr2	188774687	188870411	9	5	25	14.29	10.71	0.372321981438773	1.9807107571957	0.51843568449073	8.5097855381755
chr2	188870411	189712378	9	4	25	11.43	13.57	0.219618131122669	2.54955054812157	0.623407652734731	12.6517270597952
chr2	189712378	189868112	8	4	22.22	11.43	10.79	0.34337537245028	2.18998599614047	0.517532388588746	11.0577538993314
chr2	189868112	190486731	9	4	25	11.43	13.57	0.219618131122669	2.54955054812157	0.623407652734731	12.6517270597952
chr2	190486731	190952065	10	4	27.78	11.43	16.35	0.134782658724833	2.93592334760157	0.737101088075033	14.3670730067707
chr2	190952065	191019113	9	4	25	11.43	13.57	0.219618131122669	2.54955054812157	0.623407652734731	12.6517270597952
chr2	191019113	191677315	8	4	22.22	11.43	10.79	0.34337537245028	2.18998599614047	0.517532388588746	11.0577538993314
chr2	191677315	191841451	7	4	19.44	11.43	8.01	0.514075015660779	1.85441691917432	0.418913196819917	9.57667879720766
chr2	191841451	192345712	7	5	19.44	14.29	5.15	0.753054516155478	1.44075614958209	0.347569630820769	6.45915874166681
chr2	192345712	192448107	7	4	19.44	11.43	8.01	0.514075015660779	1.85441691917432	0.418913196819917	9.57667879720766
chr2	192448107	192521495	7	5	19.44	14.29	5.15	0.753054516155478	1.44075614958209	0.347569630820769	6.45915874166681
chr2	192521495	192635482	6	5	16.67	14.29	2.38	1	1.19692472590906	0.271053606701841	5.53795205853582
chr2	192635482	192812439	6	4	16.67	11.43	5.24	0.734950008542243	1.54051356893632	0.327294645527406	8.19707781308093
chr2	192812439	193058416	6	5	16.67	14.29	2.38	1	1.19692472590906	0.271053606701841	5.53795205853582
chr2	193058416	193114183	7	5	19.44	14.29	5.15	0.753054516155478	1.44075614958209	0.347569630820769	6.45915874166681
chr2	193114183	193126764	8	5	22.22	14.29	7.93	0.541386958574459	1.70136832786983	0.42993250371225	7.44708609222215
chr2	193126764	193381748	8	4	22.22	11.43	10.79	0.34337537245028	2.18998599614047	0.517532388588746	11.0577538993314
chr2	193381748	193515201	8	4	22.22	11.43	10.79	0.34337537245028	2.18998599614047	0.517532388588746	11.0577538993314
chr2	193515201	193716113	8	5	22.22	14.29	7.93	0.541386958574459	1.70136832786983	0.42993250371225	7.44708609222215
chr2	193716113	193742390	8	4	22.22	11.43	10.79	0.34337537245028	2.18998599614047	0.517532388588746	11.0577538993314
chr2	193742390	193890562	8	4	22.22	11.43	10.79	0.34337537245028	2.18998599614047	0.517532388588746	11.0577538993314
chr2	193890562	194316300	8	5	22.22	14.29	7.93	0.541386958574459	1.70136832786983	0.42993250371225	7.44708609222215
chr2	194316300	194411821	8	6	22.22	17.14	5.08	0.766806928088708	1.37469005844573	0.36418014961038	5.47523693433706
chr2	194411821	195241677	9	6	25	17.14	7.86	0.562762990166328	1.60032731582389	0.439480484914476	6.25183157324592
chr2	195241677	195290133	8	6	22.22	17.14	5.08	0.766806928088708	1.37469005844573	0.36418014961038	5.47523693433706
chr2	195290133	195300192	7	6	19.44	17.14	2.3	1	1.16413699583994	0.294095217073013	4.7546020430972
chr2	195300192	195363049	6	6	16.67	17.14	-0.469999999999999	1	0.967117825865835	0.229054690702664	4.08239536116235
chr2	195363049	195444597	7	6	19.44	17.14	2.3	1	1.16413699583994	0.294095217073013	4.7546020430972
chr2	195444597	195515469	7	5	19.44	14.29	5.15	0.753054516155478	1.44075614958209	0.347569630820769	6.45915874166681
chr2	195515469	195517531	8	6	22.22	17.14	5.08	0.766806928088708	1.37469005844573	0.36418014961038	5.47523693433706
chr2	195517531	195766898	9	6	25	17.14	7.86	0.562762990166328	1.60032731582389	0.439480484914476	6.25183157324592
chr2	195766898	195834468	8	6	22.22	17.14	5.08	0.766806928088708	1.37469005844573	0.36418014961038	5.47523693433706
chr2	195834468	195854911	8	6	22.22	17.14	5.08	0.766806928088708	1.37469005844573	0.36418014961038	5.47523693433706
chr2	195854911	195862361	9	6	25	17.14	7.86	0.562762990166328	1.60032731582389	0.439480484914476	6.25183157324592
chr2	195862361	195875731	9	7	25	20	5	0.777546082716202	1.32793707789714	0.377809554626409	4.85135331187168
chr2	195875731	195885118	8	7	22.22	20	2.22	1	1.1407096526815	0.312875909660812	4.25196001661611
chr2	195885118	195900708	9	7	25	20	5	0.777546082716202	1.32793707789714	0.377809554626409	4.85135331187168
chr2	195900708	196415148	9	7	25	20	5	0.777546082716202	1.32793707789714	0.377809554626409	4.85135331187168
chr2	196415148	196425784	10	7	27.78	20	7.78	0.579809267352826	1.52913718096382	0.447625401246928	5.49875076507238
chr2	196425784	196480442	10	9	27.78	25.71	2.07	1	1.10946299292846	0.340902421822244	3.65558608156431
chr2	196480442	196482493	11	9	30.56	25.71	4.85	0.792946151501063	1.26681503559998	0.398304828969311	4.1198837190014
chr2	196482493	196597738	10	9	27.78	25.71	2.07	1	1.10946299292846	0.340902421822244	3.65558608156431
chr2	196597738	196646838	10	10	27.78	28.57	-0.789999999999999	1	0.962053552381551	0.300530124663063	3.07820786265804
chr2	196646838	196657623	9	10	25	28.57	-3.57	0.792946151501063	0.835481174356347	0.253405384304847	2.71827348623468
chr2	196657623	196840198	9	10	25	28.57	-3.57	0.792946151501063	0.835481174356347	0.253405384304847	2.71827348623468
chr2	196840198	196921028	9	9	25	25.71	-0.710000000000001	1	0.9634604512455	0.2875221648459	3.22688255060175
chr2	196921028	197064181	8	9	22.22	25.71	-3.49	0.786084717925075	0.827635773228269	0.237858650538394	2.83108853898939
chr2	197064181	197070313	7	9	19.44	25.71	-6.27	0.579809267352826	0.700882775427354	0.1917245645855	2.46348921370548
chr2	197070313	197073422	8	8	22.22	22.86	-0.640000000000001	1	0.96476674963809	0.271670620724362	3.4247996953785
chr2	197073422	197076640	8	8	22.22	22.86	-0.640000000000001	1	0.96476674963809	0.271670620724362	3.4247996953785
chr2	197076640	197121757	8	6	22.22	17.14	5.08	0.766806928088708	1.37469005844573	0.36418014961038	5.47523693433706
chr2	197121757	197151855	8	7	22.22	20	2.22	1	1.1407096526815	0.312875909660812	4.25196001661611
chr2	197151855	197176032	9	7	25	20	5	0.777546082716202	1.32793707789714	0.377809554626409	4.85135331187168
chr2	197176032	197274321	9	7	25	20	5	0.777546082716202	1.32793707789714	0.377809554626409	4.85135331187168
chr2	197274321	197302118	9	8	25	22.86	2.14	1	1.12313487070713	0.328292330420456	3.90558952891993
chr2	197302118	197320145	9	7	25	20	5	0.777546082716202	1.32793707789714	0.377809554626409	4.85135331187168
chr2	197320145	197492430	9	7	25	20	5	0.777546082716202	1.32793707789714	0.377809554626409	4.85135331187168
chr2	197492430	197504795	9	6	25	17.14	7.86	0.562762990166328	1.60032731582389	0.439480484914476	6.25183157324592
chr2	197504795	197766218	9	5	25	14.29	10.71	0.372321981438773	1.9807107571957	0.51843568449073	8.5097855381755
chr2	197766218	197828728	8	5	22.22	14.29	7.93	0.541386958574459	1.70136832786983	0.42993250371225	7.44708609222215
chr2	197828728	197855450	9	5	25	14.29	10.71	0.372321981438773	1.9807107571957	0.51843568449073	8.5097855381755
chr2	197855450	197857927	9	6	25	17.14	7.86	0.562762990166328	1.60032731582389	0.439480484914476	6.25183157324592
chr2	197857927	198142930	8	6	22.22	17.14	5.08	0.766806928088708	1.37469005844573	0.36418014961038	5.47523693433706
chr2	198142930	198143731	8	5	22.22	14.29	7.93	0.541386958574459	1.70136832786983	0.42993250371225	7.44708609222215
chr2	198143731	198143936	8	6	22.22	17.14	5.08	0.766806928088708	1.37469005844573	0.36418014961038	5.47523693433706
chr2	198143936	198144942	8	5	22.22	14.29	7.93	0.541386958574459	1.70136832786983	0.42993250371225	7.44708609222215
chr2	198144942	198243951	9	5	25	14.29	10.71	0.372321981438773	1.9807107571957	0.51843568449073	8.5097855381755
chr2	198243951	198403856	8	5	22.22	14.29	7.93	0.541386958574459	1.70136832786983	0.42993250371225	7.44708609222215
chr2	198403856	198600719	7	5	19.44	14.29	5.15	0.753054516155478	1.44075614958209	0.347569630820769	6.45915874166681
chr2	198600719	198691329	7	5	19.44	14.29	5.15	0.753054516155478	1.44075614958209	0.347569630820769	6.45915874166681
chr2	198691329	198955336	7	4	19.44	11.43	8.01	0.514075015660779	1.85441691917432	0.418913196819917	9.57667879720766
chr2	198955336	199159668	7	4	19.44	11.43	8.01	0.514075015660779	1.85441691917432	0.418913196819917	9.57667879720766
chr2	199159668	199480519	7	5	19.44	14.29	5.15	0.753054516155478	1.44075614958209	0.347569630820769	6.45915874166681
chr2	199480519	199509528	7	5	19.44	14.29	5.15	0.753054516155478	1.44075614958209	0.347569630820769	6.45915874166681
chr2	199509528	199640361	7	6	19.44	17.14	2.3	1	1.16413699583994	0.294095217073013	4.7546020430972
chr2	199640361	199664491	7	5	19.44	14.29	5.15	0.753054516155478	1.44075614958209	0.347569630820769	6.45915874166681
chr2	199664491	201564261	7	4	19.44	11.43	8.01	0.514075015660779	1.85441691917432	0.418913196819917	9.57667879720766
chr2	201564261	202243485	7	5	19.44	14.29	5.15	0.753054516155478	1.44075614958209	0.347569630820769	6.45915874166681
chr2	202243485	202646461	7	6	19.44	17.14	2.3	1	1.16413699583994	0.294095217073013	4.7546020430972
chr2	202646461	203852541	7	7	19.44	20	-0.559999999999999	1	0.965982865371864	0.252463374935175	3.69539230315072
chr2	203852541	204579000	7	7	19.44	20	-0.559999999999999	1	0.965982865371864	0.252463374935175	3.69539230315072
chr2	204579000	204954579	7	6	19.44	17.14	2.3	1	1.16413699583994	0.294095217073013	4.7546020430972
chr2	204954579	209673881	7	5	19.44	14.29	5.15	0.753054516155478	1.44075614958209	0.347569630820769	6.45915874166681
chr2	209673881	210000474	7	5	19.44	14.29	5.15	0.753054516155478	1.44075614958209	0.347569630820769	6.45915874166681
chr2	210000474	210010430	7	6	19.44	17.14	2.3	1	1.16413699583994	0.294095217073013	4.7546020430972
chr2	210010430	210114724	7	7	19.44	20	-0.559999999999999	1	0.965982865371864	0.252463374935175	3.69539230315072
chr2	210114724	210155627	7	6	19.44	17.14	2.3	1	1.16413699583994	0.294095217073013	4.7546020430972
chr2	210155627	210234551	7	5	19.44	14.29	5.15	0.753054516155478	1.44075614958209	0.347569630820769	6.45915874166681
chr2	210234551	210288852	8	5	22.22	14.29	7.93	0.541386958574459	1.70136832786983	0.42993250371225	7.44708609222215
chr2	210288852	210374724	8	5	22.22	14.29	7.93	0.541386958574459	1.70136832786983	0.42993250371225	7.44708609222215
chr2	210374724	210838701	8	6	22.22	17.14	5.08	0.766806928088708	1.37469005844573	0.36418014961038	5.47523693433706
chr2	210838701	210842813	8	7	22.22	20	2.22	1	1.1407096526815	0.312875909660812	4.25196001661611
chr2	210842813	210973596	8	6	22.22	17.14	5.08	0.766806928088708	1.37469005844573	0.36418014961038	5.47523693433706
chr2	210973596	211173370	8	7	22.22	20	2.22	1	1.1407096526815	0.312875909660812	4.25196001661611
chr2	211173370	211340633	9	7	25	20	5	0.777546082716202	1.32793707789714	0.377809554626409	4.85135331187168
chr2	211340633	211460346	8	7	22.22	20	2.22	1	1.1407096526815	0.312875909660812	4.25196001661611
chr2	211460346	211941292	7	7	19.44	20	-0.559999999999999	1	0.965982865371864	0.252463374935175	3.69539230315072
chr2	211941292	211983629	7	6	19.44	17.14	2.3	1	1.16413699583994	0.294095217073013	4.7546020430972
chr2	211983629	212035529	8	6	22.22	17.14	5.08	0.766806928088708	1.37469005844573	0.36418014961038	5.47523693433706
chr2	212035529	212226143	8	7	22.22	20	2.22	1	1.1407096526815	0.312875909660812	4.25196001661611
chr2	212226143	212335311	8	8	22.22	22.86	-0.640000000000001	1	0.96476674963809	0.271670620724362	3.4247996953785
chr2	212335311	212340027	8	7	22.22	20	2.22	1	1.1407096526815	0.312875909660812	4.25196001661611
chr2	212340027	212375717	8	7	22.22	20	2.22	1	1.1407096526815	0.312875909660812	4.25196001661611
chr2	212375717	212400525	8	7	22.22	20	2.22	1	1.1407096526815	0.312875909660812	4.25196001661611
chr2	212400525	212463811	8	7	22.22	20	2.22	1	1.1407096526815	0.312875909660812	4.25196001661611
chr2	212463811	212730656	8	7	22.22	20	2.22	1	1.1407096526815	0.312875909660812	4.25196001661611
chr2	212730656	213158880	9	7	25	20	5	0.777546082716202	1.32793707789714	0.377809554626409	4.85135331187168
chr2	213158880	213181318	9	7	25	20	5	0.777546082716202	1.32793707789714	0.377809554626409	4.85135331187168
chr2	213181318	213192903	9	7	25	20	5	0.777546082716202	1.32793707789714	0.377809554626409	4.85135331187168
chr2	213192903	213193823	9	7	25	20	5	0.777546082716202	1.32793707789714	0.377809554626409	4.85135331187168
chr2	213193823	213206481	9	8	25	22.86	2.14	1	1.12313487070713	0.328292330420456	3.90558952891993
chr2	213206481	213348339	9	8	25	22.86	2.14	1	1.12313487070713	0.328292330420456	3.90558952891993
chr2	213348339	213692114	9	7	25	20	5	0.777546082716202	1.32793707789714	0.377809554626409	4.85135331187168
chr2	213692114	213738436	9	6	25	17.14	7.86	0.562762990166328	1.60032731582389	0.439480484914476	6.25183157324592
chr2	213738436	213831535	8	6	22.22	17.14	5.08	0.766806928088708	1.37469005844573	0.36418014961038	5.47523693433706
chr2	213831535	214061130	9	6	25	17.14	7.86	0.562762990166328	1.60032731582389	0.439480484914476	6.25183157324592
chr2	214061130	214113888	9	6	25	17.14	7.86	0.562762990166328	1.60032731582389	0.439480484914476	6.25183157324592
chr2	214113888	214671669	8	6	22.22	17.14	5.08	0.766806928088708	1.37469005844573	0.36418014961038	5.47523693433706
chr2	214671669	215345571	7	6	19.44	17.14	2.3	1	1.16413699583994	0.294095217073013	4.7546020430972
chr2	215345571	215394397	8	6	22.22	17.14	5.08	0.766806928088708	1.37469005844573	0.36418014961038	5.47523693433706
chr2	215394397	215406435	8	6	22.22	17.14	5.08	0.766806928088708	1.37469005844573	0.36418014961038	5.47523693433706
chr2	215406435	215406883	8	7	22.22	20	2.22	1	1.1407096526815	0.312875909660812	4.25196001661611
chr2	215406883	215472374	8	6	22.22	17.14	5.08	0.766806928088708	1.37469005844573	0.36418014961038	5.47523693433706
chr2	215472374	215510056	7	6	19.44	17.14	2.3	1	1.16413699583994	0.294095217073013	4.7546020430972
chr2	215510056	215584461	7	6	19.44	17.14	2.3	1	1.16413699583994	0.294095217073013	4.7546020430972
chr2	215584461	217972401	7	5	19.44	14.29	5.15	0.753054516155478	1.44075614958209	0.347569630820769	6.45915874166681
chr2	217972401	218694098	7	6	19.44	17.14	2.3	1	1.16413699583994	0.294095217073013	4.7546020430972
chr2	218694098	218894844	7	5	19.44	14.29	5.15	0.753054516155478	1.44075614958209	0.347569630820769	6.45915874166681
chr2	218894844	218974400	7	5	19.44	14.29	5.15	0.753054516155478	1.44075614958209	0.347569630820769	6.45915874166681
chr2	218974400	219073900	7	6	19.44	17.14	2.3	1	1.16413699583994	0.294095217073013	4.7546020430972
chr2	219073900	219654069	7	6	19.44	17.14	2.3	1	1.16413699583994	0.294095217073013	4.7546020430972
chr2	219654069	220429724	8	6	22.22	17.14	5.08	0.766806928088708	1.37469005844573	0.36418014961038	5.47523693433706
chr2	220429724	220698205	9	6	25	17.14	7.86	0.562762990166328	1.60032731582389	0.439480484914476	6.25183157324592
chr2	220698205	220937955	9	5	25	14.29	10.71	0.372321981438773	1.9807107571957	0.51843568449073	8.5097855381755
chr2	220937955	221164007	8	5	22.22	14.29	7.93	0.541386958574459	1.70136832786983	0.42993250371225	7.44708609222215
chr2	221164007	221294838	8	5	22.22	14.29	7.93	0.541386958574459	1.70136832786983	0.42993250371225	7.44708609222215
chr2	221294838	222229343	8	5	22.22	14.29	7.93	0.541386958574459	1.70136832786983	0.42993250371225	7.44708609222215
chr2	222229343	223197016	8	6	22.22	17.14	5.08	0.766806928088708	1.37469005844573	0.36418014961038	5.47523693433706
chr2	223197016	223561474	9	6	25	17.14	7.86	0.562762990166328	1.60032731582389	0.439480484914476	6.25183157324592
chr2	223561474	223721773	9	5	25	14.29	10.71	0.372321981438773	1.9807107571957	0.51843568449073	8.5097855381755
chr2	223721773	223823485	9	5	25	14.29	10.71	0.372321981438773	1.9807107571957	0.51843568449073	8.5097855381755
chr2	223823485	224686332	9	5	25	14.29	10.71	0.372321981438773	1.9807107571957	0.51843568449073	8.5097855381755
chr2	224686332	225303549	9	5	25	14.29	10.71	0.372321981438773	1.9807107571957	0.51843568449073	8.5097855381755
chr2	225303549	226632179	8	5	22.22	14.29	7.93	0.541386958574459	1.70136832786983	0.42993250371225	7.44708609222215
chr2	226632179	226686232	8	6	22.22	17.14	5.08	0.766806928088708	1.37469005844573	0.36418014961038	5.47523693433706
chr2	226686232	226688991	8	6	22.22	17.14	5.08	0.766806928088708	1.37469005844573	0.36418014961038	5.47523693433706
chr2	226688991	226857861	8	6	22.22	17.14	5.08	0.766806928088708	1.37469005844573	0.36418014961038	5.47523693433706
chr2	226857861	227131198	8	6	22.22	17.14	5.08	0.766806928088708	1.37469005844573	0.36418014961038	5.47523693433706
chr2	227131198	227206481	8	6	22.22	17.14	5.08	0.766806928088708	1.37469005844573	0.36418014961038	5.47523693433706
chr2	227206481	227664626	8	6	22.22	17.14	5.08	0.766806928088708	1.37469005844573	0.36418014961038	5.47523693433706
chr2	227664626	227668477	8	5	22.22	14.29	7.93	0.541386958574459	1.70136832786983	0.42993250371225	7.44708609222215
chr2	227668477	227763183	8	5	22.22	14.29	7.93	0.541386958574459	1.70136832786983	0.42993250371225	7.44708609222215
chr2	227763183	228297338	8	5	22.22	14.29	7.93	0.541386958574459	1.70136832786983	0.42993250371225	7.44708609222215
chr2	228297338	228443442	8	5	22.22	14.29	7.93	0.541386958574459	1.70136832786983	0.42993250371225	7.44708609222215
chr2	228443442	231111619	8	5	22.22	14.29	7.93	0.541386958574459	1.70136832786983	0.42993250371225	7.44708609222215
chr2	231111619	231238318	8	5	22.22	14.29	7.93	0.541386958574459	1.70136832786983	0.42993250371225	7.44708609222215
chr2	231238318	231443497	8	5	22.22	14.29	7.93	0.541386958574459	1.70136832786983	0.42993250371225	7.44708609222215
chr2	231443497	231708665	8	5	22.22	14.29	7.93	0.541386958574459	1.70136832786983	0.42993250371225	7.44708609222215
chr2	231708665	232128140	8	5	22.22	14.29	7.93	0.541386958574459	1.70136832786983	0.42993250371225	7.44708609222215
chr2	232128140	232543356	8	5	22.22	14.29	7.93	0.541386958574459	1.70136832786983	0.42993250371225	7.44708609222215
chr2	232543356	233041307	8	5	22.22	14.29	7.93	0.541386958574459	1.70136832786983	0.42993250371225	7.44708609222215
chr2	233041307	233418780	8	5	22.22	14.29	7.93	0.541386958574459	1.70136832786983	0.42993250371225	7.44708609222215
chr2	233418780	233532125	8	5	22.22	14.29	7.93	0.541386958574459	1.70136832786983	0.42993250371225	7.44708609222215
chr2	233532125	235507621	8	5	22.22	14.29	7.93	0.541386958574459	1.70136832786983	0.42993250371225	7.44708609222215
chr2	235507621	235633678	9	5	25	14.29	10.71	0.372321981438773	1.9807107571957	0.51843568449073	8.5097855381755
chr2	235633678	235744804	9	5	25	14.29	10.71	0.372321981438773	1.9807107571957	0.51843568449073	8.5097855381755
chr2	235744804	236197847	8	5	22.22	14.29	7.93	0.541386958574459	1.70136832786983	0.42993250371225	7.44708609222215
chr2	236197847	237046001	8	5	22.22	14.29	7.93	0.541386958574459	1.70136832786983	0.42993250371225	7.44708609222215
chr2	237046001	237774140	8	6	22.22	17.14	5.08	0.766806928088708	1.37469005844573	0.36418014961038	5.47523693433706
chr2	237774140	237812643	8	6	22.22	17.14	5.08	0.766806928088708	1.37469005844573	0.36418014961038	5.47523693433706
chr2	237812643	238213810	8	6	22.22	17.14	5.08	0.766806928088708	1.37469005844573	0.36418014961038	5.47523693433706
chr2	238213810	239722601	8	6	22.22	17.14	5.08	0.766806928088708	1.37469005844573	0.36418014961038	5.47523693433706
chr2	239722601	240749966	8	5	22.22	14.29	7.93	0.541386958574459	1.70136832786983	0.42993250371225	7.44708609222215
chr2	240749966	240902135	8	5	22.22	14.29	7.93	0.541386958574459	1.70136832786983	0.42993250371225	7.44708609222215
chr2	240902135	241512482	8	5	22.22	14.29	7.93	0.541386958574459	1.70136832786983	0.42993250371225	7.44708609222215
chr2	241512482	241934035	8	6	22.22	17.14	5.08	0.766806928088708	1.37469005844573	0.36418014961038	5.47523693433706
chr2	241934035	242486615	9	6	25	17.14	7.86	0.562762990166328	1.60032731582389	0.439480484914476	6.25183157324592
chr2	242486615	242783365	8	6	22.22	17.14	5.08	0.766806928088708	1.37469005844573	0.36418014961038	5.47523693433706
chr2	242783365	242849431	8	7	22.22	20	2.22	1	1.1407096526815	0.312875909660812	4.25196001661611
chr2	242849431	242917945	8	9	22.22	25.71	-3.49	0.786084717925075	0.827635773228269	0.237858650538394	2.83108853898939
chr2	242917945	242920908	8	10	22.22	28.57	-6.35	0.593560964057642	0.717695478259417	0.209573824042915	2.38550787509203
chr2	242920908	243019595	9	10	25	28.57	-3.57	0.792946151501063	0.835481174356347	0.253405384304847	2.71827348623468
chr2	243019595	243199373	9	9	25	25.71	-0.710000000000001	1	0.9634604512455	0.2875221648459	3.22688255060175
chr3	0	180330	8	12	22.22	34.29	-12.07	0.299711815430363	0.552311367601337	0.164902415572542	1.76304605883658
chr3	180330	316847	8	13	22.22	37.14	-14.92	0.200344138240417	0.488548564923444	0.14692758032046	1.53774434359778
chr3	316847	365505	8	13	22.22	37.14	-14.92	0.200344138240417	0.488548564923444	0.14692758032046	1.53774434359778
chr3	365505	372416	8	12	22.22	34.29	-12.07	0.299711815430363	0.552311367601337	0.164902415572542	1.76304605883658
chr3	372416	528223	8	12	22.22	34.29	-12.07	0.299711815430363	0.552311367601337	0.164902415572542	1.76304605883658
chr3	528223	848431	8	11	22.22	31.43	-9.21	0.430427628876662	0.627571799969493	0.185565706250378	2.0394924100547
chr3	848431	876963	8	11	22.22	31.43	-9.21	0.430427628876662	0.627571799969493	0.185565706250378	2.0394924100547
chr3	876963	1528610	8	11	22.22	31.43	-9.21	0.430427628876662	0.627571799969493	0.185565706250378	2.0394924100547
chr3	1528610	1649699	8	11	22.22	31.43	-9.21	0.430427628876662	0.627571799969493	0.185565706250378	2.0394924100547
chr3	1649699	2619714	9	11	25	31.43	-6.43	0.604715380138393	0.730559690012627	0.22442002874763	2.32330691512606
chr3	2619714	3386428	9	10	25	28.57	-3.57	0.792946151501063	0.835481174356347	0.253405384304847	2.71827348623468
chr3	3386428	3494683	9	10	25	28.57	-3.57	0.792946151501063	0.835481174356347	0.253405384304847	2.71827348623468
chr3	3494683	3673632	9	10	25	28.57	-3.57	0.792946151501063	0.835481174356347	0.253405384304847	2.71827348623468
chr3	3673632	3725875	9	11	25	31.43	-6.43	0.604715380138393	0.730559690012627	0.22442002874763	2.32330691512606
chr3	3725875	3786703	9	10	25	28.57	-3.57	0.792946151501063	0.835481174356347	0.253405384304847	2.71827348623468
chr3	3786703	3930726	9	11	25	31.43	-6.43	0.604715380138393	0.730559690012627	0.22442002874763	2.32330691512606
chr3	3930726	3939065	9	11	25	31.43	-6.43	0.604715380138393	0.730559690012627	0.22442002874763	2.32330691512606
chr3	3939065	4024157	9	11	25	31.43	-6.43	0.604715380138393	0.730559690012627	0.22442002874763	2.32330691512606
chr3	4024157	4035157	9	11	25	31.43	-6.43	0.604715380138393	0.730559690012627	0.22442002874763	2.32330691512606
chr3	4035157	4104587	9	10	25	28.57	-3.57	0.792946151501063	0.835481174356347	0.253405384304847	2.71827348623468
chr3	4104587	4320582	9	11	25	31.43	-6.43	0.604715380138393	0.730559690012627	0.22442002874763	2.32330691512606
chr3	4320582	4378902	9	11	25	31.43	-6.43	0.604715380138393	0.730559690012627	0.22442002874763	2.32330691512606
chr3	4378902	4430870	9	10	25	28.57	-3.57	0.792946151501063	0.835481174356347	0.253405384304847	2.71827348623468
chr3	4430870	4459910	9	10	25	28.57	-3.57	0.792946151501063	0.835481174356347	0.253405384304847	2.71827348623468
chr3	4459910	4553109	9	10	25	28.57	-3.57	0.792946151501063	0.835481174356347	0.253405384304847	2.71827348623468
chr3	4553109	4713508	9	10	25	28.57	-3.57	0.792946151501063	0.835481174356347	0.253405384304847	2.71827348623468
chr3	4713508	4842733	9	11	25	31.43	-6.43	0.604715380138393	0.730559690012627	0.22442002874763	2.32330691512606
chr3	4842733	5357615	9	11	25	31.43	-6.43	0.604715380138393	0.730559690012627	0.22442002874763	2.32330691512606
chr3	5357615	5890168	9	10	25	28.57	-3.57	0.792946151501063	0.835481174356347	0.253405384304847	2.71827348623468
chr3	5890168	6593637	9	10	25	28.57	-3.57	0.792946151501063	0.835481174356347	0.253405384304847	2.71827348623468
chr3	6593637	6603990	9	10	25	28.57	-3.57	0.792946151501063	0.835481174356347	0.253405384304847	2.71827348623468
chr3	6603990	6655163	9	10	25	28.57	-3.57	0.792946151501063	0.835481174356347	0.253405384304847	2.71827348623468
chr3	6655163	7057675	9	10	25	28.57	-3.57	0.792946151501063	0.835481174356347	0.253405384304847	2.71827348623468
chr3	7057675	7058974	9	10	25	28.57	-3.57	0.792946151501063	0.835481174356347	0.253405384304847	2.71827348623468
chr3	7058974	7199663	9	11	25	31.43	-6.43	0.604715380138393	0.730559690012627	0.22442002874763	2.32330691512606
chr3	7199663	7528274	9	10	25	28.57	-3.57	0.792946151501063	0.835481174356347	0.253405384304847	2.71827348623468
chr3	7528274	7547069	8	10	22.22	28.57	-6.35	0.593560964057642	0.717695478259417	0.209573824042915	2.38550787509203
chr3	7547069	7620491	8	10	22.22	28.57	-6.35	0.593560964057642	0.717695478259417	0.209573824042915	2.38550787509203
chr3	7620491	7623340	9	10	25	28.57	-3.57	0.792946151501063	0.835481174356347	0.253405384304847	2.71827348623468
chr3	7623340	8034042	9	10	25	28.57	-3.57	0.792946151501063	0.835481174356347	0.253405384304847	2.71827348623468
chr3	8034042	8078201	9	9	25	25.71	-0.710000000000001	1	0.9634604512455	0.2875221648459	3.22688255060175
chr3	8078201	8152985	9	9	25	25.71	-0.710000000000001	1	0.9634604512455	0.2875221648459	3.22688255060175
chr3	8152985	8153320	9	9	25	25.71	-0.710000000000001	1	0.9634604512455	0.2875221648459	3.22688255060175
chr3	8153320	8175197	9	9	25	25.71	-0.710000000000001	1	0.9634604512455	0.2875221648459	3.22688255060175
chr3	8175197	8260088	9	9	25	25.71	-0.710000000000001	1	0.9634604512455	0.2875221648459	3.22688255060175
chr3	8260088	8265050	9	9	25	25.71	-0.710000000000001	1	0.9634604512455	0.2875221648459	3.22688255060175
chr3	8265050	8277941	9	9	25	25.71	-0.710000000000001	1	0.9634604512455	0.2875221648459	3.22688255060175
chr3	8277941	8413471	9	9	25	25.71	-0.710000000000001	1	0.9634604512455	0.2875221648459	3.22688255060175
chr3	8413471	9164503	8	9	22.22	25.71	-3.49	0.786084717925075	0.827635773228269	0.237858650538394	2.83108853898939
chr3	9164503	9917312	7	9	19.44	25.71	-6.27	0.579809267352826	0.700882775427354	0.1917245645855	2.46348921370548
chr3	9917312	10355865	7	10	19.44	28.57	-9.13	0.414788906895026	0.607783562118745	0.168844243476025	2.07650335110708
chr3	10355865	10401093	7	10	19.44	28.57	-9.13	0.414788906895026	0.607783562118745	0.168844243476025	2.07650335110708
chr3	10401093	10448437	7	10	19.44	28.57	-9.13	0.414788906895026	0.607783562118745	0.168844243476025	2.07650335110708
chr3	10448437	10453241	7	10	19.44	28.57	-9.13	0.414788906895026	0.607783562118745	0.168844243476025	2.07650335110708
chr3	10453241	11831473	7	10	19.44	28.57	-9.13	0.414788906895026	0.607783562118745	0.168844243476025	2.07650335110708
chr3	11831473	13313700	7	11	19.44	31.43	-11.99	0.284772865322214	0.531446243463226	0.149429866212784	1.77584014071873
chr3	13313700	14008792	7	10	19.44	28.57	-9.13	0.414788906895026	0.607783562118745	0.168844243476025	2.07650335110708
chr3	14008792	14195632	7	11	19.44	31.43	-11.99	0.284772865322214	0.531446243463226	0.149429866212784	1.77584014071873
chr3	14195632	14477738	7	11	19.44	31.43	-11.99	0.284772865322214	0.531446243463226	0.149429866212784	1.77584014071873
chr3	14477738	14891390	7	10	19.44	28.57	-9.13	0.414788906895026	0.607783562118745	0.168844243476025	2.07650335110708
chr3	14891390	14913966	7	10	19.44	28.57	-9.13	0.414788906895026	0.607783562118745	0.168844243476025	2.07650335110708
chr3	14913966	14950602	7	11	19.44	31.43	-11.99	0.284772865322214	0.531446243463226	0.149429866212784	1.77584014071873
chr3	14950602	14994637	8	11	22.22	31.43	-9.21	0.430427628876662	0.627571799969493	0.185565706250378	2.0394924100547
chr3	14994637	15814081	8	11	22.22	31.43	-9.21	0.430427628876662	0.627571799969493	0.185565706250378	2.0394924100547
chr3	15814081	16008342	8	12	22.22	34.29	-12.07	0.299711815430363	0.552311367601337	0.164902415572542	1.76304605883658
chr3	16008342	16072495	8	12	22.22	34.29	-12.07	0.299711815430363	0.552311367601337	0.164902415572542	1.76304605883658
chr3	16072495	16089159	8	11	22.22	31.43	-9.21	0.430427628876662	0.627571799969493	0.185565706250378	2.0394924100547
chr3	16089159	16380142	8	12	22.22	34.29	-12.07	0.299711815430363	0.552311367601337	0.164902415572542	1.76304605883658
chr3	16380142	16442342	8	11	22.22	31.43	-9.21	0.430427628876662	0.627571799969493	0.185565706250378	2.0394924100547
chr3	16442342	16612911	8	11	22.22	31.43	-9.21	0.430427628876662	0.627571799969493	0.185565706250378	2.0394924100547
chr3	16612911	17194712	8	11	22.22	31.43	-9.21	0.430427628876662	0.627571799969493	0.185565706250378	2.0394924100547
chr3	17194712	17235761	8	11	22.22	31.43	-9.21	0.430427628876662	0.627571799969493	0.185565706250378	2.0394924100547
chr3	17235761	17290346	8	11	22.22	31.43	-9.21	0.430427628876662	0.627571799969493	0.185565706250378	2.0394924100547
chr3	17290346	17370277	8	12	22.22	34.29	-12.07	0.299711815430363	0.552311367601337	0.164902415572542	1.76304605883658
chr3	17370277	17414948	9	12	25	34.29	-9.29	0.44324290470473	0.642968000352543	0.199452830511572	2.00804959351793
chr3	17414948	18114127	9	11	25	31.43	-6.43	0.604715380138393	0.730559690012627	0.22442002874763	2.32330691512606
chr3	18114127	18814992	9	11	25	31.43	-6.43	0.604715380138393	0.730559690012627	0.22442002874763	2.32330691512606
chr3	18814992	21824226	9	11	25	31.43	-6.43	0.604715380138393	0.730559690012627	0.22442002874763	2.32330691512606
chr3	21824226	22181752	9	12	25	34.29	-9.29	0.44324290470473	0.642968000352543	0.199452830511572	2.00804959351793
chr3	22181752	22272172	9	12	25	34.29	-9.29	0.44324290470473	0.642968000352543	0.199452830511572	2.00804959351793
chr3	22272172	22648443	9	11	25	31.43	-6.43	0.604715380138393	0.730559690012627	0.22442002874763	2.32330691512606
chr3	22648443	22657863	9	11	25	31.43	-6.43	0.604715380138393	0.730559690012627	0.22442002874763	2.32330691512606
chr3	22657863	22737242	9	11	25	31.43	-6.43	0.604715380138393	0.730559690012627	0.22442002874763	2.32330691512606
chr3	22737242	22754767	9	11	25	31.43	-6.43	0.604715380138393	0.730559690012627	0.22442002874763	2.32330691512606
chr3	22754767	23123494	9	11	25	31.43	-6.43	0.604715380138393	0.730559690012627	0.22442002874763	2.32330691512606
chr3	23123494	23207637	10	11	27.78	31.43	-3.65	0.798482350658788	0.841241110988939	0.266199538967166	2.63039973125867
chr3	23207637	24836775	9	11	25	31.43	-6.43	0.604715380138393	0.730559690012627	0.22442002874763	2.32330691512606
chr3	24836775	25417774	10	11	27.78	31.43	-3.65	0.798482350658788	0.841241110988939	0.266199538967166	2.63039973125867
chr3	25417774	25730894	10	11	27.78	31.43	-3.65	0.798482350658788	0.841241110988939	0.266199538967166	2.63039973125867
chr3	25730894	26034565	9	11	25	31.43	-6.43	0.604715380138393	0.730559690012627	0.22442002874763	2.32330691512606
chr3	26034565	26156446	9	12	25	34.29	-9.29	0.44324290470473	0.642968000352543	0.199452830511572	2.00804959351793
chr3	26156446	26377667	9	12	25	34.29	-9.29	0.44324290470473	0.642968000352543	0.199452830511572	2.00804959351793
chr3	26377667	26456059	9	12	25	34.29	-9.29	0.44324290470473	0.642968000352543	0.199452830511572	2.00804959351793
chr3	26456059	26456319	9	12	25	34.29	-9.29	0.44324290470473	0.642968000352543	0.199452830511572	2.00804959351793
chr3	26456319	26542989	9	11	25	31.43	-6.43	0.604715380138393	0.730559690012627	0.22442002874763	2.32330691512606
chr3	26542989	26878173	9	12	25	34.29	-9.29	0.44324290470473	0.642968000352543	0.199452830511572	2.00804959351793
chr3	26878173	27338372	9	11	25	31.43	-6.43	0.604715380138393	0.730559690012627	0.22442002874763	2.32330691512606
chr3	27338372	27941660	9	11	25	31.43	-6.43	0.604715380138393	0.730559690012627	0.22442002874763	2.32330691512606
chr3	27941660	28127153	10	11	27.78	31.43	-3.65	0.798482350658788	0.841241110988939	0.266199538967166	2.63039973125867
chr3	28127153	28851163	11	11	30.56	31.43	-0.870000000000001	1	0.960533966476021	0.311137882799415	2.96348056220144
chr3	28851163	28900519	11	11	30.56	31.43	-0.870000000000001	1	0.960533966476021	0.311137882799415	2.96348056220144
chr3	28900519	29550923	10	11	27.78	31.43	-3.65	0.798482350658788	0.841241110988939	0.266199538967166	2.63039973125867
chr3	29550923	29690436	10	11	27.78	31.43	-3.65	0.798482350658788	0.841241110988939	0.266199538967166	2.63039973125867
chr3	29690436	30485402	10	11	27.78	31.43	-3.65	0.798482350658788	0.841241110988939	0.266199538967166	2.63039973125867
chr3	30485402	30654042	10	11	27.78	31.43	-3.65	0.798482350658788	0.841241110988939	0.266199538967166	2.63039973125867
chr3	30654042	30698076	10	11	27.78	31.43	-3.65	0.798482350658788	0.841241110988939	0.266199538967166	2.63039973125867
chr3	30698076	30863434	11	11	30.56	31.43	-0.870000000000001	1	0.960533966476021	0.311137882799415	2.96348056220144
chr3	30863434	30996002	10	11	27.78	31.43	-3.65	0.798482350658788	0.841241110988939	0.266199538967166	2.63039973125867
chr3	30996002	31052256	9	11	25	31.43	-6.43	0.604715380138393	0.730559690012627	0.22442002874763	2.32330691512606
chr3	31052256	31059632	9	11	25	31.43	-6.43	0.604715380138393	0.730559690012627	0.22442002874763	2.32330691512606
chr3	31059632	31175518	10	11	27.78	31.43	-3.65	0.798482350658788	0.841241110988939	0.266199538967166	2.63039973125867
chr3	31175518	31178615	10	11	27.78	31.43	-3.65	0.798482350658788	0.841241110988939	0.266199538967166	2.63039973125867
chr3	31178615	31344730	11	11	30.56	31.43	-0.870000000000001	1	0.960533966476021	0.311137882799415	2.96348056220144
chr3	31344730	31445637	12	11	33.33	31.43	1.9	1	1.0895724545786	0.35953920937867	3.32637218737483
chr3	31445637	31465184	11	11	30.56	31.43	-0.870000000000001	1	0.960533966476021	0.311137882799415	2.96348056220144
chr3	31465184	31749876	10	11	27.78	31.43	-3.65	0.798482350658788	0.841241110988939	0.266199538967166	2.63039973125867
chr3	31749876	32499009	9	11	25	31.43	-6.43	0.604715380138393	0.730559690012627	0.22442002874763	2.32330691512606
chr3	32499009	32696473	9	11	25	31.43	-6.43	0.604715380138393	0.730559690012627	0.22442002874763	2.32330691512606
chr3	32696473	32921569	9	11	25	31.43	-6.43	0.604715380138393	0.730559690012627	0.22442002874763	2.32330691512606
chr3	32921569	33926086	9	11	25	31.43	-6.43	0.604715380138393	0.730559690012627	0.22442002874763	2.32330691512606
chr3	33926086	34407282	9	11	25	31.43	-6.43	0.604715380138393	0.730559690012627	0.22442002874763	2.32330691512606
chr3	34407282	34543285	10	11	27.78	31.43	-3.65	0.798482350658788	0.841241110988939	0.266199538967166	2.63039973125867
chr3	34543285	34814445	10	12	27.78	34.29	-6.51	0.613757838762678	0.740370450879519	0.236621030393586	2.27307287629731
chr3	34814445	35168905	11	12	30.56	34.29	-3.73	0.802937672838101	0.845364901421171	0.276608148785513	2.56070766242602
chr3	35168905	35932244	11	13	30.56	37.14	-6.58	0.621033986227118	0.747733045884073	0.246520570165953	2.23230844564258
chr3	35932244	36073653	11	12	30.56	34.29	-3.73	0.802937672838101	0.845364901421171	0.276608148785513	2.56070766242602
chr3	36073653	36137904	11	11	30.56	31.43	-0.870000000000001	1	0.960533966476021	0.311137882799415	2.96348056220144
chr3	36137904	36143259	11	11	30.56	31.43	-0.870000000000001	1	0.960533966476021	0.311137882799415	2.96348056220144
chr3	36143259	36144951	11	11	30.56	31.43	-0.870000000000001	1	0.960533966476021	0.311137882799415	2.96348056220144
chr3	36144951	36223224	11	11	30.56	31.43	-0.870000000000001	1	0.960533966476021	0.311137882799415	2.96348056220144
chr3	36223224	36224073	11	11	30.56	31.43	-0.870000000000001	1	0.960533966476021	0.311137882799415	2.96348056220144
chr3	36224073	36236150	11	11	30.56	31.43	-0.870000000000001	1	0.960533966476021	0.311137882799415	2.96348056220144
chr3	36236150	36576023	11	11	30.56	31.43	-0.870000000000001	1	0.960533966476021	0.311137882799415	2.96348056220144
chr3	36576023	36841253	11	11	30.56	31.43	-0.870000000000001	1	0.960533966476021	0.311137882799415	2.96348056220144
chr3	36841253	36894220	10	11	27.78	31.43	-3.65	0.798482350658788	0.841241110988939	0.266199538967166	2.63039973125867
chr3	36894220	37502729	11	11	30.56	31.43	-0.870000000000001	1	0.960533966476021	0.311137882799415	2.96348056220144
chr3	37502729	37527902	10	11	27.78	31.43	-3.65	0.798482350658788	0.841241110988939	0.266199538967166	2.63039973125867
chr3	37527902	37550741	11	11	30.56	31.43	-0.870000000000001	1	0.960533966476021	0.311137882799415	2.96348056220144
chr3	37550741	37609576	10	11	27.78	31.43	-3.65	0.798482350658788	0.841241110988939	0.266199538967166	2.63039973125867
chr3	37609576	37685516	9	11	25	31.43	-6.43	0.604715380138393	0.730559690012627	0.22442002874763	2.32330691512606
chr3	37685516	38168213	10	11	27.78	31.43	-3.65	0.798482350658788	0.841241110988939	0.266199538967166	2.63039973125867
chr3	38168213	38417825	10	11	27.78	31.43	-3.65	0.798482350658788	0.841241110988939	0.266199538967166	2.63039973125867
chr3	38417825	38443097	9	11	25	31.43	-6.43	0.604715380138393	0.730559690012627	0.22442002874763	2.32330691512606
chr3	38443097	38566869	9	11	25	31.43	-6.43	0.604715380138393	0.730559690012627	0.22442002874763	2.32330691512606
chr3	38566869	38804473	9	11	25	31.43	-6.43	0.604715380138393	0.730559690012627	0.22442002874763	2.32330691512606
chr3	38804473	39295271	9	12	25	34.29	-9.29	0.44324290470473	0.642968000352543	0.199452830511572	2.00804959351793
chr3	39295271	39317229	10	12	27.78	34.29	-6.51	0.613757838762678	0.740370450879519	0.236621030393586	2.27307287629731
chr3	39317229	39420771	10	11	27.78	31.43	-3.65	0.798482350658788	0.841241110988939	0.266199538967166	2.63039973125867
chr3	39420771	39509309	10	11	27.78	31.43	-3.65	0.798482350658788	0.841241110988939	0.266199538967166	2.63039973125867
chr3	39509309	39733041	10	12	27.78	34.29	-6.51	0.613757838762678	0.740370450879519	0.236621030393586	2.27307287629731
chr3	39733041	39838392	9	12	25	34.29	-9.29	0.44324290470473	0.642968000352543	0.199452830511572	2.00804959351793
chr3	39838392	40085753	10	12	27.78	34.29	-6.51	0.613757838762678	0.740370450879519	0.236621030393586	2.27307287629731
chr3	40085753	40195804	9	12	25	34.29	-9.29	0.44324290470473	0.642968000352543	0.199452830511572	2.00804959351793
chr3	40195804	40700219	10	12	27.78	34.29	-6.51	0.613757838762678	0.740370450879519	0.236621030393586	2.27307287629731
chr3	40700219	41017528	10	11	27.78	31.43	-3.65	0.798482350658788	0.841241110988939	0.266199538967166	2.63039973125867
chr3	41017528	41041572	9	11	25	31.43	-6.43	0.604715380138393	0.730559690012627	0.22442002874763	2.32330691512606
chr3	41041572	41376911	10	11	27.78	31.43	-3.65	0.798482350658788	0.841241110988939	0.266199538967166	2.63039973125867
chr3	41376911	41479784	11	11	30.56	31.43	-0.870000000000001	1	0.960533966476021	0.311137882799415	2.96348056220144
chr3	41479784	41561354	10	11	27.78	31.43	-3.65	0.798482350658788	0.841241110988939	0.266199538967166	2.63039973125867
chr3	41561354	41720707	10	11	27.78	31.43	-3.65	0.798482350658788	0.841241110988939	0.266199538967166	2.63039973125867
chr3	41720707	42078993	10	11	27.78	31.43	-3.65	0.798482350658788	0.841241110988939	0.266199538967166	2.63039973125867
chr3	42078993	42265501	9	11	25	31.43	-6.43	0.604715380138393	0.730559690012627	0.22442002874763	2.32330691512606
chr3	42265501	42890979	9	11	25	31.43	-6.43	0.604715380138393	0.730559690012627	0.22442002874763	2.32330691512606
chr3	42890979	42911729	9	10	25	28.57	-3.57	0.792946151501063	0.835481174356347	0.253405384304847	2.71827348623468
chr3	42911729	43199381	9	11	25	31.43	-6.43	0.604715380138393	0.730559690012627	0.22442002874763	2.32330691512606
chr3	43199381	44241000	9	10	25	28.57	-3.57	0.792946151501063	0.835481174356347	0.253405384304847	2.71827348623468
chr3	44241000	45294858	9	10	25	28.57	-3.57	0.792946151501063	0.835481174356347	0.253405384304847	2.71827348623468
chr3	45294858	45361180	8	10	22.22	28.57	-6.35	0.593560964057642	0.717695478259417	0.209573824042915	2.38550787509203
chr3	45361180	45797471	9	10	25	28.57	-3.57	0.792946151501063	0.835481174356347	0.253405384304847	2.71827348623468
chr3	45797471	45816484	10	10	27.78	28.57	-0.789999999999999	1	0.962053552381551	0.300530124663063	3.07820786265804
chr3	45816484	45832054	11	10	30.56	28.57	1.99	1	1.09852381606062	0.351232482209598	3.46868018917086
chr3	45832054	45963880	11	11	30.56	31.43	-0.870000000000001	1	0.960533966476021	0.311137882799415	2.96348056220144
chr3	45963880	46250687	11	12	30.56	34.29	-3.73	0.802937672838101	0.845364901421171	0.276608148785513	2.56070766242602
chr3	46250687	46342532	12	12	33.33	34.29	-0.960000000000001	1	0.958887590181343	0.319673233204925	2.87399468685885
chr3	46342532	46506408	12	11	33.33	31.43	1.9	1	1.0895724545786	0.35953920937867	3.32637218737483
chr3	46506408	46660940	11	11	30.56	31.43	-0.870000000000001	1	0.960533966476021	0.311137882799415	2.96348056220144
chr3	46660940	46704485	11	10	30.56	28.57	1.99	1	1.09852381606062	0.351232482209598	3.46868018917086
chr3	46704485	48581400	11	11	30.56	31.43	-0.870000000000001	1	0.960533966476021	0.311137882799415	2.96348056220144
chr3	48581400	49728950	12	11	33.33	31.43	1.9	1	1.0895724545786	0.35953920937867	3.32637218737483
chr3	49728950	49766686	12	12	33.33	34.29	-0.960000000000001	1	0.958887590181343	0.319673233204925	2.87399468685885
chr3	49766686	50220755	13	12	36.11	34.29	1.82	1	1.08211220204031	0.366139352064638	3.21707398007773
chr3	50220755	50374280	13	12	36.11	34.29	1.82	1	1.08211220204031	0.366139352064638	3.21707398007773
chr3	50374280	51777849	13	12	36.11	34.29	1.82	1	1.08211220204031	0.366139352064638	3.21707398007773
chr3	51777849	52139405	13	12	36.11	34.29	1.82	1	1.08211220204031	0.366139352064638	3.21707398007773
chr3	52139405	52181172	12	12	33.33	34.29	-0.960000000000001	1	0.958887590181343	0.319673233204925	2.87399468685885
chr3	52181172	52354516	12	13	33.33	37.14	-3.81	0.806485439775549	0.848152370020825	0.284916956177602	2.5054516437492
chr3	52354516	52559220	13	13	36.11	37.14	-1.03	1	0.957097864480524	0.326348700872968	2.8044693718886
chr3	52559220	52561611	13	13	36.11	37.14	-1.03	1	0.957097864480524	0.326348700872968	2.8044693718886
chr3	52561611	52775780	12	13	33.33	37.14	-3.81	0.806485439775549	0.848152370020825	0.284916956177602	2.5054516437492
chr3	52775780	52852758	12	13	33.33	37.14	-3.81	0.806485439775549	0.848152370020825	0.284916956177602	2.5054516437492
chr3	52852758	52913586	11	13	30.56	37.14	-6.58	0.621033986227118	0.747733045884073	0.246520570165953	2.23230844564258
chr3	52913586	53247034	11	13	30.56	37.14	-6.58	0.621033986227118	0.747733045884073	0.246520570165953	2.23230844564258
chr3	53247034	53587858	11	12	30.56	34.29	-3.73	0.802937672838101	0.845364901421171	0.276608148785513	2.56070766242602
chr3	53587858	53617822	10	12	27.78	34.29	-6.51	0.613757838762678	0.740370450879519	0.236621030393586	2.27307287629731
chr3	53617822	53634137	10	11	27.78	31.43	-3.65	0.798482350658788	0.841241110988939	0.266199538967166	2.63039973125867
chr3	53634137	53668420	10	11	27.78	31.43	-3.65	0.798482350658788	0.841241110988939	0.266199538967166	2.63039973125867
chr3	53668420	53735997	10	10	27.78	28.57	-0.789999999999999	1	0.962053552381551	0.300530124663063	3.07820786265804
chr3	53735997	53984922	10	11	27.78	31.43	-3.65	0.798482350658788	0.841241110988939	0.266199538967166	2.63039973125867
chr3	53984922	53987537	10	10	27.78	28.57	-0.789999999999999	1	0.962053552381551	0.300530124663063	3.07820786265804
chr3	53987537	54104045	10	10	27.78	28.57	-0.789999999999999	1	0.962053552381551	0.300530124663063	3.07820786265804
chr3	54104045	54205958	10	10	27.78	28.57	-0.789999999999999	1	0.962053552381551	0.300530124663063	3.07820786265804
chr3	54205958	54241679	10	10	27.78	28.57	-0.789999999999999	1	0.962053552381551	0.300530124663063	3.07820786265804
chr3	54241679	54254187	10	11	27.78	31.43	-3.65	0.798482350658788	0.841241110988939	0.266199538967166	2.63039973125867
chr3	54254187	54621924	11	11	30.56	31.43	-0.870000000000001	1	0.960533966476021	0.311137882799415	2.96348056220144
chr3	54621924	54865030	11	11	30.56	31.43	-0.870000000000001	1	0.960533966476021	0.311137882799415	2.96348056220144
chr3	54865030	55788284	11	10	30.56	28.57	1.99	1	1.09852381606062	0.351232482209598	3.46868018917086
chr3	55788284	56301683	11	10	30.56	28.57	1.99	1	1.09852381606062	0.351232482209598	3.46868018917086
chr3	56301683	56303661	11	10	30.56	28.57	1.99	1	1.09852381606062	0.351232482209598	3.46868018917086
chr3	56303661	56444871	11	10	30.56	28.57	1.99	1	1.09852381606062	0.351232482209598	3.46868018917086
chr3	56444871	56454293	11	10	30.56	28.57	1.99	1	1.09852381606062	0.351232482209598	3.46868018917086
chr3	56454293	57415326	11	10	30.56	28.57	1.99	1	1.09852381606062	0.351232482209598	3.46868018917086
chr3	57415326	57518902	11	11	30.56	31.43	-0.870000000000001	1	0.960533966476021	0.311137882799415	2.96348056220144
chr3	57518902	57961655	11	12	30.56	34.29	-3.73	0.802937672838101	0.845364901421171	0.276608148785513	2.56070766242602
chr3	57961655	58050917	11	11	30.56	31.43	-0.870000000000001	1	0.960533966476021	0.311137882799415	2.96348056220144
chr3	58050917	58215829	11	12	30.56	34.29	-3.73	0.802937672838101	0.845364901421171	0.276608148785513	2.56070766242602
chr3	58215829	58525861	11	11	30.56	31.43	-0.870000000000001	1	0.960533966476021	0.311137882799415	2.96348056220144
chr3	58525861	59177074	11	10	30.56	28.57	1.99	1	1.09852381606062	0.351232482209598	3.46868018917086
chr3	59177074	59343735	12	10	33.33	28.57	4.76	0.798482350658788	1.24606859067553	0.405824231412238	3.89417083413325
chr3	59343735	59430648	12	11	33.33	31.43	1.9	1	1.0895724545786	0.35953920937867	3.32637218737483
chr3	59430648	59434828	11	11	30.56	31.43	-0.870000000000001	1	0.960533966476021	0.311137882799415	2.96348056220144
chr3	59434828	59464938	10	11	27.78	31.43	-3.65	0.798482350658788	0.841241110988939	0.266199538967166	2.63039973125867
chr3	59464938	59566991	10	10	27.78	28.57	-0.789999999999999	1	0.962053552381551	0.300530124663063	3.07820786265804
chr3	59566991	59808291	11	10	30.56	28.57	1.99	1	1.09852381606062	0.351232482209598	3.46868018917086
chr3	59808291	59820563	11	11	30.56	31.43	-0.870000000000001	1	0.960533966476021	0.311137882799415	2.96348056220144
chr3	59820563	59951721	11	12	30.56	34.29	-3.73	0.802937672838101	0.845364901421171	0.276608148785513	2.56070766242602
chr3	59951721	59957939	11	12	30.56	34.29	-3.73	0.802937672838101	0.845364901421171	0.276608148785513	2.56070766242602
chr3	59957939	60008747	11	12	30.56	34.29	-3.73	0.802937672838101	0.845364901421171	0.276608148785513	2.56070766242602
chr3	60008747	60010552	11	11	30.56	31.43	-0.870000000000001	1	0.960533966476021	0.311137882799415	2.96348056220144
chr3	60010552	60021531	11	10	30.56	28.57	1.99	1	1.09852381606062	0.351232482209598	3.46868018917086
chr3	60021531	60131496	11	10	30.56	28.57	1.99	1	1.09852381606062	0.351232482209598	3.46868018917086
chr3	60131496	60218123	11	10	30.56	28.57	1.99	1	1.09852381606062	0.351232482209598	3.46868018917086
chr3	60218123	60236912	11	10	30.56	28.57	1.99	1	1.09852381606062	0.351232482209598	3.46868018917086
chr3	60236912	60307077	11	10	30.56	28.57	1.99	1	1.09852381606062	0.351232482209598	3.46868018917086
chr3	60307077	60342981	11	10	30.56	28.57	1.99	1	1.09852381606062	0.351232482209598	3.46868018917086
chr3	60342981	60349716	11	11	30.56	31.43	-0.870000000000001	1	0.960533966476021	0.311137882799415	2.96348056220144
chr3	60349716	60351728	11	11	30.56	31.43	-0.870000000000001	1	0.960533966476021	0.311137882799415	2.96348056220144
chr3	60351728	60366710	12	11	33.33	31.43	1.9	1	1.0895724545786	0.35953920937867	3.32637218737483
chr3	60366710	60377495	12	11	33.33	31.43	1.9	1	1.0895724545786	0.35953920937867	3.32637218737483
chr3	60377495	60391641	12	11	33.33	31.43	1.9	1	1.0895724545786	0.35953920937867	3.32637218737483
chr3	60391641	60400157	12	11	33.33	31.43	1.9	1	1.0895724545786	0.35953920937867	3.32637218737483
chr3	60400157	60414863	12	12	33.33	34.29	-0.960000000000001	1	0.958887590181343	0.319673233204925	2.87399468685885
chr3	60414863	60433987	12	12	33.33	34.29	-0.960000000000001	1	0.958887590181343	0.319673233204925	2.87399468685885
chr3	60433987	60441392	12	13	33.33	37.14	-3.81	0.806485439775549	0.848152370020825	0.284916956177602	2.5054516437492
chr3	60441392	60445655	12	13	33.33	37.14	-3.81	0.806485439775549	0.848152370020825	0.284916956177602	2.5054516437492
chr3	60445655	60462116	12	13	33.33	37.14	-3.81	0.806485439775549	0.848152370020825	0.284916956177602	2.5054516437492
chr3	60462116	60474911	12	13	33.33	37.14	-3.81	0.806485439775549	0.848152370020825	0.284916956177602	2.5054516437492
chr3	60474911	60477422	12	14	33.33	40	-6.67	0.62679334813856	0.753063985969516	0.254353050596761	2.19925482654502
chr3	60477422	60478710	12	14	33.33	40	-6.67	0.62679334813856	0.753063985969516	0.254353050596761	2.19925482654502
chr3	60478710	60487044	11	14	30.56	40	-9.44	0.462075597471319	0.663911867183284	0.220077318886776	1.95961146740497
chr3	60487044	60487280	11	14	30.56	40	-9.44	0.462075597471319	0.663911867183284	0.220077318886776	1.95961146740497
chr3	60487280	60509627	11	13	30.56	37.14	-6.58	0.621033986227118	0.747733045884073	0.246520570165953	2.23230844564258
chr3	60509627	60511167	11	13	30.56	37.14	-6.58	0.621033986227118	0.747733045884073	0.246520570165953	2.23230844564258
chr3	60511167	60512488	11	13	30.56	37.14	-6.58	0.621033986227118	0.747733045884073	0.246520570165953	2.23230844564258
chr3	60512488	60514472	11	13	30.56	37.14	-6.58	0.621033986227118	0.747733045884073	0.246520570165953	2.23230844564258
chr3	60514472	60545515	10	13	27.78	37.14	-9.36	0.453682594545013	0.654872892378886	0.210880744705877	1.98174375609191
chr3	60545515	60565179	10	13	27.78	37.14	-9.36	0.453682594545013	0.654872892378886	0.210880744705877	1.98174375609191
chr3	60565179	60567840	10	12	27.78	34.29	-6.51	0.613757838762678	0.740370450879519	0.236621030393586	2.27307287629731
chr3	60567840	60568644	10	12	27.78	34.29	-6.51	0.613757838762678	0.740370450879519	0.236621030393586	2.27307287629731
chr3	60568644	60591575	10	11	27.78	31.43	-3.65	0.798482350658788	0.841241110988939	0.266199538967166	2.63039973125867
chr3	60591575	60610956	9	11	25	31.43	-6.43	0.604715380138393	0.730559690012627	0.22442002874763	2.32330691512606
chr3	60610956	60618370	9	11	25	31.43	-6.43	0.604715380138393	0.730559690012627	0.22442002874763	2.32330691512606
chr3	60618370	60705181	9	11	25	31.43	-6.43	0.604715380138393	0.730559690012627	0.22442002874763	2.32330691512606
chr3	60705181	60735735	9	11	25	31.43	-6.43	0.604715380138393	0.730559690012627	0.22442002874763	2.32330691512606
chr3	60735735	60743025	9	11	25	31.43	-6.43	0.604715380138393	0.730559690012627	0.22442002874763	2.32330691512606
chr3	60743025	60808852	9	11	25	31.43	-6.43	0.604715380138393	0.730559690012627	0.22442002874763	2.32330691512606
chr3	60808852	60838678	9	11	25	31.43	-6.43	0.604715380138393	0.730559690012627	0.22442002874763	2.32330691512606
chr3	60838678	60843480	9	12	25	34.29	-9.29	0.44324290470473	0.642968000352543	0.199452830511572	2.00804959351793
chr3	60843480	60876196	9	12	25	34.29	-9.29	0.44324290470473	0.642968000352543	0.199452830511572	2.00804959351793
chr3	60876196	60916856	9	12	25	34.29	-9.29	0.44324290470473	0.642968000352543	0.199452830511572	2.00804959351793
chr3	60916856	60959693	9	11	25	31.43	-6.43	0.604715380138393	0.730559690012627	0.22442002874763	2.32330691512606
chr3	60959693	61053019	9	12	25	34.29	-9.29	0.44324290470473	0.642968000352543	0.199452830511572	2.00804959351793
chr3	61053019	61273134	9	11	25	31.43	-6.43	0.604715380138393	0.730559690012627	0.22442002874763	2.32330691512606
chr3	61273134	61469629	9	10	25	28.57	-3.57	0.792946151501063	0.835481174356347	0.253405384304847	2.71827348623468
chr3	61469629	63370881	9	10	25	28.57	-3.57	0.792946151501063	0.835481174356347	0.253405384304847	2.71827348623468
chr3	63370881	65182261	9	10	25	28.57	-3.57	0.792946151501063	0.835481174356347	0.253405384304847	2.71827348623468
chr3	65182261	65225777	9	11	25	31.43	-6.43	0.604715380138393	0.730559690012627	0.22442002874763	2.32330691512606
chr3	65225777	66664080	9	10	25	28.57	-3.57	0.792946151501063	0.835481174356347	0.253405384304847	2.71827348623468
chr3	66664080	67441717	9	10	25	28.57	-3.57	0.792946151501063	0.835481174356347	0.253405384304847	2.71827348623468
chr3	67441717	67649922	9	10	25	28.57	-3.57	0.792946151501063	0.835481174356347	0.253405384304847	2.71827348623468
chr3	67649922	67650729	9	10	25	28.57	-3.57	0.792946151501063	0.835481174356347	0.253405384304847	2.71827348623468
chr3	67650729	67740191	9	10	25	28.57	-3.57	0.792946151501063	0.835481174356347	0.253405384304847	2.71827348623468
chr3	67740191	67742648	9	10	25	28.57	-3.57	0.792946151501063	0.835481174356347	0.253405384304847	2.71827348623468
chr3	67742648	67866837	9	10	25	28.57	-3.57	0.792946151501063	0.835481174356347	0.253405384304847	2.71827348623468
chr3	67866837	67907442	10	10	27.78	28.57	-0.789999999999999	1	0.962053552381551	0.300530124663063	3.07820786265804
chr3	67907442	68491304	9	10	25	28.57	-3.57	0.792946151501063	0.835481174356347	0.253405384304847	2.71827348623468
chr3	68491304	68582894	9	10	25	28.57	-3.57	0.792946151501063	0.835481174356347	0.253405384304847	2.71827348623468
chr3	68582894	68674192	9	10	25	28.57	-3.57	0.792946151501063	0.835481174356347	0.253405384304847	2.71827348623468
chr3	68674192	68692236	9	10	25	28.57	-3.57	0.792946151501063	0.835481174356347	0.253405384304847	2.71827348623468
chr3	68692236	68719059	9	11	25	31.43	-6.43	0.604715380138393	0.730559690012627	0.22442002874763	2.32330691512606
chr3	68719059	68748772	9	12	25	34.29	-9.29	0.44324290470473	0.642968000352543	0.199452830511572	2.00804959351793
chr3	68748772	68770961	9	12	25	34.29	-9.29	0.44324290470473	0.642968000352543	0.199452830511572	2.00804959351793
chr3	68770961	68873921	9	11	25	31.43	-6.43	0.604715380138393	0.730559690012627	0.22442002874763	2.32330691512606
chr3	68873921	68923440	9	10	25	28.57	-3.57	0.792946151501063	0.835481174356347	0.253405384304847	2.71827348623468
chr3	68923440	69343382	9	10	25	28.57	-3.57	0.792946151501063	0.835481174356347	0.253405384304847	2.71827348623468
chr3	69343382	69506108	9	10	25	28.57	-3.57	0.792946151501063	0.835481174356347	0.253405384304847	2.71827348623468
chr3	69506108	69971120	8	10	22.22	28.57	-6.35	0.593560964057642	0.717695478259417	0.209573824042915	2.38550787509203
chr3	69971120	72244379	7	10	19.44	28.57	-9.13	0.414788906895026	0.607783562118745	0.168844243476025	2.07650335110708
chr3	72244379	72355867	8	10	22.22	28.57	-6.35	0.593560964057642	0.717695478259417	0.209573824042915	2.38550787509203
chr3	72355867	72448824	7	10	19.44	28.57	-9.13	0.414788906895026	0.607783562118745	0.168844243476025	2.07650335110708
chr3	72448824	74344764	6	10	16.67	28.57	-11.9	0.266839618208723	0.504917696772421	0.131115565578239	1.78857869401093
chr3	74344764	74917458	6	10	16.67	28.57	-11.9	0.266839618208723	0.504917696772421	0.131115565578239	1.78857869401093
chr3	74917458	75387500	6	10	16.67	28.57	-11.9	0.266839618208723	0.504917696772421	0.131115565578239	1.78857869401093
chr3	75387500	75424139	6	11	16.67	31.43	-14.76	0.172690070862894	0.441523617233812	0.116014062080656	1.53024587478925
chr3	75424139	75535603	6	14	16.67	40	-23.33	0.0366951540435326	0.30523964260672	0.0819673398871776	1.01487739639386
chr3	75535603	75543474	6	13	16.67	37.14	-20.47	0.0640369990690562	0.343758988730208	0.0917955605231489	1.15517437970445
chr3	75543474	75629818	6	12	16.67	34.29	-17.62	0.107308440761624	0.38860560736719	0.103070847613984	1.32381684444641
chr3	75629818	75662751	6	12	16.67	34.29	-17.62	0.107308440761624	0.38860560736719	0.103070847613984	1.32381684444641
chr3	75662751	75730419	6	11	16.67	31.43	-14.76	0.172690070862894	0.441523617233812	0.116014062080656	1.53024587478925
chr3	75730419	76154268	6	10	16.67	28.57	-11.9	0.266839618208723	0.504917696772421	0.131115565578239	1.78857869401093
chr3	76154268	76360887	7	10	19.44	28.57	-9.13	0.414788906895026	0.607783562118745	0.168844243476025	2.07650335110708
chr3	76360887	76387487	7	10	19.44	28.57	-9.13	0.414788906895026	0.607783562118745	0.168844243476025	2.07650335110708
chr3	76387487	76651234	7	10	19.44	28.57	-9.13	0.414788906895026	0.607783562118745	0.168844243476025	2.07650335110708
chr3	76651234	76689087	6	10	16.67	28.57	-11.9	0.266839618208723	0.504917696772421	0.131115565578239	1.78857869401093
chr3	76689087	77508413	6	10	16.67	28.57	-11.9	0.266839618208723	0.504917696772421	0.131115565578239	1.78857869401093
chr3	77508413	77551937	6	10	16.67	28.57	-11.9	0.266839618208723	0.504917696772421	0.131115565578239	1.78857869401093
chr3	77551937	77765459	5	10	13.89	28.57	-14.68	0.155152410082789	0.408423755025826	0.0963471352381865	1.51912226797846
chr3	77765459	77788157	4	10	11.11	28.57	-17.46	0.0794933336103816	0.317632202418422	0.0648521444414287	1.26587661563608
chr3	77788157	77836965	5	10	13.89	28.57	-14.68	0.155152410082789	0.408423755025826	0.0963471352381865	1.51912226797846
chr3	77836965	77946398	5	10	13.89	28.57	-14.68	0.155152410082789	0.408423755025826	0.0963471352381865	1.51912226797846
chr3	77946398	78051625	4	10	11.11	28.57	-17.46	0.0794933336103816	0.317632202418422	0.0648521444414287	1.26587661563608
chr3	78051625	78172912	4	10	11.11	28.57	-17.46	0.0794933336103816	0.317632202418422	0.0648521444414287	1.26587661563608
chr3	78172912	78322606	5	10	13.89	28.57	-14.68	0.155152410082789	0.408423755025826	0.0963471352381865	1.51912226797846
chr3	78322606	78472085	5	10	13.89	28.57	-14.68	0.155152410082789	0.408423755025826	0.0963471352381865	1.51912226797846
chr3	78472085	78592067	5	10	13.89	28.57	-14.68	0.155152410082789	0.408423755025826	0.0963471352381865	1.51912226797846
chr3	78592067	78604459	5	11	13.89	31.43	-17.54	0.09423211474137	0.357147409076169	0.0852421534836549	1.30044458330567
chr3	78604459	78673669	5	11	13.89	31.43	-17.54	0.09423211474137	0.357147409076169	0.0852421534836549	1.30044458330567
chr3	78673669	78789028	5	11	13.89	31.43	-17.54	0.09423211474137	0.357147409076169	0.0852421534836549	1.30044458330567
chr3	78789028	79295076	5	11	13.89	31.43	-17.54	0.09423211474137	0.357147409076169	0.0852421534836549	1.30044458330567
chr3	79295076	79683102	5	11	13.89	31.43	-17.54	0.09423211474137	0.357147409076169	0.0852421534836549	1.30044458330567
chr3	79683102	79861166	5	10	13.89	28.57	-14.68	0.155152410082789	0.408423755025826	0.0963471352381865	1.51912226797846
chr3	79861166	80138056	5	11	13.89	31.43	-17.54	0.09423211474137	0.357147409076169	0.0852421534836549	1.30044458330567
chr3	80138056	80287708	5	11	13.89	31.43	-17.54	0.09423211474137	0.357147409076169	0.0852421534836549	1.30044458330567
chr3	80287708	80377850	5	11	13.89	31.43	-17.54	0.09423211474137	0.357147409076169	0.0852421534836549	1.30044458330567
chr3	80377850	80461335	5	11	13.89	31.43	-17.54	0.09423211474137	0.357147409076169	0.0852421534836549	1.30044458330567
chr3	80461335	80591233	5	11	13.89	31.43	-17.54	0.09423211474137	0.357147409076169	0.0852421534836549	1.30044458330567
chr3	80591233	81055308	5	11	13.89	31.43	-17.54	0.09423211474137	0.357147409076169	0.0852421534836549	1.30044458330567
chr3	81055308	81188803	4	11	11.11	31.43	-20.32	0.0451028443047419	0.277754800901688	0.057316213760268	1.084377264025
chr3	81188803	81341612	4	10	11.11	28.57	-17.46	0.0794933336103816	0.317632202418422	0.0648521444414287	1.26587661563608
chr3	81341612	81387776	4	10	11.11	28.57	-17.46	0.0794933336103816	0.317632202418422	0.0648521444414287	1.26587661563608
chr3	81387776	81468908	5	10	13.89	28.57	-14.68	0.155152410082789	0.408423755025826	0.0963471352381865	1.51912226797846
chr3	81468908	82128761	5	10	13.89	28.57	-14.68	0.155152410082789	0.408423755025826	0.0963471352381865	1.51912226797846
chr3	82128761	82230553	6	10	16.67	28.57	-11.9	0.266839618208723	0.504917696772421	0.131115565578239	1.78857869401093
chr3	82230553	82281497	6	10	16.67	28.57	-11.9	0.266839618208723	0.504917696772421	0.131115565578239	1.78857869401093
chr3	82281497	82439734	6	10	16.67	28.57	-11.9	0.266839618208723	0.504917696772421	0.131115565578239	1.78857869401093
chr3	82439734	82447744	6	10	16.67	28.57	-11.9	0.266839618208723	0.504917696772421	0.131115565578239	1.78857869401093
chr3	82447744	82489882	6	10	16.67	28.57	-11.9	0.266839618208723	0.504917696772421	0.131115565578239	1.78857869401093
chr3	82489882	82735961	5	10	13.89	28.57	-14.68	0.155152410082789	0.408423755025826	0.0963471352381865	1.51912226797846
chr3	82735961	82989707	5	10	13.89	28.57	-14.68	0.155152410082789	0.408423755025826	0.0963471352381865	1.51912226797846
chr3	82989707	83515963	6	10	16.67	28.57	-11.9	0.266839618208723	0.504917696772421	0.131115565578239	1.78857869401093
chr3	83515963	83945558	7	10	19.44	28.57	-9.13	0.414788906895026	0.607783562118745	0.168844243476025	2.07650335110708
chr3	83945558	84020684	8	10	22.22	28.57	-6.35	0.593560964057642	0.717695478259417	0.209573824042915	2.38550787509203
chr3	84020684	84032719	8	11	22.22	31.43	-9.21	0.430427628876662	0.627571799969493	0.185565706250378	2.0394924100547
chr3	84032719	84696528	9	11	25	31.43	-6.43	0.604715380138393	0.730559690012627	0.22442002874763	2.32330691512606
chr3	84696528	84743008	9	11	25	31.43	-6.43	0.604715380138393	0.730559690012627	0.22442002874763	2.32330691512606
chr3	84743008	85396545	8	11	22.22	31.43	-9.21	0.430427628876662	0.627571799969493	0.185565706250378	2.0394924100547
chr3	85396545	85411087	7	11	19.44	31.43	-11.99	0.284772865322214	0.531446243463226	0.149429866212784	1.77584014071873
chr3	85411087	85541920	7	12	19.44	34.29	-14.85	0.18766968961925	0.467742537731021	0.132794279194273	1.53573521501629
chr3	85541920	85620017	7	12	19.44	34.29	-14.85	0.18766968961925	0.467742537731021	0.132794279194273	1.53573521501629
chr3	85620017	85656989	6	11	16.67	31.43	-14.76	0.172690070862894	0.441523617233812	0.116014062080656	1.53024587478925
chr3	85656989	85714538	5	11	13.89	31.43	-17.54	0.09423211474137	0.357147409076169	0.0852421534836549	1.30044458330567
chr3	85714538	85870411	5	11	13.89	31.43	-17.54	0.09423211474137	0.357147409076169	0.0852421534836549	1.30044458330567
chr3	85870411	86029635	5	11	13.89	31.43	-17.54	0.09423211474137	0.357147409076169	0.0852421534836549	1.30044458330567
chr3	86029635	86228609	5	10	13.89	28.57	-14.68	0.155152410082789	0.408423755025826	0.0963471352381865	1.51912226797846
chr3	86228609	86313910	6	10	16.67	28.57	-11.9	0.266839618208723	0.504917696772421	0.131115565578239	1.78857869401093
chr3	86313910	86378042	6	10	16.67	28.57	-11.9	0.266839618208723	0.504917696772421	0.131115565578239	1.78857869401093
chr3	86378042	86411414	6	9	16.67	25.71	-9.04	0.395709473738648	0.582277885822074	0.148944617795975	2.12060116952864
chr3	86411414	86511308	5	9	13.89	25.71	-11.82	0.245361308953736	0.470982206549402	0.10953913927663	1.79989521071712
chr3	86511308	86731243	5	10	13.89	28.57	-14.68	0.155152410082789	0.408423755025826	0.0963471352381865	1.51912226797846
chr3	86731243	86783481	5	11	13.89	31.43	-17.54	0.09423211474137	0.357147409076169	0.0852421534836549	1.30044458330567
chr3	86783481	86947206	5	12	13.89	34.29	-20.4	0.0550031366806079	0.314347681782517	0.0756967708674525	1.12549908799696
chr3	86947206	86993468	5	12	13.89	34.29	-20.4	0.0550031366806079	0.314347681782517	0.0756967708674525	1.12549908799696
chr3	86993468	87187897	5	13	13.89	37.14	-23.25	0.0308622271047542	0.278086255169456	0.0673690622682089	0.982466844424637
chr3	87187897	87236665	5	13	13.89	37.14	-23.25	0.0308622271047542	0.278086255169456	0.0673690622682089	0.982466844424637
chr3	87236665	87263937	4	13	11.11	37.14	-26.03	0.012951229677508	0.21627261587087	0.0452850052872106	0.82009698741395
chr3	87263937	87278159	4	13	11.11	37.14	-26.03	0.012951229677508	0.21627261587087	0.0452850052872106	0.82009698741395
chr3	87278159	87485911	5	13	13.89	37.14	-23.25	0.0308622271047542	0.278086255169456	0.0673690622682089	0.982466844424637
chr3	87485911	87645966	5	12	13.89	34.29	-20.4	0.0550031366806079	0.314347681782517	0.0756967708674525	1.12549908799696
chr3	87645966	87670818	4	12	11.11	34.29	-23.18	0.0246323149561469	0.244474255376991	0.0508670898267757	0.939069317990747
chr3	87670818	87741860	4	13	11.11	37.14	-26.03	0.012951229677508	0.21627261587087	0.0452850052872106	0.82009698741395
chr3	87741860	87854653	5	13	13.89	37.14	-23.25	0.0308622271047542	0.278086255169456	0.0673690622682089	0.982466844424637
chr3	87854653	88088746	6	13	16.67	37.14	-20.47	0.0640369990690562	0.343758988730208	0.0917955605231489	1.15517437970445
chr3	88088746	88273129	7	13	19.44	37.14	-17.7	0.118720689120103	0.413752514729002	0.118318850915286	1.33970781988976
chr3	88273129	88281487	7	14	19.44	40	-20.56	0.0720787181942102	0.367405602500243	0.105637354152768	1.17668322816389
chr3	88281487	88375079	5	14	13.89	40	-26.11	0.016644467691482	0.246973117883318	0.0601295184977305	0.863415879852241
chr3	88375079	88576449	6	14	16.67	40	-23.33	0.0366951540435326	0.30523964260672	0.0819673398871776	1.01487739639386
chr3	88576449	88715085	6	13	16.67	37.14	-20.47	0.0640369990690562	0.343758988730208	0.0917955605231489	1.15517437970445
chr3	88715085	88823132	5	13	13.89	37.14	-23.25	0.0308622271047542	0.278086255169456	0.0673690622682089	0.982466844424637
chr3	88823132	88966350	6	13	16.67	37.14	-20.47	0.0640369990690562	0.343758988730208	0.0917955605231489	1.15517437970445
chr3	88966350	89301025	6	14	16.67	40	-23.33	0.0366951540435326	0.30523964260672	0.0819673398871776	1.01487739639386
chr3	89301025	89362031	6	14	16.67	40	-23.33	0.0366951540435326	0.30523964260672	0.0819673398871776	1.01487739639386
chr3	89362031	89379131	7	14	19.44	40	-20.56	0.0720787181942102	0.367405602500243	0.105637354152768	1.17668322816389
chr3	89379131	89390847	7	14	19.44	40	-20.56	0.0720787181942102	0.367405602500243	0.105637354152768	1.17668322816389
chr3	89390847	89394616	8	14	22.22	40	-17.78	0.128515503014541	0.433810237118985	0.131179370203006	1.35040419180071
chr3	89394616	89418319	8	13	22.22	37.14	-14.92	0.200344138240417	0.488548564923444	0.14692758032046	1.53774434359778
chr3	89418319	89419381	7	13	19.44	37.14	-17.7	0.118720689120103	0.413752514729002	0.118318850915286	1.33970781988976
chr3	89419381	89419651	6	13	16.67	37.14	-20.47	0.0640369990690562	0.343758988730208	0.0917955605231489	1.15517437970445
chr3	89419651	89452218	6	13	16.67	37.14	-20.47	0.0640369990690562	0.343758988730208	0.0917955605231489	1.15517437970445
chr3	89452218	89480631	6	14	16.67	40	-23.33	0.0366951540435326	0.30523964260672	0.0819673398871776	1.01487739639386
chr3	89480631	89485186	7	14	19.44	40	-20.56	0.0720787181942102	0.367405602500243	0.105637354152768	1.17668322816389
chr3	89485186	89488884	6	14	16.67	40	-23.33	0.0366951540435326	0.30523964260672	0.0819673398871776	1.01487739639386
chr3	89488884	89610316	6	13	16.67	37.14	-20.47	0.0640369990690562	0.343758988730208	0.0917955605231489	1.15517437970445
chr3	89610316	90025004	7	13	19.44	37.14	-17.7	0.118720689120103	0.413752514729002	0.118318850915286	1.33970781988976
chr3	90025004	91000000	7	13	19.44	37.14	-17.7	0.118720689120103	0.413752514729002	0.118318850915286	1.33970781988976
chr3	91000000	93519466	0	0	0	0	0	1	0	0	Inf
chr3	93519466	93543006	4	9	11.11	25.71	-14.6	0.134782658724833	0.366288555724492	0.073779345290154	1.49867223261667
chr3	93543006	93661838	5	9	13.89	25.71	-11.82	0.245361308953736	0.470982206549402	0.10953913927663	1.79989521071712
chr3	93661838	94116459	6	9	16.67	25.71	-9.04	0.395709473738648	0.582277885822074	0.148944617795975	2.12060116952864
chr3	94116459	94164482	5	9	13.89	25.71	-11.82	0.245361308953736	0.470982206549402	0.10953913927663	1.79989521071712
chr3	94164482	94178831	5	8	13.89	22.86	-8.97	0.372321981438773	0.549041525368487	0.125371438242333	2.1730299407408
chr3	94178831	94333607	5	8	13.89	22.86	-8.97	0.372321981438773	0.549041525368487	0.125371438242333	2.1730299407408
chr3	94333607	94343000	5	8	13.89	22.86	-8.97	0.372321981438773	0.549041525368487	0.125371438242333	2.1730299407408
chr3	94343000	94466341	5	8	13.89	22.86	-8.97	0.372321981438773	0.549041525368487	0.125371438242333	2.1730299407408
chr3	94466341	94564099	5	8	13.89	22.86	-8.97	0.372321981438773	0.549041525368487	0.125371438242333	2.1730299407408
chr3	94564099	94816903	5	7	13.89	20	-6.11	0.541386958574459	0.649161371542554	0.144770676102969	2.69096905849812
chr3	94816903	94913317	5	6	13.89	17.14	-3.25	0.753054516155478	0.782312725137668	0.168995973303119	3.45418365248352
chr3	94913317	95026709	6	6	16.67	17.14	-0.469999999999999	1	0.967117825865835	0.229054690702664	4.08239536116235
chr3	95026709	95094725	5	6	13.89	17.14	-3.25	0.753054516155478	0.782312725137668	0.168995973303119	3.45418365248352
chr3	95094725	95278732	6	7	16.67	20	-3.33	0.766806928088708	0.802522994801141	0.196426305412446	3.17616940117966
chr3	95278732	95319234	7	7	19.44	20	-0.559999999999999	1	0.965982865371864	0.252463374935175	3.69539230315072
chr3	95319234	95333680	8	8	22.22	22.86	-0.640000000000001	1	0.96476674963809	0.271670620724362	3.4247996953785
chr3	95333680	95420100	8	9	22.22	25.71	-3.49	0.786084717925075	0.827635773228269	0.237858650538394	2.83108853898939
chr3	95420100	95607864	8	9	22.22	25.71	-3.49	0.786084717925075	0.827635773228269	0.237858650538394	2.83108853898939
chr3	95607864	95633495	8	9	22.22	25.71	-3.49	0.786084717925075	0.827635773228269	0.237858650538394	2.83108853898939
chr3	95633495	95636853	8	9	22.22	25.71	-3.49	0.786084717925075	0.827635773228269	0.237858650538394	2.83108853898939
chr3	95636853	95639109	7	9	19.44	25.71	-6.27	0.579809267352826	0.700882775427354	0.1917245645855	2.46348921370548
chr3	95639109	95691366	6	9	16.67	25.71	-9.04	0.395709473738648	0.582277885822074	0.148944617795975	2.12060116952864
chr3	95691366	95737582	5	9	13.89	25.71	-11.82	0.245361308953736	0.470982206549402	0.10953913927663	1.79989521071712
chr3	95737582	95746662	6	9	16.67	25.71	-9.04	0.395709473738648	0.582277885822074	0.148944617795975	2.12060116952864
chr3	95746662	95833543	6	9	16.67	25.71	-9.04	0.395709473738648	0.582277885822074	0.148944617795975	2.12060116952864
chr3	95833543	95870526	7	9	19.44	25.71	-6.27	0.579809267352826	0.700882775427354	0.1917245645855	2.46348921370548
chr3	95870526	95951780	6	9	16.67	25.71	-9.04	0.395709473738648	0.582277885822074	0.148944617795975	2.12060116952864
chr3	95951780	96056883	7	9	19.44	25.71	-6.27	0.579809267352826	0.700882775427354	0.1917245645855	2.46348921370548
chr3	96056883	96085308	8	9	22.22	25.71	-3.49	0.786084717925075	0.827635773228269	0.237858650538394	2.83108853898939
chr3	96085308	96163055	8	8	22.22	22.86	-0.640000000000001	1	0.96476674963809	0.271670620724362	3.4247996953785
chr3	96163055	96335505	9	8	25	22.86	2.14	1	1.12313487070713	0.328292330420456	3.90558952891993
chr3	96335505	96707247	9	7	25	20	5	0.777546082716202	1.32793707789714	0.377809554626409	4.85135331187168
chr3	96707247	96771120	8	7	22.22	20	2.22	1	1.1407096526815	0.312875909660812	4.25196001661611
chr3	96771120	96886204	7	7	19.44	20	-0.559999999999999	1	0.965982865371864	0.252463374935175	3.69539230315072
chr3	96886204	97351578	8	7	22.22	20	2.22	1	1.1407096526815	0.312875909660812	4.25196001661611
chr3	97351578	97393624	7	7	19.44	20	-0.559999999999999	1	0.965982865371864	0.252463374935175	3.69539230315072
chr3	97393624	97452235	7	6	19.44	17.14	2.3	1	1.16413699583994	0.294095217073013	4.7546020430972
chr3	97452235	97486509	7	6	19.44	17.14	2.3	1	1.16413699583994	0.294095217073013	4.7546020430972
chr3	97486509	97557985	6	6	16.67	17.14	-0.469999999999999	1	0.967117825865835	0.229054690702664	4.08239536116235
chr3	97557985	97712143	6	6	16.67	17.14	-0.469999999999999	1	0.967117825865835	0.229054690702664	4.08239536116235
chr3	97712143	97784546	5	6	13.89	17.14	-3.25	0.753054516155478	0.782312725137668	0.168995973303119	3.45418365248352
chr3	97784546	97811490	5	6	13.89	17.14	-3.25	0.753054516155478	0.782312725137668	0.168995973303119	3.45418365248352
chr3	97811490	97833927	5	6	13.89	17.14	-3.25	0.753054516155478	0.782312725137668	0.168995973303119	3.45418365248352
chr3	97833927	97934571	5	6	13.89	17.14	-3.25	0.753054516155478	0.782312725137668	0.168995973303119	3.45418365248352
chr3	97934571	97971826	5	6	13.89	17.14	-3.25	0.753054516155478	0.782312725137668	0.168995973303119	3.45418365248352
chr3	97971826	97981098	5	6	13.89	17.14	-3.25	0.753054516155478	0.782312725137668	0.168995973303119	3.45418365248352
chr3	97981098	97982844	4	6	11.11	17.14	-6.03	0.51407501566078	0.608461808286978	0.114326714584535	2.86405723890282
chr3	97982844	98055506	4	7	11.11	20	-8.89	0.34337537245028	0.504868752083841	0.0977221910719268	2.23498815674569
chr3	98055506	98215922	4	6	11.11	17.14	-6.03	0.51407501566078	0.608461808286978	0.114326714584535	2.86405723890282
chr3	98215922	98337207	5	6	13.89	17.14	-3.25	0.753054516155478	0.782312725137668	0.168995973303119	3.45418365248352
chr3	98337207	98770655	5	6	13.89	17.14	-3.25	0.753054516155478	0.782312725137668	0.168995973303119	3.45418365248352
chr3	98770655	98790920	5	8	13.89	22.86	-8.97	0.372321981438773	0.549041525368487	0.125371438242333	2.1730299407408
chr3	98790920	98792722	6	9	16.67	25.71	-9.04	0.395709473738648	0.582277885822074	0.148944617795975	2.12060116952864
chr3	98792722	98795079	7	9	19.44	25.71	-6.27	0.579809267352826	0.700882775427354	0.1917245645855	2.46348921370548
chr3	98795079	98837689	8	9	22.22	25.71	-3.49	0.786084717925075	0.827635773228269	0.237858650538394	2.83108853898939
chr3	98837689	98863180	9	9	25	25.71	-0.710000000000001	1	0.9634604512455	0.2875221648459	3.22688255060175
chr3	98863180	98941121	10	9	27.78	25.71	2.07	1	1.10946299292846	0.340902421822244	3.65558608156431
chr3	98941121	98971672	10	9	27.78	25.71	2.07	1	1.10946299292846	0.340902421822244	3.65558608156431
chr3	98971672	98971993	9	8	25	22.86	2.14	1	1.12313487070713	0.328292330420456	3.90558952891993
chr3	98971993	98989923	8	7	22.22	20	2.22	1	1.1407096526815	0.312875909660812	4.25196001661611
chr3	98989923	99002958	7	7	19.44	20	-0.559999999999999	1	0.965982865371864	0.252463374935175	3.69539230315072
chr3	99002958	99054570	7	6	19.44	17.14	2.3	1	1.16413699583994	0.294095217073013	4.7546020430972
chr3	99054570	99162753	6	6	16.67	17.14	-0.469999999999999	1	0.967117825865835	0.229054690702664	4.08239536116235
chr3	99162753	99197505	6	7	16.67	20	-3.33	0.766806928088708	0.802522994801141	0.196426305412446	3.17616940117966
chr3	99197505	99253792	5	7	13.89	20	-6.11	0.541386958574459	0.649161371542554	0.144770676102969	2.69096905849812
chr3	99253792	99949527	4	7	11.11	20	-8.89	0.34337537245028	0.504868752083841	0.0977221910719268	2.23498815674569
chr3	99949527	100052685	4	6	11.11	17.14	-6.03	0.51407501566078	0.608461808286978	0.114326714584535	2.86405723890282
chr3	100052685	100379728	4	7	11.11	20	-8.89	0.34337537245028	0.504868752083841	0.0977221910719268	2.23498815674569
chr3	100379728	100590965	4	6	11.11	17.14	-6.03	0.51407501566078	0.608461808286978	0.114326714584535	2.86405723890282
chr3	100590965	100594612	4	7	11.11	20	-8.89	0.34337537245028	0.504868752083841	0.0977221910719268	2.23498815674569
chr3	100594612	100946488	4	8	11.11	22.86	-11.75	0.219618131122669	0.426992196474857	0.0845159657940064	1.80731769949508
chr3	100946488	101045942	5	8	13.89	22.86	-8.97	0.372321981438773	0.549041525368487	0.125371438242333	2.1730299407408
chr3	101045942	101046812	4	7	11.11	20	-8.89	0.34337537245028	0.504868752083841	0.0977221910719268	2.23498815674569
chr3	101046812	101279946	4	7	11.11	20	-8.89	0.34337537245028	0.504868752083841	0.0977221910719268	2.23498815674569
chr3	101279946	101283624	4	8	11.11	22.86	-11.75	0.219618131122669	0.426992196474857	0.0845159657940064	1.80731769949508
chr3	101283624	101670659	4	8	11.11	22.86	-11.75	0.219618131122669	0.426992196474857	0.0845159657940064	1.80731769949508
chr3	101670659	101803663	4	7	11.11	20	-8.89	0.34337537245028	0.504868752083841	0.0977221910719268	2.23498815674569
chr3	101803663	102465782	4	6	11.11	17.14	-6.03	0.51407501566078	0.608461808286978	0.114326714584535	2.86405723890282
chr3	102465782	102976494	5	6	13.89	17.14	-3.25	0.753054516155478	0.782312725137668	0.168995973303119	3.45418365248352
chr3	102976494	103793787	5	6	13.89	17.14	-3.25	0.753054516155478	0.782312725137668	0.168995973303119	3.45418365248352
chr3	103793787	103821589	5	7	13.89	20	-6.11	0.541386958574459	0.649161371542554	0.144770676102969	2.69096905849812
chr3	103821589	106492173	4	7	11.11	20	-8.89	0.34337537245028	0.504868752083841	0.0977221910719268	2.23498815674569
chr3	106492173	106944898	5	7	13.89	20	-6.11	0.541386958574459	0.649161371542554	0.144770676102969	2.69096905849812
chr3	106944898	107149395	5	6	13.89	17.14	-3.25	0.753054516155478	0.782312725137668	0.168995973303119	3.45418365248352
chr3	107149395	108663611	4	6	11.11	17.14	-6.03	0.51407501566078	0.608461808286978	0.114326714584535	2.86405723890282
chr3	108663611	108774444	4	6	11.11	17.14	-6.03	0.51407501566078	0.608461808286978	0.114326714584535	2.86405723890282
chr3	108774444	110144831	4	6	11.11	17.14	-6.03	0.51407501566078	0.608461808286978	0.114326714584535	2.86405723890282
chr3	110144831	111238158	5	6	13.89	17.14	-3.25	0.753054516155478	0.782312725137668	0.168995973303119	3.45418365248352
chr3	111238158	111521442	4	6	11.11	17.14	-6.03	0.51407501566078	0.608461808286978	0.114326714584535	2.86405723890282
chr3	111521442	111623205	5	6	13.89	17.14	-3.25	0.753054516155478	0.782312725137668	0.168995973303119	3.45418365248352
chr3	111623205	111862012	4	6	11.11	17.14	-6.03	0.51407501566078	0.608461808286978	0.114326714584535	2.86405723890282
chr3	111862012	112316537	4	6	11.11	17.14	-6.03	0.51407501566078	0.608461808286978	0.114326714584535	2.86405723890282
chr3	112316537	112853498	4	6	11.11	17.14	-6.03	0.51407501566078	0.608461808286978	0.114326714584535	2.86405723890282
chr3	112853498	112986121	4	6	11.11	17.14	-6.03	0.51407501566078	0.608461808286978	0.114326714584535	2.86405723890282
chr3	112986121	113317556	4	6	11.11	17.14	-6.03	0.51407501566078	0.608461808286978	0.114326714584535	2.86405723890282
chr3	113317556	113333976	5	6	13.89	17.14	-3.25	0.753054516155478	0.782312725137668	0.168995973303119	3.45418365248352
chr3	113333976	113547997	5	6	13.89	17.14	-3.25	0.753054516155478	0.782312725137668	0.168995973303119	3.45418365248352
[truncated: 8,038 more rows]
