# Supplementary material for: 1p36 deletion is a marker for tumour dissemination in microsatellite stable stage II-III colon cancer
Source: BMC Cancer. 2014 Nov 24;14:872. doi: 10.1186/1471-2407-14-872 (PMC4251789; doi:10.1186/1471-2407-14-872)
Supplement: Supplementary file 1 — Additional file 1: This file includes supplementary figures, genome-wide copy number estimates and statistics. (ZIP 5 MB) [file 12885_2014_5046_MOESM1_ESM.zip › Supplementary Data/MSS statistics Stage II-III/Relative Gain.Recurrence (SII&SIII excl MSI-H).No recurrence (SII&SIII excl MSI-H).txt]

Chromosome	Start (hg19)	End (hg19)	Observations in G1	Observations in G2	Frequency G1 (%)	Frequency G2 (%)	Frequency difference	Fisher's Exact test p-value	Odds Ratio	Lower 95% CI	Upper 95% CI
chr1	0	767025	2	3	5.56	8.57	-3.01	0.673707396879656	0.631553326711683	0.0497270173932884	5.89114934397757
chr1	767025	1282669	1	3	2.78	8.57	-5.79	0.357011635027557	0.309535223935198	0.00565262673830883	4.07954080023825
chr1	1282669	1296586	1	2	2.78	5.71	-2.93	0.614206981016534	0.476293222585017	0.00777852251929019	9.55257413461097
chr1	1296586	3285435	1	1	2.78	2.86	-0.0800000000000001	1	0.971818977979115	0.0120435103940175	78.422351246068
chr1	3285435	5302242	1	1	2.78	2.86	-0.0800000000000001	1	0.971818977979115	0.0120435103940175	78.422351246068
chr1	5302242	5303408	1	2	2.78	5.71	-2.93	0.614206981016534	0.476293222585017	0.00777852251929019	9.55257413461097
chr1	5303408	5390197	1	3	2.78	8.57	-5.79	0.357011635027557	0.309535223935198	0.00565262673830883	4.07954080023825
chr1	5390197	9355434	1	1	2.78	2.86	-0.0800000000000001	1	0.971818977979115	0.0120435103940175	78.422351246068
chr1	9355434	10261223	1	2	2.78	5.71	-2.93	0.614206981016534	0.476293222585017	0.00777852251929019	9.55257413461097
chr1	10261223	10889248	1	2	2.78	5.71	-2.93	0.614206981016534	0.476293222585017	0.00777852251929019	9.55257413461097
chr1	10889248	11069331	2	2	5.56	5.71	-0.15	1	0.970989459292116	0.0667689241715733	14.12046751773
chr1	11069331	12738081	1	2	2.78	5.71	-2.93	0.614206981016534	0.476293222585017	0.00777852251929019	9.55257413461097
chr1	12738081	12840752	2	2	5.56	5.71	-0.15	1	0.970989459292116	0.0667689241715733	14.12046751773
chr1	12840752	12867883	2	3	5.56	8.57	-3.01	0.673707396879656	0.631553326711683	0.0497270173932884	5.89114934397757
chr1	12867883	13489404	1	3	2.78	8.57	-5.79	0.357011635027557	0.309535223935198	0.00565262673830883	4.07954080023825
chr1	13489404	14726333	1	2	2.78	5.71	-2.93	0.614206981016534	0.476293222585017	0.00777852251929019	9.55257413461097
chr1	14726333	16829505	1	2	2.78	5.71	-2.93	0.614206981016534	0.476293222585017	0.00777852251929019	9.55257413461097
chr1	16829505	16895445	1	3	2.78	8.57	-5.79	0.357011635027557	0.309535223935198	0.00565262673830883	4.07954080023825
chr1	16895445	16969763	1	4	2.78	11.43	-8.65	0.198663754101507	0.225675982703581	0.00437921880343052	2.44042306854721
chr1	16969763	17082502	1	3	2.78	8.57	-5.79	0.357011635027557	0.309535223935198	0.00565262673830883	4.07954080023825
chr1	17082502	18220650	1	2	2.78	5.71	-2.93	0.614206981016534	0.476293222585017	0.00777852251929019	9.55257413461097
chr1	18220650	26475643	1	1	2.78	2.86	-0.0800000000000001	1	0.971818977979115	0.0120435103940175	78.422351246068
chr1	26475643	31328384	1	0	2.78	0	2.78	1	Inf	0.0249284024755085	Inf
chr1	31328384	31730573	2	0	5.56	0	5.56	0.492957746478873	Inf	0.183355473675898	Inf
chr1	31730573	32251779	2	0	5.56	0	5.56	0.492957746478873	Inf	0.183355473675898	Inf
chr1	32251779	34255575	1	0	2.78	0	2.78	1	Inf	0.0249284024755085	Inf
chr1	34255575	39067670	2	0	5.56	0	5.56	0.492957746478873	Inf	0.183355473675898	Inf
chr1	39067670	39276073	2	1	5.56	2.86	2.7	1	1.98123533145014	0.0987851618234858	121.317934765198
chr1	39276073	39582716	2	1	5.56	2.86	2.7	1	1.98123533145014	0.0987851618234858	121.317934765198
chr1	39582716	39787718	2	1	5.56	2.86	2.7	1	1.98123533145014	0.0987851618234858	121.317934765198
chr1	39787718	42404443	2	0	5.56	0	5.56	0.492957746478873	Inf	0.183355473675898	Inf
chr1	42404443	42551075	3	0	8.33	0	8.33	0.23943661971831	Inf	0.408425449172773	Inf
chr1	42551075	43105494	2	0	5.56	0	5.56	0.492957746478873	Inf	0.183355473675898	Inf
chr1	43105494	43336502	2	1	5.56	2.86	2.7	1	1.98123533145014	0.0987851618234858	121.317934765198
chr1	43336502	43516289	1	1	2.78	2.86	-0.0800000000000001	1	0.971818977979115	0.0120435103940175	78.422351246068
chr1	43516289	43613782	1	0	2.78	0	2.78	1	Inf	0.0249284024755085	Inf
chr1	43613782	45990640	1	1	2.78	2.86	-0.0800000000000001	1	0.971818977979115	0.0120435103940175	78.422351246068
chr1	45990640	46244471	1	1	2.78	2.86	-0.0800000000000001	1	0.971818977979115	0.0120435103940175	78.422351246068
chr1	46244471	46977303	1	1	2.78	2.86	-0.0800000000000001	1	0.971818977979115	0.0120435103940175	78.422351246068
chr1	46977303	49021323	1	1	2.78	2.86	-0.0800000000000001	1	0.971818977979115	0.0120435103940175	78.422351246068
chr1	49021323	49124871	1	2	2.78	5.71	-2.93	0.614206981016534	0.476293222585017	0.00777852251929019	9.55257413461097
chr1	49124871	50785322	1	1	2.78	2.86	-0.0800000000000001	1	0.971818977979115	0.0120435103940175	78.422351246068
chr1	50785322	50905080	1	2	2.78	5.71	-2.93	0.614206981016534	0.476293222585017	0.00777852251929019	9.55257413461097
chr1	50905080	51000765	1	1	2.78	2.86	-0.0800000000000001	1	0.971818977979115	0.0120435103940175	78.422351246068
chr1	51000765	53631828	1	0	2.78	0	2.78	1	Inf	0.0249284024755085	Inf
chr1	53631828	53762856	2	0	5.56	0	5.56	0.492957746478873	Inf	0.183355473675898	Inf
chr1	53762856	55383053	1	0	2.78	0	2.78	1	Inf	0.0249284024755085	Inf
chr1	55383053	55477275	1	1	2.78	2.86	-0.0800000000000001	1	0.971818977979115	0.0120435103940175	78.422351246068
chr1	55477275	56433649	1	0	2.78	0	2.78	1	Inf	0.0249284024755085	Inf
chr1	56433649	58317599	1	0	2.78	0	2.78	1	Inf	0.0249284024755085	Inf
chr1	58317599	58414833	1	0	2.78	0	2.78	1	Inf	0.0249284024755085	Inf
chr1	58414833	59416988	1	0	2.78	0	2.78	1	Inf	0.0249284024755085	Inf
chr1	59416988	59538783	1	1	2.78	2.86	-0.0800000000000001	1	0.971818977979115	0.0120435103940175	78.422351246068
chr1	59538783	62716300	1	0	2.78	0	2.78	1	Inf	0.0249284024755085	Inf
chr1	62716300	62789726	1	0	2.78	0	2.78	1	Inf	0.0249284024755085	Inf
chr1	62789726	64097204	1	0	2.78	0	2.78	1	Inf	0.0249284024755085	Inf
chr1	64097204	64172431	1	1	2.78	2.86	-0.0800000000000001	1	0.971818977979115	0.0120435103940175	78.422351246068
chr1	64172431	64320482	1	0	2.78	0	2.78	1	Inf	0.0249284024755085	Inf
chr1	64320482	64470338	2	0	5.56	0	5.56	0.492957746478873	Inf	0.183355473675898	Inf
chr1	64470338	72713907	1	0	2.78	0	2.78	1	Inf	0.0249284024755085	Inf
chr1	72713907	72718884	2	0	5.56	0	5.56	0.492957746478873	Inf	0.183355473675898	Inf
chr1	72718884	72740013	2	1	5.56	2.86	2.7	1	1.98123533145014	0.0987851618234858	121.317934765198
chr1	72740013	72740403	3	1	8.33	2.86	5.47	0.614206981016534	3.04590627209325	0.231100354169514	166.793577353391
chr1	72740403	72746574	4	2	11.11	5.71	5.4	0.673707396879656	2.04215494105879	0.270856827605303	24.0587693564094
chr1	72746574	72748221	6	2	16.67	5.71	10.96	0.260319768157189	3.24808343718923	0.528254540441711	35.3032732516706
chr1	72748221	72760184	7	4	19.44	11.43	8.01	0.514075015660779	1.85441691917432	0.418913196819917	9.57667879720766
chr1	72760184	72765894	8	4	22.22	11.43	10.79	0.34337537245028	2.18998599614047	0.517532388588746	11.0577538993314
chr1	72765894	72767022	20	19	55.56	54.29	1.27	1	1.05184071240153	0.37323330436322	2.96919961550841
chr1	72767022	72768458	21	19	58.33	54.29	4.04	0.812758198329393	1.17620908567258	0.416423940314534	3.34301066042701
chr1	72768458	72768926	22	20	61.11	57.14	3.97	0.811320089253582	1.17583956747396	0.411951572936728	3.37752480327359
chr1	72768926	72774282	24	21	66.67	60	6.67	0.62679334813856	1.32790840968523	0.454699468169852	3.9315431745513
chr1	72774282	72777107	24	22	66.67	62.86	3.81	0.806485439775549	1.17903343237188	0.399129634968162	3.50979462021437
chr1	72777107	72811532	25	22	69.44	62.86	6.58	0.621033986227118	1.33737569244069	0.447966768191008	4.05645662480344
chr1	72811532	72812172	23	22	63.89	62.86	1.03	1	1.04482523377352	0.356573692700582	3.06420708072392
chr1	72812172	72814597	23	21	63.89	60	3.89	0.809249933493042	1.1767405169872	0.406223573339157	3.43234393971129
chr1	72814597	72816882	8	4	22.22	11.43	10.79	0.34337537245028	2.18998599614047	0.517532388588746	11.0577538993314
chr1	72816882	72817810	7	3	19.44	8.57	10.87	0.307004709834407	2.54159386659279	0.519408622309635	16.656208609525
chr1	72817810	72818695	7	2	19.44	5.71	13.73	0.151388237577012	3.91101098955892	0.672569386308945	41.5379472062679
chr1	72818695	72825407	6	1	16.67	2.86	13.81	0.106534077926351	6.64494141339732	0.741352078866855	321.247835712961
chr1	72825407	72828145	5	0	13.89	0	13.89	0.0538885486834048	Inf	0.942931935291643	Inf
chr1	72828145	72842761	4	0	11.11	0	11.11	0.114513165952235	Inf	0.66441255324733	Inf
chr1	72842761	72871533	3	0	8.33	0	8.33	0.23943661971831	Inf	0.408425449172773	Inf
chr1	72871533	74238922	2	0	5.56	0	5.56	0.492957746478873	Inf	0.183355473675898	Inf
chr1	74238922	83108932	1	0	2.78	0	2.78	1	Inf	0.0249284024755085	Inf
chr1	83108932	83219296	1	0	2.78	0	2.78	1	Inf	0.0249284024755085	Inf
chr1	83219296	106016291	1	0	2.78	0	2.78	1	Inf	0.0249284024755085	Inf
chr1	106016291	106124746	1	1	2.78	2.86	-0.0800000000000001	1	0.971818977979115	0.0120435103940175	78.422351246068
chr1	106124746	110219553	1	0	2.78	0	2.78	1	Inf	0.0249284024755085	Inf
chr1	110219553	110220332	1	1	2.78	2.86	-0.0800000000000001	1	0.971818977979115	0.0120435103940175	78.422351246068
chr1	110220332	110250866	2	1	5.56	2.86	2.7	1	1.98123533145014	0.0987851618234858	121.317934765198
chr1	110250866	110251150	2	0	5.56	0	5.56	0.492957746478873	Inf	0.183355473675898	Inf
chr1	110251150	114606743	1	0	2.78	0	2.78	1	Inf	0.0249284024755085	Inf
chr1	114606743	114711158	2	0	5.56	0	5.56	0.492957746478873	Inf	0.183355473675898	Inf
chr1	114711158	115231162	1	0	2.78	0	2.78	1	Inf	0.0249284024755085	Inf
chr1	115231162	117425042	1	1	2.78	2.86	-0.0800000000000001	1	0.971818977979115	0.0120435103940175	78.422351246068
chr1	117425042	118298727	1	2	2.78	5.71	-2.93	0.614206981016534	0.476293222585017	0.00777852251929019	9.55257413461097
chr1	118298727	119841119	2	2	5.56	5.71	-0.15	1	0.970989459292116	0.0667689241715733	14.12046751773
chr1	119841119	119906116	3	2	8.33	5.71	2.62	1	1.49154381095433	0.159897432906642	18.9412075903382
chr1	119906116	120107863	2	2	5.56	5.71	-0.15	1	0.970989459292116	0.0667689241715733	14.12046751773
chr1	120107863	120156630	2	3	5.56	8.57	-3.01	0.673707396879656	0.631553326711683	0.0497270173932884	5.89114934397757
chr1	120156630	121482991	2	2	5.56	5.71	-0.15	1	0.970989459292116	0.0667689241715733	14.12046751773
chr1	121482991	142702814	0	0	0	0	0	1	0	0	Inf
chr1	142702814	145377350	8	10	22.22	28.57	-6.35	0.593560964057642	0.717695478259417	0.209573824042915	2.38550787509203
chr1	145377350	145676238	8	9	22.22	25.71	-3.49	0.786084717925075	0.827635773228269	0.237858650538394	2.83108853898939
chr1	145676238	146871885	8	9	22.22	25.71	-3.49	0.786084717925075	0.827635773228269	0.237858650538394	2.83108853898939
chr1	146871885	146902173	8	8	22.22	22.86	-0.640000000000001	1	0.96476674963809	0.271670620724362	3.4247996953785
chr1	146902173	146968167	10	8	27.78	22.86	4.92	0.786084717925075	1.29330859928208	0.389086339321804	4.42533288699388
chr1	146968167	146969507	10	8	27.78	22.86	4.92	0.786084717925075	1.29330859928208	0.389086339321804	4.42533288699388
chr1	146969507	146969670	9	8	25	22.86	2.14	1	1.12313487070713	0.328292330420456	3.90558952891993
chr1	146969670	146979012	8	8	22.22	22.86	-0.640000000000001	1	0.96476674963809	0.271670620724362	3.4247996953785
chr1	146979012	147073946	8	7	22.22	20	2.22	1	1.1407096526815	0.312875909660812	4.25196001661611
chr1	147073946	147149426	8	6	22.22	17.14	5.08	0.766806928088708	1.37469005844573	0.36418014961038	5.47523693433706
chr1	147149426	147244350	8	7	22.22	20	2.22	1	1.1407096526815	0.312875909660812	4.25196001661611
chr1	147244350	148913619	8	7	22.22	20	2.22	1	1.1407096526815	0.312875909660812	4.25196001661611
chr1	148913619	148950829	8	6	22.22	17.14	5.08	0.766806928088708	1.37469005844573	0.36418014961038	5.47523693433706
chr1	148950829	149043564	8	6	22.22	17.14	5.08	0.766806928088708	1.37469005844573	0.36418014961038	5.47523693433706
chr1	149043564	149117819	8	7	22.22	20	2.22	1	1.1407096526815	0.312875909660812	4.25196001661611
chr1	149117819	149204334	9	7	25	20	5	0.777546082716202	1.32793707789714	0.377809554626409	4.85135331187168
chr1	149204334	149298833	9	7	25	20	5	0.777546082716202	1.32793707789714	0.377809554626409	4.85135331187168
chr1	149298833	149362408	8	7	22.22	20	2.22	1	1.1407096526815	0.312875909660812	4.25196001661611
chr1	149362408	149660421	8	8	22.22	22.86	-0.640000000000001	1	0.96476674963809	0.271670620724362	3.4247996953785
chr1	149660421	149783869	8	9	22.22	25.71	-3.49	0.786084717925075	0.827635773228269	0.237858650538394	2.83108853898939
chr1	149783869	149877025	8	8	22.22	22.86	-0.640000000000001	1	0.96476674963809	0.271670620724362	3.4247996953785
chr1	149877025	151515323	8	9	22.22	25.71	-3.49	0.786084717925075	0.827635773228269	0.237858650538394	2.83108853898939
chr1	151515323	151587756	8	9	22.22	25.71	-3.49	0.786084717925075	0.827635773228269	0.237858650538394	2.83108853898939
chr1	151587756	151602648	8	9	22.22	25.71	-3.49	0.786084717925075	0.827635773228269	0.237858650538394	2.83108853898939
chr1	151602648	151668636	8	9	22.22	25.71	-3.49	0.786084717925075	0.827635773228269	0.237858650538394	2.83108853898939
chr1	151668636	151762677	8	9	22.22	25.71	-3.49	0.786084717925075	0.827635773228269	0.237858650538394	2.83108853898939
chr1	151762677	151817535	8	9	22.22	25.71	-3.49	0.786084717925075	0.827635773228269	0.237858650538394	2.83108853898939
chr1	151817535	151833280	9	9	25	25.71	-0.710000000000001	1	0.9634604512455	0.2875221648459	3.22688255060175
chr1	151833280	151844913	9	9	25	25.71	-0.710000000000001	1	0.9634604512455	0.2875221648459	3.22688255060175
chr1	151844913	151896484	9	9	25	25.71	-0.710000000000001	1	0.9634604512455	0.2875221648459	3.22688255060175
chr1	151896484	151993276	10	9	27.78	25.71	2.07	1	1.10946299292846	0.340902421822244	3.65558608156431
chr1	151993276	152020632	10	9	27.78	25.71	2.07	1	1.10946299292846	0.340902421822244	3.65558608156431
chr1	152020632	152142546	9	9	25	25.71	-0.710000000000001	1	0.9634604512455	0.2875221648459	3.22688255060175
chr1	152142546	152159867	9	9	25	25.71	-0.710000000000001	1	0.9634604512455	0.2875221648459	3.22688255060175
chr1	152159867	152178496	8	9	22.22	25.71	-3.49	0.786084717925075	0.827635773228269	0.237858650538394	2.83108853898939
chr1	152178496	152488600	8	8	22.22	22.86	-0.640000000000001	1	0.96476674963809	0.271670620724362	3.4247996953785
chr1	152488600	152516890	9	9	25	25.71	-0.710000000000001	1	0.9634604512455	0.2875221648459	3.22688255060175
chr1	152516890	152536659	9	9	25	25.71	-0.710000000000001	1	0.9634604512455	0.2875221648459	3.22688255060175
chr1	152536659	152537874	8	9	22.22	25.71	-3.49	0.786084717925075	0.827635773228269	0.237858650538394	2.83108853898939
chr1	152537874	152547919	7	9	19.44	25.71	-6.27	0.579809267352826	0.700882775427354	0.1917245645855	2.46348921370548
chr1	152547919	152547986	5	9	13.89	25.71	-11.82	0.245361308953736	0.470982206549402	0.10953913927663	1.79989521071712
chr1	152547986	152548103	4	7	11.11	20	-8.89	0.34337537245028	0.504868752083841	0.0977221910719268	2.23498815674569
chr1	152548103	152555617	3	5	8.33	14.29	-5.96	0.478182829317541	0.550092205427806	0.0786435713455224	3.10768609675551
chr1	152555617	152586558	3	4	8.33	11.43	-3.1	0.710101571843079	0.708023732626289	0.0959378536038272	4.55477786002335
chr1	152586558	152588544	5	4	13.89	11.43	2.46	1	1.24608440479419	0.242485335615073	6.90581566413616
chr1	152588544	152591118	6	4	16.67	11.43	5.24	0.734950008542243	1.54051356893632	0.327294645527406	8.19707781308093
chr1	152591118	152592467	7	4	19.44	11.43	8.01	0.514075015660779	1.85441691917432	0.418913196819917	9.57667879720766
chr1	152592467	152594146	7	5	19.44	14.29	5.15	0.753054516155478	1.44075614958209	0.347569630820769	6.45915874166681
chr1	152594146	152627231	7	5	19.44	14.29	5.15	0.753054516155478	1.44075614958209	0.347569630820769	6.45915874166681
chr1	152627231	152712869	6	5	16.67	14.29	2.38	1	1.19692472590906	0.271053606701841	5.53795205853582
chr1	152712869	152779500	6	6	16.67	17.14	-0.469999999999999	1	0.967117825865835	0.229054690702664	4.08239536116235
chr1	152779500	152780399	7	6	19.44	17.14	2.3	1	1.16413699583994	0.294095217073013	4.7546020430972
chr1	152780399	152894491	7	6	19.44	17.14	2.3	1	1.16413699583994	0.294095217073013	4.7546020430972
chr1	152894491	152960865	7	6	19.44	17.14	2.3	1	1.16413699583994	0.294095217073013	4.7546020430972
chr1	152960865	153062058	7	5	19.44	14.29	5.15	0.753054516155478	1.44075614958209	0.347569630820769	6.45915874166681
chr1	153062058	153079455	7	6	19.44	17.14	2.3	1	1.16413699583994	0.294095217073013	4.7546020430972
chr1	153079455	153099116	8	6	22.22	17.14	5.08	0.766806928088708	1.37469005844573	0.36418014961038	5.47523693433706
chr1	153099116	153140672	8	7	22.22	20	2.22	1	1.1407096526815	0.312875909660812	4.25196001661611
chr1	153140672	153168107	9	7	25	20	5	0.777546082716202	1.32793707789714	0.377809554626409	4.85135331187168
chr1	153168107	153474782	9	7	25	20	5	0.777546082716202	1.32793707789714	0.377809554626409	4.85135331187168
chr1	153474782	153659420	9	7	25	20	5	0.777546082716202	1.32793707789714	0.377809554626409	4.85135331187168
chr1	153659420	154303249	9	7	25	20	5	0.777546082716202	1.32793707789714	0.377809554626409	4.85135331187168
chr1	154303249	154426795	9	8	25	22.86	2.14	1	1.12313487070713	0.328292330420456	3.90558952891993
chr1	154426795	156114254	9	8	25	22.86	2.14	1	1.12313487070713	0.328292330420456	3.90558952891993
chr1	156114254	156172843	10	8	27.78	22.86	4.92	0.786084717925075	1.29330859928208	0.389086339321804	4.42533288699388
chr1	156172843	156272446	10	8	27.78	22.86	4.92	0.786084717925075	1.29330859928208	0.389086339321804	4.42533288699388
chr1	156272446	156378784	10	8	27.78	22.86	4.92	0.786084717925075	1.29330859928208	0.389086339321804	4.42533288699388
chr1	156378784	156422250	10	8	27.78	22.86	4.92	0.786084717925075	1.29330859928208	0.389086339321804	4.42533288699388
chr1	156422250	156517380	10	8	27.78	22.86	4.92	0.786084717925075	1.29330859928208	0.389086339321804	4.42533288699388
chr1	156517380	157073208	10	8	27.78	22.86	4.92	0.786084717925075	1.29330859928208	0.389086339321804	4.42533288699388
chr1	157073208	157088697	9	8	25	22.86	2.14	1	1.12313487070713	0.328292330420456	3.90558952891993
chr1	157088697	157341941	9	7	25	20	5	0.777546082716202	1.32793707789714	0.377809554626409	4.85135331187168
chr1	157341941	157482412	9	7	25	20	5	0.777546082716202	1.32793707789714	0.377809554626409	4.85135331187168
chr1	157482412	157549650	8	7	22.22	20	2.22	1	1.1407096526815	0.312875909660812	4.25196001661611
chr1	157549650	157721164	8	6	22.22	17.14	5.08	0.766806928088708	1.37469005844573	0.36418014961038	5.47523693433706
chr1	157721164	157789015	8	6	22.22	17.14	5.08	0.766806928088708	1.37469005844573	0.36418014961038	5.47523693433706
chr1	157789015	158069804	8	6	22.22	17.14	5.08	0.766806928088708	1.37469005844573	0.36418014961038	5.47523693433706
chr1	158069804	158166566	8	7	22.22	20	2.22	1	1.1407096526815	0.312875909660812	4.25196001661611
chr1	158166566	158170637	8	7	22.22	20	2.22	1	1.1407096526815	0.312875909660812	4.25196001661611
chr1	158170637	158433062	8	6	22.22	17.14	5.08	0.766806928088708	1.37469005844573	0.36418014961038	5.47523693433706
chr1	158433062	158513649	8	6	22.22	17.14	5.08	0.766806928088708	1.37469005844573	0.36418014961038	5.47523693433706
chr1	158513649	158558202	8	6	22.22	17.14	5.08	0.766806928088708	1.37469005844573	0.36418014961038	5.47523693433706
chr1	158558202	158583376	8	6	22.22	17.14	5.08	0.766806928088708	1.37469005844573	0.36418014961038	5.47523693433706
chr1	158583376	158593074	8	6	22.22	17.14	5.08	0.766806928088708	1.37469005844573	0.36418014961038	5.47523693433706
chr1	158593074	159458673	8	6	22.22	17.14	5.08	0.766806928088708	1.37469005844573	0.36418014961038	5.47523693433706
chr1	159458673	160762435	9	6	25	17.14	7.86	0.562762990166328	1.60032731582389	0.439480484914476	6.25183157324592
chr1	160762435	160788540	10	6	27.78	17.14	10.64	0.395709473738648	1.84286488716045	0.520428389447835	7.09011194817576
chr1	160788540	160803768	11	6	30.56	17.14	13.42	0.266839618208723	2.10419856358808	0.607477149382177	7.99874779076901
chr1	160803768	160892190	11	6	30.56	17.14	13.42	0.266839618208723	2.10419856358808	0.607477149382177	7.99874779076901
chr1	160892190	160892991	11	6	30.56	17.14	13.42	0.266839618208723	2.10419856358808	0.607477149382177	7.99874779076901
chr1	160892991	160900991	10	6	27.78	17.14	10.64	0.395709473738648	1.84286488716045	0.520428389447835	7.09011194817576
chr1	160900991	160940058	9	6	25	17.14	7.86	0.562762990166328	1.60032731582389	0.439480484914476	6.25183157324592
chr1	160940058	161834315	9	6	25	17.14	7.86	0.562762990166328	1.60032731582389	0.439480484914476	6.25183157324592
chr1	161834315	161886426	9	5	25	14.29	10.71	0.372321981438773	1.9807107571957	0.51843568449073	8.5097855381755
chr1	161886426	161892824	9	5	25	14.29	10.71	0.372321981438773	1.9807107571957	0.51843568449073	8.5097855381755
chr1	161892824	161949000	9	6	25	17.14	7.86	0.562762990166328	1.60032731582389	0.439480484914476	6.25183157324592
chr1	161949000	161950764	9	6	25	17.14	7.86	0.562762990166328	1.60032731582389	0.439480484914476	6.25183157324592
chr1	161950764	161992153	9	5	25	14.29	10.71	0.372321981438773	1.9807107571957	0.51843568449073	8.5097855381755
chr1	161992153	162004103	10	5	27.78	14.29	13.49	0.245361308953736	2.28083243733617	0.613509672375853	9.65852304290585
chr1	162004103	162027608	10	5	27.78	14.29	13.49	0.245361308953736	2.28083243733617	0.613509672375853	9.65852304290585
chr1	162027608	162050852	10	5	27.78	14.29	13.49	0.245361308953736	2.28083243733617	0.613509672375853	9.65852304290585
chr1	162050852	162113708	10	6	27.78	17.14	10.64	0.395709473738648	1.84286488716045	0.520428389447835	7.09011194817576
chr1	162113708	162118007	10	6	27.78	17.14	10.64	0.395709473738648	1.84286488716045	0.520428389447835	7.09011194817576
chr1	162118007	162137908	10	6	27.78	17.14	10.64	0.395709473738648	1.84286488716045	0.520428389447835	7.09011194817576
chr1	162137908	162139658	10	7	27.78	20	7.78	0.579809267352826	1.52913718096382	0.447625401246928	5.49875076507238
chr1	162139658	162225112	10	8	27.78	22.86	4.92	0.786084717925075	1.29330859928208	0.389086339321804	4.42533288699388
chr1	162225112	162282318	10	7	27.78	20	7.78	0.579809267352826	1.52913718096382	0.447625401246928	5.49875076507238
chr1	162282318	162758475	10	7	27.78	20	7.78	0.579809267352826	1.52913718096382	0.447625401246928	5.49875076507238
chr1	162758475	162872948	10	8	27.78	22.86	4.92	0.786084717925075	1.29330859928208	0.389086339321804	4.42533288699388
chr1	162872948	162894720	10	8	27.78	22.86	4.92	0.786084717925075	1.29330859928208	0.389086339321804	4.42533288699388
chr1	162894720	162936835	10	9	27.78	25.71	2.07	1	1.10946299292846	0.340902421822244	3.65558608156431
chr1	162936835	162944650	10	8	27.78	22.86	4.92	0.786084717925075	1.29330859928208	0.389086339321804	4.42533288699388
chr1	162944650	163778981	10	8	27.78	22.86	4.92	0.786084717925075	1.29330859928208	0.389086339321804	4.42533288699388
chr1	163778981	163934932	10	8	27.78	22.86	4.92	0.786084717925075	1.29330859928208	0.389086339321804	4.42533288699388
chr1	163934932	163970734	10	8	27.78	22.86	4.92	0.786084717925075	1.29330859928208	0.389086339321804	4.42533288699388
chr1	163970734	164072008	11	8	30.56	22.86	7.7	0.593560964057642	1.47672489741886	0.454533284071371	4.98876012825068
chr1	164072008	164184769	10	8	27.78	22.86	4.92	0.786084717925075	1.29330859928208	0.389086339321804	4.42533288699388
chr1	164184769	164401946	10	8	27.78	22.86	4.92	0.786084717925075	1.29330859928208	0.389086339321804	4.42533288699388
chr1	164401946	164450230	10	9	27.78	25.71	2.07	1	1.10946299292846	0.340902421822244	3.65558608156431
chr1	164450230	164532219	10	8	27.78	22.86	4.92	0.786084717925075	1.29330859928208	0.389086339321804	4.42533288699388
chr1	164532219	164654166	10	7	27.78	20	7.78	0.579809267352826	1.52913718096382	0.447625401246928	5.49875076507238
chr1	164654166	165045506	10	7	27.78	20	7.78	0.579809267352826	1.52913718096382	0.447625401246928	5.49875076507238
chr1	165045506	165562449	10	8	27.78	22.86	4.92	0.786084717925075	1.29330859928208	0.389086339321804	4.42533288699388
chr1	165562449	165697454	10	9	27.78	25.71	2.07	1	1.10946299292846	0.340902421822244	3.65558608156431
chr1	165697454	165826271	10	8	27.78	22.86	4.92	0.786084717925075	1.29330859928208	0.389086339321804	4.42533288699388
chr1	165826271	166165068	10	8	27.78	22.86	4.92	0.786084717925075	1.29330859928208	0.389086339321804	4.42533288699388
chr1	166165068	166318762	10	8	27.78	22.86	4.92	0.786084717925075	1.29330859928208	0.389086339321804	4.42533288699388
chr1	166318762	166807526	10	7	27.78	20	7.78	0.579809267352826	1.52913718096382	0.447625401246928	5.49875076507238
chr1	166807526	166856201	10	7	27.78	20	7.78	0.579809267352826	1.52913718096382	0.447625401246928	5.49875076507238
chr1	166856201	166962786	11	7	30.56	20	10.56	0.414788906895026	1.74599407966194	0.52273282064155	6.20141496022786
chr1	166962786	167007823	11	7	30.56	20	10.56	0.414788906895026	1.74599407966194	0.52273282064155	6.20141496022786
chr1	167007823	167026433	10	7	27.78	20	7.78	0.579809267352826	1.52913718096382	0.447625401246928	5.49875076507238
chr1	167026433	167087663	10	8	27.78	22.86	4.92	0.786084717925075	1.29330859928208	0.389086339321804	4.42533288699388
chr1	167087663	167145004	10	7	27.78	20	7.78	0.579809267352826	1.52913718096382	0.447625401246928	5.49875076507238
chr1	167145004	168196173	9	7	25	20	5	0.777546082716202	1.32793707789714	0.377809554626409	4.85135331187168
chr1	168196173	168423458	9	7	25	20	5	0.777546082716202	1.32793707789714	0.377809554626409	4.85135331187168
chr1	168423458	168896179	9	7	25	20	5	0.777546082716202	1.32793707789714	0.377809554626409	4.85135331187168
chr1	168896179	169087726	9	7	25	20	5	0.777546082716202	1.32793707789714	0.377809554626409	4.85135331187168
chr1	169087726	169147950	9	8	25	22.86	2.14	1	1.12313487070713	0.328292330420456	3.90558952891993
chr1	169147950	169165539	9	8	25	22.86	2.14	1	1.12313487070713	0.328292330420456	3.90558952891993
chr1	169165539	169572495	9	7	25	20	5	0.777546082716202	1.32793707789714	0.377809554626409	4.85135331187168
chr1	169572495	169662314	10	7	27.78	20	7.78	0.579809267352826	1.52913718096382	0.447625401246928	5.49875076507238
chr1	169662314	170176842	9	7	25	20	5	0.777546082716202	1.32793707789714	0.377809554626409	4.85135331187168
chr1	170176842	171701661	10	7	27.78	20	7.78	0.579809267352826	1.52913718096382	0.447625401246928	5.49875076507238
chr1	171701661	171713221	10	8	27.78	22.86	4.92	0.786084717925075	1.29330859928208	0.389086339321804	4.42533288699388
chr1	171713221	171716129	11	8	30.56	22.86	7.7	0.593560964057642	1.47672489741886	0.454533284071371	4.98876012825068
chr1	171716129	171720028	11	8	30.56	22.86	7.7	0.593560964057642	1.47672489741886	0.454533284071371	4.98876012825068
chr1	171720028	171723650	11	8	30.56	22.86	7.7	0.593560964057642	1.47672489741886	0.454533284071371	4.98876012825068
chr1	171723650	171733065	11	8	30.56	22.86	7.7	0.593560964057642	1.47672489741886	0.454533284071371	4.98876012825068
chr1	171733065	171733208	12	8	33.33	22.86	10.47	0.430427628876662	1.67504000830683	0.524963422148242	5.60208946036674
chr1	171733208	171774314	13	9	36.11	25.71	10.4	0.44324290470473	1.62153282292859	0.526918718762346	5.1791939864493
chr1	171774314	171804665	13	9	36.11	25.71	10.4	0.44324290470473	1.62153282292859	0.526918718762346	5.1791939864493
chr1	171804665	171811512	13	9	36.11	25.71	10.4	0.44324290470473	1.62153282292859	0.526918718762346	5.1791939864493
chr1	171811512	171823940	14	8	38.89	22.86	16.03	0.200344138240417	2.1244979650205	0.683257601418856	7.01111290477276
chr1	171823940	171833144	13	8	36.11	22.86	13.25	0.299711815430363	1.89025474062481	0.600989870914551	6.27344400260832
chr1	171833144	171836876	12	8	33.33	22.86	10.47	0.430427628876662	1.67504000830683	0.524963422148242	5.60208946036674
chr1	171836876	171862536	12	8	33.33	22.86	10.47	0.430427628876662	1.67504000830683	0.524963422148242	5.60208946036674
chr1	171862536	171875093	11	7	30.56	20	10.56	0.414788906895026	1.74599407966194	0.52273282064155	6.20141496022786
chr1	171875093	171890437	11	7	30.56	20	10.56	0.414788906895026	1.74599407966194	0.52273282064155	6.20141496022786
chr1	171890437	172381129	10	7	27.78	20	7.78	0.579809267352826	1.52913718096382	0.447625401246928	5.49875076507238
chr1	172381129	172464709	11	7	30.56	20	10.56	0.414788906895026	1.74599407966194	0.52273282064155	6.20141496022786
chr1	172464709	172693779	10	7	27.78	20	7.78	0.579809267352826	1.52913718096382	0.447625401246928	5.49875076507238
chr1	172693779	172696368	10	7	27.78	20	7.78	0.579809267352826	1.52913718096382	0.447625401246928	5.49875076507238
chr1	172696368	172716479	10	8	27.78	22.86	4.92	0.786084717925075	1.29330859928208	0.389086339321804	4.42533288699388
chr1	172716479	172862060	9	8	25	22.86	2.14	1	1.12313487070713	0.328292330420456	3.90558952891993
chr1	172862060	172862961	9	8	25	22.86	2.14	1	1.12313487070713	0.328292330420456	3.90558952891993
chr1	172862961	172931712	9	7	25	20	5	0.777546082716202	1.32793707789714	0.377809554626409	4.85135331187168
chr1	172931712	175026815	8	7	22.22	20	2.22	1	1.1407096526815	0.312875909660812	4.25196001661611
chr1	175026815	175133677	9	7	25	20	5	0.777546082716202	1.32793707789714	0.377809554626409	4.85135331187168
chr1	175133677	175196249	9	7	25	20	5	0.777546082716202	1.32793707789714	0.377809554626409	4.85135331187168
chr1	175196249	175342159	9	8	25	22.86	2.14	1	1.12313487070713	0.328292330420456	3.90558952891993
chr1	175342159	175375852	9	8	25	22.86	2.14	1	1.12313487070713	0.328292330420456	3.90558952891993
chr1	175375852	175386793	9	8	25	22.86	2.14	1	1.12313487070713	0.328292330420456	3.90558952891993
chr1	175386793	175439238	10	8	27.78	22.86	4.92	0.786084717925075	1.29330859928208	0.389086339321804	4.42533288699388
chr1	175439238	175442942	9	8	25	22.86	2.14	1	1.12313487070713	0.328292330420456	3.90558952891993
chr1	175442942	175511279	9	8	25	22.86	2.14	1	1.12313487070713	0.328292330420456	3.90558952891993
chr1	175511279	175567562	9	8	25	22.86	2.14	1	1.12313487070713	0.328292330420456	3.90558952891993
chr1	175567562	175724150	9	8	25	22.86	2.14	1	1.12313487070713	0.328292330420456	3.90558952891993
chr1	175724150	175764324	9	7	25	20	5	0.777546082716202	1.32793707789714	0.377809554626409	4.85135331187168
chr1	175764324	176955654	8	7	22.22	20	2.22	1	1.1407096526815	0.312875909660812	4.25196001661611
chr1	176955654	177071827	8	8	22.22	22.86	-0.640000000000001	1	0.96476674963809	0.271670620724362	3.4247996953785
chr1	177071827	177082373	8	8	22.22	22.86	-0.640000000000001	1	0.96476674963809	0.271670620724362	3.4247996953785
chr1	177082373	177146341	8	8	22.22	22.86	-0.640000000000001	1	0.96476674963809	0.271670620724362	3.4247996953785
chr1	177146341	177390760	8	8	22.22	22.86	-0.640000000000001	1	0.96476674963809	0.271670620724362	3.4247996953785
chr1	177390760	177548037	8	8	22.22	22.86	-0.640000000000001	1	0.96476674963809	0.271670620724362	3.4247996953785
chr1	177548037	178465279	8	8	22.22	22.86	-0.640000000000001	1	0.96476674963809	0.271670620724362	3.4247996953785
chr1	178465279	179315127	8	7	22.22	20	2.22	1	1.1407096526815	0.312875909660812	4.25196001661611
chr1	179315127	179459507	8	8	22.22	22.86	-0.640000000000001	1	0.96476674963809	0.271670620724362	3.4247996953785
chr1	179459507	180900980	8	7	22.22	20	2.22	1	1.1407096526815	0.312875909660812	4.25196001661611
chr1	180900980	180910018	8	7	22.22	20	2.22	1	1.1407096526815	0.312875909660812	4.25196001661611
chr1	180910018	180980506	8	7	22.22	20	2.22	1	1.1407096526815	0.312875909660812	4.25196001661611
chr1	180980506	180981964	8	6	22.22	17.14	5.08	0.766806928088708	1.37469005844573	0.36418014961038	5.47523693433706
chr1	180981964	181171820	8	6	22.22	17.14	5.08	0.766806928088708	1.37469005844573	0.36418014961038	5.47523693433706
chr1	181171820	181180038	9	6	25	17.14	7.86	0.562762990166328	1.60032731582389	0.439480484914476	6.25183157324592
chr1	181180038	181180262	9	7	25	20	5	0.777546082716202	1.32793707789714	0.377809554626409	4.85135331187168
chr1	181180262	181181280	9	8	25	22.86	2.14	1	1.12313487070713	0.328292330420456	3.90558952891993
chr1	181181280	181231155	10	9	27.78	25.71	2.07	1	1.10946299292846	0.340902421822244	3.65558608156431
chr1	181231155	181237091	10	7	27.78	20	7.78	0.579809267352826	1.52913718096382	0.447625401246928	5.49875076507238
chr1	181237091	181239599	10	7	27.78	20	7.78	0.579809267352826	1.52913718096382	0.447625401246928	5.49875076507238
chr1	181239599	181240830	9	6	25	17.14	7.86	0.562762990166328	1.60032731582389	0.439480484914476	6.25183157324592
chr1	181240830	181258295	8	6	22.22	17.14	5.08	0.766806928088708	1.37469005844573	0.36418014961038	5.47523693433706
chr1	181258295	181315547	8	7	22.22	20	2.22	1	1.1407096526815	0.312875909660812	4.25196001661611
chr1	181315547	182404179	8	6	22.22	17.14	5.08	0.766806928088708	1.37469005844573	0.36418014961038	5.47523693433706
chr1	182404179	182501983	8	7	22.22	20	2.22	1	1.1407096526815	0.312875909660812	4.25196001661611
chr1	182501983	182601699	8	7	22.22	20	2.22	1	1.1407096526815	0.312875909660812	4.25196001661611
chr1	182601699	182938335	8	6	22.22	17.14	5.08	0.766806928088708	1.37469005844573	0.36418014961038	5.47523693433706
chr1	182938335	182941421	8	7	22.22	20	2.22	1	1.1407096526815	0.312875909660812	4.25196001661611
chr1	182941421	182965678	8	8	22.22	22.86	-0.640000000000001	1	0.96476674963809	0.271670620724362	3.4247996953785
chr1	182965678	182967912	7	8	19.44	22.86	-3.42	0.777546082716202	0.817015677174043	0.219109695190455	2.97832645583434
chr1	182967912	183024625	7	8	19.44	22.86	-3.42	0.777546082716202	0.817015677174043	0.219109695190455	2.97832645583434
chr1	183024625	183108622	7	7	19.44	20	-0.559999999999999	1	0.965982865371864	0.252463374935175	3.69539230315072
chr1	183108622	183378279	8	7	22.22	20	2.22	1	1.1407096526815	0.312875909660812	4.25196001661611
chr1	183378279	183405785	8	8	22.22	22.86	-0.640000000000001	1	0.96476674963809	0.271670620724362	3.4247996953785
chr1	183405785	183510476	9	8	25	22.86	2.14	1	1.12313487070713	0.328292330420456	3.90558952891993
chr1	183510476	183544382	8	8	22.22	22.86	-0.640000000000001	1	0.96476674963809	0.271670620724362	3.4247996953785
chr1	183544382	183556085	8	8	22.22	22.86	-0.640000000000001	1	0.96476674963809	0.271670620724362	3.4247996953785
chr1	183556085	183561877	9	8	25	22.86	2.14	1	1.12313487070713	0.328292330420456	3.90558952891993
chr1	183561877	183666767	9	8	25	22.86	2.14	1	1.12313487070713	0.328292330420456	3.90558952891993
chr1	183666767	183667050	8	8	22.22	22.86	-0.640000000000001	1	0.96476674963809	0.271670620724362	3.4247996953785
chr1	183667050	183811192	8	8	22.22	22.86	-0.640000000000001	1	0.96476674963809	0.271670620724362	3.4247996953785
chr1	183811192	183844412	8	8	22.22	22.86	-0.640000000000001	1	0.96476674963809	0.271670620724362	3.4247996953785
chr1	183844412	183930433	7	8	19.44	22.86	-3.42	0.777546082716202	0.817015677174043	0.219109695190455	2.97832645583434
chr1	183930433	184192441	8	8	22.22	22.86	-0.640000000000001	1	0.96476674963809	0.271670620724362	3.4247996953785
chr1	184192441	184317928	8	8	22.22	22.86	-0.640000000000001	1	0.96476674963809	0.271670620724362	3.4247996953785
chr1	184317928	184321349	8	9	22.22	25.71	-3.49	0.786084717925075	0.827635773228269	0.237858650538394	2.83108853898939
chr1	184321349	184719220	7	9	19.44	25.71	-6.27	0.579809267352826	0.700882775427354	0.1917245645855	2.46348921370548
chr1	184719220	185458710	7	8	19.44	22.86	-3.42	0.777546082716202	0.817015677174043	0.219109695190455	2.97832645583434
chr1	185458710	185481598	8	8	22.22	22.86	-0.640000000000001	1	0.96476674963809	0.271670620724362	3.4247996953785
chr1	185481598	185489080	8	8	22.22	22.86	-0.640000000000001	1	0.96476674963809	0.271670620724362	3.4247996953785
chr1	185489080	185565967	8	9	22.22	25.71	-3.49	0.786084717925075	0.827635773228269	0.237858650538394	2.83108853898939
chr1	185565967	185573287	8	9	22.22	25.71	-3.49	0.786084717925075	0.827635773228269	0.237858650538394	2.83108853898939
chr1	185573287	185573849	8	9	22.22	25.71	-3.49	0.786084717925075	0.827635773228269	0.237858650538394	2.83108853898939
chr1	185573849	185654846	8	9	22.22	25.71	-3.49	0.786084717925075	0.827635773228269	0.237858650538394	2.83108853898939
chr1	185654846	185967153	8	8	22.22	22.86	-0.640000000000001	1	0.96476674963809	0.271670620724362	3.4247996953785
chr1	185967153	185972181	8	7	22.22	20	2.22	1	1.1407096526815	0.312875909660812	4.25196001661611
chr1	185972181	185977462	8	8	22.22	22.86	-0.640000000000001	1	0.96476674963809	0.271670620724362	3.4247996953785
chr1	185977462	185980319	8	8	22.22	22.86	-0.640000000000001	1	0.96476674963809	0.271670620724362	3.4247996953785
chr1	185980319	186029637	9	8	25	22.86	2.14	1	1.12313487070713	0.328292330420456	3.90558952891993
chr1	186029637	186033774	9	8	25	22.86	2.14	1	1.12313487070713	0.328292330420456	3.90558952891993
chr1	186033774	186088308	9	8	25	22.86	2.14	1	1.12313487070713	0.328292330420456	3.90558952891993
chr1	186088308	186097080	9	8	25	22.86	2.14	1	1.12313487070713	0.328292330420456	3.90558952891993
chr1	186097080	186101612	8	8	22.22	22.86	-0.640000000000001	1	0.96476674963809	0.271670620724362	3.4247996953785
chr1	186101612	186112577	8	8	22.22	22.86	-0.640000000000001	1	0.96476674963809	0.271670620724362	3.4247996953785
chr1	186112577	186113011	8	8	22.22	22.86	-0.640000000000001	1	0.96476674963809	0.271670620724362	3.4247996953785
chr1	186113011	186114325	8	8	22.22	22.86	-0.640000000000001	1	0.96476674963809	0.271670620724362	3.4247996953785
chr1	186114325	186182484	8	8	22.22	22.86	-0.640000000000001	1	0.96476674963809	0.271670620724362	3.4247996953785
chr1	186182484	186188333	8	9	22.22	25.71	-3.49	0.786084717925075	0.827635773228269	0.237858650538394	2.83108853898939
chr1	186188333	186193512	8	10	22.22	28.57	-6.35	0.593560964057642	0.717695478259417	0.209573824042915	2.38550787509203
chr1	186193512	186251609	8	10	22.22	28.57	-6.35	0.593560964057642	0.717695478259417	0.209573824042915	2.38550787509203
chr1	186251609	186288810	8	9	22.22	25.71	-3.49	0.786084717925075	0.827635773228269	0.237858650538394	2.83108853898939
chr1	186288810	186339935	8	8	22.22	22.86	-0.640000000000001	1	0.96476674963809	0.271670620724362	3.4247996953785
chr1	186339935	186767013	7	8	19.44	22.86	-3.42	0.777546082716202	0.817015677174043	0.219109695190455	2.97832645583434
chr1	186767013	186858150	7	7	19.44	20	-0.559999999999999	1	0.965982865371864	0.252463374935175	3.69539230315072
chr1	186858150	186863597	7	8	19.44	22.86	-3.42	0.777546082716202	0.817015677174043	0.219109695190455	2.97832645583434
chr1	186863597	186924211	7	8	19.44	22.86	-3.42	0.777546082716202	0.817015677174043	0.219109695190455	2.97832645583434
chr1	186924211	186937446	7	7	19.44	20	-0.559999999999999	1	0.965982865371864	0.252463374935175	3.69539230315072
chr1	186937446	187066549	7	7	19.44	20	-0.559999999999999	1	0.965982865371864	0.252463374935175	3.69539230315072
chr1	187066549	187491111	6	7	16.67	20	-3.33	0.766806928088708	0.802522994801141	0.196426305412446	3.17616940117966
chr1	187491111	187606591	6	7	16.67	20	-3.33	0.766806928088708	0.802522994801141	0.196426305412446	3.17616940117966
chr1	187606591	187628820	5	7	13.89	20	-6.11	0.541386958574459	0.649161371542554	0.144770676102969	2.69096905849812
chr1	187628820	187742083	5	7	13.89	20	-6.11	0.541386958574459	0.649161371542554	0.144770676102969	2.69096905849812
chr1	187742083	187983837	5	7	13.89	20	-6.11	0.541386958574459	0.649161371542554	0.144770676102969	2.69096905849812
chr1	187983837	188117642	5	7	13.89	20	-6.11	0.541386958574459	0.649161371542554	0.144770676102969	2.69096905849812
chr1	188117642	188248433	5	7	13.89	20	-6.11	0.541386958574459	0.649161371542554	0.144770676102969	2.69096905849812
chr1	188248433	188430079	5	7	13.89	20	-6.11	0.541386958574459	0.649161371542554	0.144770676102969	2.69096905849812
chr1	188430079	188562697	5	7	13.89	20	-6.11	0.541386958574459	0.649161371542554	0.144770676102969	2.69096905849812
chr1	188562697	188751488	5	7	13.89	20	-6.11	0.541386958574459	0.649161371542554	0.144770676102969	2.69096905849812
chr1	188751488	188898834	5	7	13.89	20	-6.11	0.541386958574459	0.649161371542554	0.144770676102969	2.69096905849812
chr1	188898834	188931453	5	7	13.89	20	-6.11	0.541386958574459	0.649161371542554	0.144770676102969	2.69096905849812
chr1	188931453	188936193	5	7	13.89	20	-6.11	0.541386958574459	0.649161371542554	0.144770676102969	2.69096905849812
chr1	188936193	188946197	5	7	13.89	20	-6.11	0.541386958574459	0.649161371542554	0.144770676102969	2.69096905849812
chr1	188946197	189048379	6	7	16.67	20	-3.33	0.766806928088708	0.802522994801141	0.196426305412446	3.17616940117966
chr1	189048379	189080174	6	7	16.67	20	-3.33	0.766806928088708	0.802522994801141	0.196426305412446	3.17616940117966
chr1	189080174	189084199	6	7	16.67	20	-3.33	0.766806928088708	0.802522994801141	0.196426305412446	3.17616940117966
chr1	189084199	189315823	6	7	16.67	20	-3.33	0.766806928088708	0.802522994801141	0.196426305412446	3.17616940117966
chr1	189315823	189610706	6	6	16.67	17.14	-0.469999999999999	1	0.967117825865835	0.229054690702664	4.08239536116235
chr1	189610706	189721968	6	6	16.67	17.14	-0.469999999999999	1	0.967117825865835	0.229054690702664	4.08239536116235
chr1	189721968	189758794	5	6	13.89	17.14	-3.25	0.753054516155478	0.782312725137668	0.168995973303119	3.45418365248352
chr1	189758794	189809386	5	6	13.89	17.14	-3.25	0.753054516155478	0.782312725137668	0.168995973303119	3.45418365248352
chr1	189809386	189837180	5	6	13.89	17.14	-3.25	0.753054516155478	0.782312725137668	0.168995973303119	3.45418365248352
chr1	189837180	189837322	5	6	13.89	17.14	-3.25	0.753054516155478	0.782312725137668	0.168995973303119	3.45418365248352
chr1	189837322	189840429	5	6	13.89	17.14	-3.25	0.753054516155478	0.782312725137668	0.168995973303119	3.45418365248352
chr1	189840429	189923063	5	7	13.89	20	-6.11	0.541386958574459	0.649161371542554	0.144770676102969	2.69096905849812
chr1	189923063	189926555	5	7	13.89	20	-6.11	0.541386958574459	0.649161371542554	0.144770676102969	2.69096905849812
chr1	189926555	189943023	5	7	13.89	20	-6.11	0.541386958574459	0.649161371542554	0.144770676102969	2.69096905849812
chr1	189943023	189958441	5	7	13.89	20	-6.11	0.541386958574459	0.649161371542554	0.144770676102969	2.69096905849812
chr1	189958441	189975023	5	7	13.89	20	-6.11	0.541386958574459	0.649161371542554	0.144770676102969	2.69096905849812
chr1	189975023	189975540	5	7	13.89	20	-6.11	0.541386958574459	0.649161371542554	0.144770676102969	2.69096905849812
chr1	189975540	189978183	5	7	13.89	20	-6.11	0.541386958574459	0.649161371542554	0.144770676102969	2.69096905849812
chr1	189978183	189984753	6	7	16.67	20	-3.33	0.766806928088708	0.802522994801141	0.196426305412446	3.17616940117966
chr1	189984753	190063188	6	7	16.67	20	-3.33	0.766806928088708	0.802522994801141	0.196426305412446	3.17616940117966
chr1	190063188	190088034	6	7	16.67	20	-3.33	0.766806928088708	0.802522994801141	0.196426305412446	3.17616940117966
chr1	190088034	190148067	6	6	16.67	17.14	-0.469999999999999	1	0.967117825865835	0.229054690702664	4.08239536116235
chr1	190148067	190288714	6	6	16.67	17.14	-0.469999999999999	1	0.967117825865835	0.229054690702664	4.08239536116235
chr1	190288714	190322346	6	6	16.67	17.14	-0.469999999999999	1	0.967117825865835	0.229054690702664	4.08239536116235
chr1	190322346	190469772	6	6	16.67	17.14	-0.469999999999999	1	0.967117825865835	0.229054690702664	4.08239536116235
chr1	190469772	190522645	6	6	16.67	17.14	-0.469999999999999	1	0.967117825865835	0.229054690702664	4.08239536116235
chr1	190522645	190886646	6	6	16.67	17.14	-0.469999999999999	1	0.967117825865835	0.229054690702664	4.08239536116235
chr1	190886646	191088177	6	6	16.67	17.14	-0.469999999999999	1	0.967117825865835	0.229054690702664	4.08239536116235
chr1	191088177	191156499	6	6	16.67	17.14	-0.469999999999999	1	0.967117825865835	0.229054690702664	4.08239536116235
chr1	191156499	191246082	6	6	16.67	17.14	-0.469999999999999	1	0.967117825865835	0.229054690702664	4.08239536116235
chr1	191246082	191817129	6	6	16.67	17.14	-0.469999999999999	1	0.967117825865835	0.229054690702664	4.08239536116235
chr1	191817129	192149606	5	6	13.89	17.14	-3.25	0.753054516155478	0.782312725137668	0.168995973303119	3.45418365248352
chr1	192149606	192177218	5	6	13.89	17.14	-3.25	0.753054516155478	0.782312725137668	0.168995973303119	3.45418365248352
chr1	192177218	192249099	5	6	13.89	17.14	-3.25	0.753054516155478	0.782312725137668	0.168995973303119	3.45418365248352
chr1	192249099	192317622	6	6	16.67	17.14	-0.469999999999999	1	0.967117825865835	0.229054690702664	4.08239536116235
chr1	192317622	192331166	6	6	16.67	17.14	-0.469999999999999	1	0.967117825865835	0.229054690702664	4.08239536116235
chr1	192331166	192394459	5	6	13.89	17.14	-3.25	0.753054516155478	0.782312725137668	0.168995973303119	3.45418365248352
chr1	192394459	192428392	6	6	16.67	17.14	-0.469999999999999	1	0.967117825865835	0.229054690702664	4.08239536116235
chr1	192428392	192447458	6	6	16.67	17.14	-0.469999999999999	1	0.967117825865835	0.229054690702664	4.08239536116235
chr1	192447458	192531130	7	6	19.44	17.14	2.3	1	1.16413699583994	0.294095217073013	4.7546020430972
chr1	192531130	192541602	7	6	19.44	17.14	2.3	1	1.16413699583994	0.294095217073013	4.7546020430972
chr1	192541602	192557246	6	6	16.67	17.14	-0.469999999999999	1	0.967117825865835	0.229054690702664	4.08239536116235
chr1	192557246	192667542	6	6	16.67	17.14	-0.469999999999999	1	0.967117825865835	0.229054690702664	4.08239536116235
chr1	192667542	192788470	6	6	16.67	17.14	-0.469999999999999	1	0.967117825865835	0.229054690702664	4.08239536116235
chr1	192788470	192789165	6	6	16.67	17.14	-0.469999999999999	1	0.967117825865835	0.229054690702664	4.08239536116235
chr1	192789165	192794564	6	5	16.67	14.29	2.38	1	1.19692472590906	0.271053606701841	5.53795205853582
chr1	192794564	193367203	6	5	16.67	14.29	2.38	1	1.19692472590906	0.271053606701841	5.53795205853582
chr1	193367203	193441591	6	6	16.67	17.14	-0.469999999999999	1	0.967117825865835	0.229054690702664	4.08239536116235
chr1	193441591	193711436	6	6	16.67	17.14	-0.469999999999999	1	0.967117825865835	0.229054690702664	4.08239536116235
chr1	193711436	193763933	5	6	13.89	17.14	-3.25	0.753054516155478	0.782312725137668	0.168995973303119	3.45418365248352
chr1	193763933	193826104	5	6	13.89	17.14	-3.25	0.753054516155478	0.782312725137668	0.168995973303119	3.45418365248352
chr1	193826104	194364318	5	6	13.89	17.14	-3.25	0.753054516155478	0.782312725137668	0.168995973303119	3.45418365248352
chr1	194364318	194376036	5	5	13.89	14.29	-0.399999999999999	1	0.968179492592826	0.200376836085313	4.6775096732263
chr1	194376036	194380014	5	5	13.89	14.29	-0.399999999999999	1	0.968179492592826	0.200376836085313	4.6775096732263
chr1	194380014	194847284	5	5	13.89	14.29	-0.399999999999999	1	0.968179492592826	0.200376836085313	4.6775096732263
chr1	194847284	194990050	5	5	13.89	14.29	-0.399999999999999	1	0.968179492592826	0.200376836085313	4.6775096732263
chr1	194990050	195111533	5	6	13.89	17.14	-3.25	0.753054516155478	0.782312725137668	0.168995973303119	3.45418365248352
chr1	195111533	195392769	5	5	13.89	14.29	-0.399999999999999	1	0.968179492592826	0.200376836085313	4.6775096732263
chr1	195392769	195562222	5	6	13.89	17.14	-3.25	0.753054516155478	0.782312725137668	0.168995973303119	3.45418365248352
chr1	195562222	195794345	5	5	13.89	14.29	-0.399999999999999	1	0.968179492592826	0.200376836085313	4.6775096732263
chr1	195794345	195876424	6	5	16.67	14.29	2.38	1	1.19692472590906	0.271053606701841	5.53795205853582
chr1	195876424	196170923	5	5	13.89	14.29	-0.399999999999999	1	0.968179492592826	0.200376836085313	4.6775096732263
chr1	196170923	196788997	5	5	13.89	14.29	-0.399999999999999	1	0.968179492592826	0.200376836085313	4.6775096732263
chr1	196788997	196903450	5	4	13.89	11.43	2.46	1	1.24608440479419	0.242485335615073	6.90581566413616
chr1	196903450	196947886	5	5	13.89	14.29	-0.399999999999999	1	0.968179492592826	0.200376836085313	4.6775096732263
chr1	196947886	197150631	5	5	13.89	14.29	-0.399999999999999	1	0.968179492592826	0.200376836085313	4.6775096732263
chr1	197150631	197311165	5	5	13.89	14.29	-0.399999999999999	1	0.968179492592826	0.200376836085313	4.6775096732263
chr1	197311165	197834480	5	5	13.89	14.29	-0.399999999999999	1	0.968179492592826	0.200376836085313	4.6775096732263
chr1	197834480	197952132	5	5	13.89	14.29	-0.399999999999999	1	0.968179492592826	0.200376836085313	4.6775096732263
chr1	197952132	197971364	5	5	13.89	14.29	-0.399999999999999	1	0.968179492592826	0.200376836085313	4.6775096732263
chr1	197971364	198099545	5	5	13.89	14.29	-0.399999999999999	1	0.968179492592826	0.200376836085313	4.6775096732263
chr1	198099545	198136619	5	4	13.89	11.43	2.46	1	1.24608440479419	0.242485335615073	6.90581566413616
chr1	198136619	198182202	6	4	16.67	11.43	5.24	0.734950008542243	1.54051356893632	0.327294645527406	8.19707781308093
chr1	198182202	198394500	5	4	13.89	11.43	2.46	1	1.24608440479419	0.242485335615073	6.90581566413616
chr1	198394500	199787781	5	4	13.89	11.43	2.46	1	1.24608440479419	0.242485335615073	6.90581566413616
chr1	199787781	199953761	6	4	16.67	11.43	5.24	0.734950008542243	1.54051356893632	0.327294645527406	8.19707781308093
chr1	199953761	199964065	6	5	16.67	14.29	2.38	1	1.19692472590906	0.271053606701841	5.53795205853582
chr1	199964065	200068642	7	5	19.44	14.29	5.15	0.753054516155478	1.44075614958209	0.347569630820769	6.45915874166681
chr1	200068642	200161337	7	4	19.44	11.43	8.01	0.514075015660779	1.85441691917432	0.418913196819917	9.57667879720766
chr1	200161337	200373874	8	4	22.22	11.43	10.79	0.34337537245028	2.18998599614047	0.517532388588746	11.0577538993314
chr1	200373874	200662294	9	4	25	11.43	13.57	0.219618131122669	2.54955054812157	0.623407652734731	12.6517270597952
chr1	200662294	200672709	9	5	25	14.29	10.71	0.372321981438773	1.9807107571957	0.51843568449073	8.5097855381755
chr1	200672709	200860518	9	6	25	17.14	7.86	0.562762990166328	1.60032731582389	0.439480484914476	6.25183157324592
chr1	200860518	200863431	9	7	25	20	5	0.777546082716202	1.32793707789714	0.377809554626409	4.85135331187168
chr1	200863431	201057609	9	7	25	20	5	0.777546082716202	1.32793707789714	0.377809554626409	4.85135331187168
chr1	201057609	201087120	9	8	25	22.86	2.14	1	1.12313487070713	0.328292330420456	3.90558952891993
chr1	201087120	201393536	9	9	25	25.71	-0.710000000000001	1	0.9634604512455	0.2875221648459	3.22688255060175
chr1	201393536	202129115	8	9	22.22	25.71	-3.49	0.786084717925075	0.827635773228269	0.237858650538394	2.83108853898939
chr1	202129115	202168311	8	9	22.22	25.71	-3.49	0.786084717925075	0.827635773228269	0.237858650538394	2.83108853898939
chr1	202168311	202330224	9	9	25	25.71	-0.710000000000001	1	0.9634604512455	0.2875221648459	3.22688255060175
chr1	202330224	202475051	8	9	22.22	25.71	-3.49	0.786084717925075	0.827635773228269	0.237858650538394	2.83108853898939
chr1	202475051	202547168	9	9	25	25.71	-0.710000000000001	1	0.9634604512455	0.2875221648459	3.22688255060175
chr1	202547168	202651489	9	9	25	25.71	-0.710000000000001	1	0.9634604512455	0.2875221648459	3.22688255060175
chr1	202651489	202776873	9	8	25	22.86	2.14	1	1.12313487070713	0.328292330420456	3.90558952891993
chr1	202776873	202978108	9	9	25	25.71	-0.710000000000001	1	0.9634604512455	0.2875221648459	3.22688255060175
chr1	202978108	204131331	10	9	27.78	25.71	2.07	1	1.10946299292846	0.340902421822244	3.65558608156431
chr1	204131331	204144761	10	10	27.78	28.57	-0.789999999999999	1	0.962053552381551	0.300530124663063	3.07820786265804
chr1	204144761	204146242	10	10	27.78	28.57	-0.789999999999999	1	0.962053552381551	0.300530124663063	3.07820786265804
chr1	204146242	204182194	10	11	27.78	31.43	-3.65	0.798482350658788	0.841241110988939	0.266199538967166	2.63039973125867
chr1	204182194	204184486	10	12	27.78	34.29	-6.51	0.613757838762678	0.740370450879519	0.236621030393586	2.27307287629731
chr1	204184486	204195171	11	12	30.56	34.29	-3.73	0.802937672838101	0.845364901421171	0.276608148785513	2.56070766242602
chr1	204195171	204197937	11	12	30.56	34.29	-3.73	0.802937672838101	0.845364901421171	0.276608148785513	2.56070766242602
chr1	204197937	204214036	11	13	30.56	37.14	-6.58	0.621033986227118	0.747733045884073	0.246520570165953	2.23230844564258
chr1	204214036	204236821	11	13	30.56	37.14	-6.58	0.621033986227118	0.747733045884073	0.246520570165953	2.23230844564258
chr1	204236821	204256483	11	13	30.56	37.14	-6.58	0.621033986227118	0.747733045884073	0.246520570165953	2.23230844564258
chr1	204256483	204257909	11	12	30.56	34.29	-3.73	0.802937672838101	0.845364901421171	0.276608148785513	2.56070766242602
chr1	204257909	204260885	10	12	27.78	34.29	-6.51	0.613757838762678	0.740370450879519	0.236621030393586	2.27307287629731
chr1	204260885	204288789	10	12	27.78	34.29	-6.51	0.613757838762678	0.740370450879519	0.236621030393586	2.27307287629731
chr1	204288789	204292940	9	12	25	34.29	-9.29	0.44324290470473	0.642968000352543	0.199452830511572	2.00804959351793
chr1	204292940	204294906	9	12	25	34.29	-9.29	0.44324290470473	0.642968000352543	0.199452830511572	2.00804959351793
chr1	204294906	204614320	9	10	25	28.57	-3.57	0.792946151501063	0.835481174356347	0.253405384304847	2.71827348623468
chr1	204614320	204715882	9	9	25	25.71	-0.710000000000001	1	0.9634604512455	0.2875221648459	3.22688255060175
chr1	204715882	204746688	9	9	25	25.71	-0.710000000000001	1	0.9634604512455	0.2875221648459	3.22688255060175
chr1	204746688	204768154	10	9	27.78	25.71	2.07	1	1.10946299292846	0.340902421822244	3.65558608156431
chr1	204768154	204778880	10	10	27.78	28.57	-0.789999999999999	1	0.962053552381551	0.300530124663063	3.07820786265804
chr1	204778880	204842076	10	11	27.78	31.43	-3.65	0.798482350658788	0.841241110988939	0.266199538967166	2.63039973125867
chr1	204842076	204888000	10	10	27.78	28.57	-0.789999999999999	1	0.962053552381551	0.300530124663063	3.07820786265804
chr1	204888000	204891757	11	10	30.56	28.57	1.99	1	1.09852381606062	0.351232482209598	3.46868018917086
chr1	204891757	204931107	11	9	30.56	25.71	4.85	0.792946151501063	1.26681503559998	0.398304828969311	4.1198837190014
chr1	204931107	205681474	11	10	30.56	28.57	1.99	1	1.09852381606062	0.351232482209598	3.46868018917086
chr1	205681474	206555897	11	10	30.56	28.57	1.99	1	1.09852381606062	0.351232482209598	3.46868018917086
chr1	206555897	206789120	10	10	27.78	28.57	-0.789999999999999	1	0.962053552381551	0.300530124663063	3.07820786265804
chr1	206789120	206803335	10	10	27.78	28.57	-0.789999999999999	1	0.962053552381551	0.300530124663063	3.07820786265804
chr1	206803335	207151809	10	9	27.78	25.71	2.07	1	1.10946299292846	0.340902421822244	3.65558608156431
chr1	207151809	207209220	10	8	27.78	22.86	4.92	0.786084717925075	1.29330859928208	0.389086339321804	4.42533288699388
chr1	207209220	207264933	10	8	27.78	22.86	4.92	0.786084717925075	1.29330859928208	0.389086339321804	4.42533288699388
chr1	207264933	207303079	9	8	25	22.86	2.14	1	1.12313487070713	0.328292330420456	3.90558952891993
chr1	207303079	207423439	8	8	22.22	22.86	-0.640000000000001	1	0.96476674963809	0.271670620724362	3.4247996953785
chr1	207423439	207544061	8	8	22.22	22.86	-0.640000000000001	1	0.96476674963809	0.271670620724362	3.4247996953785
chr1	207544061	207558131	8	8	22.22	22.86	-0.640000000000001	1	0.96476674963809	0.271670620724362	3.4247996953785
chr1	207558131	207656010	9	8	25	22.86	2.14	1	1.12313487070713	0.328292330420456	3.90558952891993
chr1	207656010	207824707	8	8	22.22	22.86	-0.640000000000001	1	0.96476674963809	0.271670620724362	3.4247996953785
chr1	207824707	207882677	9	8	25	22.86	2.14	1	1.12313487070713	0.328292330420456	3.90558952891993
chr1	207882677	207979347	9	8	25	22.86	2.14	1	1.12313487070713	0.328292330420456	3.90558952891993
chr1	207979347	208038952	9	8	25	22.86	2.14	1	1.12313487070713	0.328292330420456	3.90558952891993
chr1	208038952	208181306	9	8	25	22.86	2.14	1	1.12313487070713	0.328292330420456	3.90558952891993
chr1	208181306	208447487	9	8	25	22.86	2.14	1	1.12313487070713	0.328292330420456	3.90558952891993
chr1	208447487	208447691	9	7	25	20	5	0.777546082716202	1.32793707789714	0.377809554626409	4.85135331187168
chr1	208447691	208450101	8	7	22.22	20	2.22	1	1.1407096526815	0.312875909660812	4.25196001661611
chr1	208450101	208571718	7	6	19.44	17.14	2.3	1	1.16413699583994	0.294095217073013	4.7546020430972
chr1	208571718	209083895	7	6	19.44	17.14	2.3	1	1.16413699583994	0.294095217073013	4.7546020430972
chr1	209083895	209183479	7	6	19.44	17.14	2.3	1	1.16413699583994	0.294095217073013	4.7546020430972
chr1	209183479	209628867	7	6	19.44	17.14	2.3	1	1.16413699583994	0.294095217073013	4.7546020430972
chr1	209628867	209629836	7	7	19.44	20	-0.559999999999999	1	0.965982865371864	0.252463374935175	3.69539230315072
chr1	209629836	209666079	7	7	19.44	20	-0.559999999999999	1	0.965982865371864	0.252463374935175	3.69539230315072
chr1	209666079	209677223	7	7	19.44	20	-0.559999999999999	1	0.965982865371864	0.252463374935175	3.69539230315072
chr1	209677223	209687779	7	7	19.44	20	-0.559999999999999	1	0.965982865371864	0.252463374935175	3.69539230315072
chr1	209687779	209959108	7	6	19.44	17.14	2.3	1	1.16413699583994	0.294095217073013	4.7546020430972
chr1	209959108	209999902	8	6	22.22	17.14	5.08	0.766806928088708	1.37469005844573	0.36418014961038	5.47523693433706
chr1	209999902	210067651	8	7	22.22	20	2.22	1	1.1407096526815	0.312875909660812	4.25196001661611
chr1	210067651	210482964	7	6	19.44	17.14	2.3	1	1.16413699583994	0.294095217073013	4.7546020430972
chr1	210482964	210929677	7	5	19.44	14.29	5.15	0.753054516155478	1.44075614958209	0.347569630820769	6.45915874166681
chr1	210929677	211192218	7	5	19.44	14.29	5.15	0.753054516155478	1.44075614958209	0.347569630820769	6.45915874166681
chr1	211192218	211877185	6	5	16.67	14.29	2.38	1	1.19692472590906	0.271053606701841	5.53795205853582
chr1	211877185	214426424	5	5	13.89	14.29	-0.399999999999999	1	0.968179492592826	0.200376836085313	4.6775096732263
chr1	214426424	214513040	5	5	13.89	14.29	-0.399999999999999	1	0.968179492592826	0.200376836085313	4.6775096732263
chr1	214513040	214827410	5	5	13.89	14.29	-0.399999999999999	1	0.968179492592826	0.200376836085313	4.6775096732263
chr1	214827410	214862771	6	5	16.67	14.29	2.38	1	1.19692472590906	0.271053606701841	5.53795205853582
chr1	214862771	214863082	6	6	16.67	17.14	-0.469999999999999	1	0.967117825865835	0.229054690702664	4.08239536116235
chr1	214863082	214863131	6	7	16.67	20	-3.33	0.766806928088708	0.802522994801141	0.196426305412446	3.17616940117966
chr1	214863131	214911802	7	7	19.44	20	-0.559999999999999	1	0.965982865371864	0.252463374935175	3.69539230315072
chr1	214911802	214940728	8	7	22.22	20	2.22	1	1.1407096526815	0.312875909660812	4.25196001661611
chr1	214940728	214946019	8	7	22.22	20	2.22	1	1.1407096526815	0.312875909660812	4.25196001661611
chr1	214946019	214950162	9	7	25	20	5	0.777546082716202	1.32793707789714	0.377809554626409	4.85135331187168
chr1	214950162	214991612	9	7	25	20	5	0.777546082716202	1.32793707789714	0.377809554626409	4.85135331187168
chr1	214991612	214999361	8	7	22.22	20	2.22	1	1.1407096526815	0.312875909660812	4.25196001661611
chr1	214999361	215004599	8	6	22.22	17.14	5.08	0.766806928088708	1.37469005844573	0.36418014961038	5.47523693433706
chr1	215004599	215009397	7	6	19.44	17.14	2.3	1	1.16413699583994	0.294095217073013	4.7546020430972
chr1	215009397	215011013	7	5	19.44	14.29	5.15	0.753054516155478	1.44075614958209	0.347569630820769	6.45915874166681
chr1	215011013	215012423	7	5	19.44	14.29	5.15	0.753054516155478	1.44075614958209	0.347569630820769	6.45915874166681
chr1	215012423	215046296	6	4	16.67	11.43	5.24	0.734950008542243	1.54051356893632	0.327294645527406	8.19707781308093
chr1	215046296	215183085	5	4	13.89	11.43	2.46	1	1.24608440479419	0.242485335615073	6.90581566413616
chr1	215183085	215972732	5	4	13.89	11.43	2.46	1	1.24608440479419	0.242485335615073	6.90581566413616
chr1	215972732	216320751	5	4	13.89	11.43	2.46	1	1.24608440479419	0.242485335615073	6.90581566413616
chr1	216320751	219414089	5	4	13.89	11.43	2.46	1	1.24608440479419	0.242485335615073	6.90581566413616
chr1	219414089	220069352	5	4	13.89	11.43	2.46	1	1.24608440479419	0.242485335615073	6.90581566413616
chr1	220069352	220112202	6	4	16.67	11.43	5.24	0.734950008542243	1.54051356893632	0.327294645527406	8.19707781308093
chr1	220112202	220112355	6	4	16.67	11.43	5.24	0.734950008542243	1.54051356893632	0.327294645527406	8.19707781308093
chr1	220112355	220191554	7	4	19.44	11.43	8.01	0.514075015660779	1.85441691917432	0.418913196819917	9.57667879720766
chr1	220191554	220208974	6	4	16.67	11.43	5.24	0.734950008542243	1.54051356893632	0.327294645527406	8.19707781308093
chr1	220208974	220264416	5	4	13.89	11.43	2.46	1	1.24608440479419	0.242485335615073	6.90581566413616
chr1	220264416	220465869	6	4	16.67	11.43	5.24	0.734950008542243	1.54051356893632	0.327294645527406	8.19707781308093
chr1	220465869	221204782	6	4	16.67	11.43	5.24	0.734950008542243	1.54051356893632	0.327294645527406	8.19707781308093
chr1	221204782	221381300	5	4	13.89	11.43	2.46	1	1.24608440479419	0.242485335615073	6.90581566413616
chr1	221381300	222804620	6	4	16.67	11.43	5.24	0.734950008542243	1.54051356893632	0.327294645527406	8.19707781308093
chr1	222804620	223201572	5	4	13.89	11.43	2.46	1	1.24608440479419	0.242485335615073	6.90581566413616
chr1	223201572	223484624	5	4	13.89	11.43	2.46	1	1.24608440479419	0.242485335615073	6.90581566413616
chr1	223484624	223591244	6	4	16.67	11.43	5.24	0.734950008542243	1.54051356893632	0.327294645527406	8.19707781308093
chr1	223591244	223673190	5	4	13.89	11.43	2.46	1	1.24608440479419	0.242485335615073	6.90581566413616
chr1	223673190	223687316	5	5	13.89	14.29	-0.399999999999999	1	0.968179492592826	0.200376836085313	4.6775096732263
chr1	223687316	223699221	6	5	16.67	14.29	2.38	1	1.19692472590906	0.271053606701841	5.53795205853582
chr1	223699221	223904307	6	5	16.67	14.29	2.38	1	1.19692472590906	0.271053606701841	5.53795205853582
chr1	223904307	223906267	6	5	16.67	14.29	2.38	1	1.19692472590906	0.271053606701841	5.53795205853582
chr1	223906267	224080619	6	5	16.67	14.29	2.38	1	1.19692472590906	0.271053606701841	5.53795205853582
chr1	224080619	224185546	6	5	16.67	14.29	2.38	1	1.19692472590906	0.271053606701841	5.53795205853582
chr1	224185546	224269505	6	5	16.67	14.29	2.38	1	1.19692472590906	0.271053606701841	5.53795205853582
chr1	224269505	224340575	6	4	16.67	11.43	5.24	0.734950008542243	1.54051356893632	0.327294645527406	8.19707781308093
chr1	224340575	224543014	6	4	16.67	11.43	5.24	0.734950008542243	1.54051356893632	0.327294645527406	8.19707781308093
chr1	224543014	224651173	6	4	16.67	11.43	5.24	0.734950008542243	1.54051356893632	0.327294645527406	8.19707781308093
chr1	224651173	224805411	6	4	16.67	11.43	5.24	0.734950008542243	1.54051356893632	0.327294645527406	8.19707781308093
chr1	224805411	224900055	6	4	16.67	11.43	5.24	0.734950008542243	1.54051356893632	0.327294645527406	8.19707781308093
chr1	224900055	225482623	6	3	16.67	8.57	8.1	0.478182829317541	2.11118686920326	0.406717926364721	14.2184726622909
chr1	225482623	225494762	6	3	16.67	8.57	8.1	0.478182829317541	2.11118686920326	0.406717926364721	14.2184726622909
chr1	225494762	225551271	5	3	13.89	8.57	5.32	0.710101571843079	1.70749109272164	0.302222986488262	11.9414137423611
chr1	225551271	225556500	6	3	16.67	8.57	8.1	0.478182829317541	2.11118686920326	0.406717926364721	14.2184726622909
chr1	225556500	225880038	6	3	16.67	8.57	8.1	0.478182829317541	2.11118686920326	0.406717926364721	14.2184726622909
chr1	225880038	225941334	6	4	16.67	11.43	5.24	0.734950008542243	1.54051356893632	0.327294645527406	8.19707781308093
chr1	225941334	225994535	6	5	16.67	14.29	2.38	1	1.19692472590906	0.271053606701841	5.53795205853582
chr1	225994535	226213163	6	5	16.67	14.29	2.38	1	1.19692472590906	0.271053606701841	5.53795205853582
chr1	226213163	226235354	6	5	16.67	14.29	2.38	1	1.19692472590906	0.271053606701841	5.53795205853582
chr1	226235354	228371257	7	5	19.44	14.29	5.15	0.753054516155478	1.44075614958209	0.347569630820769	6.45915874166681
chr1	228371257	228512980	7	6	19.44	17.14	2.3	1	1.16413699583994	0.294095217073013	4.7546020430972
chr1	228512980	229114240	7	5	19.44	14.29	5.15	0.753054516155478	1.44075614958209	0.347569630820769	6.45915874166681
chr1	229114240	229176345	7	5	19.44	14.29	5.15	0.753054516155478	1.44075614958209	0.347569630820769	6.45915874166681
chr1	229176345	229290787	7	5	19.44	14.29	5.15	0.753054516155478	1.44075614958209	0.347569630820769	6.45915874166681
chr1	229290787	229784634	7	5	19.44	14.29	5.15	0.753054516155478	1.44075614958209	0.347569630820769	6.45915874166681
chr1	229784634	230228742	7	6	19.44	17.14	2.3	1	1.16413699583994	0.294095217073013	4.7546020430972
chr1	230228742	230327080	7	6	19.44	17.14	2.3	1	1.16413699583994	0.294095217073013	4.7546020430972
chr1	230327080	230328196	6	6	16.67	17.14	-0.469999999999999	1	0.967117825865835	0.229054690702664	4.08239536116235
chr1	230328196	232465238	6	6	16.67	17.14	-0.469999999999999	1	0.967117825865835	0.229054690702664	4.08239536116235
chr1	232465238	232507194	6	6	16.67	17.14	-0.469999999999999	1	0.967117825865835	0.229054690702664	4.08239536116235
chr1	232507194	232534155	6	5	16.67	14.29	2.38	1	1.19692472590906	0.271053606701841	5.53795205853582
chr1	232534155	232569419	6	5	16.67	14.29	2.38	1	1.19692472590906	0.271053606701841	5.53795205853582
chr1	232569419	232638184	6	5	16.67	14.29	2.38	1	1.19692472590906	0.271053606701841	5.53795205853582
chr1	232638184	232668508	6	6	16.67	17.14	-0.469999999999999	1	0.967117825865835	0.229054690702664	4.08239536116235
chr1	232668508	232706649	6	6	16.67	17.14	-0.469999999999999	1	0.967117825865835	0.229054690702664	4.08239536116235
chr1	232706649	232726409	6	6	16.67	17.14	-0.469999999999999	1	0.967117825865835	0.229054690702664	4.08239536116235
chr1	232726409	232825834	6	5	16.67	14.29	2.38	1	1.19692472590906	0.271053606701841	5.53795205853582
chr1	232825834	232827751	6	5	16.67	14.29	2.38	1	1.19692472590906	0.271053606701841	5.53795205853582
chr1	232827751	233058751	6	5	16.67	14.29	2.38	1	1.19692472590906	0.271053606701841	5.53795205853582
chr1	233058751	233155049	6	5	16.67	14.29	2.38	1	1.19692472590906	0.271053606701841	5.53795205853582
chr1	233155049	233433704	6	5	16.67	14.29	2.38	1	1.19692472590906	0.271053606701841	5.53795205853582
chr1	233433704	233694272	5	5	13.89	14.29	-0.399999999999999	1	0.968179492592826	0.200376836085313	4.6775096732263
chr1	233694272	233788946	5	5	13.89	14.29	-0.399999999999999	1	0.968179492592826	0.200376836085313	4.6775096732263
chr1	233788946	234763017	5	5	13.89	14.29	-0.399999999999999	1	0.968179492592826	0.200376836085313	4.6775096732263
chr1	234763017	234793976	5	5	13.89	14.29	-0.399999999999999	1	0.968179492592826	0.200376836085313	4.6775096732263
chr1	234793976	234882662	5	5	13.89	14.29	-0.399999999999999	1	0.968179492592826	0.200376836085313	4.6775096732263
chr1	234882662	235476569	5	5	13.89	14.29	-0.399999999999999	1	0.968179492592826	0.200376836085313	4.6775096732263
chr1	235476569	236799999	4	5	11.11	14.29	-3.18	0.734950008542243	0.753046624341019	0.135853156438639	3.86957116394486
chr1	236799999	236855656	5	5	13.89	14.29	-0.399999999999999	1	0.968179492592826	0.200376836085313	4.6775096732263
chr1	236855656	237815856	4	5	11.11	14.29	-3.18	0.734950008542243	0.753046624341019	0.135853156438639	3.86957116394486
chr1	237815856	238264172	5	5	13.89	14.29	-0.399999999999999	1	0.968179492592826	0.200376836085313	4.6775096732263
chr1	238264172	239576403	4	5	11.11	14.29	-3.18	0.734950008542243	0.753046624341019	0.135853156438639	3.86957116394486
chr1	239576403	239686479	5	5	13.89	14.29	-0.399999999999999	1	0.968179492592826	0.200376836085313	4.6775096732263
chr1	239686479	239923949	6	5	16.67	14.29	2.38	1	1.19692472590906	0.271053606701841	5.53795205853582
chr1	239923949	240548294	6	5	16.67	14.29	2.38	1	1.19692472590906	0.271053606701841	5.53795205853582
chr1	240548294	240651989	7	5	19.44	14.29	5.15	0.753054516155478	1.44075614958209	0.347569630820769	6.45915874166681
chr1	240651989	240707624	7	6	19.44	17.14	2.3	1	1.16413699583994	0.294095217073013	4.7546020430972
chr1	240707624	241055778	7	5	19.44	14.29	5.15	0.753054516155478	1.44075614958209	0.347569630820769	6.45915874166681
chr1	241055778	241526165	7	5	19.44	14.29	5.15	0.753054516155478	1.44075614958209	0.347569630820769	6.45915874166681
chr1	241526165	241601886	7	5	19.44	14.29	5.15	0.753054516155478	1.44075614958209	0.347569630820769	6.45915874166681
chr1	241601886	242800582	7	5	19.44	14.29	5.15	0.753054516155478	1.44075614958209	0.347569630820769	6.45915874166681
chr1	242800582	242914456	6	5	16.67	14.29	2.38	1	1.19692472590906	0.271053606701841	5.53795205853582
chr1	242914456	244243309	7	5	19.44	14.29	5.15	0.753054516155478	1.44075614958209	0.347569630820769	6.45915874166681
chr1	244243309	245124655	8	5	22.22	14.29	7.93	0.541386958574459	1.70136832786983	0.42993250371225	7.44708609222215
chr1	245124655	245229526	8	5	22.22	14.29	7.93	0.541386958574459	1.70136832786983	0.42993250371225	7.44708609222215
chr1	245229526	245521026	8	5	22.22	14.29	7.93	0.541386958574459	1.70136832786983	0.42993250371225	7.44708609222215
chr1	245521026	246045574	8	5	22.22	14.29	7.93	0.541386958574459	1.70136832786983	0.42993250371225	7.44708609222215
chr1	246045574	247394790	8	5	22.22	14.29	7.93	0.541386958574459	1.70136832786983	0.42993250371225	7.44708609222215
chr1	247394790	247544721	7	5	19.44	14.29	5.15	0.753054516155478	1.44075614958209	0.347569630820769	6.45915874166681
chr1	247544721	247620450	6	5	16.67	14.29	2.38	1	1.19692472590906	0.271053606701841	5.53795205853582
chr1	247620450	247781012	6	4	16.67	11.43	5.24	0.734950008542243	1.54051356893632	0.327294645527406	8.19707781308093
chr1	247781012	247867762	6	5	16.67	14.29	2.38	1	1.19692472590906	0.271053606701841	5.53795205853582
chr1	247867762	248343933	6	4	16.67	11.43	5.24	0.734950008542243	1.54051356893632	0.327294645527406	8.19707781308093
chr1	248343933	248403228	6	5	16.67	14.29	2.38	1	1.19692472590906	0.271053606701841	5.53795205853582
chr1	248403228	248414227	6	5	16.67	14.29	2.38	1	1.19692472590906	0.271053606701841	5.53795205853582
chr1	248414227	248485046	6	5	16.67	14.29	2.38	1	1.19692472590906	0.271053606701841	5.53795205853582
chr1	248485046	248491926	6	4	16.67	11.43	5.24	0.734950008542243	1.54051356893632	0.327294645527406	8.19707781308093
chr1	248491926	248492266	6	4	16.67	11.43	5.24	0.734950008542243	1.54051356893632	0.327294645527406	8.19707781308093
chr1	248492266	248492710	7	4	19.44	11.43	8.01	0.514075015660779	1.85441691917432	0.418913196819917	9.57667879720766
chr1	248492710	248551227	7	4	19.44	11.43	8.01	0.514075015660779	1.85441691917432	0.418913196819917	9.57667879720766
chr1	248551227	248703504	7	3	19.44	8.57	10.87	0.307004709834407	2.54159386659279	0.519408622309635	16.656208609525
chr1	248703504	248812363	8	3	22.22	8.57	13.65	0.188678820790766	3.00167214810172	0.640533613740392	19.2661460674227
chr1	248812363	249250621	8	4	22.22	11.43	10.79	0.34337537245028	2.18998599614047	0.517532388588746	11.0577538993314
chr2	0	589746	2	3	5.56	8.57	-3.01	0.673707396879656	0.631553326711683	0.0497270173932884	5.89114934397757
chr2	589746	590360	3	3	8.33	8.57	-0.24	1	0.970109621724799	0.120772296973932	7.79194689799502
chr2	590360	601437	5	3	13.89	8.57	5.32	0.710101571843079	1.70749109272164	0.302222986488262	11.9414137423611
chr2	601437	651235	6	3	16.67	8.57	8.1	0.478182829317541	2.11118686920326	0.406717926364721	14.2184726622909
chr2	651235	651503	6	3	16.67	8.57	8.1	0.478182829317541	2.11118686920326	0.406717926364721	14.2184726622909
chr2	651503	651620	3	3	8.33	8.57	-0.24	1	0.970109621724799	0.120772296973932	7.79194689799502
chr2	651620	4141285	1	3	2.78	8.57	-5.79	0.357011635027557	0.309535223935198	0.00565262673830883	4.07954080023825
chr2	4141285	4227047	1	2	2.78	5.71	-2.93	0.614206981016534	0.476293222585017	0.00777852251929019	9.55257413461097
chr2	4227047	8085272	1	3	2.78	8.57	-5.79	0.357011635027557	0.309535223935198	0.00565262673830883	4.07954080023825
chr2	8085272	8266524	1	4	2.78	11.43	-8.65	0.198663754101507	0.225675982703581	0.00437921880343052	2.44042306854721
chr2	8266524	8364523	1	4	2.78	11.43	-8.65	0.198663754101507	0.225675982703581	0.00437921880343052	2.44042306854721
chr2	8364523	11983013	2	4	5.56	11.43	-5.87	0.428987944539397	0.460828217935039	0.0390999346674532	3.47461285179933
chr2	11983013	12442023	2	3	5.56	8.57	-3.01	0.673707396879656	0.631553326711683	0.0497270173932884	5.89114934397757
chr2	12442023	12845256	2	3	5.56	8.57	-3.01	0.673707396879656	0.631553326711683	0.0497270173932884	5.89114934397757
chr2	12845256	14228812	1	3	2.78	8.57	-5.79	0.357011635027557	0.309535223935198	0.00565262673830883	4.07954080023825
chr2	14228812	14538923	1	4	2.78	11.43	-8.65	0.198663754101507	0.225675982703581	0.00437921880343052	2.44042306854721
chr2	14538923	14545952	1	5	2.78	14.29	-11.51	0.106534077926351	0.175225708013224	0.00353117624243629	1.69041887822488
chr2	14545952	14602715	1	5	2.78	14.29	-11.51	0.106534077926351	0.175225708013224	0.00353117624243629	1.69041887822488
chr2	14602715	14653234	2	5	5.56	14.29	-8.73	0.260319768157189	0.35795419025528	0.0318683371810072	2.38501193378822
chr2	14653234	14685856	2	4	5.56	11.43	-5.87	0.428987944539397	0.460828217935039	0.0390999346674532	3.47461285179933
chr2	14685856	14686555	2	4	5.56	11.43	-5.87	0.428987944539397	0.460828217935039	0.0390999346674532	3.47461285179933
chr2	14686555	14712792	2	4	5.56	11.43	-5.87	0.428987944539397	0.460828217935039	0.0390999346674532	3.47461285179933
chr2	14712792	15104013	2	3	5.56	8.57	-3.01	0.673707396879656	0.631553326711683	0.0497270173932884	5.89114934397757
chr2	15104013	15132636	2	3	5.56	8.57	-3.01	0.673707396879656	0.631553326711683	0.0497270173932884	5.89114934397757
chr2	15132636	15150910	2	4	5.56	11.43	-5.87	0.428987944539397	0.460828217935039	0.0390999346674532	3.47461285179933
chr2	15150910	15162178	2	5	5.56	14.29	-8.73	0.260319768157189	0.35795419025528	0.0318683371810072	2.38501193378822
chr2	15162178	15187226	3	5	8.33	14.29	-5.96	0.478182829317541	0.550092205427806	0.0786435713455224	3.10768609675551
chr2	15187226	15202216	3	4	8.33	11.43	-3.1	0.710101571843079	0.708023732626289	0.0959378536038272	4.55477786002335
chr2	15202216	15221347	2	3	5.56	8.57	-3.01	0.673707396879656	0.631553326711683	0.0497270173932884	5.89114934397757
chr2	15221347	15887075	1	3	2.78	8.57	-5.79	0.357011635027557	0.309535223935198	0.00565262673830883	4.07954080023825
chr2	15887075	15983319	1	3	2.78	8.57	-5.79	0.357011635027557	0.309535223935198	0.00565262673830883	4.07954080023825
chr2	15983319	16646396	1	3	2.78	8.57	-5.79	0.357011635027557	0.309535223935198	0.00565262673830883	4.07954080023825
chr2	16646396	16704760	1	4	2.78	11.43	-8.65	0.198663754101507	0.225675982703581	0.00437921880343052	2.44042306854721
chr2	16704760	16797838	1	3	2.78	8.57	-5.79	0.357011635027557	0.309535223935198	0.00565262673830883	4.07954080023825
chr2	16797838	16903628	1	4	2.78	11.43	-8.65	0.198663754101507	0.225675982703581	0.00437921880343052	2.44042306854721
chr2	16903628	16969973	1	3	2.78	8.57	-5.79	0.357011635027557	0.309535223935198	0.00565262673830883	4.07954080023825
chr2	16969973	17033919	1	3	2.78	8.57	-5.79	0.357011635027557	0.309535223935198	0.00565262673830883	4.07954080023825
chr2	17033919	17114516	3	3	8.33	8.57	-0.24	1	0.970109621724799	0.120772296973932	7.79194689799502
chr2	17114516	17126789	3	3	8.33	8.57	-0.24	1	0.970109621724799	0.120772296973932	7.79194689799502
chr2	17126789	17133326	2	3	5.56	8.57	-3.01	0.673707396879656	0.631553326711683	0.0497270173932884	5.89114934397757
chr2	17133326	17438184	1	3	2.78	8.57	-5.79	0.357011635027557	0.309535223935198	0.00565262673830883	4.07954080023825
chr2	17438184	17535156	1	4	2.78	11.43	-8.65	0.198663754101507	0.225675982703581	0.00437921880343052	2.44042306854721
chr2	17535156	18266602	1	3	2.78	8.57	-5.79	0.357011635027557	0.309535223935198	0.00565262673830883	4.07954080023825
chr2	18266602	18511508	1	3	2.78	8.57	-5.79	0.357011635027557	0.309535223935198	0.00565262673830883	4.07954080023825
chr2	18511508	18548814	1	3	2.78	8.57	-5.79	0.357011635027557	0.309535223935198	0.00565262673830883	4.07954080023825
chr2	18548814	18570261	1	4	2.78	11.43	-8.65	0.198663754101507	0.225675982703581	0.00437921880343052	2.44042306854721
chr2	18570261	18614935	1	4	2.78	11.43	-8.65	0.198663754101507	0.225675982703581	0.00437921880343052	2.44042306854721
chr2	18614935	19304236	1	3	2.78	8.57	-5.79	0.357011635027557	0.309535223935198	0.00565262673830883	4.07954080023825
chr2	19304236	19439070	1	3	2.78	8.57	-5.79	0.357011635027557	0.309535223935198	0.00565262673830883	4.07954080023825
chr2	19439070	19560874	1	2	2.78	5.71	-2.93	0.614206981016534	0.476293222585017	0.00777852251929019	9.55257413461097
chr2	19560874	19628730	1	3	2.78	8.57	-5.79	0.357011635027557	0.309535223935198	0.00565262673830883	4.07954080023825
chr2	19628730	19648808	1	4	2.78	11.43	-8.65	0.198663754101507	0.225675982703581	0.00437921880343052	2.44042306854721
chr2	19648808	19693105	1	5	2.78	14.29	-11.51	0.106534077926351	0.175225708013224	0.00353117624243629	1.69041887822488
chr2	19693105	19878620	1	4	2.78	11.43	-8.65	0.198663754101507	0.225675982703581	0.00437921880343052	2.44042306854721
chr2	19878620	19952790	1	4	2.78	11.43	-8.65	0.198663754101507	0.225675982703581	0.00437921880343052	2.44042306854721
chr2	19952790	20376362	1	3	2.78	8.57	-5.79	0.357011635027557	0.309535223935198	0.00565262673830883	4.07954080023825
chr2	20376362	23177513	1	3	2.78	8.57	-5.79	0.357011635027557	0.309535223935198	0.00565262673830883	4.07954080023825
chr2	23177513	23265239	2	3	5.56	8.57	-3.01	0.673707396879656	0.631553326711683	0.0497270173932884	5.89114934397757
chr2	23265239	23676601	1	3	2.78	8.57	-5.79	0.357011635027557	0.309535223935198	0.00565262673830883	4.07954080023825
chr2	23676601	26793013	1	2	2.78	5.71	-2.93	0.614206981016534	0.476293222585017	0.00777852251929019	9.55257413461097
chr2	26793013	26837363	1	2	2.78	5.71	-2.93	0.614206981016534	0.476293222585017	0.00777852251929019	9.55257413461097
chr2	26837363	26932619	2	2	5.56	5.71	-0.15	1	0.970989459292116	0.0667689241715733	14.12046751773
chr2	26932619	26966488	1	2	2.78	5.71	-2.93	0.614206981016534	0.476293222585017	0.00777852251929019	9.55257413461097
chr2	26966488	27052192	1	2	2.78	5.71	-2.93	0.614206981016534	0.476293222585017	0.00777852251929019	9.55257413461097
chr2	27052192	27181498	1	3	2.78	8.57	-5.79	0.357011635027557	0.309535223935198	0.00565262673830883	4.07954080023825
chr2	27181498	27238503	2	3	5.56	8.57	-3.01	0.673707396879656	0.631553326711683	0.0497270173932884	5.89114934397757
chr2	27238503	27345596	2	3	5.56	8.57	-3.01	0.673707396879656	0.631553326711683	0.0497270173932884	5.89114934397757
chr2	27345596	28762305	1	3	2.78	8.57	-5.79	0.357011635027557	0.309535223935198	0.00565262673830883	4.07954080023825
chr2	28762305	28878157	2	3	5.56	8.57	-3.01	0.673707396879656	0.631553326711683	0.0497270173932884	5.89114934397757
chr2	28878157	28932955	1	3	2.78	8.57	-5.79	0.357011635027557	0.309535223935198	0.00565262673830883	4.07954080023825
chr2	28932955	28981652	1	4	2.78	11.43	-8.65	0.198663754101507	0.225675982703581	0.00437921880343052	2.44042306854721
chr2	28981652	29115435	1	3	2.78	8.57	-5.79	0.357011635027557	0.309535223935198	0.00565262673830883	4.07954080023825
chr2	29115435	30030061	1	3	2.78	8.57	-5.79	0.357011635027557	0.309535223935198	0.00565262673830883	4.07954080023825
chr2	30030061	30114357	2	3	5.56	8.57	-3.01	0.673707396879656	0.631553326711683	0.0497270173932884	5.89114934397757
chr2	30114357	31232575	1	3	2.78	8.57	-5.79	0.357011635027557	0.309535223935198	0.00565262673830883	4.07954080023825
chr2	31232575	31342749	1	4	2.78	11.43	-8.65	0.198663754101507	0.225675982703581	0.00437921880343052	2.44042306854721
chr2	31342749	33209937	1	3	2.78	8.57	-5.79	0.357011635027557	0.309535223935198	0.00565262673830883	4.07954080023825
chr2	33209937	33921651	1	3	2.78	8.57	-5.79	0.357011635027557	0.309535223935198	0.00565262673830883	4.07954080023825
chr2	33921651	35851344	1	3	2.78	8.57	-5.79	0.357011635027557	0.309535223935198	0.00565262673830883	4.07954080023825
chr2	35851344	35954395	1	3	2.78	8.57	-5.79	0.357011635027557	0.309535223935198	0.00565262673830883	4.07954080023825
chr2	35954395	37702651	1	3	2.78	8.57	-5.79	0.357011635027557	0.309535223935198	0.00565262673830883	4.07954080023825
chr2	37702651	37839040	2	3	5.56	8.57	-3.01	0.673707396879656	0.631553326711683	0.0497270173932884	5.89114934397757
chr2	37839040	37856351	1	3	2.78	8.57	-5.79	0.357011635027557	0.309535223935198	0.00565262673830883	4.07954080023825
chr2	37856351	37905440	1	4	2.78	11.43	-8.65	0.198663754101507	0.225675982703581	0.00437921880343052	2.44042306854721
chr2	37905440	37994764	1	3	2.78	8.57	-5.79	0.357011635027557	0.309535223935198	0.00565262673830883	4.07954080023825
chr2	37994764	39164869	1	4	2.78	11.43	-8.65	0.198663754101507	0.225675982703581	0.00437921880343052	2.44042306854721
chr2	39164869	39324902	1	3	2.78	8.57	-5.79	0.357011635027557	0.309535223935198	0.00565262673830883	4.07954080023825
chr2	39324902	39953614	1	4	2.78	11.43	-8.65	0.198663754101507	0.225675982703581	0.00437921880343052	2.44042306854721
chr2	39953614	40059807	2	4	5.56	11.43	-5.87	0.428987944539397	0.460828217935039	0.0390999346674532	3.47461285179933
chr2	40059807	40267791	1	4	2.78	11.43	-8.65	0.198663754101507	0.225675982703581	0.00437921880343052	2.44042306854721
chr2	40267791	40377104	1	4	2.78	11.43	-8.65	0.198663754101507	0.225675982703581	0.00437921880343052	2.44042306854721
chr2	40377104	40825659	1	4	2.78	11.43	-8.65	0.198663754101507	0.225675982703581	0.00437921880343052	2.44042306854721
chr2	40825659	40907950	2	4	5.56	11.43	-5.87	0.428987944539397	0.460828217935039	0.0390999346674532	3.47461285179933
chr2	40907950	40990489	2	4	5.56	11.43	-5.87	0.428987944539397	0.460828217935039	0.0390999346674532	3.47461285179933
chr2	40990489	41367456	2	3	5.56	8.57	-3.01	0.673707396879656	0.631553326711683	0.0497270173932884	5.89114934397757
chr2	41367456	41398560	3	3	8.33	8.57	-0.24	1	0.970109621724799	0.120772296973932	7.79194689799502
chr2	41398560	41443972	3	4	8.33	11.43	-3.1	0.710101571843079	0.708023732626289	0.0959378536038272	4.55477786002335
chr2	41443972	41482056	2	4	5.56	11.43	-5.87	0.428987944539397	0.460828217935039	0.0390999346674532	3.47461285179933
chr2	41482056	41558250	2	3	5.56	8.57	-3.01	0.673707396879656	0.631553326711683	0.0497270173932884	5.89114934397757
chr2	41558250	41671964	2	4	5.56	11.43	-5.87	0.428987944539397	0.460828217935039	0.0390999346674532	3.47461285179933
chr2	41671964	41692172	2	3	5.56	8.57	-3.01	0.673707396879656	0.631553326711683	0.0497270173932884	5.89114934397757
chr2	41692172	41801614	2	4	5.56	11.43	-5.87	0.428987944539397	0.460828217935039	0.0390999346674532	3.47461285179933
chr2	41801614	41940680	1	4	2.78	11.43	-8.65	0.198663754101507	0.225675982703581	0.00437921880343052	2.44042306854721
chr2	41940680	42017917	2	4	5.56	11.43	-5.87	0.428987944539397	0.460828217935039	0.0390999346674532	3.47461285179933
chr2	42017917	42781882	2	5	5.56	14.29	-8.73	0.260319768157189	0.35795419025528	0.0318683371810072	2.38501193378822
chr2	42781882	42785074	3	5	8.33	14.29	-5.96	0.478182829317541	0.550092205427806	0.0786435713455224	3.10768609675551
chr2	42785074	42949710	3	4	8.33	11.43	-3.1	0.710101571843079	0.708023732626289	0.0959378536038272	4.55477786002335
chr2	42949710	43029950	3	4	8.33	11.43	-3.1	0.710101571843079	0.708023732626289	0.0959378536038272	4.55477786002335
chr2	43029950	43222874	3	5	8.33	14.29	-5.96	0.478182829317541	0.550092205427806	0.0786435713455224	3.10768609675551
chr2	43222874	43420837	3	5	8.33	14.29	-5.96	0.478182829317541	0.550092205427806	0.0786435713455224	3.10768609675551
chr2	43420837	43767402	3	5	8.33	14.29	-5.96	0.478182829317541	0.550092205427806	0.0786435713455224	3.10768609675551
chr2	43767402	45099002	2	5	5.56	14.29	-8.73	0.260319768157189	0.35795419025528	0.0318683371810072	2.38501193378822
chr2	45099002	45203626	3	5	8.33	14.29	-5.96	0.478182829317541	0.550092205427806	0.0786435713455224	3.10768609675551
chr2	45203626	45503655	2	5	5.56	14.29	-8.73	0.260319768157189	0.35795419025528	0.0318683371810072	2.38501193378822
chr2	45503655	45635725	2	5	5.56	14.29	-8.73	0.260319768157189	0.35795419025528	0.0318683371810072	2.38501193378822
chr2	45635725	45976501	2	5	5.56	14.29	-8.73	0.260319768157189	0.35795419025528	0.0318683371810072	2.38501193378822
chr2	45976501	47110539	2	5	5.56	14.29	-8.73	0.260319768157189	0.35795419025528	0.0318683371810072	2.38501193378822
chr2	47110539	47211981	3	5	8.33	14.29	-5.96	0.478182829317541	0.550092205427806	0.0786435713455224	3.10768609675551
chr2	47211981	48155556	2	5	5.56	14.29	-8.73	0.260319768157189	0.35795419025528	0.0318683371810072	2.38501193378822
chr2	48155556	48556568	2	4	5.56	11.43	-5.87	0.428987944539397	0.460828217935039	0.0390999346674532	3.47461285179933
chr2	48556568	49087369	1	4	2.78	11.43	-8.65	0.198663754101507	0.225675982703581	0.00437921880343052	2.44042306854721
chr2	49087369	52736995	1	4	2.78	11.43	-8.65	0.198663754101507	0.225675982703581	0.00437921880343052	2.44042306854721
chr2	52736995	52784752	1	3	2.78	8.57	-5.79	0.357011635027557	0.309535223935198	0.00565262673830883	4.07954080023825
chr2	52784752	54646874	1	4	2.78	11.43	-8.65	0.198663754101507	0.225675982703581	0.00437921880343052	2.44042306854721
chr2	54646874	55199062	1	5	2.78	14.29	-11.51	0.106534077926351	0.175225708013224	0.00353117624243629	1.69041887822488
chr2	55199062	56743564	1	4	2.78	11.43	-8.65	0.198663754101507	0.225675982703581	0.00437921880343052	2.44042306854721
chr2	56743564	56743710	1	6	2.78	17.14	-14.36	0.0552721811827387	0.141466370800221	0.00292587469464103	1.26822587559097
chr2	56743710	56839071	1	5	2.78	14.29	-11.51	0.106534077926351	0.175225708013224	0.00353117624243629	1.69041887822488
chr2	56839071	56843710	1	3	2.78	8.57	-5.79	0.357011635027557	0.309535223935198	0.00565262673830883	4.07954080023825
chr2	56843710	57372554	1	4	2.78	11.43	-8.65	0.198663754101507	0.225675982703581	0.00437921880343052	2.44042306854721
chr2	57372554	57391067	1	5	2.78	14.29	-11.51	0.106534077926351	0.175225708013224	0.00353117624243629	1.69041887822488
chr2	57391067	57392833	1	6	2.78	17.14	-14.36	0.0552721811827387	0.141466370800221	0.00292587469464103	1.26822587559097
chr2	57392833	57398467	3	6	8.33	17.14	-8.81	0.307004709834407	0.444426508454709	0.0659682763152353	2.30732077245554
chr2	57398467	57440814	3	7	8.33	20	-11.67	0.188678820790766	0.368742409047384	0.0562554549332934	1.80471469624657
chr2	57440814	57441801	2	7	5.56	20	-14.44	0.0846954637524141	0.239858442011533	0.022593624213122	1.39517578162037
chr2	57441801	57446428	2	5	5.56	14.29	-8.73	0.260319768157189	0.35795419025528	0.0318683371810072	2.38501193378822
chr2	57446428	57482280	2	4	5.56	11.43	-5.87	0.428987944539397	0.460828217935039	0.0390999346674532	3.47461285179933
chr2	57482280	58478977	1	4	2.78	11.43	-8.65	0.198663754101507	0.225675982703581	0.00437921880343052	2.44042306854721
chr2	58478977	60561535	1	5	2.78	14.29	-11.51	0.106534077926351	0.175225708013224	0.00353117624243629	1.69041887822488
chr2	60561535	60936164	1	4	2.78	11.43	-8.65	0.198663754101507	0.225675982703581	0.00437921880343052	2.44042306854721
chr2	60936164	62069226	1	4	2.78	11.43	-8.65	0.198663754101507	0.225675982703581	0.00437921880343052	2.44042306854721
chr2	62069226	63490317	2	4	5.56	11.43	-5.87	0.428987944539397	0.460828217935039	0.0390999346674532	3.47461285179933
chr2	63490317	63575875	5	5	13.89	14.29	-0.399999999999999	1	0.968179492592826	0.200376836085313	4.6775096732263
chr2	63575875	63632089	3	4	8.33	11.43	-3.1	0.710101571843079	0.708023732626289	0.0959378536038272	4.55477786002335
chr2	63632089	64542248	2	4	5.56	11.43	-5.87	0.428987944539397	0.460828217935039	0.0390999346674532	3.47461285179933
chr2	64542248	64547286	2	5	5.56	14.29	-8.73	0.260319768157189	0.35795419025528	0.0318683371810072	2.38501193378822
chr2	64547286	64639559	2	6	5.56	17.14	-11.58	0.151388237577012	0.289141503289744	0.0265872184557245	1.77807878564237
chr2	64639559	65716030	2	5	5.56	14.29	-8.73	0.260319768157189	0.35795419025528	0.0318683371810072	2.38501193378822
chr2	65716030	67305776	1	5	2.78	14.29	-11.51	0.106534077926351	0.175225708013224	0.00353117624243629	1.69041887822488
chr2	67305776	67446675	2	5	5.56	14.29	-8.73	0.260319768157189	0.35795419025528	0.0318683371810072	2.38501193378822
chr2	67446675	68165858	2	5	5.56	14.29	-8.73	0.260319768157189	0.35795419025528	0.0318683371810072	2.38501193378822
chr2	68165858	68794639	2	5	5.56	14.29	-8.73	0.260319768157189	0.35795419025528	0.0318683371810072	2.38501193378822
chr2	68794639	69520333	2	5	5.56	14.29	-8.73	0.260319768157189	0.35795419025528	0.0318683371810072	2.38501193378822
chr2	69520333	69691968	3	5	8.33	14.29	-5.96	0.478182829317541	0.550092205427806	0.0786435713455224	3.10768609675551
chr2	69691968	71053664	3	5	8.33	14.29	-5.96	0.478182829317541	0.550092205427806	0.0786435713455224	3.10768609675551
chr2	71053664	72542542	3	5	8.33	14.29	-5.96	0.478182829317541	0.550092205427806	0.0786435713455224	3.10768609675551
chr2	72542542	74969776	2	5	5.56	14.29	-8.73	0.260319768157189	0.35795419025528	0.0318683371810072	2.38501193378822
chr2	74969776	76384042	1	5	2.78	14.29	-11.51	0.106534077926351	0.175225708013224	0.00353117624243629	1.69041887822488
chr2	76384042	76387100	1	5	2.78	14.29	-11.51	0.106534077926351	0.175225708013224	0.00353117624243629	1.69041887822488
chr2	76387100	76890881	2	5	5.56	14.29	-8.73	0.260319768157189	0.35795419025528	0.0318683371810072	2.38501193378822
chr2	76890881	79190433	3	5	8.33	14.29	-5.96	0.478182829317541	0.550092205427806	0.0786435713455224	3.10768609675551
chr2	79190433	79567971	2	5	5.56	14.29	-8.73	0.260319768157189	0.35795419025528	0.0318683371810072	2.38501193378822
chr2	79567971	79568825	2	5	5.56	14.29	-8.73	0.260319768157189	0.35795419025528	0.0318683371810072	2.38501193378822
chr2	79568825	79622974	3	5	8.33	14.29	-5.96	0.478182829317541	0.550092205427806	0.0786435713455224	3.10768609675551
chr2	79622974	79629951	2	5	5.56	14.29	-8.73	0.260319768157189	0.35795419025528	0.0318683371810072	2.38501193378822
chr2	79629951	79907578	2	5	5.56	14.29	-8.73	0.260319768157189	0.35795419025528	0.0318683371810072	2.38501193378822
chr2	79907578	79986154	2	5	5.56	14.29	-8.73	0.260319768157189	0.35795419025528	0.0318683371810072	2.38501193378822
chr2	79986154	81477008	2	5	5.56	14.29	-8.73	0.260319768157189	0.35795419025528	0.0318683371810072	2.38501193378822
chr2	81477008	81595997	2	6	5.56	17.14	-11.58	0.151388237577012	0.289141503289744	0.0265872184557245	1.77807878564237
chr2	81595997	82247599	2	5	5.56	14.29	-8.73	0.260319768157189	0.35795419025528	0.0318683371810072	2.38501193378822
chr2	82247599	82499929	2	5	5.56	14.29	-8.73	0.260319768157189	0.35795419025528	0.0318683371810072	2.38501193378822
chr2	82499929	82612437	2	5	5.56	14.29	-8.73	0.260319768157189	0.35795419025528	0.0318683371810072	2.38501193378822
chr2	82612437	83028067	2	5	5.56	14.29	-8.73	0.260319768157189	0.35795419025528	0.0318683371810072	2.38501193378822
chr2	83028067	83108889	2	5	5.56	14.29	-8.73	0.260319768157189	0.35795419025528	0.0318683371810072	2.38501193378822
chr2	83108889	83248826	2	5	5.56	14.29	-8.73	0.260319768157189	0.35795419025528	0.0318683371810072	2.38501193378822
chr2	83248826	83352636	2	5	5.56	14.29	-8.73	0.260319768157189	0.35795419025528	0.0318683371810072	2.38501193378822
chr2	83352636	83370618	2	5	5.56	14.29	-8.73	0.260319768157189	0.35795419025528	0.0318683371810072	2.38501193378822
chr2	83370618	83378139	2	5	5.56	14.29	-8.73	0.260319768157189	0.35795419025528	0.0318683371810072	2.38501193378822
chr2	83378139	83480155	3	5	8.33	14.29	-5.96	0.478182829317541	0.550092205427806	0.0786435713455224	3.10768609675551
chr2	83480155	83598265	2	5	5.56	14.29	-8.73	0.260319768157189	0.35795419025528	0.0318683371810072	2.38501193378822
chr2	83598265	83691308	2	5	5.56	14.29	-8.73	0.260319768157189	0.35795419025528	0.0318683371810072	2.38501193378822
chr2	83691308	83876194	2	5	5.56	14.29	-8.73	0.260319768157189	0.35795419025528	0.0318683371810072	2.38501193378822
chr2	83876194	83882654	3	5	8.33	14.29	-5.96	0.478182829317541	0.550092205427806	0.0786435713455224	3.10768609675551
chr2	83882654	83890645	3	5	8.33	14.29	-5.96	0.478182829317541	0.550092205427806	0.0786435713455224	3.10768609675551
chr2	83890645	83905826	3	5	8.33	14.29	-5.96	0.478182829317541	0.550092205427806	0.0786435713455224	3.10768609675551
chr2	83905826	83982293	4	5	11.11	14.29	-3.18	0.734950008542243	0.753046624341019	0.135853156438639	3.86957116394486
chr2	83982293	84044115	3	5	8.33	14.29	-5.96	0.478182829317541	0.550092205427806	0.0786435713455224	3.10768609675551
chr2	84044115	84056243	3	5	8.33	14.29	-5.96	0.478182829317541	0.550092205427806	0.0786435713455224	3.10768609675551
chr2	84056243	84203165	2	5	5.56	14.29	-8.73	0.260319768157189	0.35795419025528	0.0318683371810072	2.38501193378822
chr2	84203165	84392986	2	4	5.56	11.43	-5.87	0.428987944539397	0.460828217935039	0.0390999346674532	3.47461285179933
chr2	84392986	84427251	2	4	5.56	11.43	-5.87	0.428987944539397	0.460828217935039	0.0390999346674532	3.47461285179933
chr2	84427251	84507540	2	5	5.56	14.29	-8.73	0.260319768157189	0.35795419025528	0.0318683371810072	2.38501193378822
chr2	84507540	84535082	3	5	8.33	14.29	-5.96	0.478182829317541	0.550092205427806	0.0786435713455224	3.10768609675551
chr2	84535082	84556528	3	5	8.33	14.29	-5.96	0.478182829317541	0.550092205427806	0.0786435713455224	3.10768609675551
chr2	84556528	85135599	3	4	8.33	11.43	-3.1	0.710101571843079	0.708023732626289	0.0959378536038272	4.55477786002335
chr2	85135599	85470193	3	3	8.33	8.57	-0.24	1	0.970109621724799	0.120772296973932	7.79194689799502
chr2	85470193	85760829	4	3	11.11	8.57	2.54	1	1.32796318548847	0.206420602069668	9.79975833589666
chr2	85760829	85892070	4	4	11.11	11.43	-0.32	1	0.969174743411851	0.164949539036862	5.69565612435485
chr2	85892070	85952033	4	4	11.11	11.43	-0.32	1	0.969174743411851	0.164949539036862	5.69565612435485
chr2	85952033	85960973	4	3	11.11	8.57	2.54	1	1.32796318548847	0.206420602069668	9.79975833589666
chr2	85960973	86062860	4	3	11.11	8.57	2.54	1	1.32796318548847	0.206420602069668	9.79975833589666
chr2	86062860	86103374	4	3	11.11	8.57	2.54	1	1.32796318548847	0.206420602069668	9.79975833589666
chr2	86103374	86248401	4	4	11.11	11.43	-0.32	1	0.969174743411851	0.164949539036862	5.69565612435485
chr2	86248401	86254528	4	4	11.11	11.43	-0.32	1	0.969174743411851	0.164949539036862	5.69565612435485
chr2	86254528	86865517	4	4	11.11	11.43	-0.32	1	0.969174743411851	0.164949539036862	5.69565612435485
chr2	86865517	87105542	4	4	11.11	11.43	-0.32	1	0.969174743411851	0.164949539036862	5.69565612435485
chr2	87105542	87799838	4	5	11.11	14.29	-3.18	0.734950008542243	0.753046624341019	0.135853156438639	3.86957116394486
chr2	87799838	87882066	4	6	11.11	17.14	-6.03	0.51407501566078	0.608461808286978	0.114326714584535	2.86405723890282
chr2	87882066	88393075	4	5	11.11	14.29	-3.18	0.734950008542243	0.753046624341019	0.135853156438639	3.86957116394486
chr2	88393075	88527061	4	5	11.11	14.29	-3.18	0.734950008542243	0.753046624341019	0.135853156438639	3.86957116394486
chr2	88527061	89078171	4	5	11.11	14.29	-3.18	0.734950008542243	0.753046624341019	0.135853156438639	3.86957116394486
chr2	89078171	89109686	4	5	11.11	14.29	-3.18	0.734950008542243	0.753046624341019	0.135853156438639	3.86957116394486
chr2	89109686	89124215	5	5	13.89	14.29	-0.399999999999999	1	0.968179492592826	0.200376836085313	4.6775096732263
chr2	89124215	89126253	5	6	13.89	17.14	-3.25	0.753054516155478	0.782312725137668	0.168995973303119	3.45418365248352
chr2	89126253	89132096	7	6	19.44	17.14	2.3	1	1.16413699583994	0.294095217073013	4.7546020430972
chr2	89132096	89133378	19	14	52.78	40	12.78	0.344216621786698	1.66421960723192	0.59217389492963	4.77657321285809
chr2	89133378	89134842	23	16	63.89	45.71	18.18	0.155401359597851	2.07861782504209	0.733968562965691	6.06675893444571
chr2	89134842	89136090	24	17	66.67	48.57	18.1	0.152789290753342	2.0948942955564	0.733297871726342	6.18124285378992
chr2	89136090	89136136	25	17	69.44	48.57	20.87	0.0935320748296183	2.37595450811105	0.822846129562207	7.14090776979227
chr2	89136136	89136152	26	17	72.22	48.57	23.65	0.0537112257288762	2.7124656794825	0.926568372455159	8.34399749952698
chr2	89136152	89136167	27	17	75	48.57	26.43	0.0287307726457845	3.12261377271574	1.04822138987703	9.89577058218538
chr2	89136167	89136180	27	18	75	51.43	23.57	0.0505391047024518	2.79056431577391	0.934443113203623	8.8292124469514
chr2	89136180	89144104	27	19	75	54.29	20.71	0.0849733132129791	2.49265115011748	0.831050835659429	7.88897235351949
chr2	89144104	89144968	28	25	77.78	71.43	6.34999999999999	0.593560964057642	1.39334861412982	0.419197945410857	4.77158826760363
chr2	89144968	89145847	30	30	83.33	85.71	-2.38	1	0.835474427383481	0.180572166286393	3.68930711591674
chr2	89145847	89146088	32	32	88.89	91.43	-2.54000000000001	1	0.753032923598829	0.10204333267454	4.84447768281624
chr2	89146088	89146771	33	32	91.67	91.43	0.239999999999995	1	1.03081134091018	0.128337630259943	8.28004455538215
chr2	89146771	89147617	34	32	94.44	91.43	3.00999999999999	0.673707396879656	1.58339756550205	0.169746163543161	20.1097924713853
chr2	89147617	89148677	34	33	94.44	94.29	0.149999999999991	1	1.02987729725617	0.0708191848991109	14.9770272983633
chr2	89148677	89153540	35	34	97.22	97.14	0.0799999999999983	1	1.02899822154068	0.0127514666942623	83.0322694367185
chr2	89153540	89157708	35	34	97.22	97.14	0.0799999999999983	1	1.02899822154068	0.0127514666942623	83.0322694367185
chr2	89157708	89358337	36	35	100	100	0	1	0	0	Inf
chr2	89358337	89377330	36	35	100	100	0	1	0	0	Inf
chr2	89377330	89388678	35	35	97.22	100	-2.78	1	0	0	40.1148850586182
chr2	89388678	89406043	34	35	94.44	100	-5.56	0.492957746478873	0	0	5.4538868131508
chr2	89406043	89413132	34	35	94.44	100	-5.56	0.492957746478873	0	0	5.4538868131508
chr2	89413132	89418269	34	34	94.44	97.14	-2.7	1	0.504735598101851	0.00824280434657438	10.1229777989011
chr2	89418269	89423512	30	31	83.33	88.57	-5.23999999999999	0.734950008542243	0.649134171982963	0.121994694060876	3.05535093123381
chr2	89423512	89428877	30	29	83.33	82.86	0.469999999999999	1	1.03400017376862	0.244954226999533	4.36576957639388
chr2	89428877	89431615	30	29	83.33	82.86	0.469999999999999	1	1.03400017376862	0.244954226999533	4.36576957639388
chr2	89431615	89444114	30	29	83.33	82.86	0.469999999999999	1	1.03400017376862	0.244954226999533	4.36576957639388
chr2	89444114	89449936	30	28	83.33	80	3.33	0.766806928088708	1.24607021415977	0.314844667802854	5.0909678207318
chr2	89449936	89464861	30	28	83.33	80	3.33	0.766806928088708	1.24607021415977	0.314844667802854	5.0909678207318
chr2	89464861	89468970	30	27	83.33	77.14	6.19	0.562762990166328	1.47327727552211	0.390279464925617	5.87210296417572
chr2	89468970	89469407	30	27	83.33	77.14	6.19	0.562762990166328	1.47327727552211	0.390279464925617	5.87210296417572
chr2	89469407	89477534	30	27	83.33	77.14	6.19	0.562762990166328	1.47327727552211	0.390279464925617	5.87210296417572
chr2	89477534	89499081	29	27	80.56	77.14	3.42	0.777546082716202	1.2239667217389	0.335759029384126	4.56392401591712
chr2	89499081	89548455	28	27	77.78	77.14	0.640000000000001	1	1.03651996752078	0.291987879276392	3.68092801987081
chr2	89548455	89569727	27	27	75	77.14	-2.14	1	0.890365018557743	0.256043291952532	3.04606567786479
chr2	89569727	89588831	26	27	72.22	77.14	-4.92	0.786084717925075	0.773210663375398	0.225971701007853	2.57012364336164
chr2	89588831	90262898	25	27	69.44	77.14	-7.7	0.593560964057642	0.677174199302713	0.200450607824805	2.20005890667179
chr2	90262898	90321410	24	27	66.67	77.14	-10.47	0.430427628876662	0.597000665680115	0.178504825221862	1.90489462276786
chr2	90321410	91618895	0	0	0	0	0	1	0	0	Inf
chr2	91618895	93300000	12	21	33.33	60	-26.67	0.0328994769313676	0.338798237328586	0.112903297374755	0.971517924115445
chr2	93300000	95327875	0	0	0	0	0	1	0	0	Inf
chr2	95327875	98709711	1	3	2.78	8.57	-5.79	0.357011635027557	0.309535223935198	0.00565262673830883	4.07954080023825
chr2	98709711	99036466	1	4	2.78	11.43	-8.65	0.198663754101507	0.225675982703581	0.00437921880343052	2.44042306854721
chr2	99036466	99065641	1	5	2.78	14.29	-11.51	0.106534077926351	0.175225708013224	0.00353117624243629	1.69041887822488
chr2	99065641	99224006	2	5	5.56	14.29	-8.73	0.260319768157189	0.35795419025528	0.0318683371810072	2.38501193378822
chr2	99224006	99248491	2	4	5.56	11.43	-5.87	0.428987944539397	0.460828217935039	0.0390999346674532	3.47461285179933
chr2	99248491	99982102	1	4	2.78	11.43	-8.65	0.198663754101507	0.225675982703581	0.00437921880343052	2.44042306854721
chr2	99982102	101282702	1	5	2.78	14.29	-11.51	0.106534077926351	0.175225708013224	0.00353117624243629	1.69041887822488
chr2	101282702	101348437	1	5	2.78	14.29	-11.51	0.106534077926351	0.175225708013224	0.00353117624243629	1.69041887822488
chr2	101348437	101983877	1	5	2.78	14.29	-11.51	0.106534077926351	0.175225708013224	0.00353117624243629	1.69041887822488
chr2	101983877	102776225	1	6	2.78	17.14	-14.36	0.0552721811827387	0.141466370800221	0.00292587469464103	1.26822587559097
chr2	102776225	102925233	1	5	2.78	14.29	-11.51	0.106534077926351	0.175225708013224	0.00353117624243629	1.69041887822488
chr2	102925233	103020347	1	6	2.78	17.14	-14.36	0.0552721811827387	0.141466370800221	0.00292587469464103	1.26822587559097
chr2	103020347	103087816	1	5	2.78	14.29	-11.51	0.106534077926351	0.175225708013224	0.00353117624243629	1.69041887822488
chr2	103087816	103177354	1	5	2.78	14.29	-11.51	0.106534077926351	0.175225708013224	0.00353117624243629	1.69041887822488
chr2	103177354	103179784	1	6	2.78	17.14	-14.36	0.0552721811827387	0.141466370800221	0.00292587469464103	1.26822587559097
chr2	103179784	103251525	1	6	2.78	17.14	-14.36	0.0552721811827387	0.141466370800221	0.00292587469464103	1.26822587559097
chr2	103251525	103331597	1	5	2.78	14.29	-11.51	0.106534077926351	0.175225708013224	0.00353117624243629	1.69041887822488
chr2	103331597	103474118	1	6	2.78	17.14	-14.36	0.0552721811827387	0.141466370800221	0.00292587469464103	1.26822587559097
chr2	103474118	104492357	1	6	2.78	17.14	-14.36	0.0552721811827387	0.141466370800221	0.00292587469464103	1.26822587559097
chr2	104492357	104525759	1	7	2.78	20	-17.22	0.0278104507843748	0.117307201939552	0.00247214376612191	0.999590863336378
chr2	104525759	104967885	1	8	2.78	22.86	-20.08	0.013589197542365	0.0991613430307793	0.00211939001646147	0.81433616247541
chr2	104967885	105729857	1	7	2.78	20	-17.22	0.0278104507843748	0.117307201939552	0.00247214376612191	0.999590863336378
chr2	105729857	106036592	2	7	5.56	20	-14.44	0.0846954637524141	0.239858442011533	0.022593624213122	1.39517578162037
chr2	106036592	106336164	2	7	5.56	20	-14.44	0.0846954637524141	0.239858442011533	0.022593624213122	1.39517578162037
chr2	106336164	106338435	2	7	5.56	20	-14.44	0.0846954637524141	0.239858442011533	0.022593624213122	1.39517578162037
chr2	106338435	106352668	3	7	8.33	20	-11.67	0.188678820790766	0.368742409047384	0.0562554549332934	1.80471469624657
chr2	106352668	106385691	3	8	8.33	22.86	-14.53	0.111330544961008	0.311841662123773	0.0485594545737697	1.46184375985804
chr2	106385691	106422541	3	8	8.33	22.86	-14.53	0.111330544961008	0.311841662123773	0.0485594545737697	1.46184375985804
chr2	106422541	106439354	3	8	8.33	22.86	-14.53	0.111330544961008	0.311841662123773	0.0485594545737697	1.46184375985804
chr2	106439354	106442592	2	8	5.56	22.86	-17.3	0.0457017048630323	0.202816794359618	0.0194526148801902	1.13271454048287
chr2	106442592	106477279	1	8	2.78	22.86	-20.08	0.013589197542365	0.0991613430307793	0.00211939001646147	0.81433616247541
chr2	106477279	106479017	1	8	2.78	22.86	-20.08	0.013589197542365	0.0991613430307793	0.00211939001646147	0.81433616247541
chr2	106479017	106535422	1	8	2.78	22.86	-20.08	0.013589197542365	0.0991613430307793	0.00211939001646147	0.81433616247541
chr2	106535422	108681733	1	8	2.78	22.86	-20.08	0.013589197542365	0.0991613430307793	0.00211939001646147	0.81433616247541
chr2	108681733	108742951	1	8	2.78	22.86	-20.08	0.013589197542365	0.0991613430307793	0.00211939001646147	0.81433616247541
chr2	108742951	108747611	1	8	2.78	22.86	-20.08	0.013589197542365	0.0991613430307793	0.00211939001646147	0.81433616247541
chr2	108747611	109102371	1	7	2.78	20	-17.22	0.0278104507843748	0.117307201939552	0.00247214376612191	0.999590863336378
chr2	109102371	109663461	1	7	2.78	20	-17.22	0.0278104507843748	0.117307201939552	0.00247214376612191	0.999590863336378
chr2	109663461	109721380	1	7	2.78	20	-17.22	0.0278104507843748	0.117307201939552	0.00247214376612191	0.999590863336378
chr2	109721380	109747786	2	7	5.56	20	-14.44	0.0846954637524141	0.239858442011533	0.022593624213122	1.39517578162037
chr2	109747786	109917621	2	8	5.56	22.86	-17.3	0.0457017048630323	0.202816794359618	0.0194526148801902	1.13271454048287
chr2	109917621	110019668	2	8	5.56	22.86	-17.3	0.0457017048630323	0.202816794359618	0.0194526148801902	1.13271454048287
chr2	110019668	111452744	2	8	5.56	22.86	-17.3	0.0457017048630323	0.202816794359618	0.0194526148801902	1.13271454048287
chr2	111452744	111657158	2	8	5.56	22.86	-17.3	0.0457017048630323	0.202816794359618	0.0194526148801902	1.13271454048287
chr2	111657158	111706155	2	7	5.56	20	-14.44	0.0846954637524141	0.239858442011533	0.022593624213122	1.39517578162037
chr2	111706155	111873449	2	7	5.56	20	-14.44	0.0846954637524141	0.239858442011533	0.022593624213122	1.39517578162037
chr2	111873449	112665100	2	8	5.56	22.86	-17.3	0.0457017048630323	0.202816794359618	0.0194526148801902	1.13271454048287
chr2	112665100	113555690	2	9	5.56	25.71	-20.15	0.0238254248303737	0.173955432448202	0.0169016721247403	0.942267239208023
chr2	113555690	114809064	2	9	5.56	25.71	-20.15	0.0238254248303737	0.173955432448202	0.0169016721247403	0.942267239208023
chr2	114809064	114813480	2	8	5.56	22.86	-17.3	0.0457017048630323	0.202816794359618	0.0194526148801902	1.13271454048287
chr2	114813480	114876397	1	8	2.78	22.86	-20.08	0.013589197542365	0.0991613430307793	0.00211939001646147	0.81433616247541
chr2	114876397	117432222	1	7	2.78	20	-17.22	0.0278104507843748	0.117307201939552	0.00247214376612191	0.999590863336378
chr2	117432222	117516132	2	7	5.56	20	-14.44	0.0846954637524141	0.239858442011533	0.022593624213122	1.39517578162037
chr2	117516132	117520292	1	7	2.78	20	-17.22	0.0278104507843748	0.117307201939552	0.00247214376612191	0.999590863336378
chr2	117520292	117577601	1	8	2.78	22.86	-20.08	0.013589197542365	0.0991613430307793	0.00211939001646147	0.81433616247541
chr2	117577601	117703760	1	9	2.78	25.71	-22.93	0.00645308480443887	0.085031353773345	0.00183728326403157	0.679180871513247
chr2	117703760	117721854	1	8	2.78	22.86	-20.08	0.013589197542365	0.0991613430307793	0.00211939001646147	0.81433616247541
chr2	117721854	117727405	1	8	2.78	22.86	-20.08	0.013589197542365	0.0991613430307793	0.00211939001646147	0.81433616247541
chr2	117727405	118370502	1	7	2.78	20	-17.22	0.0278104507843748	0.117307201939552	0.00247214376612191	0.999590863336378
chr2	118370502	118481841	1	8	2.78	22.86	-20.08	0.013589197542365	0.0991613430307793	0.00211939001646147	0.81433616247541
chr2	118481841	119462992	1	7	2.78	20	-17.22	0.0278104507843748	0.117307201939552	0.00247214376612191	0.999590863336378
chr2	119462992	120183034	1	7	2.78	20	-17.22	0.0278104507843748	0.117307201939552	0.00247214376612191	0.999590863336378
chr2	120183034	120487339	1	6	2.78	17.14	-14.36	0.0552721811827387	0.141466370800221	0.00292587469464103	1.26822587559097
chr2	120487339	121218344	1	5	2.78	14.29	-11.51	0.106534077926351	0.175225708013224	0.00353117624243629	1.69041887822488
chr2	121218344	121883450	1	6	2.78	17.14	-14.36	0.0552721811827387	0.141466370800221	0.00292587469464103	1.26822587559097
chr2	121883450	122783122	1	5	2.78	14.29	-11.51	0.106534077926351	0.175225708013224	0.00353117624243629	1.69041887822488
chr2	122783122	122946444	1	5	2.78	14.29	-11.51	0.106534077926351	0.175225708013224	0.00353117624243629	1.69041887822488
chr2	122946444	124741959	1	4	2.78	11.43	-8.65	0.198663754101507	0.225675982703581	0.00437921880343052	2.44042306854721
chr2	124741959	127271389	1	4	2.78	11.43	-8.65	0.198663754101507	0.225675982703581	0.00437921880343052	2.44042306854721
chr2	127271389	127442189	1	5	2.78	14.29	-11.51	0.106534077926351	0.175225708013224	0.00353117624243629	1.69041887822488
chr2	127442189	127495763	1	6	2.78	17.14	-14.36	0.0552721811827387	0.141466370800221	0.00292587469464103	1.26822587559097
chr2	127495763	127524060	2	6	5.56	17.14	-11.58	0.151388237577012	0.289141503289744	0.0265872184557245	1.77807878564237
chr2	127524060	127524514	4	6	11.11	17.14	-6.03	0.51407501566078	0.608461808286978	0.114326714584535	2.86405723890282
chr2	127524514	127524985	5	7	13.89	20	-6.11	0.541386958574459	0.649161371542554	0.144770676102969	2.69096905849812
chr2	127524985	127533039	6	7	16.67	20	-3.33	0.766806928088708	0.802522994801141	0.196426305412446	3.17616940117966
chr2	127533039	127563184	7	7	19.44	20	-0.559999999999999	1	0.965982865371864	0.252463374935175	3.69539230315072
chr2	127563184	127568334	7	6	19.44	17.14	2.3	1	1.16413699583994	0.294095217073013	4.7546020430972
chr2	127568334	127583043	6	6	16.67	17.14	-0.469999999999999	1	0.967117825865835	0.229054690702664	4.08239536116235
chr2	127583043	127601207	4	6	11.11	17.14	-6.03	0.51407501566078	0.608461808286978	0.114326714584535	2.86405723890282
chr2	127601207	127603366	3	5	8.33	14.29	-5.96	0.478182829317541	0.550092205427806	0.0786435713455224	3.10768609675551
chr2	127603366	127635837	2	5	5.56	14.29	-8.73	0.260319768157189	0.35795419025528	0.0318683371810072	2.38501193378822
chr2	127635837	127964966	1	5	2.78	14.29	-11.51	0.106534077926351	0.175225708013224	0.00353117624243629	1.69041887822488
chr2	127964966	130640466	1	4	2.78	11.43	-8.65	0.198663754101507	0.225675982703581	0.00437921880343052	2.44042306854721
chr2	130640466	130662445	1	5	2.78	14.29	-11.51	0.106534077926351	0.175225708013224	0.00353117624243629	1.69041887822488
chr2	130662445	130767658	2	5	5.56	14.29	-8.73	0.260319768157189	0.35795419025528	0.0318683371810072	2.38501193378822
chr2	130767658	130928303	2	4	5.56	11.43	-5.87	0.428987944539397	0.460828217935039	0.0390999346674532	3.47461285179933
chr2	130928303	133158059	1	4	2.78	11.43	-8.65	0.198663754101507	0.225675982703581	0.00437921880343052	2.44042306854721
chr2	133158059	133232232	2	4	5.56	11.43	-5.87	0.428987944539397	0.460828217935039	0.0390999346674532	3.47461285179933
chr2	133232232	133548771	1	4	2.78	11.43	-8.65	0.198663754101507	0.225675982703581	0.00437921880343052	2.44042306854721
chr2	133548771	134451621	1	4	2.78	11.43	-8.65	0.198663754101507	0.225675982703581	0.00437921880343052	2.44042306854721
chr2	134451621	134650117	1	3	2.78	8.57	-5.79	0.357011635027557	0.309535223935198	0.00565262673830883	4.07954080023825
chr2	134650117	134716889	1	3	2.78	8.57	-5.79	0.357011635027557	0.309535223935198	0.00565262673830883	4.07954080023825
chr2	134716889	134727285	1	4	2.78	11.43	-8.65	0.198663754101507	0.225675982703581	0.00437921880343052	2.44042306854721
chr2	134727285	134734811	1	5	2.78	14.29	-11.51	0.106534077926351	0.175225708013224	0.00353117624243629	1.69041887822488
chr2	134734811	134788919	1	5	2.78	14.29	-11.51	0.106534077926351	0.175225708013224	0.00353117624243629	1.69041887822488
chr2	134788919	134795279	1	4	2.78	11.43	-8.65	0.198663754101507	0.225675982703581	0.00437921880343052	2.44042306854721
chr2	134795279	134901380	1	3	2.78	8.57	-5.79	0.357011635027557	0.309535223935198	0.00565262673830883	4.07954080023825
chr2	134901380	134982033	1	3	2.78	8.57	-5.79	0.357011635027557	0.309535223935198	0.00565262673830883	4.07954080023825
chr2	134982033	136831016	1	3	2.78	8.57	-5.79	0.357011635027557	0.309535223935198	0.00565262673830883	4.07954080023825
chr2	136831016	137993510	1	3	2.78	8.57	-5.79	0.357011635027557	0.309535223935198	0.00565262673830883	4.07954080023825
chr2	137993510	138362570	1	3	2.78	8.57	-5.79	0.357011635027557	0.309535223935198	0.00565262673830883	4.07954080023825
chr2	138362570	138433733	1	4	2.78	11.43	-8.65	0.198663754101507	0.225675982703581	0.00437921880343052	2.44042306854721
chr2	138433733	139389946	1	3	2.78	8.57	-5.79	0.357011635027557	0.309535223935198	0.00565262673830883	4.07954080023825
chr2	139389946	140799891	2	3	5.56	8.57	-3.01	0.673707396879656	0.631553326711683	0.0497270173932884	5.89114934397757
chr2	140799891	140906992	2	3	5.56	8.57	-3.01	0.673707396879656	0.631553326711683	0.0497270173932884	5.89114934397757
chr2	140906992	141129264	2	3	5.56	8.57	-3.01	0.673707396879656	0.631553326711683	0.0497270173932884	5.89114934397757
chr2	141129264	141737406	1	3	2.78	8.57	-5.79	0.357011635027557	0.309535223935198	0.00565262673830883	4.07954080023825
chr2	141737406	141795864	1	4	2.78	11.43	-8.65	0.198663754101507	0.225675982703581	0.00437921880343052	2.44042306854721
chr2	141795864	147710142	1	3	2.78	8.57	-5.79	0.357011635027557	0.309535223935198	0.00565262673830883	4.07954080023825
chr2	147710142	148322951	1	3	2.78	8.57	-5.79	0.357011635027557	0.309535223935198	0.00565262673830883	4.07954080023825
chr2	148322951	148461553	1	4	2.78	11.43	-8.65	0.198663754101507	0.225675982703581	0.00437921880343052	2.44042306854721
chr2	148461553	151617575	1	3	2.78	8.57	-5.79	0.357011635027557	0.309535223935198	0.00565262673830883	4.07954080023825
chr2	151617575	151718955	2	3	5.56	8.57	-3.01	0.673707396879656	0.631553326711683	0.0497270173932884	5.89114934397757
chr2	151718955	151868888	1	3	2.78	8.57	-5.79	0.357011635027557	0.309535223935198	0.00565262673830883	4.07954080023825
chr2	151868888	153388125	1	3	2.78	8.57	-5.79	0.357011635027557	0.309535223935198	0.00565262673830883	4.07954080023825
chr2	153388125	153843159	1	2	2.78	5.71	-2.93	0.614206981016534	0.476293222585017	0.00777852251929019	9.55257413461097
chr2	153843159	156154583	1	3	2.78	8.57	-5.79	0.357011635027557	0.309535223935198	0.00565262673830883	4.07954080023825
chr2	156154583	156540803	1	4	2.78	11.43	-8.65	0.198663754101507	0.225675982703581	0.00437921880343052	2.44042306854721
chr2	156540803	161078357	1	4	2.78	11.43	-8.65	0.198663754101507	0.225675982703581	0.00437921880343052	2.44042306854721
chr2	161078357	161098138	1	4	2.78	11.43	-8.65	0.198663754101507	0.225675982703581	0.00437921880343052	2.44042306854721
chr2	161098138	161217128	2	4	5.56	11.43	-5.87	0.428987944539397	0.460828217935039	0.0390999346674532	3.47461285179933
chr2	161217128	161269524	2	4	5.56	11.43	-5.87	0.428987944539397	0.460828217935039	0.0390999346674532	3.47461285179933
chr2	161269524	161814986	1	4	2.78	11.43	-8.65	0.198663754101507	0.225675982703581	0.00437921880343052	2.44042306854721
chr2	161814986	161957605	1	4	2.78	11.43	-8.65	0.198663754101507	0.225675982703581	0.00437921880343052	2.44042306854721
chr2	161957605	162814812	1	4	2.78	11.43	-8.65	0.198663754101507	0.225675982703581	0.00437921880343052	2.44042306854721
chr2	162814812	162957511	2	4	5.56	11.43	-5.87	0.428987944539397	0.460828217935039	0.0390999346674532	3.47461285179933
chr2	162957511	167732553	1	4	2.78	11.43	-8.65	0.198663754101507	0.225675982703581	0.00437921880343052	2.44042306854721
chr2	167732553	167746668	2	4	5.56	11.43	-5.87	0.428987944539397	0.460828217935039	0.0390999346674532	3.47461285179933
chr2	167746668	167813809	2	5	5.56	14.29	-8.73	0.260319768157189	0.35795419025528	0.0318683371810072	2.38501193378822
chr2	167813809	168954795	1	5	2.78	14.29	-11.51	0.106534077926351	0.175225708013224	0.00353117624243629	1.69041887822488
chr2	168954795	169069608	1	6	2.78	17.14	-14.36	0.0552721811827387	0.141466370800221	0.00292587469464103	1.26822587559097
chr2	169069608	169946431	1	5	2.78	14.29	-11.51	0.106534077926351	0.175225708013224	0.00353117624243629	1.69041887822488
chr2	169946431	169958358	2	5	5.56	14.29	-8.73	0.260319768157189	0.35795419025528	0.0318683371810072	2.38501193378822
chr2	169958358	169987774	2	7	5.56	20	-14.44	0.0846954637524141	0.239858442011533	0.022593624213122	1.39517578162037
chr2	169987774	170037073	2	7	5.56	20	-14.44	0.0846954637524141	0.239858442011533	0.022593624213122	1.39517578162037
chr2	170037073	170047939	2	6	5.56	17.14	-11.58	0.151388237577012	0.289141503289744	0.0265872184557245	1.77807878564237
chr2	170047939	170050909	2	5	5.56	14.29	-8.73	0.260319768157189	0.35795419025528	0.0318683371810072	2.38501193378822
chr2	170050909	170090198	2	5	5.56	14.29	-8.73	0.260319768157189	0.35795419025528	0.0318683371810072	2.38501193378822
chr2	170090198	175846091	2	5	5.56	14.29	-8.73	0.260319768157189	0.35795419025528	0.0318683371810072	2.38501193378822
chr2	175846091	178350518	2	4	5.56	11.43	-5.87	0.428987944539397	0.460828217935039	0.0390999346674532	3.47461285179933
chr2	178350518	178470255	2	5	5.56	14.29	-8.73	0.260319768157189	0.35795419025528	0.0318683371810072	2.38501193378822
chr2	178470255	180926408	2	4	5.56	11.43	-5.87	0.428987944539397	0.460828217935039	0.0390999346674532	3.47461285179933
chr2	180926408	180989295	2	5	5.56	14.29	-8.73	0.260319768157189	0.35795419025528	0.0318683371810072	2.38501193378822
chr2	180989295	181312092	2	4	5.56	11.43	-5.87	0.428987944539397	0.460828217935039	0.0390999346674532	3.47461285179933
chr2	181312092	182134971	2	4	5.56	11.43	-5.87	0.428987944539397	0.460828217935039	0.0390999346674532	3.47461285179933
chr2	182134971	182263400	2	5	5.56	14.29	-8.73	0.260319768157189	0.35795419025528	0.0318683371810072	2.38501193378822
chr2	182263400	185751894	2	4	5.56	11.43	-5.87	0.428987944539397	0.460828217935039	0.0390999346674532	3.47461285179933
chr2	185751894	186217716	2	5	5.56	14.29	-8.73	0.260319768157189	0.35795419025528	0.0318683371810072	2.38501193378822
chr2	186217716	188141093	2	5	5.56	14.29	-8.73	0.260319768157189	0.35795419025528	0.0318683371810072	2.38501193378822
chr2	188141093	188340556	2	6	5.56	17.14	-11.58	0.151388237577012	0.289141503289744	0.0265872184557245	1.77807878564237
chr2	188340556	188403424	2	5	5.56	14.29	-8.73	0.260319768157189	0.35795419025528	0.0318683371810072	2.38501193378822
chr2	188403424	188413631	2	5	5.56	14.29	-8.73	0.260319768157189	0.35795419025528	0.0318683371810072	2.38501193378822
chr2	188413631	188500219	2	5	5.56	14.29	-8.73	0.260319768157189	0.35795419025528	0.0318683371810072	2.38501193378822
chr2	188500219	189163988	2	5	5.56	14.29	-8.73	0.260319768157189	0.35795419025528	0.0318683371810072	2.38501193378822
chr2	189163988	189424683	2	5	5.56	14.29	-8.73	0.260319768157189	0.35795419025528	0.0318683371810072	2.38501193378822
chr2	189424683	189991499	2	5	5.56	14.29	-8.73	0.260319768157189	0.35795419025528	0.0318683371810072	2.38501193378822
chr2	189991499	189997204	2	4	5.56	11.43	-5.87	0.428987944539397	0.460828217935039	0.0390999346674532	3.47461285179933
chr2	189997204	190170365	2	4	5.56	11.43	-5.87	0.428987944539397	0.460828217935039	0.0390999346674532	3.47461285179933
chr2	190170365	190436056	2	5	5.56	14.29	-8.73	0.260319768157189	0.35795419025528	0.0318683371810072	2.38501193378822
chr2	190436056	190486731	3	5	8.33	14.29	-5.96	0.478182829317541	0.550092205427806	0.0786435713455224	3.10768609675551
chr2	190486731	191930248	2	5	5.56	14.29	-8.73	0.260319768157189	0.35795419025528	0.0318683371810072	2.38501193378822
chr2	191930248	192007869	2	5	5.56	14.29	-8.73	0.260319768157189	0.35795419025528	0.0318683371810072	2.38501193378822
chr2	192007869	192133934	2	5	5.56	14.29	-8.73	0.260319768157189	0.35795419025528	0.0318683371810072	2.38501193378822
chr2	192133934	192208409	3	5	8.33	14.29	-5.96	0.478182829317541	0.550092205427806	0.0786435713455224	3.10768609675551
chr2	192208409	192447865	2	5	5.56	14.29	-8.73	0.260319768157189	0.35795419025528	0.0318683371810072	2.38501193378822
chr2	192447865	192533361	2	5	5.56	14.29	-8.73	0.260319768157189	0.35795419025528	0.0318683371810072	2.38501193378822
chr2	192533361	192874043	2	5	5.56	14.29	-8.73	0.260319768157189	0.35795419025528	0.0318683371810072	2.38501193378822
chr2	192874043	192979793	2	5	5.56	14.29	-8.73	0.260319768157189	0.35795419025528	0.0318683371810072	2.38501193378822
chr2	192979793	193381748	2	5	5.56	14.29	-8.73	0.260319768157189	0.35795419025528	0.0318683371810072	2.38501193378822
chr2	193381748	193528318	2	5	5.56	14.29	-8.73	0.260319768157189	0.35795419025528	0.0318683371810072	2.38501193378822
chr2	193528318	193709915	3	5	8.33	14.29	-5.96	0.478182829317541	0.550092205427806	0.0786435713455224	3.10768609675551
chr2	193709915	193741350	2	5	5.56	14.29	-8.73	0.260319768157189	0.35795419025528	0.0318683371810072	2.38501193378822
chr2	193741350	193890562	2	5	5.56	14.29	-8.73	0.260319768157189	0.35795419025528	0.0318683371810072	2.38501193378822
chr2	193890562	194411821	2	5	5.56	14.29	-8.73	0.260319768157189	0.35795419025528	0.0318683371810072	2.38501193378822
chr2	194411821	195444597	1	5	2.78	14.29	-11.51	0.106534077926351	0.175225708013224	0.00353117624243629	1.69041887822488
chr2	195444597	195536292	1	5	2.78	14.29	-11.51	0.106534077926351	0.175225708013224	0.00353117624243629	1.69041887822488
chr2	195536292	196326105	1	5	2.78	14.29	-11.51	0.106534077926351	0.175225708013224	0.00353117624243629	1.69041887822488
chr2	196326105	196328198	2	5	5.56	14.29	-8.73	0.260319768157189	0.35795419025528	0.0318683371810072	2.38501193378822
chr2	196328198	196415148	2	5	5.56	14.29	-8.73	0.260319768157189	0.35795419025528	0.0318683371810072	2.38501193378822
chr2	196415148	196425784	1	5	2.78	14.29	-11.51	0.106534077926351	0.175225708013224	0.00353117624243629	1.69041887822488
chr2	196425784	197076640	1	5	2.78	14.29	-11.51	0.106534077926351	0.175225708013224	0.00353117624243629	1.69041887822488
chr2	197076640	197124984	1	5	2.78	14.29	-11.51	0.106534077926351	0.175225708013224	0.00353117624243629	1.69041887822488
chr2	197124984	197766218	1	5	2.78	14.29	-11.51	0.106534077926351	0.175225708013224	0.00353117624243629	1.69041887822488
chr2	197766218	197855450	1	5	2.78	14.29	-11.51	0.106534077926351	0.175225708013224	0.00353117624243629	1.69041887822488
chr2	197855450	198143936	1	5	2.78	14.29	-11.51	0.106534077926351	0.175225708013224	0.00353117624243629	1.69041887822488
chr2	198143936	198808499	1	5	2.78	14.29	-11.51	0.106534077926351	0.175225708013224	0.00353117624243629	1.69041887822488
chr2	198808499	198958678	2	5	5.56	14.29	-8.73	0.260319768157189	0.35795419025528	0.0318683371810072	2.38501193378822
chr2	198958678	198967504	2	5	5.56	14.29	-8.73	0.260319768157189	0.35795419025528	0.0318683371810072	2.38501193378822
chr2	198967504	199509528	1	5	2.78	14.29	-11.51	0.106534077926351	0.175225708013224	0.00353117624243629	1.69041887822488
chr2	199509528	199640361	1	6	2.78	17.14	-14.36	0.0552721811827387	0.141466370800221	0.00292587469464103	1.26822587559097
chr2	199640361	202646461	1	5	2.78	14.29	-11.51	0.106534077926351	0.175225708013224	0.00353117624243629	1.69041887822488
chr2	202646461	206403083	1	4	2.78	11.43	-8.65	0.198663754101507	0.225675982703581	0.00437921880343052	2.44042306854721
chr2	206403083	206518588	1	3	2.78	8.57	-5.79	0.357011635027557	0.309535223935198	0.00565262673830883	4.07954080023825
chr2	206518588	207983186	1	4	2.78	11.43	-8.65	0.198663754101507	0.225675982703581	0.00437921880343052	2.44042306854721
chr2	207983186	208097060	1	5	2.78	14.29	-11.51	0.106534077926351	0.175225708013224	0.00353117624243629	1.69041887822488
chr2	208097060	210121603	1	4	2.78	11.43	-8.65	0.198663754101507	0.225675982703581	0.00437921880343052	2.44042306854721
chr2	210121603	210234551	2	4	5.56	11.43	-5.87	0.428987944539397	0.460828217935039	0.0390999346674532	3.47461285179933
chr2	210234551	210503932	1	4	2.78	11.43	-8.65	0.198663754101507	0.225675982703581	0.00437921880343052	2.44042306854721
chr2	210503932	210672718	1	5	2.78	14.29	-11.51	0.106534077926351	0.175225708013224	0.00353117624243629	1.69041887822488
chr2	210672718	210731677	1	4	2.78	11.43	-8.65	0.198663754101507	0.225675982703581	0.00437921880343052	2.44042306854721
chr2	210731677	210838701	1	5	2.78	14.29	-11.51	0.106534077926351	0.175225708013224	0.00353117624243629	1.69041887822488
chr2	210838701	211231610	1	4	2.78	11.43	-8.65	0.198663754101507	0.225675982703581	0.00437921880343052	2.44042306854721
chr2	211231610	211340633	2	4	5.56	11.43	-5.87	0.428987944539397	0.460828217935039	0.0390999346674532	3.47461285179933
chr2	211340633	211376547	3	4	8.33	11.43	-3.1	0.710101571843079	0.708023732626289	0.0959378536038272	4.55477786002335
chr2	211376547	212134040	2	4	5.56	11.43	-5.87	0.428987944539397	0.460828217935039	0.0390999346674532	3.47461285179933
chr2	212134040	212340027	2	3	5.56	8.57	-3.01	0.673707396879656	0.631553326711683	0.0497270173932884	5.89114934397757
chr2	212340027	212346715	1	3	2.78	8.57	-5.79	0.357011635027557	0.309535223935198	0.00565262673830883	4.07954080023825
chr2	212346715	212470238	1	3	2.78	8.57	-5.79	0.357011635027557	0.309535223935198	0.00565262673830883	4.07954080023825
chr2	212470238	215472374	0	3	0	8.57	-8.57	0.114513165952235	0	0	2.31044002532908
chr2	215472374	215510056	1	3	2.78	8.57	-5.79	0.357011635027557	0.309535223935198	0.00565262673830883	4.07954080023825
chr2	215510056	215522175	2	3	5.56	8.57	-3.01	0.673707396879656	0.631553326711683	0.0497270173932884	5.89114934397757
chr2	215522175	216130274	2	3	5.56	8.57	-3.01	0.673707396879656	0.631553326711683	0.0497270173932884	5.89114934397757
chr2	216130274	216248382	2	3	5.56	8.57	-3.01	0.673707396879656	0.631553326711683	0.0497270173932884	5.89114934397757
chr2	216248382	216632946	2	3	5.56	8.57	-3.01	0.673707396879656	0.631553326711683	0.0497270173932884	5.89114934397757
chr2	216632946	217892249	1	3	2.78	8.57	-5.79	0.357011635027557	0.309535223935198	0.00565262673830883	4.07954080023825
chr2	217892249	217951617	1	4	2.78	11.43	-8.65	0.198663754101507	0.225675982703581	0.00437921880343052	2.44042306854721
chr2	217951617	218694098	1	3	2.78	8.57	-5.79	0.357011635027557	0.309535223935198	0.00565262673830883	4.07954080023825
chr2	218694098	218771432	1	4	2.78	11.43	-8.65	0.198663754101507	0.225675982703581	0.00437921880343052	2.44042306854721
chr2	218771432	218894844	1	4	2.78	11.43	-8.65	0.198663754101507	0.225675982703581	0.00437921880343052	2.44042306854721
chr2	218894844	218931790	2	4	5.56	11.43	-5.87	0.428987944539397	0.460828217935039	0.0390999346674532	3.47461285179933
chr2	218931790	219073900	2	3	5.56	8.57	-3.01	0.673707396879656	0.631553326711683	0.0497270173932884	5.89114934397757
chr2	219073900	219822051	1	3	2.78	8.57	-5.79	0.357011635027557	0.309535223935198	0.00565262673830883	4.07954080023825
chr2	219822051	219893282	1	2	2.78	5.71	-2.93	0.614206981016534	0.476293222585017	0.00777852251929019	9.55257413461097
chr2	219893282	220049338	2	2	5.56	5.71	-0.15	1	0.970989459292116	0.0667689241715733	14.12046751773
chr2	220049338	220603906	1	2	2.78	5.71	-2.93	0.614206981016534	0.476293222585017	0.00777852251929019	9.55257413461097
chr2	220603906	220723450	1	3	2.78	8.57	-5.79	0.357011635027557	0.309535223935198	0.00565262673830883	4.07954080023825
chr2	220723450	220791921	1	3	2.78	8.57	-5.79	0.357011635027557	0.309535223935198	0.00565262673830883	4.07954080023825
chr2	220791921	220923655	2	3	5.56	8.57	-3.01	0.673707396879656	0.631553326711683	0.0497270173932884	5.89114934397757
chr2	220923655	220926859	2	3	5.56	8.57	-3.01	0.673707396879656	0.631553326711683	0.0497270173932884	5.89114934397757
chr2	220926859	221037763	1	3	2.78	8.57	-5.79	0.357011635027557	0.309535223935198	0.00565262673830883	4.07954080023825
chr2	221037763	222969587	1	2	2.78	5.71	-2.93	0.614206981016534	0.476293222585017	0.00777852251929019	9.55257413461097
chr2	222969587	224263027	1	2	2.78	5.71	-2.93	0.614206981016534	0.476293222585017	0.00777852251929019	9.55257413461097
chr2	224263027	224341489	1	3	2.78	8.57	-5.79	0.357011635027557	0.309535223935198	0.00565262673830883	4.07954080023825
chr2	224341489	224686332	1	2	2.78	5.71	-2.93	0.614206981016534	0.476293222585017	0.00777852251929019	9.55257413461097
chr2	224686332	226632179	2	2	5.56	5.71	-0.15	1	0.970989459292116	0.0667689241715733	14.12046751773
chr2	226632179	227664626	2	2	5.56	5.71	-0.15	1	0.970989459292116	0.0667689241715733	14.12046751773
chr2	227664626	227927968	2	2	5.56	5.71	-0.15	1	0.970989459292116	0.0667689241715733	14.12046751773
chr2	227927968	230518428	2	2	5.56	5.71	-0.15	1	0.970989459292116	0.0667689241715733	14.12046751773
chr2	230518428	231087617	2	1	5.56	2.86	2.7	1	1.98123533145014	0.0987851618234858	121.317934765198
chr2	231087617	232130364	3	1	8.33	2.86	5.47	0.614206981016534	3.04590627209325	0.231100354169514	166.793577353391
chr2	232130364	232543356	4	1	11.11	2.86	8.25	0.357011635027557	4.17394926034984	0.385996925369264	215.088023213298
chr2	232543356	233418780	4	1	11.11	2.86	8.25	0.357011635027557	4.17394926034984	0.385996925369264	215.088023213298
chr2	233418780	233532125	4	1	11.11	2.86	8.25	0.357011635027557	4.17394926034984	0.385996925369264	215.088023213298
chr2	233532125	235532268	4	1	11.11	2.86	8.25	0.357011635027557	4.17394926034984	0.385996925369264	215.088023213298
chr2	235532268	235626330	4	2	11.11	5.71	5.4	0.673707396879656	2.04215494105879	0.270856827605303	24.0587693564094
chr2	235626330	236669100	4	1	11.11	2.86	8.25	0.357011635027557	4.17394926034984	0.385996925369264	215.088023213298
chr2	236669100	236820954	4	2	11.11	5.71	5.4	0.673707396879656	2.04215494105879	0.270856827605303	24.0587693564094
chr2	236820954	237672371	4	1	11.11	2.86	8.25	0.357011635027557	4.17394926034984	0.385996925369264	215.088023213298
chr2	237672371	237760083	4	2	11.11	5.71	5.4	0.673707396879656	2.04215494105879	0.270856827605303	24.0587693564094
chr2	237760083	237774140	4	1	11.11	2.86	8.25	0.357011635027557	4.17394926034984	0.385996925369264	215.088023213298
chr2	237774140	237801762	4	2	11.11	5.71	5.4	0.673707396879656	2.04215494105879	0.270856827605303	24.0587693564094
chr2	237801762	238213810	4	1	11.11	2.86	8.25	0.357011635027557	4.17394926034984	0.385996925369264	215.088023213298
chr2	238213810	240749966	5	1	13.89	2.86	11.03	0.198663754101507	5.37040245249216	0.55675571014113	266.470934834748
chr2	240749966	240902135	5	1	13.89	2.86	11.03	0.198663754101507	5.37040245249216	0.55675571014113	266.470934834748
chr2	240902135	243199373	5	1	13.89	2.86	11.03	0.198663754101507	5.37040245249216	0.55675571014113	266.470934834748
chr3	0	180330	1	5	2.78	14.29	-11.51	0.106534077926351	0.175225708013224	0.00353117624243629	1.69041887822488
chr3	180330	203743	1	4	2.78	11.43	-8.65	0.198663754101507	0.225675982703581	0.00437921880343052	2.44042306854721
chr3	203743	365505	1	3	2.78	8.57	-5.79	0.357011635027557	0.309535223935198	0.00565262673830883	4.07954080023825
chr3	365505	414909	1	3	2.78	8.57	-5.79	0.357011635027557	0.309535223935198	0.00565262673830883	4.07954080023825
chr3	414909	646051	1	3	2.78	8.57	-5.79	0.357011635027557	0.309535223935198	0.00565262673830883	4.07954080023825
chr3	646051	2035062	1	3	2.78	8.57	-5.79	0.357011635027557	0.309535223935198	0.00565262673830883	4.07954080023825
chr3	2035062	2621070	1	3	2.78	8.57	-5.79	0.357011635027557	0.309535223935198	0.00565262673830883	4.07954080023825
chr3	2621070	2991486	1	2	2.78	5.71	-2.93	0.614206981016534	0.476293222585017	0.00777852251929019	9.55257413461097
chr3	2991486	3205368	1	2	2.78	5.71	-2.93	0.614206981016534	0.476293222585017	0.00777852251929019	9.55257413461097
chr3	3205368	3277641	1	3	2.78	8.57	-5.79	0.357011635027557	0.309535223935198	0.00565262673830883	4.07954080023825
chr3	3277641	3939065	1	2	2.78	5.71	-2.93	0.614206981016534	0.476293222585017	0.00777852251929019	9.55257413461097
chr3	3939065	6693131	1	2	2.78	5.71	-2.93	0.614206981016534	0.476293222585017	0.00777852251929019	9.55257413461097
chr3	6693131	7058974	1	2	2.78	5.71	-2.93	0.614206981016534	0.476293222585017	0.00777852251929019	9.55257413461097
chr3	7058974	7199663	1	2	2.78	5.71	-2.93	0.614206981016534	0.476293222585017	0.00777852251929019	9.55257413461097
chr3	7199663	7259062	1	2	2.78	5.71	-2.93	0.614206981016534	0.476293222585017	0.00777852251929019	9.55257413461097
chr3	7259062	7518497	1	2	2.78	5.71	-2.93	0.614206981016534	0.476293222585017	0.00777852251929019	9.55257413461097
chr3	7518497	7528274	1	2	2.78	5.71	-2.93	0.614206981016534	0.476293222585017	0.00777852251929019	9.55257413461097
chr3	7528274	7538721	0	2	0	5.71	-5.71	0.23943661971831	0	0	5.15089165288386
chr3	7538721	7602635	0	2	0	5.71	-5.71	0.23943661971831	0	0	5.15089165288386
chr3	7602635	7603314	1	2	2.78	5.71	-2.93	0.614206981016534	0.476293222585017	0.00777852251929019	9.55257413461097
chr3	7603314	7624957	1	2	2.78	5.71	-2.93	0.614206981016534	0.476293222585017	0.00777852251929019	9.55257413461097
chr3	7624957	7883401	1	2	2.78	5.71	-2.93	0.614206981016534	0.476293222585017	0.00777852251929019	9.55257413461097
chr3	7883401	8098670	1	2	2.78	5.71	-2.93	0.614206981016534	0.476293222585017	0.00777852251929019	9.55257413461097
chr3	8098670	8153320	1	3	2.78	8.57	-5.79	0.357011635027557	0.309535223935198	0.00565262673830883	4.07954080023825
chr3	8153320	8172803	2	3	5.56	8.57	-3.01	0.673707396879656	0.631553326711683	0.0497270173932884	5.89114934397757
chr3	8172803	8173027	2	3	5.56	8.57	-3.01	0.673707396879656	0.631553326711683	0.0497270173932884	5.89114934397757
chr3	8173027	8197751	3	3	8.33	8.57	-0.24	1	0.970109621724799	0.120772296973932	7.79194689799502
chr3	8197751	8240383	3	2	8.33	5.71	2.62	1	1.49154381095433	0.159897432906642	18.9412075903382
chr3	8240383	8265050	2	2	5.56	5.71	-0.15	1	0.970989459292116	0.0667689241715733	14.12046751773
chr3	8265050	8277941	1	2	2.78	5.71	-2.93	0.614206981016534	0.476293222585017	0.00777852251929019	9.55257413461097
chr3	8277941	8546746	0	2	0	5.71	-5.71	0.23943661971831	0	0	5.15089165288386
chr3	8546746	8796821	0	2	0	5.71	-5.71	0.23943661971831	0	0	5.15089165288386
chr3	8796821	9031820	0	2	0	5.71	-5.71	0.23943661971831	0	0	5.15089165288386
chr3	9031820	9971118	0	2	0	5.71	-5.71	0.23943661971831	0	0	5.15089165288386
chr3	9971118	10180678	0	1	0	2.86	-2.86	0.492957746478873	0	0	37.9171713058099
chr3	10180678	10536157	0	2	0	5.71	-5.71	0.23943661971831	0	0	5.15089165288386
chr3	10536157	11256342	0	2	0	5.71	-5.71	0.23943661971831	0	0	5.15089165288386
chr3	11256342	11418950	0	2	0	5.71	-5.71	0.23943661971831	0	0	5.15089165288386
chr3	11418950	11831473	0	2	0	5.71	-5.71	0.23943661971831	0	0	5.15089165288386
chr3	11831473	13313700	0	2	0	5.71	-5.71	0.23943661971831	0	0	5.15089165288386
chr3	13313700	15389784	0	2	0	5.71	-5.71	0.23943661971831	0	0	5.15089165288386
chr3	15389784	17235761	0	2	0	5.71	-5.71	0.23943661971831	0	0	5.15089165288386
chr3	17235761	17290346	1	2	2.78	5.71	-2.93	0.614206981016534	0.476293222585017	0.00777852251929019	9.55257413461097
chr3	17290346	17367563	1	1	2.78	2.86	-0.0800000000000001	1	0.971818977979115	0.0120435103940175	78.422351246068
chr3	17367563	17944503	1	1	2.78	2.86	-0.0800000000000001	1	0.971818977979115	0.0120435103940175	78.422351246068
chr3	17944503	21546579	1	1	2.78	2.86	-0.0800000000000001	1	0.971818977979115	0.0120435103940175	78.422351246068
chr3	21546579	21662598	2	1	5.56	2.86	2.7	1	1.98123533145014	0.0987851618234858	121.317934765198
chr3	21662598	28066403	1	1	2.78	2.86	-0.0800000000000001	1	0.971818977979115	0.0120435103940175	78.422351246068
chr3	28066403	30409509	2	1	5.56	2.86	2.7	1	1.98123533145014	0.0987851618234858	121.317934765198
chr3	30409509	30639772	3	1	8.33	2.86	5.47	0.614206981016534	3.04590627209325	0.231100354169514	166.793577353391
chr3	30639772	30698076	3	1	8.33	2.86	5.47	0.614206981016534	3.04590627209325	0.231100354169514	166.793577353391
chr3	30698076	31059632	2	1	5.56	2.86	2.7	1	1.98123533145014	0.0987851618234858	121.317934765198
chr3	31059632	31067596	3	1	8.33	2.86	5.47	0.614206981016534	3.04590627209325	0.231100354169514	166.793577353391
chr3	31067596	31158405	3	1	8.33	2.86	5.47	0.614206981016534	3.04590627209325	0.231100354169514	166.793577353391
chr3	31158405	31654644	2	1	5.56	2.86	2.7	1	1.98123533145014	0.0987851618234858	121.317934765198
chr3	31654644	31749876	3	1	8.33	2.86	5.47	0.614206981016534	3.04590627209325	0.231100354169514	166.793577353391
chr3	31749876	34702124	2	1	5.56	2.86	2.7	1	1.98123533145014	0.0987851618234858	121.317934765198
chr3	34702124	34814445	2	1	5.56	2.86	2.7	1	1.98123533145014	0.0987851618234858	121.317934765198
chr3	34814445	36137904	2	1	5.56	2.86	2.7	1	1.98123533145014	0.0987851618234858	121.317934765198
chr3	36137904	36144951	2	2	5.56	5.71	-0.15	1	0.970989459292116	0.0667689241715733	14.12046751773
chr3	36144951	36179708	2	2	5.56	5.71	-0.15	1	0.970989459292116	0.0667689241715733	14.12046751773
chr3	36179708	36231978	2	1	5.56	2.86	2.7	1	1.98123533145014	0.0987851618234858	121.317934765198
chr3	36231978	36841253	1	1	2.78	2.86	-0.0800000000000001	1	0.971818977979115	0.0120435103940175	78.422351246068
chr3	36841253	36894220	1	1	2.78	2.86	-0.0800000000000001	1	0.971818977979115	0.0120435103940175	78.422351246068
chr3	36894220	37372427	1	1	2.78	2.86	-0.0800000000000001	1	0.971818977979115	0.0120435103940175	78.422351246068
chr3	37372427	37550741	1	1	2.78	2.86	-0.0800000000000001	1	0.971818977979115	0.0120435103940175	78.422351246068
chr3	37550741	37597227	1	1	2.78	2.86	-0.0800000000000001	1	0.971818977979115	0.0120435103940175	78.422351246068
chr3	37597227	37670760	2	1	5.56	2.86	2.7	1	1.98123533145014	0.0987851618234858	121.317934765198
chr3	37670760	38072949	2	1	5.56	2.86	2.7	1	1.98123533145014	0.0987851618234858	121.317934765198
chr3	38072949	38633386	1	1	2.78	2.86	-0.0800000000000001	1	0.971818977979115	0.0120435103940175	78.422351246068
chr3	38633386	38752078	1	1	2.78	2.86	-0.0800000000000001	1	0.971818977979115	0.0120435103940175	78.422351246068
chr3	38752078	39837374	1	1	2.78	2.86	-0.0800000000000001	1	0.971818977979115	0.0120435103940175	78.422351246068
chr3	39837374	40085753	1	1	2.78	2.86	-0.0800000000000001	1	0.971818977979115	0.0120435103940175	78.422351246068
chr3	40085753	40195804	3	1	8.33	2.86	5.47	0.614206981016534	3.04590627209325	0.231100354169514	166.793577353391
chr3	40195804	40207208	2	1	5.56	2.86	2.7	1	1.98123533145014	0.0987851618234858	121.317934765198
chr3	40207208	40899365	1	1	2.78	2.86	-0.0800000000000001	1	0.971818977979115	0.0120435103940175	78.422351246068
chr3	40899365	41041572	2	1	5.56	2.86	2.7	1	1.98123533145014	0.0987851618234858	121.317934765198
chr3	41041572	41104417	2	1	5.56	2.86	2.7	1	1.98123533145014	0.0987851618234858	121.317934765198
chr3	41104417	41111324	2	1	5.56	2.86	2.7	1	1.98123533145014	0.0987851618234858	121.317934765198
chr3	41111324	41210354	3	1	8.33	2.86	5.47	0.614206981016534	3.04590627209325	0.231100354169514	166.793577353391
chr3	41210354	41224616	3	1	8.33	2.86	5.47	0.614206981016534	3.04590627209325	0.231100354169514	166.793577353391
chr3	41224616	41479784	2	1	5.56	2.86	2.7	1	1.98123533145014	0.0987851618234858	121.317934765198
chr3	41479784	41521042	1	1	2.78	2.86	-0.0800000000000001	1	0.971818977979115	0.0120435103940175	78.422351246068
chr3	41521042	42186558	1	1	2.78	2.86	-0.0800000000000001	1	0.971818977979115	0.0120435103940175	78.422351246068
chr3	42186558	42890979	0	1	0	2.86	-2.86	0.492957746478873	0	0	37.9171713058099
chr3	42890979	42911729	0	2	0	5.71	-5.71	0.23943661971831	0	0	5.15089165288386
chr3	42911729	43199381	0	2	0	5.71	-5.71	0.23943661971831	0	0	5.15089165288386
chr3	43199381	43256176	0	2	0	5.71	-5.71	0.23943661971831	0	0	5.15089165288386
chr3	43256176	44189013	0	2	0	5.71	-5.71	0.23943661971831	0	0	5.15089165288386
chr3	44189013	44275301	0	2	0	5.71	-5.71	0.23943661971831	0	0	5.15089165288386
chr3	44275301	45132607	0	1	0	2.86	-2.86	0.492957746478873	0	0	37.9171713058099
chr3	45132607	45963880	0	2	0	5.71	-5.71	0.23943661971831	0	0	5.15089165288386
chr3	45963880	46342532	0	2	0	5.71	-5.71	0.23943661971831	0	0	5.15089165288386
chr3	46342532	46431902	0	2	0	5.71	-5.71	0.23943661971831	0	0	5.15089165288386
chr3	46431902	46508241	0	2	0	5.71	-5.71	0.23943661971831	0	0	5.15089165288386
chr3	46508241	46553011	0	2	0	5.71	-5.71	0.23943661971831	0	0	5.15089165288386
chr3	46553011	46645307	0	1	0	2.86	-2.86	0.492957746478873	0	0	37.9171713058099
chr3	46645307	49450711	0	1	0	2.86	-2.86	0.492957746478873	0	0	37.9171713058099
chr3	49450711	52181172	0	1	0	2.86	-2.86	0.492957746478873	0	0	37.9171713058099
chr3	52181172	53107339	0	0	0	0	0	1	0	0	Inf
chr3	53107339	53247034	0	1	0	2.86	-2.86	0.492957746478873	0	0	37.9171713058099
chr3	53247034	57961655	0	2	0	5.71	-5.71	0.23943661971831	0	0	5.15089165288386
chr3	57961655	58050917	0	3	0	8.57	-8.57	0.114513165952235	0	0	2.31044002532908
chr3	58050917	58525861	0	2	0	5.71	-5.71	0.23943661971831	0	0	5.15089165288386
chr3	58525861	58596894	0	3	0	8.57	-8.57	0.114513165952235	0	0	2.31044002532908
chr3	58596894	59407045	0	2	0	5.71	-5.71	0.23943661971831	0	0	5.15089165288386
chr3	59407045	59750232	0	2	0	5.71	-5.71	0.23943661971831	0	0	5.15089165288386
chr3	59750232	59820563	1	2	2.78	5.71	-2.93	0.614206981016534	0.476293222585017	0.00777852251929019	9.55257413461097
chr3	59820563	60018938	1	2	2.78	5.71	-2.93	0.614206981016534	0.476293222585017	0.00777852251929019	9.55257413461097
chr3	60018938	61020195	1	2	2.78	5.71	-2.93	0.614206981016534	0.476293222585017	0.00777852251929019	9.55257413461097
chr3	61020195	61057791	1	2	2.78	5.71	-2.93	0.614206981016534	0.476293222585017	0.00777852251929019	9.55257413461097
chr3	61057791	61439514	1	2	2.78	5.71	-2.93	0.614206981016534	0.476293222585017	0.00777852251929019	9.55257413461097
chr3	61439514	61959274	2	2	5.56	5.71	-0.15	1	0.970989459292116	0.0667689241715733	14.12046751773
chr3	61959274	62038506	3	2	8.33	5.71	2.62	1	1.49154381095433	0.159897432906642	18.9412075903382
chr3	62038506	62679599	2	2	5.56	5.71	-0.15	1	0.970989459292116	0.0667689241715733	14.12046751773
chr3	62679599	64274324	3	2	8.33	5.71	2.62	1	1.49154381095433	0.159897432906642	18.9412075903382
chr3	64274324	64627228	2	2	5.56	5.71	-0.15	1	0.970989459292116	0.0667689241715733	14.12046751773
chr3	64627228	64698711	3	2	8.33	5.71	2.62	1	1.49154381095433	0.159897432906642	18.9412075903382
chr3	64698711	65082991	3	2	8.33	5.71	2.62	1	1.49154381095433	0.159897432906642	18.9412075903382
chr3	65082991	67649922	2	2	5.56	5.71	-0.15	1	0.970989459292116	0.0667689241715733	14.12046751773
chr3	67649922	67739774	2	2	5.56	5.71	-0.15	1	0.970989459292116	0.0667689241715733	14.12046751773
chr3	67739774	67742648	2	2	5.56	5.71	-0.15	1	0.970989459292116	0.0667689241715733	14.12046751773
chr3	67742648	67809186	1	3	2.78	8.57	-5.79	0.357011635027557	0.309535223935198	0.00565262673830883	4.07954080023825
chr3	67809186	67884279	1	2	2.78	5.71	-2.93	0.614206981016534	0.476293222585017	0.00777852251929019	9.55257413461097
chr3	67884279	68016212	1	3	2.78	8.57	-5.79	0.357011635027557	0.309535223935198	0.00565262673830883	4.07954080023825
chr3	68016212	69971120	1	2	2.78	5.71	-2.93	0.614206981016534	0.476293222585017	0.00777852251929019	9.55257413461097
chr3	69971120	71021238	2	2	5.56	5.71	-0.15	1	0.970989459292116	0.0667689241715733	14.12046751773
chr3	71021238	72244379	2	2	5.56	5.71	-0.15	1	0.970989459292116	0.0667689241715733	14.12046751773
chr3	72244379	72448824	1	2	2.78	5.71	-2.93	0.614206981016534	0.476293222585017	0.00777852251929019	9.55257413461097
chr3	72448824	73432958	2	2	5.56	5.71	-0.15	1	0.970989459292116	0.0667689241715733	14.12046751773
chr3	73432958	74499538	2	2	5.56	5.71	-0.15	1	0.970989459292116	0.0667689241715733	14.12046751773
chr3	74499538	74528009	2	2	5.56	5.71	-0.15	1	0.970989459292116	0.0667689241715733	14.12046751773
chr3	74528009	74741683	3	2	8.33	5.71	2.62	1	1.49154381095433	0.159897432906642	18.9412075903382
chr3	74741683	74889766	4	2	11.11	5.71	5.4	0.673707396879656	2.04215494105879	0.270856827605303	24.0587693564094
chr3	74889766	75387500	3	2	8.33	5.71	2.62	1	1.49154381095433	0.159897432906642	18.9412075903382
chr3	75387500	75578313	3	1	8.33	2.86	5.47	0.614206981016534	3.04590627209325	0.231100354169514	166.793577353391
chr3	75578313	75730419	4	1	11.11	2.86	8.25	0.357011635027557	4.17394926034984	0.385996925369264	215.088023213298
chr3	75730419	75784935	4	2	11.11	5.71	5.4	0.673707396879656	2.04215494105879	0.270856827605303	24.0587693564094
chr3	75784935	75864196	4	2	11.11	5.71	5.4	0.673707396879656	2.04215494105879	0.270856827605303	24.0587693564094
chr3	75864196	76085364	3	2	8.33	5.71	2.62	1	1.49154381095433	0.159897432906642	18.9412075903382
chr3	76085364	76094332	3	2	8.33	5.71	2.62	1	1.49154381095433	0.159897432906642	18.9412075903382
chr3	76094332	80461335	2	2	5.56	5.71	-0.15	1	0.970989459292116	0.0667689241715733	14.12046751773
chr3	80461335	80539753	2	2	5.56	5.71	-0.15	1	0.970989459292116	0.0667689241715733	14.12046751773
chr3	80539753	80591233	3	2	8.33	5.71	2.62	1	1.49154381095433	0.159897432906642	18.9412075903382
chr3	80591233	80694454	3	2	8.33	5.71	2.62	1	1.49154381095433	0.159897432906642	18.9412075903382
chr3	80694454	81387776	2	2	5.56	5.71	-0.15	1	0.970989459292116	0.0667689241715733	14.12046751773
chr3	81387776	82275116	2	2	5.56	5.71	-0.15	1	0.970989459292116	0.0667689241715733	14.12046751773
chr3	82275116	82447865	2	2	5.56	5.71	-0.15	1	0.970989459292116	0.0667689241715733	14.12046751773
chr3	82447865	82489882	2	2	5.56	5.71	-0.15	1	0.970989459292116	0.0667689241715733	14.12046751773
chr3	82489882	82926261	2	2	5.56	5.71	-0.15	1	0.970989459292116	0.0667689241715733	14.12046751773
chr3	82926261	82993249	3	2	8.33	5.71	2.62	1	1.49154381095433	0.159897432906642	18.9412075903382
chr3	82993249	84195560	2	2	5.56	5.71	-0.15	1	0.970989459292116	0.0667689241715733	14.12046751773
chr3	84195560	84451848	2	2	5.56	5.71	-0.15	1	0.970989459292116	0.0667689241715733	14.12046751773
chr3	84451848	84631819	2	2	5.56	5.71	-0.15	1	0.970989459292116	0.0667689241715733	14.12046751773
chr3	84631819	85819153	2	2	5.56	5.71	-0.15	1	0.970989459292116	0.0667689241715733	14.12046751773
chr3	85819153	87485911	2	2	5.56	5.71	-0.15	1	0.970989459292116	0.0667689241715733	14.12046751773
chr3	87485911	87581674	2	3	5.56	8.57	-3.01	0.673707396879656	0.631553326711683	0.0497270173932884	5.89114934397757
chr3	87581674	87636058	2	2	5.56	5.71	-0.15	1	0.970989459292116	0.0667689241715733	14.12046751773
chr3	87636058	87836489	2	2	5.56	5.71	-0.15	1	0.970989459292116	0.0667689241715733	14.12046751773
chr3	87836489	88254414	2	2	5.56	5.71	-0.15	1	0.970989459292116	0.0667689241715733	14.12046751773
chr3	88254414	88963338	2	2	5.56	5.71	-0.15	1	0.970989459292116	0.0667689241715733	14.12046751773
chr3	88963338	89130418	3	2	8.33	5.71	2.62	1	1.49154381095433	0.159897432906642	18.9412075903382
chr3	89130418	91000000	2	2	5.56	5.71	-0.15	1	0.970989459292116	0.0667689241715733	14.12046751773
chr3	91000000	93519466	0	0	0	0	0	1	0	0	Inf
chr3	93519466	93661838	2	3	5.56	8.57	-3.01	0.673707396879656	0.631553326711683	0.0497270173932884	5.89114934397757
chr3	93661838	95150728	3	3	8.33	8.57	-0.24	1	0.970109621724799	0.120772296973932	7.79194689799502
chr3	95150728	95155172	3	4	8.33	11.43	-3.1	0.710101571843079	0.708023732626289	0.0959378536038272	4.55477786002335
chr3	95155172	95259439	5	4	13.89	11.43	2.46	1	1.24608440479419	0.242485335615073	6.90581566413616
chr3	95259439	95319234	4	3	11.11	8.57	2.54	1	1.32796318548847	0.206420602069668	9.79975833589666
chr3	95319234	95691366	2	3	5.56	8.57	-3.01	0.673707396879656	0.631553326711683	0.0497270173932884	5.89114934397757
chr3	95691366	95998732	2	3	5.56	8.57	-3.01	0.673707396879656	0.631553326711683	0.0497270173932884	5.89114934397757
chr3	95998732	96054975	3	3	8.33	8.57	-0.24	1	0.970109621724799	0.120772296973932	7.79194689799502
chr3	96054975	96167672	3	3	8.33	8.57	-0.24	1	0.970109621724799	0.120772296973932	7.79194689799502
chr3	96167672	97725449	2	3	5.56	8.57	-3.01	0.673707396879656	0.631553326711683	0.0497270173932884	5.89114934397757
chr3	97725449	97778567	1	3	2.78	8.57	-5.79	0.357011635027557	0.309535223935198	0.00565262673830883	4.07954080023825
chr3	97778567	97921432	2	4	5.56	11.43	-5.87	0.428987944539397	0.460828217935039	0.0390999346674532	3.47461285179933
chr3	97921432	98245751	1	3	2.78	8.57	-5.79	0.357011635027557	0.309535223935198	0.00565262673830883	4.07954080023825
chr3	98245751	98494530	1	3	2.78	8.57	-5.79	0.357011635027557	0.309535223935198	0.00565262673830883	4.07954080023825
chr3	98494530	98707145	1	3	2.78	8.57	-5.79	0.357011635027557	0.309535223935198	0.00565262673830883	4.07954080023825
chr3	98707145	98770655	1	4	2.78	11.43	-8.65	0.198663754101507	0.225675982703581	0.00437921880343052	2.44042306854721
chr3	98770655	101712262	1	3	2.78	8.57	-5.79	0.357011635027557	0.309535223935198	0.00565262673830883	4.07954080023825
chr3	101712262	101863197	1	4	2.78	11.43	-8.65	0.198663754101507	0.225675982703581	0.00437921880343052	2.44042306854721
chr3	101863197	102465782	1	3	2.78	8.57	-5.79	0.357011635027557	0.309535223935198	0.00565262673830883	4.07954080023825
chr3	102465782	103821589	0	3	0	8.57	-8.57	0.114513165952235	0	0	2.31044002532908
chr3	103821589	106431133	1	3	2.78	8.57	-5.79	0.357011635027557	0.309535223935198	0.00565262673830883	4.07954080023825
chr3	106431133	106769466	1	3	2.78	8.57	-5.79	0.357011635027557	0.309535223935198	0.00565262673830883	4.07954080023825
chr3	106769466	107081108	1	3	2.78	8.57	-5.79	0.357011635027557	0.309535223935198	0.00565262673830883	4.07954080023825
chr3	107081108	107104112	1	4	2.78	11.43	-8.65	0.198663754101507	0.225675982703581	0.00437921880343052	2.44042306854721
chr3	107104112	107178746	1	4	2.78	11.43	-8.65	0.198663754101507	0.225675982703581	0.00437921880343052	2.44042306854721
chr3	107178746	108039533	1	4	2.78	11.43	-8.65	0.198663754101507	0.225675982703581	0.00437921880343052	2.44042306854721
chr3	108039533	108155255	1	4	2.78	11.43	-8.65	0.198663754101507	0.225675982703581	0.00437921880343052	2.44042306854721
chr3	108155255	110525931	1	4	2.78	11.43	-8.65	0.198663754101507	0.225675982703581	0.00437921880343052	2.44042306854721
chr3	110525931	110972786	1	4	2.78	11.43	-8.65	0.198663754101507	0.225675982703581	0.00437921880343052	2.44042306854721
chr3	110972786	111066028	2	4	5.56	11.43	-5.87	0.428987944539397	0.460828217935039	0.0390999346674532	3.47461285179933
chr3	111066028	111562043	1	4	2.78	11.43	-8.65	0.198663754101507	0.225675982703581	0.00437921880343052	2.44042306854721
chr3	111562043	111686879	1	4	2.78	11.43	-8.65	0.198663754101507	0.225675982703581	0.00437921880343052	2.44042306854721
chr3	111686879	113318465	1	4	2.78	11.43	-8.65	0.198663754101507	0.225675982703581	0.00437921880343052	2.44042306854721
chr3	113318465	113535665	1	4	2.78	11.43	-8.65	0.198663754101507	0.225675982703581	0.00437921880343052	2.44042306854721
chr3	113535665	115683412	1	4	2.78	11.43	-8.65	0.198663754101507	0.225675982703581	0.00437921880343052	2.44042306854721
chr3	115683412	115819130	2	4	5.56	11.43	-5.87	0.428987944539397	0.460828217935039	0.0390999346674532	3.47461285179933
chr3	115819130	115999742	1	4	2.78	11.43	-8.65	0.198663754101507	0.225675982703581	0.00437921880343052	2.44042306854721
chr3	115999742	120398695	1	4	2.78	11.43	-8.65	0.198663754101507	0.225675982703581	0.00437921880343052	2.44042306854721
chr3	120398695	122291487	1	4	2.78	11.43	-8.65	0.198663754101507	0.225675982703581	0.00437921880343052	2.44042306854721
chr3	122291487	122343213	1	4	2.78	11.43	-8.65	0.198663754101507	0.225675982703581	0.00437921880343052	2.44042306854721
chr3	122343213	122587632	1	4	2.78	11.43	-8.65	0.198663754101507	0.225675982703581	0.00437921880343052	2.44042306854721
chr3	122587632	122642354	2	4	5.56	11.43	-5.87	0.428987944539397	0.460828217935039	0.0390999346674532	3.47461285179933
chr3	122642354	122680232	2	4	5.56	11.43	-5.87	0.428987944539397	0.460828217935039	0.0390999346674532	3.47461285179933
chr3	122680232	122765573	2	4	5.56	11.43	-5.87	0.428987944539397	0.460828217935039	0.0390999346674532	3.47461285179933
chr3	122765573	122830532	2	4	5.56	11.43	-5.87	0.428987944539397	0.460828217935039	0.0390999346674532	3.47461285179933
chr3	122830532	122832538	2	4	5.56	11.43	-5.87	0.428987944539397	0.460828217935039	0.0390999346674532	3.47461285179933
chr3	122832538	122906180	2	4	5.56	11.43	-5.87	0.428987944539397	0.460828217935039	0.0390999346674532	3.47461285179933
chr3	122906180	123530884	1	4	2.78	11.43	-8.65	0.198663754101507	0.225675982703581	0.00437921880343052	2.44042306854721
chr3	123530884	123627300	1	5	2.78	14.29	-11.51	0.106534077926351	0.175225708013224	0.00353117624243629	1.69041887822488
chr3	123627300	124139882	1	4	2.78	11.43	-8.65	0.198663754101507	0.225675982703581	0.00437921880343052	2.44042306854721
chr3	124139882	124288915	1	4	2.78	11.43	-8.65	0.198663754101507	0.225675982703581	0.00437921880343052	2.44042306854721
chr3	124288915	125725850	1	4	2.78	11.43	-8.65	0.198663754101507	0.225675982703581	0.00437921880343052	2.44042306854721
chr3	125725850	125823129	4	5	11.11	14.29	-3.18	0.734950008542243	0.753046624341019	0.135853156438639	3.86957116394486
chr3	125823129	125825813	5	5	13.89	14.29	-0.399999999999999	1	0.968179492592826	0.200376836085313	4.6775096732263
chr3	125825813	125826323	5	5	13.89	14.29	-0.399999999999999	1	0.968179492592826	0.200376836085313	4.6775096732263
chr3	125826323	125854666	6	5	16.67	14.29	2.38	1	1.19692472590906	0.271053606701841	5.53795205853582
chr3	125854666	125882542	4	4	11.11	11.43	-0.32	1	0.969174743411851	0.164949539036862	5.69565612435485
chr3	125882542	125894274	4	4	11.11	11.43	-0.32	1	0.969174743411851	0.164949539036862	5.69565612435485
chr3	125894274	125920590	3	4	8.33	11.43	-3.1	0.710101571843079	0.708023732626289	0.0959378536038272	4.55477786002335
chr3	125920590	125927853	2	4	5.56	11.43	-5.87	0.428987944539397	0.460828217935039	0.0390999346674532	3.47461285179933
chr3	125927853	125959357	1	4	2.78	11.43	-8.65	0.198663754101507	0.225675982703581	0.00437921880343052	2.44042306854721
chr3	125959357	126012750	1	4	2.78	11.43	-8.65	0.198663754101507	0.225675982703581	0.00437921880343052	2.44042306854721
chr3	126012750	126129775	2	4	5.56	11.43	-5.87	0.428987944539397	0.460828217935039	0.0390999346674532	3.47461285179933
chr3	126129775	127709804	1	4	2.78	11.43	-8.65	0.198663754101507	0.225675982703581	0.00437921880343052	2.44042306854721
chr3	127709804	127926783	1	4	2.78	11.43	-8.65	0.198663754101507	0.225675982703581	0.00437921880343052	2.44042306854721
chr3	127926783	127929568	2	4	5.56	11.43	-5.87	0.428987944539397	0.460828217935039	0.0390999346674532	3.47461285179933
chr3	127929568	127948698	2	5	5.56	14.29	-8.73	0.260319768157189	0.35795419025528	0.0318683371810072	2.38501193378822
chr3	127948698	128058165	3	5	8.33	14.29	-5.96	0.478182829317541	0.550092205427806	0.0786435713455224	3.10768609675551
chr3	128058165	128059534	3	4	8.33	11.43	-3.1	0.710101571843079	0.708023732626289	0.0959378536038272	4.55477786002335
chr3	128059534	128119633	2	4	5.56	11.43	-5.87	0.428987944539397	0.460828217935039	0.0390999346674532	3.47461285179933
chr3	128119633	128137913	2	5	5.56	14.29	-8.73	0.260319768157189	0.35795419025528	0.0318683371810072	2.38501193378822
chr3	128137913	128142913	3	5	8.33	14.29	-5.96	0.478182829317541	0.550092205427806	0.0786435713455224	3.10768609675551
chr3	128142913	128228875	4	5	11.11	14.29	-3.18	0.734950008542243	0.753046624341019	0.135853156438639	3.86957116394486
chr3	128228875	128248418	4	4	11.11	11.43	-0.32	1	0.969174743411851	0.164949539036862	5.69565612435485
chr3	128248418	128290829	3	4	8.33	11.43	-3.1	0.710101571843079	0.708023732626289	0.0959378536038272	4.55477786002335
chr3	128290829	128302634	2	4	5.56	11.43	-5.87	0.428987944539397	0.460828217935039	0.0390999346674532	3.47461285179933
chr3	128302634	129754142	1	4	2.78	11.43	-8.65	0.198663754101507	0.225675982703581	0.00437921880343052	2.44042306854721
chr3	129754142	129811226	2	4	5.56	11.43	-5.87	0.428987944539397	0.460828217935039	0.0390999346674532	3.47461285179933
chr3	129811226	129854172	1	4	2.78	11.43	-8.65	0.198663754101507	0.225675982703581	0.00437921880343052	2.44042306854721
chr3	129854172	130248809	1	4	2.78	11.43	-8.65	0.198663754101507	0.225675982703581	0.00437921880343052	2.44042306854721
chr3	130248809	130358571	1	4	2.78	11.43	-8.65	0.198663754101507	0.225675982703581	0.00437921880343052	2.44042306854721
chr3	130358571	130768361	1	4	2.78	11.43	-8.65	0.198663754101507	0.225675982703581	0.00437921880343052	2.44042306854721
chr3	130768361	130944411	1	4	2.78	11.43	-8.65	0.198663754101507	0.225675982703581	0.00437921880343052	2.44042306854721
chr3	130944411	131348362	1	4	2.78	11.43	-8.65	0.198663754101507	0.225675982703581	0.00437921880343052	2.44042306854721
chr3	131348362	131443789	2	4	5.56	11.43	-5.87	0.428987944539397	0.460828217935039	0.0390999346674532	3.47461285179933
chr3	131443789	131622250	1	4	2.78	11.43	-8.65	0.198663754101507	0.225675982703581	0.00437921880343052	2.44042306854721
chr3	131622250	131725479	1	4	2.78	11.43	-8.65	0.198663754101507	0.225675982703581	0.00437921880343052	2.44042306854721
chr3	131725479	131821681	1	4	2.78	11.43	-8.65	0.198663754101507	0.225675982703581	0.00437921880343052	2.44042306854721
chr3	131821681	132003253	2	4	5.56	11.43	-5.87	0.428987944539397	0.460828217935039	0.0390999346674532	3.47461285179933
chr3	132003253	132649575	1	4	2.78	11.43	-8.65	0.198663754101507	0.225675982703581	0.00437921880343052	2.44042306854721
chr3	132649575	132685021	1	3	2.78	8.57	-5.79	0.357011635027557	0.309535223935198	0.00565262673830883	4.07954080023825
chr3	132685021	132767944	2	3	5.56	8.57	-3.01	0.673707396879656	0.631553326711683	0.0497270173932884	5.89114934397757
chr3	132767944	133794520	2	4	5.56	11.43	-5.87	0.428987944539397	0.460828217935039	0.0390999346674532	3.47461285179933
chr3	133794520	133870018	3	4	8.33	11.43	-3.1	0.710101571843079	0.708023732626289	0.0959378536038272	4.55477786002335
chr3	133870018	134017852	4	4	11.11	11.43	-0.32	1	0.969174743411851	0.164949539036862	5.69565612435485
chr3	134017852	134111578	4	5	11.11	14.29	-3.18	0.734950008542243	0.753046624341019	0.135853156438639	3.86957116394486
chr3	134111578	134150040	4	5	11.11	14.29	-3.18	0.734950008542243	0.753046624341019	0.135853156438639	3.86957116394486
chr3	134150040	134331197	4	5	11.11	14.29	-3.18	0.734950008542243	0.753046624341019	0.135853156438639	3.86957116394486
chr3	134331197	134349971	4	5	11.11	14.29	-3.18	0.734950008542243	0.753046624341019	0.135853156438639	3.86957116394486
chr3	134349971	134461345	4	6	11.11	17.14	-6.03	0.51407501566078	0.608461808286978	0.114326714584535	2.86405723890282
chr3	134461345	134601063	4	6	11.11	17.14	-6.03	0.51407501566078	0.608461808286978	0.114326714584535	2.86405723890282
chr3	134601063	134603765	4	6	11.11	17.14	-6.03	0.51407501566078	0.608461808286978	0.114326714584535	2.86405723890282
chr3	134603765	134631090	3	6	8.33	17.14	-8.81	0.307004709834407	0.444426508454709	0.0659682763152353	2.30732077245554
chr3	134631090	134644006	2	6	5.56	17.14	-11.58	0.151388237577012	0.289141503289744	0.0265872184557245	1.77807878564237
chr3	134644006	134686974	2	5	5.56	14.29	-8.73	0.260319768157189	0.35795419025528	0.0318683371810072	2.38501193378822
chr3	134686974	136763295	2	4	5.56	11.43	-5.87	0.428987944539397	0.460828217935039	0.0390999346674532	3.47461285179933
chr3	136763295	136936175	2	5	5.56	14.29	-8.73	0.260319768157189	0.35795419025528	0.0318683371810072	2.38501193378822
chr3	136936175	137733477	2	4	5.56	11.43	-5.87	0.428987944539397	0.460828217935039	0.0390999346674532	3.47461285179933
chr3	137733477	137819708	3	4	8.33	11.43	-3.1	0.710101571843079	0.708023732626289	0.0959378536038272	4.55477786002335
chr3	137819708	139083910	2	4	5.56	11.43	-5.87	0.428987944539397	0.460828217935039	0.0390999346674532	3.47461285179933
chr3	139083910	139090854	3	4	8.33	11.43	-3.1	0.710101571843079	0.708023732626289	0.0959378536038272	4.55477786002335
chr3	139090854	139240049	3	5	8.33	14.29	-5.96	0.478182829317541	0.550092205427806	0.0786435713455224	3.10768609675551
chr3	139240049	140047478	2	4	5.56	11.43	-5.87	0.428987944539397	0.460828217935039	0.0390999346674532	3.47461285179933
chr3	140047478	140074453	2	4	5.56	11.43	-5.87	0.428987944539397	0.460828217935039	0.0390999346674532	3.47461285179933
chr3	140074453	140115535	3	4	8.33	11.43	-3.1	0.710101571843079	0.708023732626289	0.0959378536038272	4.55477786002335
chr3	140115535	140777177	2	4	5.56	11.43	-5.87	0.428987944539397	0.460828217935039	0.0390999346674532	3.47461285179933
chr3	140777177	140907446	2	5	5.56	14.29	-8.73	0.260319768157189	0.35795419025528	0.0318683371810072	2.38501193378822
chr3	140907446	141168741	2	4	5.56	11.43	-5.87	0.428987944539397	0.460828217935039	0.0390999346674532	3.47461285179933
chr3	141168741	141333005	2	4	5.56	11.43	-5.87	0.428987944539397	0.460828217935039	0.0390999346674532	3.47461285179933
chr3	141333005	142731495	2	4	5.56	11.43	-5.87	0.428987944539397	0.460828217935039	0.0390999346674532	3.47461285179933
chr3	142731495	142752137	2	4	5.56	11.43	-5.87	0.428987944539397	0.460828217935039	0.0390999346674532	3.47461285179933
chr3	142752137	142846140	2	5	5.56	14.29	-8.73	0.260319768157189	0.35795419025528	0.0318683371810072	2.38501193378822
chr3	142846140	142863579	3	5	8.33	14.29	-5.96	0.478182829317541	0.550092205427806	0.0786435713455224	3.10768609675551
chr3	142863579	142925305	3	4	8.33	11.43	-3.1	0.710101571843079	0.708023732626289	0.0959378536038272	4.55477786002335
chr3	142925305	142930145	2	4	5.56	11.43	-5.87	0.428987944539397	0.460828217935039	0.0390999346674532	3.47461285179933
chr3	142930145	143736024	2	4	5.56	11.43	-5.87	0.428987944539397	0.460828217935039	0.0390999346674532	3.47461285179933
chr3	143736024	144144553	2	4	5.56	11.43	-5.87	0.428987944539397	0.460828217935039	0.0390999346674532	3.47461285179933
chr3	144144553	144185872	3	4	8.33	11.43	-3.1	0.710101571843079	0.708023732626289	0.0959378536038272	4.55477786002335
chr3	144185872	144265514	4	4	11.11	11.43	-0.32	1	0.969174743411851	0.164949539036862	5.69565612435485
chr3	144265514	144268070	3	4	8.33	11.43	-3.1	0.710101571843079	0.708023732626289	0.0959378536038272	4.55477786002335
chr3	144268070	145393060	2	4	5.56	11.43	-5.87	0.428987944539397	0.460828217935039	0.0390999346674532	3.47461285179933
chr3	145393060	145505931	2	5	5.56	14.29	-8.73	0.260319768157189	0.35795419025528	0.0318683371810072	2.38501193378822
chr3	145505931	146359032	2	4	5.56	11.43	-5.87	0.428987944539397	0.460828217935039	0.0390999346674532	3.47461285179933
chr3	146359032	148323082	3	4	8.33	11.43	-3.1	0.710101571843079	0.708023732626289	0.0959378536038272	4.55477786002335
chr3	148323082	148553282	3	4	8.33	11.43	-3.1	0.710101571843079	0.708023732626289	0.0959378536038272	4.55477786002335
chr3	148553282	148636252	3	4	8.33	11.43	-3.1	0.710101571843079	0.708023732626289	0.0959378536038272	4.55477786002335
chr3	148636252	149451240	2	4	5.56	11.43	-5.87	0.428987944539397	0.460828217935039	0.0390999346674532	3.47461285179933
chr3	149451240	150220524	3	4	8.33	11.43	-3.1	0.710101571843079	0.708023732626289	0.0959378536038272	4.55477786002335
chr3	150220524	150349395	3	4	8.33	11.43	-3.1	0.710101571843079	0.708023732626289	0.0959378536038272	4.55477786002335
chr3	150349395	151207750	3	4	8.33	11.43	-3.1	0.710101571843079	0.708023732626289	0.0959378536038272	4.55477786002335
chr3	151207750	157170856	2	4	5.56	11.43	-5.87	0.428987944539397	0.460828217935039	0.0390999346674532	3.47461285179933
chr3	157170856	157276391	3	4	8.33	11.43	-3.1	0.710101571843079	0.708023732626289	0.0959378536038272	4.55477786002335
chr3	157276391	157386223	2	4	5.56	11.43	-5.87	0.428987944539397	0.460828217935039	0.0390999346674532	3.47461285179933
chr3	157386223	157391935	3	4	8.33	11.43	-3.1	0.710101571843079	0.708023732626289	0.0959378536038272	4.55477786002335
chr3	157391935	157540978	4	4	11.11	11.43	-0.32	1	0.969174743411851	0.164949539036862	5.69565612435485
chr3	157540978	157549766	3	4	8.33	11.43	-3.1	0.710101571843079	0.708023732626289	0.0959378536038272	4.55477786002335
chr3	157549766	158542053	2	4	5.56	11.43	-5.87	0.428987944539397	0.460828217935039	0.0390999346674532	3.47461285179933
chr3	158542053	158665385	3	4	8.33	11.43	-3.1	0.710101571843079	0.708023732626289	0.0959378536038272	4.55477786002335
chr3	158665385	158953076	2	4	5.56	11.43	-5.87	0.428987944539397	0.460828217935039	0.0390999346674532	3.47461285179933
chr3	158953076	159032449	3	4	8.33	11.43	-3.1	0.710101571843079	0.708023732626289	0.0959378536038272	4.55477786002335
chr3	159032449	160393659	2	4	5.56	11.43	-5.87	0.428987944539397	0.460828217935039	0.0390999346674532	3.47461285179933
chr3	160393659	160600456	3	4	8.33	11.43	-3.1	0.710101571843079	0.708023732626289	0.0959378536038272	4.55477786002335
chr3	160600456	161151168	3	3	8.33	8.57	-0.24	1	0.970109621724799	0.120772296973932	7.79194689799502
chr3	161151168	161265044	4	3	11.11	8.57	2.54	1	1.32796318548847	0.206420602069668	9.79975833589666
chr3	161265044	161535638	3	3	8.33	8.57	-0.24	1	0.970109621724799	0.120772296973932	7.79194689799502
chr3	161535638	161619138	4	3	11.11	8.57	2.54	1	1.32796318548847	0.206420602069668	9.79975833589666
chr3	161619138	161827490	3	3	8.33	8.57	-0.24	1	0.970109621724799	0.120772296973932	7.79194689799502
chr3	161827490	161953574	4	3	11.11	8.57	2.54	1	1.32796318548847	0.206420602069668	9.79975833589666
chr3	161953574	162447751	3	3	8.33	8.57	-0.24	1	0.970109621724799	0.120772296973932	7.79194689799502
chr3	162447751	162486290	4	3	11.11	8.57	2.54	1	1.32796318548847	0.206420602069668	9.79975833589666
chr3	162486290	162490126	4	4	11.11	11.43	-0.32	1	0.969174743411851	0.164949539036862	5.69565612435485
chr3	162490126	162491038	5	4	13.89	11.43	2.46	1	1.24608440479419	0.242485335615073	6.90581566413616
chr3	162491038	162503213	6	5	16.67	14.29	2.38	1	1.19692472590906	0.271053606701841	5.53795205853582
chr3	162503213	162504487	7	6	19.44	17.14	2.3	1	1.16413699583994	0.294095217073013	4.7546020430972
chr3	162504487	162508230	7	5	19.44	14.29	5.15	0.753054516155478	1.44075614958209	0.347569630820769	6.45915874166681
chr3	162508230	162510463	8	6	22.22	17.14	5.08	0.766806928088708	1.37469005844573	0.36418014961038	5.47523693433706
chr3	162510463	162512916	12	9	33.33	25.71	7.62	0.604715380138393	1.43695034830888	0.460173533797906	4.62539239653499
chr3	162512916	162513120	13	9	36.11	25.71	10.4	0.44324290470473	1.62153282292859	0.526918718762346	5.1791939864493
chr3	162513120	162513304	14	10	38.89	28.57	10.32	0.453682594545013	1.58045440961185	0.528489160479895	4.87086725763075
chr3	162513304	162543103	15	10	41.67	28.57	13.1	0.322192215366216	1.77109393522607	0.597620741934409	5.43634820350769
chr3	162543103	162619879	17	10	47.22	28.57	18.65	0.143511467680875	2.21111630993267	0.75498529706253	6.76336106545116
chr3	162619879	162624939	17	9	47.22	25.71	21.51	0.084973313212979	2.54954522645029	0.855662607691045	8.03435937533413
chr3	162624939	162625988	17	10	47.22	28.57	18.65	0.143511467680875	2.21111630993267	0.75498529706253	6.76336106545116
chr3	162625988	162626284	14	8	38.89	22.86	16.03	0.200344138240417	2.1244979650205	0.683257601418856	7.01111290477276
chr3	162626284	162626588	13	6	36.11	17.14	18.97	0.107308440761624	2.6931718741122	0.802331275435913	10.0662211736014
chr3	162626588	162627609	7	3	19.44	8.57	10.87	0.307004709834407	2.54159386659279	0.519408622309635	16.656208609525
chr3	162627609	162628629	6	3	16.67	8.57	8.1	0.478182829317541	2.11118686920326	0.406717926364721	14.2184726622909
chr3	162628629	162628661	5	3	13.89	8.57	5.32	0.710101571843079	1.70749109272164	0.302222986488262	11.9414137423611
chr3	162628661	162730203	4	3	11.11	8.57	2.54	1	1.32796318548847	0.206420602069668	9.79975833589666
chr3	162730203	163265750	3	3	8.33	8.57	-0.24	1	0.970109621724799	0.120772296973932	7.79194689799502
chr3	163265750	164407712	3	3	8.33	8.57	-0.24	1	0.970109621724799	0.120772296973932	7.79194689799502
chr3	164407712	164956795	2	3	5.56	8.57	-3.01	0.673707396879656	0.631553326711683	0.0497270173932884	5.89114934397757
chr3	164956795	166710340	3	3	8.33	8.57	-0.24	1	0.970109621724799	0.120772296973932	7.79194689799502
chr3	166710340	166822453	3	4	8.33	11.43	-3.1	0.710101571843079	0.708023732626289	0.0959378536038272	4.55477786002335
chr3	166822453	167000837	3	4	8.33	11.43	-3.1	0.710101571843079	0.708023732626289	0.0959378536038272	4.55477786002335
chr3	167000837	167117604	3	4	8.33	11.43	-3.1	0.710101571843079	0.708023732626289	0.0959378536038272	4.55477786002335
chr3	167117604	167301074	3	4	8.33	11.43	-3.1	0.710101571843079	0.708023732626289	0.0959378536038272	4.55477786002335
chr3	167301074	167387193	3	4	8.33	11.43	-3.1	0.710101571843079	0.708023732626289	0.0959378536038272	4.55477786002335
chr3	167387193	167454484	3	4	8.33	11.43	-3.1	0.710101571843079	0.708023732626289	0.0959378536038272	4.55477786002335
chr3	167454484	167505051	4	4	11.11	11.43	-0.32	1	0.969174743411851	0.164949539036862	5.69565612435485
chr3	167505051	167666470	4	4	11.11	11.43	-0.32	1	0.969174743411851	0.164949539036862	5.69565612435485
chr3	167666470	167742994	4	4	11.11	11.43	-0.32	1	0.969174743411851	0.164949539036862	5.69565612435485
chr3	167742994	167898053	4	4	11.11	11.43	-0.32	1	0.969174743411851	0.164949539036862	5.69565612435485
chr3	167898053	168066804	4	4	11.11	11.43	-0.32	1	0.969174743411851	0.164949539036862	5.69565612435485
chr3	168066804	168169171	5	4	13.89	11.43	2.46	1	1.24608440479419	0.242485335615073	6.90581566413616
chr3	168169171	168226616	4	4	11.11	11.43	-0.32	1	0.969174743411851	0.164949539036862	5.69565612435485
chr3	168226616	168344423	4	4	11.11	11.43	-0.32	1	0.969174743411851	0.164949539036862	5.69565612435485
chr3	168344423	170632706	4	4	11.11	11.43	-0.32	1	0.969174743411851	0.164949539036862	5.69565612435485
chr3	170632706	170763868	4	4	11.11	11.43	-0.32	1	0.969174743411851	0.164949539036862	5.69565612435485
chr3	170763868	170906288	4	4	11.11	11.43	-0.32	1	0.969174743411851	0.164949539036862	5.69565612435485
chr3	170906288	171269893	4	4	11.11	11.43	-0.32	1	0.969174743411851	0.164949539036862	5.69565612435485
chr3	171269893	171313634	4	4	11.11	11.43	-0.32	1	0.969174743411851	0.164949539036862	5.69565612435485
chr3	171313634	171390082	4	4	11.11	11.43	-0.32	1	0.969174743411851	0.164949539036862	5.69565612435485
chr3	171390082	171497063	4	4	11.11	11.43	-0.32	1	0.969174743411851	0.164949539036862	5.69565612435485
chr3	171497063	171514906	4	4	11.11	11.43	-0.32	1	0.969174743411851	0.164949539036862	5.69565612435485
chr3	171514906	172963615	4	4	11.11	11.43	-0.32	1	0.969174743411851	0.164949539036862	5.69565612435485
chr3	172963615	173058506	4	4	11.11	11.43	-0.32	1	0.969174743411851	0.164949539036862	5.69565612435485
chr3	173058506	173478637	4	4	11.11	11.43	-0.32	1	0.969174743411851	0.164949539036862	5.69565612435485
chr3	173478637	173681916	4	4	11.11	11.43	-0.32	1	0.969174743411851	0.164949539036862	5.69565612435485
chr3	173681916	173846215	4	3	11.11	8.57	2.54	1	1.32796318548847	0.206420602069668	9.79975833589666
chr3	173846215	173901866	4	4	11.11	11.43	-0.32	1	0.969174743411851	0.164949539036862	5.69565612435485
chr3	173901866	173974339	5	4	13.89	11.43	2.46	1	1.24608440479419	0.242485335615073	6.90581566413616
chr3	173974339	173984154	5	4	13.89	11.43	2.46	1	1.24608440479419	0.242485335615073	6.90581566413616
chr3	173984154	174033335	4	4	11.11	11.43	-0.32	1	0.969174743411851	0.164949539036862	5.69565612435485
chr3	174033335	174058716	4	4	11.11	11.43	-0.32	1	0.969174743411851	0.164949539036862	5.69565612435485
chr3	174058716	174095881	4	4	11.11	11.43	-0.32	1	0.969174743411851	0.164949539036862	5.69565612435485
chr3	174095881	174156124	5	4	13.89	11.43	2.46	1	1.24608440479419	0.242485335615073	6.90581566413616
chr3	174156124	174215589	5	4	13.89	11.43	2.46	1	1.24608440479419	0.242485335615073	6.90581566413616
chr3	174215589	174218017	5	4	13.89	11.43	2.46	1	1.24608440479419	0.242485335615073	6.90581566413616
chr3	174218017	174341519	5	4	13.89	11.43	2.46	1	1.24608440479419	0.242485335615073	6.90581566413616
chr3	174341519	174419508	5	3	13.89	8.57	5.32	0.710101571843079	1.70749109272164	0.302222986488262	11.9414137423611
chr3	174419508	175268086	4	3	11.11	8.57	2.54	1	1.32796318548847	0.206420602069668	9.79975833589666
chr3	175268086	175364862	5	3	13.89	8.57	5.32	0.710101571843079	1.70749109272164	0.302222986488262	11.9414137423611
chr3	175364862	175548789	4	3	11.11	8.57	2.54	1	1.32796318548847	0.206420602069668	9.79975833589666
chr3	175548789	175559502	4	4	11.11	11.43	-0.32	1	0.969174743411851	0.164949539036862	5.69565612435485
chr3	175559502	175580983	4	4	11.11	11.43	-0.32	1	0.969174743411851	0.164949539036862	5.69565612435485
chr3	175580983	175670017	5	4	13.89	11.43	2.46	1	1.24608440479419	0.242485335615073	6.90581566413616
chr3	175670017	176036278	4	4	11.11	11.43	-0.32	1	0.969174743411851	0.164949539036862	5.69565612435485
chr3	176036278	176048379	3	4	8.33	11.43	-3.1	0.710101571843079	0.708023732626289	0.0959378536038272	4.55477786002335
chr3	176048379	176157156	3	5	8.33	14.29	-5.96	0.478182829317541	0.550092205427806	0.0786435713455224	3.10768609675551
chr3	176157156	176202950	3	4	8.33	11.43	-3.1	0.710101571843079	0.708023732626289	0.0959378536038272	4.55477786002335
chr3	176202950	176331326	4	4	11.11	11.43	-0.32	1	0.969174743411851	0.164949539036862	5.69565612435485
chr3	176331326	177298047	3	4	8.33	11.43	-3.1	0.710101571843079	0.708023732626289	0.0959378536038272	4.55477786002335
chr3	177298047	177314573	3	5	8.33	14.29	-5.96	0.478182829317541	0.550092205427806	0.0786435713455224	3.10768609675551
chr3	177314573	177428437	4	5	11.11	14.29	-3.18	0.734950008542243	0.753046624341019	0.135853156438639	3.86957116394486
chr3	177428437	177438221	4	4	11.11	11.43	-0.32	1	0.969174743411851	0.164949539036862	5.69565612435485
chr3	177438221	177809059	3	4	8.33	11.43	-3.1	0.710101571843079	0.708023732626289	0.0959378536038272	4.55477786002335
chr3	177809059	178231668	3	4	8.33	11.43	-3.1	0.710101571843079	0.708023732626289	0.0959378536038272	4.55477786002335
chr3	178231668	178792167	3	4	8.33	11.43	-3.1	0.710101571843079	0.708023732626289	0.0959378536038272	4.55477786002335
chr3	178792167	181980265	3	4	8.33	11.43	-3.1	0.710101571843079	0.708023732626289	0.0959378536038272	4.55477786002335
chr3	181980265	182227186	3	4	8.33	11.43	-3.1	0.710101571843079	0.708023732626289	0.0959378536038272	4.55477786002335
chr3	182227186	182806220	3	4	8.33	11.43	-3.1	0.710101571843079	0.708023732626289	0.0959378536038272	4.55477786002335
chr3	182806220	182808148	3	4	8.33	11.43	-3.1	0.710101571843079	0.708023732626289	0.0959378536038272	4.55477786002335
chr3	182808148	186427204	3	4	8.33	11.43	-3.1	0.710101571843079	0.708023732626289	0.0959378536038272	4.55477786002335
chr3	186427204	186914849	3	3	8.33	8.57	-0.24	1	0.970109621724799	0.120772296973932	7.79194689799502
chr3	186914849	187374473	3	4	8.33	11.43	-3.1	0.710101571843079	0.708023732626289	0.0959378536038272	4.55477786002335
chr3	187374473	187505136	4	4	11.11	11.43	-0.32	1	0.969174743411851	0.164949539036862	5.69565612435485
chr3	187505136	187913196	4	4	11.11	11.43	-0.32	1	0.969174743411851	0.164949539036862	5.69565612435485
chr3	187913196	187932500	4	5	11.11	14.29	-3.18	0.734950008542243	0.753046624341019	0.135853156438639	3.86957116394486
chr3	187932500	188051505	4	6	11.11	17.14	-6.03	0.51407501566078	0.608461808286978	0.114326714584535	2.86405723890282
chr3	188051505	188058941	4	6	11.11	17.14	-6.03	0.51407501566078	0.608461808286978	0.114326714584535	2.86405723890282
chr3	188058941	188241610	4	5	11.11	14.29	-3.18	0.734950008542243	0.753046624341019	0.135853156438639	3.86957116394486
chr3	188241610	188305673	4	5	11.11	14.29	-3.18	0.734950008542243	0.753046624341019	0.135853156438639	3.86957116394486
chr3	188305673	189174171	4	4	11.11	11.43	-0.32	1	0.969174743411851	0.164949539036862	5.69565612435485
chr3	189174171	189256114	5	4	13.89	11.43	2.46	1	1.24608440479419	0.242485335615073	6.90581566413616
chr3	189256114	189427334	5	4	13.89	11.43	2.46	1	1.24608440479419	0.242485335615073	6.90581566413616
chr3	189427334	189822806	4	4	11.11	11.43	-0.32	1	0.969174743411851	0.164949539036862	5.69565612435485
chr3	189822806	190086837	5	4	13.89	11.43	2.46	1	1.24608440479419	0.242485335615073	6.90581566413616
chr3	190086837	190119123	5	4	13.89	11.43	2.46	1	1.24608440479419	0.242485335615073	6.90581566413616
chr3	190119123	190354742	5	4	13.89	11.43	2.46	1	1.24608440479419	0.242485335615073	6.90581566413616
chr3	190354742	190520446	4	4	11.11	11.43	-0.32	1	0.969174743411851	0.164949539036862	5.69565612435485
chr3	190520446	190838727	4	4	11.11	11.43	-0.32	1	0.969174743411851	0.164949539036862	5.69565612435485
chr3	190838727	190958263	3	4	8.33	11.43	-3.1	0.710101571843079	0.708023732626289	0.0959378536038272	4.55477786002335
chr3	190958263	191152996	4	4	11.11	11.43	-0.32	1	0.969174743411851	0.164949539036862	5.69565612435485
chr3	191152996	192015633	4	4	11.11	11.43	-0.32	1	0.969174743411851	0.164949539036862	5.69565612435485
chr3	192015633	192047852	4	5	11.11	14.29	-3.18	0.734950008542243	0.753046624341019	0.135853156438639	3.86957116394486
chr3	192047852	192849879	4	5	11.11	14.29	-3.18	0.734950008542243	0.753046624341019	0.135853156438639	3.86957116394486
chr3	192849879	192869784	5	5	13.89	14.29	-0.399999999999999	1	0.968179492592826	0.200376836085313	4.6775096732263
chr3	192869784	192929887	5	6	13.89	17.14	-3.25	0.753054516155478	0.782312725137668	0.168995973303119	3.45418365248352
chr3	192929887	193424571	4	5	11.11	14.29	-3.18	0.734950008542243	0.753046624341019	0.135853156438639	3.86957116394486
chr3	193424571	194095638	4	5	11.11	14.29	-3.18	0.734950008542243	0.753046624341019	0.135853156438639	3.86957116394486
chr3	194095638	194243607	4	4	11.11	11.43	-0.32	1	0.969174743411851	0.164949539036862	5.69565612435485
chr3	194243607	194404961	4	4	11.11	11.43	-0.32	1	0.969174743411851	0.164949539036862	5.69565612435485
chr3	194404961	198022430	4	4	11.11	11.43	-0.32	1	0.969174743411851	0.164949539036862	5.69565612435485
chr6	0	1289870	8	3	22.22	8.57	13.65	0.188678820790766	3.00167214810172	0.640533613740392	19.2661460674227
chr6	1289870	2747363	8	3	22.22	8.57	13.65	0.188678820790766	3.00167214810172	0.640533613740392	19.2661460674227
chr6	2747363	4165404	8	3	22.22	8.57	13.65	0.188678820790766	3.00167214810172	0.640533613740392	19.2661460674227
chr6	4165404	4238111	8	3	22.22	8.57	13.65	0.188678820790766	3.00167214810172	0.640533613740392	19.2661460674227
chr6	4238111	4385191	8	3	22.22	8.57	13.65	0.188678820790766	3.00167214810172	0.640533613740392	19.2661460674227
chr6	4385191	4478871	8	3	22.22	8.57	13.65	0.188678820790766	3.00167214810172	0.640533613740392	19.2661460674227
chr6	4478871	4956050	8	3	22.22	8.57	13.65	0.188678820790766	3.00167214810172	0.640533613740392	19.2661460674227
chr6	4956050	4963168	9	3	25	8.57	16.43	0.111330544961008	3.4947191108833	0.770520076618529	22.0769694119604
chr6	4963168	5052853	9	3	25	8.57	16.43	0.111330544961008	3.4947191108833	0.770520076618529	22.0769694119604
chr6	5052853	5058878	8	3	22.22	8.57	13.65	0.188678820790766	3.00167214810172	0.640533613740392	19.2661460674227
chr6	5058878	5135335	8	4	22.22	11.43	10.79	0.34337537245028	2.18998599614047	0.517532388588746	11.0577538993314
chr6	5135335	5145658	7	4	19.44	11.43	8.01	0.514075015660779	1.85441691917432	0.418913196819917	9.57667879720766
chr6	5145658	5652289	7	3	19.44	8.57	10.87	0.307004709834407	2.54159386659279	0.519408622309635	16.656208609525
chr6	5652289	6132600	8	3	22.22	8.57	13.65	0.188678820790766	3.00167214810172	0.640533613740392	19.2661460674227
chr6	6132600	6180099	9	3	25	8.57	16.43	0.111330544961008	3.4947191108833	0.770520076618529	22.0769694119604
chr6	6180099	6734474	8	3	22.22	8.57	13.65	0.188678820790766	3.00167214810172	0.640533613740392	19.2661460674227
chr6	6734474	6807564	8	4	22.22	11.43	10.79	0.34337537245028	2.18998599614047	0.517532388588746	11.0577538993314
chr6	6807564	6848523	8	5	22.22	14.29	7.93	0.541386958574459	1.70136832786983	0.42993250371225	7.44708609222215
chr6	6848523	6885469	8	4	22.22	11.43	10.79	0.34337537245028	2.18998599614047	0.517532388588746	11.0577538993314
chr6	6885469	7256697	8	3	22.22	8.57	13.65	0.188678820790766	3.00167214810172	0.640533613740392	19.2661460674227
chr6	7256697	7502006	8	3	22.22	8.57	13.65	0.188678820790766	3.00167214810172	0.640533613740392	19.2661460674227
chr6	7502006	7588870	9	3	25	8.57	16.43	0.111330544961008	3.4947191108833	0.770520076618529	22.0769694119604
chr6	7588870	8237217	9	3	25	8.57	16.43	0.111330544961008	3.4947191108833	0.770520076618529	22.0769694119604
chr6	8237217	8433567	9	2	25	5.71	19.29	0.0457017048630323	5.37914445178271	0.993561761282809	55.2670202871318
chr6	8433567	8441048	9	2	25	5.71	19.29	0.0457017048630323	5.37914445178271	0.993561761282809	55.2670202871318
chr6	8441048	8562784	9	3	25	8.57	16.43	0.111330544961008	3.4947191108833	0.770520076618529	22.0769694119604
chr6	8562784	8569669	9	3	25	8.57	16.43	0.111330544961008	3.4947191108833	0.770520076618529	22.0769694119604
chr6	8569669	8570039	9	2	25	5.71	19.29	0.0457017048630323	5.37914445178271	0.993561761282809	55.2670202871318
chr6	8570039	10924617	9	2	25	5.71	19.29	0.0457017048630323	5.37914445178271	0.993561761282809	55.2670202871318
chr6	10924617	12197758	9	3	25	8.57	16.43	0.111330544961008	3.4947191108833	0.770520076618529	22.0769694119604
chr6	12197758	12256781	9	2	25	5.71	19.29	0.0457017048630323	5.37914445178271	0.993561761282809	55.2670202871318
chr6	12256781	12360030	9	3	25	8.57	16.43	0.111330544961008	3.4947191108833	0.770520076618529	22.0769694119604
chr6	12360030	12402704	9	3	25	8.57	16.43	0.111330544961008	3.4947191108833	0.770520076618529	22.0769694119604
chr6	12402704	12428759	10	3	27.78	8.57	19.21	0.0632027288891593	4.02447281976169	0.910075542415223	25.109264768432
chr6	12428759	12516941	10	2	27.78	5.71	22.07	0.0238254248303737	6.19512422628357	1.17178826962126	63.0653764098241
chr6	12516941	12951809	9	2	25	5.71	19.29	0.0457017048630323	5.37914445178271	0.993561761282809	55.2670202871318
chr6	12951809	13033452	9	3	25	8.57	16.43	0.111330544961008	3.4947191108833	0.770520076618529	22.0769694119604
chr6	13033452	13394663	9	2	25	5.71	19.29	0.0457017048630323	5.37914445178271	0.993561761282809	55.2670202871318
chr6	13394663	14808932	9	3	25	8.57	16.43	0.111330544961008	3.4947191108833	0.770520076618529	22.0769694119604
chr6	14808932	15303468	9	2	25	5.71	19.29	0.0457017048630323	5.37914445178271	0.993561761282809	55.2670202871318
chr6	15303468	19974011	9	1	25	2.86	22.14	0.013589197542365	11.0151709872899	1.37978679059844	509.669686917129
chr6	19974011	24164561	8	1	22.22	2.86	19.36	0.0278104507843748	9.45777143020067	1.15210381621739	442.421918944022
chr6	24164561	27325500	9	1	25	2.86	22.14	0.013589197542365	11.0151709872899	1.37978679059844	509.669686917129
chr6	27325500	27488613	9	1	25	2.86	22.14	0.013589197542365	11.0151709872899	1.37978679059844	509.669686917129
chr6	27488613	28502672	9	1	25	2.86	22.14	0.013589197542365	11.0151709872899	1.37978679059844	509.669686917129
chr6	28502672	28665569	10	1	27.78	2.86	24.92	0.00645308480443887	12.6882819303433	1.62391848226349	582.032391875154
chr6	28665569	29417826	9	1	25	2.86	22.14	0.013589197542365	11.0151709872899	1.37978679059844	509.669686917129
chr6	29417826	29556855	9	1	25	2.86	22.14	0.013589197542365	11.0151709872899	1.37978679059844	509.669686917129
chr6	29556855	29837158	9	1	25	2.86	22.14	0.013589197542365	11.0151709872899	1.37978679059844	509.669686917129
chr6	29837158	29936705	9	2	25	5.71	19.29	0.0457017048630323	5.37914445178271	0.993561761282809	55.2670202871318
chr6	29936705	30307712	9	1	25	2.86	22.14	0.013589197542365	11.0151709872899	1.37978679059844	509.669686917129
chr6	30307712	30692752	9	1	25	2.86	22.14	0.013589197542365	11.0151709872899	1.37978679059844	509.669686917129
chr6	30692752	30915149	9	1	25	2.86	22.14	0.013589197542365	11.0151709872899	1.37978679059844	509.669686917129
chr6	30915149	30934971	9	1	25	2.86	22.14	0.013589197542365	11.0151709872899	1.37978679059844	509.669686917129
chr6	30934971	31195944	9	2	25	5.71	19.29	0.0457017048630323	5.37914445178271	0.993561761282809	55.2670202871318
chr6	31195944	32341435	9	1	25	2.86	22.14	0.013589197542365	11.0151709872899	1.37978679059844	509.669686917129
chr6	32341435	32362674	9	2	25	5.71	19.29	0.0457017048630323	5.37914445178271	0.993561761282809	55.2670202871318
chr6	32362674	32373465	9	2	25	5.71	19.29	0.0457017048630323	5.37914445178271	0.993561761282809	55.2670202871318
chr6	32373465	32379025	9	2	25	5.71	19.29	0.0457017048630323	5.37914445178271	0.993561761282809	55.2670202871318
chr6	32379025	32431219	10	2	27.78	5.71	22.07	0.0238254248303737	6.19512422628357	1.17178826962126	63.0653764098241
chr6	32431219	32431416	11	2	30.56	5.71	24.85	0.012012233612738	7.07425625391598	1.36333431759035	71.49798302176
chr6	32431416	32448616	12	3	33.33	8.57	24.76	0.0182352745347109	5.21224455628585	1.22147171640089	31.954735859765
chr6	32448616	32449286	12	3	33.33	8.57	24.76	0.0182352745347109	5.21224455628585	1.22147171640089	31.954735859765
chr6	32449286	32540544	12	4	33.33	11.43	21.9	0.0451028443047419	3.80275611940876	0.990915824461975	18.2494941842405
chr6	32540544	32576238	11	4	30.56	11.43	19.13	0.0794933336103815	3.35228699732652	0.859314672717839	16.2274387050706
chr6	32576238	32581870	10	4	27.78	11.43	16.35	0.134782658724833	2.93592334760157	0.737101088075033	14.3670730067707
chr6	32581870	32593460	10	4	27.78	11.43	16.35	0.134782658724833	2.93592334760157	0.737101088075033	14.3670730067707
chr6	32593460	32638621	10	3	27.78	8.57	19.21	0.0632027288891593	4.02447281976169	0.910075542415223	25.109264768432
chr6	32638621	32680264	9	2	25	5.71	19.29	0.0457017048630323	5.37914445178271	0.993561761282809	55.2670202871318
chr6	32680264	32683445	9	2	25	5.71	19.29	0.0457017048630323	5.37914445178271	0.993561761282809	55.2670202871318
chr6	32683445	32745198	9	3	25	8.57	16.43	0.111330544961008	3.4947191108833	0.770520076618529	22.0769694119604
chr6	32745198	32779233	9	3	25	8.57	16.43	0.111330544961008	3.4947191108833	0.770520076618529	22.0769694119604
chr6	32779233	32782083	9	3	25	8.57	16.43	0.111330544961008	3.4947191108833	0.770520076618529	22.0769694119604
chr6	32782083	33019808	9	2	25	5.71	19.29	0.0457017048630323	5.37914445178271	0.993561761282809	55.2670202871318
chr6	33019808	33024386	9	2	25	5.71	19.29	0.0457017048630323	5.37914445178271	0.993561761282809	55.2670202871318
chr6	33024386	33209014	8	2	22.22	5.71	16.51	0.0846954637524142	4.61969024623931	0.82744436470048	48.1535035096423
chr6	33209014	35681554	9	2	25	5.71	19.29	0.0457017048630323	5.37914445178271	0.993561761282809	55.2670202871318
chr6	35681554	35689647	10	2	27.78	5.71	22.07	0.0238254248303737	6.19512422628357	1.17178826962126	63.0653764098241
chr6	35689647	35742135	11	2	30.56	5.71	24.85	0.012012233612738	7.07425625391598	1.36333431759035	71.49798302176
chr6	35742135	35756069	12	2	33.33	5.71	27.62	0.00585990906487844	8.02422797021054	1.56943330234739	80.3498484280804
chr6	35756069	35756714	12	2	33.33	5.71	27.62	0.00585990906487844	8.02422797021054	1.56943330234739	80.3498484280804
chr6	35756714	35776665	13	2	36.11	5.71	30.4	0.00276606769742033	9.05401610860367	1.79180731441612	90.3034661682389
chr6	35776665	35778268	13	2	36.11	5.71	30.4	0.00276606769742033	9.05401610860367	1.79180731441612	90.3034661682389
chr6	35778268	35821914	13	2	36.11	5.71	30.4	0.00276606769742033	9.05401610860367	1.79180731441612	90.3034661682389
chr6	35821914	35823536	12	2	33.33	5.71	27.62	0.00585990906487844	8.02422797021054	1.56943330234739	80.3498484280804
chr6	35823536	35835643	12	2	33.33	5.71	27.62	0.00585990906487844	8.02422797021054	1.56943330234739	80.3498484280804
chr6	35835643	35901635	11	2	30.56	5.71	24.85	0.012012233612738	7.07425625391598	1.36333431759035	71.49798302176
chr6	35901635	35902251	11	2	30.56	5.71	24.85	0.012012233612738	7.07425625391598	1.36333431759035	71.49798302176
chr6	35902251	36797285	9	2	25	5.71	19.29	0.0457017048630323	5.37914445178271	0.993561761282809	55.2670202871318
chr6	36797285	36933707	9	2	25	5.71	19.29	0.0457017048630323	5.37914445178271	0.993561761282809	55.2670202871318
chr6	36933707	37634022	9	2	25	5.71	19.29	0.0457017048630323	5.37914445178271	0.993561761282809	55.2670202871318
chr6	37634022	37719562	9	2	25	5.71	19.29	0.0457017048630323	5.37914445178271	0.993561761282809	55.2670202871318
chr6	37719562	38668060	9	2	25	5.71	19.29	0.0457017048630323	5.37914445178271	0.993561761282809	55.2670202871318
chr6	38668060	38727867	9	2	25	5.71	19.29	0.0457017048630323	5.37914445178271	0.993561761282809	55.2670202871318
chr6	38727867	39198916	9	2	25	5.71	19.29	0.0457017048630323	5.37914445178271	0.993561761282809	55.2670202871318
chr6	39198916	39257379	9	3	25	8.57	16.43	0.111330544961008	3.4947191108833	0.770520076618529	22.0769694119604
chr6	39257379	39300958	9	3	25	8.57	16.43	0.111330544961008	3.4947191108833	0.770520076618529	22.0769694119604
chr6	39300958	39757373	9	2	25	5.71	19.29	0.0457017048630323	5.37914445178271	0.993561761282809	55.2670202871318
chr6	39757373	39862168	9	3	25	8.57	16.43	0.111330544961008	3.4947191108833	0.770520076618529	22.0769694119604
chr6	39862168	39995099	9	2	25	5.71	19.29	0.0457017048630323	5.37914445178271	0.993561761282809	55.2670202871318
chr6	39995099	40119205	9	3	25	8.57	16.43	0.111330544961008	3.4947191108833	0.770520076618529	22.0769694119604
chr6	40119205	40449275	9	3	25	8.57	16.43	0.111330544961008	3.4947191108833	0.770520076618529	22.0769694119604
chr6	40449275	40460990	9	4	25	11.43	13.57	0.219618131122669	2.54955054812157	0.623407652734731	12.6517270597952
chr6	40460990	40463299	9	5	25	14.29	10.71	0.372321981438773	1.9807107571957	0.51843568449073	8.5097855381755
chr6	40463299	40476820	9	5	25	14.29	10.71	0.372321981438773	1.9807107571957	0.51843568449073	8.5097855381755
chr6	40476820	40504167	9	5	25	14.29	10.71	0.372321981438773	1.9807107571957	0.51843568449073	8.5097855381755
chr6	40504167	40521785	9	5	25	14.29	10.71	0.372321981438773	1.9807107571957	0.51843568449073	8.5097855381755
chr6	40521785	40552694	9	6	25	17.14	7.86	0.562762990166328	1.60032731582389	0.439480484914476	6.25183157324592
chr6	40552694	40574270	9	7	25	20	5	0.777546082716202	1.32793707789714	0.377809554626409	4.85135331187168
chr6	40574270	40605168	9	7	25	20	5	0.777546082716202	1.32793707789714	0.377809554626409	4.85135331187168
chr6	40605168	40616731	9	7	25	20	5	0.777546082716202	1.32793707789714	0.377809554626409	4.85135331187168
chr6	40616731	40673318	9	6	25	17.14	7.86	0.562762990166328	1.60032731582389	0.439480484914476	6.25183157324592
chr6	40673318	40939634	9	6	25	17.14	7.86	0.562762990166328	1.60032731582389	0.439480484914476	6.25183157324592
chr6	40939634	41057041	9	7	25	20	5	0.777546082716202	1.32793707789714	0.377809554626409	4.85135331187168
chr6	41057041	41395833	9	6	25	17.14	7.86	0.562762990166328	1.60032731582389	0.439480484914476	6.25183157324592
chr6	41395833	41880280	9	7	25	20	5	0.777546082716202	1.32793707789714	0.377809554626409	4.85135331187168
chr6	41880280	42036086	9	7	25	20	5	0.777546082716202	1.32793707789714	0.377809554626409	4.85135331187168
chr6	42036086	42936685	9	7	25	20	5	0.777546082716202	1.32793707789714	0.377809554626409	4.85135331187168
chr6	42936685	43151107	9	7	25	20	5	0.777546082716202	1.32793707789714	0.377809554626409	4.85135331187168
chr6	43151107	43248929	9	7	25	20	5	0.777546082716202	1.32793707789714	0.377809554626409	4.85135331187168
chr6	43248929	43631080	9	7	25	20	5	0.777546082716202	1.32793707789714	0.377809554626409	4.85135331187168
chr6	43631080	43925566	9	7	25	20	5	0.777546082716202	1.32793707789714	0.377809554626409	4.85135331187168
chr6	43925566	44096356	9	7	25	20	5	0.777546082716202	1.32793707789714	0.377809554626409	4.85135331187168
chr6	44096356	44264511	10	7	27.78	20	7.78	0.579809267352826	1.52913718096382	0.447625401246928	5.49875076507238
chr6	44264511	44289444	10	7	27.78	20	7.78	0.579809267352826	1.52913718096382	0.447625401246928	5.49875076507238
chr6	44289444	44501627	10	7	27.78	20	7.78	0.579809267352826	1.52913718096382	0.447625401246928	5.49875076507238
chr6	44501627	44524022	10	7	27.78	20	7.78	0.579809267352826	1.52913718096382	0.447625401246928	5.49875076507238
chr6	44524022	44575851	10	7	27.78	20	7.78	0.579809267352826	1.52913718096382	0.447625401246928	5.49875076507238
chr6	44575851	44597669	10	7	27.78	20	7.78	0.579809267352826	1.52913718096382	0.447625401246928	5.49875076507238
chr6	44597669	44602311	10	7	27.78	20	7.78	0.579809267352826	1.52913718096382	0.447625401246928	5.49875076507238
chr6	44602311	44781794	10	7	27.78	20	7.78	0.579809267352826	1.52913718096382	0.447625401246928	5.49875076507238
chr6	44781794	45409373	10	7	27.78	20	7.78	0.579809267352826	1.52913718096382	0.447625401246928	5.49875076507238
chr6	45409373	45529866	10	7	27.78	20	7.78	0.579809267352826	1.52913718096382	0.447625401246928	5.49875076507238
chr6	45529866	45580626	10	7	27.78	20	7.78	0.579809267352826	1.52913718096382	0.447625401246928	5.49875076507238
chr6	45580626	45587022	10	6	27.78	17.14	10.64	0.395709473738648	1.84286488716045	0.520428389447835	7.09011194817576
chr6	45587022	45624432	10	5	27.78	14.29	13.49	0.245361308953736	2.28083243733617	0.613509672375853	9.65852304290585
chr6	45624432	45720837	10	5	27.78	14.29	13.49	0.245361308953736	2.28083243733617	0.613509672375853	9.65852304290585
chr6	45720837	45779839	10	5	27.78	14.29	13.49	0.245361308953736	2.28083243733617	0.613509672375853	9.65852304290585
chr6	45779839	45783506	10	5	27.78	14.29	13.49	0.245361308953736	2.28083243733617	0.613509672375853	9.65852304290585
chr6	45783506	45895747	10	5	27.78	14.29	13.49	0.245361308953736	2.28083243733617	0.613509672375853	9.65852304290585
chr6	45895747	45939332	10	6	27.78	17.14	10.64	0.395709473738648	1.84286488716045	0.520428389447835	7.09011194817576
chr6	45939332	46094920	10	6	27.78	17.14	10.64	0.395709473738648	1.84286488716045	0.520428389447835	7.09011194817576
chr6	46094920	46293657	11	6	30.56	17.14	13.42	0.266839618208723	2.10419856358808	0.607477149382177	7.99874779076901
chr6	46293657	46293993	11	6	30.56	17.14	13.42	0.266839618208723	2.10419856358808	0.607477149382177	7.99874779076901
chr6	46293993	46439192	11	6	30.56	17.14	13.42	0.266839618208723	2.10419856358808	0.607477149382177	7.99874779076901
chr6	46439192	46456717	11	6	30.56	17.14	13.42	0.266839618208723	2.10419856358808	0.607477149382177	7.99874779076901
chr6	46456717	46488910	11	6	30.56	17.14	13.42	0.266839618208723	2.10419856358808	0.607477149382177	7.99874779076901
chr6	46488910	46815768	11	6	30.56	17.14	13.42	0.266839618208723	2.10419856358808	0.607477149382177	7.99874779076901
chr6	46815768	47413972	11	5	30.56	14.29	16.27	0.155152410082789	2.60427220919729	0.715708398703734	10.8973327060513
chr6	47413972	47505716	11	5	30.56	14.29	16.27	0.155152410082789	2.60427220919729	0.715708398703734	10.8973327060513
chr6	47505716	47703544	10	5	27.78	14.29	13.49	0.245361308953736	2.28083243733617	0.613509672375853	9.65852304290585
chr6	47703544	47728986	10	4	27.78	11.43	16.35	0.134782658724833	2.93592334760157	0.737101088075033	14.3670730067707
chr6	47728986	47732361	10	4	27.78	11.43	16.35	0.134782658724833	2.93592334760157	0.737101088075033	14.3670730067707
chr6	47732361	47753389	10	4	27.78	11.43	16.35	0.134782658724833	2.93592334760157	0.737101088075033	14.3670730067707
chr6	47753389	47768276	11	4	30.56	11.43	19.13	0.0794933336103815	3.35228699732652	0.859314672717839	16.2274387050706
chr6	47768276	47865990	11	4	30.56	11.43	19.13	0.0794933336103815	3.35228699732652	0.859314672717839	16.2274387050706
chr6	47865990	47889756	11	4	30.56	11.43	19.13	0.0794933336103815	3.35228699732652	0.859314672717839	16.2274387050706
chr6	47889756	48005792	10	4	27.78	11.43	16.35	0.134782658724833	2.93592334760157	0.737101088075033	14.3670730067707
chr6	48005792	48081013	10	4	27.78	11.43	16.35	0.134782658724833	2.93592334760157	0.737101088075033	14.3670730067707
chr6	48081013	48206392	10	4	27.78	11.43	16.35	0.134782658724833	2.93592334760157	0.737101088075033	14.3670730067707
chr6	48206392	48258055	10	4	27.78	11.43	16.35	0.134782658724833	2.93592334760157	0.737101088075033	14.3670730067707
chr6	48258055	48348307	10	4	27.78	11.43	16.35	0.134782658724833	2.93592334760157	0.737101088075033	14.3670730067707
chr6	48348307	48393972	10	4	27.78	11.43	16.35	0.134782658724833	2.93592334760157	0.737101088075033	14.3670730067707
chr6	48393972	48481244	10	4	27.78	11.43	16.35	0.134782658724833	2.93592334760157	0.737101088075033	14.3670730067707
chr6	48481244	48492379	10	4	27.78	11.43	16.35	0.134782658724833	2.93592334760157	0.737101088075033	14.3670730067707
chr6	48492379	48525429	10	4	27.78	11.43	16.35	0.134782658724833	2.93592334760157	0.737101088075033	14.3670730067707
chr6	48525429	49363258	10	5	27.78	14.29	13.49	0.245361308953736	2.28083243733617	0.613509672375853	9.65852304290585
chr6	49363258	49917172	10	5	27.78	14.29	13.49	0.245361308953736	2.28083243733617	0.613509672375853	9.65852304290585
chr6	49917172	51101219	10	5	27.78	14.29	13.49	0.245361308953736	2.28083243733617	0.613509672375853	9.65852304290585
chr6	51101219	51298354	10	5	27.78	14.29	13.49	0.245361308953736	2.28083243733617	0.613509672375853	9.65852304290585
chr6	51298354	51617899	9	5	25	14.29	10.71	0.372321981438773	1.9807107571957	0.51843568449073	8.5097855381755
chr6	51617899	51641089	9	5	25	14.29	10.71	0.372321981438773	1.9807107571957	0.51843568449073	8.5097855381755
chr6	51641089	51676210	9	4	25	11.43	13.57	0.219618131122669	2.54955054812157	0.623407652734731	12.6517270597952
chr6	51676210	51912437	9	4	25	11.43	13.57	0.219618131122669	2.54955054812157	0.623407652734731	12.6517270597952
chr6	51912437	52969351	10	4	27.78	11.43	16.35	0.134782658724833	2.93592334760157	0.737101088075033	14.3670730067707
chr6	52969351	53557017	10	4	27.78	11.43	16.35	0.134782658724833	2.93592334760157	0.737101088075033	14.3670730067707
chr6	53557017	53931400	10	5	27.78	14.29	13.49	0.245361308953736	2.28083243733617	0.613509672375853	9.65852304290585
chr6	53931400	53931611	10	5	27.78	14.29	13.49	0.245361308953736	2.28083243733617	0.613509672375853	9.65852304290585
chr6	53931611	54078918	10	5	27.78	14.29	13.49	0.245361308953736	2.28083243733617	0.613509672375853	9.65852304290585
chr6	54078918	54160677	10	5	27.78	14.29	13.49	0.245361308953736	2.28083243733617	0.613509672375853	9.65852304290585
chr6	54160677	54287938	10	5	27.78	14.29	13.49	0.245361308953736	2.28083243733617	0.613509672375853	9.65852304290585
chr6	54287938	54354175	10	5	27.78	14.29	13.49	0.245361308953736	2.28083243733617	0.613509672375853	9.65852304290585
chr6	54354175	54360594	9	5	25	14.29	10.71	0.372321981438773	1.9807107571957	0.51843568449073	8.5097855381755
chr6	54360594	54486024	9	5	25	14.29	10.71	0.372321981438773	1.9807107571957	0.51843568449073	8.5097855381755
chr6	54486024	54694592	9	5	25	14.29	10.71	0.372321981438773	1.9807107571957	0.51843568449073	8.5097855381755
chr6	54694592	54757160	9	4	25	11.43	13.57	0.219618131122669	2.54955054812157	0.623407652734731	12.6517270597952
chr6	54757160	55017747	9	4	25	11.43	13.57	0.219618131122669	2.54955054812157	0.623407652734731	12.6517270597952
chr6	55017747	55132955	9	4	25	11.43	13.57	0.219618131122669	2.54955054812157	0.623407652734731	12.6517270597952
chr6	55132955	55218426	9	4	25	11.43	13.57	0.219618131122669	2.54955054812157	0.623407652734731	12.6517270597952
chr6	55218426	55262991	9	4	25	11.43	13.57	0.219618131122669	2.54955054812157	0.623407652734731	12.6517270597952
chr6	55262991	55319580	9	4	25	11.43	13.57	0.219618131122669	2.54955054812157	0.623407652734731	12.6517270597952
chr6	55319580	55334074	9	4	25	11.43	13.57	0.219618131122669	2.54955054812157	0.623407652734731	12.6517270597952
chr6	55334074	55341645	9	4	25	11.43	13.57	0.219618131122669	2.54955054812157	0.623407652734731	12.6517270597952
chr6	55341645	55426452	9	4	25	11.43	13.57	0.219618131122669	2.54955054812157	0.623407652734731	12.6517270597952
chr6	55426452	55429036	9	4	25	11.43	13.57	0.219618131122669	2.54955054812157	0.623407652734731	12.6517270597952
chr6	55429036	55483544	9	4	25	11.43	13.57	0.219618131122669	2.54955054812157	0.623407652734731	12.6517270597952
chr6	55483544	56138253	9	4	25	11.43	13.57	0.219618131122669	2.54955054812157	0.623407652734731	12.6517270597952
chr6	56138253	56271926	9	4	25	11.43	13.57	0.219618131122669	2.54955054812157	0.623407652734731	12.6517270597952
chr6	56271926	56558369	9	4	25	11.43	13.57	0.219618131122669	2.54955054812157	0.623407652734731	12.6517270597952
chr6	56558369	56560607	9	4	25	11.43	13.57	0.219618131122669	2.54955054812157	0.623407652734731	12.6517270597952
chr6	56560607	56666286	9	4	25	11.43	13.57	0.219618131122669	2.54955054812157	0.623407652734731	12.6517270597952
chr6	56666286	56729501	8	4	22.22	11.43	10.79	0.34337537245028	2.18998599614047	0.517532388588746	11.0577538993314
chr6	56729501	56842315	8	4	22.22	11.43	10.79	0.34337537245028	2.18998599614047	0.517532388588746	11.0577538993314
chr6	56842315	57666407	8	3	22.22	8.57	13.65	0.188678820790766	3.00167214810172	0.640533613740392	19.2661460674227
chr6	57666407	58070247	8	3	22.22	8.57	13.65	0.188678820790766	3.00167214810172	0.640533613740392	19.2661460674227
chr6	58070247	58309349	8	4	22.22	11.43	10.79	0.34337537245028	2.18998599614047	0.517532388588746	11.0577538993314
chr6	58309349	58777385	8	3	22.22	8.57	13.65	0.188678820790766	3.00167214810172	0.640533613740392	19.2661460674227
chr6	58777385	61000000	0	0	0	0	0	1	0	0	Inf
chr6	61000000	62041408	8	4	22.22	11.43	10.79	0.34337537245028	2.18998599614047	0.517532388588746	11.0577538993314
chr6	62041408	62241844	8	5	22.22	14.29	7.93	0.541386958574459	1.70136832786983	0.42993250371225	7.44708609222215
chr6	62241844	62439155	8	4	22.22	11.43	10.79	0.34337537245028	2.18998599614047	0.517532388588746	11.0577538993314
chr6	62439155	62563742	8	3	22.22	8.57	13.65	0.188678820790766	3.00167214810172	0.640533613740392	19.2661460674227
chr6	62563742	62649896	8	3	22.22	8.57	13.65	0.188678820790766	3.00167214810172	0.640533613740392	19.2661460674227
chr6	62649896	62738943	8	4	22.22	11.43	10.79	0.34337537245028	2.18998599614047	0.517532388588746	11.0577538993314
chr6	62738943	62891732	8	3	22.22	8.57	13.65	0.188678820790766	3.00167214810172	0.640533613740392	19.2661460674227
chr6	62891732	63156656	8	4	22.22	11.43	10.79	0.34337537245028	2.18998599614047	0.517532388588746	11.0577538993314
chr6	63156656	63503519	8	4	22.22	11.43	10.79	0.34337537245028	2.18998599614047	0.517532388588746	11.0577538993314
chr6	63503519	63565555	7	4	19.44	11.43	8.01	0.514075015660779	1.85441691917432	0.418913196819917	9.57667879720766
chr6	63565555	63642405	7	4	19.44	11.43	8.01	0.514075015660779	1.85441691917432	0.418913196819917	9.57667879720766
chr6	63642405	63728754	8	4	22.22	11.43	10.79	0.34337537245028	2.18998599614047	0.517532388588746	11.0577538993314
chr6	63728754	63760168	8	4	22.22	11.43	10.79	0.34337537245028	2.18998599614047	0.517532388588746	11.0577538993314
chr6	63760168	63766002	8	4	22.22	11.43	10.79	0.34337537245028	2.18998599614047	0.517532388588746	11.0577538993314
chr6	63766002	64582144	8	4	22.22	11.43	10.79	0.34337537245028	2.18998599614047	0.517532388588746	11.0577538993314
chr6	64582144	64588154	9	4	25	11.43	13.57	0.219618131122669	2.54955054812157	0.623407652734731	12.6517270597952
chr6	64588154	64613357	9	4	25	11.43	13.57	0.219618131122669	2.54955054812157	0.623407652734731	12.6517270597952
chr6	64613357	64677360	9	4	25	11.43	13.57	0.219618131122669	2.54955054812157	0.623407652734731	12.6517270597952
chr6	64677360	64679903	9	4	25	11.43	13.57	0.219618131122669	2.54955054812157	0.623407652734731	12.6517270597952
chr6	64679903	64690611	9	4	25	11.43	13.57	0.219618131122669	2.54955054812157	0.623407652734731	12.6517270597952
chr6	64690611	64691179	8	4	22.22	11.43	10.79	0.34337537245028	2.18998599614047	0.517532388588746	11.0577538993314
chr6	64691179	64696929	8	4	22.22	11.43	10.79	0.34337537245028	2.18998599614047	0.517532388588746	11.0577538993314
chr6	64696929	64797618	8	4	22.22	11.43	10.79	0.34337537245028	2.18998599614047	0.517532388588746	11.0577538993314
chr6	64797618	64889894	8	4	22.22	11.43	10.79	0.34337537245028	2.18998599614047	0.517532388588746	11.0577538993314
chr6	64889894	64914621	8	3	22.22	8.57	13.65	0.188678820790766	3.00167214810172	0.640533613740392	19.2661460674227
chr6	64914621	64915726	8	3	22.22	8.57	13.65	0.188678820790766	3.00167214810172	0.640533613740392	19.2661460674227
chr6	64915726	65074177	9	3	25	8.57	16.43	0.111330544961008	3.4947191108833	0.770520076618529	22.0769694119604
chr6	65074177	65095802	9	4	25	11.43	13.57	0.219618131122669	2.54955054812157	0.623407652734731	12.6517270597952
chr6	65095802	65099120	8	4	22.22	11.43	10.79	0.34337537245028	2.18998599614047	0.517532388588746	11.0577538993314
chr6	65099120	65254619	8	4	22.22	11.43	10.79	0.34337537245028	2.18998599614047	0.517532388588746	11.0577538993314
chr6	65254619	65275999	8	4	22.22	11.43	10.79	0.34337537245028	2.18998599614047	0.517532388588746	11.0577538993314
chr6	65275999	65328050	8	4	22.22	11.43	10.79	0.34337537245028	2.18998599614047	0.517532388588746	11.0577538993314
chr6	65328050	65335646	8	4	22.22	11.43	10.79	0.34337537245028	2.18998599614047	0.517532388588746	11.0577538993314
chr6	65335646	65422035	8	3	22.22	8.57	13.65	0.188678820790766	3.00167214810172	0.640533613740392	19.2661460674227
chr6	65422035	65541050	8	3	22.22	8.57	13.65	0.188678820790766	3.00167214810172	0.640533613740392	19.2661460674227
chr6	65541050	65683543	8	3	22.22	8.57	13.65	0.188678820790766	3.00167214810172	0.640533613740392	19.2661460674227
chr6	65683543	66316627	8	3	22.22	8.57	13.65	0.188678820790766	3.00167214810172	0.640533613740392	19.2661460674227
chr6	66316627	66621046	8	3	22.22	8.57	13.65	0.188678820790766	3.00167214810172	0.640533613740392	19.2661460674227
chr6	66621046	66765932	8	3	22.22	8.57	13.65	0.188678820790766	3.00167214810172	0.640533613740392	19.2661460674227
chr6	66765932	67554032	8	3	22.22	8.57	13.65	0.188678820790766	3.00167214810172	0.640533613740392	19.2661460674227
chr6	67554032	67557948	8	3	22.22	8.57	13.65	0.188678820790766	3.00167214810172	0.640533613740392	19.2661460674227
chr6	67557948	67654570	8	3	22.22	8.57	13.65	0.188678820790766	3.00167214810172	0.640533613740392	19.2661460674227
chr6	67654570	67774821	8	3	22.22	8.57	13.65	0.188678820790766	3.00167214810172	0.640533613740392	19.2661460674227
chr6	67774821	67870818	8	3	22.22	8.57	13.65	0.188678820790766	3.00167214810172	0.640533613740392	19.2661460674227
chr6	67870818	69212521	8	3	22.22	8.57	13.65	0.188678820790766	3.00167214810172	0.640533613740392	19.2661460674227
chr6	69212521	69519830	8	3	22.22	8.57	13.65	0.188678820790766	3.00167214810172	0.640533613740392	19.2661460674227
chr6	69519830	69571269	8	3	22.22	8.57	13.65	0.188678820790766	3.00167214810172	0.640533613740392	19.2661460674227
chr6	69571269	70534418	8	3	22.22	8.57	13.65	0.188678820790766	3.00167214810172	0.640533613740392	19.2661460674227
chr6	70534418	70605293	8	3	22.22	8.57	13.65	0.188678820790766	3.00167214810172	0.640533613740392	19.2661460674227
chr6	70605293	70795281	8	3	22.22	8.57	13.65	0.188678820790766	3.00167214810172	0.640533613740392	19.2661460674227
chr6	70795281	70897832	8	3	22.22	8.57	13.65	0.188678820790766	3.00167214810172	0.640533613740392	19.2661460674227
chr6	70897832	71349390	8	3	22.22	8.57	13.65	0.188678820790766	3.00167214810172	0.640533613740392	19.2661460674227
chr6	71349390	71382276	8	3	22.22	8.57	13.65	0.188678820790766	3.00167214810172	0.640533613740392	19.2661460674227
chr6	71382276	71802103	8	2	22.22	5.71	16.51	0.0846954637524142	4.61969024623931	0.82744436470048	48.1535035096423
chr6	71802103	71890296	8	2	22.22	5.71	16.51	0.0846954637524142	4.61969024623931	0.82744436470048	48.1535035096423
chr6	71890296	74375082	8	2	22.22	5.71	16.51	0.0846954637524142	4.61969024623931	0.82744436470048	48.1535035096423
chr6	74375082	74410088	8	2	22.22	5.71	16.51	0.0846954637524142	4.61969024623931	0.82744436470048	48.1535035096423
chr6	74410088	74414381	8	2	22.22	5.71	16.51	0.0846954637524142	4.61969024623931	0.82744436470048	48.1535035096423
chr6	74414381	74493708	8	2	22.22	5.71	16.51	0.0846954637524142	4.61969024623931	0.82744436470048	48.1535035096423
chr6	74493708	74529073	8	2	22.22	5.71	16.51	0.0846954637524142	4.61969024623931	0.82744436470048	48.1535035096423
chr6	74529073	74780169	8	2	22.22	5.71	16.51	0.0846954637524142	4.61969024623931	0.82744436470048	48.1535035096423
chr6	74780169	74780675	8	2	22.22	5.71	16.51	0.0846954637524142	4.61969024623931	0.82744436470048	48.1535035096423
chr6	74780675	74877308	8	2	22.22	5.71	16.51	0.0846954637524142	4.61969024623931	0.82744436470048	48.1535035096423
chr6	74877308	74921123	8	2	22.22	5.71	16.51	0.0846954637524142	4.61969024623931	0.82744436470048	48.1535035096423
chr6	74921123	74924456	8	2	22.22	5.71	16.51	0.0846954637524142	4.61969024623931	0.82744436470048	48.1535035096423
chr6	74924456	74968655	8	2	22.22	5.71	16.51	0.0846954637524142	4.61969024623931	0.82744436470048	48.1535035096423
chr6	74968655	75320538	8	2	22.22	5.71	16.51	0.0846954637524142	4.61969024623931	0.82744436470048	48.1535035096423
chr6	75320538	75451780	8	2	22.22	5.71	16.51	0.0846954637524142	4.61969024623931	0.82744436470048	48.1535035096423
chr6	75451780	75452911	8	2	22.22	5.71	16.51	0.0846954637524142	4.61969024623931	0.82744436470048	48.1535035096423
chr6	75452911	75994194	8	2	22.22	5.71	16.51	0.0846954637524142	4.61969024623931	0.82744436470048	48.1535035096423
chr6	75994194	76107766	8	2	22.22	5.71	16.51	0.0846954637524142	4.61969024623931	0.82744436470048	48.1535035096423
chr6	76107766	76196578	8	2	22.22	5.71	16.51	0.0846954637524142	4.61969024623931	0.82744436470048	48.1535035096423
chr6	76196578	76627488	8	2	22.22	5.71	16.51	0.0846954637524142	4.61969024623931	0.82744436470048	48.1535035096423
chr6	76627488	76683733	8	2	22.22	5.71	16.51	0.0846954637524142	4.61969024623931	0.82744436470048	48.1535035096423
chr6	76683733	76716321	8	2	22.22	5.71	16.51	0.0846954637524142	4.61969024623931	0.82744436470048	48.1535035096423
chr6	76716321	76845892	8	2	22.22	5.71	16.51	0.0846954637524142	4.61969024623931	0.82744436470048	48.1535035096423
chr6	76845892	76923800	8	2	22.22	5.71	16.51	0.0846954637524142	4.61969024623931	0.82744436470048	48.1535035096423
chr6	76923800	76927401	8	2	22.22	5.71	16.51	0.0846954637524142	4.61969024623931	0.82744436470048	48.1535035096423
chr6	76927401	77008714	8	2	22.22	5.71	16.51	0.0846954637524142	4.61969024623931	0.82744436470048	48.1535035096423
chr6	77008714	77015918	7	2	19.44	5.71	13.73	0.151388237577012	3.91101098955892	0.672569386308945	41.5379472062679
chr6	77015918	77017018	7	2	19.44	5.71	13.73	0.151388237577012	3.91101098955892	0.672569386308945	41.5379472062679
chr6	77017018	77034889	7	2	19.44	5.71	13.73	0.151388237577012	3.91101098955892	0.672569386308945	41.5379472062679
chr6	77034889	77035924	8	2	22.22	5.71	16.51	0.0846954637524142	4.61969024623931	0.82744436470048	48.1535035096423
chr6	77035924	77051123	9	2	25	5.71	19.29	0.0457017048630323	5.37914445178271	0.993561761282809	55.2670202871318
chr6	77051123	77056907	9	2	25	5.71	19.29	0.0457017048630323	5.37914445178271	0.993561761282809	55.2670202871318
chr6	77056907	77092648	9	2	25	5.71	19.29	0.0457017048630323	5.37914445178271	0.993561761282809	55.2670202871318
chr6	77092648	77198270	9	2	25	5.71	19.29	0.0457017048630323	5.37914445178271	0.993561761282809	55.2670202871318
chr6	77198270	77235295	8	2	22.22	5.71	16.51	0.0846954637524142	4.61969024623931	0.82744436470048	48.1535035096423
chr6	77235295	77274145	8	2	22.22	5.71	16.51	0.0846954637524142	4.61969024623931	0.82744436470048	48.1535035096423
chr6	77274145	77275540	8	2	22.22	5.71	16.51	0.0846954637524142	4.61969024623931	0.82744436470048	48.1535035096423
chr6	77275540	77360425	8	2	22.22	5.71	16.51	0.0846954637524142	4.61969024623931	0.82744436470048	48.1535035096423
chr6	77360425	77417785	8	2	22.22	5.71	16.51	0.0846954637524142	4.61969024623931	0.82744436470048	48.1535035096423
chr6	77417785	78155209	8	2	22.22	5.71	16.51	0.0846954637524142	4.61969024623931	0.82744436470048	48.1535035096423
chr6	78155209	78166644	9	2	25	5.71	19.29	0.0457017048630323	5.37914445178271	0.993561761282809	55.2670202871318
chr6	78166644	78204327	10	2	27.78	5.71	22.07	0.0238254248303737	6.19512422628357	1.17178826962126	63.0653764098241
chr6	78204327	78206908	10	3	27.78	8.57	19.21	0.0632027288891593	4.02447281976169	0.910075542415223	25.109264768432
chr6	78206908	78258124	10	4	27.78	11.43	16.35	0.134782658724833	2.93592334760157	0.737101088075033	14.3670730067707
chr6	78258124	78269193	8	4	22.22	11.43	10.79	0.34337537245028	2.18998599614047	0.517532388588746	11.0577538993314
chr6	78269193	78316607	8	3	22.22	8.57	13.65	0.188678820790766	3.00167214810172	0.640533613740392	19.2661460674227
chr6	78316607	78350920	8	2	22.22	5.71	16.51	0.0846954637524142	4.61969024623931	0.82744436470048	48.1535035096423
chr6	78350920	78962272	8	2	22.22	5.71	16.51	0.0846954637524142	4.61969024623931	0.82744436470048	48.1535035096423
chr6	78962272	78962744	7	2	19.44	5.71	13.73	0.151388237577012	3.91101098955892	0.672569386308945	41.5379472062679
chr6	78962744	78965977	6	2	16.67	5.71	10.96	0.260319768157189	3.24808343718923	0.528254540441711	35.3032732516706
chr6	78965977	79037215	4	2	11.11	5.71	5.4	0.673707396879656	2.04215494105879	0.270856827605303	24.0587693564094
chr6	79037215	79040433	6	2	16.67	5.71	10.96	0.260319768157189	3.24808343718923	0.528254540441711	35.3032732516706
chr6	79040433	79041670	8	2	22.22	5.71	16.51	0.0846954637524142	4.61969024623931	0.82744436470048	48.1535035096423
chr6	79041670	80018673	9	2	25	5.71	19.29	0.0457017048630323	5.37914445178271	0.993561761282809	55.2670202871318
chr6	80018673	80233587	9	2	25	5.71	19.29	0.0457017048630323	5.37914445178271	0.993561761282809	55.2670202871318
chr6	80233587	80939160	9	2	25	5.71	19.29	0.0457017048630323	5.37914445178271	0.993561761282809	55.2670202871318
chr6	80939160	80965911	9	2	25	5.71	19.29	0.0457017048630323	5.37914445178271	0.993561761282809	55.2670202871318
chr6	80965911	81043109	9	2	25	5.71	19.29	0.0457017048630323	5.37914445178271	0.993561761282809	55.2670202871318
chr6	81043109	81102815	9	2	25	5.71	19.29	0.0457017048630323	5.37914445178271	0.993561761282809	55.2670202871318
chr6	81102815	81344540	9	2	25	5.71	19.29	0.0457017048630323	5.37914445178271	0.993561761282809	55.2670202871318
chr6	81344540	82010096	8	2	22.22	5.71	16.51	0.0846954637524142	4.61969024623931	0.82744436470048	48.1535035096423
chr6	82010096	82123853	9	2	25	5.71	19.29	0.0457017048630323	5.37914445178271	0.993561761282809	55.2670202871318
chr6	82123853	82184972	9	2	25	5.71	19.29	0.0457017048630323	5.37914445178271	0.993561761282809	55.2670202871318
chr6	82184972	82658573	8	2	22.22	5.71	16.51	0.0846954637524142	4.61969024623931	0.82744436470048	48.1535035096423
chr6	82658573	82785189	8	2	22.22	5.71	16.51	0.0846954637524142	4.61969024623931	0.82744436470048	48.1535035096423
chr6	82785189	82981501	8	2	22.22	5.71	16.51	0.0846954637524142	4.61969024623931	0.82744436470048	48.1535035096423
chr6	82981501	83169438	8	2	22.22	5.71	16.51	0.0846954637524142	4.61969024623931	0.82744436470048	48.1535035096423
chr6	83169438	83449042	8	2	22.22	5.71	16.51	0.0846954637524142	4.61969024623931	0.82744436470048	48.1535035096423
chr6	83449042	83574358	9	2	25	5.71	19.29	0.0457017048630323	5.37914445178271	0.993561761282809	55.2670202871318
chr6	83574358	83593481	8	2	22.22	5.71	16.51	0.0846954637524142	4.61969024623931	0.82744436470048	48.1535035096423
chr6	83593481	83909360	8	2	22.22	5.71	16.51	0.0846954637524142	4.61969024623931	0.82744436470048	48.1535035096423
chr6	83909360	84054995	8	2	22.22	5.71	16.51	0.0846954637524142	4.61969024623931	0.82744436470048	48.1535035096423
chr6	84054995	84188840	9	2	25	5.71	19.29	0.0457017048630323	5.37914445178271	0.993561761282809	55.2670202871318
chr6	84188840	84273409	9	2	25	5.71	19.29	0.0457017048630323	5.37914445178271	0.993561761282809	55.2670202871318
chr6	84273409	84382367	9	2	25	5.71	19.29	0.0457017048630323	5.37914445178271	0.993561761282809	55.2670202871318
chr6	84382367	84389037	9	2	25	5.71	19.29	0.0457017048630323	5.37914445178271	0.993561761282809	55.2670202871318
chr6	84389037	84530097	9	2	25	5.71	19.29	0.0457017048630323	5.37914445178271	0.993561761282809	55.2670202871318
chr6	84530097	84642772	9	3	25	8.57	16.43	0.111330544961008	3.4947191108833	0.770520076618529	22.0769694119604
chr6	84642772	84799041	9	3	25	8.57	16.43	0.111330544961008	3.4947191108833	0.770520076618529	22.0769694119604
chr6	84799041	85043761	9	2	25	5.71	19.29	0.0457017048630323	5.37914445178271	0.993561761282809	55.2670202871318
chr6	85043761	85103290	9	2	25	5.71	19.29	0.0457017048630323	5.37914445178271	0.993561761282809	55.2670202871318
chr6	85103290	85120975	9	2	25	5.71	19.29	0.0457017048630323	5.37914445178271	0.993561761282809	55.2670202871318
chr6	85120975	85242432	9	2	25	5.71	19.29	0.0457017048630323	5.37914445178271	0.993561761282809	55.2670202871318
chr6	85242432	85315476	8	2	22.22	5.71	16.51	0.0846954637524142	4.61969024623931	0.82744436470048	48.1535035096423
chr6	85315476	85440446	8	2	22.22	5.71	16.51	0.0846954637524142	4.61969024623931	0.82744436470048	48.1535035096423
chr6	85440446	86062725	8	2	22.22	5.71	16.51	0.0846954637524142	4.61969024623931	0.82744436470048	48.1535035096423
chr6	86062725	86280502	8	3	22.22	8.57	13.65	0.188678820790766	3.00167214810172	0.640533613740392	19.2661460674227
chr6	86280502	86955245	8	2	22.22	5.71	16.51	0.0846954637524142	4.61969024623931	0.82744436470048	48.1535035096423
chr6	86955245	88627862	7	2	19.44	5.71	13.73	0.151388237577012	3.91101098955892	0.672569386308945	41.5379472062679
chr6	88627862	90618404	8	2	22.22	5.71	16.51	0.0846954637524142	4.61969024623931	0.82744436470048	48.1535035096423
chr6	90618404	90873286	8	2	22.22	5.71	16.51	0.0846954637524142	4.61969024623931	0.82744436470048	48.1535035096423
chr6	90873286	91003379	8	2	22.22	5.71	16.51	0.0846954637524142	4.61969024623931	0.82744436470048	48.1535035096423
chr6	91003379	92038507	8	2	22.22	5.71	16.51	0.0846954637524142	4.61969024623931	0.82744436470048	48.1535035096423
chr6	92038507	92132668	9	2	25	5.71	19.29	0.0457017048630323	5.37914445178271	0.993561761282809	55.2670202871318
chr6	92132668	96090771	9	2	25	5.71	19.29	0.0457017048630323	5.37914445178271	0.993561761282809	55.2670202871318
chr6	96090771	96263674	9	2	25	5.71	19.29	0.0457017048630323	5.37914445178271	0.993561761282809	55.2670202871318
chr6	96263674	96661213	9	2	25	5.71	19.29	0.0457017048630323	5.37914445178271	0.993561761282809	55.2670202871318
chr6	96661213	96736610	9	2	25	5.71	19.29	0.0457017048630323	5.37914445178271	0.993561761282809	55.2670202871318
chr6	96736610	96744060	9	2	25	5.71	19.29	0.0457017048630323	5.37914445178271	0.993561761282809	55.2670202871318
chr6	96744060	96848292	9	1	25	2.86	22.14	0.013589197542365	11.0151709872899	1.37978679059844	509.669686917129
chr6	96848292	96914933	10	1	27.78	2.86	24.92	0.00645308480443887	12.6882819303433	1.62391848226349	582.032391875154
chr6	96914933	96943983	10	1	27.78	2.86	24.92	0.00645308480443887	12.6882819303433	1.62391848226349	582.032391875154
chr6	96943983	99823962	9	1	25	2.86	22.14	0.013589197542365	11.0151709872899	1.37978679059844	509.669686917129
chr6	99823962	100876164	8	1	22.22	2.86	19.36	0.0278104507843748	9.45777143020067	1.15210381621739	442.421918944022
chr6	100876164	103546827	8	1	22.22	2.86	19.36	0.0278104507843748	9.45777143020067	1.15210381621739	442.421918944022
chr6	103546827	103686729	7	1	19.44	2.86	16.58	0.0552721811827386	8.00441954253678	0.939630540655046	379.766047570719
chr6	103686729	103722632	6	1	16.67	2.86	13.81	0.106534077926351	6.64494141339732	0.741352078866855	321.247835712961
chr6	103722632	103825708	5	1	13.89	2.86	11.03	0.198663754101507	5.37040245249216	0.55675571014113	266.470934834748
chr6	103825708	103990292	6	1	16.67	2.86	13.81	0.106534077926351	6.64494141339732	0.741352078866855	321.247835712961
chr6	103990292	103990784	7	1	19.44	2.86	16.58	0.0552721811827386	8.00441954253678	0.939630540655046	379.766047570719
chr6	103990784	104072306	7	1	19.44	2.86	16.58	0.0552721811827386	8.00441954253678	0.939630540655046	379.766047570719
chr6	104072306	104072660	6	1	16.67	2.86	13.81	0.106534077926351	6.64494141339732	0.741352078866855	321.247835712961
chr6	104072660	104321945	6	1	16.67	2.86	13.81	0.106534077926351	6.64494141339732	0.741352078866855	321.247835712961
chr6	104321945	104984353	7	1	19.44	2.86	16.58	0.0552721811827386	8.00441954253678	0.939630540655046	379.766047570719
chr6	104984353	105531403	6	1	16.67	2.86	13.81	0.106534077926351	6.64494141339732	0.741352078866855	321.247835712961
chr6	105531403	106417328	7	2	19.44	5.71	13.73	0.151388237577012	3.91101098955892	0.672569386308945	41.5379472062679
chr6	106417328	106521840	7	2	19.44	5.71	13.73	0.151388237577012	3.91101098955892	0.672569386308945	41.5379472062679
chr6	106521840	108854992	7	2	19.44	5.71	13.73	0.151388237577012	3.91101098955892	0.672569386308945	41.5379472062679
chr6	108854992	109026306	7	3	19.44	8.57	10.87	0.307004709834407	2.54159386659279	0.519408622309635	16.656208609525
chr6	109026306	109523203	7	2	19.44	5.71	13.73	0.151388237577012	3.91101098955892	0.672569386308945	41.5379472062679
chr6	109523203	109524633	7	3	19.44	8.57	10.87	0.307004709834407	2.54159386659279	0.519408622309635	16.656208609525
chr6	109524633	109552467	9	3	25	8.57	16.43	0.111330544961008	3.4947191108833	0.770520076618529	22.0769694119604
chr6	109552467	109579288	10	3	27.78	8.57	19.21	0.0632027288891593	4.02447281976169	0.910075542415223	25.109264768432
chr6	109579288	109625126	10	4	27.78	11.43	16.35	0.134782658724833	2.93592334760157	0.737101088075033	14.3670730067707
chr6	109625126	109636401	10	4	27.78	11.43	16.35	0.134782658724833	2.93592334760157	0.737101088075033	14.3670730067707
chr6	109636401	109640762	10	2	27.78	5.71	22.07	0.0238254248303737	6.19512422628357	1.17178826962126	63.0653764098241
chr6	109640762	109827999	8	2	22.22	5.71	16.51	0.0846954637524142	4.61969024623931	0.82744436470048	48.1535035096423
chr6	109827999	109865011	8	2	22.22	5.71	16.51	0.0846954637524142	4.61969024623931	0.82744436470048	48.1535035096423
chr6	109865011	110027602	8	2	22.22	5.71	16.51	0.0846954637524142	4.61969024623931	0.82744436470048	48.1535035096423
chr6	110027602	110185246	8	2	22.22	5.71	16.51	0.0846954637524142	4.61969024623931	0.82744436470048	48.1535035096423
chr6	110185246	110246256	8	2	22.22	5.71	16.51	0.0846954637524142	4.61969024623931	0.82744436470048	48.1535035096423
chr6	110246256	110255697	8	3	22.22	8.57	13.65	0.188678820790766	3.00167214810172	0.640533613740392	19.2661460674227
chr6	110255697	110300095	8	3	22.22	8.57	13.65	0.188678820790766	3.00167214810172	0.640533613740392	19.2661460674227
chr6	110300095	110358186	8	3	22.22	8.57	13.65	0.188678820790766	3.00167214810172	0.640533613740392	19.2661460674227
chr6	110358186	110385638	8	2	22.22	5.71	16.51	0.0846954637524142	4.61969024623931	0.82744436470048	48.1535035096423
chr6	110385638	110982326	8	1	22.22	2.86	19.36	0.0278104507843748	9.45777143020067	1.15210381621739	442.421918944022
chr6	110982326	111615177	8	1	22.22	2.86	19.36	0.0278104507843748	9.45777143020067	1.15210381621739	442.421918944022
chr6	111615177	111903142	7	1	19.44	2.86	16.58	0.0552721811827386	8.00441954253678	0.939630540655046	379.766047570719
chr6	111903142	112002931	7	2	19.44	5.71	13.73	0.151388237577012	3.91101098955892	0.672569386308945	41.5379472062679
chr6	112002931	112026849	7	2	19.44	5.71	13.73	0.151388237577012	3.91101098955892	0.672569386308945	41.5379472062679
chr6	112026849	112346284	8	2	22.22	5.71	16.51	0.0846954637524142	4.61969024623931	0.82744436470048	48.1535035096423
chr6	112346284	112441290	8	2	22.22	5.71	16.51	0.0846954637524142	4.61969024623931	0.82744436470048	48.1535035096423
chr6	112441290	112669491	8	2	22.22	5.71	16.51	0.0846954637524142	4.61969024623931	0.82744436470048	48.1535035096423
[truncated: 7,262 more rows]
