# Supplementary material for: 1p36 deletion is a marker for tumour dissemination in microsatellite stable stage II-III colon cancer
Source: BMC Cancer. 2014 Nov 24;14:872. doi: 10.1186/1471-2407-14-872 (PMC4251789; doi:10.1186/1471-2407-14-872)
Supplement: Supplementary file 1 — Additional file 1: This file includes supplementary figures, genome-wide copy number estimates and statistics. (ZIP 5 MB) [file 12885_2014_5046_MOESM1_ESM.zip › Supplementary Data/MSS statistics Stage II-III/Relative Loss.Recurrence (SII&SIII excl MSI-H).No recurrence (SII&SIII excl MSI-H).txt]

Chromosome	Start (hg19)	End (hg19)	Observations in G1	Observations in G2	Frequency G1 (%)	Frequency G2 (%)	Frequency difference	Fisher's Exact test p-value	Odds Ratio	Lower 95% CI	Upper 95% CI
chr1	0	1282669	7	3	19.44	8.57	10.87	0.307004709834407	2.54159386659279	0.519408622309635	16.656208609525
chr1	1282669	1296586	7	4	19.44	11.43	8.01	0.514075015660779	1.85441691917432	0.418913196819917	9.57667879720766
chr1	1296586	2502180	7	5	19.44	14.29	5.15	0.753054516155478	1.44075614958209	0.347569630820769	6.45915874166681
chr1	2502180	3728424	8	5	22.22	14.29	7.93	0.541386958574459	1.70136832786983	0.42993250371225	7.44708609222215
chr1	3728424	4509384	9	5	25	14.29	10.71	0.372321981438773	1.9807107571957	0.51843568449073	8.5097855381755
chr1	4509384	4585274	10	5	27.78	14.29	13.49	0.245361308953736	2.28083243733617	0.613509672375853	9.65852304290585
chr1	4585274	5960887	11	5	30.56	14.29	16.27	0.155152410082789	2.60427220919729	0.715708398703734	10.8973327060513
chr1	5960887	8160476	11	5	30.56	14.29	16.27	0.155152410082789	2.60427220919729	0.715708398703734	10.8973327060513
chr1	8160476	8490495	11	6	30.56	17.14	13.42	0.266839618208723	2.10419856358808	0.607477149382177	7.99874779076901
chr1	8490495	8704800	11	6	30.56	17.14	13.42	0.266839618208723	2.10419856358808	0.607477149382177	7.99874779076901
chr1	8704800	9355434	11	6	30.56	17.14	13.42	0.266839618208723	2.10419856358808	0.607477149382177	7.99874779076901
chr1	9355434	11131044	11	5	30.56	14.29	16.27	0.155152410082789	2.60427220919729	0.715708398703734	10.8973327060513
chr1	11131044	11133117	12	5	33.33	14.29	19.04	0.0942321147413699	2.95391287246018	0.825784110712256	12.2504695735279
chr1	11133117	14397977	12	4	33.33	11.43	21.9	0.0451028443047419	3.80275611940876	0.990915824461975	18.2494941842405
chr1	14397977	14445618	12	4	33.33	11.43	21.9	0.0451028443047419	3.80275611940876	0.990915824461975	18.2494941842405
chr1	14445618	14500729	12	4	33.33	11.43	21.9	0.0451028443047419	3.80275611940876	0.990915824461975	18.2494941842405
chr1	14500729	14507118	12	4	33.33	11.43	21.9	0.0451028443047419	3.80275611940876	0.990915824461975	18.2494941842405
chr1	14507118	17792373	12	4	33.33	11.43	21.9	0.0451028443047419	3.80275611940876	0.990915824461975	18.2494941842405
chr1	17792373	20052433	13	4	36.11	11.43	24.68	0.0246323149561469	4.29035062430102	1.13291073572237	20.4559794012397
chr1	20052433	24903069	13	5	36.11	14.29	21.82	0.0550031366806078	3.33312010436619	0.944551998628241	13.723443357936
chr1	24903069	25530550	12	5	33.33	14.29	19.04	0.0942321147413699	2.95391287246018	0.825784110712256	12.2504695735279
chr1	25530550	25532279	13	5	36.11	14.29	21.82	0.0550031366806078	3.33312010436619	0.944551998628241	13.723443357936
chr1	25532279	25540843	13	7	36.11	20	16.11	0.18766968961925	2.23485259705927	0.690891841640534	7.80093928381903
chr1	25540843	25552210	13	8	36.11	22.86	13.25	0.299711815430363	1.89025474062481	0.600989870914551	6.27344400260832
chr1	25552210	25554856	13	10	36.11	28.57	7.54	0.613757838762678	1.4061447399037	0.464753309719269	4.35967744784751
chr1	25554856	25557631	13	11	36.11	31.43	4.68	0.802937672838101	1.22955706893041	0.411799415806197	3.72377035948952
chr1	25557631	25654244	13	12	36.11	34.29	1.82	1	1.08211220204031	0.366139352064638	3.21707398007773
chr1	25654244	25662109	12	10	33.33	28.57	4.76	0.798482350658788	1.24606859067553	0.405824231412238	3.89417083413325
chr1	25662109	25668249	12	9	33.33	25.71	7.62	0.604715380138393	1.43695034830888	0.460173533797906	4.62539239653499
chr1	25668249	25675619	12	7	33.33	20	13.33	0.284772865322215	1.98051844354112	0.60356962690483	6.9650320677059
chr1	25675619	25678369	12	6	33.33	17.14	16.19	0.172690070862894	2.38672301034543	0.701168165780648	8.98683789390784
chr1	25678369	26364487	12	5	33.33	14.29	19.04	0.0942321147413699	2.95391287246018	0.825784110712256	12.2504695735279
chr1	26364487	26805030	12	6	33.33	17.14	16.19	0.172690070862894	2.38672301034543	0.701168165780648	8.98683789390784
chr1	26805030	26909715	12	7	33.33	20	13.33	0.284772865322215	1.98051844354112	0.60356962690483	6.9650320677059
chr1	26909715	27514462	12	7	33.33	20	13.33	0.284772865322215	1.98051844354112	0.60356962690483	6.9650320677059
chr1	27514462	28813549	11	7	30.56	20	10.56	0.414788906895026	1.74599407966194	0.52273282064155	6.20141496022786
chr1	28813549	29518176	11	6	30.56	17.14	13.42	0.266839618208723	2.10419856358808	0.607477149382177	7.99874779076901
chr1	29518176	30676595	11	5	30.56	14.29	16.27	0.155152410082789	2.60427220919729	0.715708398703734	10.8973327060513
chr1	30676595	31328384	10	5	27.78	14.29	13.49	0.245361308953736	2.28083243733617	0.613509672375853	9.65852304290585
chr1	31328384	32895256	9	5	25	14.29	10.71	0.372321981438773	1.9807107571957	0.51843568449073	8.5097855381755
chr1	32895256	33301091	10	5	27.78	14.29	13.49	0.245361308953736	2.28083243733617	0.613509672375853	9.65852304290585
chr1	33301091	33678080	10	5	27.78	14.29	13.49	0.245361308953736	2.28083243733617	0.613509672375853	9.65852304290585
chr1	33678080	34173804	9	5	25	14.29	10.71	0.372321981438773	1.9807107571957	0.51843568449073	8.5097855381755
chr1	34173804	34255575	9	5	25	14.29	10.71	0.372321981438773	1.9807107571957	0.51843568449073	8.5097855381755
chr1	34255575	34258257	8	5	22.22	14.29	7.93	0.541386958574459	1.70136832786983	0.42993250371225	7.44708609222215
chr1	34258257	34312268	8	5	22.22	14.29	7.93	0.541386958574459	1.70136832786983	0.42993250371225	7.44708609222215
chr1	34312268	34350569	8	5	22.22	14.29	7.93	0.541386958574459	1.70136832786983	0.42993250371225	7.44708609222215
chr1	34350569	34868622	8	5	22.22	14.29	7.93	0.541386958574459	1.70136832786983	0.42993250371225	7.44708609222215
chr1	34868622	34996580	7	5	19.44	14.29	5.15	0.753054516155478	1.44075614958209	0.347569630820769	6.45915874166681
chr1	34996580	35044317	6	5	16.67	14.29	2.38	1	1.19692472590906	0.271053606701841	5.53795205853582
chr1	35044317	35048145	7	5	19.44	14.29	5.15	0.753054516155478	1.44075614958209	0.347569630820769	6.45915874166681
chr1	35048145	35072244	8	5	22.22	14.29	7.93	0.541386958574459	1.70136832786983	0.42993250371225	7.44708609222215
chr1	35072244	35109386	8	6	22.22	17.14	5.08	0.766806928088708	1.37469005844573	0.36418014961038	5.47523693433706
chr1	35109386	35116045	7	6	19.44	17.14	2.3	1	1.16413699583994	0.294095217073013	4.7546020430972
chr1	35116045	35121695	6	6	16.67	17.14	-0.469999999999999	1	0.967117825865835	0.229054690702664	4.08239536116235
chr1	35121695	35127237	6	5	16.67	14.29	2.38	1	1.19692472590906	0.271053606701841	5.53795205853582
chr1	35127237	35328335	6	5	16.67	14.29	2.38	1	1.19692472590906	0.271053606701841	5.53795205853582
chr1	35328335	36529749	5	5	13.89	14.29	-0.399999999999999	1	0.968179492592826	0.200376836085313	4.6775096732263
chr1	36529749	36789079	4	5	11.11	14.29	-3.18	0.734950008542243	0.753046624341019	0.135853156438639	3.86957116394486
chr1	36789079	39067670	4	4	11.11	11.43	-0.32	1	0.969174743411851	0.164949539036862	5.69565612435485
chr1	39067670	39787718	4	3	11.11	8.57	2.54	1	1.32796318548847	0.206420602069668	9.79975833589666
chr1	39787718	43105494	4	4	11.11	11.43	-0.32	1	0.969174743411851	0.164949539036862	5.69565612435485
chr1	43105494	43516289	4	3	11.11	8.57	2.54	1	1.32796318548847	0.206420602069668	9.79975833589666
chr1	43516289	43613782	4	4	11.11	11.43	-0.32	1	0.969174743411851	0.164949539036862	5.69565612435485
chr1	43613782	45801102	4	3	11.11	8.57	2.54	1	1.32796318548847	0.206420602069668	9.79975833589666
chr1	45801102	45894584	4	3	11.11	8.57	2.54	1	1.32796318548847	0.206420602069668	9.79975833589666
chr1	45894584	46035615	5	3	13.89	8.57	5.32	0.710101571843079	1.70749109272164	0.302222986488262	11.9414137423611
chr1	46035615	46111944	5	3	13.89	8.57	5.32	0.710101571843079	1.70749109272164	0.302222986488262	11.9414137423611
chr1	46111944	46245317	5	3	13.89	8.57	5.32	0.710101571843079	1.70749109272164	0.302222986488262	11.9414137423611
chr1	46245317	46546873	5	3	13.89	8.57	5.32	0.710101571843079	1.70749109272164	0.302222986488262	11.9414137423611
chr1	46546873	46606982	5	3	13.89	8.57	5.32	0.710101571843079	1.70749109272164	0.302222986488262	11.9414137423611
chr1	46606982	46608589	5	3	13.89	8.57	5.32	0.710101571843079	1.70749109272164	0.302222986488262	11.9414137423611
chr1	46608589	47099694	4	3	11.11	8.57	2.54	1	1.32796318548847	0.206420602069668	9.79975833589666
chr1	47099694	49757876	4	3	11.11	8.57	2.54	1	1.32796318548847	0.206420602069668	9.79975833589666
chr1	49757876	49982200	4	4	11.11	11.43	-0.32	1	0.969174743411851	0.164949539036862	5.69565612435485
chr1	49982200	50151395	4	3	11.11	8.57	2.54	1	1.32796318548847	0.206420602069668	9.79975833589666
chr1	50151395	50238748	4	4	11.11	11.43	-0.32	1	0.969174743411851	0.164949539036862	5.69565612435485
chr1	50238748	50306324	4	5	11.11	14.29	-3.18	0.734950008542243	0.753046624341019	0.135853156438639	3.86957116394486
chr1	50306324	50387962	5	5	13.89	14.29	-0.399999999999999	1	0.968179492592826	0.200376836085313	4.6775096732263
chr1	50387962	50434686	5	4	13.89	11.43	2.46	1	1.24608440479419	0.242485335615073	6.90581566413616
chr1	50434686	50457146	5	3	13.89	8.57	5.32	0.710101571843079	1.70749109272164	0.302222986488262	11.9414137423611
chr1	50457146	50709469	4	3	11.11	8.57	2.54	1	1.32796318548847	0.206420602069668	9.79975833589666
chr1	50709469	51000765	5	3	13.89	8.57	5.32	0.710101571843079	1.70749109272164	0.302222986488262	11.9414137423611
chr1	51000765	51028699	6	3	16.67	8.57	8.1	0.478182829317541	2.11118686920326	0.406717926364721	14.2184726622909
chr1	51028699	51137259	6	4	16.67	11.43	5.24	0.734950008542243	1.54051356893632	0.327294645527406	8.19707781308093
chr1	51137259	51640515	6	3	16.67	8.57	8.1	0.478182829317541	2.11118686920326	0.406717926364721	14.2184726622909
chr1	51640515	53021287	6	3	16.67	8.57	8.1	0.478182829317541	2.11118686920326	0.406717926364721	14.2184726622909
chr1	53021287	53041459	5	3	13.89	8.57	5.32	0.710101571843079	1.70749109272164	0.302222986488262	11.9414137423611
chr1	53041459	53120254	4	3	11.11	8.57	2.54	1	1.32796318548847	0.206420602069668	9.79975833589666
chr1	53120254	53484494	5	3	13.89	8.57	5.32	0.710101571843079	1.70749109272164	0.302222986488262	11.9414137423611
chr1	53484494	54071129	4	3	11.11	8.57	2.54	1	1.32796318548847	0.206420602069668	9.79975833589666
chr1	54071129	54177799	4	3	11.11	8.57	2.54	1	1.32796318548847	0.206420602069668	9.79975833589666
chr1	54177799	55784962	4	3	11.11	8.57	2.54	1	1.32796318548847	0.206420602069668	9.79975833589666
chr1	55784962	57283593	5	3	13.89	8.57	5.32	0.710101571843079	1.70749109272164	0.302222986488262	11.9414137423611
chr1	57283593	58359097	5	3	13.89	8.57	5.32	0.710101571843079	1.70749109272164	0.302222986488262	11.9414137423611
chr1	58359097	58380698	4	3	11.11	8.57	2.54	1	1.32796318548847	0.206420602069668	9.79975833589666
chr1	58380698	58434027	4	3	11.11	8.57	2.54	1	1.32796318548847	0.206420602069668	9.79975833589666
chr1	58434027	58456840	5	3	13.89	8.57	5.32	0.710101571843079	1.70749109272164	0.302222986488262	11.9414137423611
chr1	58456840	59910861	5	3	13.89	8.57	5.32	0.710101571843079	1.70749109272164	0.302222986488262	11.9414137423611
chr1	59910861	62680136	5	3	13.89	8.57	5.32	0.710101571843079	1.70749109272164	0.302222986488262	11.9414137423611
chr1	62680136	62765525	4	3	11.11	8.57	2.54	1	1.32796318548847	0.206420602069668	9.79975833589666
chr1	62765525	64085696	5	3	13.89	8.57	5.32	0.710101571843079	1.70749109272164	0.302222986488262	11.9414137423611
chr1	64085696	64189965	5	4	13.89	11.43	2.46	1	1.24608440479419	0.242485335615073	6.90581566413616
chr1	64189965	64554974	5	3	13.89	8.57	5.32	0.710101571843079	1.70749109272164	0.302222986488262	11.9414137423611
chr1	64554974	64692395	4	3	11.11	8.57	2.54	1	1.32796318548847	0.206420602069668	9.79975833589666
chr1	64692395	65272687	5	3	13.89	8.57	5.32	0.710101571843079	1.70749109272164	0.302222986488262	11.9414137423611
chr1	65272687	65420978	5	4	13.89	11.43	2.46	1	1.24608440479419	0.242485335615073	6.90581566413616
chr1	65420978	65464905	6	4	16.67	11.43	5.24	0.734950008542243	1.54051356893632	0.327294645527406	8.19707781308093
chr1	65464905	65906513	6	3	16.67	8.57	8.1	0.478182829317541	2.11118686920326	0.406717926364721	14.2184726622909
chr1	65906513	65907617	6	3	16.67	8.57	8.1	0.478182829317541	2.11118686920326	0.406717926364721	14.2184726622909
chr1	65907617	66063207	6	3	16.67	8.57	8.1	0.478182829317541	2.11118686920326	0.406717926364721	14.2184726622909
chr1	66063207	66224015	6	3	16.67	8.57	8.1	0.478182829317541	2.11118686920326	0.406717926364721	14.2184726622909
chr1	66224015	66585810	6	3	16.67	8.57	8.1	0.478182829317541	2.11118686920326	0.406717926364721	14.2184726622909
chr1	66585810	66687749	6	4	16.67	11.43	5.24	0.734950008542243	1.54051356893632	0.327294645527406	8.19707781308093
chr1	66687749	66935193	6	3	16.67	8.57	8.1	0.478182829317541	2.11118686920326	0.406717926364721	14.2184726622909
chr1	66935193	67010473	7	3	19.44	8.57	10.87	0.307004709834407	2.54159386659279	0.519408622309635	16.656208609525
chr1	67010473	67319522	6	3	16.67	8.57	8.1	0.478182829317541	2.11118686920326	0.406717926364721	14.2184726622909
chr1	67319522	67513461	6	3	16.67	8.57	8.1	0.478182829317541	2.11118686920326	0.406717926364721	14.2184726622909
chr1	67513461	68504976	6	3	16.67	8.57	8.1	0.478182829317541	2.11118686920326	0.406717926364721	14.2184726622909
chr1	68504976	69587907	6	3	16.67	8.57	8.1	0.478182829317541	2.11118686920326	0.406717926364721	14.2184726622909
chr1	69587907	69767150	6	4	16.67	11.43	5.24	0.734950008542243	1.54051356893632	0.327294645527406	8.19707781308093
chr1	69767150	70232225	6	3	16.67	8.57	8.1	0.478182829317541	2.11118686920326	0.406717926364721	14.2184726622909
chr1	70232225	70521784	6	3	16.67	8.57	8.1	0.478182829317541	2.11118686920326	0.406717926364721	14.2184726622909
chr1	70521784	71153212	6	4	16.67	11.43	5.24	0.734950008542243	1.54051356893632	0.327294645527406	8.19707781308093
chr1	71153212	71413469	7	4	19.44	11.43	8.01	0.514075015660779	1.85441691917432	0.418913196819917	9.57667879720766
chr1	71413469	72273331	7	4	19.44	11.43	8.01	0.514075015660779	1.85441691917432	0.418913196819917	9.57667879720766
chr1	72273331	72380161	6	4	16.67	11.43	5.24	0.734950008542243	1.54051356893632	0.327294645527406	8.19707781308093
chr1	72380161	72746574	6	4	16.67	11.43	5.24	0.734950008542243	1.54051356893632	0.327294645527406	8.19707781308093
chr1	72746574	72760184	5	4	13.89	11.43	2.46	1	1.24608440479419	0.242485335615073	6.90581566413616
chr1	72760184	72765894	4	4	11.11	11.43	-0.32	1	0.969174743411851	0.164949539036862	5.69565612435485
chr1	72765894	72814597	1	2	2.78	5.71	-2.93	0.614206981016534	0.476293222585017	0.00777852251929019	9.55257413461097
chr1	72814597	72915824	5	4	13.89	11.43	2.46	1	1.24608440479419	0.242485335615073	6.90581566413616
chr1	72915824	73008722	5	4	13.89	11.43	2.46	1	1.24608440479419	0.242485335615073	6.90581566413616
chr1	73008722	73092629	5	4	13.89	11.43	2.46	1	1.24608440479419	0.242485335615073	6.90581566413616
chr1	73092629	74126290	5	4	13.89	11.43	2.46	1	1.24608440479419	0.242485335615073	6.90581566413616
chr1	74126290	74478327	5	4	13.89	11.43	2.46	1	1.24608440479419	0.242485335615073	6.90581566413616
chr1	74478327	77037594	5	4	13.89	11.43	2.46	1	1.24608440479419	0.242485335615073	6.90581566413616
chr1	77037594	77112748	4	4	11.11	11.43	-0.32	1	0.969174743411851	0.164949539036862	5.69565612435485
chr1	77112748	77369226	5	4	13.89	11.43	2.46	1	1.24608440479419	0.242485335615073	6.90581566413616
chr1	77369226	78426944	6	4	16.67	11.43	5.24	0.734950008542243	1.54051356893632	0.327294645527406	8.19707781308093
chr1	78426944	79379832	6	4	16.67	11.43	5.24	0.734950008542243	1.54051356893632	0.327294645527406	8.19707781308093
chr1	79379832	83092244	6	4	16.67	11.43	5.24	0.734950008542243	1.54051356893632	0.327294645527406	8.19707781308093
chr1	83092244	83106465	6	5	16.67	14.29	2.38	1	1.19692472590906	0.271053606701841	5.53795205853582
chr1	83106465	83124282	6	5	16.67	14.29	2.38	1	1.19692472590906	0.271053606701841	5.53795205853582
chr1	83124282	83129747	6	5	16.67	14.29	2.38	1	1.19692472590906	0.271053606701841	5.53795205853582
chr1	83129747	83135595	6	6	16.67	17.14	-0.469999999999999	1	0.967117825865835	0.229054690702664	4.08239536116235
chr1	83135595	83190382	6	6	16.67	17.14	-0.469999999999999	1	0.967117825865835	0.229054690702664	4.08239536116235
chr1	83190382	83215881	6	6	16.67	17.14	-0.469999999999999	1	0.967117825865835	0.229054690702664	4.08239536116235
chr1	83215881	83217159	6	5	16.67	14.29	2.38	1	1.19692472590906	0.271053606701841	5.53795205853582
chr1	83217159	83240981	6	5	16.67	14.29	2.38	1	1.19692472590906	0.271053606701841	5.53795205853582
chr1	83240981	83247404	6	4	16.67	11.43	5.24	0.734950008542243	1.54051356893632	0.327294645527406	8.19707781308093
chr1	83247404	83573732	6	4	16.67	11.43	5.24	0.734950008542243	1.54051356893632	0.327294645527406	8.19707781308093
chr1	83573732	83798162	6	4	16.67	11.43	5.24	0.734950008542243	1.54051356893632	0.327294645527406	8.19707781308093
chr1	83798162	83890326	6	4	16.67	11.43	5.24	0.734950008542243	1.54051356893632	0.327294645527406	8.19707781308093
chr1	83890326	83986257	6	4	16.67	11.43	5.24	0.734950008542243	1.54051356893632	0.327294645527406	8.19707781308093
chr1	83986257	84442874	6	4	16.67	11.43	5.24	0.734950008542243	1.54051356893632	0.327294645527406	8.19707781308093
chr1	84442874	84856441	6	4	16.67	11.43	5.24	0.734950008542243	1.54051356893632	0.327294645527406	8.19707781308093
chr1	84856441	84926956	6	4	16.67	11.43	5.24	0.734950008542243	1.54051356893632	0.327294645527406	8.19707781308093
chr1	84926956	85290605	6	4	16.67	11.43	5.24	0.734950008542243	1.54051356893632	0.327294645527406	8.19707781308093
chr1	85290605	85695634	6	4	16.67	11.43	5.24	0.734950008542243	1.54051356893632	0.327294645527406	8.19707781308093
chr1	85695634	89401974	5	4	13.89	11.43	2.46	1	1.24608440479419	0.242485335615073	6.90581566413616
chr1	89401974	90898344	6	4	16.67	11.43	5.24	0.734950008542243	1.54051356893632	0.327294645527406	8.19707781308093
chr1	90898344	95815659	7	4	19.44	11.43	8.01	0.514075015660779	1.85441691917432	0.418913196819917	9.57667879720766
chr1	95815659	96647807	7	4	19.44	11.43	8.01	0.514075015660779	1.85441691917432	0.418913196819917	9.57667879720766
chr1	96647807	98344977	7	5	19.44	14.29	5.15	0.753054516155478	1.44075614958209	0.347569630820769	6.45915874166681
chr1	98344977	98552969	7	5	19.44	14.29	5.15	0.753054516155478	1.44075614958209	0.347569630820769	6.45915874166681
chr1	98552969	99424256	7	5	19.44	14.29	5.15	0.753054516155478	1.44075614958209	0.347569630820769	6.45915874166681
chr1	99424256	100188378	7	5	19.44	14.29	5.15	0.753054516155478	1.44075614958209	0.347569630820769	6.45915874166681
chr1	100188378	100251873	7	5	19.44	14.29	5.15	0.753054516155478	1.44075614958209	0.347569630820769	6.45915874166681
chr1	100251873	101172707	7	5	19.44	14.29	5.15	0.753054516155478	1.44075614958209	0.347569630820769	6.45915874166681
chr1	101172707	101204569	7	5	19.44	14.29	5.15	0.753054516155478	1.44075614958209	0.347569630820769	6.45915874166681
chr1	101204569	101209477	8	5	22.22	14.29	7.93	0.541386958574459	1.70136832786983	0.42993250371225	7.44708609222215
chr1	101209477	101356660	8	5	22.22	14.29	7.93	0.541386958574459	1.70136832786983	0.42993250371225	7.44708609222215
chr1	101356660	102655932	7	5	19.44	14.29	5.15	0.753054516155478	1.44075614958209	0.347569630820769	6.45915874166681
chr1	102655932	102830235	7	6	19.44	17.14	2.3	1	1.16413699583994	0.294095217073013	4.7546020430972
chr1	102830235	102855854	8	6	22.22	17.14	5.08	0.766806928088708	1.37469005844573	0.36418014961038	5.47523693433706
chr1	102855854	104368614	8	5	22.22	14.29	7.93	0.541386958574459	1.70136832786983	0.42993250371225	7.44708609222215
chr1	104368614	106007458	7	5	19.44	14.29	5.15	0.753054516155478	1.44075614958209	0.347569630820769	6.45915874166681
chr1	106007458	106050750	8	5	22.22	14.29	7.93	0.541386958574459	1.70136832786983	0.42993250371225	7.44708609222215
chr1	106050750	107047242	7	5	19.44	14.29	5.15	0.753054516155478	1.44075614958209	0.347569630820769	6.45915874166681
chr1	107047242	107092227	8	5	22.22	14.29	7.93	0.541386958574459	1.70136832786983	0.42993250371225	7.44708609222215
chr1	107092227	107218848	7	5	19.44	14.29	5.15	0.753054516155478	1.44075614958209	0.347569630820769	6.45915874166681
chr1	107218848	108438082	6	5	16.67	14.29	2.38	1	1.19692472590906	0.271053606701841	5.53795205853582
chr1	108438082	109972717	6	5	16.67	14.29	2.38	1	1.19692472590906	0.271053606701841	5.53795205853582
chr1	109972717	110146364	6	5	16.67	14.29	2.38	1	1.19692472590906	0.271053606701841	5.53795205853582
chr1	110146364	110220332	6	5	16.67	14.29	2.38	1	1.19692472590906	0.271053606701841	5.53795205853582
chr1	110220332	110251150	5	5	13.89	14.29	-0.399999999999999	1	0.968179492592826	0.200376836085313	4.6775096732263
chr1	110251150	110690150	6	5	16.67	14.29	2.38	1	1.19692472590906	0.271053606701841	5.53795205853582
chr1	110690150	110823624	5	5	13.89	14.29	-0.399999999999999	1	0.968179492592826	0.200376836085313	4.6775096732263
chr1	110823624	111017136	6	5	16.67	14.29	2.38	1	1.19692472590906	0.271053606701841	5.53795205853582
chr1	111017136	111187704	7	5	19.44	14.29	5.15	0.753054516155478	1.44075614958209	0.347569630820769	6.45915874166681
chr1	111187704	111368243	7	4	19.44	11.43	8.01	0.514075015660779	1.85441691917432	0.418913196819917	9.57667879720766
chr1	111368243	111370452	7	7	19.44	20	-0.559999999999999	1	0.965982865371864	0.252463374935175	3.69539230315072
chr1	111370452	111372421	7	8	19.44	22.86	-3.42	0.777546082716202	0.817015677174043	0.219109695190455	2.97832645583434
chr1	111372421	111374823	8	8	22.22	22.86	-0.640000000000001	1	0.96476674963809	0.271670620724362	3.4247996953785
chr1	111374823	111390153	8	8	22.22	22.86	-0.640000000000001	1	0.96476674963809	0.271670620724362	3.4247996953785
chr1	111390153	111393615	8	5	22.22	14.29	7.93	0.541386958574459	1.70136832786983	0.42993250371225	7.44708609222215
chr1	111393615	111394289	8	4	22.22	11.43	10.79	0.34337537245028	2.18998599614047	0.517532388588746	11.0577538993314
chr1	111394289	111395391	7	4	19.44	11.43	8.01	0.514075015660779	1.85441691917432	0.418913196819917	9.57667879720766
chr1	111395391	112597540	7	4	19.44	11.43	8.01	0.514075015660779	1.85441691917432	0.418913196819917	9.57667879720766
chr1	112597540	112669058	7	5	19.44	14.29	5.15	0.753054516155478	1.44075614958209	0.347569630820769	6.45915874166681
chr1	112669058	112670396	8	5	22.22	14.29	7.93	0.541386958574459	1.70136832786983	0.42993250371225	7.44708609222215
chr1	112670396	112672860	9	5	25	14.29	10.71	0.372321981438773	1.9807107571957	0.51843568449073	8.5097855381755
chr1	112672860	112676509	9	6	25	17.14	7.86	0.562762990166328	1.60032731582389	0.439480484914476	6.25183157324592
chr1	112676509	112680180	9	7	25	20	5	0.777546082716202	1.32793707789714	0.377809554626409	4.85135331187168
chr1	112680180	112681604	9	8	25	22.86	2.14	1	1.12313487070713	0.328292330420456	3.90558952891993
chr1	112681604	112693006	10	8	27.78	22.86	4.92	0.786084717925075	1.29330859928208	0.389086339321804	4.42533288699388
chr1	112693006	112695813	11	10	30.56	28.57	1.99	1	1.09852381606062	0.351232482209598	3.46868018917086
chr1	112695813	112696026	11	11	30.56	31.43	-0.870000000000001	1	0.960533966476021	0.311137882799415	2.96348056220144
chr1	112696026	112706216	12	12	33.33	34.29	-0.960000000000001	1	0.958887590181343	0.319673233204925	2.87399468685885
chr1	112706216	112707636	11	12	30.56	34.29	-3.73	0.802937672838101	0.845364901421171	0.276608148785513	2.56070766242602
chr1	112707636	112709063	10	12	27.78	34.29	-6.51	0.613757838762678	0.740370450879519	0.236621030393586	2.27307287629731
chr1	112709063	112710439	10	11	27.78	31.43	-3.65	0.798482350658788	0.841241110988939	0.266199538967166	2.63039973125867
chr1	112710439	112710699	9	11	25	31.43	-6.43	0.604715380138393	0.730559690012627	0.22442002874763	2.32330691512606
chr1	112710699	112711113	9	9	25	25.71	-0.710000000000001	1	0.9634604512455	0.2875221648459	3.22688255060175
chr1	112711113	112711479	9	9	25	25.71	-0.710000000000001	1	0.9634604512455	0.2875221648459	3.22688255060175
chr1	112711479	112761157	8	9	22.22	25.71	-3.49	0.786084717925075	0.827635773228269	0.237858650538394	2.83108853898939
chr1	112761157	112766255	7	9	19.44	25.71	-6.27	0.579809267352826	0.700882775427354	0.1917245645855	2.46348921370548
chr1	112766255	112772487	6	7	16.67	20	-3.33	0.766806928088708	0.802522994801141	0.196426305412446	3.17616940117966
chr1	112772487	112795990	6	6	16.67	17.14	-0.469999999999999	1	0.967117825865835	0.229054690702664	4.08239536116235
chr1	112795990	112811921	6	4	16.67	11.43	5.24	0.734950008542243	1.54051356893632	0.327294645527406	8.19707781308093
chr1	112811921	112819259	6	4	16.67	11.43	5.24	0.734950008542243	1.54051356893632	0.327294645527406	8.19707781308093
chr1	112819259	115529216	6	4	16.67	11.43	5.24	0.734950008542243	1.54051356893632	0.327294645527406	8.19707781308093
chr1	115529216	115714984	5	4	13.89	11.43	2.46	1	1.24608440479419	0.242485335615073	6.90581566413616
chr1	115714984	115806086	4	4	11.11	11.43	-0.32	1	0.969174743411851	0.164949539036862	5.69565612435485
chr1	115806086	117908799	5	4	13.89	11.43	2.46	1	1.24608440479419	0.242485335615073	6.90581566413616
chr1	117908799	118109526	4	4	11.11	11.43	-0.32	1	0.969174743411851	0.164949539036862	5.69565612435485
chr1	118109526	118298727	5	4	13.89	11.43	2.46	1	1.24608440479419	0.242485335615073	6.90581566413616
chr1	118298727	118835965	4	4	11.11	11.43	-0.32	1	0.969174743411851	0.164949539036862	5.69565612435485
chr1	118835965	118948887	3	4	8.33	11.43	-3.1	0.710101571843079	0.708023732626289	0.0959378536038272	4.55477786002335
chr1	118948887	119770729	3	3	8.33	8.57	-0.24	1	0.970109621724799	0.120772296973932	7.79194689799502
chr1	119770729	121482991	2	3	5.56	8.57	-3.01	0.673707396879656	0.631553326711683	0.0497270173932884	5.89114934397757
chr1	121482991	145759345	0	0	0	0	0	1	0	0	Inf
chr1	145759345	148913619	1	0	2.78	0	2.78	1	Inf	0.0249284024755085	Inf
chr1	148913619	148916125	1	1	2.78	2.86	-0.0800000000000001	1	0.971818977979115	0.0120435103940175	78.422351246068
chr1	148916125	148942808	1	2	2.78	5.71	-2.93	0.614206981016534	0.476293222585017	0.00777852251929019	9.55257413461097
chr1	148942808	149030666	1	3	2.78	8.57	-5.79	0.357011635027557	0.309535223935198	0.00565262673830883	4.07954080023825
chr1	149030666	149196437	3	3	8.33	8.57	-0.24	1	0.970109621724799	0.120772296973932	7.79194689799502
chr1	149196437	149258054	2	3	5.56	8.57	-3.01	0.673707396879656	0.631553326711683	0.0497270173932884	5.89114934397757
chr1	149258054	149324712	2	2	5.56	5.71	-0.15	1	0.970989459292116	0.0667689241715733	14.12046751773
chr1	149324712	149362408	1	2	2.78	5.71	-2.93	0.614206981016534	0.476293222585017	0.00777852251929019	9.55257413461097
chr1	149362408	149387276	1	1	2.78	2.86	-0.0800000000000001	1	0.971818977979115	0.0120435103940175	78.422351246068
chr1	149387276	149660421	0	1	0	2.86	-2.86	0.492957746478873	0	0	37.9171713058099
chr1	149660421	150237853	0	0	0	0	0	1	0	0	Inf
chr1	150237853	152536659	0	1	0	2.86	-2.86	0.492957746478873	0	0	37.9171713058099
chr1	152536659	152537874	1	1	2.78	2.86	-0.0800000000000001	1	0.971818977979115	0.0120435103940175	78.422351246068
chr1	152537874	152537988	2	1	5.56	2.86	2.7	1	1.98123533145014	0.0987851618234858	121.317934765198
chr1	152537988	152538160	3	1	8.33	2.86	5.47	0.614206981016534	3.04590627209325	0.231100354169514	166.793577353391
chr1	152538160	152545074	3	2	8.33	5.71	2.62	1	1.49154381095433	0.159897432906642	18.9412075903382
chr1	152545074	152547919	3	3	8.33	8.57	-0.24	1	0.970109621724799	0.120772296973932	7.79194689799502
chr1	152547919	152547986	7	4	19.44	11.43	8.01	0.514075015660779	1.85441691917432	0.418913196819917	9.57667879720766
chr1	152547986	152548103	10	6	27.78	17.14	10.64	0.395709473738648	1.84286488716045	0.520428389447835	7.09011194817576
chr1	152548103	152551554	14	15	38.89	42.86	-3.97	0.811320089253582	0.850456157168013	0.296074805736666	2.42746979425563
chr1	152551554	152552058	15	16	41.67	45.71	-4.04	0.812758198329393	0.85018897760697	0.299131561809698	2.40139891871893
chr1	152552058	152552470	16	17	44.44	48.57	-4.13	0.813605446300753	0.849047376575128	0.30069671272501	2.38248940803454
chr1	152552470	152552923	16	18	44.44	51.43	-6.99	0.637566145584799	0.758564938414901	0.268095596347658	2.12362275335773
chr1	152552923	152554022	16	19	44.44	54.29	-9.85	0.479806886052719	0.677484008662575	0.238423021577629	1.89566403121331
chr1	152554022	152555617	17	19	47.22	54.29	-7.07	0.637566145584798	0.756493356721348	0.267525757081804	2.11589492604925
chr1	152555617	152586558	17	20	47.22	57.14	-9.92	0.479130774940439	0.674874318003085	0.237136317397081	1.89023071362269
chr1	152586558	152586585	13	18	36.11	51.43	-15.32	0.235504804162817	0.538627436323429	0.185218829787778	1.52629459846554
chr1	152586585	152588544	11	17	30.56	48.57	-18.01	0.14883880969176	0.471031403678927	0.156978149822737	1.36344075684585
chr1	152588544	152590536	5	6	13.89	17.14	-3.25	0.753054516155478	0.782312725137668	0.168995973303119	3.45418365248352
chr1	152590536	152591118	4	5	11.11	14.29	-3.18	0.734950008542243	0.753046624341019	0.135853156438639	3.86957116394486
chr1	152591118	152591326	3	4	8.33	11.43	-3.1	0.710101571843079	0.708023732626289	0.0959378536038272	4.55477786002335
chr1	152591326	152591500	2	3	5.56	8.57	-3.01	0.673707396879656	0.631553326711683	0.0497270173932884	5.89114934397757
chr1	152591500	152592467	2	2	5.56	5.71	-0.15	1	0.970989459292116	0.0667689241715733	14.12046751773
chr1	152592467	152609961	2	1	5.56	2.86	2.7	1	1.98123533145014	0.0987851618234858	121.317934765198
chr1	152609961	152690686	2	0	5.56	0	5.56	0.492957746478873	Inf	0.183355473675898	Inf
chr1	152690686	152698441	2	1	5.56	2.86	2.7	1	1.98123533145014	0.0987851618234858	121.317934765198
chr1	152698441	152752940	2	2	5.56	5.71	-0.15	1	0.970989459292116	0.0667689241715733	14.12046751773
chr1	152752940	152756480	2	3	5.56	8.57	-3.01	0.673707396879656	0.631553326711683	0.0497270173932884	5.89114934397757
chr1	152756480	152756656	4	5	11.11	14.29	-3.18	0.734950008542243	0.753046624341019	0.135853156438639	3.86957116394486
chr1	152756656	152757248	5	5	13.89	14.29	-0.399999999999999	1	0.968179492592826	0.200376836085313	4.6775096732263
chr1	152757248	152758684	5	6	13.89	17.14	-3.25	0.753054516155478	0.782312725137668	0.168995973303119	3.45418365248352
chr1	152758684	152768111	6	6	16.67	17.14	-0.469999999999999	1	0.967117825865835	0.229054690702664	4.08239536116235
chr1	152768111	152778567	6	5	16.67	14.29	2.38	1	1.19692472590906	0.271053606701841	5.53795205853582
chr1	152778567	152779500	6	4	16.67	11.43	5.24	0.734950008542243	1.54051356893632	0.327294645527406	8.19707781308093
chr1	152779500	152780208	4	2	11.11	5.71	5.4	0.673707396879656	2.04215494105879	0.270856827605303	24.0587693564094
chr1	152780208	152782123	3	2	8.33	5.71	2.62	1	1.49154381095433	0.159897432906642	18.9412075903382
chr1	152782123	152783925	3	1	8.33	2.86	5.47	0.614206981016534	3.04590627209325	0.231100354169514	166.793577353391
chr1	152783925	152853575	2	1	5.56	2.86	2.7	1	1.98123533145014	0.0987851618234858	121.317934765198
chr1	152853575	152854283	1	1	2.78	2.86	-0.0800000000000001	1	0.971818977979115	0.0120435103940175	78.422351246068
chr1	152854283	153140672	1	0	2.78	0	2.78	1	Inf	0.0249284024755085	Inf
chr1	153140672	153324858	0	0	0	0	0	1	0	0	Inf
chr1	153324858	157250191	0	1	0	2.86	-2.86	0.492957746478873	0	0	37.9171713058099
chr1	157250191	158434898	0	0	0	0	0	1	0	0	Inf
chr1	158434898	158516041	0	1	0	2.86	-2.86	0.492957746478873	0	0	37.9171713058099
chr1	158516041	160832603	0	0	0	0	0	1	0	0	Inf
chr1	160832603	160991098	0	1	0	2.86	-2.86	0.492957746478873	0	0	37.9171713058099
chr1	160991098	161830935	0	0	0	0	0	1	0	0	Inf
chr1	161830935	161945740	1	0	2.78	0	2.78	1	Inf	0.0249284024755085	Inf
chr1	161945740	174796481	0	0	0	0	0	1	0	0	Inf
chr1	174796481	174852683	1	0	2.78	0	2.78	1	Inf	0.0249284024755085	Inf
chr1	174852683	176780020	0	0	0	0	0	1	0	0	Inf
chr1	176780020	177017426	1	0	2.78	0	2.78	1	Inf	0.0249284024755085	Inf
chr1	177017426	177117753	1	0	2.78	0	2.78	1	Inf	0.0249284024755085	Inf
chr1	177117753	177234213	1	0	2.78	0	2.78	1	Inf	0.0249284024755085	Inf
chr1	177234213	177986778	1	0	2.78	0	2.78	1	Inf	0.0249284024755085	Inf
chr1	177986778	181735660	0	0	0	0	0	1	0	0	Inf
chr1	181735660	181872570	1	0	2.78	0	2.78	1	Inf	0.0249284024755085	Inf
chr1	181872570	183510476	0	0	0	0	0	1	0	0	Inf
chr1	183510476	184647998	1	0	2.78	0	2.78	1	Inf	0.0249284024755085	Inf
chr1	184647998	184809410	1	0	2.78	0	2.78	1	Inf	0.0249284024755085	Inf
chr1	184809410	185443065	1	0	2.78	0	2.78	1	Inf	0.0249284024755085	Inf
chr1	185443065	187176624	1	0	2.78	0	2.78	1	Inf	0.0249284024755085	Inf
chr1	187176624	187903487	0	0	0	0	0	1	0	0	Inf
chr1	187903487	187905109	0	1	0	2.86	-2.86	0.492957746478873	0	0	37.9171713058099
chr1	187905109	188591502	1	1	2.78	2.86	-0.0800000000000001	1	0.971818977979115	0.0120435103940175	78.422351246068
chr1	188591502	188625955	2	1	5.56	2.86	2.7	1	1.98123533145014	0.0987851618234858	121.317934765198
chr1	188625955	188641453	2	1	5.56	2.86	2.7	1	1.98123533145014	0.0987851618234858	121.317934765198
chr1	188641453	188667783	2	1	5.56	2.86	2.7	1	1.98123533145014	0.0987851618234858	121.317934765198
chr1	188667783	188709620	3	1	8.33	2.86	5.47	0.614206981016534	3.04590627209325	0.231100354169514	166.793577353391
chr1	188709620	188735328	3	1	8.33	2.86	5.47	0.614206981016534	3.04590627209325	0.231100354169514	166.793577353391
chr1	188735328	188946197	2	1	5.56	2.86	2.7	1	1.98123533145014	0.0987851618234858	121.317934765198
chr1	188946197	188996726	3	1	8.33	2.86	5.47	0.614206981016534	3.04590627209325	0.231100354169514	166.793577353391
chr1	188996726	189080174	3	0	8.33	0	8.33	0.23943661971831	Inf	0.408425449172773	Inf
chr1	189080174	189615728	3	0	8.33	0	8.33	0.23943661971831	Inf	0.408425449172773	Inf
chr1	189615728	189907429	2	0	5.56	0	5.56	0.492957746478873	Inf	0.183355473675898	Inf
chr1	189907429	189984753	1	0	2.78	0	2.78	1	Inf	0.0249284024755085	Inf
chr1	189984753	190053925	2	0	5.56	0	5.56	0.492957746478873	Inf	0.183355473675898	Inf
chr1	190053925	190088034	3	0	8.33	0	8.33	0.23943661971831	Inf	0.408425449172773	Inf
chr1	190088034	191652369	2	0	5.56	0	5.56	0.492957746478873	Inf	0.183355473675898	Inf
chr1	191652369	192089356	2	1	5.56	2.86	2.7	1	1.98123533145014	0.0987851618234858	121.317934765198
chr1	192089356	192131887	2	1	5.56	2.86	2.7	1	1.98123533145014	0.0987851618234858	121.317934765198
chr1	192131887	192331166	1	1	2.78	2.86	-0.0800000000000001	1	0.971818977979115	0.0120435103940175	78.422351246068
chr1	192331166	192394459	2	1	5.56	2.86	2.7	1	1.98123533145014	0.0987851618234858	121.317934765198
chr1	192394459	192447458	1	1	2.78	2.86	-0.0800000000000001	1	0.971818977979115	0.0120435103940175	78.422351246068
chr1	192447458	193698109	0	1	0	2.86	-2.86	0.492957746478873	0	0	37.9171713058099
chr1	193698109	193814680	1	1	2.78	2.86	-0.0800000000000001	1	0.971818977979115	0.0120435103940175	78.422351246068
chr1	193814680	193831152	0	1	0	2.86	-2.86	0.492957746478873	0	0	37.9171713058099
chr1	193831152	195949293	0	1	0	2.86	-2.86	0.492957746478873	0	0	37.9171713058099
chr1	195949293	196726535	0	0	0	0	0	1	0	0	Inf
chr1	196726535	196788997	0	1	0	2.86	-2.86	0.492957746478873	0	0	37.9171713058099
chr1	196788997	196807290	0	2	0	5.71	-5.71	0.23943661971831	0	0	5.15089165288386
chr1	196807290	196903450	0	1	0	2.86	-2.86	0.492957746478873	0	0	37.9171713058099
chr1	196903450	199785551	0	0	0	0	0	1	0	0	Inf
chr1	199785551	199903802	0	1	0	2.86	-2.86	0.492957746478873	0	0	37.9171713058099
chr1	199903802	201726433	0	0	0	0	0	1	0	0	Inf
chr1	201726433	201846901	1	0	2.78	0	2.78	1	Inf	0.0249284024755085	Inf
chr1	201846901	202792181	2	0	5.56	0	5.56	0.492957746478873	Inf	0.183355473675898	Inf
chr1	202792181	202978108	1	0	2.78	0	2.78	1	Inf	0.0249284024755085	Inf
chr1	202978108	211247648	0	0	0	0	0	1	0	0	Inf
chr1	211247648	211877185	1	0	2.78	0	2.78	1	Inf	0.0249284024755085	Inf
chr1	211877185	212637070	2	0	5.56	0	5.56	0.492957746478873	Inf	0.183355473675898	Inf
chr1	212637070	212728685	2	0	5.56	0	5.56	0.492957746478873	Inf	0.183355473675898	Inf
chr1	212728685	213307411	2	0	5.56	0	5.56	0.492957746478873	Inf	0.183355473675898	Inf
chr1	213307411	214761851	1	0	2.78	0	2.78	1	Inf	0.0249284024755085	Inf
chr1	214761851	214863082	1	1	2.78	2.86	-0.0800000000000001	1	0.971818977979115	0.0120435103940175	78.422351246068
chr1	214863082	215009397	1	1	2.78	2.86	-0.0800000000000001	1	0.971818977979115	0.0120435103940175	78.422351246068
chr1	215009397	216416987	1	1	2.78	2.86	-0.0800000000000001	1	0.971818977979115	0.0120435103940175	78.422351246068
chr1	216416987	216749949	2	1	5.56	2.86	2.7	1	1.98123533145014	0.0987851618234858	121.317934765198
chr1	216749949	216848538	1	1	2.78	2.86	-0.0800000000000001	1	0.971818977979115	0.0120435103940175	78.422351246068
chr1	216848538	216877167	1	2	2.78	5.71	-2.93	0.614206981016534	0.476293222585017	0.00777852251929019	9.55257413461097
chr1	216877167	217099710	1	1	2.78	2.86	-0.0800000000000001	1	0.971818977979115	0.0120435103940175	78.422351246068
chr1	217099710	218200904	1	0	2.78	0	2.78	1	Inf	0.0249284024755085	Inf
chr1	218200904	218233321	2	0	5.56	0	5.56	0.492957746478873	Inf	0.183355473675898	Inf
chr1	218233321	218952529	2	0	5.56	0	5.56	0.492957746478873	Inf	0.183355473675898	Inf
chr1	218952529	220804823	1	0	2.78	0	2.78	1	Inf	0.0249284024755085	Inf
chr1	220804823	221204782	2	0	5.56	0	5.56	0.492957746478873	Inf	0.183355473675898	Inf
chr1	221204782	221305585	2	0	5.56	0	5.56	0.492957746478873	Inf	0.183355473675898	Inf
chr1	221305585	221493660	2	0	5.56	0	5.56	0.492957746478873	Inf	0.183355473675898	Inf
chr1	221493660	222975548	1	0	2.78	0	2.78	1	Inf	0.0249284024755085	Inf
chr1	222975548	228457726	1	0	2.78	0	2.78	1	Inf	0.0249284024755085	Inf
chr1	228457726	228591907	2	0	5.56	0	5.56	0.492957746478873	Inf	0.183355473675898	Inf
chr1	228591907	228940223	3	0	8.33	0	8.33	0.23943661971831	Inf	0.408425449172773	Inf
chr1	228940223	229559543	3	1	8.33	2.86	5.47	0.614206981016534	3.04590627209325	0.231100354169514	166.793577353391
chr1	229559543	230249026	3	1	8.33	2.86	5.47	0.614206981016534	3.04590627209325	0.231100354169514	166.793577353391
chr1	230249026	230355185	4	1	11.11	2.86	8.25	0.357011635027557	4.17394926034984	0.385996925369264	215.088023213298
chr1	230355185	232358276	3	1	8.33	2.86	5.47	0.614206981016534	3.04590627209325	0.231100354169514	166.793577353391
chr1	232358276	233411818	3	2	8.33	5.71	2.62	1	1.49154381095433	0.159897432906642	18.9412075903382
chr1	233411818	233498597	3	2	8.33	5.71	2.62	1	1.49154381095433	0.159897432906642	18.9412075903382
chr1	233498597	233577898	3	1	8.33	2.86	5.47	0.614206981016534	3.04590627209325	0.231100354169514	166.793577353391
chr1	233577898	233645727	4	1	11.11	2.86	8.25	0.357011635027557	4.17394926034984	0.385996925369264	215.088023213298
chr1	233645727	233684270	4	1	11.11	2.86	8.25	0.357011635027557	4.17394926034984	0.385996925369264	215.088023213298
chr1	233684270	234018335	3	1	8.33	2.86	5.47	0.614206981016534	3.04590627209325	0.231100354169514	166.793577353391
chr1	234018335	234133463	3	1	8.33	2.86	5.47	0.614206981016534	3.04590627209325	0.231100354169514	166.793577353391
chr1	234133463	234679922	3	1	8.33	2.86	5.47	0.614206981016534	3.04590627209325	0.231100354169514	166.793577353391
chr1	234679922	234763418	3	1	8.33	2.86	5.47	0.614206981016534	3.04590627209325	0.231100354169514	166.793577353391
chr1	234763418	235130645	3	1	8.33	2.86	5.47	0.614206981016534	3.04590627209325	0.231100354169514	166.793577353391
chr1	235130645	235622485	4	1	11.11	2.86	8.25	0.357011635027557	4.17394926034984	0.385996925369264	215.088023213298
chr1	235622485	235776700	4	1	11.11	2.86	8.25	0.357011635027557	4.17394926034984	0.385996925369264	215.088023213298
chr1	235776700	236296233	4	1	11.11	2.86	8.25	0.357011635027557	4.17394926034984	0.385996925369264	215.088023213298
chr1	236296233	236432895	3	1	8.33	2.86	5.47	0.614206981016534	3.04590627209325	0.231100354169514	166.793577353391
chr1	236432895	236490359	2	1	5.56	2.86	2.7	1	1.98123533145014	0.0987851618234858	121.317934765198
chr1	236490359	236594905	2	1	5.56	2.86	2.7	1	1.98123533145014	0.0987851618234858	121.317934765198
chr1	236594905	238264172	1	1	2.78	2.86	-0.0800000000000001	1	0.971818977979115	0.0120435103940175	78.422351246068
chr1	238264172	241000224	2	1	5.56	2.86	2.7	1	1.98123533145014	0.0987851618234858	121.317934765198
chr1	241000224	241079309	2	2	5.56	5.71	-0.15	1	0.970989459292116	0.0667689241715733	14.12046751773
chr1	241079309	242052751	2	1	5.56	2.86	2.7	1	1.98123533145014	0.0987851618234858	121.317934765198
chr1	242052751	243662380	2	1	5.56	2.86	2.7	1	1.98123533145014	0.0987851618234858	121.317934765198
chr1	243662380	243781179	2	2	5.56	5.71	-0.15	1	0.970989459292116	0.0667689241715733	14.12046751773
chr1	243781179	245381874	2	1	5.56	2.86	2.7	1	1.98123533145014	0.0987851618234858	121.317934765198
chr1	245381874	245805920	2	0	5.56	0	5.56	0.492957746478873	Inf	0.183355473675898	Inf
chr1	245805920	247175100	2	1	5.56	2.86	2.7	1	1.98123533145014	0.0987851618234858	121.317934765198
chr1	247175100	247876098	2	0	5.56	0	5.56	0.492957746478873	Inf	0.183355473675898	Inf
chr1	247876098	248181847	3	0	8.33	0	8.33	0.23943661971831	Inf	0.408425449172773	Inf
chr1	248181847	248283153	4	0	11.11	0	11.11	0.114513165952235	Inf	0.66441255324733	Inf
chr1	248283153	248403228	3	0	8.33	0	8.33	0.23943661971831	Inf	0.408425449172773	Inf
chr1	248403228	248492266	3	0	8.33	0	8.33	0.23943661971831	Inf	0.408425449172773	Inf
chr1	248492266	248492710	3	1	8.33	2.86	5.47	0.614206981016534	3.04590627209325	0.231100354169514	166.793577353391
chr1	248492710	248703504	3	1	8.33	2.86	5.47	0.614206981016534	3.04590627209325	0.231100354169514	166.793577353391
chr1	248703504	248709643	3	2	8.33	5.71	2.62	1	1.49154381095433	0.159897432906642	18.9412075903382
chr1	248709643	248713930	3	3	8.33	8.57	-0.24	1	0.970109621724799	0.120772296973932	7.79194689799502
chr1	248713930	248812363	4	3	11.11	8.57	2.54	1	1.32796318548847	0.206420602069668	9.79975833589666
chr1	248812363	248815731	3	2	8.33	5.71	2.62	1	1.49154381095433	0.159897432906642	18.9412075903382
chr1	248815731	248820741	3	1	8.33	2.86	5.47	0.614206981016534	3.04590627209325	0.231100354169514	166.793577353391
chr1	248820741	249250621	2	1	5.56	2.86	2.7	1	1.98123533145014	0.0987851618234858	121.317934765198
chr2	0	2440889	2	0	5.56	0	5.56	0.492957746478873	Inf	0.183355473675898	Inf
chr2	2440889	4150561	2	0	5.56	0	5.56	0.492957746478873	Inf	0.183355473675898	Inf
chr2	4150561	4174461	3	0	8.33	0	8.33	0.23943661971831	Inf	0.408425449172773	Inf
chr2	4174461	4190977	4	0	11.11	0	11.11	0.114513165952235	Inf	0.66441255324733	Inf
chr2	4190977	4198875	4	1	11.11	2.86	8.25	0.357011635027557	4.17394926034984	0.385996925369264	215.088023213298
chr2	4198875	4200563	4	3	11.11	8.57	2.54	1	1.32796318548847	0.206420602069668	9.79975833589666
chr2	4200563	4216687	4	4	11.11	11.43	-0.32	1	0.969174743411851	0.164949539036862	5.69565612435485
chr2	4216687	4223340	4	4	11.11	11.43	-0.32	1	0.969174743411851	0.164949539036862	5.69565612435485
chr2	4223340	4227047	3	3	8.33	8.57	-0.24	1	0.970109621724799	0.120772296973932	7.79194689799502
chr2	4227047	4236852	3	1	8.33	2.86	5.47	0.614206981016534	3.04590627209325	0.231100354169514	166.793577353391
chr2	4236852	4241345	3	0	8.33	0	8.33	0.23943661971831	Inf	0.408425449172773	Inf
chr2	4241345	5752691	2	0	5.56	0	5.56	0.492957746478873	Inf	0.183355473675898	Inf
chr2	5752691	10045386	1	0	2.78	0	2.78	1	Inf	0.0249284024755085	Inf
chr2	10045386	10135423	2	0	5.56	0	5.56	0.492957746478873	Inf	0.183355473675898	Inf
chr2	10135423	15008962	1	0	2.78	0	2.78	1	Inf	0.0249284024755085	Inf
chr2	15008962	23918557	2	0	5.56	0	5.56	0.492957746478873	Inf	0.183355473675898	Inf
chr2	23918557	25196378	2	1	5.56	2.86	2.7	1	1.98123533145014	0.0987851618234858	121.317934765198
chr2	25196378	25369131	3	1	8.33	2.86	5.47	0.614206981016534	3.04590627209325	0.231100354169514	166.793577353391
chr2	25369131	25756294	2	1	5.56	2.86	2.7	1	1.98123533145014	0.0987851618234858	121.317934765198
chr2	25756294	26719273	3	1	8.33	2.86	5.47	0.614206981016534	3.04590627209325	0.231100354169514	166.793577353391
chr2	26719273	27337714	2	1	5.56	2.86	2.7	1	1.98123533145014	0.0987851618234858	121.317934765198
chr2	27337714	27537280	3	1	8.33	2.86	5.47	0.614206981016534	3.04590627209325	0.231100354169514	166.793577353391
chr2	27537280	29284796	2	1	5.56	2.86	2.7	1	1.98123533145014	0.0987851618234858	121.317934765198
chr2	29284796	31230937	2	0	5.56	0	5.56	0.492957746478873	Inf	0.183355473675898	Inf
chr2	31230937	31607633	2	0	5.56	0	5.56	0.492957746478873	Inf	0.183355473675898	Inf
chr2	31607633	31814904	2	0	5.56	0	5.56	0.492957746478873	Inf	0.183355473675898	Inf
chr2	31814904	32243024	2	0	5.56	0	5.56	0.492957746478873	Inf	0.183355473675898	Inf
chr2	32243024	32495941	2	1	5.56	2.86	2.7	1	1.98123533145014	0.0987851618234858	121.317934765198
chr2	32495941	34473492	2	0	5.56	0	5.56	0.492957746478873	Inf	0.183355473675898	Inf
chr2	34473492	34695192	3	0	8.33	0	8.33	0.23943661971831	Inf	0.408425449172773	Inf
chr2	34695192	34700348	7	2	19.44	5.71	13.73	0.151388237577012	3.91101098955892	0.672569386308945	41.5379472062679
chr2	34700348	34701598	7	3	19.44	8.57	10.87	0.307004709834407	2.54159386659279	0.519408622309635	16.656208609525
chr2	34701598	34709689	8	3	22.22	8.57	13.65	0.188678820790766	3.00167214810172	0.640533613740392	19.2661460674227
chr2	34709689	34739336	8	4	22.22	11.43	10.79	0.34337537245028	2.18998599614047	0.517532388588746	11.0577538993314
chr2	34739336	34740698	7	4	19.44	11.43	8.01	0.514075015660779	1.85441691917432	0.418913196819917	9.57667879720766
chr2	34740698	34740778	7	3	19.44	8.57	10.87	0.307004709834407	2.54159386659279	0.519408622309635	16.656208609525
chr2	34740778	34740919	7	2	19.44	5.71	13.73	0.151388237577012	3.91101098955892	0.672569386308945	41.5379472062679
chr2	34740919	34741962	6	2	16.67	5.71	10.96	0.260319768157189	3.24808343718923	0.528254540441711	35.3032732516706
chr2	34741962	34750662	4	2	11.11	5.71	5.4	0.673707396879656	2.04215494105879	0.270856827605303	24.0587693564094
chr2	34750662	34766874	4	1	11.11	2.86	8.25	0.357011635027557	4.17394926034984	0.385996925369264	215.088023213298
chr2	34766874	34803391	4	0	11.11	0	11.11	0.114513165952235	Inf	0.66441255324733	Inf
chr2	34803391	35927073	3	0	8.33	0	8.33	0.23943661971831	Inf	0.408425449172773	Inf
chr2	35927073	36017832	3	0	8.33	0	8.33	0.23943661971831	Inf	0.408425449172773	Inf
chr2	36017832	38019438	2	0	5.56	0	5.56	0.492957746478873	Inf	0.183355473675898	Inf
chr2	38019438	41100233	1	0	2.78	0	2.78	1	Inf	0.0249284024755085	Inf
chr2	41100233	41197175	2	0	5.56	0	5.56	0.492957746478873	Inf	0.183355473675898	Inf
chr2	41197175	41237603	2	0	5.56	0	5.56	0.492957746478873	Inf	0.183355473675898	Inf
chr2	41237603	41257596	2	1	5.56	2.86	2.7	1	1.98123533145014	0.0987851618234858	121.317934765198
chr2	41257596	41257760	2	1	5.56	2.86	2.7	1	1.98123533145014	0.0987851618234858	121.317934765198
chr2	41257760	41380520	2	1	5.56	2.86	2.7	1	1.98123533145014	0.0987851618234858	121.317934765198
chr2	41380520	41698733	1	1	2.78	2.86	-0.0800000000000001	1	0.971818977979115	0.0120435103940175	78.422351246068
chr2	41698733	42311903	1	0	2.78	0	2.78	1	Inf	0.0249284024755085	Inf
chr2	42311903	43199023	2	0	5.56	0	5.56	0.492957746478873	Inf	0.183355473675898	Inf
chr2	43199023	43721590	1	0	2.78	0	2.78	1	Inf	0.0249284024755085	Inf
chr2	43721590	43889461	2	0	5.56	0	5.56	0.492957746478873	Inf	0.183355473675898	Inf
chr2	43889461	44186721	1	0	2.78	0	2.78	1	Inf	0.0249284024755085	Inf
chr2	44186721	44304552	1	1	2.78	2.86	-0.0800000000000001	1	0.971818977979115	0.0120435103940175	78.422351246068
chr2	44304552	52703271	1	0	2.78	0	2.78	1	Inf	0.0249284024755085	Inf
chr2	52703271	52703709	1	1	2.78	2.86	-0.0800000000000001	1	0.971818977979115	0.0120435103940175	78.422351246068
chr2	52703709	52736995	2	1	5.56	2.86	2.7	1	1.98123533145014	0.0987851618234858	121.317934765198
chr2	52736995	52737597	2	4	5.56	11.43	-5.87	0.428987944539397	0.460828217935039	0.0390999346674532	3.47461285179933
chr2	52737597	52742831	2	5	5.56	14.29	-8.73	0.260319768157189	0.35795419025528	0.0318683371810072	2.38501193378822
chr2	52742831	52747747	3	5	8.33	14.29	-5.96	0.478182829317541	0.550092205427806	0.0786435713455224	3.10768609675551
chr2	52747747	52754490	4	6	11.11	17.14	-6.03	0.51407501566078	0.608461808286978	0.114326714584535	2.86405723890282
chr2	52754490	52784752	4	7	11.11	20	-8.89	0.34337537245028	0.504868752083841	0.0977221910719268	2.23498815674569
chr2	52784752	52789044	4	4	11.11	11.43	-0.32	1	0.969174743411851	0.164949539036862	5.69565612435485
chr2	52789044	52795100	4	3	11.11	8.57	2.54	1	1.32796318548847	0.206420602069668	9.79975833589666
chr2	52795100	52798366	3	3	8.33	8.57	-0.24	1	0.970109621724799	0.120772296973932	7.79194689799502
chr2	52798366	52800834	3	2	8.33	5.71	2.62	1	1.49154381095433	0.159897432906642	18.9412075903382
chr2	52800834	52807520	3	1	8.33	2.86	5.47	0.614206981016534	3.04590627209325	0.231100354169514	166.793577353391
chr2	52807520	52842339	3	0	8.33	0	8.33	0.23943661971831	Inf	0.408425449172773	Inf
chr2	52842339	52847893	2	0	5.56	0	5.56	0.492957746478873	Inf	0.183355473675898	Inf
chr2	52847893	53407805	1	0	2.78	0	2.78	1	Inf	0.0249284024755085	Inf
chr2	53407805	56700983	1	0	2.78	0	2.78	1	Inf	0.0249284024755085	Inf
chr2	56700983	56802335	1	0	2.78	0	2.78	1	Inf	0.0249284024755085	Inf
chr2	56802335	61223497	1	0	2.78	0	2.78	1	Inf	0.0249284024755085	Inf
chr2	61223497	61400358	2	0	5.56	0	5.56	0.492957746478873	Inf	0.183355473675898	Inf
chr2	61400358	61895651	1	0	2.78	0	2.78	1	Inf	0.0249284024755085	Inf
chr2	61895651	62475757	1	1	2.78	2.86	-0.0800000000000001	1	0.971818977979115	0.0120435103940175	78.422351246068
chr2	62475757	62620550	1	1	2.78	2.86	-0.0800000000000001	1	0.971818977979115	0.0120435103940175	78.422351246068
chr2	62620550	63490317	1	0	2.78	0	2.78	1	Inf	0.0249284024755085	Inf
chr2	63490317	63575875	1	0	2.78	0	2.78	1	Inf	0.0249284024755085	Inf
chr2	63575875	63608125	1	1	2.78	2.86	-0.0800000000000001	1	0.971818977979115	0.0120435103940175	78.422351246068
chr2	63608125	63721052	1	1	2.78	2.86	-0.0800000000000001	1	0.971818977979115	0.0120435103940175	78.422351246068
chr2	63721052	67287516	1	0	2.78	0	2.78	1	Inf	0.0249284024755085	Inf
chr2	67287516	67305776	1	1	2.78	2.86	-0.0800000000000001	1	0.971818977979115	0.0120435103940175	78.422351246068
chr2	67305776	69519954	0	1	0	2.86	-2.86	0.492957746478873	0	0	37.9171713058099
chr2	69519954	69696804	1	1	2.78	2.86	-0.0800000000000001	1	0.971818977979115	0.0120435103940175	78.422351246068
chr2	69696804	79508976	0	1	0	2.86	-2.86	0.492957746478873	0	0	37.9171713058099
chr2	79508976	80336965	1	1	2.78	2.86	-0.0800000000000001	1	0.971818977979115	0.0120435103940175	78.422351246068
chr2	80336965	80458472	1	1	2.78	2.86	-0.0800000000000001	1	0.971818977979115	0.0120435103940175	78.422351246068
chr2	80458472	80674138	0	1	0	2.86	-2.86	0.492957746478873	0	0	37.9171713058099
chr2	80674138	80799021	0	2	0	5.71	-5.71	0.23943661971831	0	0	5.15089165288386
chr2	80799021	81507066	0	1	0	2.86	-2.86	0.492957746478873	0	0	37.9171713058099
chr2	81507066	81620232	1	1	2.78	2.86	-0.0800000000000001	1	0.971818977979115	0.0120435103940175	78.422351246068
chr2	81620232	82675485	0	1	0	2.86	-2.86	0.492957746478873	0	0	37.9171713058099
chr2	82675485	82816555	0	2	0	5.71	-5.71	0.23943661971831	0	0	5.15089165288386
chr2	82816555	83526366	0	1	0	2.86	-2.86	0.492957746478873	0	0	37.9171713058099
chr2	83526366	83655661	0	2	0	5.71	-5.71	0.23943661971831	0	0	5.15089165288386
chr2	83655661	87411127	0	1	0	2.86	-2.86	0.492957746478873	0	0	37.9171713058099
chr2	87411127	89548455	0	0	0	0	0	1	0	0	Inf
chr2	89548455	89569727	1	0	2.78	0	2.78	1	Inf	0.0249284024755085	Inf
chr2	89569727	89588831	2	0	5.56	0	5.56	0.492957746478873	Inf	0.183355473675898	Inf
chr2	89588831	90321410	3	0	8.33	0	8.33	0.23943661971831	Inf	0.408425449172773	Inf
chr2	90321410	110826316	0	0	0	0	0	1	0	0	Inf
chr2	110826316	111037227	0	1	0	2.86	-2.86	0.492957746478873	0	0	37.9171713058099
chr2	111037227	115107679	0	0	0	0	0	1	0	0	Inf
chr2	115107679	115199791	1	0	2.78	0	2.78	1	Inf	0.0249284024755085	Inf
chr2	115199791	115530481	0	0	0	0	0	1	0	0	Inf
chr2	115530481	115556828	0	1	0	2.86	-2.86	0.492957746478873	0	0	37.9171713058099
chr2	115556828	117264998	0	0	0	0	0	1	0	0	Inf
chr2	117264998	117336769	1	0	2.78	0	2.78	1	Inf	0.0249284024755085	Inf
chr2	117336769	124264630	0	0	0	0	0	1	0	0	Inf
chr2	124264630	124659197	0	1	0	2.86	-2.86	0.492957746478873	0	0	37.9171713058099
chr2	124659197	126081043	0	0	0	0	0	1	0	0	Inf
chr2	126081043	126224975	1	0	2.78	0	2.78	1	Inf	0.0249284024755085	Inf
chr2	126224975	127964966	0	0	0	0	0	1	0	0	Inf
chr2	127964966	129841616	0	1	0	2.86	-2.86	0.492957746478873	0	0	37.9171713058099
chr2	129841616	129911251	1	1	2.78	2.86	-0.0800000000000001	1	0.971818977979115	0.0120435103940175	78.422351246068
chr2	129911251	136038908	0	1	0	2.86	-2.86	0.492957746478873	0	0	37.9171713058099
chr2	136038908	136250535	1	1	2.78	2.86	-0.0800000000000001	1	0.971818977979115	0.0120435103940175	78.422351246068
chr2	136250535	140799891	0	1	0	2.86	-2.86	0.492957746478873	0	0	37.9171713058099
chr2	140799891	140906992	1	1	2.78	2.86	-0.0800000000000001	1	0.971818977979115	0.0120435103940175	78.422351246068
chr2	140906992	141666187	0	1	0	2.86	-2.86	0.492957746478873	0	0	37.9171713058099
chr2	141666187	142014612	0	2	0	5.71	-5.71	0.23943661971831	0	0	5.15089165288386
chr2	142014612	142143633	0	2	0	5.71	-5.71	0.23943661971831	0	0	5.15089165288386
chr2	142143633	143932149	0	1	0	2.86	-2.86	0.492957746478873	0	0	37.9171713058099
chr2	143932149	143934478	0	3	0	8.57	-8.57	0.114513165952235	0	0	2.31044002532908
chr2	143934478	144022209	0	3	0	8.57	-8.57	0.114513165952235	0	0	2.31044002532908
chr2	144022209	144047182	0	3	0	8.57	-8.57	0.114513165952235	0	0	2.31044002532908
chr2	144047182	144048699	0	2	0	5.71	-5.71	0.23943661971831	0	0	5.15089165288386
chr2	144048699	146835346	0	1	0	2.86	-2.86	0.492957746478873	0	0	37.9171713058099
chr2	146835346	146848745	2	1	5.56	2.86	2.7	1	1.98123533145014	0.0987851618234858	121.317934765198
chr2	146848745	146850082	4	1	11.11	2.86	8.25	0.357011635027557	4.17394926034984	0.385996925369264	215.088023213298
chr2	146850082	146854298	4	2	11.11	5.71	5.4	0.673707396879656	2.04215494105879	0.270856827605303	24.0587693564094
chr2	146854298	146860263	5	3	13.89	8.57	5.32	0.710101571843079	1.70749109272164	0.302222986488262	11.9414137423611
chr2	146860263	146861395	6	3	16.67	8.57	8.1	0.478182829317541	2.11118686920326	0.406717926364721	14.2184726622909
chr2	146861395	146878944	6	4	16.67	11.43	5.24	0.734950008542243	1.54051356893632	0.327294645527406	8.19707781308093
chr2	146878944	146881076	4	4	11.11	11.43	-0.32	1	0.969174743411851	0.164949539036862	5.69565612435485
chr2	146881076	146881268	2	4	5.56	11.43	-5.87	0.428987944539397	0.460828217935039	0.0390999346674532	3.47461285179933
chr2	146881268	146881691	2	3	5.56	8.57	-3.01	0.673707396879656	0.631553326711683	0.0497270173932884	5.89114934397757
chr2	146881691	146882185	1	2	2.78	5.71	-2.93	0.614206981016534	0.476293222585017	0.00777852251929019	9.55257413461097
chr2	146882185	146884075	0	2	0	5.71	-5.71	0.23943661971831	0	0	5.15089165288386
chr2	146884075	147732271	0	1	0	2.86	-2.86	0.492957746478873	0	0	37.9171713058099
chr2	147732271	148536420	1	1	2.78	2.86	-0.0800000000000001	1	0.971818977979115	0.0120435103940175	78.422351246068
chr2	148536420	148773175	1	1	2.78	2.86	-0.0800000000000001	1	0.971818977979115	0.0120435103940175	78.422351246068
chr2	148773175	150963005	0	1	0	2.86	-2.86	0.492957746478873	0	0	37.9171713058099
chr2	150963005	152513378	0	0	0	0	0	1	0	0	Inf
chr2	152513378	152669207	1	0	2.78	0	2.78	1	Inf	0.0249284024755085	Inf
chr2	152669207	155651491	0	0	0	0	0	1	0	0	Inf
chr2	155651491	156655633	0	1	0	2.86	-2.86	0.492957746478873	0	0	37.9171713058099
chr2	156655633	157175193	0	0	0	0	0	1	0	0	Inf
chr2	157175193	157299691	0	1	0	2.86	-2.86	0.492957746478873	0	0	37.9171713058099
chr2	157299691	167137784	0	0	0	0	0	1	0	0	Inf
chr2	167137784	167223240	0	1	0	2.86	-2.86	0.492957746478873	0	0	37.9171713058099
chr2	167223240	168441105	0	0	0	0	0	1	0	0	Inf
chr2	168441105	168522441	0	1	0	2.86	-2.86	0.492957746478873	0	0	37.9171713058099
chr2	168522441	171326548	0	0	0	0	0	1	0	0	Inf
chr2	171326548	171389716	1	0	2.78	0	2.78	1	Inf	0.0249284024755085	Inf
chr2	171389716	171916800	0	0	0	0	0	1	0	0	Inf
chr2	171916800	172078390	1	0	2.78	0	2.78	1	Inf	0.0249284024755085	Inf
chr2	172078390	172605438	0	0	0	0	0	1	0	0	Inf
chr2	172605438	172980883	1	0	2.78	0	2.78	1	Inf	0.0249284024755085	Inf
chr2	172980883	185015475	0	0	0	0	0	1	0	0	Inf
chr2	185015475	187377237	0	1	0	2.86	-2.86	0.492957746478873	0	0	37.9171713058099
chr2	187377237	188119687	1	1	2.78	2.86	-0.0800000000000001	1	0.971818977979115	0.0120435103940175	78.422351246068
chr2	188119687	188296214	1	2	2.78	5.71	-2.93	0.614206981016534	0.476293222585017	0.00777852251929019	9.55257413461097
chr2	188296214	188513361	1	1	2.78	2.86	-0.0800000000000001	1	0.971818977979115	0.0120435103940175	78.422351246068
chr2	188513361	191677315	1	1	2.78	2.86	-0.0800000000000001	1	0.971818977979115	0.0120435103940175	78.422351246068
chr2	191677315	193515201	0	1	0	2.86	-2.86	0.492957746478873	0	0	37.9171713058099
chr2	193515201	193716113	0	2	0	5.71	-5.71	0.23943661971831	0	0	5.15089165288386
chr2	193716113	195515469	0	1	0	2.86	-2.86	0.492957746478873	0	0	37.9171713058099
chr2	195515469	195766898	1	1	2.78	2.86	-0.0800000000000001	1	0.971818977979115	0.0120435103940175	78.422351246068
chr2	195766898	195834468	0	1	0	2.86	-2.86	0.492957746478873	0	0	37.9171713058099
chr2	195834468	195900708	0	2	0	5.71	-5.71	0.23943661971831	0	0	5.15089165288386
chr2	195900708	196480442	0	1	0	2.86	-2.86	0.492957746478873	0	0	37.9171713058099
chr2	196480442	196646838	1	1	2.78	2.86	-0.0800000000000001	1	0.971818977979115	0.0120435103940175	78.422351246068
chr2	196646838	196657623	0	1	0	2.86	-2.86	0.492957746478873	0	0	37.9171713058099
chr2	196657623	198143731	0	1	0	2.86	-2.86	0.492957746478873	0	0	37.9171713058099
chr2	198143731	198144942	0	2	0	5.71	-5.71	0.23943661971831	0	0	5.15089165288386
chr2	198144942	198243951	1	2	2.78	5.71	-2.93	0.614206981016534	0.476293222585017	0.00777852251929019	9.55257413461097
chr2	198243951	198600719	0	2	0	5.71	-5.71	0.23943661971831	0	0	5.15089165288386
chr2	198600719	198691329	0	2	0	5.71	-5.71	0.23943661971831	0	0	5.15089165288386
chr2	198691329	201564261	0	1	0	2.86	-2.86	0.492957746478873	0	0	37.9171713058099
chr2	201564261	202243485	0	2	0	5.71	-5.71	0.23943661971831	0	0	5.15089165288386
chr2	202243485	203852541	0	3	0	8.57	-8.57	0.114513165952235	0	0	2.31044002532908
chr2	203852541	204579000	1	3	2.78	8.57	-5.79	0.357011635027557	0.309535223935198	0.00565262673830883	4.07954080023825
chr2	204579000	204954579	1	2	2.78	5.71	-2.93	0.614206981016534	0.476293222585017	0.00777852251929019	9.55257413461097
chr2	204954579	206058405	1	1	2.78	2.86	-0.0800000000000001	1	0.971818977979115	0.0120435103940175	78.422351246068
chr2	206058405	206181699	2	1	5.56	2.86	2.7	1	1.98123533145014	0.0987851618234858	121.317934765198
chr2	206181699	209673881	1	1	2.78	2.86	-0.0800000000000001	1	0.971818977979115	0.0120435103940175	78.422351246068
chr2	209673881	210000474	1	1	2.78	2.86	-0.0800000000000001	1	0.971818977979115	0.0120435103940175	78.422351246068
chr2	210000474	210010430	1	2	2.78	5.71	-2.93	0.614206981016534	0.476293222585017	0.00777852251929019	9.55257413461097
chr2	210010430	210114724	1	3	2.78	8.57	-5.79	0.357011635027557	0.309535223935198	0.00565262673830883	4.07954080023825
chr2	210114724	210155627	1	2	2.78	5.71	-2.93	0.614206981016534	0.476293222585017	0.00777852251929019	9.55257413461097
chr2	210155627	210288852	1	1	2.78	2.86	-0.0800000000000001	1	0.971818977979115	0.0120435103940175	78.422351246068
chr2	210288852	211983629	1	1	2.78	2.86	-0.0800000000000001	1	0.971818977979115	0.0120435103940175	78.422351246068
chr2	211983629	212035529	2	1	5.56	2.86	2.7	1	1.98123533145014	0.0987851618234858	121.317934765198
chr2	212035529	212226143	2	2	5.56	5.71	-0.15	1	0.970989459292116	0.0667689241715733	14.12046751773
chr2	212226143	212335311	2	3	5.56	8.57	-3.01	0.673707396879656	0.631553326711683	0.0497270173932884	5.89114934397757
chr2	212335311	212340027	2	2	5.56	5.71	-0.15	1	0.970989459292116	0.0667689241715733	14.12046751773
chr2	212340027	212400525	3	2	8.33	5.71	2.62	1	1.49154381095433	0.159897432906642	18.9412075903382
chr2	212400525	212463811	3	2	8.33	5.71	2.62	1	1.49154381095433	0.159897432906642	18.9412075903382
chr2	212463811	213158880	2	2	5.56	5.71	-0.15	1	0.970989459292116	0.0667689241715733	14.12046751773
chr2	213158880	213181318	3	2	8.33	5.71	2.62	1	1.49154381095433	0.159897432906642	18.9412075903382
chr2	213181318	213192903	4	2	11.11	5.71	5.4	0.673707396879656	2.04215494105879	0.270856827605303	24.0587693564094
chr2	213192903	213193823	3	2	8.33	5.71	2.62	1	1.49154381095433	0.159897432906642	18.9412075903382
chr2	213193823	213206481	3	3	8.33	8.57	-0.24	1	0.970109621724799	0.120772296973932	7.79194689799502
chr2	213206481	213348339	2	3	5.56	8.57	-3.01	0.673707396879656	0.631553326711683	0.0497270173932884	5.89114934397757
chr2	213348339	214671669	2	2	5.56	5.71	-0.15	1	0.970989459292116	0.0667689241715733	14.12046751773
chr2	214671669	215345571	1	2	2.78	5.71	-2.93	0.614206981016534	0.476293222585017	0.00777852251929019	9.55257413461097
chr2	215345571	215406883	2	2	5.56	5.71	-0.15	1	0.970989459292116	0.0667689241715733	14.12046751773
chr2	215406883	215472374	2	1	5.56	2.86	2.7	1	1.98123533145014	0.0987851618234858	121.317934765198
chr2	215472374	218974400	1	1	2.78	2.86	-0.0800000000000001	1	0.971818977979115	0.0120435103940175	78.422351246068
chr2	218974400	220698205	1	2	2.78	5.71	-2.93	0.614206981016534	0.476293222585017	0.00777852251929019	9.55257413461097
chr2	220698205	223721773	1	1	2.78	2.86	-0.0800000000000001	1	0.971818977979115	0.0120435103940175	78.422351246068
chr2	223721773	223823485	2	1	5.56	2.86	2.7	1	1.98123533145014	0.0987851618234858	121.317934765198
chr2	223823485	226686232	1	1	2.78	2.86	-0.0800000000000001	1	0.971818977979115	0.0120435103940175	78.422351246068
chr2	226686232	226857861	1	1	2.78	2.86	-0.0800000000000001	1	0.971818977979115	0.0120435103940175	78.422351246068
chr2	226857861	235507621	1	1	2.78	2.86	-0.0800000000000001	1	0.971818977979115	0.0120435103940175	78.422351246068
chr2	235507621	235633678	2	1	5.56	2.86	2.7	1	1.98123533145014	0.0987851618234858	121.317934765198
chr2	235633678	235744804	2	1	5.56	2.86	2.7	1	1.98123533145014	0.0987851618234858	121.317934765198
chr2	235744804	242783365	1	1	2.78	2.86	-0.0800000000000001	1	0.971818977979115	0.0120435103940175	78.422351246068
chr2	242783365	242849431	1	2	2.78	5.71	-2.93	0.614206981016534	0.476293222585017	0.00777852251929019	9.55257413461097
chr2	242849431	242917945	1	5	2.78	14.29	-11.51	0.106534077926351	0.175225708013224	0.00353117624243629	1.69041887822488
chr2	242917945	243019595	1	6	2.78	17.14	-14.36	0.0552721811827387	0.141466370800221	0.00292587469464103	1.26822587559097
chr2	243019595	243199373	1	5	2.78	14.29	-11.51	0.106534077926351	0.175225708013224	0.00353117624243629	1.69041887822488
chr4	0	61847	7	7	19.44	20	-0.559999999999999	1	0.965982865371864	0.252463374935175	3.69539230315072
chr4	61847	66349	7	9	19.44	25.71	-6.27	0.579809267352826	0.700882775427354	0.1917245645855	2.46348921370548
chr4	66349	75105	8	10	22.22	28.57	-6.35	0.593560964057642	0.717695478259417	0.209573824042915	2.38550787509203
chr4	75105	1686959	9	10	25	28.57	-3.57	0.792946151501063	0.835481174356347	0.253405384304847	2.71827348623468
chr4	1686959	1795567	9	11	25	31.43	-6.43	0.604715380138393	0.730559690012627	0.22442002874763	2.32330691512606
chr4	1795567	2424213	9	10	25	28.57	-3.57	0.792946151501063	0.835481174356347	0.253405384304847	2.71827348623468
chr4	2424213	2570096	9	11	25	31.43	-6.43	0.604715380138393	0.730559690012627	0.22442002874763	2.32330691512606
chr4	2570096	3178023	9	10	25	28.57	-3.57	0.792946151501063	0.835481174356347	0.253405384304847	2.71827348623468
chr4	3178023	3263457	9	9	25	25.71	-0.710000000000001	1	0.9634604512455	0.2875221648459	3.22688255060175
chr4	3263457	9384897	8	9	22.22	25.71	-3.49	0.786084717925075	0.827635773228269	0.237858650538394	2.83108853898939
chr4	9384897	9786880	8	9	22.22	25.71	-3.49	0.786084717925075	0.827635773228269	0.237858650538394	2.83108853898939
chr4	9786880	9816731	8	9	22.22	25.71	-3.49	0.786084717925075	0.827635773228269	0.237858650538394	2.83108853898939
chr4	9816731	9895775	7	9	19.44	25.71	-6.27	0.579809267352826	0.700882775427354	0.1917245645855	2.46348921370548
chr4	9895775	9914945	7	9	19.44	25.71	-6.27	0.579809267352826	0.700882775427354	0.1917245645855	2.46348921370548
chr4	9914945	9916907	6	9	16.67	25.71	-9.04	0.395709473738648	0.582277885822074	0.148944617795975	2.12060116952864
chr4	9916907	9946004	6	9	16.67	25.71	-9.04	0.395709473738648	0.582277885822074	0.148944617795975	2.12060116952864
chr4	9946004	9985999	5	9	13.89	25.71	-11.82	0.245361308953736	0.470982206549402	0.10953913927663	1.79989521071712
chr4	9985999	9986601	5	9	13.89	25.71	-11.82	0.245361308953736	0.470982206549402	0.10953913927663	1.79989521071712
chr4	9986601	10040499	5	9	13.89	25.71	-11.82	0.245361308953736	0.470982206549402	0.10953913927663	1.79989521071712
chr4	10040499	10165868	6	9	16.67	25.71	-9.04	0.395709473738648	0.582277885822074	0.148944617795975	2.12060116952864
chr4	10165868	10173724	6	9	16.67	25.71	-9.04	0.395709473738648	0.582277885822074	0.148944617795975	2.12060116952864
chr4	10173724	10179274	6	9	16.67	25.71	-9.04	0.395709473738648	0.582277885822074	0.148944617795975	2.12060116952864
chr4	10179274	10180514	7	9	19.44	25.71	-6.27	0.579809267352826	0.700882775427354	0.1917245645855	2.46348921370548
chr4	10180514	10180838	7	9	19.44	25.71	-6.27	0.579809267352826	0.700882775427354	0.1917245645855	2.46348921370548
chr4	10180838	10199879	7	10	19.44	28.57	-9.13	0.414788906895026	0.607783562118745	0.168844243476025	2.07650335110708
chr4	10199879	10204989	10	10	27.78	28.57	-0.789999999999999	1	0.962053552381551	0.300530124663063	3.07820786265804
chr4	10204989	10208751	12	18	33.33	51.43	-18.1	0.152789290753342	0.477351053998839	0.16177976236395	1.36370230782995
chr4	10208751	10209554	12	19	33.33	54.29	-20.96	0.0961944657889639	0.426372688978944	0.14398220204504	1.21733048863127
chr4	10209554	10210038	17	20	47.22	57.14	-9.92	0.479130774940439	0.674874318003085	0.237136317397081	1.89023071362269
chr4	10210038	10210168	17	22	47.22	62.86	-15.64	0.235504804162817	0.533545694895151	0.183861002244852	1.5075342694381
chr4	10210168	10210348	18	22	50	62.86	-12.86	0.341196849074924	0.59533781058722	0.205662446308415	1.68445600289941
chr4	10210348	10212275	19	22	52.78	62.86	-10.08	0.473625930815391	0.664337311697282	0.229693246767166	1.88543283043254
chr4	10212275	10232856	19	23	52.78	65.71	-12.93	0.336590620144821	0.58760027996889	0.200260222089536	1.68062703172636
chr4	10232856	10234437	18	23	50	65.71	-15.71	0.231798911984973	0.52661095893025	0.179312962210296	1.50148122306219
chr4	10234437	10235711	17	23	47.22	65.71	-18.49	0.152789290753342	0.471965861036665	0.160312020237337	1.34377698138017
chr4	10235711	10237283	15	15	41.67	42.86	-1.19	1	0.953006338453984	0.334837435703866	2.70927185320726
chr4	10237283	10238699	14	15	38.89	42.86	-3.97	0.811320089253582	0.850456157168013	0.296074805736666	2.42746979425563
chr4	10238699	10242669	14	13	38.89	37.14	1.75	1	1.0757949091861	0.371155238562453	3.13337690407309
chr4	10242669	10246085	9	12	25	34.29	-9.29	0.44324290470473	0.642968000352543	0.199452830511572	2.00804959351793
chr4	10246085	10247843	9	10	25	28.57	-3.57	0.792946151501063	0.835481174356347	0.253405384304847	2.71827348623468
chr4	10247843	10249149	8	10	22.22	28.57	-6.35	0.593560964057642	0.717695478259417	0.209573824042915	2.38550787509203
chr4	10249149	10253102	7	10	19.44	28.57	-9.13	0.414788906895026	0.607783562118745	0.168844243476025	2.07650335110708
chr4	10253102	10286171	7	9	19.44	25.71	-6.27	0.579809267352826	0.700882775427354	0.1917245645855	2.46348921370548
chr4	10286171	10434083	8	9	22.22	25.71	-3.49	0.786084717925075	0.827635773228269	0.237858650538394	2.83108853898939
chr4	10434083	10551530	8	9	22.22	25.71	-3.49	0.786084717925075	0.827635773228269	0.237858650538394	2.83108853898939
chr4	10551530	10582240	8	9	22.22	25.71	-3.49	0.786084717925075	0.827635773228269	0.237858650538394	2.83108853898939
chr4	10582240	10641579	8	9	22.22	25.71	-3.49	0.786084717925075	0.827635773228269	0.237858650538394	2.83108853898939
chr4	10641579	10661321	8	9	22.22	25.71	-3.49	0.786084717925075	0.827635773228269	0.237858650538394	2.83108853898939
chr4	10661321	10671117	8	9	22.22	25.71	-3.49	0.786084717925075	0.827635773228269	0.237858650538394	2.83108853898939
chr4	10671117	10733151	8	9	22.22	25.71	-3.49	0.786084717925075	0.827635773228269	0.237858650538394	2.83108853898939
chr4	10733151	10763705	8	9	22.22	25.71	-3.49	0.786084717925075	0.827635773228269	0.237858650538394	2.83108853898939
chr4	10763705	10848730	8	9	22.22	25.71	-3.49	0.786084717925075	0.827635773228269	0.237858650538394	2.83108853898939
chr4	10848730	10898493	8	9	22.22	25.71	-3.49	0.786084717925075	0.827635773228269	0.237858650538394	2.83108853898939
chr4	10898493	10904243	8	9	22.22	25.71	-3.49	0.786084717925075	0.827635773228269	0.237858650538394	2.83108853898939
chr4	10904243	10906491	8	9	22.22	25.71	-3.49	0.786084717925075	0.827635773228269	0.237858650538394	2.83108853898939
chr4	10906491	10906632	8	9	22.22	25.71	-3.49	0.786084717925075	0.827635773228269	0.237858650538394	2.83108853898939
chr4	10906632	10914205	8	9	22.22	25.71	-3.49	0.786084717925075	0.827635773228269	0.237858650538394	2.83108853898939
chr4	10914205	10956587	8	9	22.22	25.71	-3.49	0.786084717925075	0.827635773228269	0.237858650538394	2.83108853898939
chr4	10956587	11201573	8	9	22.22	25.71	-3.49	0.786084717925075	0.827635773228269	0.237858650538394	2.83108853898939
chr4	11201573	11232916	8	9	22.22	25.71	-3.49	0.786084717925075	0.827635773228269	0.237858650538394	2.83108853898939
chr4	11232916	11305072	8	9	22.22	25.71	-3.49	0.786084717925075	0.827635773228269	0.237858650538394	2.83108853898939
chr4	11305072	11425707	8	9	22.22	25.71	-3.49	0.786084717925075	0.827635773228269	0.237858650538394	2.83108853898939
chr4	11425707	11509931	8	9	22.22	25.71	-3.49	0.786084717925075	0.827635773228269	0.237858650538394	2.83108853898939
chr4	11509931	11952357	8	9	22.22	25.71	-3.49	0.786084717925075	0.827635773228269	0.237858650538394	2.83108853898939
chr4	11952357	14397683	8	9	22.22	25.71	-3.49	0.786084717925075	0.827635773228269	0.237858650538394	2.83108853898939
chr4	14397683	14502875	8	9	22.22	25.71	-3.49	0.786084717925075	0.827635773228269	0.237858650538394	2.83108853898939
chr4	14502875	15028845	8	9	22.22	25.71	-3.49	0.786084717925075	0.827635773228269	0.237858650538394	2.83108853898939
chr4	15028845	16991554	7	9	19.44	25.71	-6.27	0.579809267352826	0.700882775427354	0.1917245645855	2.46348921370548
chr4	16991554	18539345	7	8	19.44	22.86	-3.42	0.777546082716202	0.817015677174043	0.219109695190455	2.97832645583434
chr4	18539345	18905493	7	9	19.44	25.71	-6.27	0.579809267352826	0.700882775427354	0.1917245645855	2.46348921370548
chr4	18905493	19277770	7	8	19.44	22.86	-3.42	0.777546082716202	0.817015677174043	0.219109695190455	2.97832645583434
chr4	19277770	19435825	8	8	22.22	22.86	-0.640000000000001	1	0.96476674963809	0.271670620724362	3.4247996953785
chr4	19435825	21952479	7	8	19.44	22.86	-3.42	0.777546082716202	0.817015677174043	0.219109695190455	2.97832645583434
chr4	21952479	22091415	7	8	19.44	22.86	-3.42	0.777546082716202	0.817015677174043	0.219109695190455	2.97832645583434
chr4	22091415	24281708	7	8	19.44	22.86	-3.42	0.777546082716202	0.817015677174043	0.219109695190455	2.97832645583434
chr4	24281708	27133789	7	8	19.44	22.86	-3.42	0.777546082716202	0.817015677174043	0.219109695190455	2.97832645583434
chr4	27133789	27364242	8	8	22.22	22.86	-0.640000000000001	1	0.96476674963809	0.271670620724362	3.4247996953785
chr4	27364242	27373359	8	8	22.22	22.86	-0.640000000000001	1	0.96476674963809	0.271670620724362	3.4247996953785
chr4	27373359	28169195	8	9	22.22	25.71	-3.49	0.786084717925075	0.827635773228269	0.237858650538394	2.83108853898939
chr4	28169195	28181372	9	9	25	25.71	-0.710000000000001	1	0.9634604512455	0.2875221648459	3.22688255060175
chr4	28181372	28194053	9	9	25	25.71	-0.710000000000001	1	0.9634604512455	0.2875221648459	3.22688255060175
chr4	28194053	28198252	9	9	25	25.71	-0.710000000000001	1	0.9634604512455	0.2875221648459	3.22688255060175
chr4	28198252	28277932	9	9	25	25.71	-0.710000000000001	1	0.9634604512455	0.2875221648459	3.22688255060175
chr4	28277932	29390468	8	8	22.22	22.86	-0.640000000000001	1	0.96476674963809	0.271670620724362	3.4247996953785
chr4	29390468	29497807	8	7	22.22	20	2.22	1	1.1407096526815	0.312875909660812	4.25196001661611
chr4	29497807	29760239	8	7	22.22	20	2.22	1	1.1407096526815	0.312875909660812	4.25196001661611
chr4	29760239	30604443	8	7	22.22	20	2.22	1	1.1407096526815	0.312875909660812	4.25196001661611
chr4	30604443	30835063	8	7	22.22	20	2.22	1	1.1407096526815	0.312875909660812	4.25196001661611
chr4	30835063	30901421	8	8	22.22	22.86	-0.640000000000001	1	0.96476674963809	0.271670620724362	3.4247996953785
chr4	30901421	31018372	8	8	22.22	22.86	-0.640000000000001	1	0.96476674963809	0.271670620724362	3.4247996953785
chr4	31018372	31244798	8	7	22.22	20	2.22	1	1.1407096526815	0.312875909660812	4.25196001661611
chr4	31244798	31312415	8	8	22.22	22.86	-0.640000000000001	1	0.96476674963809	0.271670620724362	3.4247996953785
chr4	31312415	31368008	9	8	25	22.86	2.14	1	1.12313487070713	0.328292330420456	3.90558952891993
chr4	31368008	31372055	9	7	25	20	5	0.777546082716202	1.32793707789714	0.377809554626409	4.85135331187168
chr4	31372055	31391445	8	7	22.22	20	2.22	1	1.1407096526815	0.312875909660812	4.25196001661611
chr4	31391445	31789801	8	8	22.22	22.86	-0.640000000000001	1	0.96476674963809	0.271670620724362	3.4247996953785
chr4	31789801	31983797	8	8	22.22	22.86	-0.640000000000001	1	0.96476674963809	0.271670620724362	3.4247996953785
chr4	31983797	32150167	8	8	22.22	22.86	-0.640000000000001	1	0.96476674963809	0.271670620724362	3.4247996953785
chr4	32150167	32275999	8	8	22.22	22.86	-0.640000000000001	1	0.96476674963809	0.271670620724362	3.4247996953785
chr4	32275999	32292548	8	9	22.22	25.71	-3.49	0.786084717925075	0.827635773228269	0.237858650538394	2.83108853898939
chr4	32292548	32437081	8	9	22.22	25.71	-3.49	0.786084717925075	0.827635773228269	0.237858650538394	2.83108853898939
chr4	32437081	32584688	8	8	22.22	22.86	-0.640000000000001	1	0.96476674963809	0.271670620724362	3.4247996953785
chr4	32584688	32736176	8	9	22.22	25.71	-3.49	0.786084717925075	0.827635773228269	0.237858650538394	2.83108853898939
chr4	32736176	32793269	8	9	22.22	25.71	-3.49	0.786084717925075	0.827635773228269	0.237858650538394	2.83108853898939
chr4	32793269	33066796	8	10	22.22	28.57	-6.35	0.593560964057642	0.717695478259417	0.209573824042915	2.38550787509203
chr4	33066796	33151192	9	10	25	28.57	-3.57	0.792946151501063	0.835481174356347	0.253405384304847	2.71827348623468
chr4	33151192	33168996	9	10	25	28.57	-3.57	0.792946151501063	0.835481174356347	0.253405384304847	2.71827348623468
chr4	33168996	33210722	9	9	25	25.71	-0.710000000000001	1	0.9634604512455	0.2875221648459	3.22688255060175
chr4	33210722	33248720	9	9	25	25.71	-0.710000000000001	1	0.9634604512455	0.2875221648459	3.22688255060175
chr4	33248720	33270755	9	10	25	28.57	-3.57	0.792946151501063	0.835481174356347	0.253405384304847	2.71827348623468
chr4	33270755	33277135	8	10	22.22	28.57	-6.35	0.593560964057642	0.717695478259417	0.209573824042915	2.38550787509203
chr4	33277135	33376313	9	10	25	28.57	-3.57	0.792946151501063	0.835481174356347	0.253405384304847	2.71827348623468
chr4	33376313	33386079	9	10	25	28.57	-3.57	0.792946151501063	0.835481174356347	0.253405384304847	2.71827348623468
chr4	33386079	33387276	10	10	27.78	28.57	-0.789999999999999	1	0.962053552381551	0.300530124663063	3.07820786265804
chr4	33387276	34015476	10	10	27.78	28.57	-0.789999999999999	1	0.962053552381551	0.300530124663063	3.07820786265804
chr4	34015476	34126057	10	11	27.78	31.43	-3.65	0.798482350658788	0.841241110988939	0.266199538967166	2.63039973125867
chr4	34126057	34167425	10	11	27.78	31.43	-3.65	0.798482350658788	0.841241110988939	0.266199538967166	2.63039973125867
chr4	34167425	34207520	10	10	27.78	28.57	-0.789999999999999	1	0.962053552381551	0.300530124663063	3.07820786265804
chr4	34207520	34310656	10	10	27.78	28.57	-0.789999999999999	1	0.962053552381551	0.300530124663063	3.07820786265804
chr4	34310656	34346958	10	9	27.78	25.71	2.07	1	1.10946299292846	0.340902421822244	3.65558608156431
chr4	34346958	34348893	9	8	25	22.86	2.14	1	1.12313487070713	0.328292330420456	3.90558952891993
chr4	34348893	34543154	9	8	25	22.86	2.14	1	1.12313487070713	0.328292330420456	3.90558952891993
chr4	34543154	34756923	9	8	25	22.86	2.14	1	1.12313487070713	0.328292330420456	3.90558952891993
chr4	34756923	34761674	9	9	25	25.71	-0.710000000000001	1	0.9634604512455	0.2875221648459	3.22688255060175
chr4	34761674	34765389	9	9	25	25.71	-0.710000000000001	1	0.9634604512455	0.2875221648459	3.22688255060175
chr4	34765389	34765728	10	10	27.78	28.57	-0.789999999999999	1	0.962053552381551	0.300530124663063	3.07820786265804
chr4	34765728	34771911	11	10	30.56	28.57	1.99	1	1.09852381606062	0.351232482209598	3.46868018917086
chr4	34771911	34776188	11	12	30.56	34.29	-3.73	0.802937672838101	0.845364901421171	0.276608148785513	2.56070766242602
chr4	34776188	34778911	16	16	44.44	45.71	-1.27	1	0.950714293723076	0.336791098441784	2.67928930325796
chr4	34778911	34827299	16	17	44.44	48.57	-4.13	0.813605446300753	0.849047376575128	0.30069671272501	2.38248940803454
chr4	34827299	34829893	15	16	41.67	45.71	-4.04	0.812758198329393	0.85018897760697	0.299131561809698	2.40139891871893
chr4	34829893	34829938	15	16	41.67	45.71	-4.04	0.812758198329393	0.85018897760697	0.299131561809698	2.40139891871893
chr4	34829938	34829976	15	14	41.67	40	1.67	1	1.07037789190088	0.374732608676248	3.06952877348761
chr4	34829976	34830911	13	13	36.11	37.14	-1.03	1	0.957097864480524	0.326348700872968	2.8044693718886
chr4	34830911	34833715	13	11	36.11	31.43	4.68	0.802937672838101	1.22955706893041	0.411799415806197	3.72377035948952
chr4	34833715	34841463	12	9	33.33	25.71	7.62	0.604715380138393	1.43695034830888	0.460173533797906	4.62539239653499
chr4	34841463	34842482	12	8	33.33	22.86	10.47	0.430427628876662	1.67504000830683	0.524963422148242	5.60208946036674
chr4	34842482	34845629	11	8	30.56	22.86	7.7	0.593560964057642	1.47672489741886	0.454533284071371	4.98876012825068
chr4	34845629	34860191	10	8	27.78	22.86	4.92	0.786084717925075	1.29330859928208	0.389086339321804	4.42533288699388
chr4	34860191	34866174	10	7	27.78	20	7.78	0.579809267352826	1.52913718096382	0.447625401246928	5.49875076507238
chr4	34866174	34867178	10	7	27.78	20	7.78	0.579809267352826	1.52913718096382	0.447625401246928	5.49875076507238
chr4	34867178	35026621	10	7	27.78	20	7.78	0.579809267352826	1.52913718096382	0.447625401246928	5.49875076507238
chr4	35026621	35042497	10	6	27.78	17.14	10.64	0.395709473738648	1.84286488716045	0.520428389447835	7.09011194817576
chr4	35042497	35149594	10	6	27.78	17.14	10.64	0.395709473738648	1.84286488716045	0.520428389447835	7.09011194817576
chr4	35149594	35156763	10	6	27.78	17.14	10.64	0.395709473738648	1.84286488716045	0.520428389447835	7.09011194817576
chr4	35156763	35212598	9	6	25	17.14	7.86	0.562762990166328	1.60032731582389	0.439480484914476	6.25183157324592
chr4	35212598	35225733	9	7	25	20	5	0.777546082716202	1.32793707789714	0.377809554626409	4.85135331187168
chr4	35225733	35250303	10	7	27.78	20	7.78	0.579809267352826	1.52913718096382	0.447625401246928	5.49875076507238
chr4	35250303	35273686	10	7	27.78	20	7.78	0.579809267352826	1.52913718096382	0.447625401246928	5.49875076507238
chr4	35273686	35404095	10	8	27.78	22.86	4.92	0.786084717925075	1.29330859928208	0.389086339321804	4.42533288699388
chr4	35404095	35415643	11	10	30.56	28.57	1.99	1	1.09852381606062	0.351232482209598	3.46868018917086
chr4	35415643	35442556	12	10	33.33	28.57	4.76	0.798482350658788	1.24606859067553	0.405824231412238	3.89417083413325
chr4	35442556	35472556	14	10	38.89	28.57	10.32	0.453682594545013	1.58045440961185	0.528489160479895	4.87086725763075
chr4	35472556	35530126	14	10	38.89	28.57	10.32	0.453682594545013	1.58045440961185	0.528489160479895	4.87086725763075
chr4	35530126	35530900	14	10	38.89	28.57	10.32	0.453682594545013	1.58045440961185	0.528489160479895	4.87086725763075
chr4	35530900	35536324	12	9	33.33	25.71	7.62	0.604715380138393	1.43695034830888	0.460173533797906	4.62539239653499
chr4	35536324	35571649	11	9	30.56	25.71	4.85	0.792946151501063	1.26681503559998	0.398304828969311	4.1198837190014
chr4	35571649	35694663	9	9	25	25.71	-0.710000000000001	1	0.9634604512455	0.2875221648459	3.22688255060175
chr4	35694663	35700326	9	9	25	25.71	-0.710000000000001	1	0.9634604512455	0.2875221648459	3.22688255060175
chr4	35700326	35807928	9	8	25	22.86	2.14	1	1.12313487070713	0.328292330420456	3.90558952891993
chr4	35807928	35876627	9	7	25	20	5	0.777546082716202	1.32793707789714	0.377809554626409	4.85135331187168
chr4	35876627	36018293	8	7	22.22	20	2.22	1	1.1407096526815	0.312875909660812	4.25196001661611
chr4	36018293	36107646	7	7	19.44	20	-0.559999999999999	1	0.965982865371864	0.252463374935175	3.69539230315072
chr4	36107646	36117678	7	7	19.44	20	-0.559999999999999	1	0.965982865371864	0.252463374935175	3.69539230315072
chr4	36117678	37368212	7	7	19.44	20	-0.559999999999999	1	0.965982865371864	0.252463374935175	3.69539230315072
chr4	37368212	37450257	7	6	19.44	17.14	2.3	1	1.16413699583994	0.294095217073013	4.7546020430972
chr4	37450257	38883356	6	6	16.67	17.14	-0.469999999999999	1	0.967117825865835	0.229054690702664	4.08239536116235
chr4	38883356	39211129	7	6	19.44	17.14	2.3	1	1.16413699583994	0.294095217073013	4.7546020430972
chr4	39211129	40970264	6	6	16.67	17.14	-0.469999999999999	1	0.967117825865835	0.229054690702664	4.08239536116235
chr4	40970264	41484507	6	7	16.67	20	-3.33	0.766806928088708	0.802522994801141	0.196426305412446	3.17616940117966
chr4	41484507	41551069	6	7	16.67	20	-3.33	0.766806928088708	0.802522994801141	0.196426305412446	3.17616940117966
chr4	41551069	41620596	5	7	13.89	20	-6.11	0.541386958574459	0.649161371542554	0.144770676102969	2.69096905849812
chr4	41620596	41974322	5	7	13.89	20	-6.11	0.541386958574459	0.649161371542554	0.144770676102969	2.69096905849812
chr4	41974322	41977489	5	7	13.89	20	-6.11	0.541386958574459	0.649161371542554	0.144770676102969	2.69096905849812
chr4	41977489	42108227	6	7	16.67	20	-3.33	0.766806928088708	0.802522994801141	0.196426305412446	3.17616940117966
chr4	42108227	42796564	5	7	13.89	20	-6.11	0.541386958574459	0.649161371542554	0.144770676102969	2.69096905849812
chr4	42796564	42843621	5	8	13.89	22.86	-8.97	0.372321981438773	0.549041525368487	0.125371438242333	2.1730299407408
chr4	42843621	43752158	5	7	13.89	20	-6.11	0.541386958574459	0.649161371542554	0.144770676102969	2.69096905849812
chr4	43752158	44926464	5	6	13.89	17.14	-3.25	0.753054516155478	0.782312725137668	0.168995973303119	3.45418365248352
chr4	44926464	45296572	5	5	13.89	14.29	-0.399999999999999	1	0.968179492592826	0.200376836085313	4.6775096732263
chr4	45296572	46444075	5	4	13.89	11.43	2.46	1	1.24608440479419	0.242485335615073	6.90581566413616
chr4	46444075	46717877	5	3	13.89	8.57	5.32	0.710101571843079	1.70749109272164	0.302222986488262	11.9414137423611
chr4	46717877	47205408	5	3	13.89	8.57	5.32	0.710101571843079	1.70749109272164	0.302222986488262	11.9414137423611
chr4	47205408	50400000	4	3	11.11	8.57	2.54	1	1.32796318548847	0.206420602069668	9.79975833589666
chr4	50400000	52685687	0	0	0	0	0	1	0	0	Inf
chr4	52685687	52696792	2	2	5.56	5.71	-0.15	1	0.970989459292116	0.0667689241715733	14.12046751773
chr4	52696792	52897133	3	2	8.33	5.71	2.62	1	1.49154381095433	0.159897432906642	18.9412075903382
chr4	52897133	53347134	3	2	8.33	5.71	2.62	1	1.49154381095433	0.159897432906642	18.9412075903382
chr4	53347134	54012619	3	3	8.33	8.57	-0.24	1	0.970109621724799	0.120772296973932	7.79194689799502
chr4	54012619	54051898	4	3	11.11	8.57	2.54	1	1.32796318548847	0.206420602069668	9.79975833589666
chr4	54051898	54171911	5	3	13.89	8.57	5.32	0.710101571843079	1.70749109272164	0.302222986488262	11.9414137423611
chr4	54171911	54235522	5	2	13.89	5.71	8.18	0.428987944539397	2.62646640167546	0.394228640504547	29.5005259959683
chr4	54235522	54471506	4	2	11.11	5.71	5.4	0.673707396879656	2.04215494105879	0.270856827605303	24.0587693564094
chr4	54471506	54548363	4	3	11.11	8.57	2.54	1	1.32796318548847	0.206420602069668	9.79975833589666
chr4	54548363	55476460	4	2	11.11	5.71	5.4	0.673707396879656	2.04215494105879	0.270856827605303	24.0587693564094
chr4	55476460	55537515	3	2	8.33	5.71	2.62	1	1.49154381095433	0.159897432906642	18.9412075903382
chr4	55537515	55684485	4	2	11.11	5.71	5.4	0.673707396879656	2.04215494105879	0.270856827605303	24.0587693564094
chr4	55684485	55753830	4	1	11.11	2.86	8.25	0.357011635027557	4.17394926034984	0.385996925369264	215.088023213298
chr4	55753830	57569248	4	2	11.11	5.71	5.4	0.673707396879656	2.04215494105879	0.270856827605303	24.0587693564094
chr4	57569248	58202651	4	3	11.11	8.57	2.54	1	1.32796318548847	0.206420602069668	9.79975833589666
chr4	58202651	58257925	4	3	11.11	8.57	2.54	1	1.32796318548847	0.206420602069668	9.79975833589666
chr4	58257925	58416996	3	3	8.33	8.57	-0.24	1	0.970109621724799	0.120772296973932	7.79194689799502
chr4	58416996	58537303	3	2	8.33	5.71	2.62	1	1.49154381095433	0.159897432906642	18.9412075903382
chr4	58537303	58960769	4	2	11.11	5.71	5.4	0.673707396879656	2.04215494105879	0.270856827605303	24.0587693564094
chr4	58960769	59240011	4	3	11.11	8.57	2.54	1	1.32796318548847	0.206420602069668	9.79975833589666
chr4	59240011	59259976	5	3	13.89	8.57	5.32	0.710101571843079	1.70749109272164	0.302222986488262	11.9414137423611
chr4	59259976	59419602	5	3	13.89	8.57	5.32	0.710101571843079	1.70749109272164	0.302222986488262	11.9414137423611
chr4	59419602	59619615	5	3	13.89	8.57	5.32	0.710101571843079	1.70749109272164	0.302222986488262	11.9414137423611
chr4	59619615	59983673	5	4	13.89	11.43	2.46	1	1.24608440479419	0.242485335615073	6.90581566413616
chr4	59983673	59998294	6	4	16.67	11.43	5.24	0.734950008542243	1.54051356893632	0.327294645527406	8.19707781308093
chr4	59998294	60016092	7	4	19.44	11.43	8.01	0.514075015660779	1.85441691917432	0.418913196819917	9.57667879720766
chr4	60016092	60039390	7	5	19.44	14.29	5.15	0.753054516155478	1.44075614958209	0.347569630820769	6.45915874166681
chr4	60039390	60097247	8	5	22.22	14.29	7.93	0.541386958574459	1.70136832786983	0.42993250371225	7.44708609222215
chr4	60097247	60104250	7	4	19.44	11.43	8.01	0.514075015660779	1.85441691917432	0.418913196819917	9.57667879720766
chr4	60104250	60156909	6	4	16.67	11.43	5.24	0.734950008542243	1.54051356893632	0.327294645527406	8.19707781308093
chr4	60156909	60185890	6	4	16.67	11.43	5.24	0.734950008542243	1.54051356893632	0.327294645527406	8.19707781308093
chr4	60185890	60326084	6	4	16.67	11.43	5.24	0.734950008542243	1.54051356893632	0.327294645527406	8.19707781308093
chr4	60326084	60347550	6	4	16.67	11.43	5.24	0.734950008542243	1.54051356893632	0.327294645527406	8.19707781308093
chr4	60347550	61310545	6	5	16.67	14.29	2.38	1	1.19692472590906	0.271053606701841	5.53795205853582
chr4	61310545	61335850	6	5	16.67	14.29	2.38	1	1.19692472590906	0.271053606701841	5.53795205853582
chr4	61335850	61410187	5	5	13.89	14.29	-0.399999999999999	1	0.968179492592826	0.200376836085313	4.6775096732263
chr4	61410187	61447262	5	5	13.89	14.29	-0.399999999999999	1	0.968179492592826	0.200376836085313	4.6775096732263
chr4	61447262	61829295	5	4	13.89	11.43	2.46	1	1.24608440479419	0.242485335615073	6.90581566413616
chr4	61829295	62162008	5	4	13.89	11.43	2.46	1	1.24608440479419	0.242485335615073	6.90581566413616
chr4	62162008	62257871	5	5	13.89	14.29	-0.399999999999999	1	0.968179492592826	0.200376836085313	4.6775096732263
chr4	62257871	62293136	5	4	13.89	11.43	2.46	1	1.24608440479419	0.242485335615073	6.90581566413616
chr4	62293136	62452587	5	3	13.89	8.57	5.32	0.710101571843079	1.70749109272164	0.302222986488262	11.9414137423611
chr4	62452587	62848006	5	4	13.89	11.43	2.46	1	1.24608440479419	0.242485335615073	6.90581566413616
chr4	62848006	62942662	5	4	13.89	11.43	2.46	1	1.24608440479419	0.242485335615073	6.90581566413616
chr4	62942662	62962989	5	3	13.89	8.57	5.32	0.710101571843079	1.70749109272164	0.302222986488262	11.9414137423611
chr4	62962989	63082480	5	4	13.89	11.43	2.46	1	1.24608440479419	0.242485335615073	6.90581566413616
chr4	63082480	63083441	5	4	13.89	11.43	2.46	1	1.24608440479419	0.242485335615073	6.90581566413616
chr4	63083441	63236166	5	3	13.89	8.57	5.32	0.710101571843079	1.70749109272164	0.302222986488262	11.9414137423611
chr4	63236166	63497710	5	4	13.89	11.43	2.46	1	1.24608440479419	0.242485335615073	6.90581566413616
chr4	63497710	63575470	5	5	13.89	14.29	-0.399999999999999	1	0.968179492592826	0.200376836085313	4.6775096732263
chr4	63575470	63703773	5	5	13.89	14.29	-0.399999999999999	1	0.968179492592826	0.200376836085313	4.6775096732263
chr4	63703773	64342089	5	5	13.89	14.29	-0.399999999999999	1	0.968179492592826	0.200376836085313	4.6775096732263
chr4	64342089	64481809	5	5	13.89	14.29	-0.399999999999999	1	0.968179492592826	0.200376836085313	4.6775096732263
chr4	64481809	64673111	5	4	13.89	11.43	2.46	1	1.24608440479419	0.242485335615073	6.90581566413616
chr4	64673111	64695705	5	5	13.89	14.29	-0.399999999999999	1	0.968179492592826	0.200376836085313	4.6775096732263
chr4	64695705	64712345	6	6	16.67	17.14	-0.469999999999999	1	0.967117825865835	0.229054690702664	4.08239536116235
chr4	64712345	64724355	7	6	19.44	17.14	2.3	1	1.16413699583994	0.294095217073013	4.7546020430972
chr4	64724355	64734956	7	5	19.44	14.29	5.15	0.753054516155478	1.44075614958209	0.347569630820769	6.45915874166681
chr4	64734956	64739596	6	6	16.67	17.14	-0.469999999999999	1	0.967117825865835	0.229054690702664	4.08239536116235
chr4	64739596	64795818	7	6	19.44	17.14	2.3	1	1.16413699583994	0.294095217073013	4.7546020430972
chr4	64795818	64798603	6	6	16.67	17.14	-0.469999999999999	1	0.967117825865835	0.229054690702664	4.08239536116235
chr4	64798603	64877366	6	5	16.67	14.29	2.38	1	1.19692472590906	0.271053606701841	5.53795205853582
chr4	64877366	64897894	6	6	16.67	17.14	-0.469999999999999	1	0.967117825865835	0.229054690702664	4.08239536116235
chr4	64897894	64907367	7	6	19.44	17.14	2.3	1	1.16413699583994	0.294095217073013	4.7546020430972
chr4	64907367	65475066	5	5	13.89	14.29	-0.399999999999999	1	0.968179492592826	0.200376836085313	4.6775096732263
chr4	65475066	65475770	5	5	13.89	14.29	-0.399999999999999	1	0.968179492592826	0.200376836085313	4.6775096732263
chr4	65475770	65522766	5	5	13.89	14.29	-0.399999999999999	1	0.968179492592826	0.200376836085313	4.6775096732263
chr4	65522766	65561918	5	6	13.89	17.14	-3.25	0.753054516155478	0.782312725137668	0.168995973303119	3.45418365248352
chr4	65561918	65602467	5	6	13.89	17.14	-3.25	0.753054516155478	0.782312725137668	0.168995973303119	3.45418365248352
chr4	65602467	66400488	5	6	13.89	17.14	-3.25	0.753054516155478	0.782312725137668	0.168995973303119	3.45418365248352
chr4	66400488	66570115	5	6	13.89	17.14	-3.25	0.753054516155478	0.782312725137668	0.168995973303119	3.45418365248352
chr4	66570115	66673641	5	6	13.89	17.14	-3.25	0.753054516155478	0.782312725137668	0.168995973303119	3.45418365248352
chr4	66673641	66706104	6	6	16.67	17.14	-0.469999999999999	1	0.967117825865835	0.229054690702664	4.08239536116235
chr4	66706104	66710219	7	6	19.44	17.14	2.3	1	1.16413699583994	0.294095217073013	4.7546020430972
chr4	66710219	66760140	7	6	19.44	17.14	2.3	1	1.16413699583994	0.294095217073013	4.7546020430972
chr4	66760140	66811251	7	6	19.44	17.14	2.3	1	1.16413699583994	0.294095217073013	4.7546020430972
chr4	66811251	66813112	7	6	19.44	17.14	2.3	1	1.16413699583994	0.294095217073013	4.7546020430972
chr4	66813112	66915613	6	6	16.67	17.14	-0.469999999999999	1	0.967117825865835	0.229054690702664	4.08239536116235
chr4	66915613	67138452	6	6	16.67	17.14	-0.469999999999999	1	0.967117825865835	0.229054690702664	4.08239536116235
chr4	67138452	67223262	6	5	16.67	14.29	2.38	1	1.19692472590906	0.271053606701841	5.53795205853582
chr4	67223262	67820365	6	6	16.67	17.14	-0.469999999999999	1	0.967117825865835	0.229054690702664	4.08239536116235
chr4	67820365	67871499	6	5	16.67	14.29	2.38	1	1.19692472590906	0.271053606701841	5.53795205853582
chr4	67871499	68191020	7	5	19.44	14.29	5.15	0.753054516155478	1.44075614958209	0.347569630820769	6.45915874166681
chr4	68191020	68241113	7	5	19.44	14.29	5.15	0.753054516155478	1.44075614958209	0.347569630820769	6.45915874166681
chr4	68241113	68360967	7	4	19.44	11.43	8.01	0.514075015660779	1.85441691917432	0.418913196819917	9.57667879720766
chr4	68360967	68427800	7	4	19.44	11.43	8.01	0.514075015660779	1.85441691917432	0.418913196819917	9.57667879720766
chr4	68427800	68609952	7	4	19.44	11.43	8.01	0.514075015660779	1.85441691917432	0.418913196819917	9.57667879720766
chr4	68609952	68674624	7	4	19.44	11.43	8.01	0.514075015660779	1.85441691917432	0.418913196819917	9.57667879720766
chr4	68674624	68738677	7	4	19.44	11.43	8.01	0.514075015660779	1.85441691917432	0.418913196819917	9.57667879720766
chr4	68738677	69120994	7	4	19.44	11.43	8.01	0.514075015660779	1.85441691917432	0.418913196819917	9.57667879720766
chr4	69120994	69226848	7	4	19.44	11.43	8.01	0.514075015660779	1.85441691917432	0.418913196819917	9.57667879720766
chr4	69226848	69352550	7	5	19.44	14.29	5.15	0.753054516155478	1.44075614958209	0.347569630820769	6.45915874166681
chr4	69352550	69363816	6	4	16.67	11.43	5.24	0.734950008542243	1.54051356893632	0.327294645527406	8.19707781308093
chr4	69363816	69373472	6	5	16.67	14.29	2.38	1	1.19692472590906	0.271053606701841	5.53795205853582
chr4	69373472	69497225	11	5	30.56	14.29	16.27	0.155152410082789	2.60427220919729	0.715708398703734	10.8973327060513
chr4	69497225	69505725	9	5	25	14.29	10.71	0.372321981438773	1.9807107571957	0.51843568449073	8.5097855381755
chr4	69505725	69564117	9	4	25	11.43	13.57	0.219618131122669	2.54955054812157	0.623407652734731	12.6517270597952
chr4	69564117	69586872	7	4	19.44	11.43	8.01	0.514075015660779	1.85441691917432	0.418913196819917	9.57667879720766
chr4	69586872	69613960	7	5	19.44	14.29	5.15	0.753054516155478	1.44075614958209	0.347569630820769	6.45915874166681
chr4	69613960	70125577	5	4	13.89	11.43	2.46	1	1.24608440479419	0.242485335615073	6.90581566413616
chr4	70125577	70241009	5	5	13.89	14.29	-0.399999999999999	1	0.968179492592826	0.200376836085313	4.6775096732263
chr4	70241009	70296191	5	5	13.89	14.29	-0.399999999999999	1	0.968179492592826	0.200376836085313	4.6775096732263
chr4	70296191	70387276	5	4	13.89	11.43	2.46	1	1.24608440479419	0.242485335615073	6.90581566413616
chr4	70387276	70389601	5	3	13.89	8.57	5.32	0.710101571843079	1.70749109272164	0.302222986488262	11.9414137423611
chr4	70389601	70432445	5	3	13.89	8.57	5.32	0.710101571843079	1.70749109272164	0.302222986488262	11.9414137423611
chr4	70432445	70438442	5	3	13.89	8.57	5.32	0.710101571843079	1.70749109272164	0.302222986488262	11.9414137423611
chr4	70438442	70443308	5	3	13.89	8.57	5.32	0.710101571843079	1.70749109272164	0.302222986488262	11.9414137423611
chr4	70443308	70448502	5	3	13.89	8.57	5.32	0.710101571843079	1.70749109272164	0.302222986488262	11.9414137423611
chr4	70448502	70488795	5	4	13.89	11.43	2.46	1	1.24608440479419	0.242485335615073	6.90581566413616
chr4	70488795	70579137	5	5	13.89	14.29	-0.399999999999999	1	0.968179492592826	0.200376836085313	4.6775096732263
chr4	70579137	71454155	5	4	13.89	11.43	2.46	1	1.24608440479419	0.242485335615073	6.90581566413616
chr4	71454155	71893845	5	4	13.89	11.43	2.46	1	1.24608440479419	0.242485335615073	6.90581566413616
chr4	71893845	72015816	6	4	16.67	11.43	5.24	0.734950008542243	1.54051356893632	0.327294645527406	8.19707781308093
chr4	72015816	72059485	5	4	13.89	11.43	2.46	1	1.24608440479419	0.242485335615073	6.90581566413616
chr4	72059485	72149653	6	4	16.67	11.43	5.24	0.734950008542243	1.54051356893632	0.327294645527406	8.19707781308093
chr4	72149653	72265064	5	4	13.89	11.43	2.46	1	1.24608440479419	0.242485335615073	6.90581566413616
chr4	72265064	73062963	4	4	11.11	11.43	-0.32	1	0.969174743411851	0.164949539036862	5.69565612435485
chr4	73062963	73149111	4	3	11.11	8.57	2.54	1	1.32796318548847	0.206420602069668	9.79975833589666
chr4	73149111	73153263	5	3	13.89	8.57	5.32	0.710101571843079	1.70749109272164	0.302222986488262	11.9414137423611
chr4	73153263	73293051	5	2	13.89	5.71	8.18	0.428987944539397	2.62646640167546	0.394228640504547	29.5005259959683
chr4	73293051	75154021	4	2	11.11	5.71	5.4	0.673707396879656	2.04215494105879	0.270856827605303	24.0587693564094
chr4	75154021	76301856	4	3	11.11	8.57	2.54	1	1.32796318548847	0.206420602069668	9.79975833589666
chr4	76301856	76830177	5	3	13.89	8.57	5.32	0.710101571843079	1.70749109272164	0.302222986488262	11.9414137423611
chr4	76830177	76932990	4	3	11.11	8.57	2.54	1	1.32796318548847	0.206420602069668	9.79975833589666
chr4	76932990	76999641	4	3	11.11	8.57	2.54	1	1.32796318548847	0.206420602069668	9.79975833589666
chr4	76999641	77359002	4	3	11.11	8.57	2.54	1	1.32796318548847	0.206420602069668	9.79975833589666
chr4	77359002	78160622	4	4	11.11	11.43	-0.32	1	0.969174743411851	0.164949539036862	5.69565612435485
chr4	78160622	78166693	4	4	11.11	11.43	-0.32	1	0.969174743411851	0.164949539036862	5.69565612435485
chr4	78166693	78179567	3	4	8.33	11.43	-3.1	0.710101571843079	0.708023732626289	0.0959378536038272	4.55477786002335
chr4	78179567	78195755	3	4	8.33	11.43	-3.1	0.710101571843079	0.708023732626289	0.0959378536038272	4.55477786002335
chr4	78195755	78237431	3	4	8.33	11.43	-3.1	0.710101571843079	0.708023732626289	0.0959378536038272	4.55477786002335
chr4	78237431	78267651	3	4	8.33	11.43	-3.1	0.710101571843079	0.708023732626289	0.0959378536038272	4.55477786002335
chr4	78267651	78331008	3	4	8.33	11.43	-3.1	0.710101571843079	0.708023732626289	0.0959378536038272	4.55477786002335
chr4	78331008	78342543	4	4	11.11	11.43	-0.32	1	0.969174743411851	0.164949539036862	5.69565612435485
chr4	78342543	78424978	3	4	8.33	11.43	-3.1	0.710101571843079	0.708023732626289	0.0959378536038272	4.55477786002335
chr4	78424978	78966209	4	4	11.11	11.43	-0.32	1	0.969174743411851	0.164949539036862	5.69565612435485
chr4	78966209	79443843	4	4	11.11	11.43	-0.32	1	0.969174743411851	0.164949539036862	5.69565612435485
chr4	79443843	79458867	4	4	11.11	11.43	-0.32	1	0.969174743411851	0.164949539036862	5.69565612435485
chr4	79458867	79468144	5	4	13.89	11.43	2.46	1	1.24608440479419	0.242485335615073	6.90581566413616
chr4	79468144	79511536	5	4	13.89	11.43	2.46	1	1.24608440479419	0.242485335615073	6.90581566413616
chr4	79511536	79533122	5	4	13.89	11.43	2.46	1	1.24608440479419	0.242485335615073	6.90581566413616
chr4	79533122	80192205	5	4	13.89	11.43	2.46	1	1.24608440479419	0.242485335615073	6.90581566413616
chr4	80192205	80322794	5	4	13.89	11.43	2.46	1	1.24608440479419	0.242485335615073	6.90581566413616
chr4	80322794	80394497	5	4	13.89	11.43	2.46	1	1.24608440479419	0.242485335615073	6.90581566413616
chr4	80394497	80547506	5	4	13.89	11.43	2.46	1	1.24608440479419	0.242485335615073	6.90581566413616
chr4	80547506	80806517	5	4	13.89	11.43	2.46	1	1.24608440479419	0.242485335615073	6.90581566413616
chr4	80806517	80930333	5	4	13.89	11.43	2.46	1	1.24608440479419	0.242485335615073	6.90581566413616
chr4	80930333	82132487	5	4	13.89	11.43	2.46	1	1.24608440479419	0.242485335615073	6.90581566413616
chr4	82132487	82652698	5	4	13.89	11.43	2.46	1	1.24608440479419	0.242485335615073	6.90581566413616
chr4	82652698	82907545	5	4	13.89	11.43	2.46	1	1.24608440479419	0.242485335615073	6.90581566413616
chr4	82907545	83071710	5	4	13.89	11.43	2.46	1	1.24608440479419	0.242485335615073	6.90581566413616
chr4	83071710	83094628	5	5	13.89	14.29	-0.399999999999999	1	0.968179492592826	0.200376836085313	4.6775096732263
chr4	83094628	83643259	5	4	13.89	11.43	2.46	1	1.24608440479419	0.242485335615073	6.90581566413616
chr4	83643259	83662316	4	4	11.11	11.43	-0.32	1	0.969174743411851	0.164949539036862	5.69565612435485
chr4	83662316	83701115	5	4	13.89	11.43	2.46	1	1.24608440479419	0.242485335615073	6.90581566413616
chr4	83701115	84144332	6	4	16.67	11.43	5.24	0.734950008542243	1.54051356893632	0.327294645527406	8.19707781308093
chr4	84144332	84147247	6	3	16.67	8.57	8.1	0.478182829317541	2.11118686920326	0.406717926364721	14.2184726622909
chr4	84147247	84258778	6	4	16.67	11.43	5.24	0.734950008542243	1.54051356893632	0.327294645527406	8.19707781308093
chr4	84258778	84261276	6	4	16.67	11.43	5.24	0.734950008542243	1.54051356893632	0.327294645527406	8.19707781308093
chr4	84261276	84457854	6	3	16.67	8.57	8.1	0.478182829317541	2.11118686920326	0.406717926364721	14.2184726622909
chr4	84457854	86241805	5	3	13.89	8.57	5.32	0.710101571843079	1.70749109272164	0.302222986488262	11.9414137423611
chr4	86241805	90693191	5	3	13.89	8.57	5.32	0.710101571843079	1.70749109272164	0.302222986488262	11.9414137423611
chr4	90693191	91051161	4	3	11.11	8.57	2.54	1	1.32796318548847	0.206420602069668	9.79975833589666
chr4	91051161	91338835	4	4	11.11	11.43	-0.32	1	0.969174743411851	0.164949539036862	5.69565612435485
chr4	91338835	91617914	4	4	11.11	11.43	-0.32	1	0.969174743411851	0.164949539036862	5.69565612435485
chr4	91617914	91712897	4	4	11.11	11.43	-0.32	1	0.969174743411851	0.164949539036862	5.69565612435485
chr4	91712897	91762689	5	4	13.89	11.43	2.46	1	1.24608440479419	0.242485335615073	6.90581566413616
chr4	91762689	91909734	6	4	16.67	11.43	5.24	0.734950008542243	1.54051356893632	0.327294645527406	8.19707781308093
chr4	91909734	91938066	7	4	19.44	11.43	8.01	0.514075015660779	1.85441691917432	0.418913196819917	9.57667879720766
chr4	91938066	92075554	6	4	16.67	11.43	5.24	0.734950008542243	1.54051356893632	0.327294645527406	8.19707781308093
chr4	92075554	92194291	6	4	16.67	11.43	5.24	0.734950008542243	1.54051356893632	0.327294645527406	8.19707781308093
chr4	92194291	92242477	6	5	16.67	14.29	2.38	1	1.19692472590906	0.271053606701841	5.53795205853582
chr4	92242477	92368370	5	5	13.89	14.29	-0.399999999999999	1	0.968179492592826	0.200376836085313	4.6775096732263
chr4	92368370	92431413	5	4	13.89	11.43	2.46	1	1.24608440479419	0.242485335615073	6.90581566413616
chr4	92431413	92528316	5	5	13.89	14.29	-0.399999999999999	1	0.968179492592826	0.200376836085313	4.6775096732263
chr4	92528316	93358069	5	4	13.89	11.43	2.46	1	1.24608440479419	0.242485335615073	6.90581566413616
chr4	93358069	93694041	6	4	16.67	11.43	5.24	0.734950008542243	1.54051356893632	0.327294645527406	8.19707781308093
chr4	93694041	95090299	5	4	13.89	11.43	2.46	1	1.24608440479419	0.242485335615073	6.90581566413616
chr4	95090299	96410021	5	3	13.89	8.57	5.32	0.710101571843079	1.70749109272164	0.302222986488262	11.9414137423611
chr4	96410021	96555042	5	3	13.89	8.57	5.32	0.710101571843079	1.70749109272164	0.302222986488262	11.9414137423611
chr4	96555042	97528780	5	3	13.89	8.57	5.32	0.710101571843079	1.70749109272164	0.302222986488262	11.9414137423611
chr4	97528780	97647030	4	3	11.11	8.57	2.54	1	1.32796318548847	0.206420602069668	9.79975833589666
chr4	97647030	97797891	5	3	13.89	8.57	5.32	0.710101571843079	1.70749109272164	0.302222986488262	11.9414137423611
chr4	97797891	98800126	5	3	13.89	8.57	5.32	0.710101571843079	1.70749109272164	0.302222986488262	11.9414137423611
chr4	98800126	98836056	5	4	13.89	11.43	2.46	1	1.24608440479419	0.242485335615073	6.90581566413616
chr4	98836056	98893344	6	4	16.67	11.43	5.24	0.734950008542243	1.54051356893632	0.327294645527406	8.19707781308093
chr4	98893344	98893598	6	4	16.67	11.43	5.24	0.734950008542243	1.54051356893632	0.327294645527406	8.19707781308093
chr4	98893598	99024697	6	4	16.67	11.43	5.24	0.734950008542243	1.54051356893632	0.327294645527406	8.19707781308093
chr4	99024697	99037922	6	3	16.67	8.57	8.1	0.478182829317541	2.11118686920326	0.406717926364721	14.2184726622909
chr4	99037922	99074285	5	3	13.89	8.57	5.32	0.710101571843079	1.70749109272164	0.302222986488262	11.9414137423611
chr4	99074285	99077251	5	3	13.89	8.57	5.32	0.710101571843079	1.70749109272164	0.302222986488262	11.9414137423611
chr4	99077251	99465653	5	3	13.89	8.57	5.32	0.710101571843079	1.70749109272164	0.302222986488262	11.9414137423611
chr4	99465653	99552410	5	3	13.89	8.57	5.32	0.710101571843079	1.70749109272164	0.302222986488262	11.9414137423611
chr4	99552410	99985886	5	3	13.89	8.57	5.32	0.710101571843079	1.70749109272164	0.302222986488262	11.9414137423611
chr4	99985886	100052722	4	3	11.11	8.57	2.54	1	1.32796318548847	0.206420602069668	9.79975833589666
chr4	100052722	100379846	5	3	13.89	8.57	5.32	0.710101571843079	1.70749109272164	0.302222986488262	11.9414137423611
chr4	100379846	103107391	4	3	11.11	8.57	2.54	1	1.32796318548847	0.206420602069668	9.79975833589666
chr4	103107391	104430236	5	3	13.89	8.57	5.32	0.710101571843079	1.70749109272164	0.302222986488262	11.9414137423611
chr4	104430236	104946451	5	3	13.89	8.57	5.32	0.710101571843079	1.70749109272164	0.302222986488262	11.9414137423611
chr4	104946451	105151758	6	3	16.67	8.57	8.1	0.478182829317541	2.11118686920326	0.406717926364721	14.2184726622909
chr4	105151758	105248082	5	3	13.89	8.57	5.32	0.710101571843079	1.70749109272164	0.302222986488262	11.9414137423611
chr4	105248082	105374546	5	3	13.89	8.57	5.32	0.710101571843079	1.70749109272164	0.302222986488262	11.9414137423611
chr4	105374546	105898322	5	3	13.89	8.57	5.32	0.710101571843079	1.70749109272164	0.302222986488262	11.9414137423611
chr4	105898322	106504029	4	3	11.11	8.57	2.54	1	1.32796318548847	0.206420602069668	9.79975833589666
chr4	106504029	106679725	4	3	11.11	8.57	2.54	1	1.32796318548847	0.206420602069668	9.79975833589666
chr4	106679725	107192059	5	3	13.89	8.57	5.32	0.710101571843079	1.70749109272164	0.302222986488262	11.9414137423611
chr4	107192059	107297641	4	3	11.11	8.57	2.54	1	1.32796318548847	0.206420602069668	9.79975833589666
chr4	107297641	107377357	4	3	11.11	8.57	2.54	1	1.32796318548847	0.206420602069668	9.79975833589666
chr4	107377357	108873673	4	3	11.11	8.57	2.54	1	1.32796318548847	0.206420602069668	9.79975833589666
chr4	108873673	109008469	4	3	11.11	8.57	2.54	1	1.32796318548847	0.206420602069668	9.79975833589666
chr4	109008469	109276824	4	3	11.11	8.57	2.54	1	1.32796318548847	0.206420602069668	9.79975833589666
chr4	109276824	109480460	4	3	11.11	8.57	2.54	1	1.32796318548847	0.206420602069668	9.79975833589666
chr4	109480460	109627994	5	3	13.89	8.57	5.32	0.710101571843079	1.70749109272164	0.302222986488262	11.9414137423611
chr4	109627994	109859327	4	3	11.11	8.57	2.54	1	1.32796318548847	0.206420602069668	9.79975833589666
chr4	109859327	109927869	4	3	11.11	8.57	2.54	1	1.32796318548847	0.206420602069668	9.79975833589666
chr4	109927869	110057779	5	3	13.89	8.57	5.32	0.710101571843079	1.70749109272164	0.302222986488262	11.9414137423611
chr4	110057779	110182364	4	3	11.11	8.57	2.54	1	1.32796318548847	0.206420602069668	9.79975833589666
chr4	110182364	110795713	4	4	11.11	11.43	-0.32	1	0.969174743411851	0.164949539036862	5.69565612435485
chr4	110795713	115154159	3	4	8.33	11.43	-3.1	0.710101571843079	0.708023732626289	0.0959378536038272	4.55477786002335
chr4	115154159	115155735	4	4	11.11	11.43	-0.32	1	0.969174743411851	0.164949539036862	5.69565612435485
chr4	115155735	115183202	5	4	13.89	11.43	2.46	1	1.24608440479419	0.242485335615073	6.90581566413616
chr4	115183202	116009865	3	4	8.33	11.43	-3.1	0.710101571843079	0.708023732626289	0.0959378536038272	4.55477786002335
chr4	116009865	116108481	3	5	8.33	14.29	-5.96	0.478182829317541	0.550092205427806	0.0786435713455224	3.10768609675551
chr4	116108481	116195723	3	4	8.33	11.43	-3.1	0.710101571843079	0.708023732626289	0.0959378536038272	4.55477786002335
chr4	116195723	116221793	3	5	8.33	14.29	-5.96	0.478182829317541	0.550092205427806	0.0786435713455224	3.10768609675551
chr4	116221793	116396689	3	5	8.33	14.29	-5.96	0.478182829317541	0.550092205427806	0.0786435713455224	3.10768609675551
chr4	116396689	116534914	3	5	8.33	14.29	-5.96	0.478182829317541	0.550092205427806	0.0786435713455224	3.10768609675551
chr4	116534914	117404810	3	5	8.33	14.29	-5.96	0.478182829317541	0.550092205427806	0.0786435713455224	3.10768609675551
chr4	117404810	117526026	3	5	8.33	14.29	-5.96	0.478182829317541	0.550092205427806	0.0786435713455224	3.10768609675551
chr4	117526026	118375706	3	5	8.33	14.29	-5.96	0.478182829317541	0.550092205427806	0.0786435713455224	3.10768609675551
chr4	118375706	118428717	3	5	8.33	14.29	-5.96	0.478182829317541	0.550092205427806	0.0786435713455224	3.10768609675551
chr4	118428717	118862352	3	4	8.33	11.43	-3.1	0.710101571843079	0.708023732626289	0.0959378536038272	4.55477786002335
chr4	118862352	119042493	3	4	8.33	11.43	-3.1	0.710101571843079	0.708023732626289	0.0959378536038272	4.55477786002335
chr4	119042493	122899115	3	4	8.33	11.43	-3.1	0.710101571843079	0.708023732626289	0.0959378536038272	4.55477786002335
chr4	122899115	123087286	3	3	8.33	8.57	-0.24	1	0.970109621724799	0.120772296973932	7.79194689799502
chr4	123087286	127744074	3	4	8.33	11.43	-3.1	0.710101571843079	0.708023732626289	0.0959378536038272	4.55477786002335
chr4	127744074	127925519	3	5	8.33	14.29	-5.96	0.478182829317541	0.550092205427806	0.0786435713455224	3.10768609675551
chr4	127925519	128949126	3	4	8.33	11.43	-3.1	0.710101571843079	0.708023732626289	0.0959378536038272	4.55477786002335
chr4	128949126	129165920	3	5	8.33	14.29	-5.96	0.478182829317541	0.550092205427806	0.0786435713455224	3.10768609675551
chr4	129165920	132007995	3	4	8.33	11.43	-3.1	0.710101571843079	0.708023732626289	0.0959378536038272	4.55477786002335
chr4	132007995	132246406	4	4	11.11	11.43	-0.32	1	0.969174743411851	0.164949539036862	5.69565612435485
chr4	132246406	132414280	4	4	11.11	11.43	-0.32	1	0.969174743411851	0.164949539036862	5.69565612435485
chr4	132414280	132904537	4	4	11.11	11.43	-0.32	1	0.969174743411851	0.164949539036862	5.69565612435485
chr4	132904537	132958543	4	5	11.11	14.29	-3.18	0.734950008542243	0.753046624341019	0.135853156438639	3.86957116394486
chr4	132958543	132988008	5	5	13.89	14.29	-0.399999999999999	1	0.968179492592826	0.200376836085313	4.6775096732263
chr4	132988008	133066205	4	5	11.11	14.29	-3.18	0.734950008542243	0.753046624341019	0.135853156438639	3.86957116394486
chr4	133066205	133073470	4	5	11.11	14.29	-3.18	0.734950008542243	0.753046624341019	0.135853156438639	3.86957116394486
chr4	133073470	133769005	4	4	11.11	11.43	-0.32	1	0.969174743411851	0.164949539036862	5.69565612435485
chr4	133769005	134442429	4	5	11.11	14.29	-3.18	0.734950008542243	0.753046624341019	0.135853156438639	3.86957116394486
chr4	134442429	134617451	4	6	11.11	17.14	-6.03	0.51407501566078	0.608461808286978	0.114326714584535	2.86405723890282
chr4	134617451	134637600	5	6	13.89	17.14	-3.25	0.753054516155478	0.782312725137668	0.168995973303119	3.45418365248352
chr4	134637600	134729211	5	6	13.89	17.14	-3.25	0.753054516155478	0.782312725137668	0.168995973303119	3.45418365248352
chr4	134729211	135070091	5	6	13.89	17.14	-3.25	0.753054516155478	0.782312725137668	0.168995973303119	3.45418365248352
chr4	135070091	135289501	5	6	13.89	17.14	-3.25	0.753054516155478	0.782312725137668	0.168995973303119	3.45418365248352
chr4	135289501	135423054	5	7	13.89	20	-6.11	0.541386958574459	0.649161371542554	0.144770676102969	2.69096905849812
chr4	135423054	135426941	4	7	11.11	20	-8.89	0.34337537245028	0.504868752083841	0.0977221910719268	2.23498815674569
chr4	135426941	135780302	4	6	11.11	17.14	-6.03	0.51407501566078	0.608461808286978	0.114326714584535	2.86405723890282
chr4	135780302	135949696	4	5	11.11	14.29	-3.18	0.734950008542243	0.753046624341019	0.135853156438639	3.86957116394486
chr4	135949696	136022182	4	5	11.11	14.29	-3.18	0.734950008542243	0.753046624341019	0.135853156438639	3.86957116394486
chr4	136022182	136070170	4	5	11.11	14.29	-3.18	0.734950008542243	0.753046624341019	0.135853156438639	3.86957116394486
chr4	136070170	136229337	5	5	13.89	14.29	-0.399999999999999	1	0.968179492592826	0.200376836085313	4.6775096732263
chr4	136229337	136785866	4	4	11.11	11.43	-0.32	1	0.969174743411851	0.164949539036862	5.69565612435485
chr4	136785866	137830097	4	5	11.11	14.29	-3.18	0.734950008542243	0.753046624341019	0.135853156438639	3.86957116394486
chr4	137830097	137949170	4	5	11.11	14.29	-3.18	0.734950008542243	0.753046624341019	0.135853156438639	3.86957116394486
chr4	137949170	138031723	4	4	11.11	11.43	-0.32	1	0.969174743411851	0.164949539036862	5.69565612435485
chr4	138031723	138065378	4	5	11.11	14.29	-3.18	0.734950008542243	0.753046624341019	0.135853156438639	3.86957116394486
chr4	138065378	140676695	3	5	8.33	14.29	-5.96	0.478182829317541	0.550092205427806	0.0786435713455224	3.10768609675551
chr4	140676695	140749211	4	5	11.11	14.29	-3.18	0.734950008542243	0.753046624341019	0.135853156438639	3.86957116394486
chr4	140749211	141555869	3	5	8.33	14.29	-5.96	0.478182829317541	0.550092205427806	0.0786435713455224	3.10768609675551
chr4	141555869	141981838	3	5	8.33	14.29	-5.96	0.478182829317541	0.550092205427806	0.0786435713455224	3.10768609675551
chr4	141981838	142096269	3	6	8.33	17.14	-8.81	0.307004709834407	0.444426508454709	0.0659682763152353	2.30732077245554
chr4	142096269	142363360	3	5	8.33	14.29	-5.96	0.478182829317541	0.550092205427806	0.0786435713455224	3.10768609675551
chr4	142363360	142820959	3	5	8.33	14.29	-5.96	0.478182829317541	0.550092205427806	0.0786435713455224	3.10768609675551
chr4	142820959	142907187	3	5	8.33	14.29	-5.96	0.478182829317541	0.550092205427806	0.0786435713455224	3.10768609675551
chr4	142907187	142969991	3	5	8.33	14.29	-5.96	0.478182829317541	0.550092205427806	0.0786435713455224	3.10768609675551
chr4	142969991	143920499	3	5	8.33	14.29	-5.96	0.478182829317541	0.550092205427806	0.0786435713455224	3.10768609675551
chr4	143920499	143935442	3	6	8.33	17.14	-8.81	0.307004709834407	0.444426508454709	0.0659682763152353	2.30732077245554
chr4	143935442	144036620	4	6	11.11	17.14	-6.03	0.51407501566078	0.608461808286978	0.114326714584535	2.86405723890282
chr4	144036620	144127798	3	6	8.33	17.14	-8.81	0.307004709834407	0.444426508454709	0.0659682763152353	2.30732077245554
chr4	144127798	144649204	3	5	8.33	14.29	-5.96	0.478182829317541	0.550092205427806	0.0786435713455224	3.10768609675551
chr4	144649204	144650712	3	4	8.33	11.43	-3.1	0.710101571843079	0.708023732626289	0.0959378536038272	4.55477786002335
chr4	144650712	144726168	4	4	11.11	11.43	-0.32	1	0.969174743411851	0.164949539036862	5.69565612435485
chr4	144726168	144740825	4	5	11.11	14.29	-3.18	0.734950008542243	0.753046624341019	0.135853156438639	3.86957116394486
chr4	144740825	145226787	3	5	8.33	14.29	-5.96	0.478182829317541	0.550092205427806	0.0786435713455224	3.10768609675551
chr4	145226787	145413574	4	5	11.11	14.29	-3.18	0.734950008542243	0.753046624341019	0.135853156438639	3.86957116394486
chr4	145413574	146186588	3	5	8.33	14.29	-5.96	0.478182829317541	0.550092205427806	0.0786435713455224	3.10768609675551
chr4	146186588	146809105	3	5	8.33	14.29	-5.96	0.478182829317541	0.550092205427806	0.0786435713455224	3.10768609675551
chr4	146809105	147000825	4	5	11.11	14.29	-3.18	0.734950008542243	0.753046624341019	0.135853156438639	3.86957116394486
chr4	147000825	152589857	3	5	8.33	14.29	-5.96	0.478182829317541	0.550092205427806	0.0786435713455224	3.10768609675551
chr4	152589857	152591636	3	5	8.33	14.29	-5.96	0.478182829317541	0.550092205427806	0.0786435713455224	3.10768609675551
chr4	152591636	152593395	3	5	8.33	14.29	-5.96	0.478182829317541	0.550092205427806	0.0786435713455224	3.10768609675551
chr4	152593395	152657468	3	5	8.33	14.29	-5.96	0.478182829317541	0.550092205427806	0.0786435713455224	3.10768609675551
chr4	152657468	152711189	3	5	8.33	14.29	-5.96	0.478182829317541	0.550092205427806	0.0786435713455224	3.10768609675551
chr4	152711189	152731268	3	5	8.33	14.29	-5.96	0.478182829317541	0.550092205427806	0.0786435713455224	3.10768609675551
chr4	152731268	152888462	3	5	8.33	14.29	-5.96	0.478182829317541	0.550092205427806	0.0786435713455224	3.10768609675551
chr4	152888462	152968363	3	6	8.33	17.14	-8.81	0.307004709834407	0.444426508454709	0.0659682763152353	2.30732077245554
chr4	152968363	153095635	3	7	8.33	20	-11.67	0.188678820790766	0.368742409047384	0.0562554549332934	1.80471469624657
chr4	153095635	153113513	3	7	8.33	20	-11.67	0.188678820790766	0.368742409047384	0.0562554549332934	1.80471469624657
chr4	153113513	153784406	3	6	8.33	17.14	-8.81	0.307004709834407	0.444426508454709	0.0659682763152353	2.30732077245554
chr4	153784406	158442244	3	5	8.33	14.29	-5.96	0.478182829317541	0.550092205427806	0.0786435713455224	3.10768609675551
chr4	158442244	158491389	3	6	8.33	17.14	-8.81	0.307004709834407	0.444426508454709	0.0659682763152353	2.30732077245554
chr4	158491389	158561132	4	6	11.11	17.14	-6.03	0.51407501566078	0.608461808286978	0.114326714584535	2.86405723890282
chr4	158561132	158591088	4	5	11.11	14.29	-3.18	0.734950008542243	0.753046624341019	0.135853156438639	3.86957116394486
chr4	158591088	159409018	3	5	8.33	14.29	-5.96	0.478182829317541	0.550092205427806	0.0786435713455224	3.10768609675551
chr4	159409018	161041003	4	5	11.11	14.29	-3.18	0.734950008542243	0.753046624341019	0.135853156438639	3.86957116394486
chr4	161041003	161088632	5	5	13.89	14.29	-0.399999999999999	1	0.968179492592826	0.200376836085313	4.6775096732263
chr4	161088632	161945271	4	5	11.11	14.29	-3.18	0.734950008542243	0.753046624341019	0.135853156438639	3.86957116394486
chr4	161945271	162008501	4	6	11.11	17.14	-6.03	0.51407501566078	0.608461808286978	0.114326714584535	2.86405723890282
chr4	162008501	162289972	4	5	11.11	14.29	-3.18	0.734950008542243	0.753046624341019	0.135853156438639	3.86957116394486
chr4	162289972	162425925	5	5	13.89	14.29	-0.399999999999999	1	0.968179492592826	0.200376836085313	4.6775096732263
chr4	162425925	164918858	4	5	11.11	14.29	-3.18	0.734950008542243	0.753046624341019	0.135853156438639	3.86957116394486
chr4	164918858	165043374	4	5	11.11	14.29	-3.18	0.734950008542243	0.753046624341019	0.135853156438639	3.86957116394486
chr4	165043374	165122778	5	5	13.89	14.29	-0.399999999999999	1	0.968179492592826	0.200376836085313	4.6775096732263
chr4	165122778	165170778	4	5	11.11	14.29	-3.18	0.734950008542243	0.753046624341019	0.135853156438639	3.86957116394486
chr4	165170778	165632792	3	5	8.33	14.29	-5.96	0.478182829317541	0.550092205427806	0.0786435713455224	3.10768609675551
chr4	165632792	167207766	3	6	8.33	17.14	-8.81	0.307004709834407	0.444426508454709	0.0659682763152353	2.30732077245554
chr4	167207766	168756757	4	6	11.11	17.14	-6.03	0.51407501566078	0.608461808286978	0.114326714584535	2.86405723890282
chr4	168756757	172033538	4	7	11.11	20	-8.89	0.34337537245028	0.504868752083841	0.0977221910719268	2.23498815674569
chr4	172033538	172077994	4	8	11.11	22.86	-11.75	0.219618131122669	0.426992196474857	0.0845159657940064	1.80731769949508
chr4	172077994	172132336	4	9	11.11	25.71	-14.6	0.134782658724833	0.366288555724492	0.073779345290154	1.49867223261667
chr4	172132336	172177973	4	9	11.11	25.71	-14.6	0.134782658724833	0.366288555724492	0.073779345290154	1.49867223261667
chr4	172177973	172372115	4	8	11.11	22.86	-11.75	0.219618131122669	0.426992196474857	0.0845159657940064	1.80731769949508
chr4	172372115	172508586	4	7	11.11	20	-8.89	0.34337537245028	0.504868752083841	0.0977221910719268	2.23498815674569
chr4	172508586	173042506	4	8	11.11	22.86	-11.75	0.219618131122669	0.426992196474857	0.0845159657940064	1.80731769949508
chr4	173042506	173112898	4	8	11.11	22.86	-11.75	0.219618131122669	0.426992196474857	0.0845159657940064	1.80731769949508
chr4	173112898	173222255	4	7	11.11	20	-8.89	0.34337537245028	0.504868752083841	0.0977221910719268	2.23498815674569
chr4	173222255	173337477	4	7	11.11	20	-8.89	0.34337537245028	0.504868752083841	0.0977221910719268	2.23498815674569
chr4	173337477	173422335	4	6	11.11	17.14	-6.03	0.51407501566078	0.608461808286978	0.114326714584535	2.86405723890282
chr4	173422335	174086616	5	6	13.89	17.14	-3.25	0.753054516155478	0.782312725137668	0.168995973303119	3.45418365248352
chr4	174086616	180053522	5	6	13.89	17.14	-3.25	0.753054516155478	0.782312725137668	0.168995973303119	3.45418365248352
chr4	180053522	180098163	5	6	13.89	17.14	-3.25	0.753054516155478	0.782312725137668	0.168995973303119	3.45418365248352
chr4	180098163	180176741	5	6	13.89	17.14	-3.25	0.753054516155478	0.782312725137668	0.168995973303119	3.45418365248352
chr4	180176741	180235453	5	6	13.89	17.14	-3.25	0.753054516155478	0.782312725137668	0.168995973303119	3.45418365248352
chr4	180235453	180714097	5	6	13.89	17.14	-3.25	0.753054516155478	0.782312725137668	0.168995973303119	3.45418365248352
chr4	180714097	182051961	5	7	13.89	20	-6.11	0.541386958574459	0.649161371542554	0.144770676102969	2.69096905849812
chr4	182051961	183690118	5	6	13.89	17.14	-3.25	0.753054516155478	0.782312725137668	0.168995973303119	3.45418365248352
chr4	183690118	183932674	6	6	16.67	17.14	-0.469999999999999	1	0.967117825865835	0.229054690702664	4.08239536116235
chr4	183932674	184928994	6	6	16.67	17.14	-0.469999999999999	1	0.967117825865835	0.229054690702664	4.08239536116235
chr4	184928994	184947740	7	6	19.44	17.14	2.3	1	1.16413699583994	0.294095217073013	4.7546020430972
chr4	184947740	184999727	7	7	19.44	20	-0.559999999999999	1	0.965982865371864	0.252463374935175	3.69539230315072
chr4	184999727	185054107	6	7	16.67	20	-3.33	0.766806928088708	0.802522994801141	0.196426305412446	3.17616940117966
chr4	185054107	185070237	6	6	16.67	17.14	-0.469999999999999	1	0.967117825865835	0.229054690702664	4.08239536116235
chr4	185070237	185160783	6	7	16.67	20	-3.33	0.766806928088708	0.802522994801141	0.196426305412446	3.17616940117966
chr4	185160783	185246190	6	7	16.67	20	-3.33	0.766806928088708	0.802522994801141	0.196426305412446	3.17616940117966
chr4	185246190	185950972	6	7	16.67	20	-3.33	0.766806928088708	0.802522994801141	0.196426305412446	3.17616940117966
chr4	185950972	186038929	6	8	16.67	22.86	-6.19	0.562762990166328	0.678758857286803	0.170296741406061	2.56226650354404
chr4	186038929	186233053	6	8	16.67	22.86	-6.19	0.562762990166328	0.678758857286803	0.170296741406061	2.56226650354404
chr4	186233053	186472082	6	8	16.67	22.86	-6.19	0.562762990166328	0.678758857286803	0.170296741406061	2.56226650354404
chr4	186472082	187021652	6	7	16.67	20	-3.33	0.766806928088708	0.802522994801141	0.196426305412446	3.17616940117966
chr4	187021652	188855223	5	7	13.89	20	-6.11	0.541386958574459	0.649161371542554	0.144770676102969	2.69096905849812
chr4	188855223	189540695	4	7	11.11	20	-8.89	0.34337537245028	0.504868752083841	0.0977221910719268	2.23498815674569
chr4	189540695	190069260	4	8	11.11	22.86	-11.75	0.219618131122669	0.426992196474857	0.0845159657940064	1.80731769949508
chr4	190069260	190156318	4	8	11.11	22.86	-11.75	0.219618131122669	0.426992196474857	0.0845159657940064	1.80731769949508
chr4	190156318	191154276	4	8	11.11	22.86	-11.75	0.219618131122669	0.426992196474857	0.0845159657940064	1.80731769949508
chr6	0	255812	2	3	5.56	8.57	-3.01	0.673707396879656	0.631553326711683	0.0497270173932884	5.89114934397757
chr6	255812	268720	3	3	8.33	8.57	-0.24	1	0.970109621724799	0.120772296973932	7.79194689799502
chr6	268720	284200	3	4	8.33	11.43	-3.1	0.710101571843079	0.708023732626289	0.0959378536038272	4.55477786002335
chr6	284200	364875	3	5	8.33	14.29	-5.96	0.478182829317541	0.550092205427806	0.0786435713455224	3.10768609675551
chr6	364875	375524	2	5	5.56	14.29	-8.73	0.260319768157189	0.35795419025528	0.0318683371810072	2.38501193378822
chr6	375524	381860	2	4	5.56	11.43	-5.87	0.428987944539397	0.460828217935039	0.0390999346674532	3.47461285179933
chr6	381860	404215	1	3	2.78	8.57	-5.79	0.357011635027557	0.309535223935198	0.00565262673830883	4.07954080023825
chr6	404215	3326822	1	2	2.78	5.71	-2.93	0.614206981016534	0.476293222585017	0.00777852251929019	9.55257413461097
chr6	3326822	3446933	1	1	2.78	2.86	-0.0800000000000001	1	0.971818977979115	0.0120435103940175	78.422351246068
chr6	3446933	5135335	1	2	2.78	5.71	-2.93	0.614206981016534	0.476293222585017	0.00777852251929019	9.55257413461097
chr6	5135335	5652289	2	2	5.56	5.71	-0.15	1	0.970989459292116	0.0667689241715733	14.12046751773
chr6	5652289	6807564	1	2	2.78	5.71	-2.93	0.614206981016534	0.476293222585017	0.00777852251929019	9.55257413461097
chr6	6807564	6885469	1	1	2.78	2.86	-0.0800000000000001	1	0.971818977979115	0.0120435103940175	78.422351246068
chr6	6885469	7890034	1	2	2.78	5.71	-2.93	0.614206981016534	0.476293222585017	0.00777852251929019	9.55257413461097
chr6	7890034	8540740	2	2	5.56	5.71	-0.15	1	0.970989459292116	0.0667689241715733	14.12046751773
chr6	8540740	8630489	2	2	5.56	5.71	-0.15	1	0.970989459292116	0.0667689241715733	14.12046751773
chr6	8630489	9515663	2	2	5.56	5.71	-0.15	1	0.970989459292116	0.0667689241715733	14.12046751773
chr6	9515663	9525624	2	3	5.56	8.57	-3.01	0.673707396879656	0.631553326711683	0.0497270173932884	5.89114934397757
chr6	9525624	9527199	2	4	5.56	11.43	-5.87	0.428987944539397	0.460828217935039	0.0390999346674532	3.47461285179933
chr6	9527199	9584144	2	4	5.56	11.43	-5.87	0.428987944539397	0.460828217935039	0.0390999346674532	3.47461285179933
chr6	9584144	9691845	2	3	5.56	8.57	-3.01	0.673707396879656	0.631553326711683	0.0497270173932884	5.89114934397757
chr6	9691845	11127259	2	3	5.56	8.57	-3.01	0.673707396879656	0.631553326711683	0.0497270173932884	5.89114934397757
chr6	11127259	11339257	3	3	8.33	8.57	-0.24	1	0.970109621724799	0.120772296973932	7.79194689799502
chr6	11339257	12360030	2	3	5.56	8.57	-3.01	0.673707396879656	0.631553326711683	0.0497270173932884	5.89114934397757
chr6	12360030	13109565	2	3	5.56	8.57	-3.01	0.673707396879656	0.631553326711683	0.0497270173932884	5.89114934397757
chr6	13109565	13859922	2	4	5.56	11.43	-5.87	0.428987944539397	0.460828217935039	0.0390999346674532	3.47461285179933
chr6	13859922	24161852	2	3	5.56	8.57	-3.01	0.673707396879656	0.631553326711683	0.0497270173932884	5.89114934397757
chr6	24161852	24976394	2	3	5.56	8.57	-3.01	0.673707396879656	0.631553326711683	0.0497270173932884	5.89114934397757
chr6	24976394	25094798	2	3	5.56	8.57	-3.01	0.673707396879656	0.631553326711683	0.0497270173932884	5.89114934397757
chr6	25094798	25252924	2	3	5.56	8.57	-3.01	0.673707396879656	0.631553326711683	0.0497270173932884	5.89114934397757
chr6	25252924	25353488	2	3	5.56	8.57	-3.01	0.673707396879656	0.631553326711683	0.0497270173932884	5.89114934397757
chr6	25353488	25412517	2	3	5.56	8.57	-3.01	0.673707396879656	0.631553326711683	0.0497270173932884	5.89114934397757
chr6	25412517	26096562	2	3	5.56	8.57	-3.01	0.673707396879656	0.631553326711683	0.0497270173932884	5.89114934397757
chr6	26096562	26149031	2	3	5.56	8.57	-3.01	0.673707396879656	0.631553326711683	0.0497270173932884	5.89114934397757
chr6	26149031	27072682	2	3	5.56	8.57	-3.01	0.673707396879656	0.631553326711683	0.0497270173932884	5.89114934397757
chr6	27072682	27302931	2	4	5.56	11.43	-5.87	0.428987944539397	0.460828217935039	0.0390999346674532	3.47461285179933
chr6	27302931	27478976	2	4	5.56	11.43	-5.87	0.428987944539397	0.460828217935039	0.0390999346674532	3.47461285179933
chr6	27478976	27486209	2	4	5.56	11.43	-5.87	0.428987944539397	0.460828217935039	0.0390999346674532	3.47461285179933
chr6	27486209	28341811	2	4	5.56	11.43	-5.87	0.428987944539397	0.460828217935039	0.0390999346674532	3.47461285179933
chr6	28341811	28441646	2	4	5.56	11.43	-5.87	0.428987944539397	0.460828217935039	0.0390999346674532	3.47461285179933
chr6	28441646	28444116	2	4	5.56	11.43	-5.87	0.428987944539397	0.460828217935039	0.0390999346674532	3.47461285179933
chr6	28444116	28642233	2	4	5.56	11.43	-5.87	0.428987944539397	0.460828217935039	0.0390999346674532	3.47461285179933
chr6	28642233	28722749	2	4	5.56	11.43	-5.87	0.428987944539397	0.460828217935039	0.0390999346674532	3.47461285179933
chr6	28722749	29225884	2	4	5.56	11.43	-5.87	0.428987944539397	0.460828217935039	0.0390999346674532	3.47461285179933
chr6	29225884	29369432	2	4	5.56	11.43	-5.87	0.428987944539397	0.460828217935039	0.0390999346674532	3.47461285179933
chr6	29369432	29400773	2	4	5.56	11.43	-5.87	0.428987944539397	0.460828217935039	0.0390999346674532	3.47461285179933
chr6	29400773	30071737	2	3	5.56	8.57	-3.01	0.673707396879656	0.631553326711683	0.0497270173932884	5.89114934397757
chr6	30071737	30187672	2	3	5.56	8.57	-3.01	0.673707396879656	0.631553326711683	0.0497270173932884	5.89114934397757
chr6	30187672	30333908	2	3	5.56	8.57	-3.01	0.673707396879656	0.631553326711683	0.0497270173932884	5.89114934397757
chr6	30333908	30368560	2	3	5.56	8.57	-3.01	0.673707396879656	0.631553326711683	0.0497270173932884	5.89114934397757
chr6	30368560	30436757	2	3	5.56	8.57	-3.01	0.673707396879656	0.631553326711683	0.0497270173932884	5.89114934397757
chr6	30436757	30725135	2	4	5.56	11.43	-5.87	0.428987944539397	0.460828217935039	0.0390999346674532	3.47461285179933
chr6	30725135	30800451	2	4	5.56	11.43	-5.87	0.428987944539397	0.460828217935039	0.0390999346674532	3.47461285179933
chr6	30800451	30946012	2	3	5.56	8.57	-3.01	0.673707396879656	0.631553326711683	0.0497270173932884	5.89114934397757
chr6	30946012	30961096	2	4	5.56	11.43	-5.87	0.428987944539397	0.460828217935039	0.0390999346674532	3.47461285179933
chr6	30961096	31005579	2	4	5.56	11.43	-5.87	0.428987944539397	0.460828217935039	0.0390999346674532	3.47461285179933
chr6	31005579	31082825	2	4	5.56	11.43	-5.87	0.428987944539397	0.460828217935039	0.0390999346674532	3.47461285179933
chr6	31082825	31098894	2	3	5.56	8.57	-3.01	0.673707396879656	0.631553326711683	0.0497270173932884	5.89114934397757
chr6	31098894	31386945	2	3	5.56	8.57	-3.01	0.673707396879656	0.631553326711683	0.0497270173932884	5.89114934397757
chr6	31386945	31539266	2	2	5.56	5.71	-0.15	1	0.970989459292116	0.0667689241715733	14.12046751773
chr6	31539266	32760414	2	2	5.56	5.71	-0.15	1	0.970989459292116	0.0667689241715733	14.12046751773
chr6	32760414	32890772	2	2	5.56	5.71	-0.15	1	0.970989459292116	0.0667689241715733	14.12046751773
chr6	32890772	33209014	2	2	5.56	5.71	-0.15	1	0.970989459292116	0.0667689241715733	14.12046751773
chr6	33209014	34205265	1	2	2.78	5.71	-2.93	0.614206981016534	0.476293222585017	0.00777852251929019	9.55257413461097
chr6	34205265	34252422	1	3	2.78	8.57	-5.79	0.357011635027557	0.309535223935198	0.00565262673830883	4.07954080023825
chr6	34252422	35301026	2	3	5.56	8.57	-3.01	0.673707396879656	0.631553326711683	0.0497270173932884	5.89114934397757
chr6	35301026	35471649	2	2	5.56	5.71	-0.15	1	0.970989459292116	0.0667689241715733	14.12046751773
chr6	35471649	35538978	2	2	5.56	5.71	-0.15	1	0.970989459292116	0.0667689241715733	14.12046751773
chr6	35538978	35740454	2	3	5.56	8.57	-3.01	0.673707396879656	0.631553326711683	0.0497270173932884	5.89114934397757
chr6	35740454	35772610	2	3	5.56	8.57	-3.01	0.673707396879656	0.631553326711683	0.0497270173932884	5.89114934397757
chr6	35772610	35902251	2	3	5.56	8.57	-3.01	0.673707396879656	0.631553326711683	0.0497270173932884	5.89114934397757
chr6	35902251	36659597	2	2	5.56	5.71	-0.15	1	0.970989459292116	0.0667689241715733	14.12046751773
chr6	36659597	37408271	2	2	5.56	5.71	-0.15	1	0.970989459292116	0.0667689241715733	14.12046751773
chr6	37408271	40552694	1	1	2.78	2.86	-0.0800000000000001	1	0.971818977979115	0.0120435103940175	78.422351246068
chr6	40552694	41780968	1	0	2.78	0	2.78	1	Inf	0.0249284024755085	Inf
chr6	41780968	43994821	1	1	2.78	2.86	-0.0800000000000001	1	0.971818977979115	0.0120435103940175	78.422351246068
chr6	43994821	47888053	1	0	2.78	0	2.78	1	Inf	0.0249284024755085	Inf
chr6	47888053	48393972	1	1	2.78	2.86	-0.0800000000000001	1	0.971818977979115	0.0120435103940175	78.422351246068
chr6	48393972	51298354	1	0	2.78	0	2.78	1	Inf	0.0249284024755085	Inf
chr6	51298354	51912437	2	0	5.56	0	5.56	0.492957746478873	Inf	0.183355473675898	Inf
chr6	51912437	55294105	1	0	2.78	0	2.78	1	Inf	0.0249284024755085	Inf
chr6	55294105	55335450	1	0	2.78	0	2.78	1	Inf	0.0249284024755085	Inf
chr6	55335450	55341645	1	1	2.78	2.86	-0.0800000000000001	1	0.971818977979115	0.0120435103940175	78.422351246068
chr6	55341645	55412722	1	2	2.78	5.71	-2.93	0.614206981016534	0.476293222585017	0.00777852251929019	9.55257413461097
chr6	55412722	55415672	1	2	2.78	5.71	-2.93	0.614206981016534	0.476293222585017	0.00777852251929019	9.55257413461097
chr6	55415672	55433072	1	1	2.78	2.86	-0.0800000000000001	1	0.971818977979115	0.0120435103940175	78.422351246068
chr6	55433072	56666286	1	0	2.78	0	2.78	1	Inf	0.0249284024755085	Inf
chr6	56666286	57206256	2	0	5.56	0	5.56	0.492957746478873	Inf	0.183355473675898	Inf
chr6	57206256	57959569	1	0	2.78	0	2.78	1	Inf	0.0249284024755085	Inf
chr6	57959569	58111626	2	0	5.56	0	5.56	0.492957746478873	Inf	0.183355473675898	Inf
chr6	58111626	58777385	3	0	8.33	0	8.33	0.23943661971831	Inf	0.408425449172773	Inf
chr6	58777385	61000000	0	0	0	0	0	1	0	0	Inf
chr6	61000000	63243263	1	1	2.78	2.86	-0.0800000000000001	1	0.971818977979115	0.0120435103940175	78.422351246068
chr6	63243263	63769521	1	0	2.78	0	2.78	1	Inf	0.0249284024755085	Inf
chr6	63769521	64385954	1	0	2.78	0	2.78	1	Inf	0.0249284024755085	Inf
chr6	64385954	66391261	2	0	5.56	0	5.56	0.492957746478873	Inf	0.183355473675898	Inf
chr6	66391261	66433489	3	0	8.33	0	8.33	0.23943661971831	Inf	0.408425449172773	Inf
chr6	66433489	66737387	2	0	5.56	0	5.56	0.492957746478873	Inf	0.183355473675898	Inf
chr6	66737387	66914625	2	1	5.56	2.86	2.7	1	1.98123533145014	0.0987851618234858	121.317934765198
chr6	66914625	66943829	3	1	8.33	2.86	5.47	0.614206981016534	3.04590627209325	0.231100354169514	166.793577353391
chr6	66943829	67008548	3	1	8.33	2.86	5.47	0.614206981016534	3.04590627209325	0.231100354169514	166.793577353391
chr6	67008548	67049017	5	3	13.89	8.57	5.32	0.710101571843079	1.70749109272164	0.302222986488262	11.9414137423611
chr6	67049017	67055978	2	1	5.56	2.86	2.7	1	1.98123533145014	0.0987851618234858	121.317934765198
chr6	67055978	67206064	2	1	5.56	2.86	2.7	1	1.98123533145014	0.0987851618234858	121.317934765198
chr6	67206064	67290369	2	2	5.56	5.71	-0.15	1	0.970989459292116	0.0667689241715733	14.12046751773
chr6	67290369	67453284	2	1	5.56	2.86	2.7	1	1.98123533145014	0.0987851618234858	121.317934765198
chr6	67453284	67512322	2	0	5.56	0	5.56	0.492957746478873	Inf	0.183355473675898	Inf
chr6	67512322	67557948	3	0	8.33	0	8.33	0.23943661971831	Inf	0.408425449172773	Inf
chr6	67557948	67576108	4	0	11.11	0	11.11	0.114513165952235	Inf	0.66441255324733	Inf
chr6	67576108	67596275	3	0	8.33	0	8.33	0.23943661971831	Inf	0.408425449172773	Inf
chr6	67596275	67671519	2	0	5.56	0	5.56	0.492957746478873	Inf	0.183355473675898	Inf
chr6	67671519	67741777	3	0	8.33	0	8.33	0.23943661971831	Inf	0.408425449172773	Inf
chr6	67741777	68485722	4	0	11.11	0	11.11	0.114513165952235	Inf	0.66441255324733	Inf
chr6	68485722	71064596	4	1	11.11	2.86	8.25	0.357011635027557	4.17394926034984	0.385996925369264	215.088023213298
chr6	71064596	71812971	3	1	8.33	2.86	5.47	0.614206981016534	3.04590627209325	0.231100354169514	166.793577353391
chr6	71812971	74811700	3	2	8.33	5.71	2.62	1	1.49154381095433	0.159897432906642	18.9412075903382
chr6	74811700	75993206	3	1	8.33	2.86	5.47	0.614206981016534	3.04590627209325	0.231100354169514	166.793577353391
chr6	75993206	77034889	3	1	8.33	2.86	5.47	0.614206981016534	3.04590627209325	0.231100354169514	166.793577353391
chr6	77034889	77198270	3	1	8.33	2.86	5.47	0.614206981016534	3.04590627209325	0.231100354169514	166.793577353391
chr6	77198270	77327988	3	1	8.33	2.86	5.47	0.614206981016534	3.04590627209325	0.231100354169514	166.793577353391
chr6	77327988	77408764	3	2	8.33	5.71	2.62	1	1.49154381095433	0.159897432906642	18.9412075903382
chr6	77408764	77415488	3	4	8.33	11.43	-3.1	0.710101571843079	0.708023732626289	0.0959378536038272	4.55477786002335
chr6	77415488	77418141	5	4	13.89	11.43	2.46	1	1.24608440479419	0.242485335615073	6.90581566413616
chr6	77418141	77456938	6	4	16.67	11.43	5.24	0.734950008542243	1.54051356893632	0.327294645527406	8.19707781308093
chr6	77456938	77468867	6	2	16.67	5.71	10.96	0.260319768157189	3.24808343718923	0.528254540441711	35.3032732516706
chr6	77468867	77472417	4	2	11.11	5.71	5.4	0.673707396879656	2.04215494105879	0.270856827605303	24.0587693564094
chr6	77472417	78198260	3	2	8.33	5.71	2.62	1	1.49154381095433	0.159897432906642	18.9412075903382
chr6	78198260	78203315	3	2	8.33	5.71	2.62	1	1.49154381095433	0.159897432906642	18.9412075903382
chr6	78203315	78307143	3	2	8.33	5.71	2.62	1	1.49154381095433	0.159897432906642	18.9412075903382
chr6	78307143	78316607	3	2	8.33	5.71	2.62	1	1.49154381095433	0.159897432906642	18.9412075903382
chr6	78316607	78962272	3	2	8.33	5.71	2.62	1	1.49154381095433	0.159897432906642	18.9412075903382
chr6	78962272	78962744	4	2	11.11	5.71	5.4	0.673707396879656	2.04215494105879	0.270856827605303	24.0587693564094
chr6	78962744	78965859	5	2	13.89	5.71	8.18	0.428987944539397	2.62646640167546	0.394228640504547	29.5005259959683
chr6	78965859	78965977	5	2	13.89	5.71	8.18	0.428987944539397	2.62646640167546	0.394228640504547	29.5005259959683
chr6	78965977	78969085	9	4	25	11.43	13.57	0.219618131122669	2.54955054812157	0.623407652734731	12.6517270597952
chr6	78969085	78970401	12	5	33.33	14.29	19.04	0.0942321147413699	2.95391287246018	0.825784110712256	12.2504695735279
chr6	78970401	78971747	15	7	41.67	20	21.67	0.0720787181942103	2.81435953576786	0.887636831724471	9.72861424612755
chr6	78971747	78972317	16	7	44.44	20	24.44	0.0419790996233672	3.14676118690736	0.999051035281184	10.8473070535516
chr6	78972317	78972875	19	7	52.78	20	32.78	0.00640319458776803	4.37113734882872	1.40097782214372	15.0827694329201
chr6	78972875	78980091	20	7	55.56	20	35.56	0.00312374615819399	4.8784972810269	1.56351793562584	16.8859662928147
chr6	78980091	78983973	21	7	58.33	20	38.33	0.00145122745911125	5.45308712860377	1.74428433605669	18.9563600922952
chr6	78983973	79026646	21	9	58.33	25.71	32.62	0.00804622367306547	3.95970061596333	1.33233344265265	12.6233000196529
chr6	79026646	79026687	21	8	58.33	22.86	35.47	0.0035798876215802	4.61347232215272	1.51863926806954	15.2696671027997
chr6	79026687	79026837	19	7	52.78	20	32.78	0.00640319458776803	4.37113734882872	1.40097782214372	15.0827694329201
chr6	79026837	79027050	15	5	41.67	14.29	27.38	0.016644467691482	4.19727075405157	1.21236939705182	17.1335600963986
chr6	79027050	79032455	14	5	38.89	14.29	24.6	0.0308622271047542	3.74562237329506	1.07300619907175	15.3517872620132
chr6	79032455	79037215	11	5	30.56	14.29	16.27	0.155152410082789	2.60427220919729	0.715708398703734	10.8973327060513
chr6	79037215	79040433	7	4	19.44	11.43	8.01	0.514075015660779	1.85441691917432	0.418913196819917	9.57667879720766
chr6	79040433	80466722	3	2	8.33	5.71	2.62	1	1.49154381095433	0.159897432906642	18.9412075903382
chr6	80466722	81034941	4	2	11.11	5.71	5.4	0.673707396879656	2.04215494105879	0.270856827605303	24.0587693564094
chr6	81034941	81111224	3	2	8.33	5.71	2.62	1	1.49154381095433	0.159897432906642	18.9412075903382
chr6	81111224	81270114	4	2	11.11	5.71	5.4	0.673707396879656	2.04215494105879	0.270856827605303	24.0587693564094
chr6	81270114	81294749	4	3	11.11	8.57	2.54	1	1.32796318548847	0.206420602069668	9.79975833589666
chr6	81294749	81761348	4	2	11.11	5.71	5.4	0.673707396879656	2.04215494105879	0.270856827605303	24.0587693564094
chr6	81761348	81843705	3	2	8.33	5.71	2.62	1	1.49154381095433	0.159897432906642	18.9412075903382
chr6	81843705	82644449	3	1	8.33	2.86	5.47	0.614206981016534	3.04590627209325	0.231100354169514	166.793577353391
chr6	82644449	84799041	3	2	8.33	5.71	2.62	1	1.49154381095433	0.159897432906642	18.9412075903382
chr6	84799041	87984427	3	3	8.33	8.57	-0.24	1	0.970109621724799	0.120772296973932	7.79194689799502
chr6	87984427	88121909	3	3	8.33	8.57	-0.24	1	0.970109621724799	0.120772296973932	7.79194689799502
chr6	88121909	88181210	3	3	8.33	8.57	-0.24	1	0.970109621724799	0.120772296973932	7.79194689799502
chr6	88181210	91046581	3	3	8.33	8.57	-0.24	1	0.970109621724799	0.120772296973932	7.79194689799502
chr6	91046581	91300655	3	3	8.33	8.57	-0.24	1	0.970109621724799	0.120772296973932	7.79194689799502
chr6	91300655	94040266	3	2	8.33	5.71	2.62	1	1.49154381095433	0.159897432906642	18.9412075903382
chr6	94040266	97205868	3	1	8.33	2.86	5.47	0.614206981016534	3.04590627209325	0.231100354169514	166.793577353391
chr6	97205868	99673663	3	2	8.33	5.71	2.62	1	1.49154381095433	0.159897432906642	18.9412075903382
chr6	99673663	99823962	3	2	8.33	5.71	2.62	1	1.49154381095433	0.159897432906642	18.9412075903382
chr6	99823962	100077899	4	2	11.11	5.71	5.4	0.673707396879656	2.04215494105879	0.270856827605303	24.0587693564094
chr6	100077899	100427839	4	3	11.11	8.57	2.54	1	1.32796318548847	0.206420602069668	9.79975833589666
chr6	100427839	100619689	4	3	11.11	8.57	2.54	1	1.32796318548847	0.206420602069668	9.79975833589666
chr6	100619689	103546827	4	3	11.11	8.57	2.54	1	1.32796318548847	0.206420602069668	9.79975833589666
chr6	103546827	103722632	5	3	13.89	8.57	5.32	0.710101571843079	1.70749109272164	0.302222986488262	11.9414137423611
chr6	103722632	103734403	6	3	16.67	8.57	8.1	0.478182829317541	2.11118686920326	0.406717926364721	14.2184726622909
chr6	103734403	103734724	7	5	19.44	14.29	5.15	0.753054516155478	1.44075614958209	0.347569630820769	6.45915874166681
chr6	103734724	103734810	8	7	22.22	20	2.22	1	1.1407096526815	0.312875909660812	4.25196001661611
chr6	103734810	103734820	8	8	22.22	22.86	-0.640000000000001	1	0.96476674963809	0.271670620724362	3.4247996953785
chr6	103734820	103736403	8	9	22.22	25.71	-3.49	0.786084717925075	0.827635773228269	0.237858650538394	2.83108853898939
chr6	103736403	103763766	8	10	22.22	28.57	-6.35	0.593560964057642	0.717695478259417	0.209573824042915	2.38550787509203
chr6	103763766	103765576	5	6	13.89	17.14	-3.25	0.753054516155478	0.782312725137668	0.168995973303119	3.45418365248352
chr6	103765576	103767254	5	5	13.89	14.29	-0.399999999999999	1	0.968179492592826	0.200376836085313	4.6775096732263
chr6	103767254	103784484	5	4	13.89	11.43	2.46	1	1.24608440479419	0.242485335615073	6.90581566413616
chr6	103784484	103881229	5	4	13.89	11.43	2.46	1	1.24608440479419	0.242485335615073	6.90581566413616
chr6	103881229	104000559	6	4	16.67	11.43	5.24	0.734950008542243	1.54051356893632	0.327294645527406	8.19707781308093
chr6	104000559	104013919	6	4	16.67	11.43	5.24	0.734950008542243	1.54051356893632	0.327294645527406	8.19707781308093
chr6	104013919	104321945	5	4	13.89	11.43	2.46	1	1.24608440479419	0.242485335615073	6.90581566413616
chr6	104321945	105518489	4	4	11.11	11.43	-0.32	1	0.969174743411851	0.164949539036862	5.69565612435485
chr6	105518489	105809289	4	4	11.11	11.43	-0.32	1	0.969174743411851	0.164949539036862	5.69565612435485
chr6	105809289	105881323	4	3	11.11	8.57	2.54	1	1.32796318548847	0.206420602069668	9.79975833589666
chr6	105881323	106282313	4	3	11.11	8.57	2.54	1	1.32796318548847	0.206420602069668	9.79975833589666
chr6	106282313	106400644	4	3	11.11	8.57	2.54	1	1.32796318548847	0.206420602069668	9.79975833589666
chr6	106400644	106913088	4	3	11.11	8.57	2.54	1	1.32796318548847	0.206420602069668	9.79975833589666
chr6	106913088	107200245	4	3	11.11	8.57	2.54	1	1.32796318548847	0.206420602069668	9.79975833589666
chr6	107200245	107994246	4	3	11.11	8.57	2.54	1	1.32796318548847	0.206420602069668	9.79975833589666
chr6	107994246	108089962	4	3	11.11	8.57	2.54	1	1.32796318548847	0.206420602069668	9.79975833589666
chr6	108089962	109521442	4	3	11.11	8.57	2.54	1	1.32796318548847	0.206420602069668	9.79975833589666
chr6	109521442	109524633	4	3	11.11	8.57	2.54	1	1.32796318548847	0.206420602069668	9.79975833589666
chr6	109524633	109552467	4	3	11.11	8.57	2.54	1	1.32796318548847	0.206420602069668	9.79975833589666
chr6	109552467	109633578	3	3	8.33	8.57	-0.24	1	0.970109621724799	0.120772296973932	7.79194689799502
chr6	109633578	109640762	3	3	8.33	8.57	-0.24	1	0.970109621724799	0.120772296973932	7.79194689799502
chr6	109640762	111077608	3	3	8.33	8.57	-0.24	1	0.970109621724799	0.120772296973932	7.79194689799502
chr6	111077608	111320011	3	4	8.33	11.43	-3.1	0.710101571843079	0.708023732626289	0.0959378536038272	4.55477786002335
chr6	111320011	111615177	3	3	8.33	8.57	-0.24	1	0.970109621724799	0.120772296973932	7.79194689799502
chr6	111615177	111983620	4	3	11.11	8.57	2.54	1	1.32796318548847	0.206420602069668	9.79975833589666
chr6	111983620	114368138	4	3	11.11	8.57	2.54	1	1.32796318548847	0.206420602069668	9.79975833589666
chr6	114368138	115657504	4	3	11.11	8.57	2.54	1	1.32796318548847	0.206420602069668	9.79975833589666
chr6	115657504	115924608	5	3	13.89	8.57	5.32	0.710101571843079	1.70749109272164	0.302222986488262	11.9414137423611
chr6	115924608	116015691	5	3	13.89	8.57	5.32	0.710101571843079	1.70749109272164	0.302222986488262	11.9414137423611
chr6	116015691	116038345	4	3	11.11	8.57	2.54	1	1.32796318548847	0.206420602069668	9.79975833589666
chr6	116038345	117175965	3	3	8.33	8.57	-0.24	1	0.970109621724799	0.120772296973932	7.79194689799502
chr6	117175965	117213264	3	3	8.33	8.57	-0.24	1	0.970109621724799	0.120772296973932	7.79194689799502
chr6	117213264	117280745	3	3	8.33	8.57	-0.24	1	0.970109621724799	0.120772296973932	7.79194689799502
chr6	117280745	117580412	3	3	8.33	8.57	-0.24	1	0.970109621724799	0.120772296973932	7.79194689799502
chr6	117580412	120155424	3	4	8.33	11.43	-3.1	0.710101571843079	0.708023732626289	0.0959378536038272	4.55477786002335
chr6	120155424	120788281	3	4	8.33	11.43	-3.1	0.710101571843079	0.708023732626289	0.0959378536038272	4.55477786002335
chr6	120788281	122508875	2	4	5.56	11.43	-5.87	0.428987944539397	0.460828217935039	0.0390999346674532	3.47461285179933
chr6	122508875	124099824	2	3	5.56	8.57	-3.01	0.673707396879656	0.631553326711683	0.0497270173932884	5.89114934397757
chr6	124099824	124617776	1	3	2.78	8.57	-5.79	0.357011635027557	0.309535223935198	0.00565262673830883	4.07954080023825
chr6	124617776	125930518	1	3	2.78	8.57	-5.79	0.357011635027557	0.309535223935198	0.00565262673830883	4.07954080023825
chr6	125930518	126254002	1	4	2.78	11.43	-8.65	0.198663754101507	0.225675982703581	0.00437921880343052	2.44042306854721
chr6	126254002	127114015	1	3	2.78	8.57	-5.79	0.357011635027557	0.309535223935198	0.00565262673830883	4.07954080023825
chr6	127114015	127247263	1	3	2.78	8.57	-5.79	0.357011635027557	0.309535223935198	0.00565262673830883	4.07954080023825
chr6	127247263	127371101	2	3	5.56	8.57	-3.01	0.673707396879656	0.631553326711683	0.0497270173932884	5.89114934397757
chr6	127371101	127420046	2	2	5.56	5.71	-0.15	1	0.970989459292116	0.0667689241715733	14.12046751773
chr6	127420046	127437596	2	2	5.56	5.71	-0.15	1	0.970989459292116	0.0667689241715733	14.12046751773
chr6	127437596	127695880	2	1	5.56	2.86	2.7	1	1.98123533145014	0.0987851618234858	121.317934765198
chr6	127695880	128041180	1	1	2.78	2.86	-0.0800000000000001	1	0.971818977979115	0.0120435103940175	78.422351246068
chr6	128041180	128238266	1	2	2.78	5.71	-2.93	0.614206981016534	0.476293222585017	0.00777852251929019	9.55257413461097
chr6	128238266	128365165	2	2	5.56	5.71	-0.15	1	0.970989459292116	0.0667689241715733	14.12046751773
chr6	128365165	128533043	2	3	5.56	8.57	-3.01	0.673707396879656	0.631553326711683	0.0497270173932884	5.89114934397757
chr6	128533043	128743473	2	2	5.56	5.71	-0.15	1	0.970989459292116	0.0667689241715733	14.12046751773
chr6	128743473	128750458	2	1	5.56	2.86	2.7	1	1.98123533145014	0.0987851618234858	121.317934765198
chr6	128750458	130565843	1	1	2.78	2.86	-0.0800000000000001	1	0.971818977979115	0.0120435103940175	78.422351246068
chr6	130565843	130569008	2	1	5.56	2.86	2.7	1	1.98123533145014	0.0987851618234858	121.317934765198
chr6	130569008	130574042	3	1	8.33	2.86	5.47	0.614206981016534	3.04590627209325	0.231100354169514	166.793577353391
chr6	130574042	130587747	4	1	11.11	2.86	8.25	0.357011635027557	4.17394926034984	0.385996925369264	215.088023213298
chr6	130587747	130588432	4	1	11.11	2.86	8.25	0.357011635027557	4.17394926034984	0.385996925369264	215.088023213298
chr6	130588432	130680614	6	1	16.67	2.86	13.81	0.106534077926351	6.64494141339732	0.741352078866855	321.247835712961
chr6	130680614	130683542	5	1	13.89	2.86	11.03	0.198663754101507	5.37040245249216	0.55675571014113	266.470934834748
chr6	130683542	130693213	3	1	8.33	2.86	5.47	0.614206981016534	3.04590627209325	0.231100354169514	166.793577353391
chr6	130693213	130701220	2	1	5.56	2.86	2.7	1	1.98123533145014	0.0987851618234858	121.317934765198
chr6	130701220	130713697	1	1	2.78	2.86	-0.0800000000000001	1	0.971818977979115	0.0120435103940175	78.422351246068
chr6	130713697	130829529	1	1	2.78	2.86	-0.0800000000000001	1	0.971818977979115	0.0120435103940175	78.422351246068
chr6	130829529	131019706	1	1	2.78	2.86	-0.0800000000000001	1	0.971818977979115	0.0120435103940175	78.422351246068
chr6	131019706	131109715	2	1	5.56	2.86	2.7	1	1.98123533145014	0.0987851618234858	121.317934765198
chr6	131109715	133016119	1	1	2.78	2.86	-0.0800000000000001	1	0.971818977979115	0.0120435103940175	78.422351246068
chr6	133016119	133150267	1	1	2.78	2.86	-0.0800000000000001	1	0.971818977979115	0.0120435103940175	78.422351246068
chr6	133150267	133281853	1	2	2.78	5.71	-2.93	0.614206981016534	0.476293222585017	0.00777852251929019	9.55257413461097
chr6	133281853	135243422	1	1	2.78	2.86	-0.0800000000000001	1	0.971818977979115	0.0120435103940175	78.422351246068
chr6	135243422	135428721	1	1	2.78	2.86	-0.0800000000000001	1	0.971818977979115	0.0120435103940175	78.422351246068
chr6	135428721	136219524	1	1	2.78	2.86	-0.0800000000000001	1	0.971818977979115	0.0120435103940175	78.422351246068
chr6	136219524	136343227	1	1	2.78	2.86	-0.0800000000000001	1	0.971818977979115	0.0120435103940175	78.422351246068
chr6	136343227	136350000	1	1	2.78	2.86	-0.0800000000000001	1	0.971818977979115	0.0120435103940175	78.422351246068
chr6	136350000	136952422	1	2	2.78	5.71	-2.93	0.614206981016534	0.476293222585017	0.00777852251929019	9.55257413461097
chr6	136952422	137095409	1	2	2.78	5.71	-2.93	0.614206981016534	0.476293222585017	0.00777852251929019	9.55257413461097
chr6	137095409	141831531	1	2	2.78	5.71	-2.93	0.614206981016534	0.476293222585017	0.00777852251929019	9.55257413461097
chr6	141831531	141999817	1	3	2.78	8.57	-5.79	0.357011635027557	0.309535223935198	0.00565262673830883	4.07954080023825
chr6	141999817	142499888	1	2	2.78	5.71	-2.93	0.614206981016534	0.476293222585017	0.00777852251929019	9.55257413461097
chr6	142499888	146982327	1	1	2.78	2.86	-0.0800000000000001	1	0.971818977979115	0.0120435103940175	78.422351246068
chr6	146982327	147201390	2	1	5.56	2.86	2.7	1	1.98123533145014	0.0987851618234858	121.317934765198
chr6	147201390	147873055	1	1	2.78	2.86	-0.0800000000000001	1	0.971818977979115	0.0120435103940175	78.422351246068
chr6	147873055	147934210	1	2	2.78	5.71	-2.93	0.614206981016534	0.476293222585017	0.00777852251929019	9.55257413461097
chr6	147934210	149785890	1	1	2.78	2.86	-0.0800000000000001	1	0.971818977979115	0.0120435103940175	78.422351246068
chr6	149785890	149793671	1	2	2.78	5.71	-2.93	0.614206981016534	0.476293222585017	0.00777852251929019	9.55257413461097
chr6	149793671	149892098	2	2	5.56	5.71	-0.15	1	0.970989459292116	0.0667689241715733	14.12046751773
chr6	149892098	149892335	2	3	5.56	8.57	-3.01	0.673707396879656	0.631553326711683	0.0497270173932884	5.89114934397757
chr6	149892335	149927029	2	4	5.56	11.43	-5.87	0.428987944539397	0.460828217935039	0.0390999346674532	3.47461285179933
chr6	149927029	150146871	2	5	5.56	14.29	-8.73	0.260319768157189	0.35795419025528	0.0318683371810072	2.38501193378822
chr6	150146871	150184703	2	2	5.56	5.71	-0.15	1	0.970989459292116	0.0667689241715733	14.12046751773
chr6	150184703	152744236	1	2	2.78	5.71	-2.93	0.614206981016534	0.476293222585017	0.00777852251929019	9.55257413461097
chr6	152744236	156119422	1	1	2.78	2.86	-0.0800000000000001	1	0.971818977979115	0.0120435103940175	78.422351246068
chr6	156119422	156285157	2	1	5.56	2.86	2.7	1	1.98123533145014	0.0987851618234858	121.317934765198
chr6	156285157	158812292	2	1	5.56	2.86	2.7	1	1.98123533145014	0.0987851618234858	121.317934765198
chr6	158812292	159463059	2	2	5.56	5.71	-0.15	1	0.970989459292116	0.0667689241715733	14.12046751773
chr6	159463059	159605415	2	1	5.56	2.86	2.7	1	1.98123533145014	0.0987851618234858	121.317934765198
chr6	159605415	159731609	2	1	5.56	2.86	2.7	1	1.98123533145014	0.0987851618234858	121.317934765198
chr6	159731609	160263096	2	1	5.56	2.86	2.7	1	1.98123533145014	0.0987851618234858	121.317934765198
chr6	160263096	162233913	2	1	5.56	2.86	2.7	1	1.98123533145014	0.0987851618234858	121.317934765198
chr6	162233913	162304138	2	1	5.56	2.86	2.7	1	1.98123533145014	0.0987851618234858	121.317934765198
chr6	162304138	162305745	2	1	5.56	2.86	2.7	1	1.98123533145014	0.0987851618234858	121.317934765198
chr6	162305745	162362206	3	1	8.33	2.86	5.47	0.614206981016534	3.04590627209325	0.231100354169514	166.793577353391
chr6	162362206	162435970	3	2	8.33	5.71	2.62	1	1.49154381095433	0.159897432906642	18.9412075903382
chr6	162435970	162525443	3	2	8.33	5.71	2.62	1	1.49154381095433	0.159897432906642	18.9412075903382
chr6	162525443	162533131	4	2	11.11	5.71	5.4	0.673707396879656	2.04215494105879	0.270856827605303	24.0587693564094
chr6	162533131	162546145	3	2	8.33	5.71	2.62	1	1.49154381095433	0.159897432906642	18.9412075903382
chr6	162546145	162572302	3	3	8.33	8.57	-0.24	1	0.970109621724799	0.120772296973932	7.79194689799502
chr6	162572302	162661458	4	3	11.11	8.57	2.54	1	1.32796318548847	0.206420602069668	9.79975833589666
chr6	162661458	162687945	5	3	13.89	8.57	5.32	0.710101571843079	1.70749109272164	0.302222986488262	11.9414137423611
chr6	162687945	162704340	6	3	16.67	8.57	8.1	0.478182829317541	2.11118686920326	0.406717926364721	14.2184726622909
chr6	162704340	162709020	6	4	16.67	11.43	5.24	0.734950008542243	1.54051356893632	0.327294645527406	8.19707781308093
chr6	162709020	162735572	6	4	16.67	11.43	5.24	0.734950008542243	1.54051356893632	0.327294645527406	8.19707781308093
chr6	162735572	162740267	6	4	16.67	11.43	5.24	0.734950008542243	1.54051356893632	0.327294645527406	8.19707781308093
chr6	162740267	162790195	6	4	16.67	11.43	5.24	0.734950008542243	1.54051356893632	0.327294645527406	8.19707781308093
chr6	162790195	162799517	5	4	13.89	11.43	2.46	1	1.24608440479419	0.242485335615073	6.90581566413616
chr6	162799517	162805192	5	4	13.89	11.43	2.46	1	1.24608440479419	0.242485335615073	6.90581566413616
chr6	162805192	162808946	4	4	11.11	11.43	-0.32	1	0.969174743411851	0.164949539036862	5.69565612435485
chr6	162808946	162873146	4	3	11.11	8.57	2.54	1	1.32796318548847	0.206420602069668	9.79975833589666
chr6	162873146	162877559	4	2	11.11	5.71	5.4	0.673707396879656	2.04215494105879	0.270856827605303	24.0587693564094
chr6	162877559	162963521	4	2	11.11	5.71	5.4	0.673707396879656	2.04215494105879	0.270856827605303	24.0587693564094
chr6	162963521	162997572	4	2	11.11	5.71	5.4	0.673707396879656	2.04215494105879	0.270856827605303	24.0587693564094
chr6	162997572	163033421	3	2	8.33	5.71	2.62	1	1.49154381095433	0.159897432906642	18.9412075903382
chr6	163033421	163078521	3	3	8.33	8.57	-0.24	1	0.970109621724799	0.120772296973932	7.79194689799502
chr6	163078521	163201332	3	2	8.33	5.71	2.62	1	1.49154381095433	0.159897432906642	18.9412075903382
chr6	163201332	163233459	3	1	8.33	2.86	5.47	0.614206981016534	3.04590627209325	0.231100354169514	166.793577353391
chr6	163233459	163392846	2	1	5.56	2.86	2.7	1	1.98123533145014	0.0987851618234858	121.317934765198
chr6	163392846	165820478	1	1	2.78	2.86	-0.0800000000000001	1	0.971818977979115	0.0120435103940175	78.422351246068
chr6	165820478	166013843	2	1	5.56	2.86	2.7	1	1.98123533145014	0.0987851618234858	121.317934765198
chr6	166013843	166073963	2	1	5.56	2.86	2.7	1	1.98123533145014	0.0987851618234858	121.317934765198
chr6	166073963	166197257	2	1	5.56	2.86	2.7	1	1.98123533145014	0.0987851618234858	121.317934765198
chr6	166197257	166262951	2	1	5.56	2.86	2.7	1	1.98123533145014	0.0987851618234858	121.317934765198
chr6	166262951	166366523	2	1	5.56	2.86	2.7	1	1.98123533145014	0.0987851618234858	121.317934765198
chr6	166366523	167586278	2	1	5.56	2.86	2.7	1	1.98123533145014	0.0987851618234858	121.317934765198
chr6	167586278	171115067	2	1	5.56	2.86	2.7	1	1.98123533145014	0.0987851618234858	121.317934765198
chr7	0	3306418	1	1	2.78	2.86	-0.0800000000000001	1	0.971818977979115	0.0120435103940175	78.422351246068
chr7	3306418	4272601	1	0	2.78	0	2.78	1	Inf	0.0249284024755085	Inf
chr7	4272601	6869913	1	1	2.78	2.86	-0.0800000000000001	1	0.971818977979115	0.0120435103940175	78.422351246068
chr7	6869913	7507397	1	0	2.78	0	2.78	1	Inf	0.0249284024755085	Inf
chr7	7507397	21929300	2	0	5.56	0	5.56	0.492957746478873	Inf	0.183355473675898	Inf
chr7	21929300	29682311	1	0	2.78	0	2.78	1	Inf	0.0249284024755085	Inf
chr7	29682311	36329668	0	0	0	0	0	1	0	0	Inf
chr7	36329668	36489079	0	1	0	2.86	-2.86	0.492957746478873	0	0	37.9171713058099
chr7	36489079	61063962	0	0	0	0	0	1	0	0	Inf
chr7	61063962	62647143	1	0	2.78	0	2.78	1	Inf	0.0249284024755085	Inf
chr7	62647143	64291556	2	0	5.56	0	5.56	0.492957746478873	Inf	0.183355473675898	Inf
chr7	64291556	65193369	2	1	5.56	2.86	2.7	1	1.98123533145014	0.0987851618234858	121.317934765198
chr7	65193369	66497572	2	2	5.56	5.71	-0.15	1	0.970989459292116	0.0667689241715733	14.12046751773
chr7	66497572	66700760	3	2	8.33	5.71	2.62	1	1.49154381095433	0.159897432906642	18.9412075903382
chr7	66700760	66701289	3	1	8.33	2.86	5.47	0.614206981016534	3.04590627209325	0.231100354169514	166.793577353391
chr7	66701289	67914328	2	1	5.56	2.86	2.7	1	1.98123533145014	0.0987851618234858	121.317934765198
chr7	67914328	70113341	1	1	2.78	2.86	-0.0800000000000001	1	0.971818977979115	0.0120435103940175	78.422351246068
chr7	70113341	70514889	1	2	2.78	5.71	-2.93	0.614206981016534	0.476293222585017	0.00777852251929019	9.55257413461097
chr7	70514889	71408288	1	3	2.78	8.57	-5.79	0.357011635027557	0.309535223935198	0.00565262673830883	4.07954080023825
chr7	71408288	73404632	2	3	5.56	8.57	-3.01	0.673707396879656	0.631553326711683	0.0497270173932884	5.89114934397757
chr7	73404632	76218387	2	2	5.56	5.71	-0.15	1	0.970989459292116	0.0667689241715733	14.12046751773
chr7	76218387	77256602	2	1	5.56	2.86	2.7	1	1.98123533145014	0.0987851618234858	121.317934765198
chr7	77256602	77445057	2	2	5.56	5.71	-0.15	1	0.970989459292116	0.0667689241715733	14.12046751773
chr7	77445057	77632477	2	1	5.56	2.86	2.7	1	1.98123533145014	0.0987851618234858	121.317934765198
chr7	77632477	77691868	2	0	5.56	0	5.56	0.492957746478873	Inf	0.183355473675898	Inf
chr7	77691868	89776944	1	0	2.78	0	2.78	1	Inf	0.0249284024755085	Inf
chr7	89776944	89864707	1	1	2.78	2.86	-0.0800000000000001	1	0.971818977979115	0.0120435103940175	78.422351246068
chr7	89864707	91563382	1	0	2.78	0	2.78	1	Inf	0.0249284024755085	Inf
chr7	91563382	91587824	1	1	2.78	2.86	-0.0800000000000001	1	0.971818977979115	0.0120435103940175	78.422351246068
chr7	91587824	91787283	1	1	2.78	2.86	-0.0800000000000001	1	0.971818977979115	0.0120435103940175	78.422351246068
chr7	91787283	91810473	1	0	2.78	0	2.78	1	Inf	0.0249284024755085	Inf
chr7	91810473	97371703	1	0	2.78	0	2.78	1	Inf	0.0249284024755085	Inf
chr7	97371703	97632130	1	1	2.78	2.86	-0.0800000000000001	1	0.971818977979115	0.0120435103940175	78.422351246068
chr7	97632130	98382300	1	2	2.78	5.71	-2.93	0.614206981016534	0.476293222585017	0.00777852251929019	9.55257413461097
chr7	98382300	99463832	2	2	5.56	5.71	-0.15	1	0.970989459292116	0.0667689241715733	14.12046751773
chr7	99463832	99471303	2	2	5.56	5.71	-0.15	1	0.970989459292116	0.0667689241715733	14.12046751773
chr7	99471303	100665065	2	2	5.56	5.71	-0.15	1	0.970989459292116	0.0667689241715733	14.12046751773
chr7	100665065	100891340	2	2	5.56	5.71	-0.15	1	0.970989459292116	0.0667689241715733	14.12046751773
chr7	100891340	102101741	1	2	2.78	5.71	-2.93	0.614206981016534	0.476293222585017	0.00777852251929019	9.55257413461097
chr7	102101741	102568016	1	1	2.78	2.86	-0.0800000000000001	1	0.971818977979115	0.0120435103940175	78.422351246068
chr7	102568016	107465049	1	0	2.78	0	2.78	1	Inf	0.0249284024755085	Inf
chr7	107465049	107592056	2	0	5.56	0	5.56	0.492957746478873	Inf	0.183355473675898	Inf
chr7	107592056	109423876	1	0	2.78	0	2.78	1	Inf	0.0249284024755085	Inf
chr7	109423876	109425299	2	0	5.56	0	5.56	0.492957746478873	Inf	0.183355473675898	Inf
chr7	109425299	109426244	2	1	5.56	2.86	2.7	1	1.98123533145014	0.0987851618234858	121.317934765198
chr7	109426244	109427493	3	2	8.33	5.71	2.62	1	1.49154381095433	0.159897432906642	18.9412075903382
chr7	109427493	109433781	5	2	13.89	5.71	8.18	0.428987944539397	2.62646640167546	0.394228640504547	29.5005259959683
chr7	109433781	109435445	5	3	13.89	8.57	5.32	0.710101571843079	1.70749109272164	0.302222986488262	11.9414137423611
chr7	109435445	109453946	6	3	16.67	8.57	8.1	0.478182829317541	2.11118686920326	0.406717926364721	14.2184726622909
chr7	109453946	109458574	4	1	11.11	2.86	8.25	0.357011635027557	4.17394926034984	0.385996925369264	215.088023213298
chr7	109458574	109461572	2	1	5.56	2.86	2.7	1	1.98123533145014	0.0987851618234858	121.317934765198
chr7	109461572	109461892	2	0	5.56	0	5.56	0.492957746478873	Inf	0.183355473675898	Inf
chr7	109461892	119577226	1	0	2.78	0	2.78	1	Inf	0.0249284024755085	Inf
chr7	119577226	122708624	0	0	0	0	0	1	0	0	Inf
chr7	122708624	127189299	1	0	2.78	0	2.78	1	Inf	0.0249284024755085	Inf
chr7	127189299	127586048	1	0	2.78	0	2.78	1	Inf	0.0249284024755085	Inf
chr7	127586048	131386363	1	1	2.78	2.86	-0.0800000000000001	1	0.971818977979115	0.0120435103940175	78.422351246068
chr7	131386363	133757079	1	0	2.78	0	2.78	1	Inf	0.0249284024755085	Inf
chr7	133757079	133758031	2	0	5.56	0	5.56	0.492957746478873	Inf	0.183355473675898	Inf
chr7	133758031	133759683	3	0	8.33	0	8.33	0.23943661971831	Inf	0.408425449172773	Inf
chr7	133759683	133774177	4	0	11.11	0	11.11	0.114513165952235	Inf	0.66441255324733	Inf
chr7	133774177	133776946	8	3	22.22	8.57	13.65	0.188678820790766	3.00167214810172	0.640533613740392	19.2661460674227
chr7	133776946	133778553	9	3	25	8.57	16.43	0.111330544961008	3.4947191108833	0.770520076618529	22.0769694119604
chr7	133778553	133795650	9	4	25	11.43	13.57	0.219618131122669	2.54955054812157	0.623407652734731	12.6517270597952
chr7	133795650	133795773	8	4	22.22	11.43	10.79	0.34337537245028	2.18998599614047	0.517532388588746	11.0577538993314
chr7	133795773	133802727	6	4	16.67	11.43	5.24	0.734950008542243	1.54051356893632	0.327294645527406	8.19707781308093
chr7	133802727	133816742	2	1	5.56	2.86	2.7	1	1.98123533145014	0.0987851618234858	121.317934765198
chr7	133816742	133818936	1	1	2.78	2.86	-0.0800000000000001	1	0.971818977979115	0.0120435103940175	78.422351246068
chr7	133818936	134261891	1	0	2.78	0	2.78	1	Inf	0.0249284024755085	Inf
chr7	134261891	134374024	1	0	2.78	0	2.78	1	Inf	0.0249284024755085	Inf
chr7	134374024	135167677	1	0	2.78	0	2.78	1	Inf	0.0249284024755085	Inf
chr7	135167677	140011373	0	0	0	0	0	1	0	0	Inf
chr7	140011373	140048953	0	1	0	2.86	-2.86	0.492957746478873	0	0	37.9171713058099
chr7	140048953	140146100	0	2	0	5.71	-5.71	0.23943661971831	0	0	5.15089165288386
chr7	140146100	140191547	0	1	0	2.86	-2.86	0.492957746478873	0	0	37.9171713058099
chr7	140191547	141762278	0	0	0	0	0	1	0	0	Inf
chr7	141762278	141766384	0	1	0	2.86	-2.86	0.492957746478873	0	0	37.9171713058099
chr7	141766384	141770088	1	1	2.78	2.86	-0.0800000000000001	1	0.971818977979115	0.0120435103940175	78.422351246068
chr7	141770088	141799132	2	1	5.56	2.86	2.7	1	1.98123533145014	0.0987851618234858	121.317934765198
chr7	141799132	141809609	2	0	5.56	0	5.56	0.492957746478873	Inf	0.183355473675898	Inf
chr7	141809609	141842842	1	0	2.78	0	2.78	1	Inf	0.0249284024755085	Inf
chr7	141842842	142446758	0	0	0	0	0	1	0	0	Inf
chr7	142446758	142459136	1	0	2.78	0	2.78	1	Inf	0.0249284024755085	Inf
chr7	142459136	142465957	2	0	5.56	0	5.56	0.492957746478873	Inf	0.183355473675898	Inf
chr7	142465957	142467524	3	1	8.33	2.86	5.47	0.614206981016534	3.04590627209325	0.231100354169514	166.793577353391
chr7	142467524	142474632	3	2	8.33	5.71	2.62	1	1.49154381095433	0.159897432906642	18.9412075903382
chr7	142474632	142475488	3	4	8.33	11.43	-3.1	0.710101571843079	0.708023732626289	0.0959378536038272	4.55477786002335
chr7	142475488	142486080	4	4	11.11	11.43	-0.32	1	0.969174743411851	0.164949539036862	5.69565612435485
chr7	142486080	142489788	3	4	8.33	11.43	-3.1	0.710101571843079	0.708023732626289	0.0959378536038272	4.55477786002335
chr7	142489788	142491996	2	4	5.56	11.43	-5.87	0.428987944539397	0.460828217935039	0.0390999346674532	3.47461285179933
chr7	142491996	142492573	1	4	2.78	11.43	-8.65	0.198663754101507	0.225675982703581	0.00437921880343052	2.44042306854721
chr7	142492573	142502255	1	2	2.78	5.71	-2.93	0.614206981016534	0.476293222585017	0.00777852251929019	9.55257413461097
chr7	142502255	142506407	1	0	2.78	0	2.78	1	Inf	0.0249284024755085	Inf
chr7	142506407	143885102	0	0	0	0	0	1	0	0	Inf
chr7	143885102	144096304	0	1	0	2.86	-2.86	0.492957746478873	0	0	37.9171713058099
chr7	144096304	146539334	0	0	0	0	0	1	0	0	Inf
chr7	146539334	146689043	0	1	0	2.86	-2.86	0.492957746478873	0	0	37.9171713058099
chr7	146689043	149721940	0	0	0	0	0	1	0	0	Inf
chr7	149721940	149994358	1	0	2.78	0	2.78	1	Inf	0.0249284024755085	Inf
chr7	149994358	157079551	0	0	0	0	0	1	0	0	Inf
chr7	157079551	157233577	1	0	2.78	0	2.78	1	Inf	0.0249284024755085	Inf
chr8	0	449243	14	18	38.89	51.43	-12.54	0.344216621786698	0.605369595947266	0.210591111941563	1.70526995813745
chr8	449243	548342	14	18	38.89	51.43	-12.54	0.344216621786698	0.605369595947266	0.210591111941563	1.70526995813745
chr8	548342	1129091	14	18	38.89	51.43	-12.54	0.344216621786698	0.605369595947266	0.210591111941563	1.70526995813745
chr8	1129091	1148287	14	18	38.89	51.43	-12.54	0.344216621786698	0.605369595947266	0.210591111941563	1.70526995813745
chr8	1148287	1220302	14	18	38.89	51.43	-12.54	0.344216621786698	0.605369595947266	0.210591111941563	1.70526995813745
chr8	1220302	1269074	13	18	36.11	51.43	-15.32	0.235504804162817	0.538627436323429	0.185218829787778	1.52629459846554
chr8	1269074	1339626	13	19	36.11	54.29	-18.18	0.155401359597851	0.481088917814775	0.164832657899463	1.36245617381673
chr8	1339626	1460410	13	19	36.11	54.29	-18.18	0.155401359597851	0.481088917814775	0.164832657899463	1.36245617381673
chr8	1460410	1535398	13	19	36.11	54.29	-18.18	0.155401359597851	0.481088917814775	0.164832657899463	1.36245617381673
chr8	1535398	1561788	14	19	38.89	54.29	-15.4	0.237705448244272	0.540685806328205	0.187383499340014	1.52221387386888
chr8	1561788	1613348	14	19	38.89	54.29	-15.4	0.237705448244272	0.540685806328205	0.187383499340014	1.52221387386888
chr8	1613348	1868495	14	19	38.89	54.29	-15.4	0.237705448244272	0.540685806328205	0.187383499340014	1.52221387386888
chr8	1868495	2105783	14	18	38.89	51.43	-12.54	0.344216621786698	0.605369595947266	0.210591111941563	1.70526995813745
chr8	2105783	2118730	14	18	38.89	51.43	-12.54	0.344216621786698	0.605369595947266	0.210591111941563	1.70526995813745
chr8	2118730	2127126	14	17	38.89	48.57	-9.68	0.477086621104776	0.677594516057322	0.236181343535313	1.9132364035232
chr8	2127126	2195637	14	17	38.89	48.57	-9.68	0.477086621104776	0.677594516057322	0.236181343535313	1.9132364035232
chr8	2195637	2289480	14	16	38.89	45.71	-6.82	0.634432672928816	0.758688953249395	0.264500138021193	2.15157971798048
chr8	2289480	2292029	15	16	41.67	45.71	-4.04	0.812758198329393	0.85018897760697	0.299131561809698	2.40139891871893
chr8	2292029	2586557	15	16	41.67	45.71	-4.04	0.812758198329393	0.85018897760697	0.299131561809698	2.40139891871893
chr8	2586557	2597239	15	16	41.67	45.71	-4.04	0.812758198329393	0.85018897760697	0.299131561809698	2.40139891871893
chr8	2597239	2782579	15	17	41.67	48.57	-6.9	0.636530620286469	0.759303775266459	0.267116908050401	2.13543493429676
chr8	2782579	3183624	15	16	41.67	45.71	-4.04	0.812758198329393	0.85018897760697	0.299131561809698	2.40139891871893
chr8	3183624	3230770	15	16	41.67	45.71	-4.04	0.812758198329393	0.85018897760697	0.299131561809698	2.40139891871893
chr8	3230770	3316206	15	16	41.67	45.71	-4.04	0.812758198329393	0.85018897760697	0.299131561809698	2.40139891871893
chr8	3316206	3653033	15	16	41.67	45.71	-4.04	0.812758198329393	0.85018897760697	0.299131561809698	2.40139891871893
chr8	3653033	3706714	15	16	41.67	45.71	-4.04	0.812758198329393	0.85018897760697	0.299131561809698	2.40139891871893
chr8	3706714	3710324	15	16	41.67	45.71	-4.04	0.812758198329393	0.85018897760697	0.299131561809698	2.40139891871893
chr8	3710324	3737875	15	16	41.67	45.71	-4.04	0.812758198329393	0.85018897760697	0.299131561809698	2.40139891871893
chr8	3737875	3770057	15	16	41.67	45.71	-4.04	0.812758198329393	0.85018897760697	0.299131561809698	2.40139891871893
chr8	3770057	3910320	15	16	41.67	45.71	-4.04	0.812758198329393	0.85018897760697	0.299131561809698	2.40139891871893
chr8	3910320	4053804	16	16	44.44	45.71	-1.27	1	0.950714293723076	0.336791098441784	2.67928930325796
chr8	4053804	4166026	16	16	44.44	45.71	-1.27	1	0.950714293723076	0.336791098441784	2.67928930325796
chr8	4166026	4433136	16	16	44.44	45.71	-1.27	1	0.950714293723076	0.336791098441784	2.67928930325796
chr8	4433136	4723231	15	16	41.67	45.71	-4.04	0.812758198329393	0.85018897760697	0.299131561809698	2.40139891871893
chr8	4723231	4839348	15	16	41.67	45.71	-4.04	0.812758198329393	0.85018897760697	0.299131561809698	2.40139891871893
chr8	4839348	5225223	16	16	44.44	45.71	-1.27	1	0.950714293723076	0.336791098441784	2.67928930325796
chr8	5225223	5339638	16	17	44.44	48.57	-4.13	0.813605446300753	0.849047376575128	0.30069671272501	2.38248940803454
chr8	5339638	5461052	16	17	44.44	48.57	-4.13	0.813605446300753	0.849047376575128	0.30069671272501	2.38248940803454
chr8	5461052	5482770	16	17	44.44	48.57	-4.13	0.813605446300753	0.849047376575128	0.30069671272501	2.38248940803454
chr8	5482770	5491772	15	17	41.67	48.57	-6.9	0.636530620286469	0.759303775266459	0.267116908050401	2.13543493429676
chr8	5491772	5524645	15	17	41.67	48.57	-6.9	0.636530620286469	0.759303775266459	0.267116908050401	2.13543493429676
chr8	5524645	5576490	15	17	41.67	48.57	-6.9	0.636530620286469	0.759303775266459	0.267116908050401	2.13543493429676
chr8	5576490	5884211	15	17	41.67	48.57	-6.9	0.636530620286469	0.759303775266459	0.267116908050401	2.13543493429676
chr8	5884211	5914694	16	17	44.44	48.57	-4.13	0.813605446300753	0.849047376575128	0.30069671272501	2.38248940803454
chr8	5914694	6017191	16	17	44.44	48.57	-4.13	0.813605446300753	0.849047376575128	0.30069671272501	2.38248940803454
chr8	6017191	6019926	16	17	44.44	48.57	-4.13	0.813605446300753	0.849047376575128	0.30069671272501	2.38248940803454
chr8	6019926	6060391	16	17	44.44	48.57	-4.13	0.813605446300753	0.849047376575128	0.30069671272501	2.38248940803454
chr8	6060391	6083394	16	17	44.44	48.57	-4.13	0.813605446300753	0.849047376575128	0.30069671272501	2.38248940803454
chr8	6083394	6096354	16	17	44.44	48.57	-4.13	0.813605446300753	0.849047376575128	0.30069671272501	2.38248940803454
chr8	6096354	6142430	16	17	44.44	48.57	-4.13	0.813605446300753	0.849047376575128	0.30069671272501	2.38248940803454
chr8	6142430	6209257	16	17	44.44	48.57	-4.13	0.813605446300753	0.849047376575128	0.30069671272501	2.38248940803454
chr8	6209257	6259363	15	17	41.67	48.57	-6.9	0.636530620286469	0.759303775266459	0.267116908050401	2.13543493429676
chr8	6259363	6324975	16	17	44.44	48.57	-4.13	0.813605446300753	0.849047376575128	0.30069671272501	2.38248940803454
chr8	6324975	6390916	15	17	41.67	48.57	-6.9	0.636530620286469	0.759303775266459	0.267116908050401	2.13543493429676
chr8	6390916	6622659	14	17	38.89	48.57	-9.68	0.477086621104776	0.677594516057322	0.236181343535313	1.9132364035232
chr8	6622659	6667903	14	17	38.89	48.57	-9.68	0.477086621104776	0.677594516057322	0.236181343535313	1.9132364035232
chr8	6667903	6801892	14	16	38.89	45.71	-6.82	0.634432672928816	0.758688953249395	0.264500138021193	2.15157971798048
chr8	6801892	6838819	14	16	38.89	45.71	-6.82	0.634432672928816	0.758688953249395	0.264500138021193	2.15157971798048
chr8	6838819	6911318	13	16	36.11	45.71	-9.6	0.473625930815391	0.675014992600785	0.232590581050327	1.9257511505127
chr8	6911318	7244200	14	16	38.89	45.71	-6.82	0.634432672928816	0.758688953249395	0.264500138021193	2.15157971798048
chr8	7244200	7997106	14	16	38.89	45.71	-6.82	0.634432672928816	0.758688953249395	0.264500138021193	2.15157971798048
chr8	7997106	8093979	15	16	41.67	45.71	-4.04	0.812758198329393	0.85018897760697	0.299131561809698	2.40139891871893
chr8	8093979	9310484	15	16	41.67	45.71	-4.04	0.812758198329393	0.85018897760697	0.299131561809698	2.40139891871893
chr8	9310484	9372037	15	16	41.67	45.71	-4.04	0.812758198329393	0.85018897760697	0.299131561809698	2.40139891871893
chr8	9372037	10111601	15	16	41.67	45.71	-4.04	0.812758198329393	0.85018897760697	0.299131561809698	2.40139891871893
chr8	10111601	10158699	15	15	41.67	42.86	-1.19	1	0.953006338453984	0.334837435703866	2.70927185320726
chr8	10158699	10227385	15	16	41.67	45.71	-4.04	0.812758198329393	0.85018897760697	0.299131561809698	2.40139891871893
chr8	10227385	10326563	16	16	44.44	45.71	-1.27	1	0.950714293723076	0.336791098441784	2.67928930325796
chr8	10326563	10382795	16	16	44.44	45.71	-1.27	1	0.950714293723076	0.336791098441784	2.67928930325796
chr8	10382795	11032425	16	16	44.44	45.71	-1.27	1	0.950714293723076	0.336791098441784	2.67928930325796
chr8	11032425	11839791	16	16	44.44	45.71	-1.27	1	0.950714293723076	0.336791098441784	2.67928930325796
chr8	11839791	11869508	16	16	44.44	45.71	-1.27	1	0.950714293723076	0.336791098441784	2.67928930325796
chr8	11869508	12180193	16	16	44.44	45.71	-1.27	1	0.950714293723076	0.336791098441784	2.67928930325796
chr8	12180193	12242066	16	17	44.44	48.57	-4.13	0.813605446300753	0.849047376575128	0.30069671272501	2.38248940803454
chr8	12242066	12264584	16	16	44.44	45.71	-1.27	1	0.950714293723076	0.336791098441784	2.67928930325796
chr8	12264584	12415663	16	15	44.44	42.86	1.58	1	1.06568303650506	0.376964049072245	3.02240972641465
chr8	12415663	12655214	16	16	44.44	45.71	-1.27	1	0.950714293723076	0.336791098441784	2.67928930325796
chr8	12655214	12851817	16	16	44.44	45.71	-1.27	1	0.950714293723076	0.336791098441784	2.67928930325796
chr8	12851817	12862304	16	16	44.44	45.71	-1.27	1	0.950714293723076	0.336791098441784	2.67928930325796
chr8	12862304	12866030	17	16	47.22	45.71	1.51	1	1.0615749665677	0.377911626089037	2.99034848077674
chr8	12866030	12996401	17	16	47.22	45.71	1.51	1	1.0615749665677	0.377911626089037	2.99034848077674
chr8	12996401	13176046	17	16	47.22	45.71	1.51	1	1.0615749665677	0.377911626089037	2.99034848077674
chr8	13176046	13487100	17	16	47.22	45.71	1.51	1	1.0615749665677	0.377911626089037	2.99034848077674
chr8	13487100	13613446	17	16	47.22	45.71	1.51	1	1.0615749665677	0.377911626089037	2.99034848077674
chr8	13613446	13656341	17	16	47.22	45.71	1.51	1	1.0615749665677	0.377911626089037	2.99034848077674
chr8	13656341	13681244	18	16	50	45.71	4.29	0.813605446300754	1.18462050800793	0.42299992533849	3.34058201642966
chr8	13681244	13727554	18	16	50	45.71	4.29	0.813605446300754	1.18462050800793	0.42299992533849	3.34058201642966
chr8	13727554	13739551	18	16	50	45.71	4.29	0.813605446300754	1.18462050800793	0.42299992533849	3.34058201642966
chr8	13739551	14021996	17	16	47.22	45.71	1.51	1	1.0615749665677	0.377911626089037	2.99034848077674
chr8	14021996	14132641	17	16	47.22	45.71	1.51	1	1.0615749665677	0.377911626089037	2.99034848077674
chr8	14132641	14397665	17	16	47.22	45.71	1.51	1	1.0615749665677	0.377911626089037	2.99034848077674
chr8	14397665	14487405	17	16	47.22	45.71	1.51	1	1.0615749665677	0.377911626089037	2.99034848077674
chr8	14487405	14503478	17	16	47.22	45.71	1.51	1	1.0615749665677	0.377911626089037	2.99034848077674
chr8	14503478	14896249	17	16	47.22	45.71	1.51	1	1.0615749665677	0.377911626089037	2.99034848077674
chr8	14896249	14964047	17	16	47.22	45.71	1.51	1	1.0615749665677	0.377911626089037	2.99034848077674
chr8	14964047	15610088	17	16	47.22	45.71	1.51	1	1.0615749665677	0.377911626089037	2.99034848077674
chr8	15610088	15643516	17	16	47.22	45.71	1.51	1	1.0615749665677	0.377911626089037	2.99034848077674
chr8	15643516	15677074	17	16	47.22	45.71	1.51	1	1.0615749665677	0.377911626089037	2.99034848077674
chr8	15677074	15712064	18	16	50	45.71	4.29	0.813605446300754	1.18462050800793	0.42299992533849	3.34058201642966
chr8	15712064	15714782	18	16	50	45.71	4.29	0.813605446300754	1.18462050800793	0.42299992533849	3.34058201642966
chr8	15714782	15735805	17	16	47.22	45.71	1.51	1	1.0615749665677	0.377911626089037	2.99034848077674
chr8	15735805	15744843	16	16	44.44	45.71	-1.27	1	0.950714293723076	0.336791098441784	2.67928930325796
chr8	15744843	15813827	16	16	44.44	45.71	-1.27	1	0.950714293723076	0.336791098441784	2.67928930325796
chr8	15813827	15947142	17	16	47.22	45.71	1.51	1	1.0615749665677	0.377911626089037	2.99034848077674
chr8	15947142	16024303	17	17	47.22	48.57	-1.35	1	0.94811314156017	0.33739184181953	2.65920399951762
chr8	16024303	16024574	17	16	47.22	45.71	1.51	1	1.0615749665677	0.377911626089037	2.99034848077674
chr8	16024574	16395794	17	16	47.22	45.71	1.51	1	1.0615749665677	0.377911626089037	2.99034848077674
chr8	16395794	16696034	17	16	47.22	45.71	1.51	1	1.0615749665677	0.377911626089037	2.99034848077674
chr8	16696034	17133277	17	16	47.22	45.71	1.51	1	1.0615749665677	0.377911626089037	2.99034848077674
chr8	17133277	17773337	17	16	47.22	45.71	1.51	1	1.0615749665677	0.377911626089037	2.99034848077674
chr8	17773337	17943109	17	16	47.22	45.71	1.51	1	1.0615749665677	0.377911626089037	2.99034848077674
chr8	17943109	18065940	17	16	47.22	45.71	1.51	1	1.0615749665677	0.377911626089037	2.99034848077674
chr8	18065940	18177734	17	16	47.22	45.71	1.51	1	1.0615749665677	0.377911626089037	2.99034848077674
chr8	18177734	18194456	17	15	47.22	42.86	4.36	0.812758198329393	1.19001246790147	0.423017266416839	3.37349517110751
chr8	18194456	18368519	17	15	47.22	42.86	4.36	0.812758198329393	1.19001246790147	0.423017266416839	3.37349517110751
chr8	18368519	18406269	17	16	47.22	45.71	1.51	1	1.0615749665677	0.377911626089037	2.99034848077674
chr8	18406269	18435840	16	16	44.44	45.71	-1.27	1	0.950714293723076	0.336791098441784	2.67928930325796
chr8	18435840	19266496	16	16	44.44	45.71	-1.27	1	0.950714293723076	0.336791098441784	2.67928930325796
chr8	19266496	19324918	16	16	44.44	45.71	-1.27	1	0.950714293723076	0.336791098441784	2.67928930325796
chr8	19324918	19364639	16	16	44.44	45.71	-1.27	1	0.950714293723076	0.336791098441784	2.67928930325796
chr8	19364639	19390012	16	16	44.44	45.71	-1.27	1	0.950714293723076	0.336791098441784	2.67928930325796
chr8	19390012	19883857	16	16	44.44	45.71	-1.27	1	0.950714293723076	0.336791098441784	2.67928930325796
chr8	19883857	23787060	16	16	44.44	45.71	-1.27	1	0.950714293723076	0.336791098441784	2.67928930325796
chr8	23787060	23866751	16	16	44.44	45.71	-1.27	1	0.950714293723076	0.336791098441784	2.67928930325796
chr8	23866751	24087865	16	16	44.44	45.71	-1.27	1	0.950714293723076	0.336791098441784	2.67928930325796
chr8	24087865	24889256	16	16	44.44	45.71	-1.27	1	0.950714293723076	0.336791098441784	2.67928930325796
chr8	24889256	24970510	16	17	44.44	48.57	-4.13	0.813605446300753	0.849047376575128	0.30069671272501	2.38248940803454
chr8	24970510	24973309	16	19	44.44	54.29	-9.85	0.479806886052719	0.677484008662575	0.238423021577629	1.89566403121331
chr8	24973309	24974460	19	22	52.78	62.86	-10.08	0.473625930815391	0.664337311697282	0.229693246767166	1.88543283043254
chr8	24974460	24984298	20	22	55.56	62.86	-7.3	0.631216538086547	0.741814431629258	0.25632802012652	2.1157775082654
chr8	24984298	24991116	20	21	55.56	60	-4.44	0.811320089253582	0.835482170554288	0.292014107636911	2.3699494815771
chr8	24991116	24993714	20	20	55.56	57.14	-1.58	1	0.938365316651311	0.330861825668572	2.65277286378137
chr8	24993714	25006685	20	18	55.56	51.43	4.13	0.813605446300753	1.17779057752205	0.419729043339152	3.32561001727514
chr8	25006685	25007860	18	16	50	45.71	4.29	0.813605446300754	1.18462050800793	0.42299992533849	3.34058201642966
chr8	25007860	25009122	17	15	47.22	42.86	4.36	0.812758198329393	1.19001246790147	0.423017266416839	3.37349517110751
chr8	25009122	25076105	16	15	44.44	42.86	1.58	1	1.06568303650506	0.376964049072245	3.02240972641465
chr8	25076105	25341146	15	15	41.67	42.86	-1.19	1	0.953006338453984	0.334837435703866	2.70927185320726
chr8	25341146	26714106	15	16	41.67	45.71	-4.04	0.812758198329393	0.85018897760697	0.299131561809698	2.40139891871893
chr8	26714106	26812743	15	16	41.67	45.71	-4.04	0.812758198329393	0.85018897760697	0.299131561809698	2.40139891871893
chr8	26812743	27534435	14	16	38.89	45.71	-6.82	0.634432672928816	0.758688953249395	0.264500138021193	2.15157971798048
chr8	27534435	28367257	14	16	38.89	45.71	-6.82	0.634432672928816	0.758688953249395	0.264500138021193	2.15157971798048
chr8	28367257	28565194	13	16	36.11	45.71	-9.6	0.473625930815391	0.675014992600785	0.232590581050327	1.9257511505127
chr8	28565194	28605754	13	16	36.11	45.71	-9.6	0.473625930815391	0.675014992600785	0.232590581050327	1.9257511505127
chr8	28605754	29084288	13	16	36.11	45.71	-9.6	0.473625930815391	0.675014992600785	0.232590581050327	1.9257511505127
chr8	29084288	29191005	12	16	33.33	45.71	-12.38	0.336590620144821	0.59815898738766	0.203098742749276	1.72062853300081
chr8	29191005	29230609	11	16	30.56	45.71	-15.15	0.226529214017165	0.52736745962696	0.1757796656415	1.53322341139334
chr8	29230609	29265522	12	16	33.33	45.71	-12.38	0.336590620144821	0.59815898738766	0.203098742749276	1.72062853300081
chr8	29265522	29353255	13	16	36.11	45.71	-9.6	0.473625930815391	0.675014992600785	0.232590581050327	1.9257511505127
chr8	29353255	29431890	13	16	36.11	45.71	-9.6	0.473625930815391	0.675014992600785	0.232590581050327	1.9257511505127
chr8	29431890	29868247	13	15	36.11	42.86	-6.75	0.631216538086547	0.756650869959886	0.260313627485749	2.17265025515825
chr8	29868247	29980407	14	15	38.89	42.86	-3.97	0.811320089253582	0.850456157168013	0.296074805736666	2.42746979425563
chr8	29980407	30436894	14	14	38.89	40	-1.11	1	0.955145215985069	0.33136313735434	2.75038561057248
chr8	30436894	30793114	15	14	41.67	40	1.67	1	1.07037789190088	0.374732608676248	3.06952877348761
chr8	30793114	31391416	15	15	41.67	42.86	-1.19	1	0.953006338453984	0.334837435703866	2.70927185320726
chr8	31391416	31531103	15	15	41.67	42.86	-1.19	1	0.953006338453984	0.334837435703866	2.70927185320726
chr8	31531103	31682342	15	15	41.67	42.86	-1.19	1	0.953006338453984	0.334837435703866	2.70927185320726
chr8	31682342	31758278	14	15	38.89	42.86	-3.97	0.811320089253582	0.850456157168013	0.296074805736666	2.42746979425563
chr8	31758278	32044719	14	15	38.89	42.86	-3.97	0.811320089253582	0.850456157168013	0.296074805736666	2.42746979425563
chr8	32044719	32153151	14	14	38.89	40	-1.11	1	0.955145215985069	0.33136313735434	2.75038561057248
chr8	32153151	32218068	14	14	38.89	40	-1.11	1	0.955145215985069	0.33136313735434	2.75038561057248
chr8	32218068	32260738	14	14	38.89	40	-1.11	1	0.955145215985069	0.33136313735434	2.75038561057248
chr8	32260738	32372882	13	14	36.11	40	-3.89	0.809249933493042	0.849805021212573	0.291346093971024	2.46169859562802
chr8	32372882	32714373	13	13	36.11	37.14	-1.03	1	0.957097864480524	0.326348700872968	2.8044693718886
chr8	32714373	33041828	13	13	36.11	37.14	-1.03	1	0.957097864480524	0.326348700872968	2.8044693718886
chr8	33041828	33051329	13	13	36.11	37.14	-1.03	1	0.957097864480524	0.326348700872968	2.8044693718886
chr8	33051329	33089645	13	13	36.11	37.14	-1.03	1	0.957097864480524	0.326348700872968	2.8044693718886
chr8	33089645	33091358	13	13	36.11	37.14	-1.03	1	0.957097864480524	0.326348700872968	2.8044693718886
chr8	33091358	33093909	13	14	36.11	40	-3.89	0.809249933493042	0.849805021212573	0.291346093971024	2.46169859562802
chr8	33093909	33183520	13	14	36.11	40	-3.89	0.809249933493042	0.849805021212573	0.291346093971024	2.46169859562802
chr8	33183520	33195588	13	14	36.11	40	-3.89	0.809249933493042	0.849805021212573	0.291346093971024	2.46169859562802
chr8	33195588	33316311	12	13	33.33	37.14	-3.81	0.806485439775549	0.848152370020825	0.284916956177602	2.5054516437492
chr8	33316311	33482578	12	14	33.33	40	-6.67	0.62679334813856	0.753063985969516	0.254353050596761	2.19925482654502
chr8	33482578	33537203	11	14	30.56	40	-9.44	0.462075597471319	0.663911867183284	0.220077318886776	1.95961146740497
chr8	33537203	33770981	11	14	30.56	40	-9.44	0.462075597471319	0.663911867183284	0.220077318886776	1.95961146740497
chr8	33770981	33775877	11	14	30.56	40	-9.44	0.462075597471319	0.663911867183284	0.220077318886776	1.95961146740497
chr8	33775877	33782331	11	13	30.56	37.14	-6.58	0.621033986227118	0.747733045884073	0.246520570165953	2.23230844564258
chr8	33782331	33801611	11	13	30.56	37.14	-6.58	0.621033986227118	0.747733045884073	0.246520570165953	2.23230844564258
chr8	33801611	33804156	11	12	30.56	34.29	-3.73	0.802937672838101	0.845364901421171	0.276608148785513	2.56070766242602
chr8	33804156	33850684	12	12	33.33	34.29	-0.960000000000001	1	0.958887590181343	0.319673233204925	2.87399468685885
chr8	33850684	33936134	13	12	36.11	34.29	1.82	1	1.08211220204031	0.366139352064638	3.21707398007773
chr8	33936134	33944605	13	12	36.11	34.29	1.82	1	1.08211220204031	0.366139352064638	3.21707398007773
chr8	33944605	34021258	12	12	33.33	34.29	-0.960000000000001	1	0.958887590181343	0.319673233204925	2.87399468685885
chr8	34021258	34132030	13	12	36.11	34.29	1.82	1	1.08211220204031	0.366139352064638	3.21707398007773
chr8	34132030	34149384	13	12	36.11	34.29	1.82	1	1.08211220204031	0.366139352064638	3.21707398007773
chr8	34149384	34185638	13	12	36.11	34.29	1.82	1	1.08211220204031	0.366139352064638	3.21707398007773
chr8	34185638	34252162	13	12	36.11	34.29	1.82	1	1.08211220204031	0.366139352064638	3.21707398007773
chr8	34252162	34266767	12	12	33.33	34.29	-0.960000000000001	1	0.958887590181343	0.319673233204925	2.87399468685885
chr8	34266767	34287587	12	12	33.33	34.29	-0.960000000000001	1	0.958887590181343	0.319673233204925	2.87399468685885
chr8	34287587	34321236	12	12	33.33	34.29	-0.960000000000001	1	0.958887590181343	0.319673233204925	2.87399468685885
chr8	34321236	34341527	12	12	33.33	34.29	-0.960000000000001	1	0.958887590181343	0.319673233204925	2.87399468685885
chr8	34341527	34418416	12	12	33.33	34.29	-0.960000000000001	1	0.958887590181343	0.319673233204925	2.87399468685885
chr8	34418416	34791067	12	12	33.33	34.29	-0.960000000000001	1	0.958887590181343	0.319673233204925	2.87399468685885
chr8	34791067	34843493	12	12	33.33	34.29	-0.960000000000001	1	0.958887590181343	0.319673233204925	2.87399468685885
chr8	34843493	34878505	12	12	33.33	34.29	-0.960000000000001	1	0.958887590181343	0.319673233204925	2.87399468685885
chr8	34878505	34878922	12	12	33.33	34.29	-0.960000000000001	1	0.958887590181343	0.319673233204925	2.87399468685885
chr8	34878922	34887000	12	12	33.33	34.29	-0.960000000000001	1	0.958887590181343	0.319673233204925	2.87399468685885
chr8	34887000	34932182	12	12	33.33	34.29	-0.960000000000001	1	0.958887590181343	0.319673233204925	2.87399468685885
chr8	34932182	34964911	12	13	33.33	37.14	-3.81	0.806485439775549	0.848152370020825	0.284916956177602	2.5054516437492
chr8	34964911	34967020	12	13	33.33	37.14	-3.81	0.806485439775549	0.848152370020825	0.284916956177602	2.5054516437492
chr8	34967020	34980472	12	13	33.33	37.14	-3.81	0.806485439775549	0.848152370020825	0.284916956177602	2.5054516437492
chr8	34980472	35040993	12	13	33.33	37.14	-3.81	0.806485439775549	0.848152370020825	0.284916956177602	2.5054516437492
chr8	35040993	35056398	12	13	33.33	37.14	-3.81	0.806485439775549	0.848152370020825	0.284916956177602	2.5054516437492
chr8	35056398	35076304	12	13	33.33	37.14	-3.81	0.806485439775549	0.848152370020825	0.284916956177602	2.5054516437492
chr8	35076304	35281718	11	13	30.56	37.14	-6.58	0.621033986227118	0.747733045884073	0.246520570165953	2.23230844564258
chr8	35281718	35337668	11	13	30.56	37.14	-6.58	0.621033986227118	0.747733045884073	0.246520570165953	2.23230844564258
chr8	35337668	35403788	10	13	27.78	37.14	-9.36	0.453682594545013	0.654872892378886	0.210880744705877	1.98174375609191
chr8	35403788	35428807	10	12	27.78	34.29	-6.51	0.613757838762678	0.740370450879519	0.236621030393586	2.27307287629731
chr8	35428807	35443161	10	12	27.78	34.29	-6.51	0.613757838762678	0.740370450879519	0.236621030393586	2.27307287629731
chr8	35443161	35811249	10	13	27.78	37.14	-9.36	0.453682594545013	0.654872892378886	0.210880744705877	1.98174375609191
chr8	35811249	35826878	10	13	27.78	37.14	-9.36	0.453682594545013	0.654872892378886	0.210880744705877	1.98174375609191
chr8	35826878	35906972	11	13	30.56	37.14	-6.58	0.621033986227118	0.747733045884073	0.246520570165953	2.23230844564258
chr8	35906972	35996297	11	13	30.56	37.14	-6.58	0.621033986227118	0.747733045884073	0.246520570165953	2.23230844564258
chr8	35996297	36055909	10	13	27.78	37.14	-9.36	0.453682594545013	0.654872892378886	0.210880744705877	1.98174375609191
chr8	36055909	36236820	11	13	30.56	37.14	-6.58	0.621033986227118	0.747733045884073	0.246520570165953	2.23230844564258
chr8	36236820	36334710	11	12	30.56	34.29	-3.73	0.802937672838101	0.845364901421171	0.276608148785513	2.56070766242602
chr8	36334710	36377874	10	12	27.78	34.29	-6.51	0.613757838762678	0.740370450879519	0.236621030393586	2.27307287629731
chr8	36377874	36425407	10	12	27.78	34.29	-6.51	0.613757838762678	0.740370450879519	0.236621030393586	2.27307287629731
chr8	36425407	36553820	9	12	25	34.29	-9.29	0.44324290470473	0.642968000352543	0.199452830511572	2.00804959351793
chr8	36553820	36633181	9	12	25	34.29	-9.29	0.44324290470473	0.642968000352543	0.199452830511572	2.00804959351793
chr8	36633181	36716926	9	12	25	34.29	-9.29	0.44324290470473	0.642968000352543	0.199452830511572	2.00804959351793
chr8	36716926	36750738	9	11	25	31.43	-6.43	0.604715380138393	0.730559690012627	0.22442002874763	2.32330691512606
chr8	36750738	36778062	9	11	25	31.43	-6.43	0.604715380138393	0.730559690012627	0.22442002874763	2.32330691512606
chr8	36778062	36779532	9	11	25	31.43	-6.43	0.604715380138393	0.730559690012627	0.22442002874763	2.32330691512606
chr8	36779532	36812564	9	10	25	28.57	-3.57	0.792946151501063	0.835481174356347	0.253405384304847	2.71827348623468
chr8	36812564	36876492	9	10	25	28.57	-3.57	0.792946151501063	0.835481174356347	0.253405384304847	2.71827348623468
chr8	36876492	36904725	9	10	25	28.57	-3.57	0.792946151501063	0.835481174356347	0.253405384304847	2.71827348623468
chr8	36904725	36982787	9	10	25	28.57	-3.57	0.792946151501063	0.835481174356347	0.253405384304847	2.71827348623468
chr8	36982787	37012712	9	10	25	28.57	-3.57	0.792946151501063	0.835481174356347	0.253405384304847	2.71827348623468
chr8	37012712	37125782	9	9	25	25.71	-0.710000000000001	1	0.9634604512455	0.2875221648459	3.22688255060175
chr8	37125782	37180823	9	9	25	25.71	-0.710000000000001	1	0.9634604512455	0.2875221648459	3.22688255060175
chr8	37180823	37327474	9	9	25	25.71	-0.710000000000001	1	0.9634604512455	0.2875221648459	3.22688255060175
chr8	37327474	37347490	9	8	25	22.86	2.14	1	1.12313487070713	0.328292330420456	3.90558952891993
chr8	37347490	37397896	9	7	25	20	5	0.777546082716202	1.32793707789714	0.377809554626409	4.85135331187168
chr8	37397896	37457291	8	7	22.22	20	2.22	1	1.1407096526815	0.312875909660812	4.25196001661611
chr8	37457291	37756645	8	7	22.22	20	2.22	1	1.1407096526815	0.312875909660812	4.25196001661611
chr8	37756645	38094899	7	7	19.44	20	-0.559999999999999	1	0.965982865371864	0.252463374935175	3.69539230315072
chr8	38094899	38272544	8	7	22.22	20	2.22	1	1.1407096526815	0.312875909660812	4.25196001661611
chr8	38272544	38452074	7	7	19.44	20	-0.559999999999999	1	0.965982865371864	0.252463374935175	3.69539230315072
chr8	38452074	39195404	8	7	22.22	20	2.22	1	1.1407096526815	0.312875909660812	4.25196001661611
chr8	39195404	39220198	8	8	22.22	22.86	-0.640000000000001	1	0.96476674963809	0.271670620724362	3.4247996953785
chr8	39220198	39230492	10	9	27.78	25.71	2.07	1	1.10946299292846	0.340902421822244	3.65558608156431
chr8	39230492	39233131	11	11	30.56	31.43	-0.870000000000001	1	0.960533966476021	0.311137882799415	2.96348056220144
chr8	39233131	39290423	20	20	55.56	57.14	-1.58	1	0.938365316651311	0.330861825668572	2.65277286378137
chr8	39290423	39365927	19	20	52.78	57.14	-4.36	0.812758198329393	0.840327330152644	0.296428466406164	2.36396969908695
chr8	39365927	39384412	18	19	50	54.29	-4.29	0.813605446300754	0.844152193246776	0.299349034114953	2.36406661112242
chr8	39384412	39387632	17	19	47.22	54.29	-7.07	0.637566145584798	0.756493356721348	0.267525757081804	2.11589492604925
chr8	39387632	39392117	13	15	36.11	42.86	-6.75	0.631216538086547	0.756650869959886	0.260313627485749	2.17265025515825
chr8	39392117	39408354	12	15	33.33	42.86	-9.53	0.468664307498009	0.670523685667713	0.227260718681213	1.94109400780266
chr8	39408354	39408533	12	14	33.33	40	-6.67	0.62679334813856	0.753063985969516	0.254353050596761	2.19925482654502
chr8	39408533	39425530	11	13	30.56	37.14	-6.58	0.621033986227118	0.747733045884073	0.246520570165953	2.23230844564258
chr8	39425530	39429046	10	12	27.78	34.29	-6.51	0.613757838762678	0.740370450879519	0.236621030393586	2.27307287629731
chr8	39429046	39429518	10	11	27.78	31.43	-3.65	0.798482350658788	0.841241110988939	0.266199538967166	2.63039973125867
chr8	39429518	39430293	9	11	25	31.43	-6.43	0.604715380138393	0.730559690012627	0.22442002874763	2.32330691512606
chr8	39430293	39449618	8	11	22.22	31.43	-9.21	0.430427628876662	0.627571799969493	0.185565706250378	2.0394924100547
chr8	39449618	39450796	8	9	22.22	25.71	-3.49	0.786084717925075	0.827635773228269	0.237858650538394	2.83108853898939
chr8	39450796	39567338	8	7	22.22	20	2.22	1	1.1407096526815	0.312875909660812	4.25196001661611
chr8	39567338	39728266	8	8	22.22	22.86	-0.640000000000001	1	0.96476674963809	0.271670620724362	3.4247996953785
chr8	39728266	39775806	8	7	22.22	20	2.22	1	1.1407096526815	0.312875909660812	4.25196001661611
chr8	39775806	39804254	8	8	22.22	22.86	-0.640000000000001	1	0.96476674963809	0.271670620724362	3.4247996953785
chr8	39804254	40218698	8	7	22.22	20	2.22	1	1.1407096526815	0.312875909660812	4.25196001661611
chr8	40218698	40291888	8	6	22.22	17.14	5.08	0.766806928088708	1.37469005844573	0.36418014961038	5.47523693433706
chr8	40291888	40463621	7	6	19.44	17.14	2.3	1	1.16413699583994	0.294095217073013	4.7546020430972
chr8	40463621	40740461	7	5	19.44	14.29	5.15	0.753054516155478	1.44075614958209	0.347569630820769	6.45915874166681
chr8	40740461	40787326	7	4	19.44	11.43	8.01	0.514075015660779	1.85441691917432	0.418913196819917	9.57667879720766
chr8	40787326	41000086	7	5	19.44	14.29	5.15	0.753054516155478	1.44075614958209	0.347569630820769	6.45915874166681
chr8	41000086	41189718	7	4	19.44	11.43	8.01	0.514075015660779	1.85441691917432	0.418913196819917	9.57667879720766
chr8	41189718	41211658	7	5	19.44	14.29	5.15	0.753054516155478	1.44075614958209	0.347569630820769	6.45915874166681
chr8	41211658	41611735	7	4	19.44	11.43	8.01	0.514075015660779	1.85441691917432	0.418913196819917	9.57667879720766
chr8	41611735	42360007	7	3	19.44	8.57	10.87	0.307004709834407	2.54159386659279	0.519408622309635	16.656208609525
chr8	42360007	43505560	7	4	19.44	11.43	8.01	0.514075015660779	1.85441691917432	0.418913196819917	9.57667879720766
chr8	43505560	43824061	6	4	16.67	11.43	5.24	0.734950008542243	1.54051356893632	0.327294645527406	8.19707781308093
chr8	43824061	46847522	0	0	0	0	0	1	0	0	Inf
chr8	46847522	49199652	3	1	8.33	2.86	5.47	0.614206981016534	3.04590627209325	0.231100354169514	166.793577353391
chr8	49199652	49509263	3	0	8.33	0	8.33	0.23943661971831	Inf	0.408425449172773	Inf
chr8	49509263	49577822	3	0	8.33	0	8.33	0.23943661971831	Inf	0.408425449172773	Inf
chr8	49577822	49750550	3	0	8.33	0	8.33	0.23943661971831	Inf	0.408425449172773	Inf
chr8	49750550	49968680	3	0	8.33	0	8.33	0.23943661971831	Inf	0.408425449172773	Inf
chr8	49968680	50059222	3	0	8.33	0	8.33	0.23943661971831	Inf	0.408425449172773	Inf
chr8	50059222	50067045	3	0	8.33	0	8.33	0.23943661971831	Inf	0.408425449172773	Inf
chr8	50067045	50090568	3	1	8.33	2.86	5.47	0.614206981016534	3.04590627209325	0.231100354169514	166.793577353391
chr8	50090568	50128794	3	1	8.33	2.86	5.47	0.614206981016534	3.04590627209325	0.231100354169514	166.793577353391
chr8	50128794	50133480	3	1	8.33	2.86	5.47	0.614206981016534	3.04590627209325	0.231100354169514	166.793577353391
chr8	50133480	50801662	3	2	8.33	5.71	2.62	1	1.49154381095433	0.159897432906642	18.9412075903382
chr8	50801662	50943008	3	1	8.33	2.86	5.47	0.614206981016534	3.04590627209325	0.231100354169514	166.793577353391
chr8	50943008	51013854	3	0	8.33	0	8.33	0.23943661971831	Inf	0.408425449172773	Inf
chr8	51013854	51056153	3	1	8.33	2.86	5.47	0.614206981016534	3.04590627209325	0.231100354169514	166.793577353391
chr8	51056153	51200737	3	1	8.33	2.86	5.47	0.614206981016534	3.04590627209325	0.231100354169514	166.793577353391
chr8	51200737	51328228	3	1	8.33	2.86	5.47	0.614206981016534	3.04590627209325	0.231100354169514	166.793577353391
chr8	51328228	51343594	3	1	8.33	2.86	5.47	0.614206981016534	3.04590627209325	0.231100354169514	166.793577353391
chr8	51343594	51460129	3	0	8.33	0	8.33	0.23943661971831	Inf	0.408425449172773	Inf
chr8	51460129	51815710	3	0	8.33	0	8.33	0.23943661971831	Inf	0.408425449172773	Inf
chr8	51815710	51899970	4	0	11.11	0	11.11	0.114513165952235	Inf	0.66441255324733	Inf
chr8	51899970	52026712	3	0	8.33	0	8.33	0.23943661971831	Inf	0.408425449172773	Inf
chr8	52026712	52038241	4	0	11.11	0	11.11	0.114513165952235	Inf	0.66441255324733	Inf
chr8	52038241	52148175	4	0	11.11	0	11.11	0.114513165952235	Inf	0.66441255324733	Inf
chr8	52148175	52155594	4	0	11.11	0	11.11	0.114513165952235	Inf	0.66441255324733	Inf
chr8	52155594	52674528	4	0	11.11	0	11.11	0.114513165952235	Inf	0.66441255324733	Inf
chr8	52674528	52854046	4	0	11.11	0	11.11	0.114513165952235	Inf	0.66441255324733	Inf
chr8	52854046	52893455	4	0	11.11	0	11.11	0.114513165952235	Inf	0.66441255324733	Inf
chr8	52893455	53017401	4	0	11.11	0	11.11	0.114513165952235	Inf	0.66441255324733	Inf
chr8	53017401	53411601	4	0	11.11	0	11.11	0.114513165952235	Inf	0.66441255324733	Inf
chr8	53411601	53417695	4	0	11.11	0	11.11	0.114513165952235	Inf	0.66441255324733	Inf
chr8	53417695	53734143	5	0	13.89	0	13.89	0.0538885486834048	Inf	0.942931935291643	Inf
chr8	53734143	53810350	5	0	13.89	0	13.89	0.0538885486834048	Inf	0.942931935291643	Inf
chr8	53810350	54469975	5	0	13.89	0	13.89	0.0538885486834048	Inf	0.942931935291643	Inf
chr8	54469975	54600446	4	0	11.11	0	11.11	0.114513165952235	Inf	0.66441255324733	Inf
chr8	54600446	54781370	5	0	13.89	0	13.89	0.0538885486834048	Inf	0.942931935291643	Inf
chr8	54781370	54838661	5	1	13.89	2.86	11.03	0.198663754101507	5.37040245249216	0.55675571014113	266.470934834748
chr8	54838661	54880449	5	1	13.89	2.86	11.03	0.198663754101507	5.37040245249216	0.55675571014113	266.470934834748
chr8	54880449	55001762	4	0	11.11	0	11.11	0.114513165952235	Inf	0.66441255324733	Inf
chr8	55001762	55269928	3	0	8.33	0	8.33	0.23943661971831	Inf	0.408425449172773	Inf
chr8	55269928	55398113	3	0	8.33	0	8.33	0.23943661971831	Inf	0.408425449172773	Inf
chr8	55398113	55472449	3	0	8.33	0	8.33	0.23943661971831	Inf	0.408425449172773	Inf
chr8	55472449	55892271	3	0	8.33	0	8.33	0.23943661971831	Inf	0.408425449172773	Inf
chr8	55892271	56027849	3	0	8.33	0	8.33	0.23943661971831	Inf	0.408425449172773	Inf
chr8	56027849	56537191	3	0	8.33	0	8.33	0.23943661971831	Inf	0.408425449172773	Inf
chr8	56537191	56640642	3	1	8.33	2.86	5.47	0.614206981016534	3.04590627209325	0.231100354169514	166.793577353391
chr8	56640642	56981697	3	0	8.33	0	8.33	0.23943661971831	Inf	0.408425449172773	Inf
chr8	56981697	57731687	3	1	8.33	2.86	5.47	0.614206981016534	3.04590627209325	0.231100354169514	166.793577353391
chr8	57731687	57855153	3	0	8.33	0	8.33	0.23943661971831	Inf	0.408425449172773	Inf
chr8	57855153	57978312	3	1	8.33	2.86	5.47	0.614206981016534	3.04590627209325	0.231100354169514	166.793577353391
chr8	57978312	58054850	3	0	8.33	0	8.33	0.23943661971831	Inf	0.408425449172773	Inf
chr8	58054850	58171952	3	0	8.33	0	8.33	0.23943661971831	Inf	0.408425449172773	Inf
chr8	58171952	60574525	3	0	8.33	0	8.33	0.23943661971831	Inf	0.408425449172773	Inf
chr8	60574525	66428355	2	0	5.56	0	5.56	0.492957746478873	Inf	0.183355473675898	Inf
chr8	66428355	66623241	2	1	5.56	2.86	2.7	1	1.98123533145014	0.0987851618234858	121.317934765198
chr8	66623241	73268845	2	0	5.56	0	5.56	0.492957746478873	Inf	0.183355473675898	Inf
chr8	73268845	74640450	1	0	2.78	0	2.78	1	Inf	0.0249284024755085	Inf
chr8	74640450	76574054	2	0	5.56	0	5.56	0.492957746478873	Inf	0.183355473675898	Inf
chr8	76574054	80993567	2	0	5.56	0	5.56	0.492957746478873	Inf	0.183355473675898	Inf
chr8	80993567	81089102	3	0	8.33	0	8.33	0.23943661971831	Inf	0.408425449172773	Inf
chr8	81089102	83762292	2	0	5.56	0	5.56	0.492957746478873	Inf	0.183355473675898	Inf
chr8	83762292	85468909	2	1	5.56	2.86	2.7	1	1.98123533145014	0.0987851618234858	121.317934765198
chr8	85468909	85608748	2	1	5.56	2.86	2.7	1	1.98123533145014	0.0987851618234858	121.317934765198
chr8	85608748	86123089	2	1	5.56	2.86	2.7	1	1.98123533145014	0.0987851618234858	121.317934765198
chr8	86123089	87104334	2	0	5.56	0	5.56	0.492957746478873	Inf	0.183355473675898	Inf
chr8	87104334	88279800	3	0	8.33	0	8.33	0.23943661971831	Inf	0.408425449172773	Inf
chr8	88279800	88439508	3	0	8.33	0	8.33	0.23943661971831	Inf	0.408425449172773	Inf
chr8	88439508	90598057	3	0	8.33	0	8.33	0.23943661971831	Inf	0.408425449172773	Inf
chr8	90598057	90736353	3	1	8.33	2.86	5.47	0.614206981016534	3.04590627209325	0.231100354169514	166.793577353391
chr8	90736353	90949960	3	1	8.33	2.86	5.47	0.614206981016534	3.04590627209325	0.231100354169514	166.793577353391
chr8	90949960	92976309	3	0	8.33	0	8.33	0.23943661971831	Inf	0.408425449172773	Inf
chr8	92976309	93510633	2	0	5.56	0	5.56	0.492957746478873	Inf	0.183355473675898	Inf
chr8	93510633	94357605	3	0	8.33	0	8.33	0.23943661971831	Inf	0.408425449172773	Inf
chr8	94357605	94571990	4	0	11.11	0	11.11	0.114513165952235	Inf	0.66441255324733	Inf
chr8	94571990	96145545	3	0	8.33	0	8.33	0.23943661971831	Inf	0.408425449172773	Inf
chr8	96145545	96535082	2	0	5.56	0	5.56	0.492957746478873	Inf	0.183355473675898	Inf
chr8	96535082	97201076	2	0	5.56	0	5.56	0.492957746478873	Inf	0.183355473675898	Inf
chr8	97201076	102589913	2	1	5.56	2.86	2.7	1	1.98123533145014	0.0987851618234858	121.317934765198
chr8	102589913	104866786	3	1	8.33	2.86	5.47	0.614206981016534	3.04590627209325	0.231100354169514	166.793577353391
chr8	104866786	105214534	3	0	8.33	0	8.33	0.23943661971831	Inf	0.408425449172773	Inf
chr8	105214534	106363035	3	0	8.33	0	8.33	0.23943661971831	Inf	0.408425449172773	Inf
chr8	106363035	109102793	2	0	5.56	0	5.56	0.492957746478873	Inf	0.183355473675898	Inf
chr8	109102793	109240773	2	1	5.56	2.86	2.7	1	1.98123533145014	0.0987851618234858	121.317934765198
chr8	109240773	111597105	2	0	5.56	0	5.56	0.492957746478873	Inf	0.183355473675898	Inf
chr8	111597105	113959627	1	0	2.78	0	2.78	1	Inf	0.0249284024755085	Inf
chr8	113959627	114571936	2	0	5.56	0	5.56	0.492957746478873	Inf	0.183355473675898	Inf
chr8	114571936	114758638	2	0	5.56	0	5.56	0.492957746478873	Inf	0.183355473675898	Inf
chr8	114758638	114962487	2	0	5.56	0	5.56	0.492957746478873	Inf	0.183355473675898	Inf
chr8	114962487	115119227	1	0	2.78	0	2.78	1	Inf	0.0249284024755085	Inf
chr8	115119227	115231584	2	0	5.56	0	5.56	0.492957746478873	Inf	0.183355473675898	Inf
chr8	115231584	115919203	1	0	2.78	0	2.78	1	Inf	0.0249284024755085	Inf
chr8	115919203	116064504	2	0	5.56	0	5.56	0.492957746478873	Inf	0.183355473675898	Inf
chr8	116064504	119481086	1	0	2.78	0	2.78	1	Inf	0.0249284024755085	Inf
chr8	119481086	121013814	2	0	5.56	0	5.56	0.492957746478873	Inf	0.183355473675898	Inf
chr8	121013814	125040566	1	0	2.78	0	2.78	1	Inf	0.0249284024755085	Inf
chr8	125040566	125164350	1	0	2.78	0	2.78	1	Inf	0.0249284024755085	Inf
chr8	125164350	127457081	1	0	2.78	0	2.78	1	Inf	0.0249284024755085	Inf
chr8	127457081	129995192	0	0	0	0	0	1	0	0	Inf
chr8	129995192	132146872	1	0	2.78	0	2.78	1	Inf	0.0249284024755085	Inf
chr8	132146872	137687975	2	0	5.56	0	5.56	0.492957746478873	Inf	0.183355473675898	Inf
chr8	137687975	137862306	3	0	8.33	0	8.33	0.23943661971831	Inf	0.408425449172773	Inf
chr8	137862306	140934522	2	0	5.56	0	5.56	0.492957746478873	Inf	0.183355473675898	Inf
chr8	140934522	141818851	2	1	5.56	2.86	2.7	1	1.98123533145014	0.0987851618234858	121.317934765198
chr8	141818851	142284654	3	1	8.33	2.86	5.47	0.614206981016534	3.04590627209325	0.231100354169514	166.793577353391
chr8	142284654	142657478	2	1	5.56	2.86	2.7	1	1.98123533145014	0.0987851618234858	121.317934765198
chr8	142657478	143811903	2	1	5.56	2.86	2.7	1	1.98123533145014	0.0987851618234858	121.317934765198
chr8	143811903	144671557	3	1	8.33	2.86	5.47	0.614206981016534	3.04590627209325	0.231100354169514	166.793577353391
chr8	144671557	146364022	2	1	5.56	2.86	2.7	1	1.98123533145014	0.0987851618234858	121.317934765198
chr12	0	597236	2	1	5.56	2.86	2.7	1	1.98123533145014	0.0987851618234858	121.317934765198
chr12	597236	864905	1	1	2.78	2.86	-0.0800000000000001	1	0.971818977979115	0.0120435103940175	78.422351246068
chr12	864905	867533	1	2	2.78	5.71	-2.93	0.614206981016534	0.476293222585017	0.00777852251929019	9.55257413461097
chr12	867533	879905	2	4	5.56	11.43	-5.87	0.428987944539397	0.460828217935039	0.0390999346674532	3.47461285179933
chr12	879905	889776	1	4	2.78	11.43	-8.65	0.198663754101507	0.225675982703581	0.00437921880343052	2.44042306854721
chr12	889776	892990	1	3	2.78	8.57	-5.79	0.357011635027557	0.309535223935198	0.00565262673830883	4.07954080023825
chr12	892990	1405716	0	1	0	2.86	-2.86	0.492957746478873	0	0	37.9171713058099
chr12	1405716	1547248	0	2	0	5.71	-5.71	0.23943661971831	0	0	5.15089165288386
chr12	1547248	2208359	0	1	0	2.86	-2.86	0.492957746478873	0	0	37.9171713058099
chr12	2208359	2235752	0	0	0	0	0	1	0	0	Inf
chr12	2235752	2240876	2	0	5.56	0	5.56	0.492957746478873	Inf	0.183355473675898	Inf
chr12	2240876	2269933	2	1	5.56	2.86	2.7	1	1.98123533145014	0.0987851618234858	121.317934765198
chr12	2269933	2271584	0	1	0	2.86	-2.86	0.492957746478873	0	0	37.9171713058099
chr12	2271584	3743401	0	0	0	0	0	1	0	0	Inf
chr12	3743401	3844392	1	0	2.78	0	2.78	1	Inf	0.0249284024755085	Inf
chr12	3844392	5605844	0	0	0	0	0	1	0	0	Inf
chr12	5605844	6711214	1	0	2.78	0	2.78	1	Inf	0.0249284024755085	Inf
chr12	6711214	8037962	0	0	0	0	0	1	0	0	Inf
chr12	8037962	8247384	1	0	2.78	0	2.78	1	Inf	0.0249284024755085	Inf
chr12	8247384	8602662	0	0	0	0	0	1	0	0	Inf
chr12	8602662	8622794	1	0	2.78	0	2.78	1	Inf	0.0249284024755085	Inf
chr12	8622794	8919837	1	1	2.78	2.86	-0.0800000000000001	1	0.971818977979115	0.0120435103940175	78.422351246068
chr12	8919837	9246965	2	1	5.56	2.86	2.7	1	1.98123533145014	0.0987851618234858	121.317934765198
chr12	9246965	9613462	2	2	5.56	5.71	-0.15	1	0.970989459292116	0.0667689241715733	14.12046751773
chr12	9613462	9613968	5	3	13.89	8.57	5.32	0.710101571843079	1.70749109272164	0.302222986488262	11.9414137423611
chr12	9613968	9617002	5	4	13.89	11.43	2.46	1	1.24608440479419	0.242485335615073	6.90581566413616
chr12	9617002	9618119	5	7	13.89	20	-6.11	0.541386958574459	0.649161371542554	0.144770676102969	2.69096905849812
chr12	9618119	9619443	7	14	19.44	40	-20.56	0.0720787181942102	0.367405602500243	0.105637354152768	1.17668322816389
chr12	9619443	9619901	9	15	25	42.86	-17.86	0.136757065242272	0.449651496513271	0.141798978716356	1.35725190420319
chr12	9619901	9739667	10	16	27.78	45.71	-17.93	0.143511467680875	0.461906622265126	0.150336555426189	1.361426105411
chr12	9739667	9739941	7	15	19.44	42.86	-23.42	0.0419790996233672	0.327181596086129	0.0943902391926045	1.03908945461079
chr12	9739941	9740337	7	14	19.44	40	-20.56	0.0720787181942102	0.367405602500243	0.105637354152768	1.17668322816389
chr12	9740337	9741822	7	11	19.44	31.43	-11.99	0.284772865322214	0.531446243463226	0.149429866212784	1.77584014071873
chr12	9741822	9743406	5	4	13.89	11.43	2.46	1	1.24608440479419	0.242485335615073	6.90581566413616
chr12	9743406	9744210	3	3	8.33	8.57	-0.24	1	0.970109621724799	0.120772296973932	7.79194689799502
[truncated: 3,314 more rows]
