# Supplementary material for: 1p36 deletion is a marker for tumour dissemination in microsatellite stable stage II-III colon cancer
Source: BMC Cancer. 2014 Nov 24;14:872. doi: 10.1186/1471-2407-14-872 (PMC4251789; doi:10.1186/1471-2407-14-872)
Supplement: Supplementary file 1 — Additional file 1: This file includes supplementary figures, genome-wide copy number estimates and statistics. (ZIP 5 MB) [file 12885_2014_5046_MOESM1_ESM.zip › Supplementary Data/MSS statistics Stage II-III (excl chemo)/Absolute Gain.Recurrence (SII&SIII excl MSI-H) noCyt.No recurrence (SII&SIII excl MSI-H) noCyt.txt]

Chromosome	Start (hg19)	End (hg19)	Observations in G1	Observations in G2	Frequency G1 (%)	Frequency G2 (%)	Frequency difference	Fisher's Exact test p-value	Odds Ratio	Lower 95% CI	Upper 95% CI
chr1	0	1282669	9	8	39.13	40	-0.869999999999997	1	0.965084432887667	0.239682870499008	3.91168674061098
chr1	1282669	3285435	9	7	39.13	35	4.13	1	1.18896687095492	0.291424391283176	4.99335658688033
chr1	3285435	4063538	9	7	39.13	35	4.13	1	1.18896687095492	0.291424391283176	4.99335658688033
chr1	4063538	5302242	9	7	39.13	35	4.13	1	1.18896687095492	0.291424391283176	4.99335658688033
chr1	5302242	5303408	9	8	39.13	40	-0.869999999999997	1	0.965084432887667	0.239682870499008	3.91168674061098
chr1	5303408	5390197	9	9	39.13	45	-5.87	0.76310372230841	0.790157196660434	0.197199529054295	3.13038872691604
chr1	5390197	5686610	9	7	39.13	35	4.13	1	1.18896687095492	0.291424391283176	4.99335658688033
chr1	5686610	6343989	9	7	39.13	35	4.13	1	1.18896687095492	0.291424391283176	4.99335658688033
chr1	6343989	6585804	9	7	39.13	35	4.13	1	1.18896687095492	0.291424391283176	4.99335658688033
chr1	6585804	7844010	9	7	39.13	35	4.13	1	1.18896687095492	0.291424391283176	4.99335658688033
chr1	7844010	7961250	9	7	39.13	35	4.13	1	1.18896687095492	0.291424391283176	4.99335658688033
chr1	7961250	9355434	9	7	39.13	35	4.13	1	1.18896687095492	0.291424391283176	4.99335658688033
chr1	9355434	10261223	9	8	39.13	40	-0.869999999999997	1	0.965084432887667	0.239682870499008	3.91168674061098
chr1	10261223	10889248	9	8	39.13	40	-0.869999999999997	1	0.965084432887667	0.239682870499008	3.91168674061098
chr1	10889248	11069331	9	8	39.13	40	-0.869999999999997	1	0.965084432887667	0.239682870499008	3.91168674061098
chr1	11069331	11133117	9	8	39.13	40	-0.869999999999997	1	0.965084432887667	0.239682870499008	3.91168674061098
chr1	11133117	11392161	9	9	39.13	45	-5.87	0.76310372230841	0.790157196660434	0.197199529054295	3.13038872691604
chr1	11392161	11495861	9	9	39.13	45	-5.87	0.76310372230841	0.790157196660434	0.197199529054295	3.13038872691604
chr1	11495861	12840752	9	9	39.13	45	-5.87	0.76310372230841	0.790157196660434	0.197199529054295	3.13038872691604
chr1	12840752	13489404	9	10	39.13	50	-10.87	0.547169175854985	0.649578827515288	0.161628157222878	2.54042723111903
chr1	13489404	14397977	9	9	39.13	45	-5.87	0.76310372230841	0.790157196660434	0.197199529054295	3.13038872691604
chr1	14397977	14507535	9	9	39.13	45	-5.87	0.76310372230841	0.790157196660434	0.197199529054295	3.13038872691604
chr1	14507535	14726333	9	9	39.13	45	-5.87	0.76310372230841	0.790157196660434	0.197199529054295	3.13038872691604
chr1	14726333	16829505	9	9	39.13	45	-5.87	0.76310372230841	0.790157196660434	0.197199529054295	3.13038872691604
chr1	16829505	16895445	9	9	39.13	45	-5.87	0.76310372230841	0.790157196660434	0.197199529054295	3.13038872691604
chr1	16895445	16969763	9	10	39.13	50	-10.87	0.547169175854985	0.649578827515288	0.161628157222878	2.54042723111903
chr1	16969763	17082502	9	10	39.13	50	-10.87	0.547169175854985	0.649578827515288	0.161628157222878	2.54042723111903
chr1	17082502	17303207	9	9	39.13	45	-5.87	0.76310372230841	0.790157196660434	0.197199529054295	3.13038872691604
chr1	17303207	17472295	9	9	39.13	45	-5.87	0.76310372230841	0.790157196660434	0.197199529054295	3.13038872691604
chr1	17472295	18220650	9	9	39.13	45	-5.87	0.76310372230841	0.790157196660434	0.197199529054295	3.13038872691604
chr1	18220650	18237523	9	8	39.13	40	-0.869999999999997	1	0.965084432887667	0.239682870499008	3.91168674061098
chr1	18237523	20503446	9	8	39.13	40	-0.869999999999997	1	0.965084432887667	0.239682870499008	3.91168674061098
chr1	20503446	25530550	9	8	39.13	40	-0.869999999999997	1	0.965084432887667	0.239682870499008	3.91168674061098
chr1	25530550	25552210	8	8	34.78	40	-5.22	0.761112997285792	0.804184072470031	0.194532726108249	3.29735563503997
chr1	25552210	25557631	8	6	34.78	30	4.78	1	1.23813581206076	0.28871852384684	5.54861478127389
chr1	25557631	25654244	8	5	34.78	25	9.78	0.526265995352779	1.58262211772078	0.355735294003521	7.69362391150879
chr1	25654244	25668249	9	5	39.13	25	14.13	0.352818222683555	1.89930618542063	0.43828080963143	9.12766889164287
chr1	25668249	25678369	9	6	39.13	30	9.13	0.749168647150081	1.48589527839381	0.355807444547259	6.58368086674263
chr1	25678369	26364487	9	7	39.13	35	4.13	1	1.18896687095492	0.291424391283176	4.99335658688033
chr1	26364487	26475643	9	6	39.13	30	9.13	0.749168647150081	1.48589527839381	0.355807444547259	6.58368086674263
chr1	26475643	30478884	9	5	39.13	25	14.13	0.352818222683555	1.89930618542063	0.43828080963143	9.12766889164287
chr1	30478884	30573135	9	5	39.13	25	14.13	0.352818222683555	1.89930618542063	0.43828080963143	9.12766889164287
chr1	30573135	31216359	9	5	39.13	25	14.13	0.352818222683555	1.89930618542063	0.43828080963143	9.12766889164287
chr1	31216359	31328384	9	5	39.13	25	14.13	0.352818222683555	1.89930618542063	0.43828080963143	9.12766889164287
chr1	31328384	32037644	10	5	43.48	25	18.48	0.33634204558459	2.26282352576462	0.531655821533624	10.8060068231959
chr1	32037644	32071342	10	5	43.48	25	18.48	0.33634204558459	2.26282352576462	0.531655821533624	10.8060068231959
chr1	32071342	32140604	10	5	43.48	25	18.48	0.33634204558459	2.26282352576462	0.531655821533624	10.8060068231959
chr1	32140604	34255575	10	5	43.48	25	18.48	0.33634204558459	2.26282352576462	0.531655821533624	10.8060068231959
chr1	34255575	34257064	11	5	47.83	25	22.83	0.205700715975257	2.68469211482784	0.638064676934551	12.791450698681
chr1	34257064	34267728	11	5	47.83	25	22.83	0.205700715975257	2.68469211482784	0.638064676934551	12.791450698681
chr1	34267728	34312268	11	5	47.83	25	22.83	0.205700715975257	2.68469211482784	0.638064676934551	12.791450698681
chr1	34312268	34343590	11	5	47.83	25	22.83	0.205700715975257	2.68469211482784	0.638064676934551	12.791450698681
chr1	34343590	34681820	11	5	47.83	25	22.83	0.205700715975257	2.68469211482784	0.638064676934551	12.791450698681
chr1	34681820	34785773	11	5	47.83	25	22.83	0.205700715975257	2.68469211482784	0.638064676934551	12.791450698681
chr1	34785773	35048145	11	5	47.83	25	22.83	0.205700715975257	2.68469211482784	0.638064676934551	12.791450698681
chr1	35048145	35116045	10	5	43.48	25	18.48	0.33634204558459	2.26282352576462	0.531655821533624	10.8060068231959
chr1	35116045	36789079	11	5	47.83	25	22.83	0.205700715975257	2.68469211482784	0.638064676934551	12.791450698681
chr1	36789079	37707941	11	6	47.83	30	17.83	0.349475300942142	2.10089617964549	0.518169479012859	9.23599710425823
chr1	37707941	37794971	11	6	47.83	30	17.83	0.349475300942142	2.10089617964549	0.518169479012859	9.23599710425823
chr1	37794971	38880351	11	6	47.83	30	17.83	0.349475300942142	2.10089617964549	0.518169479012859	9.23599710425823
chr1	38880351	39067670	11	6	47.83	30	17.83	0.349475300942142	2.10089617964549	0.518169479012859	9.23599710425823
chr1	39067670	39276073	11	7	47.83	35	12.83	0.537488219744991	1.68125222569351	0.424420309594086	7.01028170470143
chr1	39276073	39582716	11	7	47.83	35	12.83	0.537488219744991	1.68125222569351	0.424420309594086	7.01028170470143
chr1	39582716	39787718	11	7	47.83	35	12.83	0.537488219744991	1.68125222569351	0.424420309594086	7.01028170470143
chr1	39787718	42404443	11	6	47.83	30	17.83	0.349475300942142	2.10089617964549	0.518169479012859	9.23599710425823
chr1	42404443	42551075	11	6	47.83	30	17.83	0.349475300942142	2.10089617964549	0.518169479012859	9.23599710425823
chr1	42551075	43105494	11	6	47.83	30	17.83	0.349475300942142	2.10089617964549	0.518169479012859	9.23599710425823
chr1	43105494	43336502	11	7	47.83	35	12.83	0.537488219744991	1.68125222569351	0.424420309594086	7.01028170470143
chr1	43336502	43516289	10	7	43.48	35	8.48	0.755583205556296	1.41672878344191	0.353562213973755	5.91456717615402
chr1	43516289	43527640	10	6	43.48	30	13.48	0.528198169639438	1.77052085138359	0.431694509717045	7.79504686446568
chr1	43527640	43613782	10	6	43.48	30	13.48	0.528198169639438	1.77052085138359	0.431694509717045	7.79504686446568
chr1	43613782	44210080	10	7	43.48	35	8.48	0.755583205556296	1.41672878344191	0.353562213973755	5.91456717615402
chr1	44210080	45064782	10	7	43.48	35	8.48	0.755583205556296	1.41672878344191	0.353562213973755	5.91456717615402
chr1	45064782	45990640	10	7	43.48	35	8.48	0.755583205556296	1.41672878344191	0.353562213973755	5.91456717615402
chr1	45990640	46035615	10	7	43.48	35	8.48	0.755583205556296	1.41672878344191	0.353562213973755	5.91456717615402
chr1	46035615	46040356	10	7	43.48	35	8.48	0.755583205556296	1.41672878344191	0.353562213973755	5.91456717615402
chr1	46040356	46244471	10	7	43.48	35	8.48	0.755583205556296	1.41672878344191	0.353562213973755	5.91456717615402
chr1	46244471	46254038	10	7	43.48	35	8.48	0.755583205556296	1.41672878344191	0.353562213973755	5.91456717615402
chr1	46254038	46865174	10	7	43.48	35	8.48	0.755583205556296	1.41672878344191	0.353562213973755	5.91456717615402
chr1	46865174	46977303	10	7	43.48	35	8.48	0.755583205556296	1.41672878344191	0.353562213973755	5.91456717615402
chr1	46977303	47097611	10	7	43.48	35	8.48	0.755583205556296	1.41672878344191	0.353562213973755	5.91456717615402
chr1	47097611	47221072	10	7	43.48	35	8.48	0.755583205556296	1.41672878344191	0.353562213973755	5.91456717615402
chr1	47221072	47261654	10	7	43.48	35	8.48	0.755583205556296	1.41672878344191	0.353562213973755	5.91456717615402
chr1	47261654	47467109	10	7	43.48	35	8.48	0.755583205556296	1.41672878344191	0.353562213973755	5.91456717615402
chr1	47467109	47662931	10	7	43.48	35	8.48	0.755583205556296	1.41672878344191	0.353562213973755	5.91456717615402
chr1	47662931	48047691	10	7	43.48	35	8.48	0.755583205556296	1.41672878344191	0.353562213973755	5.91456717615402
chr1	48047691	48484330	10	7	43.48	35	8.48	0.755583205556296	1.41672878344191	0.353562213973755	5.91456717615402
chr1	48484330	48485928	10	7	43.48	35	8.48	0.755583205556296	1.41672878344191	0.353562213973755	5.91456717615402
chr1	48485928	48556506	10	7	43.48	35	8.48	0.755583205556296	1.41672878344191	0.353562213973755	5.91456717615402
chr1	48556506	48594956	10	7	43.48	35	8.48	0.755583205556296	1.41672878344191	0.353562213973755	5.91456717615402
chr1	48594956	49021323	10	7	43.48	35	8.48	0.755583205556296	1.41672878344191	0.353562213973755	5.91456717615402
chr1	49021323	49072592	10	7	43.48	35	8.48	0.755583205556296	1.41672878344191	0.353562213973755	5.91456717615402
chr1	49072592	49124871	10	7	43.48	35	8.48	0.755583205556296	1.41672878344191	0.353562213973755	5.91456717615402
chr1	49124871	50238748	10	7	43.48	35	8.48	0.755583205556296	1.41672878344191	0.353562213973755	5.91456717615402
chr1	50238748	50387962	10	6	43.48	30	13.48	0.528198169639438	1.77052085138359	0.431694509717045	7.79504686446568
chr1	50387962	50792976	10	7	43.48	35	8.48	0.755583205556296	1.41672878344191	0.353562213973755	5.91456717615402
chr1	50792976	51000765	10	7	43.48	35	8.48	0.755583205556296	1.41672878344191	0.353562213973755	5.91456717615402
chr1	51000765	53631828	9	6	39.13	30	9.13	0.749168647150081	1.48589527839381	0.355807444547259	6.58368086674263
chr1	53631828	53762856	9	6	39.13	30	9.13	0.749168647150081	1.48589527839381	0.355807444547259	6.58368086674263
chr1	53762856	54042997	9	6	39.13	30	9.13	0.749168647150081	1.48589527839381	0.355807444547259	6.58368086674263
chr1	54042997	54050946	9	6	39.13	30	9.13	0.749168647150081	1.48589527839381	0.355807444547259	6.58368086674263
chr1	54050946	54125921	9	6	39.13	30	9.13	0.749168647150081	1.48589527839381	0.355807444547259	6.58368086674263
chr1	54125921	54177799	9	6	39.13	30	9.13	0.749168647150081	1.48589527839381	0.355807444547259	6.58368086674263
chr1	54177799	54557682	9	6	39.13	30	9.13	0.749168647150081	1.48589527839381	0.355807444547259	6.58368086674263
chr1	54557682	55307643	9	6	39.13	30	9.13	0.749168647150081	1.48589527839381	0.355807444547259	6.58368086674263
chr1	55307643	55335478	9	6	39.13	30	9.13	0.749168647150081	1.48589527839381	0.355807444547259	6.58368086674263
chr1	55335478	55383053	9	6	39.13	30	9.13	0.749168647150081	1.48589527839381	0.355807444547259	6.58368086674263
chr1	55383053	55453248	9	6	39.13	30	9.13	0.749168647150081	1.48589527839381	0.355807444547259	6.58368086674263
chr1	55453248	55477275	9	6	39.13	30	9.13	0.749168647150081	1.48589527839381	0.355807444547259	6.58368086674263
chr1	55477275	55784962	9	6	39.13	30	9.13	0.749168647150081	1.48589527839381	0.355807444547259	6.58368086674263
chr1	55784962	56231226	8	6	34.78	30	4.78	1	1.23813581206076	0.28871852384684	5.54861478127389
chr1	56231226	56433649	8	6	34.78	30	4.78	1	1.23813581206076	0.28871852384684	5.54861478127389
chr1	56433649	56644701	8	6	34.78	30	4.78	1	1.23813581206076	0.28871852384684	5.54861478127389
chr1	56644701	58084531	8	6	34.78	30	4.78	1	1.23813581206076	0.28871852384684	5.54861478127389
chr1	58084531	58317599	8	6	34.78	30	4.78	1	1.23813581206076	0.28871852384684	5.54861478127389
chr1	58317599	58414833	8	6	34.78	30	4.78	1	1.23813581206076	0.28871852384684	5.54861478127389
chr1	58414833	59416988	8	6	34.78	30	4.78	1	1.23813581206076	0.28871852384684	5.54861478127389
chr1	59416988	59487575	8	6	34.78	30	4.78	1	1.23813581206076	0.28871852384684	5.54861478127389
chr1	59487575	61999731	8	6	34.78	30	4.78	1	1.23813581206076	0.28871852384684	5.54861478127389
chr1	61999731	62680136	8	6	34.78	30	4.78	1	1.23813581206076	0.28871852384684	5.54861478127389
chr1	62680136	62716300	9	6	39.13	30	9.13	0.749168647150081	1.48589527839381	0.355807444547259	6.58368086674263
chr1	62716300	62765525	9	6	39.13	30	9.13	0.749168647150081	1.48589527839381	0.355807444547259	6.58368086674263
chr1	62765525	62789726	8	6	34.78	30	4.78	1	1.23813581206076	0.28871852384684	5.54861478127389
chr1	62789726	62935235	8	6	34.78	30	4.78	1	1.23813581206076	0.28871852384684	5.54861478127389
chr1	62935235	63401636	8	6	34.78	30	4.78	1	1.23813581206076	0.28871852384684	5.54861478127389
chr1	63401636	63495836	8	6	34.78	30	4.78	1	1.23813581206076	0.28871852384684	5.54861478127389
chr1	63495836	64097204	8	6	34.78	30	4.78	1	1.23813581206076	0.28871852384684	5.54861478127389
chr1	64097204	64172431	8	6	34.78	30	4.78	1	1.23813581206076	0.28871852384684	5.54861478127389
chr1	64172431	64552569	8	6	34.78	30	4.78	1	1.23813581206076	0.28871852384684	5.54861478127389
chr1	64552569	64554974	8	6	34.78	30	4.78	1	1.23813581206076	0.28871852384684	5.54861478127389
chr1	64554974	64656045	9	6	39.13	30	9.13	0.749168647150081	1.48589527839381	0.355807444547259	6.58368086674263
chr1	64656045	64692395	9	6	39.13	30	9.13	0.749168647150081	1.48589527839381	0.355807444547259	6.58368086674263
chr1	64692395	64956148	8	6	34.78	30	4.78	1	1.23813581206076	0.28871852384684	5.54861478127389
chr1	64956148	65103454	8	6	34.78	30	4.78	1	1.23813581206076	0.28871852384684	5.54861478127389
chr1	65103454	65173281	8	6	34.78	30	4.78	1	1.23813581206076	0.28871852384684	5.54861478127389
chr1	65173281	65696242	8	6	34.78	30	4.78	1	1.23813581206076	0.28871852384684	5.54861478127389
chr1	65696242	65828490	8	6	34.78	30	4.78	1	1.23813581206076	0.28871852384684	5.54861478127389
chr1	65828490	66173538	8	6	34.78	30	4.78	1	1.23813581206076	0.28871852384684	5.54861478127389
chr1	66173538	66369389	8	6	34.78	30	4.78	1	1.23813581206076	0.28871852384684	5.54861478127389
chr1	66369389	68654002	8	6	34.78	30	4.78	1	1.23813581206076	0.28871852384684	5.54861478127389
chr1	68654002	70521784	8	6	34.78	30	4.78	1	1.23813581206076	0.28871852384684	5.54861478127389
chr1	70521784	70992124	8	5	34.78	25	9.78	0.526265995352779	1.58262211772078	0.355735294003521	7.69362391150879
chr1	70992124	71049650	8	5	34.78	25	9.78	0.526265995352779	1.58262211772078	0.355735294003521	7.69362391150879
chr1	71049650	72740403	8	5	34.78	25	9.78	0.526265995352779	1.58262211772078	0.355735294003521	7.69362391150879
chr1	72740403	72746574	9	5	39.13	25	14.13	0.352818222683555	1.89930618542063	0.43828080963143	9.12766889164287
chr1	72746574	72748221	11	5	47.83	25	22.83	0.205700715975257	2.68469211482784	0.638064676934551	12.791450698681
chr1	72748221	72765894	11	6	47.83	30	17.83	0.349475300942142	2.10089617964549	0.518169479012859	9.23599710425823
chr1	72765894	72767022	16	14	69.57	70	-0.430000000000007	1	0.980057718806588	0.214785158063244	4.36537863087589
chr1	72767022	72768458	17	14	73.91	70	3.91	1	1.20878917044508	0.258010094268957	5.68603009934002
chr1	72768458	72768926	18	15	78.26	75	3.26000000000001	1	1.19489963866186	0.226759756594284	6.31393791818761
chr1	72768926	72811532	19	16	82.61	80	2.61	1	1.18274308114995	0.187591053196666	7.46946503325358
chr1	72811532	72814597	18	16	78.26	80	-1.73999999999999	1	0.902203415545892	0.150973594473595	5.03133510348311
chr1	72814597	72816882	10	7	43.48	35	8.48	0.755583205556296	1.41672878344191	0.353562213973755	5.91456717615402
chr1	72816882	72817810	9	7	39.13	35	4.13	1	1.18896687095492	0.291424391283176	4.99335658688033
chr1	72817810	72818695	9	6	39.13	30	9.13	0.749168647150081	1.48589527839381	0.355807444547259	6.58368086674263
chr1	72818695	72825407	8	5	34.78	25	9.78	0.526265995352779	1.58262211772078	0.355735294003521	7.69362391150879
chr1	72825407	72842761	8	5	34.78	25	9.78	0.526265995352779	1.58262211772078	0.355735294003521	7.69362391150879
chr1	72842761	72871533	8	5	34.78	25	9.78	0.526265995352779	1.58262211772078	0.355735294003521	7.69362391150879
chr1	72871533	73528180	8	5	34.78	25	9.78	0.526265995352779	1.58262211772078	0.355735294003521	7.69362391150879
chr1	73528180	73670066	8	5	34.78	25	9.78	0.526265995352779	1.58262211772078	0.355735294003521	7.69362391150879
chr1	73670066	74238922	8	5	34.78	25	9.78	0.526265995352779	1.58262211772078	0.355735294003521	7.69362391150879
chr1	74238922	75009614	8	5	34.78	25	9.78	0.526265995352779	1.58262211772078	0.355735294003521	7.69362391150879
chr1	75009614	76401912	8	5	34.78	25	9.78	0.526265995352779	1.58262211772078	0.355735294003521	7.69362391150879
chr1	76401912	76926508	8	5	34.78	25	9.78	0.526265995352779	1.58262211772078	0.355735294003521	7.69362391150879
chr1	76926508	77037594	8	5	34.78	25	9.78	0.526265995352779	1.58262211772078	0.355735294003521	7.69362391150879
chr1	77037594	77053467	9	5	39.13	25	14.13	0.352818222683555	1.89930618542063	0.43828080963143	9.12766889164287
chr1	77053467	77112748	9	5	39.13	25	14.13	0.352818222683555	1.89930618542063	0.43828080963143	9.12766889164287
chr1	77112748	78665101	8	5	34.78	25	9.78	0.526265995352779	1.58262211772078	0.355735294003521	7.69362391150879
chr1	78665101	78741270	8	5	34.78	25	9.78	0.526265995352779	1.58262211772078	0.355735294003521	7.69362391150879
chr1	78741270	78928176	8	5	34.78	25	9.78	0.526265995352779	1.58262211772078	0.355735294003521	7.69362391150879
chr1	78928176	79281513	8	6	34.78	30	4.78	1	1.23813581206076	0.28871852384684	5.54861478127389
chr1	79281513	79359932	8	6	34.78	30	4.78	1	1.23813581206076	0.28871852384684	5.54861478127389
chr1	79359932	79490331	8	6	34.78	30	4.78	1	1.23813581206076	0.28871852384684	5.54861478127389
chr1	79490331	79990906	8	6	34.78	30	4.78	1	1.23813581206076	0.28871852384684	5.54861478127389
chr1	79990906	80339867	8	6	34.78	30	4.78	1	1.23813581206076	0.28871852384684	5.54861478127389
chr1	80339867	81145098	8	6	34.78	30	4.78	1	1.23813581206076	0.28871852384684	5.54861478127389
chr1	81145098	81279921	8	6	34.78	30	4.78	1	1.23813581206076	0.28871852384684	5.54861478127389
chr1	81279921	81966612	8	6	34.78	30	4.78	1	1.23813581206076	0.28871852384684	5.54861478127389
chr1	81966612	82020254	8	6	34.78	30	4.78	1	1.23813581206076	0.28871852384684	5.54861478127389
chr1	82020254	82121600	8	6	34.78	30	4.78	1	1.23813581206076	0.28871852384684	5.54861478127389
chr1	82121600	83092244	8	6	34.78	30	4.78	1	1.23813581206076	0.28871852384684	5.54861478127389
chr1	83092244	83095702	8	5	34.78	25	9.78	0.526265995352779	1.58262211772078	0.355735294003521	7.69362391150879
chr1	83095702	83108932	8	5	34.78	25	9.78	0.526265995352779	1.58262211772078	0.355735294003521	7.69362391150879
chr1	83108932	83135595	8	5	34.78	25	9.78	0.526265995352779	1.58262211772078	0.355735294003521	7.69362391150879
chr1	83135595	83216565	8	5	34.78	25	9.78	0.526265995352779	1.58262211772078	0.355735294003521	7.69362391150879
chr1	83216565	83218655	8	5	34.78	25	9.78	0.526265995352779	1.58262211772078	0.355735294003521	7.69362391150879
chr1	83218655	83219296	8	5	34.78	25	9.78	0.526265995352779	1.58262211772078	0.355735294003521	7.69362391150879
chr1	83219296	83240981	8	5	34.78	25	9.78	0.526265995352779	1.58262211772078	0.355735294003521	7.69362391150879
chr1	83240981	83242519	8	6	34.78	30	4.78	1	1.23813581206076	0.28871852384684	5.54861478127389
chr1	83242519	84745653	8	6	34.78	30	4.78	1	1.23813581206076	0.28871852384684	5.54861478127389
chr1	84745653	85695634	8	6	34.78	30	4.78	1	1.23813581206076	0.28871852384684	5.54861478127389
chr1	85695634	87856597	9	6	39.13	30	9.13	0.749168647150081	1.48589527839381	0.355807444547259	6.58368086674263
chr1	87856597	87997159	9	6	39.13	30	9.13	0.749168647150081	1.48589527839381	0.355807444547259	6.58368086674263
chr1	87997159	88312063	9	6	39.13	30	9.13	0.749168647150081	1.48589527839381	0.355807444547259	6.58368086674263
chr1	88312063	88335492	9	6	39.13	30	9.13	0.749168647150081	1.48589527839381	0.355807444547259	6.58368086674263
chr1	88335492	88980240	9	6	39.13	30	9.13	0.749168647150081	1.48589527839381	0.355807444547259	6.58368086674263
chr1	88980240	89401974	9	6	39.13	30	9.13	0.749168647150081	1.48589527839381	0.355807444547259	6.58368086674263
chr1	89401974	96120135	8	6	34.78	30	4.78	1	1.23813581206076	0.28871852384684	5.54861478127389
chr1	96120135	96273355	8	6	34.78	30	4.78	1	1.23813581206076	0.28871852384684	5.54861478127389
chr1	96273355	97099854	8	5	34.78	25	9.78	0.526265995352779	1.58262211772078	0.355735294003521	7.69362391150879
chr1	97099854	97290799	8	6	34.78	30	4.78	1	1.23813581206076	0.28871852384684	5.54861478127389
chr1	97290799	106007458	8	5	34.78	25	9.78	0.526265995352779	1.58262211772078	0.355735294003521	7.69362391150879
chr1	106007458	106016291	7	5	30.43	25	5.43	0.744912459036112	1.30424444877998	0.282346780576134	6.452427815901
chr1	106016291	106050750	7	6	30.43	30	0.43	1	1.02034806808899	0.229075203907194	4.65581518302837
chr1	106050750	106124746	8	6	34.78	30	4.78	1	1.23813581206076	0.28871852384684	5.54861478127389
chr1	106124746	107696075	8	5	34.78	25	9.78	0.526265995352779	1.58262211772078	0.355735294003521	7.69362391150879
chr1	107696075	108433396	8	5	34.78	25	9.78	0.526265995352779	1.58262211772078	0.355735294003521	7.69362391150879
chr1	108433396	108582695	8	5	34.78	25	9.78	0.526265995352779	1.58262211772078	0.355735294003521	7.69362391150879
chr1	108582695	108718482	8	5	34.78	25	9.78	0.526265995352779	1.58262211772078	0.355735294003521	7.69362391150879
chr1	108718482	109379710	7	5	30.43	25	5.43	0.744912459036112	1.30424444877998	0.282346780576134	6.452427815901
chr1	109379710	110219553	7	5	30.43	25	5.43	0.744912459036112	1.30424444877998	0.282346780576134	6.452427815901
chr1	110219553	110220332	7	5	30.43	25	5.43	0.744912459036112	1.30424444877998	0.282346780576134	6.452427815901
chr1	110220332	110250866	8	5	34.78	25	9.78	0.526265995352779	1.58262211772078	0.355735294003521	7.69362391150879
chr1	110250866	110251150	8	5	34.78	25	9.78	0.526265995352779	1.58262211772078	0.355735294003521	7.69362391150879
chr1	110251150	110690150	7	5	30.43	25	5.43	0.744912459036112	1.30424444877998	0.282346780576134	6.452427815901
chr1	110690150	110823624	8	5	34.78	25	9.78	0.526265995352779	1.58262211772078	0.355735294003521	7.69362391150879
chr1	110823624	111017136	7	5	30.43	25	5.43	0.744912459036112	1.30424444877998	0.282346780576134	6.452427815901
chr1	111017136	111187704	6	5	26.09	25	1.09	1	1.05744522380795	0.216861803076709	5.36718046511847
chr1	111187704	111370452	6	6	26.09	30	-3.91	1	0.827274122278739	0.175869628287066	3.87581735060944
chr1	111370452	111393615	6	5	26.09	25	1.09	1	1.05744522380795	0.216861803076709	5.36718046511847
chr1	111393615	112597540	6	6	26.09	30	-3.91	1	0.827274122278739	0.175869628287066	3.87581735060944
chr1	112597540	112669058	6	5	26.09	25	1.09	1	1.05744522380795	0.216861803076709	5.36718046511847
chr1	112669058	112696026	5	5	21.74	25	-3.26	1	0.836890369403644	0.158379764412864	4.40995357826738
chr1	112696026	112706202	6	4	26.09	20	6.09	0.727906622971853	1.40054755801372	0.271745263966033	8.0778157395204
chr1	112706202	112706216	6	4	26.09	20	6.09	0.727906622971853	1.40054755801372	0.271745263966033	8.0778157395204
chr1	112706216	112750269	7	4	30.43	20	10.43	0.501162142115063	1.72750700542834	0.353469679028472	9.71939638654721
chr1	112750269	112772487	7	4	30.43	20	10.43	0.501162142115063	1.72750700542834	0.353469679028472	9.71939638654721
chr1	112772487	112795990	7	5	30.43	25	5.43	0.744912459036112	1.30424444877998	0.282346780576134	6.452427815901
chr1	112795990	113064119	7	6	30.43	30	0.43	1	1.02034806808899	0.229075203907194	4.65581518302837
chr1	113064119	113250661	7	6	30.43	30	0.43	1	1.02034806808899	0.229075203907194	4.65581518302837
chr1	113250661	113615452	7	6	30.43	30	0.43	1	1.02034806808899	0.229075203907194	4.65581518302837
chr1	113615452	113767207	7	6	30.43	30	0.43	1	1.02034806808899	0.229075203907194	4.65581518302837
chr1	113767207	114515960	7	6	30.43	30	0.43	1	1.02034806808899	0.229075203907194	4.65581518302837
chr1	114515960	114606743	8	6	34.78	30	4.78	1	1.23813581206076	0.28871852384684	5.54861478127389
chr1	114606743	114671833	8	6	34.78	30	4.78	1	1.23813581206076	0.28871852384684	5.54861478127389
chr1	114671833	114711158	8	6	34.78	30	4.78	1	1.23813581206076	0.28871852384684	5.54861478127389
chr1	114711158	114735010	8	6	34.78	30	4.78	1	1.23813581206076	0.28871852384684	5.54861478127389
chr1	114735010	114818921	8	6	34.78	30	4.78	1	1.23813581206076	0.28871852384684	5.54861478127389
chr1	114818921	114819015	8	6	34.78	30	4.78	1	1.23813581206076	0.28871852384684	5.54861478127389
chr1	114819015	114868872	8	6	34.78	30	4.78	1	1.23813581206076	0.28871852384684	5.54861478127389
chr1	114868872	115231162	8	6	34.78	30	4.78	1	1.23813581206076	0.28871852384684	5.54861478127389
chr1	115231162	115651005	8	6	34.78	30	4.78	1	1.23813581206076	0.28871852384684	5.54861478127389
chr1	115651005	116203773	8	6	34.78	30	4.78	1	1.23813581206076	0.28871852384684	5.54861478127389
chr1	116203773	116795024	8	6	34.78	30	4.78	1	1.23813581206076	0.28871852384684	5.54861478127389
chr1	116795024	116800108	8	6	34.78	30	4.78	1	1.23813581206076	0.28871852384684	5.54861478127389
chr1	116800108	116838485	8	6	34.78	30	4.78	1	1.23813581206076	0.28871852384684	5.54861478127389
chr1	116838485	116869450	8	6	34.78	30	4.78	1	1.23813581206076	0.28871852384684	5.54861478127389
chr1	116869450	117297853	8	6	34.78	30	4.78	1	1.23813581206076	0.28871852384684	5.54861478127389
chr1	117297853	117376601	8	6	34.78	30	4.78	1	1.23813581206076	0.28871852384684	5.54861478127389
chr1	117376601	117425042	8	6	34.78	30	4.78	1	1.23813581206076	0.28871852384684	5.54861478127389
chr1	117425042	117706149	8	7	34.78	35	-0.219999999999999	1	0.990695411514737	0.236477297911513	4.20901350917765
chr1	117706149	117773722	8	7	34.78	35	-0.219999999999999	1	0.990695411514737	0.236477297911513	4.20901350917765
chr1	117773722	118225087	8	7	34.78	35	-0.219999999999999	1	0.990695411514737	0.236477297911513	4.20901350917765
chr1	118225087	118298727	8	7	34.78	35	-0.219999999999999	1	0.990695411514737	0.236477297911513	4.20901350917765
chr1	118298727	118379578	9	7	39.13	35	4.13	1	1.18896687095492	0.291424391283176	4.99335658688033
chr1	118379578	118795987	9	7	39.13	35	4.13	1	1.18896687095492	0.291424391283176	4.99335658688033
chr1	118795987	118798327	9	7	39.13	35	4.13	1	1.18896687095492	0.291424391283176	4.99335658688033
chr1	118798327	118912392	9	7	39.13	35	4.13	1	1.18896687095492	0.291424391283176	4.99335658688033
chr1	118912392	119540200	9	7	39.13	35	4.13	1	1.18896687095492	0.291424391283176	4.99335658688033
chr1	119540200	119841119	9	8	39.13	40	-0.869999999999997	1	0.965084432887667	0.239682870499008	3.91168674061098
chr1	119841119	119906116	10	8	43.48	40	3.48	1	1.15001042819649	0.29079124634426	4.63402334751994
chr1	119906116	119989813	9	8	39.13	40	-0.869999999999997	1	0.965084432887667	0.239682870499008	3.91168674061098
chr1	119989813	120107863	9	8	39.13	40	-0.869999999999997	1	0.965084432887667	0.239682870499008	3.91168674061098
chr1	120107863	120156630	9	8	39.13	40	-0.869999999999997	1	0.965084432887667	0.239682870499008	3.91168674061098
chr1	120156630	121482991	9	8	39.13	40	-0.869999999999997	1	0.965084432887667	0.239682870499008	3.91168674061098
chr1	121482991	142702814	0	0	0	0	0	1	0	0	Inf
chr1	142702814	145676238	12	10	52.17	50	2.17	1	1.08870219032816	0.279948021339887	4.2552935653592
chr1	145676238	146855009	12	10	52.17	50	2.17	1	1.08870219032816	0.279948021339887	4.2552935653592
chr1	146855009	146902173	12	10	52.17	50	2.17	1	1.08870219032816	0.279948021339887	4.2552935653592
chr1	146902173	146968167	13	10	56.52	50	6.52	0.763582300647181	1.29204881977522	0.332180516960037	5.10379666239499
chr1	146968167	146969670	13	10	56.52	50	6.52	0.763582300647181	1.29204881977522	0.332180516960037	5.10379666239499
chr1	146969670	146978174	12	10	52.17	50	2.17	1	1.08870219032816	0.279948021339887	4.2552935653592
chr1	146978174	146979012	12	10	52.17	50	2.17	1	1.08870219032816	0.279948021339887	4.2552935653592
chr1	146979012	147073946	12	10	52.17	50	2.17	1	1.08870219032816	0.279948021339887	4.2552935653592
chr1	147073946	147149426	12	10	52.17	50	2.17	1	1.08870219032816	0.279948021339887	4.2552935653592
chr1	147149426	147244350	12	10	52.17	50	2.17	1	1.08870219032816	0.279948021339887	4.2552935653592
chr1	147244350	148916125	12	10	52.17	50	2.17	1	1.08870219032816	0.279948021339887	4.2552935653592
chr1	148916125	149030666	12	9	52.17	45	7.17	0.762554397606516	1.32439712028479	0.341935920025835	5.239211374758
chr1	149030666	149258054	11	9	47.83	45	2.83	1	1.11741067073414	0.286966747100501	4.39954017067048
chr1	149258054	149324712	11	10	47.83	50	-2.17	1	0.918524835243122	0.235001412861532	3.57209168764187
chr1	149324712	149899449	12	10	52.17	50	2.17	1	1.08870219032816	0.279948021339887	4.2552935653592
chr1	149899449	151348258	11	10	47.83	50	-2.17	1	0.918524835243122	0.235001412861532	3.57209168764187
chr1	151348258	151515323	11	10	47.83	50	-2.17	1	0.918524835243122	0.235001412861532	3.57209168764187
chr1	151515323	151602648	11	10	47.83	50	-2.17	1	0.918524835243122	0.235001412861532	3.57209168764187
chr1	151602648	151668636	11	10	47.83	50	-2.17	1	0.918524835243122	0.235001412861532	3.57209168764187
chr1	151668636	151762677	11	10	47.83	50	-2.17	1	0.918524835243122	0.235001412861532	3.57209168764187
chr1	151762677	151782232	11	10	47.83	50	-2.17	1	0.918524835243122	0.235001412861532	3.57209168764187
chr1	151782232	151817535	12	10	52.17	50	2.17	1	1.08870219032816	0.279948021339887	4.2552935653592
chr1	151817535	151833280	12	10	52.17	50	2.17	1	1.08870219032816	0.279948021339887	4.2552935653592
chr1	151833280	151844913	12	10	52.17	50	2.17	1	1.08870219032816	0.279948021339887	4.2552935653592
chr1	151844913	151993276	12	10	52.17	50	2.17	1	1.08870219032816	0.279948021339887	4.2552935653592
chr1	151993276	152142546	12	10	52.17	50	2.17	1	1.08870219032816	0.279948021339887	4.2552935653592
chr1	152142546	152159867	12	10	52.17	50	2.17	1	1.08870219032816	0.279948021339887	4.2552935653592
chr1	152159867	152488600	12	10	52.17	50	2.17	1	1.08870219032816	0.279948021339887	4.2552935653592
chr1	152488600	152510839	12	10	52.17	50	2.17	1	1.08870219032816	0.279948021339887	4.2552935653592
chr1	152510839	152537874	12	10	52.17	50	2.17	1	1.08870219032816	0.279948021339887	4.2552935653592
chr1	152537874	152538327	11	10	47.83	50	-2.17	1	0.918524835243122	0.235001412861532	3.57209168764187
chr1	152538327	152545074	11	10	47.83	50	-2.17	1	0.918524835243122	0.235001412861532	3.57209168764187
chr1	152545074	152547919	11	9	47.83	45	2.83	1	1.11741067073414	0.286966747100501	4.39954017067048
chr1	152547919	152547986	9	9	39.13	45	-5.87	0.76310372230841	0.790157196660434	0.197199529054295	3.13038872691604
chr1	152547986	152548103	8	8	34.78	40	-5.22	0.761112997285792	0.804184072470031	0.194532726108249	3.29735563503997
chr1	152548103	152552058	6	7	26.09	35	-8.91	0.740210384548298	0.662011964330923	0.143984968233252	2.94195998949506
chr1	152552058	152552923	5	7	21.74	35	-13.26	0.497113133528335	0.524009947876092	0.105032383930649	2.42191687978465
chr1	152552923	152555617	5	6	21.74	30	-8.26	0.727906622971853	0.65479511636507	0.128314118010855	3.18783744912993
chr1	152555617	152586558	5	5	21.74	25	-3.26	1	0.836890369403644	0.158379764412864	4.40995357826738
chr1	152586558	152586585	7	6	30.43	30	0.43	1	1.02034806808899	0.229075203907194	4.65581518302837
chr1	152586585	152588544	8	7	34.78	35	-0.219999999999999	1	0.990695411514737	0.236477297911513	4.20901350917765
chr1	152588544	152590536	10	8	43.48	40	3.48	1	1.15001042819649	0.29079124634426	4.63402334751994
chr1	152590536	152591118	11	8	47.83	40	7.83	0.759945105272522	1.36480846485446	0.349036665141904	5.49488156222829
chr1	152591118	152591326	12	8	52.17	40	12.17	0.543531980480326	1.61752822246934	0.415923422605496	6.54005245889702
chr1	152591326	152592315	13	8	56.52	40	16.52	0.364044295687383	1.91943766292339	0.49368259012428	7.83574844155327
chr1	152592315	152592467	13	8	56.52	40	16.52	0.364044295687383	1.91943766292339	0.49368259012428	7.83574844155327
chr1	152592467	152609961	13	9	56.52	45	11.52	0.546694759066986	1.57167132739992	0.405792882502466	6.28138886093729
chr1	152609961	152627231	13	10	56.52	50	6.52	0.763582300647181	1.29204881977522	0.332180516960037	5.10379666239499
chr1	152627231	152756480	12	10	52.17	50	2.17	1	1.08870219032816	0.279948021339887	4.2552935653592
chr1	152756480	152779500	10	10	43.48	50	-6.52	0.763582300647181	0.773964562866884	0.195932570622973	3.01041135449947
chr1	152779500	152780399	12	10	52.17	50	2.17	1	1.08870219032816	0.279948021339887	4.2552935653592
chr1	152780399	152857815	12	10	52.17	50	2.17	1	1.08870219032816	0.279948021339887	4.2552935653592
chr1	152857815	152894491	12	10	52.17	50	2.17	1	1.08870219032816	0.279948021339887	4.2552935653592
chr1	152894491	152954608	12	10	52.17	50	2.17	1	1.08870219032816	0.279948021339887	4.2552935653592
chr1	152954608	152960865	12	10	52.17	50	2.17	1	1.08870219032816	0.279948021339887	4.2552935653592
chr1	152960865	153062058	12	10	52.17	50	2.17	1	1.08870219032816	0.279948021339887	4.2552935653592
chr1	153062058	153064312	12	10	52.17	50	2.17	1	1.08870219032816	0.279948021339887	4.2552935653592
chr1	153064312	153099116	12	10	52.17	50	2.17	1	1.08870219032816	0.279948021339887	4.2552935653592
chr1	153099116	153192187	12	10	52.17	50	2.17	1	1.08870219032816	0.279948021339887	4.2552935653592
chr1	153192187	153216561	12	10	52.17	50	2.17	1	1.08870219032816	0.279948021339887	4.2552935653592
chr1	153216561	153336103	12	10	52.17	50	2.17	1	1.08870219032816	0.279948021339887	4.2552935653592
chr1	153336103	153474782	12	10	52.17	50	2.17	1	1.08870219032816	0.279948021339887	4.2552935653592
chr1	153474782	153503186	12	10	52.17	50	2.17	1	1.08870219032816	0.279948021339887	4.2552935653592
chr1	153503186	153659420	11	10	47.83	50	-2.17	1	0.918524835243122	0.235001412861532	3.57209168764187
chr1	153659420	155199517	11	10	47.83	50	-2.17	1	0.918524835243122	0.235001412861532	3.57209168764187
chr1	155199517	156025814	11	10	47.83	50	-2.17	1	0.918524835243122	0.235001412861532	3.57209168764187
chr1	156025814	156114254	11	10	47.83	50	-2.17	1	0.918524835243122	0.235001412861532	3.57209168764187
chr1	156114254	156172843	11	10	47.83	50	-2.17	1	0.918524835243122	0.235001412861532	3.57209168764187
chr1	156172843	156272446	11	10	47.83	50	-2.17	1	0.918524835243122	0.235001412861532	3.57209168764187
chr1	156272446	156378784	11	10	47.83	50	-2.17	1	0.918524835243122	0.235001412861532	3.57209168764187
chr1	156378784	157323463	11	10	47.83	50	-2.17	1	0.918524835243122	0.235001412861532	3.57209168764187
chr1	157323463	157341941	12	10	52.17	50	2.17	1	1.08870219032816	0.279948021339887	4.2552935653592
chr1	157341941	157482412	12	10	52.17	50	2.17	1	1.08870219032816	0.279948021339887	4.2552935653592
chr1	157482412	157513396	12	10	52.17	50	2.17	1	1.08870219032816	0.279948021339887	4.2552935653592
chr1	157513396	157549650	12	10	52.17	50	2.17	1	1.08870219032816	0.279948021339887	4.2552935653592
chr1	157549650	157609598	12	10	52.17	50	2.17	1	1.08870219032816	0.279948021339887	4.2552935653592
chr1	157609598	157614299	12	10	52.17	50	2.17	1	1.08870219032816	0.279948021339887	4.2552935653592
chr1	157614299	157664954	12	10	52.17	50	2.17	1	1.08870219032816	0.279948021339887	4.2552935653592
chr1	157664954	158213335	12	10	52.17	50	2.17	1	1.08870219032816	0.279948021339887	4.2552935653592
chr1	158213335	158373696	12	10	52.17	50	2.17	1	1.08870219032816	0.279948021339887	4.2552935653592
chr1	158373696	158433062	12	9	52.17	45	7.17	0.762554397606516	1.32439712028479	0.341935920025835	5.239211374758
chr1	158433062	158593074	12	9	52.17	45	7.17	0.762554397606516	1.32439712028479	0.341935920025835	5.239211374758
chr1	158593074	158624175	12	9	52.17	45	7.17	0.762554397606516	1.32439712028479	0.341935920025835	5.239211374758
chr1	158624175	159458673	12	10	52.17	50	2.17	1	1.08870219032816	0.279948021339887	4.2552935653592
chr1	159458673	160465860	12	10	52.17	50	2.17	1	1.08870219032816	0.279948021339887	4.2552935653592
chr1	160465860	160803768	12	10	52.17	50	2.17	1	1.08870219032816	0.279948021339887	4.2552935653592
chr1	160803768	160819888	12	10	52.17	50	2.17	1	1.08870219032816	0.279948021339887	4.2552935653592
chr1	160819888	160900991	12	10	52.17	50	2.17	1	1.08870219032816	0.279948021339887	4.2552935653592
chr1	160900991	160940058	12	10	52.17	50	2.17	1	1.08870219032816	0.279948021339887	4.2552935653592
chr1	160940058	160957618	12	10	52.17	50	2.17	1	1.08870219032816	0.279948021339887	4.2552935653592
chr1	160957618	161594026	12	10	52.17	50	2.17	1	1.08870219032816	0.279948021339887	4.2552935653592
chr1	161594026	161638528	12	10	52.17	50	2.17	1	1.08870219032816	0.279948021339887	4.2552935653592
chr1	161638528	161715072	12	10	52.17	50	2.17	1	1.08870219032816	0.279948021339887	4.2552935653592
chr1	161715072	161830935	12	10	52.17	50	2.17	1	1.08870219032816	0.279948021339887	4.2552935653592
chr1	161830935	161834315	11	10	47.83	50	-2.17	1	0.918524835243122	0.235001412861532	3.57209168764187
chr1	161834315	161886426	11	10	47.83	50	-2.17	1	0.918524835243122	0.235001412861532	3.57209168764187
chr1	161886426	161892824	11	10	47.83	50	-2.17	1	0.918524835243122	0.235001412861532	3.57209168764187
chr1	161892824	161926603	11	10	47.83	50	-2.17	1	0.918524835243122	0.235001412861532	3.57209168764187
chr1	161926603	161945740	11	10	47.83	50	-2.17	1	0.918524835243122	0.235001412861532	3.57209168764187
chr1	161945740	161949000	12	10	52.17	50	2.17	1	1.08870219032816	0.279948021339887	4.2552935653592
chr1	161949000	161950764	12	10	52.17	50	2.17	1	1.08870219032816	0.279948021339887	4.2552935653592
chr1	161950764	162004103	12	10	52.17	50	2.17	1	1.08870219032816	0.279948021339887	4.2552935653592
chr1	162004103	162027608	12	10	52.17	50	2.17	1	1.08870219032816	0.279948021339887	4.2552935653592
chr1	162027608	162050852	12	10	52.17	50	2.17	1	1.08870219032816	0.279948021339887	4.2552935653592
chr1	162050852	162113708	12	10	52.17	50	2.17	1	1.08870219032816	0.279948021339887	4.2552935653592
chr1	162113708	162118007	12	10	52.17	50	2.17	1	1.08870219032816	0.279948021339887	4.2552935653592
chr1	162118007	162137908	12	10	52.17	50	2.17	1	1.08870219032816	0.279948021339887	4.2552935653592
chr1	162137908	162139658	12	10	52.17	50	2.17	1	1.08870219032816	0.279948021339887	4.2552935653592
chr1	162139658	162222038	12	10	52.17	50	2.17	1	1.08870219032816	0.279948021339887	4.2552935653592
chr1	162222038	162227789	12	10	52.17	50	2.17	1	1.08870219032816	0.279948021339887	4.2552935653592
chr1	162227789	162282318	12	10	52.17	50	2.17	1	1.08870219032816	0.279948021339887	4.2552935653592
chr1	162282318	162331167	12	10	52.17	50	2.17	1	1.08870219032816	0.279948021339887	4.2552935653592
chr1	162331167	162831463	12	10	52.17	50	2.17	1	1.08870219032816	0.279948021339887	4.2552935653592
chr1	162831463	162872213	12	10	52.17	50	2.17	1	1.08870219032816	0.279948021339887	4.2552935653592
chr1	162872213	162936104	12	10	52.17	50	2.17	1	1.08870219032816	0.279948021339887	4.2552935653592
chr1	162936104	163086347	12	10	52.17	50	2.17	1	1.08870219032816	0.279948021339887	4.2552935653592
chr1	163086347	163943267	12	10	52.17	50	2.17	1	1.08870219032816	0.279948021339887	4.2552935653592
chr1	163943267	163970734	12	10	52.17	50	2.17	1	1.08870219032816	0.279948021339887	4.2552935653592
chr1	163970734	164066291	12	10	52.17	50	2.17	1	1.08870219032816	0.279948021339887	4.2552935653592
chr1	164066291	164069497	12	9	52.17	45	7.17	0.762554397606516	1.32439712028479	0.341935920025835	5.239211374758
chr1	164069497	164072008	12	9	52.17	45	7.17	0.762554397606516	1.32439712028479	0.341935920025835	5.239211374758
chr1	164072008	164099944	12	9	52.17	45	7.17	0.762554397606516	1.32439712028479	0.341935920025835	5.239211374758
chr1	164099944	164196147	12	9	52.17	45	7.17	0.762554397606516	1.32439712028479	0.341935920025835	5.239211374758
chr1	164196147	164379817	12	9	52.17	45	7.17	0.762554397606516	1.32439712028479	0.341935920025835	5.239211374758
chr1	164379817	164401946	12	9	52.17	45	7.17	0.762554397606516	1.32439712028479	0.341935920025835	5.239211374758
chr1	164401946	164532219	12	10	52.17	50	2.17	1	1.08870219032816	0.279948021339887	4.2552935653592
chr1	164532219	164654166	12	10	52.17	50	2.17	1	1.08870219032816	0.279948021339887	4.2552935653592
chr1	164654166	165504886	12	10	52.17	50	2.17	1	1.08870219032816	0.279948021339887	4.2552935653592
chr1	165504886	165562449	12	10	52.17	50	2.17	1	1.08870219032816	0.279948021339887	4.2552935653592
chr1	165562449	165697454	12	10	52.17	50	2.17	1	1.08870219032816	0.279948021339887	4.2552935653592
chr1	165697454	165807765	12	10	52.17	50	2.17	1	1.08870219032816	0.279948021339887	4.2552935653592
chr1	165807765	165915536	12	10	52.17	50	2.17	1	1.08870219032816	0.279948021339887	4.2552935653592
chr1	165915536	166041070	12	10	52.17	50	2.17	1	1.08870219032816	0.279948021339887	4.2552935653592
chr1	166041070	166364753	12	10	52.17	50	2.17	1	1.08870219032816	0.279948021339887	4.2552935653592
chr1	166364753	166717705	12	10	52.17	50	2.17	1	1.08870219032816	0.279948021339887	4.2552935653592
chr1	166717705	166807526	12	10	52.17	50	2.17	1	1.08870219032816	0.279948021339887	4.2552935653592
chr1	166807526	166856201	12	10	52.17	50	2.17	1	1.08870219032816	0.279948021339887	4.2552935653592
chr1	166856201	166957702	12	10	52.17	50	2.17	1	1.08870219032816	0.279948021339887	4.2552935653592
chr1	166957702	166962786	12	10	52.17	50	2.17	1	1.08870219032816	0.279948021339887	4.2552935653592
chr1	166962786	166966720	12	10	52.17	50	2.17	1	1.08870219032816	0.279948021339887	4.2552935653592
chr1	166966720	167026433	12	10	52.17	50	2.17	1	1.08870219032816	0.279948021339887	4.2552935653592
chr1	167026433	167087663	12	11	52.17	55	-2.83	1	0.894926123573707	0.227296481270133	3.48472431075709
chr1	167087663	167609739	12	10	52.17	50	2.17	1	1.08870219032816	0.279948021339887	4.2552935653592
chr1	167609739	168423458	12	10	52.17	50	2.17	1	1.08870219032816	0.279948021339887	4.2552935653592
chr1	168423458	168896179	12	10	52.17	50	2.17	1	1.08870219032816	0.279948021339887	4.2552935653592
chr1	168896179	169058817	12	10	52.17	50	2.17	1	1.08870219032816	0.279948021339887	4.2552935653592
chr1	169058817	169147950	12	10	52.17	50	2.17	1	1.08870219032816	0.279948021339887	4.2552935653592
chr1	169147950	170839117	12	10	52.17	50	2.17	1	1.08870219032816	0.279948021339887	4.2552935653592
chr1	170839117	171630816	12	10	52.17	50	2.17	1	1.08870219032816	0.279948021339887	4.2552935653592
chr1	171630816	171646305	12	10	52.17	50	2.17	1	1.08870219032816	0.279948021339887	4.2552935653592
chr1	171646305	171701661	12	10	52.17	50	2.17	1	1.08870219032816	0.279948021339887	4.2552935653592
chr1	171701661	171713221	12	10	52.17	50	2.17	1	1.08870219032816	0.279948021339887	4.2552935653592
chr1	171713221	171716129	13	10	56.52	50	6.52	0.763582300647181	1.29204881977522	0.332180516960037	5.10379666239499
chr1	171716129	171774314	13	10	56.52	50	6.52	0.763582300647181	1.29204881977522	0.332180516960037	5.10379666239499
chr1	171774314	171774927	13	10	56.52	50	6.52	0.763582300647181	1.29204881977522	0.332180516960037	5.10379666239499
chr1	171774927	171811512	13	10	56.52	50	6.52	0.763582300647181	1.29204881977522	0.332180516960037	5.10379666239499
chr1	171811512	171823940	14	10	60.87	50	10.87	0.547169175854985	1.53945904275407	0.393634577582257	6.18704078040713
chr1	171823940	171833144	13	10	56.52	50	6.52	0.763582300647181	1.29204881977522	0.332180516960037	5.10379666239499
chr1	171833144	171875093	13	10	56.52	50	6.52	0.763582300647181	1.29204881977522	0.332180516960037	5.10379666239499
chr1	171875093	171890437	13	10	56.52	50	6.52	0.763582300647181	1.29204881977522	0.332180516960037	5.10379666239499
chr1	171890437	172172459	12	10	52.17	50	2.17	1	1.08870219032816	0.279948021339887	4.2552935653592
chr1	172172459	172179948	12	10	52.17	50	2.17	1	1.08870219032816	0.279948021339887	4.2552935653592
chr1	172179948	172301279	12	10	52.17	50	2.17	1	1.08870219032816	0.279948021339887	4.2552935653592
chr1	172301279	172303110	12	10	52.17	50	2.17	1	1.08870219032816	0.279948021339887	4.2552935653592
chr1	172303110	172696368	12	10	52.17	50	2.17	1	1.08870219032816	0.279948021339887	4.2552935653592
chr1	172696368	172716479	12	11	52.17	55	-2.83	1	0.894926123573707	0.227296481270133	3.48472431075709
chr1	172716479	172727037	12	11	52.17	55	-2.83	1	0.894926123573707	0.227296481270133	3.48472431075709
chr1	172727037	172862961	12	11	52.17	55	-2.83	1	0.894926123573707	0.227296481270133	3.48472431075709
chr1	172862961	172875055	12	10	52.17	50	2.17	1	1.08870219032816	0.279948021339887	4.2552935653592
chr1	172875055	173011795	12	10	52.17	50	2.17	1	1.08870219032816	0.279948021339887	4.2552935653592
chr1	173011795	173788610	12	10	52.17	50	2.17	1	1.08870219032816	0.279948021339887	4.2552935653592
chr1	173788610	174796481	12	10	52.17	50	2.17	1	1.08870219032816	0.279948021339887	4.2552935653592
chr1	174796481	174852683	11	10	47.83	50	-2.17	1	0.918524835243122	0.235001412861532	3.57209168764187
chr1	174852683	175016265	12	10	52.17	50	2.17	1	1.08870219032816	0.279948021339887	4.2552935653592
chr1	175016265	175127189	12	10	52.17	50	2.17	1	1.08870219032816	0.279948021339887	4.2552935653592
chr1	175127189	175386793	12	10	52.17	50	2.17	1	1.08870219032816	0.279948021339887	4.2552935653592
chr1	175386793	175439238	13	10	56.52	50	6.52	0.763582300647181	1.29204881977522	0.332180516960037	5.10379666239499
chr1	175439238	175566967	12	10	52.17	50	2.17	1	1.08870219032816	0.279948021339887	4.2552935653592
chr1	175566967	175635710	12	10	52.17	50	2.17	1	1.08870219032816	0.279948021339887	4.2552935653592
chr1	175635710	175764324	12	10	52.17	50	2.17	1	1.08870219032816	0.279948021339887	4.2552935653592
chr1	175764324	177067371	12	10	52.17	50	2.17	1	1.08870219032816	0.279948021339887	4.2552935653592
chr1	177067371	177231903	12	10	52.17	50	2.17	1	1.08870219032816	0.279948021339887	4.2552935653592
chr1	177231903	179911963	12	10	52.17	50	2.17	1	1.08870219032816	0.279948021339887	4.2552935653592
chr1	179911963	180228643	12	10	52.17	50	2.17	1	1.08870219032816	0.279948021339887	4.2552935653592
chr1	180228643	180552710	12	10	52.17	50	2.17	1	1.08870219032816	0.279948021339887	4.2552935653592
chr1	180552710	180648467	12	10	52.17	50	2.17	1	1.08870219032816	0.279948021339887	4.2552935653592
chr1	180648467	180900980	12	10	52.17	50	2.17	1	1.08870219032816	0.279948021339887	4.2552935653592
chr1	180900980	180910018	12	10	52.17	50	2.17	1	1.08870219032816	0.279948021339887	4.2552935653592
chr1	180910018	180919170	12	10	52.17	50	2.17	1	1.08870219032816	0.279948021339887	4.2552935653592
chr1	180919170	180980506	12	10	52.17	50	2.17	1	1.08870219032816	0.279948021339887	4.2552935653592
chr1	180980506	180981964	12	10	52.17	50	2.17	1	1.08870219032816	0.279948021339887	4.2552935653592
chr1	180981964	180983403	12	10	52.17	50	2.17	1	1.08870219032816	0.279948021339887	4.2552935653592
chr1	180983403	181111769	12	10	52.17	50	2.17	1	1.08870219032816	0.279948021339887	4.2552935653592
chr1	181111769	181136255	12	10	52.17	50	2.17	1	1.08870219032816	0.279948021339887	4.2552935653592
chr1	181136255	181147489	12	10	52.17	50	2.17	1	1.08870219032816	0.279948021339887	4.2552935653592
chr1	181147489	181180262	12	10	52.17	50	2.17	1	1.08870219032816	0.279948021339887	4.2552935653592
chr1	181180262	181181280	12	10	52.17	50	2.17	1	1.08870219032816	0.279948021339887	4.2552935653592
chr1	181181280	181231155	12	10	52.17	50	2.17	1	1.08870219032816	0.279948021339887	4.2552935653592
chr1	181231155	181237091	12	10	52.17	50	2.17	1	1.08870219032816	0.279948021339887	4.2552935653592
chr1	181237091	181239599	12	10	52.17	50	2.17	1	1.08870219032816	0.279948021339887	4.2552935653592
chr1	181239599	181258295	12	10	52.17	50	2.17	1	1.08870219032816	0.279948021339887	4.2552935653592
chr1	181258295	181312574	12	10	52.17	50	2.17	1	1.08870219032816	0.279948021339887	4.2552935653592
chr1	181312574	181315547	12	10	52.17	50	2.17	1	1.08870219032816	0.279948021339887	4.2552935653592
chr1	181315547	181384949	12	10	52.17	50	2.17	1	1.08870219032816	0.279948021339887	4.2552935653592
chr1	181384949	181444170	12	10	52.17	50	2.17	1	1.08870219032816	0.279948021339887	4.2552935653592
chr1	181444170	181735660	12	10	52.17	50	2.17	1	1.08870219032816	0.279948021339887	4.2552935653592
chr1	181735660	181872570	11	10	47.83	50	-2.17	1	0.918524835243122	0.235001412861532	3.57209168764187
chr1	181872570	182312309	12	10	52.17	50	2.17	1	1.08870219032816	0.279948021339887	4.2552935653592
chr1	182312309	182321415	12	10	52.17	50	2.17	1	1.08870219032816	0.279948021339887	4.2552935653592
chr1	182321415	182401337	12	10	52.17	50	2.17	1	1.08870219032816	0.279948021339887	4.2552935653592
chr1	182401337	182404179	12	10	52.17	50	2.17	1	1.08870219032816	0.279948021339887	4.2552935653592
chr1	182404179	182429737	12	10	52.17	50	2.17	1	1.08870219032816	0.279948021339887	4.2552935653592
chr1	182429737	182501983	12	10	52.17	50	2.17	1	1.08870219032816	0.279948021339887	4.2552935653592
chr1	182501983	182520304	12	10	52.17	50	2.17	1	1.08870219032816	0.279948021339887	4.2552935653592
chr1	182520304	182575975	12	10	52.17	50	2.17	1	1.08870219032816	0.279948021339887	4.2552935653592
chr1	182575975	182601699	12	10	52.17	50	2.17	1	1.08870219032816	0.279948021339887	4.2552935653592
chr1	182601699	182652878	12	10	52.17	50	2.17	1	1.08870219032816	0.279948021339887	4.2552935653592
chr1	182652878	182731091	12	10	52.17	50	2.17	1	1.08870219032816	0.279948021339887	4.2552935653592
chr1	182731091	182763359	12	10	52.17	50	2.17	1	1.08870219032816	0.279948021339887	4.2552935653592
chr1	182763359	182943777	12	10	52.17	50	2.17	1	1.08870219032816	0.279948021339887	4.2552935653592
chr1	182943777	182965678	12	10	52.17	50	2.17	1	1.08870219032816	0.279948021339887	4.2552935653592
chr1	182965678	183085867	12	10	52.17	50	2.17	1	1.08870219032816	0.279948021339887	4.2552935653592
chr1	183085867	183108622	12	10	52.17	50	2.17	1	1.08870219032816	0.279948021339887	4.2552935653592
chr1	183108622	183260872	12	10	52.17	50	2.17	1	1.08870219032816	0.279948021339887	4.2552935653592
chr1	183260872	183378279	12	10	52.17	50	2.17	1	1.08870219032816	0.279948021339887	4.2552935653592
chr1	183378279	183405785	12	10	52.17	50	2.17	1	1.08870219032816	0.279948021339887	4.2552935653592
chr1	183405785	183544382	12	10	52.17	50	2.17	1	1.08870219032816	0.279948021339887	4.2552935653592
chr1	183544382	183556085	12	10	52.17	50	2.17	1	1.08870219032816	0.279948021339887	4.2552935653592
chr1	183556085	183666767	12	10	52.17	50	2.17	1	1.08870219032816	0.279948021339887	4.2552935653592
chr1	183666767	183742584	12	10	52.17	50	2.17	1	1.08870219032816	0.279948021339887	4.2552935653592
chr1	183742584	183791068	12	10	52.17	50	2.17	1	1.08870219032816	0.279948021339887	4.2552935653592
chr1	183791068	183834516	12	10	52.17	50	2.17	1	1.08870219032816	0.279948021339887	4.2552935653592
chr1	183834516	183844412	12	10	52.17	50	2.17	1	1.08870219032816	0.279948021339887	4.2552935653592
chr1	183844412	183930433	12	10	52.17	50	2.17	1	1.08870219032816	0.279948021339887	4.2552935653592
chr1	183930433	183940934	12	10	52.17	50	2.17	1	1.08870219032816	0.279948021339887	4.2552935653592
chr1	183940934	184192441	12	10	52.17	50	2.17	1	1.08870219032816	0.279948021339887	4.2552935653592
chr1	184192441	184317928	12	10	52.17	50	2.17	1	1.08870219032816	0.279948021339887	4.2552935653592
chr1	184317928	184321349	12	10	52.17	50	2.17	1	1.08870219032816	0.279948021339887	4.2552935653592
chr1	184321349	184906054	12	10	52.17	50	2.17	1	1.08870219032816	0.279948021339887	4.2552935653592
chr1	184906054	184981749	12	10	52.17	50	2.17	1	1.08870219032816	0.279948021339887	4.2552935653592
chr1	184981749	185109468	12	10	52.17	50	2.17	1	1.08870219032816	0.279948021339887	4.2552935653592
chr1	185109468	185381634	12	10	52.17	50	2.17	1	1.08870219032816	0.279948021339887	4.2552935653592
chr1	185381634	185458710	12	10	52.17	50	2.17	1	1.08870219032816	0.279948021339887	4.2552935653592
chr1	185458710	185505073	12	10	52.17	50	2.17	1	1.08870219032816	0.279948021339887	4.2552935653592
chr1	185505073	185573287	12	10	52.17	50	2.17	1	1.08870219032816	0.279948021339887	4.2552935653592
chr1	185573287	185573849	12	10	52.17	50	2.17	1	1.08870219032816	0.279948021339887	4.2552935653592
chr1	185573849	185966373	12	10	52.17	50	2.17	1	1.08870219032816	0.279948021339887	4.2552935653592
chr1	185966373	185967153	12	10	52.17	50	2.17	1	1.08870219032816	0.279948021339887	4.2552935653592
chr1	185967153	185972181	12	10	52.17	50	2.17	1	1.08870219032816	0.279948021339887	4.2552935653592
chr1	185972181	185977462	12	10	52.17	50	2.17	1	1.08870219032816	0.279948021339887	4.2552935653592
chr1	185977462	185980319	12	10	52.17	50	2.17	1	1.08870219032816	0.279948021339887	4.2552935653592
chr1	185980319	185982524	12	10	52.17	50	2.17	1	1.08870219032816	0.279948021339887	4.2552935653592
chr1	185982524	186033774	12	10	52.17	50	2.17	1	1.08870219032816	0.279948021339887	4.2552935653592
chr1	186033774	186088308	12	10	52.17	50	2.17	1	1.08870219032816	0.279948021339887	4.2552935653592
chr1	186088308	186091418	12	10	52.17	50	2.17	1	1.08870219032816	0.279948021339887	4.2552935653592
chr1	186091418	186101612	12	10	52.17	50	2.17	1	1.08870219032816	0.279948021339887	4.2552935653592
chr1	186101612	186112577	12	10	52.17	50	2.17	1	1.08870219032816	0.279948021339887	4.2552935653592
chr1	186112577	186113011	12	10	52.17	50	2.17	1	1.08870219032816	0.279948021339887	4.2552935653592
chr1	186113011	186173462	12	10	52.17	50	2.17	1	1.08870219032816	0.279948021339887	4.2552935653592
chr1	186173462	186188333	12	10	52.17	50	2.17	1	1.08870219032816	0.279948021339887	4.2552935653592
chr1	186188333	186193512	12	11	52.17	55	-2.83	1	0.894926123573707	0.227296481270133	3.48472431075709
chr1	186193512	186218717	12	11	52.17	55	-2.83	1	0.894926123573707	0.227296481270133	3.48472431075709
chr1	186218717	186288810	12	11	52.17	55	-2.83	1	0.894926123573707	0.227296481270133	3.48472431075709
chr1	186288810	186339935	12	10	52.17	50	2.17	1	1.08870219032816	0.279948021339887	4.2552935653592
chr1	186339935	186341600	12	10	52.17	50	2.17	1	1.08870219032816	0.279948021339887	4.2552935653592
chr1	186341600	186674744	12	10	52.17	50	2.17	1	1.08870219032816	0.279948021339887	4.2552935653592
chr1	186674744	186858150	12	10	52.17	50	2.17	1	1.08870219032816	0.279948021339887	4.2552935653592
chr1	186858150	186924211	12	11	52.17	55	-2.83	1	0.894926123573707	0.227296481270133	3.48472431075709
chr1	186924211	186937446	12	10	52.17	50	2.17	1	1.08870219032816	0.279948021339887	4.2552935653592
chr1	186937446	187033614	12	10	52.17	50	2.17	1	1.08870219032816	0.279948021339887	4.2552935653592
chr1	187033614	187066549	12	10	52.17	50	2.17	1	1.08870219032816	0.279948021339887	4.2552935653592
chr1	187066549	187491111	12	10	52.17	50	2.17	1	1.08870219032816	0.279948021339887	4.2552935653592
chr1	187491111	187509484	12	10	52.17	50	2.17	1	1.08870219032816	0.279948021339887	4.2552935653592
chr1	187509484	187593832	12	10	52.17	50	2.17	1	1.08870219032816	0.279948021339887	4.2552935653592
chr1	187593832	187606591	12	10	52.17	50	2.17	1	1.08870219032816	0.279948021339887	4.2552935653592
chr1	187606591	187626593	12	10	52.17	50	2.17	1	1.08870219032816	0.279948021339887	4.2552935653592
chr1	187626593	187628820	12	10	52.17	50	2.17	1	1.08870219032816	0.279948021339887	4.2552935653592
chr1	187628820	187676256	12	10	52.17	50	2.17	1	1.08870219032816	0.279948021339887	4.2552935653592
chr1	187676256	187730838	12	10	52.17	50	2.17	1	1.08870219032816	0.279948021339887	4.2552935653592
chr1	187730838	187733043	12	10	52.17	50	2.17	1	1.08870219032816	0.279948021339887	4.2552935653592
chr1	187733043	187742083	12	10	52.17	50	2.17	1	1.08870219032816	0.279948021339887	4.2552935653592
chr1	187742083	187753959	12	10	52.17	50	2.17	1	1.08870219032816	0.279948021339887	4.2552935653592
chr1	187753959	187779321	12	10	52.17	50	2.17	1	1.08870219032816	0.279948021339887	4.2552935653592
chr1	187779321	187840680	12	10	52.17	50	2.17	1	1.08870219032816	0.279948021339887	4.2552935653592
chr1	187840680	187983837	12	10	52.17	50	2.17	1	1.08870219032816	0.279948021339887	4.2552935653592
chr1	187983837	188117642	12	10	52.17	50	2.17	1	1.08870219032816	0.279948021339887	4.2552935653592
chr1	188117642	188248433	12	10	52.17	50	2.17	1	1.08870219032816	0.279948021339887	4.2552935653592
chr1	188248433	188309606	12	10	52.17	50	2.17	1	1.08870219032816	0.279948021339887	4.2552935653592
chr1	188309606	188366231	12	10	52.17	50	2.17	1	1.08870219032816	0.279948021339887	4.2552935653592
chr1	188366231	188617395	12	10	52.17	50	2.17	1	1.08870219032816	0.279948021339887	4.2552935653592
chr1	188617395	188631978	12	10	52.17	50	2.17	1	1.08870219032816	0.279948021339887	4.2552935653592
chr1	188631978	188751488	12	10	52.17	50	2.17	1	1.08870219032816	0.279948021339887	4.2552935653592
chr1	188751488	188786176	12	10	52.17	50	2.17	1	1.08870219032816	0.279948021339887	4.2552935653592
chr1	188786176	188898834	12	10	52.17	50	2.17	1	1.08870219032816	0.279948021339887	4.2552935653592
chr1	188898834	188931453	12	10	52.17	50	2.17	1	1.08870219032816	0.279948021339887	4.2552935653592
chr1	188931453	188936193	12	10	52.17	50	2.17	1	1.08870219032816	0.279948021339887	4.2552935653592
chr1	188936193	188945403	12	10	52.17	50	2.17	1	1.08870219032816	0.279948021339887	4.2552935653592
chr1	188945403	188946197	12	10	52.17	50	2.17	1	1.08870219032816	0.279948021339887	4.2552935653592
chr1	188946197	188996726	12	10	52.17	50	2.17	1	1.08870219032816	0.279948021339887	4.2552935653592
chr1	188996726	189048379	12	10	52.17	50	2.17	1	1.08870219032816	0.279948021339887	4.2552935653592
chr1	189048379	189080174	12	10	52.17	50	2.17	1	1.08870219032816	0.279948021339887	4.2552935653592
chr1	189080174	189083949	12	10	52.17	50	2.17	1	1.08870219032816	0.279948021339887	4.2552935653592
chr1	189083949	189315823	12	10	52.17	50	2.17	1	1.08870219032816	0.279948021339887	4.2552935653592
chr1	189315823	189527893	12	10	52.17	50	2.17	1	1.08870219032816	0.279948021339887	4.2552935653592
chr1	189527893	189607090	12	10	52.17	50	2.17	1	1.08870219032816	0.279948021339887	4.2552935653592
chr1	189607090	189610706	12	10	52.17	50	2.17	1	1.08870219032816	0.279948021339887	4.2552935653592
chr1	189610706	189615728	12	10	52.17	50	2.17	1	1.08870219032816	0.279948021339887	4.2552935653592
chr1	189615728	189721968	12	10	52.17	50	2.17	1	1.08870219032816	0.279948021339887	4.2552935653592
chr1	189721968	189737821	12	10	52.17	50	2.17	1	1.08870219032816	0.279948021339887	4.2552935653592
chr1	189737821	189738494	12	10	52.17	50	2.17	1	1.08870219032816	0.279948021339887	4.2552935653592
chr1	189738494	189738771	12	10	52.17	50	2.17	1	1.08870219032816	0.279948021339887	4.2552935653592
chr1	189738771	189739914	12	10	52.17	50	2.17	1	1.08870219032816	0.279948021339887	4.2552935653592
chr1	189739914	189780521	12	10	52.17	50	2.17	1	1.08870219032816	0.279948021339887	4.2552935653592
chr1	189780521	189809386	12	10	52.17	50	2.17	1	1.08870219032816	0.279948021339887	4.2552935653592
chr1	189809386	189837322	12	10	52.17	50	2.17	1	1.08870219032816	0.279948021339887	4.2552935653592
chr1	189837322	189840429	12	10	52.17	50	2.17	1	1.08870219032816	0.279948021339887	4.2552935653592
chr1	189840429	189840792	12	10	52.17	50	2.17	1	1.08870219032816	0.279948021339887	4.2552935653592
chr1	189840792	189843245	12	10	52.17	50	2.17	1	1.08870219032816	0.279948021339887	4.2552935653592
chr1	189843245	189926555	12	10	52.17	50	2.17	1	1.08870219032816	0.279948021339887	4.2552935653592
chr1	189926555	189938038	12	10	52.17	50	2.17	1	1.08870219032816	0.279948021339887	4.2552935653592
chr1	189938038	189943023	12	10	52.17	50	2.17	1	1.08870219032816	0.279948021339887	4.2552935653592
chr1	189943023	189958441	12	10	52.17	50	2.17	1	1.08870219032816	0.279948021339887	4.2552935653592
chr1	189958441	189975127	12	10	52.17	50	2.17	1	1.08870219032816	0.279948021339887	4.2552935653592
chr1	189975127	189984753	12	10	52.17	50	2.17	1	1.08870219032816	0.279948021339887	4.2552935653592
chr1	189984753	190053925	12	10	52.17	50	2.17	1	1.08870219032816	0.279948021339887	4.2552935653592
chr1	190053925	190088034	12	10	52.17	50	2.17	1	1.08870219032816	0.279948021339887	4.2552935653592
chr1	190088034	190115709	12	10	52.17	50	2.17	1	1.08870219032816	0.279948021339887	4.2552935653592
chr1	190115709	190120364	12	10	52.17	50	2.17	1	1.08870219032816	0.279948021339887	4.2552935653592
chr1	190120364	190322346	12	10	52.17	50	2.17	1	1.08870219032816	0.279948021339887	4.2552935653592
chr1	190322346	190386924	12	10	52.17	50	2.17	1	1.08870219032816	0.279948021339887	4.2552935653592
chr1	190386924	190469772	12	10	52.17	50	2.17	1	1.08870219032816	0.279948021339887	4.2552935653592
chr1	190469772	190886646	12	10	52.17	50	2.17	1	1.08870219032816	0.279948021339887	4.2552935653592
chr1	190886646	191088177	12	10	52.17	50	2.17	1	1.08870219032816	0.279948021339887	4.2552935653592
chr1	191088177	191161784	12	10	52.17	50	2.17	1	1.08870219032816	0.279948021339887	4.2552935653592
chr1	191161784	191246082	12	10	52.17	50	2.17	1	1.08870219032816	0.279948021339887	4.2552935653592
chr1	191246082	191312854	12	10	52.17	50	2.17	1	1.08870219032816	0.279948021339887	4.2552935653592
chr1	191312854	191801528	12	10	52.17	50	2.17	1	1.08870219032816	0.279948021339887	4.2552935653592
chr1	191801528	192140536	12	10	52.17	50	2.17	1	1.08870219032816	0.279948021339887	4.2552935653592
chr1	192140536	192249099	12	10	52.17	50	2.17	1	1.08870219032816	0.279948021339887	4.2552935653592
chr1	192249099	192291100	12	10	52.17	50	2.17	1	1.08870219032816	0.279948021339887	4.2552935653592
chr1	192291100	192428392	12	10	52.17	50	2.17	1	1.08870219032816	0.279948021339887	4.2552935653592
chr1	192428392	192557246	12	10	52.17	50	2.17	1	1.08870219032816	0.279948021339887	4.2552935653592
chr1	192557246	192667542	12	10	52.17	50	2.17	1	1.08870219032816	0.279948021339887	4.2552935653592
chr1	192667542	192788470	12	10	52.17	50	2.17	1	1.08870219032816	0.279948021339887	4.2552935653592
chr1	192788470	192789165	12	10	52.17	50	2.17	1	1.08870219032816	0.279948021339887	4.2552935653592
chr1	192789165	192794564	12	10	52.17	50	2.17	1	1.08870219032816	0.279948021339887	4.2552935653592
chr1	192794564	193252752	12	10	52.17	50	2.17	1	1.08870219032816	0.279948021339887	4.2552935653592
chr1	193252752	193367203	12	10	52.17	50	2.17	1	1.08870219032816	0.279948021339887	4.2552935653592
chr1	193367203	193441591	12	10	52.17	50	2.17	1	1.08870219032816	0.279948021339887	4.2552935653592
chr1	193441591	193451349	12	10	52.17	50	2.17	1	1.08870219032816	0.279948021339887	4.2552935653592
chr1	193451349	193763933	12	10	52.17	50	2.17	1	1.08870219032816	0.279948021339887	4.2552935653592
chr1	193763933	193826104	12	10	52.17	50	2.17	1	1.08870219032816	0.279948021339887	4.2552935653592
chr1	193826104	193897961	12	10	52.17	50	2.17	1	1.08870219032816	0.279948021339887	4.2552935653592
chr1	193897961	194095292	12	10	52.17	50	2.17	1	1.08870219032816	0.279948021339887	4.2552935653592
chr1	194095292	194278729	12	10	52.17	50	2.17	1	1.08870219032816	0.279948021339887	4.2552935653592
chr1	194278729	194364318	12	9	52.17	45	7.17	0.762554397606516	1.32439712028479	0.341935920025835	5.239211374758
chr1	194364318	194376036	12	9	52.17	45	7.17	0.762554397606516	1.32439712028479	0.341935920025835	5.239211374758
chr1	194376036	194380014	12	9	52.17	45	7.17	0.762554397606516	1.32439712028479	0.341935920025835	5.239211374758
chr1	194380014	194966732	12	9	52.17	45	7.17	0.762554397606516	1.32439712028479	0.341935920025835	5.239211374758
chr1	194966732	194990050	12	9	52.17	45	7.17	0.762554397606516	1.32439712028479	0.341935920025835	5.239211374758
chr1	194990050	195096026	12	9	52.17	45	7.17	0.762554397606516	1.32439712028479	0.341935920025835	5.239211374758
chr1	195096026	195111533	12	9	52.17	45	7.17	0.762554397606516	1.32439712028479	0.341935920025835	5.239211374758
chr1	195111533	195156195	12	9	52.17	45	7.17	0.762554397606516	1.32439712028479	0.341935920025835	5.239211374758
chr1	195156195	195392769	12	10	52.17	50	2.17	1	1.08870219032816	0.279948021339887	4.2552935653592
chr1	195392769	195562222	12	11	52.17	55	-2.83	1	0.894926123573707	0.227296481270133	3.48472431075709
chr1	195562222	195794345	12	10	52.17	50	2.17	1	1.08870219032816	0.279948021339887	4.2552935653592
chr1	195794345	195876424	12	10	52.17	50	2.17	1	1.08870219032816	0.279948021339887	4.2552935653592
chr1	195876424	196170923	12	10	52.17	50	2.17	1	1.08870219032816	0.279948021339887	4.2552935653592
chr1	196170923	196947886	12	10	52.17	50	2.17	1	1.08870219032816	0.279948021339887	4.2552935653592
chr1	196947886	196992118	12	10	52.17	50	2.17	1	1.08870219032816	0.279948021339887	4.2552935653592
chr1	196992118	197150631	12	10	52.17	50	2.17	1	1.08870219032816	0.279948021339887	4.2552935653592
chr1	197150631	197311165	12	10	52.17	50	2.17	1	1.08870219032816	0.279948021339887	4.2552935653592
chr1	197311165	197834480	12	10	52.17	50	2.17	1	1.08870219032816	0.279948021339887	4.2552935653592
chr1	197834480	197971364	12	10	52.17	50	2.17	1	1.08870219032816	0.279948021339887	4.2552935653592
chr1	197971364	198182202	12	10	52.17	50	2.17	1	1.08870219032816	0.279948021339887	4.2552935653592
chr1	198182202	198322565	12	10	52.17	50	2.17	1	1.08870219032816	0.279948021339887	4.2552935653592
chr1	198322565	198394500	12	10	52.17	50	2.17	1	1.08870219032816	0.279948021339887	4.2552935653592
chr1	198394500	198687925	12	10	52.17	50	2.17	1	1.08870219032816	0.279948021339887	4.2552935653592
chr1	198687925	199038146	12	10	52.17	50	2.17	1	1.08870219032816	0.279948021339887	4.2552935653592
chr1	199038146	199127210	12	10	52.17	50	2.17	1	1.08870219032816	0.279948021339887	4.2552935653592
chr1	199127210	199671351	12	10	52.17	50	2.17	1	1.08870219032816	0.279948021339887	4.2552935653592
chr1	199671351	199785551	11	10	47.83	50	-2.17	1	0.918524835243122	0.235001412861532	3.57209168764187
chr1	199785551	199787781	11	9	47.83	45	2.83	1	1.11741067073414	0.286966747100501	4.39954017067048
chr1	199787781	199903802	11	9	47.83	45	2.83	1	1.11741067073414	0.286966747100501	4.39954017067048
chr1	199903802	199953761	11	10	47.83	50	-2.17	1	0.918524835243122	0.235001412861532	3.57209168764187
chr1	199953761	199964065	11	10	47.83	50	-2.17	1	0.918524835243122	0.235001412861532	3.57209168764187
chr1	199964065	200068642	11	10	47.83	50	-2.17	1	0.918524835243122	0.235001412861532	3.57209168764187
chr1	200068642	200148040	11	10	47.83	50	-2.17	1	0.918524835243122	0.235001412861532	3.57209168764187
chr1	200148040	200161337	11	10	47.83	50	-2.17	1	0.918524835243122	0.235001412861532	3.57209168764187
chr1	200161337	200597513	11	10	47.83	50	-2.17	1	0.918524835243122	0.235001412861532	3.57209168764187
chr1	200597513	200662294	11	10	47.83	50	-2.17	1	0.918524835243122	0.235001412861532	3.57209168764187
chr1	200662294	200672709	11	10	47.83	50	-2.17	1	0.918524835243122	0.235001412861532	3.57209168764187
chr1	200672709	201393536	11	10	47.83	50	-2.17	1	0.918524835243122	0.235001412861532	3.57209168764187
chr1	201393536	202129115	11	10	47.83	50	-2.17	1	0.918524835243122	0.235001412861532	3.57209168764187
chr1	202129115	202138438	11	10	47.83	50	-2.17	1	0.918524835243122	0.235001412861532	3.57209168764187
chr1	202138438	202168311	11	10	47.83	50	-2.17	1	0.918524835243122	0.235001412861532	3.57209168764187
chr1	202168311	202176808	11	10	47.83	50	-2.17	1	0.918524835243122	0.235001412861532	3.57209168764187
chr1	202176808	202178399	11	10	47.83	50	-2.17	1	0.918524835243122	0.235001412861532	3.57209168764187
chr1	202178399	202292451	11	10	47.83	50	-2.17	1	0.918524835243122	0.235001412861532	3.57209168764187
chr1	202292451	202323507	11	10	47.83	50	-2.17	1	0.918524835243122	0.235001412861532	3.57209168764187
chr1	202323507	202330224	11	10	47.83	50	-2.17	1	0.918524835243122	0.235001412861532	3.57209168764187
chr1	202330224	202475051	11	10	47.83	50	-2.17	1	0.918524835243122	0.235001412861532	3.57209168764187
chr1	202475051	202547168	11	10	47.83	50	-2.17	1	0.918524835243122	0.235001412861532	3.57209168764187
chr1	202547168	202978108	11	10	47.83	50	-2.17	1	0.918524835243122	0.235001412861532	3.57209168764187
chr1	202978108	204131331	12	10	52.17	50	2.17	1	1.08870219032816	0.279948021339887	4.2552935653592
chr1	204131331	204144761	12	10	52.17	50	2.17	1	1.08870219032816	0.279948021339887	4.2552935653592
chr1	204144761	204146242	12	10	52.17	50	2.17	1	1.08870219032816	0.279948021339887	4.2552935653592
chr1	204146242	204184486	12	10	52.17	50	2.17	1	1.08870219032816	0.279948021339887	4.2552935653592
chr1	204184486	204195171	13	10	56.52	50	6.52	0.763582300647181	1.29204881977522	0.332180516960037	5.10379666239499
chr1	204195171	204236821	13	10	56.52	50	6.52	0.763582300647181	1.29204881977522	0.332180516960037	5.10379666239499
chr1	204236821	204256483	13	10	56.52	50	6.52	0.763582300647181	1.29204881977522	0.332180516960037	5.10379666239499
chr1	204256483	204257909	13	10	56.52	50	6.52	0.763582300647181	1.29204881977522	0.332180516960037	5.10379666239499
chr1	204257909	204260885	12	10	52.17	50	2.17	1	1.08870219032816	0.279948021339887	4.2552935653592
chr1	204260885	204288789	12	10	52.17	50	2.17	1	1.08870219032816	0.279948021339887	4.2552935653592
chr1	204288789	204292940	11	10	47.83	50	-2.17	1	0.918524835243122	0.235001412861532	3.57209168764187
chr1	204292940	204714392	11	10	47.83	50	-2.17	1	0.918524835243122	0.235001412861532	3.57209168764187
chr1	204714392	204746688	11	10	47.83	50	-2.17	1	0.918524835243122	0.235001412861532	3.57209168764187
chr1	204746688	204765975	12	10	52.17	50	2.17	1	1.08870219032816	0.279948021339887	4.2552935653592
chr1	204765975	204768154	12	10	52.17	50	2.17	1	1.08870219032816	0.279948021339887	4.2552935653592
chr1	204768154	204843342	12	10	52.17	50	2.17	1	1.08870219032816	0.279948021339887	4.2552935653592
chr1	204843342	204888000	12	10	52.17	50	2.17	1	1.08870219032816	0.279948021339887	4.2552935653592
chr1	204888000	204891757	13	10	56.52	50	6.52	0.763582300647181	1.29204881977522	0.332180516960037	5.10379666239499
chr1	204891757	205305361	13	10	56.52	50	6.52	0.763582300647181	1.29204881977522	0.332180516960037	5.10379666239499
chr1	205305361	206555897	13	10	56.52	50	6.52	0.763582300647181	1.29204881977522	0.332180516960037	5.10379666239499
chr1	206555897	206695898	13	10	56.52	50	6.52	0.763582300647181	1.29204881977522	0.332180516960037	5.10379666239499
chr1	206695898	206772946	13	10	56.52	50	6.52	0.763582300647181	1.29204881977522	0.332180516960037	5.10379666239499
chr1	206772946	207264933	13	10	56.52	50	6.52	0.763582300647181	1.29204881977522	0.332180516960037	5.10379666239499
chr1	207264933	207303079	12	10	52.17	50	2.17	1	1.08870219032816	0.279948021339887	4.2552935653592
chr1	207303079	207558131	12	10	52.17	50	2.17	1	1.08870219032816	0.279948021339887	4.2552935653592
chr1	207558131	207656010	12	10	52.17	50	2.17	1	1.08870219032816	0.279948021339887	4.2552935653592
chr1	207656010	207824707	12	10	52.17	50	2.17	1	1.08870219032816	0.279948021339887	4.2552935653592
chr1	207824707	207882677	12	10	52.17	50	2.17	1	1.08870219032816	0.279948021339887	4.2552935653592
chr1	207882677	207979347	12	10	52.17	50	2.17	1	1.08870219032816	0.279948021339887	4.2552935653592
chr1	207979347	208039415	12	10	52.17	50	2.17	1	1.08870219032816	0.279948021339887	4.2552935653592
chr1	208039415	208181306	12	10	52.17	50	2.17	1	1.08870219032816	0.279948021339887	4.2552935653592
chr1	208181306	208447487	12	10	52.17	50	2.17	1	1.08870219032816	0.279948021339887	4.2552935653592
chr1	208447487	208450101	12	10	52.17	50	2.17	1	1.08870219032816	0.279948021339887	4.2552935653592
chr1	208450101	208526587	12	10	52.17	50	2.17	1	1.08870219032816	0.279948021339887	4.2552935653592
chr1	208526587	208571718	12	10	52.17	50	2.17	1	1.08870219032816	0.279948021339887	4.2552935653592
chr1	208571718	208573487	12	10	52.17	50	2.17	1	1.08870219032816	0.279948021339887	4.2552935653592
chr1	208573487	209064837	12	10	52.17	50	2.17	1	1.08870219032816	0.279948021339887	4.2552935653592
chr1	209064837	209083895	12	10	52.17	50	2.17	1	1.08870219032816	0.279948021339887	4.2552935653592
chr1	209083895	209183479	12	10	52.17	50	2.17	1	1.08870219032816	0.279948021339887	4.2552935653592
chr1	209183479	209603306	12	10	52.17	50	2.17	1	1.08870219032816	0.279948021339887	4.2552935653592
chr1	209603306	209613140	12	10	52.17	50	2.17	1	1.08870219032816	0.279948021339887	4.2552935653592
chr1	209613140	209628867	12	10	52.17	50	2.17	1	1.08870219032816	0.279948021339887	4.2552935653592
chr1	209628867	209629836	12	11	52.17	55	-2.83	1	0.894926123573707	0.227296481270133	3.48472431075709
chr1	209629836	209666079	12	11	52.17	55	-2.83	1	0.894926123573707	0.227296481270133	3.48472431075709
chr1	209666079	209677223	12	11	52.17	55	-2.83	1	0.894926123573707	0.227296481270133	3.48472431075709
chr1	209677223	209687779	12	11	52.17	55	-2.83	1	0.894926123573707	0.227296481270133	3.48472431075709
chr1	209687779	209959108	12	10	52.17	50	2.17	1	1.08870219032816	0.279948021339887	4.2552935653592
chr1	209959108	210067651	13	10	56.52	50	6.52	0.763582300647181	1.29204881977522	0.332180516960037	5.10379666239499
chr1	210067651	210606060	12	10	52.17	50	2.17	1	1.08870219032816	0.279948021339887	4.2552935653592
chr1	210606060	210699059	12	10	52.17	50	2.17	1	1.08870219032816	0.279948021339887	4.2552935653592
chr1	210699059	210732115	12	10	52.17	50	2.17	1	1.08870219032816	0.279948021339887	4.2552935653592
chr1	210732115	210929677	12	10	52.17	50	2.17	1	1.08870219032816	0.279948021339887	4.2552935653592
chr1	210929677	210964591	12	10	52.17	50	2.17	1	1.08870219032816	0.279948021339887	4.2552935653592
chr1	210964591	211052756	12	10	52.17	50	2.17	1	1.08870219032816	0.279948021339887	4.2552935653592
chr1	211052756	211192218	12	10	52.17	50	2.17	1	1.08870219032816	0.279948021339887	4.2552935653592
chr1	211192218	211247648	12	10	52.17	50	2.17	1	1.08870219032816	0.279948021339887	4.2552935653592
chr1	211247648	211649086	11	10	47.83	50	-2.17	1	0.918524835243122	0.235001412861532	3.57209168764187
chr1	211649086	211649227	11	10	47.83	50	-2.17	1	0.918524835243122	0.235001412861532	3.57209168764187
chr1	211649227	211753637	11	10	47.83	50	-2.17	1	0.918524835243122	0.235001412861532	3.57209168764187
chr1	211753637	211877185	11	10	47.83	50	-2.17	1	0.918524835243122	0.235001412861532	3.57209168764187
chr1	211877185	212345289	10	10	43.48	50	-6.52	0.763582300647181	0.773964562866884	0.195932570622973	3.01041135449947
chr1	212345289	212972542	10	10	43.48	50	-6.52	0.763582300647181	0.773964562866884	0.195932570622973	3.01041135449947
chr1	212972542	213115220	10	10	43.48	50	-6.52	0.763582300647181	0.773964562866884	0.195932570622973	3.01041135449947
chr1	213115220	213263763	10	10	43.48	50	-6.52	0.763582300647181	0.773964562866884	0.195932570622973	3.01041135449947
chr1	213263763	213401679	10	10	43.48	50	-6.52	0.763582300647181	0.773964562866884	0.195932570622973	3.01041135449947
chr1	213401679	213657870	10	10	43.48	50	-6.52	0.763582300647181	0.773964562866884	0.195932570622973	3.01041135449947
chr1	213657870	213759684	10	10	43.48	50	-6.52	0.763582300647181	0.773964562866884	0.195932570622973	3.01041135449947
chr1	213759684	214426424	10	10	43.48	50	-6.52	0.763582300647181	0.773964562866884	0.195932570622973	3.01041135449947
chr1	214426424	214747088	10	10	43.48	50	-6.52	0.763582300647181	0.773964562866884	0.195932570622973	3.01041135449947
chr1	214747088	214827410	10	10	43.48	50	-6.52	0.763582300647181	0.773964562866884	0.195932570622973	3.01041135449947
chr1	214827410	214846518	11	10	47.83	50	-2.17	1	0.918524835243122	0.235001412861532	3.57209168764187
chr1	214846518	214862771	11	10	47.83	50	-2.17	1	0.918524835243122	0.235001412861532	3.57209168764187
chr1	214862771	214863082	11	11	47.83	55	-7.17	0.762554397606516	0.755060536363118	0.190868420544722	2.92452457151751
chr1	214863082	214863131	11	12	47.83	60	-12.17	0.543531980480326	0.618227234683663	0.152903972297594	2.40428873597845
chr1	214863131	214911802	12	12	52.17	60	-7.83	0.759945105272522	0.732703544674039	0.181987543985293	2.86502851954949
chr1	214911802	214940728	12	12	52.17	60	-7.83	0.759945105272522	0.732703544674039	0.181987543985293	2.86502851954949
chr1	214940728	214946019	12	12	52.17	60	-7.83	0.759945105272522	0.732703544674039	0.181987543985293	2.86502851954949
chr1	214946019	214991612	13	12	56.52	60	-3.48	1	0.869557332248066	0.215795201061122	3.43889306356948
chr1	214991612	214999361	12	12	52.17	60	-7.83	0.759945105272522	0.732703544674039	0.181987543985293	2.86502851954949
chr1	214999361	215004599	12	11	52.17	55	-2.83	1	0.894926123573707	0.227296481270133	3.48472431075709
chr1	215004599	215009397	11	11	47.83	55	-7.17	0.762554397606516	0.755060536363118	0.190868420544722	2.92452457151751
chr1	215009397	215012423	11	10	47.83	50	-2.17	1	0.918524835243122	0.235001412861532	3.57209168764187
chr1	215012423	215046296	10	10	43.48	50	-6.52	0.763582300647181	0.773964562866884	0.195932570622973	3.01041135449947
chr1	215046296	215134177	10	10	43.48	50	-6.52	0.763582300647181	0.773964562866884	0.195932570622973	3.01041135449947
chr1	215134177	215183085	10	10	43.48	50	-6.52	0.763582300647181	0.773964562866884	0.195932570622973	3.01041135449947
chr1	215183085	215227236	10	10	43.48	50	-6.52	0.763582300647181	0.773964562866884	0.195932570622973	3.01041135449947
chr1	215227236	215471564	10	10	43.48	50	-6.52	0.763582300647181	0.773964562866884	0.195932570622973	3.01041135449947
chr1	215471564	215831218	10	10	43.48	50	-6.52	0.763582300647181	0.773964562866884	0.195932570622973	3.01041135449947
chr1	215831218	215951646	10	10	43.48	50	-6.52	0.763582300647181	0.773964562866884	0.195932570622973	3.01041135449947
chr1	215951646	215972732	10	10	43.48	50	-6.52	0.763582300647181	0.773964562866884	0.195932570622973	3.01041135449947
chr1	215972732	216055962	10	10	43.48	50	-6.52	0.763582300647181	0.773964562866884	0.195932570622973	3.01041135449947
chr1	216055962	216320751	10	10	43.48	50	-6.52	0.763582300647181	0.773964562866884	0.195932570622973	3.01041135449947
chr1	216320751	216641338	10	10	43.48	50	-6.52	0.763582300647181	0.773964562866884	0.195932570622973	3.01041135449947
chr1	216641338	216723984	10	10	43.48	50	-6.52	0.763582300647181	0.773964562866884	0.195932570622973	3.01041135449947
chr1	216723984	216730826	10	10	43.48	50	-6.52	0.763582300647181	0.773964562866884	0.195932570622973	3.01041135449947
chr1	216730826	217310420	10	10	43.48	50	-6.52	0.763582300647181	0.773964562866884	0.195932570622973	3.01041135449947
chr1	217310420	219255201	10	10	43.48	50	-6.52	0.763582300647181	0.773964562866884	0.195932570622973	3.01041135449947
chr1	219255201	219414089	10	10	43.48	50	-6.52	0.763582300647181	0.773964562866884	0.195932570622973	3.01041135449947
chr1	219414089	219598528	10	10	43.48	50	-6.52	0.763582300647181	0.773964562866884	0.195932570622973	3.01041135449947
chr1	219598528	219792101	10	10	43.48	50	-6.52	0.763582300647181	0.773964562866884	0.195932570622973	3.01041135449947
chr1	219792101	220069352	10	10	43.48	50	-6.52	0.763582300647181	0.773964562866884	0.195932570622973	3.01041135449947
chr1	220069352	220112202	10	10	43.48	50	-6.52	0.763582300647181	0.773964562866884	0.195932570622973	3.01041135449947
chr1	220112202	220112355	10	10	43.48	50	-6.52	0.763582300647181	0.773964562866884	0.195932570622973	3.01041135449947
chr1	220112355	220191554	11	10	47.83	50	-2.17	1	0.918524835243122	0.235001412861532	3.57209168764187
chr1	220191554	220208974	11	10	47.83	50	-2.17	1	0.918524835243122	0.235001412861532	3.57209168764187
chr1	220208974	220264416	10	10	43.48	50	-6.52	0.763582300647181	0.773964562866884	0.195932570622973	3.01041135449947
chr1	220264416	220465869	10	10	43.48	50	-6.52	0.763582300647181	0.773964562866884	0.195932570622973	3.01041135449947
chr1	220465869	221204782	10	10	43.48	50	-6.52	0.763582300647181	0.773964562866884	0.195932570622973	3.01041135449947
chr1	221204782	221381300	10	10	43.48	50	-6.52	0.763582300647181	0.773964562866884	0.195932570622973	3.01041135449947
chr1	221381300	221639032	10	10	43.48	50	-6.52	0.763582300647181	0.773964562866884	0.195932570622973	3.01041135449947
chr1	221639032	221645034	10	10	43.48	50	-6.52	0.763582300647181	0.773964562866884	0.195932570622973	3.01041135449947
chr1	221645034	221705566	10	10	43.48	50	-6.52	0.763582300647181	0.773964562866884	0.195932570622973	3.01041135449947
chr1	221705566	222762418	10	10	43.48	50	-6.52	0.763582300647181	0.773964562866884	0.195932570622973	3.01041135449947
chr1	222762418	222804620	10	10	43.48	50	-6.52	0.763582300647181	0.773964562866884	0.195932570622973	3.01041135449947
chr1	222804620	223201572	10	10	43.48	50	-6.52	0.763582300647181	0.773964562866884	0.195932570622973	3.01041135449947
chr1	223201572	223311593	10	10	43.48	50	-6.52	0.763582300647181	0.773964562866884	0.195932570622973	3.01041135449947
chr1	223311593	223447302	10	10	43.48	50	-6.52	0.763582300647181	0.773964562866884	0.195932570622973	3.01041135449947
chr1	223447302	223484624	10	10	43.48	50	-6.52	0.763582300647181	0.773964562866884	0.195932570622973	3.01041135449947
chr1	223484624	223498403	10	10	43.48	50	-6.52	0.763582300647181	0.773964562866884	0.195932570622973	3.01041135449947
chr1	223498403	223591244	10	10	43.48	50	-6.52	0.763582300647181	0.773964562866884	0.195932570622973	3.01041135449947
chr1	223591244	223673190	10	10	43.48	50	-6.52	0.763582300647181	0.773964562866884	0.195932570622973	3.01041135449947
chr1	223673190	223687316	10	10	43.48	50	-6.52	0.763582300647181	0.773964562866884	0.195932570622973	3.01041135449947
chr1	223687316	223699221	10	10	43.48	50	-6.52	0.763582300647181	0.773964562866884	0.195932570622973	3.01041135449947
chr1	223699221	223906267	10	10	43.48	50	-6.52	0.763582300647181	0.773964562866884	0.195932570622973	3.01041135449947
chr1	223906267	224085925	10	10	43.48	50	-6.52	0.763582300647181	0.773964562866884	0.195932570622973	3.01041135449947
chr1	224085925	224185546	10	10	43.48	50	-6.52	0.763582300647181	0.773964562866884	0.195932570622973	3.01041135449947
chr1	224185546	224269505	10	10	43.48	50	-6.52	0.763582300647181	0.773964562866884	0.195932570622973	3.01041135449947
chr1	224269505	224287596	10	10	43.48	50	-6.52	0.763582300647181	0.773964562866884	0.195932570622973	3.01041135449947
chr1	224287596	224340575	10	10	43.48	50	-6.52	0.763582300647181	0.773964562866884	0.195932570622973	3.01041135449947
chr1	224340575	224397153	10	10	43.48	50	-6.52	0.763582300647181	0.773964562866884	0.195932570622973	3.01041135449947
chr1	224397153	224543014	10	10	43.48	50	-6.52	0.763582300647181	0.773964562866884	0.195932570622973	3.01041135449947
chr1	224543014	224651173	10	10	43.48	50	-6.52	0.763582300647181	0.773964562866884	0.195932570622973	3.01041135449947
chr1	224651173	224805411	10	10	43.48	50	-6.52	0.763582300647181	0.773964562866884	0.195932570622973	3.01041135449947
chr1	224805411	224900055	10	10	43.48	50	-6.52	0.763582300647181	0.773964562866884	0.195932570622973	3.01041135449947
chr1	224900055	225482623	10	10	43.48	50	-6.52	0.763582300647181	0.773964562866884	0.195932570622973	3.01041135449947
chr1	225482623	225494762	10	10	43.48	50	-6.52	0.763582300647181	0.773964562866884	0.195932570622973	3.01041135449947
chr1	225494762	225534206	10	10	43.48	50	-6.52	0.763582300647181	0.773964562866884	0.195932570622973	3.01041135449947
chr1	225534206	225551271	10	10	43.48	50	-6.52	0.763582300647181	0.773964562866884	0.195932570622973	3.01041135449947
chr1	225551271	225556500	10	10	43.48	50	-6.52	0.763582300647181	0.773964562866884	0.195932570622973	3.01041135449947
chr1	225556500	225612523	10	10	43.48	50	-6.52	0.763582300647181	0.773964562866884	0.195932570622973	3.01041135449947
chr1	225612523	225880038	10	10	43.48	50	-6.52	0.763582300647181	0.773964562866884	0.195932570622973	3.01041135449947
chr1	225880038	225978794	10	10	43.48	50	-6.52	0.763582300647181	0.773964562866884	0.195932570622973	3.01041135449947
chr1	225978794	225994535	10	10	43.48	50	-6.52	0.763582300647181	0.773964562866884	0.195932570622973	3.01041135449947
chr1	225994535	226095886	10	10	43.48	50	-6.52	0.763582300647181	0.773964562866884	0.195932570622973	3.01041135449947
chr1	226095886	226213163	10	10	43.48	50	-6.52	0.763582300647181	0.773964562866884	0.195932570622973	3.01041135449947
chr1	226213163	226235354	10	10	43.48	50	-6.52	0.763582300647181	0.773964562866884	0.195932570622973	3.01041135449947
chr1	226235354	229114240	10	10	43.48	50	-6.52	0.763582300647181	0.773964562866884	0.195932570622973	3.01041135449947
chr1	229114240	230228742	10	10	43.48	50	-6.52	0.763582300647181	0.773964562866884	0.195932570622973	3.01041135449947
chr1	230228742	230327080	10	10	43.48	50	-6.52	0.763582300647181	0.773964562866884	0.195932570622973	3.01041135449947
chr1	230327080	230328196	10	10	43.48	50	-6.52	0.763582300647181	0.773964562866884	0.195932570622973	3.01041135449947
chr1	230328196	231342599	10	10	43.48	50	-6.52	0.763582300647181	0.773964562866884	0.195932570622973	3.01041135449947
chr1	231342599	231541032	10	10	43.48	50	-6.52	0.763582300647181	0.773964562866884	0.195932570622973	3.01041135449947
chr1	231541032	232432980	10	10	43.48	50	-6.52	0.763582300647181	0.773964562866884	0.195932570622973	3.01041135449947
chr1	232432980	232465238	10	10	43.48	50	-6.52	0.763582300647181	0.773964562866884	0.195932570622973	3.01041135449947
chr1	232465238	232507194	10	10	43.48	50	-6.52	0.763582300647181	0.773964562866884	0.195932570622973	3.01041135449947
chr1	232507194	232534155	10	10	43.48	50	-6.52	0.763582300647181	0.773964562866884	0.195932570622973	3.01041135449947
chr1	232534155	232638184	10	10	43.48	50	-6.52	0.763582300647181	0.773964562866884	0.195932570622973	3.01041135449947
chr1	232638184	232706649	10	10	43.48	50	-6.52	0.763582300647181	0.773964562866884	0.195932570622973	3.01041135449947
chr1	232706649	232726409	10	10	43.48	50	-6.52	0.763582300647181	0.773964562866884	0.195932570622973	3.01041135449947
chr1	232726409	232825834	10	10	43.48	50	-6.52	0.763582300647181	0.773964562866884	0.195932570622973	3.01041135449947
chr1	232825834	232827751	10	10	43.48	50	-6.52	0.763582300647181	0.773964562866884	0.195932570622973	3.01041135449947
chr1	232827751	233058751	10	10	43.48	50	-6.52	0.763582300647181	0.773964562866884	0.195932570622973	3.01041135449947
chr1	233058751	233155049	10	10	43.48	50	-6.52	0.763582300647181	0.773964562866884	0.195932570622973	3.01041135449947
chr1	233155049	233387528	10	10	43.48	50	-6.52	0.763582300647181	0.773964562866884	0.195932570622973	3.01041135449947
chr1	233387528	233397316	10	10	43.48	50	-6.52	0.763582300647181	0.773964562866884	0.195932570622973	3.01041135449947
chr1	233397316	233433704	10	10	43.48	50	-6.52	0.763582300647181	0.773964562866884	0.195932570622973	3.01041135449947
chr1	233433704	233478856	10	10	43.48	50	-6.52	0.763582300647181	0.773964562866884	0.195932570622973	3.01041135449947
chr1	233478856	233493546	10	10	43.48	50	-6.52	0.763582300647181	0.773964562866884	0.195932570622973	3.01041135449947
chr1	233493546	233694272	10	10	43.48	50	-6.52	0.763582300647181	0.773964562866884	0.195932570622973	3.01041135449947
chr1	233694272	233788946	10	10	43.48	50	-6.52	0.763582300647181	0.773964562866884	0.195932570622973	3.01041135449947
chr1	233788946	234989716	10	10	43.48	50	-6.52	0.763582300647181	0.773964562866884	0.195932570622973	3.01041135449947
chr1	234989716	235476569	10	10	43.48	50	-6.52	0.763582300647181	0.773964562866884	0.195932570622973	3.01041135449947
chr1	235476569	235619123	10	10	43.48	50	-6.52	0.763582300647181	0.773964562866884	0.195932570622973	3.01041135449947
chr1	235619123	236296233	10	10	43.48	50	-6.52	0.763582300647181	0.773964562866884	0.195932570622973	3.01041135449947
chr1	236296233	236799999	11	10	47.83	50	-2.17	1	0.918524835243122	0.235001412861532	3.57209168764187
chr1	236799999	236855656	11	10	47.83	50	-2.17	1	0.918524835243122	0.235001412861532	3.57209168764187
chr1	236855656	237735156	11	10	47.83	50	-2.17	1	0.918524835243122	0.235001412861532	3.57209168764187
chr1	237735156	237815856	11	10	47.83	50	-2.17	1	0.918524835243122	0.235001412861532	3.57209168764187
chr1	237815856	238264172	11	10	47.83	50	-2.17	1	0.918524835243122	0.235001412861532	3.57209168764187
chr1	238264172	239328459	10	10	43.48	50	-6.52	0.763582300647181	0.773964562866884	0.195932570622973	3.01041135449947
chr1	239328459	239576403	10	10	43.48	50	-6.52	0.763582300647181	0.773964562866884	0.195932570622973	3.01041135449947
chr1	239576403	239927004	10	10	43.48	50	-6.52	0.763582300647181	0.773964562866884	0.195932570622973	3.01041135449947
chr1	239927004	239989298	10	10	43.48	50	-6.52	0.763582300647181	0.773964562866884	0.195932570622973	3.01041135449947
chr1	239989298	240121020	10	10	43.48	50	-6.52	0.763582300647181	0.773964562866884	0.195932570622973	3.01041135449947
chr1	240121020	241055778	10	10	43.48	50	-6.52	0.763582300647181	0.773964562866884	0.195932570622973	3.01041135449947
chr1	241055778	241526165	10	10	43.48	50	-6.52	0.763582300647181	0.773964562866884	0.195932570622973	3.01041135449947
chr1	241526165	241601886	10	10	43.48	50	-6.52	0.763582300647181	0.773964562866884	0.195932570622973	3.01041135449947
chr1	241601886	242465983	10	10	43.48	50	-6.52	0.763582300647181	0.773964562866884	0.195932570622973	3.01041135449947
chr1	242465983	242800582	10	10	43.48	50	-6.52	0.763582300647181	0.773964562866884	0.195932570622973	3.01041135449947
chr1	242800582	242914456	10	10	43.48	50	-6.52	0.763582300647181	0.773964562866884	0.195932570622973	3.01041135449947
chr1	242914456	243662380	10	10	43.48	50	-6.52	0.763582300647181	0.773964562866884	0.195932570622973	3.01041135449947
chr1	243662380	243781179	10	9	43.48	45	-1.52	1	0.941533916237539	0.239148756806191	3.70936047376392
chr1	243781179	244243309	10	10	43.48	50	-6.52	0.763582300647181	0.773964562866884	0.195932570622973	3.01041135449947
chr1	244243309	244554005	10	10	43.48	50	-6.52	0.763582300647181	0.773964562866884	0.195932570622973	3.01041135449947
chr1	244554005	245124655	10	10	43.48	50	-6.52	0.763582300647181	0.773964562866884	0.195932570622973	3.01041135449947
chr1	245124655	245229526	10	10	43.48	50	-6.52	0.763582300647181	0.773964562866884	0.195932570622973	3.01041135449947
chr1	245229526	245521026	10	10	43.48	50	-6.52	0.763582300647181	0.773964562866884	0.195932570622973	3.01041135449947
chr1	245521026	245818784	10	10	43.48	50	-6.52	0.763582300647181	0.773964562866884	0.195932570622973	3.01041135449947
chr1	245818784	245840235	10	10	43.48	50	-6.52	0.763582300647181	0.773964562866884	0.195932570622973	3.01041135449947
chr1	245840235	245906987	10	10	43.48	50	-6.52	0.763582300647181	0.773964562866884	0.195932570622973	3.01041135449947
chr1	245906987	245925366	10	10	43.48	50	-6.52	0.763582300647181	0.773964562866884	0.195932570622973	3.01041135449947
chr1	245925366	245977359	10	10	43.48	50	-6.52	0.763582300647181	0.773964562866884	0.195932570622973	3.01041135449947
chr1	245977359	246058329	10	10	43.48	50	-6.52	0.763582300647181	0.773964562866884	0.195932570622973	3.01041135449947
chr1	246058329	246623086	10	10	43.48	50	-6.52	0.763582300647181	0.773964562866884	0.195932570622973	3.01041135449947
chr1	246623086	246721103	10	10	43.48	50	-6.52	0.763582300647181	0.773964562866884	0.195932570622973	3.01041135449947
chr1	246721103	247394790	10	10	43.48	50	-6.52	0.763582300647181	0.773964562866884	0.195932570622973	3.01041135449947
chr1	247394790	247544721	10	10	43.48	50	-6.52	0.763582300647181	0.773964562866884	0.195932570622973	3.01041135449947
chr1	247544721	248060460	10	10	43.48	50	-6.52	0.763582300647181	0.773964562866884	0.195932570622973	3.01041135449947
chr1	248060460	248343933	10	10	43.48	50	-6.52	0.763582300647181	0.773964562866884	0.195932570622973	3.01041135449947
chr1	248343933	248347321	10	10	43.48	50	-6.52	0.763582300647181	0.773964562866884	0.195932570622973	3.01041135449947
chr1	248347321	248403228	10	9	43.48	45	-1.52	1	0.941533916237539	0.239148756806191	3.70936047376392
chr1	248403228	248485046	10	9	43.48	45	-1.52	1	0.941533916237539	0.239148756806191	3.70936047376392
chr1	248485046	248491926	10	9	43.48	45	-1.52	1	0.941533916237539	0.239148756806191	3.70936047376392
chr1	248491926	248492266	10	9	43.48	45	-1.52	1	0.941533916237539	0.239148756806191	3.70936047376392
chr1	248492266	248495917	10	9	43.48	45	-1.52	1	0.941533916237539	0.239148756806191	3.70936047376392
chr1	248495917	248703504	10	9	43.48	45	-1.52	1	0.941533916237539	0.239148756806191	3.70936047376392
chr1	248703504	248812363	9	9	39.13	45	-5.87	0.76310372230841	0.790157196660434	0.197199529054295	3.13038872691604
chr1	248812363	249250621	10	9	43.48	45	-1.52	1	0.941533916237539	0.239148756806191	3.70936047376392
chr2	0	589746	10	10	43.48	50	-6.52	0.763582300647181	0.773964562866884	0.195932570622973	3.01041135449947
chr2	589746	590360	11	10	47.83	50	-2.17	1	0.918524835243122	0.235001412861532	3.57209168764187
chr2	590360	651235	11	10	47.83	50	-2.17	1	0.918524835243122	0.235001412861532	3.57209168764187
chr2	651235	651503	11	10	47.83	50	-2.17	1	0.918524835243122	0.235001412861532	3.57209168764187
chr2	651503	651620	11	10	47.83	50	-2.17	1	0.918524835243122	0.235001412861532	3.57209168764187
chr2	651620	843747	10	10	43.48	50	-6.52	0.763582300647181	0.773964562866884	0.195932570622973	3.01041135449947
chr2	843747	907178	10	10	43.48	50	-6.52	0.763582300647181	0.773964562866884	0.195932570622973	3.01041135449947
chr2	907178	1001386	10	10	43.48	50	-6.52	0.763582300647181	0.773964562866884	0.195932570622973	3.01041135449947
chr2	1001386	3499845	10	10	43.48	50	-6.52	0.763582300647181	0.773964562866884	0.195932570622973	3.01041135449947
chr2	3499845	3695432	10	10	43.48	50	-6.52	0.763582300647181	0.773964562866884	0.195932570622973	3.01041135449947
chr2	3695432	5752691	10	10	43.48	50	-6.52	0.763582300647181	0.773964562866884	0.195932570622973	3.01041135449947
chr2	5752691	7140478	11	10	47.83	50	-2.17	1	0.918524835243122	0.235001412861532	3.57209168764187
chr2	7140478	7236267	11	10	47.83	50	-2.17	1	0.918524835243122	0.235001412861532	3.57209168764187
chr2	7236267	7658929	11	10	47.83	50	-2.17	1	0.918524835243122	0.235001412861532	3.57209168764187
chr2	7658929	7786208	11	10	47.83	50	-2.17	1	0.918524835243122	0.235001412861532	3.57209168764187
chr2	7786208	8085272	11	10	47.83	50	-2.17	1	0.918524835243122	0.235001412861532	3.57209168764187
chr2	8085272	8101306	11	10	47.83	50	-2.17	1	0.918524835243122	0.235001412861532	3.57209168764187
chr2	8101306	8266524	11	10	47.83	50	-2.17	1	0.918524835243122	0.235001412861532	3.57209168764187
chr2	8266524	8364523	11	10	47.83	50	-2.17	1	0.918524835243122	0.235001412861532	3.57209168764187
chr2	8364523	9094986	12	10	52.17	50	2.17	1	1.08870219032816	0.279948021339887	4.2552935653592
chr2	9094986	9485575	12	10	52.17	50	2.17	1	1.08870219032816	0.279948021339887	4.2552935653592
chr2	9485575	9805695	11	10	47.83	50	-2.17	1	0.918524835243122	0.235001412861532	3.57209168764187
chr2	9805695	10928291	11	10	47.83	50	-2.17	1	0.918524835243122	0.235001412861532	3.57209168764187
chr2	10928291	10986508	11	10	47.83	50	-2.17	1	0.918524835243122	0.235001412861532	3.57209168764187
chr2	10986508	10987837	12	10	52.17	50	2.17	1	1.08870219032816	0.279948021339887	4.2552935653592
chr2	10987837	11282600	12	10	52.17	50	2.17	1	1.08870219032816	0.279948021339887	4.2552935653592
chr2	11282600	11983013	12	10	52.17	50	2.17	1	1.08870219032816	0.279948021339887	4.2552935653592
chr2	11983013	12305166	12	10	52.17	50	2.17	1	1.08870219032816	0.279948021339887	4.2552935653592
chr2	12305166	12442023	12	10	52.17	50	2.17	1	1.08870219032816	0.279948021339887	4.2552935653592
chr2	12442023	12845256	12	10	52.17	50	2.17	1	1.08870219032816	0.279948021339887	4.2552935653592
chr2	12845256	13978942	11	10	47.83	50	-2.17	1	0.918524835243122	0.235001412861532	3.57209168764187
chr2	13978942	14081978	11	10	47.83	50	-2.17	1	0.918524835243122	0.235001412861532	3.57209168764187
chr2	14081978	14082941	11	10	47.83	50	-2.17	1	0.918524835243122	0.235001412861532	3.57209168764187
chr2	14082941	14228812	11	10	47.83	50	-2.17	1	0.918524835243122	0.235001412861532	3.57209168764187
chr2	14228812	14538923	11	10	47.83	50	-2.17	1	0.918524835243122	0.235001412861532	3.57209168764187
chr2	14538923	14602715	11	10	47.83	50	-2.17	1	0.918524835243122	0.235001412861532	3.57209168764187
chr2	14602715	14653234	12	10	52.17	50	2.17	1	1.08870219032816	0.279948021339887	4.2552935653592
chr2	14653234	14685856	12	10	52.17	50	2.17	1	1.08870219032816	0.279948021339887	4.2552935653592
chr2	14685856	14692768	12	10	52.17	50	2.17	1	1.08870219032816	0.279948021339887	4.2552935653592
chr2	14692768	14710228	12	10	52.17	50	2.17	1	1.08870219032816	0.279948021339887	4.2552935653592
chr2	14710228	14712792	12	10	52.17	50	2.17	1	1.08870219032816	0.279948021339887	4.2552935653592
chr2	14712792	14777109	12	10	52.17	50	2.17	1	1.08870219032816	0.279948021339887	4.2552935653592
chr2	14777109	15008962	12	10	52.17	50	2.17	1	1.08870219032816	0.279948021339887	4.2552935653592
chr2	15008962	15104013	11	10	47.83	50	-2.17	1	0.918524835243122	0.235001412861532	3.57209168764187
chr2	15104013	15132636	11	10	47.83	50	-2.17	1	0.918524835243122	0.235001412861532	3.57209168764187
chr2	15132636	15216653	11	10	47.83	50	-2.17	1	0.918524835243122	0.235001412861532	3.57209168764187
chr2	15216653	15217931	11	10	47.83	50	-2.17	1	0.918524835243122	0.235001412861532	3.57209168764187
chr2	15217931	15221347	11	10	47.83	50	-2.17	1	0.918524835243122	0.235001412861532	3.57209168764187
chr2	15221347	15256211	10	10	43.48	50	-6.52	0.763582300647181	0.773964562866884	0.195932570622973	3.01041135449947
chr2	15256211	15314014	10	10	43.48	50	-6.52	0.763582300647181	0.773964562866884	0.195932570622973	3.01041135449947
chr2	15314014	15314222	10	10	43.48	50	-6.52	0.763582300647181	0.773964562866884	0.195932570622973	3.01041135449947
chr2	15314222	15462317	10	10	43.48	50	-6.52	0.763582300647181	0.773964562866884	0.195932570622973	3.01041135449947
chr2	15462317	15517345	10	10	43.48	50	-6.52	0.763582300647181	0.773964562866884	0.195932570622973	3.01041135449947
chr2	15517345	15518130	10	10	43.48	50	-6.52	0.763582300647181	0.773964562866884	0.195932570622973	3.01041135449947
chr2	15518130	15704994	10	10	43.48	50	-6.52	0.763582300647181	0.773964562866884	0.195932570622973	3.01041135449947
chr2	15704994	15887075	10	10	43.48	50	-6.52	0.763582300647181	0.773964562866884	0.195932570622973	3.01041135449947
chr2	15887075	15983319	10	10	43.48	50	-6.52	0.763582300647181	0.773964562866884	0.195932570622973	3.01041135449947
chr2	15983319	16177823	10	10	43.48	50	-6.52	0.763582300647181	0.773964562866884	0.195932570622973	3.01041135449947
chr2	16177823	16462547	10	10	43.48	50	-6.52	0.763582300647181	0.773964562866884	0.195932570622973	3.01041135449947
chr2	16462547	16575910	10	10	43.48	50	-6.52	0.763582300647181	0.773964562866884	0.195932570622973	3.01041135449947
chr2	16575910	16646396	10	10	43.48	50	-6.52	0.763582300647181	0.773964562866884	0.195932570622973	3.01041135449947
chr2	16646396	16673052	10	10	43.48	50	-6.52	0.763582300647181	0.773964562866884	0.195932570622973	3.01041135449947
chr2	16673052	16704760	10	9	43.48	45	-1.52	1	0.941533916237539	0.239148756806191	3.70936047376392
chr2	16704760	16763190	10	9	43.48	45	-1.52	1	0.941533916237539	0.239148756806191	3.70936047376392
chr2	16763190	16934984	10	10	43.48	50	-6.52	0.763582300647181	0.773964562866884	0.195932570622973	3.01041135449947
chr2	16934984	16969973	10	10	43.48	50	-6.52	0.763582300647181	0.773964562866884	0.195932570622973	3.01041135449947
chr2	16969973	16980897	10	10	43.48	50	-6.52	0.763582300647181	0.773964562866884	0.195932570622973	3.01041135449947
chr2	16980897	17031401	10	10	43.48	50	-6.52	0.763582300647181	0.773964562866884	0.195932570622973	3.01041135449947
chr2	17031401	17033919	10	10	43.48	50	-6.52	0.763582300647181	0.773964562866884	0.195932570622973	3.01041135449947
chr2	17033919	17114516	10	10	43.48	50	-6.52	0.763582300647181	0.773964562866884	0.195932570622973	3.01041135449947
chr2	17114516	17126789	10	10	43.48	50	-6.52	0.763582300647181	0.773964562866884	0.195932570622973	3.01041135449947
chr2	17126789	17131288	10	10	43.48	50	-6.52	0.763582300647181	0.773964562866884	0.195932570622973	3.01041135449947
chr2	17131288	17438184	10	10	43.48	50	-6.52	0.763582300647181	0.773964562866884	0.195932570622973	3.01041135449947
chr2	17438184	17535156	10	11	43.48	55	-11.52	0.546694759066986	0.636265345410572	0.159200460620867	2.46431133496759
chr2	17535156	18216853	10	10	43.48	50	-6.52	0.763582300647181	0.773964562866884	0.195932570622973	3.01041135449947
chr2	18216853	18224356	10	10	43.48	50	-6.52	0.763582300647181	0.773964562866884	0.195932570622973	3.01041135449947
chr2	18224356	18266602	10	10	43.48	50	-6.52	0.763582300647181	0.773964562866884	0.195932570622973	3.01041135449947
chr2	18266602	18338021	10	10	43.48	50	-6.52	0.763582300647181	0.773964562866884	0.195932570622973	3.01041135449947
chr2	18338021	18511508	10	10	43.48	50	-6.52	0.763582300647181	0.773964562866884	0.195932570622973	3.01041135449947
chr2	18511508	18544361	10	10	43.48	50	-6.52	0.763582300647181	0.773964562866884	0.195932570622973	3.01041135449947
chr2	18544361	18570261	10	10	43.48	50	-6.52	0.763582300647181	0.773964562866884	0.195932570622973	3.01041135449947
chr2	18570261	18610538	10	10	43.48	50	-6.52	0.763582300647181	0.773964562866884	0.195932570622973	3.01041135449947
chr2	18610538	18823331	10	10	43.48	50	-6.52	0.763582300647181	0.773964562866884	0.195932570622973	3.01041135449947
chr2	18823331	18910918	10	9	43.48	45	-1.52	1	0.941533916237539	0.239148756806191	3.70936047376392
chr2	18910918	19271706	10	10	43.48	50	-6.52	0.763582300647181	0.773964562866884	0.195932570622973	3.01041135449947
chr2	19271706	19304236	10	10	43.48	50	-6.52	0.763582300647181	0.773964562866884	0.195932570622973	3.01041135449947
chr2	19304236	19439070	10	10	43.48	50	-6.52	0.763582300647181	0.773964562866884	0.195932570622973	3.01041135449947
chr2	19439070	19560874	10	9	43.48	45	-1.52	1	0.941533916237539	0.239148756806191	3.70936047376392
chr2	19560874	19920585	10	10	43.48	50	-6.52	0.763582300647181	0.773964562866884	0.195932570622973	3.01041135449947
chr2	19920585	20376362	10	10	43.48	50	-6.52	0.763582300647181	0.773964562866884	0.195932570622973	3.01041135449947
chr2	20376362	21543176	10	10	43.48	50	-6.52	0.763582300647181	0.773964562866884	0.195932570622973	3.01041135449947
chr2	21543176	22729467	10	10	43.48	50	-6.52	0.763582300647181	0.773964562866884	0.195932570622973	3.01041135449947
chr2	22729467	22831884	10	10	43.48	50	-6.52	0.763582300647181	0.773964562866884	0.195932570622973	3.01041135449947
chr2	22831884	23521962	10	10	43.48	50	-6.52	0.763582300647181	0.773964562866884	0.195932570622973	3.01041135449947
chr2	23521962	23676601	9	10	39.13	50	-10.87	0.547169175854985	0.649578827515288	0.161628157222878	2.54042723111903
chr2	23676601	23943087	9	9	39.13	45	-5.87	0.76310372230841	0.790157196660434	0.197199529054295	3.13038872691604
chr2	23943087	25073472	9	9	39.13	45	-5.87	0.76310372230841	0.790157196660434	0.197199529054295	3.13038872691604
chr2	25073472	25100870	9	9	39.13	45	-5.87	0.76310372230841	0.790157196660434	0.197199529054295	3.13038872691604
chr2	25100870	25288561	9	9	39.13	45	-5.87	0.76310372230841	0.790157196660434	0.197199529054295	3.13038872691604
chr2	25288561	25328237	9	9	39.13	45	-5.87	0.76310372230841	0.790157196660434	0.197199529054295	3.13038872691604
chr2	25328237	25369131	9	9	39.13	45	-5.87	0.76310372230841	0.790157196660434	0.197199529054295	3.13038872691604
chr2	25369131	25533857	9	9	39.13	45	-5.87	0.76310372230841	0.790157196660434	0.197199529054295	3.13038872691604
chr2	25533857	26793013	9	9	39.13	45	-5.87	0.76310372230841	0.790157196660434	0.197199529054295	3.13038872691604
chr2	26793013	26837363	9	9	39.13	45	-5.87	0.76310372230841	0.790157196660434	0.197199529054295	3.13038872691604
chr2	26837363	26932619	9	9	39.13	45	-5.87	0.76310372230841	0.790157196660434	0.197199529054295	3.13038872691604
chr2	26932619	26966488	9	9	39.13	45	-5.87	0.76310372230841	0.790157196660434	0.197199529054295	3.13038872691604
chr2	26966488	27052192	9	9	39.13	45	-5.87	0.76310372230841	0.790157196660434	0.197199529054295	3.13038872691604
chr2	27052192	27181498	9	9	39.13	45	-5.87	0.76310372230841	0.790157196660434	0.197199529054295	3.13038872691604
chr2	27181498	27238503	9	9	39.13	45	-5.87	0.76310372230841	0.790157196660434	0.197199529054295	3.13038872691604
chr2	27238503	27345596	9	9	39.13	45	-5.87	0.76310372230841	0.790157196660434	0.197199529054295	3.13038872691604
chr2	27345596	28414551	9	9	39.13	45	-5.87	0.76310372230841	0.790157196660434	0.197199529054295	3.13038872691604
chr2	28414551	28519937	9	9	39.13	45	-5.87	0.76310372230841	0.790157196660434	0.197199529054295	3.13038872691604
chr2	28519937	28932955	10	9	43.48	45	-1.52	1	0.941533916237539	0.239148756806191	3.70936047376392
chr2	28932955	28981652	10	10	43.48	50	-6.52	0.763582300647181	0.773964562866884	0.195932570622973	3.01041135449947
chr2	28981652	29115435	10	10	43.48	50	-6.52	0.763582300647181	0.773964562866884	0.195932570622973	3.01041135449947
chr2	29115435	30030061	10	10	43.48	50	-6.52	0.763582300647181	0.773964562866884	0.195932570622973	3.01041135449947
chr2	30030061	30114357	11	10	47.83	50	-2.17	1	0.918524835243122	0.235001412861532	3.57209168764187
chr2	30114357	31232575	10	10	43.48	50	-6.52	0.763582300647181	0.773964562866884	0.195932570622973	3.01041135449947
chr2	31232575	31342749	10	10	43.48	50	-6.52	0.763582300647181	0.773964562866884	0.195932570622973	3.01041135449947
chr2	31342749	32170624	10	10	43.48	50	-6.52	0.763582300647181	0.773964562866884	0.195932570622973	3.01041135449947
chr2	32170624	33209937	10	10	43.48	50	-6.52	0.763582300647181	0.773964562866884	0.195932570622973	3.01041135449947
chr2	33209937	33321330	10	10	43.48	50	-6.52	0.763582300647181	0.773964562866884	0.195932570622973	3.01041135449947
chr2	33321330	34015806	10	10	43.48	50	-6.52	0.763582300647181	0.773964562866884	0.195932570622973	3.01041135449947
chr2	34015806	34036537	10	9	43.48	45	-1.52	1	0.941533916237539	0.239148756806191	3.70936047376392
chr2	34036537	34134063	10	9	43.48	45	-1.52	1	0.941533916237539	0.239148756806191	3.70936047376392
chr2	34134063	34156302	10	9	43.48	45	-1.52	1	0.941533916237539	0.239148756806191	3.70936047376392
chr2	34156302	34242512	10	10	43.48	50	-6.52	0.763582300647181	0.773964562866884	0.195932570622973	3.01041135449947
chr2	34242512	34381539	10	9	43.48	45	-1.52	1	0.941533916237539	0.239148756806191	3.70936047376392
chr2	34381539	34639108	10	9	43.48	45	-1.52	1	0.941533916237539	0.239148756806191	3.70936047376392
chr2	34639108	34695192	10	10	43.48	50	-6.52	0.763582300647181	0.773964562866884	0.195932570622973	3.01041135449947
chr2	34695192	34700348	8	9	34.78	45	-10.22	0.545008736497105	0.658452995624075	0.160092419089372	2.63869787541333
chr2	34700348	34701598	8	8	34.78	40	-5.22	0.761112997285792	0.804184072470031	0.194532726108249	3.29735563503997
chr2	34701598	34740778	7	8	30.43	40	-9.57	0.540142519775149	0.662790322505239	0.154340620005787	2.76736579922823
chr2	34740778	34740919	7	9	30.43	45	-14.57	0.360977267739492	0.542704541901357	0.12709186768333	2.21483375768487
chr2	34740919	34741962	8	9	34.78	45	-10.22	0.545008736497105	0.658452995624075	0.160092419089372	2.63869787541333
chr2	34741962	34753132	10	9	43.48	45	-1.52	1	0.941533916237539	0.239148756806191	3.70936047376392
chr2	34753132	34766874	10	8	43.48	40	3.48	1	1.15001042819649	0.29079124634426	4.63402334751994
chr2	34766874	35851250	10	9	43.48	45	-1.52	1	0.941533916237539	0.239148756806191	3.70936047376392
chr2	35851250	35851344	10	9	43.48	45	-1.52	1	0.941533916237539	0.239148756806191	3.70936047376392
chr2	35851344	35859206	10	9	43.48	45	-1.52	1	0.941533916237539	0.239148756806191	3.70936047376392
chr2	35859206	35863693	10	9	43.48	45	-1.52	1	0.941533916237539	0.239148756806191	3.70936047376392
chr2	35863693	35908281	10	9	43.48	45	-1.52	1	0.941533916237539	0.239148756806191	3.70936047376392
chr2	35908281	35926299	10	9	43.48	45	-1.52	1	0.941533916237539	0.239148756806191	3.70936047376392
chr2	35926299	35954395	10	9	43.48	45	-1.52	1	0.941533916237539	0.239148756806191	3.70936047376392
chr2	35954395	36246660	10	9	43.48	45	-1.52	1	0.941533916237539	0.239148756806191	3.70936047376392
chr2	36246660	36570519	10	10	43.48	50	-6.52	0.763582300647181	0.773964562866884	0.195932570622973	3.01041135449947
chr2	36570519	36720689	10	10	43.48	50	-6.52	0.763582300647181	0.773964562866884	0.195932570622973	3.01041135449947
chr2	36720689	36780664	10	10	43.48	50	-6.52	0.763582300647181	0.773964562866884	0.195932570622973	3.01041135449947
chr2	36780664	36953407	10	10	43.48	50	-6.52	0.763582300647181	0.773964562866884	0.195932570622973	3.01041135449947
chr2	36953407	37702651	10	10	43.48	50	-6.52	0.763582300647181	0.773964562866884	0.195932570622973	3.01041135449947
chr2	37702651	37710111	10	10	43.48	50	-6.52	0.763582300647181	0.773964562866884	0.195932570622973	3.01041135449947
chr2	37710111	37819704	10	10	43.48	50	-6.52	0.763582300647181	0.773964562866884	0.195932570622973	3.01041135449947
chr2	37819704	37839040	10	10	43.48	50	-6.52	0.763582300647181	0.773964562866884	0.195932570622973	3.01041135449947
chr2	37839040	37848318	10	10	43.48	50	-6.52	0.763582300647181	0.773964562866884	0.195932570622973	3.01041135449947
chr2	37848318	37856351	10	10	43.48	50	-6.52	0.763582300647181	0.773964562866884	0.195932570622973	3.01041135449947
chr2	37856351	37905440	10	10	43.48	50	-6.52	0.763582300647181	0.773964562866884	0.195932570622973	3.01041135449947
chr2	37905440	37994764	10	9	43.48	45	-1.52	1	0.941533916237539	0.239148756806191	3.70936047376392
chr2	37994764	38019438	10	9	43.48	45	-1.52	1	0.941533916237539	0.239148756806191	3.70936047376392
chr2	38019438	38029755	11	9	47.83	45	2.83	1	1.11741067073414	0.286966747100501	4.39954017067048
chr2	38029755	38098813	11	10	47.83	50	-2.17	1	0.918524835243122	0.235001412861532	3.57209168764187
chr2	38098813	38270340	11	10	47.83	50	-2.17	1	0.918524835243122	0.235001412861532	3.57209168764187
chr2	38270340	39164869	11	10	47.83	50	-2.17	1	0.918524835243122	0.235001412861532	3.57209168764187
chr2	39164869	39324902	11	10	47.83	50	-2.17	1	0.918524835243122	0.235001412861532	3.57209168764187
chr2	39324902	39361700	11	10	47.83	50	-2.17	1	0.918524835243122	0.235001412861532	3.57209168764187
chr2	39361700	39624933	11	10	47.83	50	-2.17	1	0.918524835243122	0.235001412861532	3.57209168764187
chr2	39624933	39860555	11	10	47.83	50	-2.17	1	0.918524835243122	0.235001412861532	3.57209168764187
chr2	39860555	39953614	11	10	47.83	50	-2.17	1	0.918524835243122	0.235001412861532	3.57209168764187
chr2	39953614	40059807	12	10	52.17	50	2.17	1	1.08870219032816	0.279948021339887	4.2552935653592
chr2	40059807	40267791	11	10	47.83	50	-2.17	1	0.918524835243122	0.235001412861532	3.57209168764187
chr2	40267791	40376166	11	10	47.83	50	-2.17	1	0.918524835243122	0.235001412861532	3.57209168764187
chr2	40376166	40377104	11	9	47.83	45	2.83	1	1.11741067073414	0.286966747100501	4.39954017067048
chr2	40377104	40413101	11	9	47.83	45	2.83	1	1.11741067073414	0.286966747100501	4.39954017067048
chr2	40413101	40522968	11	9	47.83	45	2.83	1	1.11741067073414	0.286966747100501	4.39954017067048
chr2	40522968	40605219	11	9	47.83	45	2.83	1	1.11741067073414	0.286966747100501	4.39954017067048
chr2	40605219	40791264	11	9	47.83	45	2.83	1	1.11741067073414	0.286966747100501	4.39954017067048
chr2	40791264	40825659	11	9	47.83	45	2.83	1	1.11741067073414	0.286966747100501	4.39954017067048
chr2	40825659	40907950	11	9	47.83	45	2.83	1	1.11741067073414	0.286966747100501	4.39954017067048
chr2	40907950	40990489	11	9	47.83	45	2.83	1	1.11741067073414	0.286966747100501	4.39954017067048
chr2	40990489	41099175	11	9	47.83	45	2.83	1	1.11741067073414	0.286966747100501	4.39954017067048
chr2	41099175	41367456	11	9	47.83	45	2.83	1	1.11741067073414	0.286966747100501	4.39954017067048
chr2	41367456	41398560	12	9	52.17	45	7.17	0.762554397606516	1.32439712028479	0.341935920025835	5.239211374758
chr2	41398560	41443972	12	9	52.17	45	7.17	0.762554397606516	1.32439712028479	0.341935920025835	5.239211374758
chr2	41443972	41482056	11	9	47.83	45	2.83	1	1.11741067073414	0.286966747100501	4.39954017067048
chr2	41482056	41556792	11	9	47.83	45	2.83	1	1.11741067073414	0.286966747100501	4.39954017067048
chr2	41556792	41558250	11	9	47.83	45	2.83	1	1.11741067073414	0.286966747100501	4.39954017067048
chr2	41558250	41671964	11	10	47.83	50	-2.17	1	0.918524835243122	0.235001412861532	3.57209168764187
chr2	41671964	41692172	11	9	47.83	45	2.83	1	1.11741067073414	0.286966747100501	4.39954017067048
chr2	41692172	41743904	11	9	47.83	45	2.83	1	1.11741067073414	0.286966747100501	4.39954017067048
chr2	41743904	41800204	11	9	47.83	45	2.83	1	1.11741067073414	0.286966747100501	4.39954017067048
chr2	41800204	41801614	11	9	47.83	45	2.83	1	1.11741067073414	0.286966747100501	4.39954017067048
chr2	41801614	41804924	11	9	47.83	45	2.83	1	1.11741067073414	0.286966747100501	4.39954017067048
chr2	41804924	41940680	11	9	47.83	45	2.83	1	1.11741067073414	0.286966747100501	4.39954017067048
chr2	41940680	41959434	12	9	52.17	45	7.17	0.762554397606516	1.32439712028479	0.341935920025835	5.239211374758
chr2	41959434	42010846	12	10	52.17	50	2.17	1	1.08870219032816	0.279948021339887	4.2552935653592
chr2	42010846	42017917	12	10	52.17	50	2.17	1	1.08870219032816	0.279948021339887	4.2552935653592
chr2	42017917	42151078	12	10	52.17	50	2.17	1	1.08870219032816	0.279948021339887	4.2552935653592
chr2	42151078	42205733	12	10	52.17	50	2.17	1	1.08870219032816	0.279948021339887	4.2552935653592
chr2	42205733	42308078	12	10	52.17	50	2.17	1	1.08870219032816	0.279948021339887	4.2552935653592
chr2	42308078	42588748	12	10	52.17	50	2.17	1	1.08870219032816	0.279948021339887	4.2552935653592
chr2	42588748	42785074	12	10	52.17	50	2.17	1	1.08870219032816	0.279948021339887	4.2552935653592
chr2	42785074	43029950	12	9	52.17	45	7.17	0.762554397606516	1.32439712028479	0.341935920025835	5.239211374758
chr2	43029950	43105528	12	10	52.17	50	2.17	1	1.08870219032816	0.279948021339887	4.2552935653592
chr2	43105528	43165574	12	10	52.17	50	2.17	1	1.08870219032816	0.279948021339887	4.2552935653592
chr2	43165574	43420837	12	10	52.17	50	2.17	1	1.08870219032816	0.279948021339887	4.2552935653592
chr2	43420837	44270755	12	10	52.17	50	2.17	1	1.08870219032816	0.279948021339887	4.2552935653592
chr2	44270755	44501563	12	10	52.17	50	2.17	1	1.08870219032816	0.279948021339887	4.2552935653592
chr2	44501563	45040273	12	10	52.17	50	2.17	1	1.08870219032816	0.279948021339887	4.2552935653592
chr2	45040273	45102183	12	10	52.17	50	2.17	1	1.08870219032816	0.279948021339887	4.2552935653592
chr2	45102183	45122243	12	10	52.17	50	2.17	1	1.08870219032816	0.279948021339887	4.2552935653592
chr2	45122243	45503655	12	10	52.17	50	2.17	1	1.08870219032816	0.279948021339887	4.2552935653592
chr2	45503655	45635725	12	10	52.17	50	2.17	1	1.08870219032816	0.279948021339887	4.2552935653592
chr2	45635725	45976501	12	10	52.17	50	2.17	1	1.08870219032816	0.279948021339887	4.2552935653592
chr2	45976501	45976605	12	10	52.17	50	2.17	1	1.08870219032816	0.279948021339887	4.2552935653592
chr2	45976605	46634192	12	10	52.17	50	2.17	1	1.08870219032816	0.279948021339887	4.2552935653592
chr2	46634192	46862526	12	10	52.17	50	2.17	1	1.08870219032816	0.279948021339887	4.2552935653592
chr2	46862526	47110539	12	10	52.17	50	2.17	1	1.08870219032816	0.279948021339887	4.2552935653592
chr2	47110539	47211981	12	10	52.17	50	2.17	1	1.08870219032816	0.279948021339887	4.2552935653592
chr2	47211981	48155556	12	10	52.17	50	2.17	1	1.08870219032816	0.279948021339887	4.2552935653592
chr2	48155556	48166320	12	10	52.17	50	2.17	1	1.08870219032816	0.279948021339887	4.2552935653592
chr2	48166320	48315549	12	10	52.17	50	2.17	1	1.08870219032816	0.279948021339887	4.2552935653592
chr2	48315549	48343971	12	10	52.17	50	2.17	1	1.08870219032816	0.279948021339887	4.2552935653592
chr2	48343971	48556568	12	10	52.17	50	2.17	1	1.08870219032816	0.279948021339887	4.2552935653592
chr2	48556568	48830926	11	10	47.83	50	-2.17	1	0.918524835243122	0.235001412861532	3.57209168764187
chr2	48830926	49073032	11	9	47.83	45	2.83	1	1.11741067073414	0.286966747100501	4.39954017067048
chr2	49073032	49087369	11	9	47.83	45	2.83	1	1.11741067073414	0.286966747100501	4.39954017067048
chr2	49087369	49280992	11	9	47.83	45	2.83	1	1.11741067073414	0.286966747100501	4.39954017067048
chr2	49280992	49283411	11	9	47.83	45	2.83	1	1.11741067073414	0.286966747100501	4.39954017067048
chr2	49283411	49547103	11	9	47.83	45	2.83	1	1.11741067073414	0.286966747100501	4.39954017067048
chr2	49547103	50195813	11	9	47.83	45	2.83	1	1.11741067073414	0.286966747100501	4.39954017067048
chr2	50195813	50446556	11	9	47.83	45	2.83	1	1.11741067073414	0.286966747100501	4.39954017067048
chr2	50446556	50532015	11	9	47.83	45	2.83	1	1.11741067073414	0.286966747100501	4.39954017067048
chr2	50532015	50646426	11	9	47.83	45	2.83	1	1.11741067073414	0.286966747100501	4.39954017067048
chr2	50646426	50677939	11	9	47.83	45	2.83	1	1.11741067073414	0.286966747100501	4.39954017067048
chr2	50677939	50758776	11	9	47.83	45	2.83	1	1.11741067073414	0.286966747100501	4.39954017067048
chr2	50758776	50834614	11	9	47.83	45	2.83	1	1.11741067073414	0.286966747100501	4.39954017067048
chr2	50834614	50894160	11	9	47.83	45	2.83	1	1.11741067073414	0.286966747100501	4.39954017067048
chr2	50894160	51813052	11	9	47.83	45	2.83	1	1.11741067073414	0.286966747100501	4.39954017067048
chr2	51813052	51882282	11	9	47.83	45	2.83	1	1.11741067073414	0.286966747100501	4.39954017067048
chr2	51882282	51964967	11	9	47.83	45	2.83	1	1.11741067073414	0.286966747100501	4.39954017067048
chr2	51964967	52371205	11	9	47.83	45	2.83	1	1.11741067073414	0.286966747100501	4.39954017067048
chr2	52371205	52375409	11	9	47.83	45	2.83	1	1.11741067073414	0.286966747100501	4.39954017067048
chr2	52375409	52472996	11	9	47.83	45	2.83	1	1.11741067073414	0.286966747100501	4.39954017067048
chr2	52472996	52747747	11	9	47.83	45	2.83	1	1.11741067073414	0.286966747100501	4.39954017067048
chr2	52747747	52795100	10	8	43.48	40	3.48	1	1.15001042819649	0.29079124634426	4.63402334751994
chr2	52795100	52807520	11	8	47.83	40	7.83	0.759945105272522	1.36480846485446	0.349036665141904	5.49488156222829
chr2	52807520	52843796	11	9	47.83	45	2.83	1	1.11741067073414	0.286966747100501	4.39954017067048
chr2	52843796	52969461	11	9	47.83	45	2.83	1	1.11741067073414	0.286966747100501	4.39954017067048
chr2	52969461	52988309	11	9	47.83	45	2.83	1	1.11741067073414	0.286966747100501	4.39954017067048
chr2	52988309	53060298	11	9	47.83	45	2.83	1	1.11741067073414	0.286966747100501	4.39954017067048
chr2	53060298	53061945	11	9	47.83	45	2.83	1	1.11741067073414	0.286966747100501	4.39954017067048
chr2	53061945	53092245	11	9	47.83	45	2.83	1	1.11741067073414	0.286966747100501	4.39954017067048
chr2	53092245	53099780	11	9	47.83	45	2.83	1	1.11741067073414	0.286966747100501	4.39954017067048
chr2	53099780	53127561	11	9	47.83	45	2.83	1	1.11741067073414	0.286966747100501	4.39954017067048
chr2	53127561	54646874	11	9	47.83	45	2.83	1	1.11741067073414	0.286966747100501	4.39954017067048
chr2	54646874	55199062	11	9	47.83	45	2.83	1	1.11741067073414	0.286966747100501	4.39954017067048
chr2	55199062	56594531	11	9	47.83	45	2.83	1	1.11741067073414	0.286966747100501	4.39954017067048
chr2	56594531	56743435	11	9	47.83	45	2.83	1	1.11741067073414	0.286966747100501	4.39954017067048
chr2	56743435	56743564	11	10	47.83	50	-2.17	1	0.918524835243122	0.235001412861532	3.57209168764187
chr2	56743564	56801261	11	11	47.83	55	-7.17	0.762554397606516	0.755060536363118	0.190868420544722	2.92452457151751
chr2	56801261	56839071	11	11	47.83	55	-7.17	0.762554397606516	0.755060536363118	0.190868420544722	2.92452457151751
chr2	56839071	56849404	11	10	47.83	50	-2.17	1	0.918524835243122	0.235001412861532	3.57209168764187
chr2	56849404	57392833	11	10	47.83	50	-2.17	1	0.918524835243122	0.235001412861532	3.57209168764187
chr2	57392833	57398467	13	10	56.52	50	6.52	0.763582300647181	1.29204881977522	0.332180516960037	5.10379666239499
chr2	57398467	57440814	13	11	56.52	55	1.52	1	1.06209663056653	0.269588250339361	4.18149779808562
chr2	57440814	57441801	12	11	52.17	55	-2.83	1	0.894926123573707	0.227296481270133	3.48472431075709
chr2	57441801	57482280	12	10	52.17	50	2.17	1	1.08870219032816	0.279948021339887	4.2552935653592
chr2	57482280	57908923	11	10	47.83	50	-2.17	1	0.918524835243122	0.235001412861532	3.57209168764187
chr2	57908923	57920871	11	10	47.83	50	-2.17	1	0.918524835243122	0.235001412861532	3.57209168764187
chr2	57920871	58478977	11	10	47.83	50	-2.17	1	0.918524835243122	0.235001412861532	3.57209168764187
chr2	58478977	58886307	11	11	47.83	55	-7.17	0.762554397606516	0.755060536363118	0.190868420544722	2.92452457151751
chr2	58886307	58977101	11	11	47.83	55	-7.17	0.762554397606516	0.755060536363118	0.190868420544722	2.92452457151751
chr2	58977101	59049048	11	11	47.83	55	-7.17	0.762554397606516	0.755060536363118	0.190868420544722	2.92452457151751
chr2	59049048	59175099	11	11	47.83	55	-7.17	0.762554397606516	0.755060536363118	0.190868420544722	2.92452457151751
chr2	59175099	60155298	11	11	47.83	55	-7.17	0.762554397606516	0.755060536363118	0.190868420544722	2.92452457151751
chr2	60155298	60285375	11	11	47.83	55	-7.17	0.762554397606516	0.755060536363118	0.190868420544722	2.92452457151751
chr2	60285375	60555775	11	11	47.83	55	-7.17	0.762554397606516	0.755060536363118	0.190868420544722	2.92452457151751
chr2	60555775	60561535	10	11	43.48	55	-11.52	0.546694759066986	0.636265345410572	0.159200460620867	2.46431133496759
chr2	60561535	60884800	10	10	43.48	50	-6.52	0.763582300647181	0.773964562866884	0.195932570622973	3.01041135449947
chr2	60884800	60936164	10	10	43.48	50	-6.52	0.763582300647181	0.773964562866884	0.195932570622973	3.01041135449947
chr2	60936164	60997427	10	10	43.48	50	-6.52	0.763582300647181	0.773964562866884	0.195932570622973	3.01041135449947
chr2	60997427	61095762	10	10	43.48	50	-6.52	0.763582300647181	0.773964562866884	0.195932570622973	3.01041135449947
chr2	61095762	62069226	10	10	43.48	50	-6.52	0.763582300647181	0.773964562866884	0.195932570622973	3.01041135449947
chr2	62069226	63490317	11	10	47.83	50	-2.17	1	0.918524835243122	0.235001412861532	3.57209168764187
chr2	63490317	63575875	13	10	56.52	50	6.52	0.763582300647181	1.29204881977522	0.332180516960037	5.10379666239499
chr2	63575875	64542248	11	10	47.83	50	-2.17	1	0.918524835243122	0.235001412861532	3.57209168764187
chr2	64542248	64547286	11	10	47.83	50	-2.17	1	0.918524835243122	0.235001412861532	3.57209168764187
chr2	64547286	64639559	11	11	47.83	55	-7.17	0.762554397606516	0.755060536363118	0.190868420544722	2.92452457151751
chr2	64639559	64836973	11	11	47.83	55	-7.17	0.762554397606516	0.755060536363118	0.190868420544722	2.92452457151751
chr2	64836973	65716030	12	11	52.17	55	-2.83	1	0.894926123573707	0.227296481270133	3.48472431075709
chr2	65716030	67287516	11	11	47.83	55	-7.17	0.762554397606516	0.755060536363118	0.190868420544722	2.92452457151751
chr2	67287516	67305776	11	10	47.83	50	-2.17	1	0.918524835243122	0.235001412861532	3.57209168764187
chr2	67305776	67446675	12	10	52.17	50	2.17	1	1.08870219032816	0.279948021339887	4.2552935653592
chr2	67446675	68165858	12	10	52.17	50	2.17	1	1.08870219032816	0.279948021339887	4.2552935653592
chr2	68165858	68261103	12	10	52.17	50	2.17	1	1.08870219032816	0.279948021339887	4.2552935653592
chr2	68261103	68794639	12	10	52.17	50	2.17	1	1.08870219032816	0.279948021339887	4.2552935653592
chr2	68794639	69422894	12	10	52.17	50	2.17	1	1.08870219032816	0.279948021339887	4.2552935653592
chr2	69422894	69519954	12	10	52.17	50	2.17	1	1.08870219032816	0.279948021339887	4.2552935653592
chr2	69519954	69520333	11	10	47.83	50	-2.17	1	0.918524835243122	0.235001412861532	3.57209168764187
chr2	69520333	69691968	12	10	52.17	50	2.17	1	1.08870219032816	0.279948021339887	4.2552935653592
chr2	69691968	69745765	12	10	52.17	50	2.17	1	1.08870219032816	0.279948021339887	4.2552935653592
chr2	69745765	70000067	12	10	52.17	50	2.17	1	1.08870219032816	0.279948021339887	4.2552935653592
chr2	70000067	70025265	12	10	52.17	50	2.17	1	1.08870219032816	0.279948021339887	4.2552935653592
chr2	70025265	70156855	12	10	52.17	50	2.17	1	1.08870219032816	0.279948021339887	4.2552935653592
chr2	70156855	70163668	12	10	52.17	50	2.17	1	1.08870219032816	0.279948021339887	4.2552935653592
chr2	70163668	70592822	12	10	52.17	50	2.17	1	1.08870219032816	0.279948021339887	4.2552935653592
chr2	70592822	70658031	12	10	52.17	50	2.17	1	1.08870219032816	0.279948021339887	4.2552935653592
chr2	70658031	70764010	12	10	52.17	50	2.17	1	1.08870219032816	0.279948021339887	4.2552935653592
chr2	70764010	70845254	12	10	52.17	50	2.17	1	1.08870219032816	0.279948021339887	4.2552935653592
chr2	70845254	70943523	13	10	56.52	50	6.52	0.763582300647181	1.29204881977522	0.332180516960037	5.10379666239499
chr2	70943523	70990020	13	10	56.52	50	6.52	0.763582300647181	1.29204881977522	0.332180516960037	5.10379666239499
chr2	70990020	71043836	13	10	56.52	50	6.52	0.763582300647181	1.29204881977522	0.332180516960037	5.10379666239499
chr2	71043836	71053664	13	10	56.52	50	6.52	0.763582300647181	1.29204881977522	0.332180516960037	5.10379666239499
chr2	71053664	71232309	13	10	56.52	50	6.52	0.763582300647181	1.29204881977522	0.332180516960037	5.10379666239499
chr2	71232309	71982998	13	10	56.52	50	6.52	0.763582300647181	1.29204881977522	0.332180516960037	5.10379666239499
chr2	71982998	72038566	13	10	56.52	50	6.52	0.763582300647181	1.29204881977522	0.332180516960037	5.10379666239499
chr2	72038566	72542542	13	10	56.52	50	6.52	0.763582300647181	1.29204881977522	0.332180516960037	5.10379666239499
chr2	72542542	74143097	12	10	52.17	50	2.17	1	1.08870219032816	0.279948021339887	4.2552935653592
chr2	74143097	74969776	12	10	52.17	50	2.17	1	1.08870219032816	0.279948021339887	4.2552935653592
chr2	74969776	75373877	11	10	47.83	50	-2.17	1	0.918524835243122	0.235001412861532	3.57209168764187
chr2	75373877	75574008	11	10	47.83	50	-2.17	1	0.918524835243122	0.235001412861532	3.57209168764187
chr2	75574008	75618718	11	10	47.83	50	-2.17	1	0.918524835243122	0.235001412861532	3.57209168764187
chr2	75618718	75903693	11	10	47.83	50	-2.17	1	0.918524835243122	0.235001412861532	3.57209168764187
chr2	75903693	76384042	11	9	47.83	45	2.83	1	1.11741067073414	0.286966747100501	4.39954017067048
chr2	76384042	76387100	11	9	47.83	45	2.83	1	1.11741067073414	0.286966747100501	4.39954017067048
chr2	76387100	76418726	11	9	47.83	45	2.83	1	1.11741067073414	0.286966747100501	4.39954017067048
chr2	76418726	77590314	11	9	47.83	45	2.83	1	1.11741067073414	0.286966747100501	4.39954017067048
chr2	77590314	79011949	11	9	47.83	45	2.83	1	1.11741067073414	0.286966747100501	4.39954017067048
chr2	79011949	79561829	11	9	47.83	45	2.83	1	1.11741067073414	0.286966747100501	4.39954017067048
chr2	79561829	79567971	11	9	47.83	45	2.83	1	1.11741067073414	0.286966747100501	4.39954017067048
chr2	79567971	79568825	11	9	47.83	45	2.83	1	1.11741067073414	0.286966747100501	4.39954017067048
chr2	79568825	79622974	12	9	52.17	45	7.17	0.762554397606516	1.32439712028479	0.341935920025835	5.239211374758
chr2	79622974	79629951	11	9	47.83	45	2.83	1	1.11741067073414	0.286966747100501	4.39954017067048
chr2	79629951	79907578	11	9	47.83	45	2.83	1	1.11741067073414	0.286966747100501	4.39954017067048
chr2	79907578	79986154	11	9	47.83	45	2.83	1	1.11741067073414	0.286966747100501	4.39954017067048
chr2	79986154	80198513	11	9	47.83	45	2.83	1	1.11741067073414	0.286966747100501	4.39954017067048
chr2	80198513	80803690	11	9	47.83	45	2.83	1	1.11741067073414	0.286966747100501	4.39954017067048
chr2	80803690	80809532	11	9	47.83	45	2.83	1	1.11741067073414	0.286966747100501	4.39954017067048
chr2	80809532	80915659	11	9	47.83	45	2.83	1	1.11741067073414	0.286966747100501	4.39954017067048
chr2	80915659	81086146	11	9	47.83	45	2.83	1	1.11741067073414	0.286966747100501	4.39954017067048
chr2	81086146	81086664	11	9	47.83	45	2.83	1	1.11741067073414	0.286966747100501	4.39954017067048
chr2	81086664	81507066	11	9	47.83	45	2.83	1	1.11741067073414	0.286966747100501	4.39954017067048
chr2	81507066	81620232	10	9	43.48	45	-1.52	1	0.941533916237539	0.239148756806191	3.70936047376392
chr2	81620232	82239422	11	9	47.83	45	2.83	1	1.11741067073414	0.286966747100501	4.39954017067048
chr2	82239422	82247599	11	9	47.83	45	2.83	1	1.11741067073414	0.286966747100501	4.39954017067048
chr2	82247599	82347515	11	9	47.83	45	2.83	1	1.11741067073414	0.286966747100501	4.39954017067048
chr2	82347515	82427485	11	9	47.83	45	2.83	1	1.11741067073414	0.286966747100501	4.39954017067048
chr2	82427485	82499929	11	9	47.83	45	2.83	1	1.11741067073414	0.286966747100501	4.39954017067048
chr2	82499929	82587502	11	9	47.83	45	2.83	1	1.11741067073414	0.286966747100501	4.39954017067048
chr2	82587502	82612437	11	9	47.83	45	2.83	1	1.11741067073414	0.286966747100501	4.39954017067048
chr2	82612437	83028067	11	9	47.83	45	2.83	1	1.11741067073414	0.286966747100501	4.39954017067048
chr2	83028067	83108889	11	9	47.83	45	2.83	1	1.11741067073414	0.286966747100501	4.39954017067048
chr2	83108889	83123007	11	9	47.83	45	2.83	1	1.11741067073414	0.286966747100501	4.39954017067048
chr2	83123007	83352636	11	9	47.83	45	2.83	1	1.11741067073414	0.286966747100501	4.39954017067048
chr2	83352636	83370618	11	9	47.83	45	2.83	1	1.11741067073414	0.286966747100501	4.39954017067048
chr2	83370618	83378139	11	9	47.83	45	2.83	1	1.11741067073414	0.286966747100501	4.39954017067048
chr2	83378139	83480155	11	9	47.83	45	2.83	1	1.11741067073414	0.286966747100501	4.39954017067048
chr2	83480155	83485878	11	9	47.83	45	2.83	1	1.11741067073414	0.286966747100501	4.39954017067048
chr2	83485878	83592556	11	9	47.83	45	2.83	1	1.11741067073414	0.286966747100501	4.39954017067048
chr2	83592556	83595248	11	9	47.83	45	2.83	1	1.11741067073414	0.286966747100501	4.39954017067048
chr2	83595248	83598265	11	9	47.83	45	2.83	1	1.11741067073414	0.286966747100501	4.39954017067048
chr2	83598265	83691308	11	9	47.83	45	2.83	1	1.11741067073414	0.286966747100501	4.39954017067048
chr2	83691308	83694539	11	9	47.83	45	2.83	1	1.11741067073414	0.286966747100501	4.39954017067048
chr2	83694539	83876194	11	9	47.83	45	2.83	1	1.11741067073414	0.286966747100501	4.39954017067048
chr2	83876194	83882654	11	9	47.83	45	2.83	1	1.11741067073414	0.286966747100501	4.39954017067048
chr2	83882654	83890645	11	9	47.83	45	2.83	1	1.11741067073414	0.286966747100501	4.39954017067048
chr2	83890645	83905826	11	9	47.83	45	2.83	1	1.11741067073414	0.286966747100501	4.39954017067048
chr2	83905826	83982293	12	9	52.17	45	7.17	0.762554397606516	1.32439712028479	0.341935920025835	5.239211374758
chr2	83982293	84056243	12	9	52.17	45	7.17	0.762554397606516	1.32439712028479	0.341935920025835	5.239211374758
chr2	84056243	84203165	11	9	47.83	45	2.83	1	1.11741067073414	0.286966747100501	4.39954017067048
chr2	84203165	84280552	11	9	47.83	45	2.83	1	1.11741067073414	0.286966747100501	4.39954017067048
chr2	84280552	84341922	11	9	47.83	45	2.83	1	1.11741067073414	0.286966747100501	4.39954017067048
chr2	84341922	84392986	11	10	47.83	50	-2.17	1	0.918524835243122	0.235001412861532	3.57209168764187
chr2	84392986	84427251	11	10	47.83	50	-2.17	1	0.918524835243122	0.235001412861532	3.57209168764187
chr2	84427251	84431744	11	10	47.83	50	-2.17	1	0.918524835243122	0.235001412861532	3.57209168764187
chr2	84431744	84507540	11	10	47.83	50	-2.17	1	0.918524835243122	0.235001412861532	3.57209168764187
chr2	84507540	84535082	12	10	52.17	50	2.17	1	1.08870219032816	0.279948021339887	4.2552935653592
chr2	84535082	84556528	12	10	52.17	50	2.17	1	1.08870219032816	0.279948021339887	4.2552935653592
chr2	84556528	85105355	12	10	52.17	50	2.17	1	1.08870219032816	0.279948021339887	4.2552935653592
chr2	85105355	85128491	12	10	52.17	50	2.17	1	1.08870219032816	0.279948021339887	4.2552935653592
chr2	85128491	85135599	11	10	47.83	50	-2.17	1	0.918524835243122	0.235001412861532	3.57209168764187
chr2	85135599	85146018	11	9	47.83	45	2.83	1	1.11741067073414	0.286966747100501	4.39954017067048
chr2	85146018	85334092	11	9	47.83	45	2.83	1	1.11741067073414	0.286966747100501	4.39954017067048
chr2	85334092	85588254	11	9	47.83	45	2.83	1	1.11741067073414	0.286966747100501	4.39954017067048
chr2	85588254	85700551	11	9	47.83	45	2.83	1	1.11741067073414	0.286966747100501	4.39954017067048
chr2	85700551	85760829	11	9	47.83	45	2.83	1	1.11741067073414	0.286966747100501	4.39954017067048
chr2	85760829	85892070	11	9	47.83	45	2.83	1	1.11741067073414	0.286966747100501	4.39954017067048
chr2	85892070	85952033	11	9	47.83	45	2.83	1	1.11741067073414	0.286966747100501	4.39954017067048
chr2	85952033	85960973	11	9	47.83	45	2.83	1	1.11741067073414	0.286966747100501	4.39954017067048
chr2	85960973	86020804	11	9	47.83	45	2.83	1	1.11741067073414	0.286966747100501	4.39954017067048
chr2	86020804	86076433	11	9	47.83	45	2.83	1	1.11741067073414	0.286966747100501	4.39954017067048
chr2	86076433	86103374	11	9	47.83	45	2.83	1	1.11741067073414	0.286966747100501	4.39954017067048
chr2	86103374	86112400	11	9	47.83	45	2.83	1	1.11741067073414	0.286966747100501	4.39954017067048
chr2	86112400	86160802	11	9	47.83	45	2.83	1	1.11741067073414	0.286966747100501	4.39954017067048
chr2	86160802	86181968	11	9	47.83	45	2.83	1	1.11741067073414	0.286966747100501	4.39954017067048
chr2	86181968	86216892	11	9	47.83	45	2.83	1	1.11741067073414	0.286966747100501	4.39954017067048
chr2	86216892	86248401	11	9	47.83	45	2.83	1	1.11741067073414	0.286966747100501	4.39954017067048
chr2	86248401	86465520	11	9	47.83	45	2.83	1	1.11741067073414	0.286966747100501	4.39954017067048
chr2	86465520	86559942	11	9	47.83	45	2.83	1	1.11741067073414	0.286966747100501	4.39954017067048
chr2	86559942	86630472	11	9	47.83	45	2.83	1	1.11741067073414	0.286966747100501	4.39954017067048
chr2	86630472	86760997	11	9	47.83	45	2.83	1	1.11741067073414	0.286966747100501	4.39954017067048
chr2	86760997	87105542	11	9	47.83	45	2.83	1	1.11741067073414	0.286966747100501	4.39954017067048
chr2	87105542	87334473	11	10	47.83	50	-2.17	1	0.918524835243122	0.235001412861532	3.57209168764187
chr2	87334473	87411127	11	10	47.83	50	-2.17	1	0.918524835243122	0.235001412861532	3.57209168764187
chr2	87411127	87471902	11	11	47.83	55	-7.17	0.762554397606516	0.755060536363118	0.190868420544722	2.92452457151751
chr2	87471902	87799838	11	11	47.83	55	-7.17	0.762554397606516	0.755060536363118	0.190868420544722	2.92452457151751
chr2	87799838	87882066	11	12	47.83	60	-12.17	0.543531980480326	0.618227234683663	0.152903972297594	2.40428873597845
chr2	87882066	88738899	11	11	47.83	55	-7.17	0.762554397606516	0.755060536363118	0.190868420544722	2.92452457151751
chr2	88738899	88949014	11	10	47.83	50	-2.17	1	0.918524835243122	0.235001412861532	3.57209168764187
chr2	88949014	89109686	11	11	47.83	55	-7.17	0.762554397606516	0.755060536363118	0.190868420544722	2.92452457151751
chr2	89109686	89126253	12	11	52.17	55	-2.83	1	0.894926123573707	0.227296481270133	3.48472431075709
chr2	89126253	89132096	14	11	60.87	55	5.87	0.76310372230841	1.2655709575594	0.319449144255374	5.07100602519526
chr2	89132096	89133378	18	13	78.26	65	13.26	0.497113133528335	1.9083607172978	0.412896085884218	9.52087311148035
chr2	89133378	89134842	18	14	78.26	70	8.26000000000001	0.727906622971853	1.527195263079	0.313692280725585	7.7933746925292
chr2	89134842	89136136	19	14	82.61	70	12.61	0.472819082007965	2.00184021285037	0.388174167912409	11.6090172990023
chr2	89136136	89136167	19	14	82.61	70	12.61	0.472819082007965	2.00184021285037	0.388174167912409	11.6090172990023
chr2	89136167	89136180	19	14	82.61	70	12.61	0.472819082007965	2.00184021285037	0.388174167912409	11.6090172990023
chr2	89136180	89144104	19	14	82.61	70	12.61	0.472819082007965	2.00184021285037	0.388174167912409	11.6090172990023
chr2	89144104	89144968	20	16	86.96	80	6.95999999999999	0.686734598816278	1.64680167826716	0.23989389585019	12.9150163497853
chr2	89144968	89145847	21	18	91.3	90	1.3	1	1.16247531538959	0.0769918826831913	17.5580276480129
chr2	89145847	89146088	22	19	95.65	95	0.650000000000006	1	1.15393890956499	0.0140291625775565	94.896072998087
chr2	89146088	89147617	23	19	100	95	5	0.465116279069767	Inf	0.0294868675484033	Inf
chr2	89147617	89148677	23	19	100	95	5	0.465116279069767	Inf	0.0294868675484033	Inf
chr2	89148677	89358337	23	20	100	100	0	1	0	0	Inf
chr2	89358337	89377330	23	20	100	100	0	1	0	0	Inf
chr2	89377330	89388678	23	20	100	100	0	1	0	0	Inf
chr2	89388678	89406043	23	20	100	100	0	1	0	0	Inf
chr2	89406043	89413132	23	20	100	100	0	1	0	0	Inf
chr2	89413132	89418269	23	20	100	100	0	1	0	0	Inf
chr2	89418269	89423512	22	18	95.65	90	5.65000000000001	0.589984604164979	2.3949859985932	0.115865021109993	150.505008133718
chr2	89423512	89464861	22	18	95.65	90	5.65000000000001	0.589984604164979	2.3949859985932	0.115865021109993	150.505008133718
chr2	89464861	89469407	22	18	95.65	90	5.65000000000001	0.589984604164979	2.3949859985932	0.115865021109993	150.505008133718
chr2	89469407	89477534	22	18	95.65	90	5.65000000000001	0.589984604164979	2.3949859985932	0.115865021109993	150.505008133718
chr2	89477534	89499081	22	18	95.65	90	5.65000000000001	0.589984604164979	2.3949859985932	0.115865021109993	150.505008133718
chr2	89499081	89548455	22	18	95.65	90	5.65000000000001	0.589984604164979	2.3949859985932	0.115865021109993	150.505008133718
chr2	89548455	90262898	21	18	91.3	90	1.3	1	1.16247531538959	0.0769918826831913	17.5580276480129
chr2	90262898	90321410	20	18	86.96	90	-3.04000000000001	1	0.74587178431571	0.0562931975005898	7.30432069441296
chr2	90321410	91618895	0	0	0	0	0	1	0	0	Inf
chr2	91618895	93300000	15	16	65.22	80	-14.78	0.327054772885743	0.477042138041689	0.0862356889737811	2.24712656528678
chr2	93300000	95327875	0	0	0	0	0	1	0	0	Inf
chr2	95327875	98660068	11	9	47.83	45	2.83	1	1.11741067073414	0.286966747100501	4.39954017067048
chr2	98660068	98664340	11	9	47.83	45	2.83	1	1.11741067073414	0.286966747100501	4.39954017067048
chr2	98664340	98709711	11	9	47.83	45	2.83	1	1.11741067073414	0.286966747100501	4.39954017067048
chr2	98709711	99036466	11	10	47.83	50	-2.17	1	0.918524835243122	0.235001412861532	3.57209168764187
chr2	99036466	99224006	11	11	47.83	55	-7.17	0.762554397606516	0.755060536363118	0.190868420544722	2.92452457151751
chr2	99224006	99874134	11	10	47.83	50	-2.17	1	0.918524835243122	0.235001412861532	3.57209168764187
chr2	99874134	99982102	11	10	47.83	50	-2.17	1	0.918524835243122	0.235001412861532	3.57209168764187
chr2	99982102	100833026	11	11	47.83	55	-7.17	0.762554397606516	0.755060536363118	0.190868420544722	2.92452457151751
chr2	100833026	101227250	11	11	47.83	55	-7.17	0.762554397606516	0.755060536363118	0.190868420544722	2.92452457151751
chr2	101227250	101281134	11	11	47.83	55	-7.17	0.762554397606516	0.755060536363118	0.190868420544722	2.92452457151751
chr2	101281134	101282702	11	11	47.83	55	-7.17	0.762554397606516	0.755060536363118	0.190868420544722	2.92452457151751
chr2	101282702	101339473	11	11	47.83	55	-7.17	0.762554397606516	0.755060536363118	0.190868420544722	2.92452457151751
chr2	101339473	101348437	11	11	47.83	55	-7.17	0.762554397606516	0.755060536363118	0.190868420544722	2.92452457151751
chr2	101348437	101983877	11	11	47.83	55	-7.17	0.762554397606516	0.755060536363118	0.190868420544722	2.92452457151751
chr2	101983877	102397274	11	11	47.83	55	-7.17	0.762554397606516	0.755060536363118	0.190868420544722	2.92452457151751
chr2	102397274	102776225	11	11	47.83	55	-7.17	0.762554397606516	0.755060536363118	0.190868420544722	2.92452457151751
chr2	102776225	102878100	11	11	47.83	55	-7.17	0.762554397606516	0.755060536363118	0.190868420544722	2.92452457151751
chr2	102878100	103177354	11	11	47.83	55	-7.17	0.762554397606516	0.755060536363118	0.190868420544722	2.92452457151751
chr2	103177354	103213317	11	11	47.83	55	-7.17	0.762554397606516	0.755060536363118	0.190868420544722	2.92452457151751
chr2	103213317	103251525	11	11	47.83	55	-7.17	0.762554397606516	0.755060536363118	0.190868420544722	2.92452457151751
chr2	103251525	103331597	11	11	47.83	55	-7.17	0.762554397606516	0.755060536363118	0.190868420544722	2.92452457151751
chr2	103331597	103474118	11	12	47.83	60	-12.17	0.543531980480326	0.618227234683663	0.152903972297594	2.40428873597845
chr2	103474118	104492357	11	12	47.83	60	-12.17	0.543531980480326	0.618227234683663	0.152903972297594	2.40428873597845
chr2	104492357	105729857	11	12	47.83	60	-12.17	0.543531980480326	0.618227234683663	0.152903972297594	2.40428873597845
chr2	105729857	106036592	12	12	52.17	60	-7.83	0.759945105272522	0.732703544674039	0.181987543985293	2.86502851954949
chr2	106036592	106336164	12	12	52.17	60	-7.83	0.759945105272522	0.732703544674039	0.181987543985293	2.86502851954949
chr2	106336164	106352668	12	12	52.17	60	-7.83	0.759945105272522	0.732703544674039	0.181987543985293	2.86502851954949
chr2	106352668	106385691	12	12	52.17	60	-7.83	0.759945105272522	0.732703544674039	0.181987543985293	2.86502851954949
chr2	106385691	106422541	12	12	52.17	60	-7.83	0.759945105272522	0.732703544674039	0.181987543985293	2.86502851954949
chr2	106422541	106439354	12	12	52.17	60	-7.83	0.759945105272522	0.732703544674039	0.181987543985293	2.86502851954949
chr2	106439354	106477279	11	12	47.83	60	-12.17	0.543531980480326	0.618227234683663	0.152903972297594	2.40428873597845
chr2	106477279	106479017	11	12	47.83	60	-12.17	0.543531980480326	0.618227234683663	0.152903972297594	2.40428873597845
chr2	106479017	106535422	11	12	47.83	60	-12.17	0.543531980480326	0.618227234683663	0.152903972297594	2.40428873597845
chr2	106535422	106678896	11	12	47.83	60	-12.17	0.543531980480326	0.618227234683663	0.152903972297594	2.40428873597845
chr2	106678896	107398099	11	12	47.83	60	-12.17	0.543531980480326	0.618227234683663	0.152903972297594	2.40428873597845
chr2	107398099	107550912	11	12	47.83	60	-12.17	0.543531980480326	0.618227234683663	0.152903972297594	2.40428873597845
chr2	107550912	107642101	11	12	47.83	60	-12.17	0.543531980480326	0.618227234683663	0.152903972297594	2.40428873597845
chr2	107642101	108038460	11	12	47.83	60	-12.17	0.543531980480326	0.618227234683663	0.152903972297594	2.40428873597845
chr2	108038460	108196606	11	12	47.83	60	-12.17	0.543531980480326	0.618227234683663	0.152903972297594	2.40428873597845
chr2	108196606	108747611	11	12	47.83	60	-12.17	0.543531980480326	0.618227234683663	0.152903972297594	2.40428873597845
chr2	108747611	108886720	11	12	47.83	60	-12.17	0.543531980480326	0.618227234683663	0.152903972297594	2.40428873597845
chr2	108886720	109102371	11	12	47.83	60	-12.17	0.543531980480326	0.618227234683663	0.152903972297594	2.40428873597845
chr2	109102371	109663461	11	12	47.83	60	-12.17	0.543531980480326	0.618227234683663	0.152903972297594	2.40428873597845
chr2	109663461	109721380	11	12	47.83	60	-12.17	0.543531980480326	0.618227234683663	0.152903972297594	2.40428873597845
chr2	109721380	109917621	12	12	52.17	60	-7.83	0.759945105272522	0.732703544674039	0.181987543985293	2.86502851954949
chr2	109917621	109918654	12	12	52.17	60	-7.83	0.759945105272522	0.732703544674039	0.181987543985293	2.86502851954949
chr2	109918654	110019668	12	12	52.17	60	-7.83	0.759945105272522	0.732703544674039	0.181987543985293	2.86502851954949
chr2	110019668	110047826	11	12	47.83	60	-12.17	0.543531980480326	0.618227234683663	0.152903972297594	2.40428873597845
chr2	110047826	111452744	11	12	47.83	60	-12.17	0.543531980480326	0.618227234683663	0.152903972297594	2.40428873597845
chr2	111452744	111657158	11	12	47.83	60	-12.17	0.543531980480326	0.618227234683663	0.152903972297594	2.40428873597845
chr2	111657158	111706155	11	11	47.83	55	-7.17	0.762554397606516	0.755060536363118	0.190868420544722	2.92452457151751
chr2	111706155	111873449	11	11	47.83	55	-7.17	0.762554397606516	0.755060536363118	0.190868420544722	2.92452457151751
chr2	111873449	112665100	11	12	47.83	60	-12.17	0.543531980480326	0.618227234683663	0.152903972297594	2.40428873597845
chr2	112665100	113592831	11	12	47.83	60	-12.17	0.543531980480326	0.618227234683663	0.152903972297594	2.40428873597845
chr2	113592831	113695040	11	12	47.83	60	-12.17	0.543531980480326	0.618227234683663	0.152903972297594	2.40428873597845
chr2	113695040	113781494	11	12	47.83	60	-12.17	0.543531980480326	0.618227234683663	0.152903972297594	2.40428873597845
chr2	113781494	113985184	12	12	52.17	60	-7.83	0.759945105272522	0.732703544674039	0.181987543985293	2.86502851954949
chr2	113985184	114070023	12	12	52.17	60	-7.83	0.759945105272522	0.732703544674039	0.181987543985293	2.86502851954949
chr2	114070023	114809064	12	12	52.17	60	-7.83	0.759945105272522	0.732703544674039	0.181987543985293	2.86502851954949
chr2	114809064	114813480	12	12	52.17	60	-7.83	0.759945105272522	0.732703544674039	0.181987543985293	2.86502851954949
chr2	114813480	114878623	11	12	47.83	60	-12.17	0.543531980480326	0.618227234683663	0.152903972297594	2.40428873597845
chr2	114878623	115107679	11	12	47.83	60	-12.17	0.543531980480326	0.618227234683663	0.152903972297594	2.40428873597845
chr2	115107679	115199791	10	12	43.48	60	-16.52	0.364044295687383	0.52098592171884	0.127620227660317	2.02559300247606
chr2	115199791	115201118	11	12	47.83	60	-12.17	0.543531980480326	0.618227234683663	0.152903972297594	2.40428873597845
chr2	115201118	115529489	11	12	47.83	60	-12.17	0.543531980480326	0.618227234683663	0.152903972297594	2.40428873597845
chr2	115529489	115530481	11	12	47.83	60	-12.17	0.543531980480326	0.618227234683663	0.152903972297594	2.40428873597845
chr2	115530481	115556828	11	11	47.83	55	-7.17	0.762554397606516	0.755060536363118	0.190868420544722	2.92452457151751
chr2	115556828	115683020	11	12	47.83	60	-12.17	0.543531980480326	0.618227234683663	0.152903972297594	2.40428873597845
chr2	115683020	116027512	11	12	47.83	60	-12.17	0.543531980480326	0.618227234683663	0.152903972297594	2.40428873597845
chr2	116027512	116145709	11	12	47.83	60	-12.17	0.543531980480326	0.618227234683663	0.152903972297594	2.40428873597845
chr2	116145709	116201404	11	12	47.83	60	-12.17	0.543531980480326	0.618227234683663	0.152903972297594	2.40428873597845
chr2	116201404	117403834	11	12	47.83	60	-12.17	0.543531980480326	0.618227234683663	0.152903972297594	2.40428873597845
chr2	117403834	117432222	11	12	47.83	60	-12.17	0.543531980480326	0.618227234683663	0.152903972297594	2.40428873597845
chr2	117432222	117516132	12	12	52.17	60	-7.83	0.759945105272522	0.732703544674039	0.181987543985293	2.86502851954949
chr2	117516132	117520292	11	12	47.83	60	-12.17	0.543531980480326	0.618227234683663	0.152903972297594	2.40428873597845
chr2	117520292	117577601	11	12	47.83	60	-12.17	0.543531980480326	0.618227234683663	0.152903972297594	2.40428873597845
chr2	117577601	117703760	11	12	47.83	60	-12.17	0.543531980480326	0.618227234683663	0.152903972297594	2.40428873597845
chr2	117703760	117721854	11	12	47.83	60	-12.17	0.543531980480326	0.618227234683663	0.152903972297594	2.40428873597845
chr2	117721854	117728401	11	12	47.83	60	-12.17	0.543531980480326	0.618227234683663	0.152903972297594	2.40428873597845
chr2	117728401	117965874	11	12	47.83	60	-12.17	0.543531980480326	0.618227234683663	0.152903972297594	2.40428873597845
chr2	117965874	118363031	11	12	47.83	60	-12.17	0.543531980480326	0.618227234683663	0.152903972297594	2.40428873597845
chr2	118363031	118370502	11	12	47.83	60	-12.17	0.543531980480326	0.618227234683663	0.152903972297594	2.40428873597845
chr2	118370502	118474860	11	12	47.83	60	-12.17	0.543531980480326	0.618227234683663	0.152903972297594	2.40428873597845
chr2	118474860	118480265	11	12	47.83	60	-12.17	0.543531980480326	0.618227234683663	0.152903972297594	2.40428873597845
chr2	118480265	118664631	11	12	47.83	60	-12.17	0.543531980480326	0.618227234683663	0.152903972297594	2.40428873597845
chr2	118664631	119462992	11	12	47.83	60	-12.17	0.543531980480326	0.618227234683663	0.152903972297594	2.40428873597845
chr2	119462992	120183034	11	12	47.83	60	-12.17	0.543531980480326	0.618227234683663	0.152903972297594	2.40428873597845
chr2	120183034	120456996	11	11	47.83	55	-7.17	0.762554397606516	0.755060536363118	0.190868420544722	2.92452457151751
chr2	120456996	120487339	10	11	43.48	55	-11.52	0.546694759066986	0.636265345410572	0.159200460620867	2.46431133496759
chr2	120487339	121188774	10	11	43.48	55	-11.52	0.546694759066986	0.636265345410572	0.159200460620867	2.46431133496759
chr2	121188774	121561607	11	11	47.83	55	-7.17	0.762554397606516	0.755060536363118	0.190868420544722	2.92452457151751
chr2	121561607	121630621	11	11	47.83	55	-7.17	0.762554397606516	0.755060536363118	0.190868420544722	2.92452457151751
chr2	121630621	121883450	11	11	47.83	55	-7.17	0.762554397606516	0.755060536363118	0.190868420544722	2.92452457151751
chr2	121883450	122576518	11	11	47.83	55	-7.17	0.762554397606516	0.755060536363118	0.190868420544722	2.92452457151751
chr2	122576518	122783122	11	11	47.83	55	-7.17	0.762554397606516	0.755060536363118	0.190868420544722	2.92452457151751
chr2	122783122	123501751	11	11	47.83	55	-7.17	0.762554397606516	0.755060536363118	0.190868420544722	2.92452457151751
chr2	123501751	123625855	11	11	47.83	55	-7.17	0.762554397606516	0.755060536363118	0.190868420544722	2.92452457151751
chr2	123625855	123895360	11	11	47.83	55	-7.17	0.762554397606516	0.755060536363118	0.190868420544722	2.92452457151751
chr2	123895360	124741959	11	11	47.83	55	-7.17	0.762554397606516	0.755060536363118	0.190868420544722	2.92452457151751
chr2	124741959	127225201	11	11	47.83	55	-7.17	0.762554397606516	0.755060536363118	0.190868420544722	2.92452457151751
chr2	127225201	127271389	11	11	47.83	55	-7.17	0.762554397606516	0.755060536363118	0.190868420544722	2.92452457151751
chr2	127271389	127358891	11	12	47.83	60	-12.17	0.543531980480326	0.618227234683663	0.152903972297594	2.40428873597845
chr2	127358891	127435636	11	12	47.83	60	-12.17	0.543531980480326	0.618227234683663	0.152903972297594	2.40428873597845
chr2	127435636	127524060	11	12	47.83	60	-12.17	0.543531980480326	0.618227234683663	0.152903972297594	2.40428873597845
chr2	127524060	127524514	12	12	52.17	60	-7.83	0.759945105272522	0.732703544674039	0.181987543985293	2.86502851954949
chr2	127524514	127524985	13	12	56.52	60	-3.48	1	0.869557332248066	0.215795201061122	3.43889306356948
chr2	127524985	127583043	14	12	60.87	60	0.869999999999997	1	1.03617876936203	0.255644192981518	4.17217967190583
chr2	127583043	127595074	12	12	52.17	60	-7.83	0.759945105272522	0.732703544674039	0.181987543985293	2.86502851954949
chr2	127595074	127601207	12	12	52.17	60	-7.83	0.759945105272522	0.732703544674039	0.181987543985293	2.86502851954949
chr2	127601207	127609749	11	12	47.83	60	-12.17	0.543531980480326	0.618227234683663	0.152903972297594	2.40428873597845
chr2	127609749	127964966	10	12	43.48	60	-16.52	0.364044295687383	0.52098592171884	0.127620227660317	2.02559300247606
chr2	127964966	129077361	10	11	43.48	55	-11.52	0.546694759066986	0.636265345410572	0.159200460620867	2.46431133496759
chr2	129077361	129259074	10	11	43.48	55	-11.52	0.546694759066986	0.636265345410572	0.159200460620867	2.46431133496759
chr2	129259074	129915255	11	11	47.83	55	-7.17	0.762554397606516	0.755060536363118	0.190868420544722	2.92452457151751
chr2	129915255	130223093	11	11	47.83	55	-7.17	0.762554397606516	0.755060536363118	0.190868420544722	2.92452457151751
chr2	130223093	130607629	11	11	47.83	55	-7.17	0.762554397606516	0.755060536363118	0.190868420544722	2.92452457151751
chr2	130607629	130662445	11	11	47.83	55	-7.17	0.762554397606516	0.755060536363118	0.190868420544722	2.92452457151751
chr2	130662445	130732434	12	11	52.17	55	-2.83	1	0.894926123573707	0.227296481270133	3.48472431075709
chr2	130732434	130764007	12	11	52.17	55	-2.83	1	0.894926123573707	0.227296481270133	3.48472431075709
chr2	130764007	130928303	12	11	52.17	55	-2.83	1	0.894926123573707	0.227296481270133	3.48472431075709
chr2	130928303	131044268	11	11	47.83	55	-7.17	0.762554397606516	0.755060536363118	0.190868420544722	2.92452457151751
chr2	131044268	133148002	11	11	47.83	55	-7.17	0.762554397606516	0.755060536363118	0.190868420544722	2.92452457151751
chr2	133148002	133158059	11	12	47.83	60	-12.17	0.543531980480326	0.618227234683663	0.152903972297594	2.40428873597845
chr2	133158059	133173053	11	12	47.83	60	-12.17	0.543531980480326	0.618227234683663	0.152903972297594	2.40428873597845
chr2	133173053	133232232	11	12	47.83	60	-12.17	0.543531980480326	0.618227234683663	0.152903972297594	2.40428873597845
chr2	133232232	133548771	11	11	47.83	55	-7.17	0.762554397606516	0.755060536363118	0.190868420544722	2.92452457151751
chr2	133548771	134356898	11	11	47.83	55	-7.17	0.762554397606516	0.755060536363118	0.190868420544722	2.92452457151751
chr2	134356898	134451621	11	11	47.83	55	-7.17	0.762554397606516	0.755060536363118	0.190868420544722	2.92452457151751
chr2	134451621	134456898	11	11	47.83	55	-7.17	0.762554397606516	0.755060536363118	0.190868420544722	2.92452457151751
chr2	134456898	134650117	11	11	47.83	55	-7.17	0.762554397606516	0.755060536363118	0.190868420544722	2.92452457151751
chr2	134650117	134716889	11	11	47.83	55	-7.17	0.762554397606516	0.755060536363118	0.190868420544722	2.92452457151751
chr2	134716889	134727285	11	11	47.83	55	-7.17	0.762554397606516	0.755060536363118	0.190868420544722	2.92452457151751
chr2	134727285	134734811	11	11	47.83	55	-7.17	0.762554397606516	0.755060536363118	0.190868420544722	2.92452457151751
chr2	134734811	134758033	11	11	47.83	55	-7.17	0.762554397606516	0.755060536363118	0.190868420544722	2.92452457151751
chr2	134758033	134788919	11	11	47.83	55	-7.17	0.762554397606516	0.755060536363118	0.190868420544722	2.92452457151751
chr2	134788919	134795279	11	11	47.83	55	-7.17	0.762554397606516	0.755060536363118	0.190868420544722	2.92452457151751
chr2	134795279	134901380	11	11	47.83	55	-7.17	0.762554397606516	0.755060536363118	0.190868420544722	2.92452457151751
chr2	134901380	134982033	11	11	47.83	55	-7.17	0.762554397606516	0.755060536363118	0.190868420544722	2.92452457151751
chr2	134982033	135291176	11	11	47.83	55	-7.17	0.762554397606516	0.755060536363118	0.190868420544722	2.92452457151751
chr2	135291176	135293655	11	11	47.83	55	-7.17	0.762554397606516	0.755060536363118	0.190868420544722	2.92452457151751
chr2	135293655	136831016	11	11	47.83	55	-7.17	0.762554397606516	0.755060536363118	0.190868420544722	2.92452457151751
chr2	136831016	136930116	11	11	47.83	55	-7.17	0.762554397606516	0.755060536363118	0.190868420544722	2.92452457151751
chr2	136930116	136987937	11	11	47.83	55	-7.17	0.762554397606516	0.755060536363118	0.190868420544722	2.92452457151751
chr2	136987937	137058506	11	11	47.83	55	-7.17	0.762554397606516	0.755060536363118	0.190868420544722	2.92452457151751
chr2	137058506	137339548	11	11	47.83	55	-7.17	0.762554397606516	0.755060536363118	0.190868420544722	2.92452457151751
chr2	137339548	137406847	11	11	47.83	55	-7.17	0.762554397606516	0.755060536363118	0.190868420544722	2.92452457151751
chr2	137406847	137483114	11	11	47.83	55	-7.17	0.762554397606516	0.755060536363118	0.190868420544722	2.92452457151751
chr2	137483114	137649083	11	11	47.83	55	-7.17	0.762554397606516	0.755060536363118	0.190868420544722	2.92452457151751
chr2	137649083	137749548	11	11	47.83	55	-7.17	0.762554397606516	0.755060536363118	0.190868420544722	2.92452457151751
chr2	137749548	137803313	11	11	47.83	55	-7.17	0.762554397606516	0.755060536363118	0.190868420544722	2.92452457151751
chr2	137803313	137868754	11	11	47.83	55	-7.17	0.762554397606516	0.755060536363118	0.190868420544722	2.92452457151751
chr2	137868754	137987187	11	11	47.83	55	-7.17	0.762554397606516	0.755060536363118	0.190868420544722	2.92452457151751
chr2	137987187	137993510	11	11	47.83	55	-7.17	0.762554397606516	0.755060536363118	0.190868420544722	2.92452457151751
chr2	137993510	138362570	11	11	47.83	55	-7.17	0.762554397606516	0.755060536363118	0.190868420544722	2.92452457151751
chr2	138362570	138433733	11	11	47.83	55	-7.17	0.762554397606516	0.755060536363118	0.190868420544722	2.92452457151751
chr2	138433733	138732943	11	11	47.83	55	-7.17	0.762554397606516	0.755060536363118	0.190868420544722	2.92452457151751
chr2	138732943	139389946	11	11	47.83	55	-7.17	0.762554397606516	0.755060536363118	0.190868420544722	2.92452457151751
chr2	139389946	139686396	11	11	47.83	55	-7.17	0.762554397606516	0.755060536363118	0.190868420544722	2.92452457151751
chr2	139686396	140799891	11	11	47.83	55	-7.17	0.762554397606516	0.755060536363118	0.190868420544722	2.92452457151751
chr2	140799891	140906992	11	11	47.83	55	-7.17	0.762554397606516	0.755060536363118	0.190868420544722	2.92452457151751
chr2	140906992	141129264	11	11	47.83	55	-7.17	0.762554397606516	0.755060536363118	0.190868420544722	2.92452457151751
chr2	141129264	141666187	11	11	47.83	55	-7.17	0.762554397606516	0.755060536363118	0.190868420544722	2.92452457151751
chr2	141666187	141689404	11	10	47.83	50	-2.17	1	0.918524835243122	0.235001412861532	3.57209168764187
chr2	141689404	141795444	11	10	47.83	50	-2.17	1	0.918524835243122	0.235001412861532	3.57209168764187
chr2	141795444	142143633	11	10	47.83	50	-2.17	1	0.918524835243122	0.235001412861532	3.57209168764187
chr2	142143633	142476972	11	11	47.83	55	-7.17	0.762554397606516	0.755060536363118	0.190868420544722	2.92452457151751
chr2	142476972	142978166	11	11	47.83	55	-7.17	0.762554397606516	0.755060536363118	0.190868420544722	2.92452457151751
chr2	142978166	143232491	11	11	47.83	55	-7.17	0.762554397606516	0.755060536363118	0.190868420544722	2.92452457151751
chr2	143232491	143242624	11	11	47.83	55	-7.17	0.762554397606516	0.755060536363118	0.190868420544722	2.92452457151751
chr2	143242624	143281068	11	11	47.83	55	-7.17	0.762554397606516	0.755060536363118	0.190868420544722	2.92452457151751
chr2	143281068	143391665	11	11	47.83	55	-7.17	0.762554397606516	0.755060536363118	0.190868420544722	2.92452457151751
chr2	143391665	143885799	11	11	47.83	55	-7.17	0.762554397606516	0.755060536363118	0.190868420544722	2.92452457151751
chr2	143885799	143894238	11	11	47.83	55	-7.17	0.762554397606516	0.755060536363118	0.190868420544722	2.92452457151751
chr2	143894238	144023895	11	11	47.83	55	-7.17	0.762554397606516	0.755060536363118	0.190868420544722	2.92452457151751
chr2	144023895	144024945	11	11	47.83	55	-7.17	0.762554397606516	0.755060536363118	0.190868420544722	2.92452457151751
chr2	144024945	144161332	11	11	47.83	55	-7.17	0.762554397606516	0.755060536363118	0.190868420544722	2.92452457151751
chr2	144161332	146835346	11	11	47.83	55	-7.17	0.762554397606516	0.755060536363118	0.190868420544722	2.92452457151751
chr2	146835346	146848745	10	11	43.48	55	-11.52	0.546694759066986	0.636265345410572	0.159200460620867	2.46431133496759
chr2	146848745	146850082	9	11	39.13	55	-15.87	0.366218705965712	0.534034377882605	0.131421532814309	2.07933949737672
chr2	146850082	146878944	9	10	39.13	50	-10.87	0.547169175854985	0.649578827515288	0.161628157222878	2.54042723111903
chr2	146878944	146881076	10	10	43.48	50	-6.52	0.763582300647181	0.773964562866884	0.195932570622973	3.01041135449947
chr2	146881076	146881268	11	10	47.83	50	-2.17	1	0.918524835243122	0.235001412861532	3.57209168764187
chr2	146881268	147710142	11	11	47.83	55	-7.17	0.762554397606516	0.755060536363118	0.190868420544722	2.92452457151751
chr2	147710142	148133204	11	11	47.83	55	-7.17	0.762554397606516	0.755060536363118	0.190868420544722	2.92452457151751
chr2	148133204	148322951	11	11	47.83	55	-7.17	0.762554397606516	0.755060536363118	0.190868420544722	2.92452457151751
chr2	148322951	148461553	11	11	47.83	55	-7.17	0.762554397606516	0.755060536363118	0.190868420544722	2.92452457151751
chr2	148461553	150715193	11	11	47.83	55	-7.17	0.762554397606516	0.755060536363118	0.190868420544722	2.92452457151751
chr2	150715193	151479381	11	11	47.83	55	-7.17	0.762554397606516	0.755060536363118	0.190868420544722	2.92452457151751
chr2	151479381	151617575	11	11	47.83	55	-7.17	0.762554397606516	0.755060536363118	0.190868420544722	2.92452457151751
chr2	151617575	151621064	12	11	52.17	55	-2.83	1	0.894926123573707	0.227296481270133	3.48472431075709
chr2	151621064	151718955	12	11	52.17	55	-2.83	1	0.894926123573707	0.227296481270133	3.48472431075709
chr2	151718955	151868888	11	11	47.83	55	-7.17	0.762554397606516	0.755060536363118	0.190868420544722	2.92452457151751
chr2	151868888	153388125	11	11	47.83	55	-7.17	0.762554397606516	0.755060536363118	0.190868420544722	2.92452457151751
chr2	153388125	153843159	11	10	47.83	50	-2.17	1	0.918524835243122	0.235001412861532	3.57209168764187
chr2	153843159	154519362	11	11	47.83	55	-7.17	0.762554397606516	0.755060536363118	0.190868420544722	2.92452457151751
chr2	154519362	154701230	11	11	47.83	55	-7.17	0.762554397606516	0.755060536363118	0.190868420544722	2.92452457151751
chr2	154701230	156115190	11	11	47.83	55	-7.17	0.762554397606516	0.755060536363118	0.190868420544722	2.92452457151751
chr2	156115190	156154583	11	11	47.83	55	-7.17	0.762554397606516	0.755060536363118	0.190868420544722	2.92452457151751
chr2	156154583	156540803	11	11	47.83	55	-7.17	0.762554397606516	0.755060536363118	0.190868420544722	2.92452457151751
chr2	156540803	156950732	11	11	47.83	55	-7.17	0.762554397606516	0.755060536363118	0.190868420544722	2.92452457151751
chr2	156950732	157507071	11	11	47.83	55	-7.17	0.762554397606516	0.755060536363118	0.190868420544722	2.92452457151751
chr2	157507071	157651494	11	11	47.83	55	-7.17	0.762554397606516	0.755060536363118	0.190868420544722	2.92452457151751
chr2	157651494	159201518	11	11	47.83	55	-7.17	0.762554397606516	0.755060536363118	0.190868420544722	2.92452457151751
chr2	159201518	160336060	11	11	47.83	55	-7.17	0.762554397606516	0.755060536363118	0.190868420544722	2.92452457151751
chr2	160336060	161078357	11	11	47.83	55	-7.17	0.762554397606516	0.755060536363118	0.190868420544722	2.92452457151751
chr2	161078357	161094683	11	11	47.83	55	-7.17	0.762554397606516	0.755060536363118	0.190868420544722	2.92452457151751
chr2	161094683	161098138	11	11	47.83	55	-7.17	0.762554397606516	0.755060536363118	0.190868420544722	2.92452457151751
chr2	161098138	161134382	12	11	52.17	55	-2.83	1	0.894926123573707	0.227296481270133	3.48472431075709
chr2	161134382	161217128	12	11	52.17	55	-2.83	1	0.894926123573707	0.227296481270133	3.48472431075709
chr2	161217128	161266791	12	11	52.17	55	-2.83	1	0.894926123573707	0.227296481270133	3.48472431075709
chr2	161266791	161269524	12	11	52.17	55	-2.83	1	0.894926123573707	0.227296481270133	3.48472431075709
chr2	161269524	161296535	11	11	47.83	55	-7.17	0.762554397606516	0.755060536363118	0.190868420544722	2.92452457151751
chr2	161296535	161344150	11	11	47.83	55	-7.17	0.762554397606516	0.755060536363118	0.190868420544722	2.92452457151751
chr2	161344150	161511342	11	11	47.83	55	-7.17	0.762554397606516	0.755060536363118	0.190868420544722	2.92452457151751
chr2	161511342	161914056	11	11	47.83	55	-7.17	0.762554397606516	0.755060536363118	0.190868420544722	2.92452457151751
chr2	161914056	162791046	11	11	47.83	55	-7.17	0.762554397606516	0.755060536363118	0.190868420544722	2.92452457151751
chr2	162791046	162957511	11	11	47.83	55	-7.17	0.762554397606516	0.755060536363118	0.190868420544722	2.92452457151751
chr2	162957511	163374398	11	11	47.83	55	-7.17	0.762554397606516	0.755060536363118	0.190868420544722	2.92452457151751
chr2	163374398	163507499	11	11	47.83	55	-7.17	0.762554397606516	0.755060536363118	0.190868420544722	2.92452457151751
chr2	163507499	163716740	11	11	47.83	55	-7.17	0.762554397606516	0.755060536363118	0.190868420544722	2.92452457151751
chr2	163716740	163850112	11	11	47.83	55	-7.17	0.762554397606516	0.755060536363118	0.190868420544722	2.92452457151751
chr2	163850112	164618800	11	11	47.83	55	-7.17	0.762554397606516	0.755060536363118	0.190868420544722	2.92452457151751
chr2	164618800	164724718	11	11	47.83	55	-7.17	0.762554397606516	0.755060536363118	0.190868420544722	2.92452457151751
chr2	164724718	165274792	11	11	47.83	55	-7.17	0.762554397606516	0.755060536363118	0.190868420544722	2.92452457151751
chr2	165274792	167534406	11	11	47.83	55	-7.17	0.762554397606516	0.755060536363118	0.190868420544722	2.92452457151751
chr2	167534406	167746668	11	11	47.83	55	-7.17	0.762554397606516	0.755060536363118	0.190868420544722	2.92452457151751
chr2	167746668	168952502	11	11	47.83	55	-7.17	0.762554397606516	0.755060536363118	0.190868420544722	2.92452457151751
chr2	168952502	168954795	11	11	47.83	55	-7.17	0.762554397606516	0.755060536363118	0.190868420544722	2.92452457151751
chr2	168954795	169065545	11	11	47.83	55	-7.17	0.762554397606516	0.755060536363118	0.190868420544722	2.92452457151751
chr2	169065545	169065790	11	11	47.83	55	-7.17	0.762554397606516	0.755060536363118	0.190868420544722	2.92452457151751
chr2	169065790	169069608	11	11	47.83	55	-7.17	0.762554397606516	0.755060536363118	0.190868420544722	2.92452457151751
chr2	169069608	169946431	11	11	47.83	55	-7.17	0.762554397606516	0.755060536363118	0.190868420544722	2.92452457151751
chr2	169946431	169958358	11	11	47.83	55	-7.17	0.762554397606516	0.755060536363118	0.190868420544722	2.92452457151751
chr2	169958358	169987774	11	11	47.83	55	-7.17	0.762554397606516	0.755060536363118	0.190868420544722	2.92452457151751
chr2	169987774	170037073	11	11	47.83	55	-7.17	0.762554397606516	0.755060536363118	0.190868420544722	2.92452457151751
chr2	170037073	170050909	11	11	47.83	55	-7.17	0.762554397606516	0.755060536363118	0.190868420544722	2.92452457151751
chr2	170050909	170090198	11	11	47.83	55	-7.17	0.762554397606516	0.755060536363118	0.190868420544722	2.92452457151751
chr2	170090198	170467633	11	11	47.83	55	-7.17	0.762554397606516	0.755060536363118	0.190868420544722	2.92452457151751
chr2	170467633	170622343	11	11	47.83	55	-7.17	0.762554397606516	0.755060536363118	0.190868420544722	2.92452457151751
chr2	170622343	171326548	11	11	47.83	55	-7.17	0.762554397606516	0.755060536363118	0.190868420544722	2.92452457151751
chr2	171326548	171389716	10	11	43.48	55	-11.52	0.546694759066986	0.636265345410572	0.159200460620867	2.46431133496759
chr2	171389716	171563909	11	11	47.83	55	-7.17	0.762554397606516	0.755060536363118	0.190868420544722	2.92452457151751
chr2	171563909	171721651	11	11	47.83	55	-7.17	0.762554397606516	0.755060536363118	0.190868420544722	2.92452457151751
chr2	171721651	172605438	11	11	47.83	55	-7.17	0.762554397606516	0.755060536363118	0.190868420544722	2.92452457151751
chr2	172605438	172980883	10	11	43.48	55	-11.52	0.546694759066986	0.636265345410572	0.159200460620867	2.46431133496759
chr2	172980883	173014050	11	11	47.83	55	-7.17	0.762554397606516	0.755060536363118	0.190868420544722	2.92452457151751
chr2	173014050	173115628	11	11	47.83	55	-7.17	0.762554397606516	0.755060536363118	0.190868420544722	2.92452457151751
chr2	173115628	174182492	11	11	47.83	55	-7.17	0.762554397606516	0.755060536363118	0.190868420544722	2.92452457151751
chr2	174182492	174470235	11	11	47.83	55	-7.17	0.762554397606516	0.755060536363118	0.190868420544722	2.92452457151751
chr2	174470235	174546248	11	11	47.83	55	-7.17	0.762554397606516	0.755060536363118	0.190868420544722	2.92452457151751
chr2	174546248	175076448	11	11	47.83	55	-7.17	0.762554397606516	0.755060536363118	0.190868420544722	2.92452457151751
chr2	175076448	175339592	11	11	47.83	55	-7.17	0.762554397606516	0.755060536363118	0.190868420544722	2.92452457151751
chr2	175339592	175478447	11	11	47.83	55	-7.17	0.762554397606516	0.755060536363118	0.190868420544722	2.92452457151751
chr2	175478447	175798016	11	11	47.83	55	-7.17	0.762554397606516	0.755060536363118	0.190868420544722	2.92452457151751
chr2	175798016	175846091	11	11	47.83	55	-7.17	0.762554397606516	0.755060536363118	0.190868420544722	2.92452457151751
chr2	175846091	176711541	11	10	47.83	50	-2.17	1	0.918524835243122	0.235001412861532	3.57209168764187
chr2	176711541	176770561	11	10	47.83	50	-2.17	1	0.918524835243122	0.235001412861532	3.57209168764187
chr2	176770561	176900059	11	10	47.83	50	-2.17	1	0.918524835243122	0.235001412861532	3.57209168764187
chr2	176900059	176979040	11	10	47.83	50	-2.17	1	0.918524835243122	0.235001412861532	3.57209168764187
chr2	176979040	177111992	11	10	47.83	50	-2.17	1	0.918524835243122	0.235001412861532	3.57209168764187
chr2	177111992	177395367	11	10	47.83	50	-2.17	1	0.918524835243122	0.235001412861532	3.57209168764187
chr2	177395367	178003901	11	10	47.83	50	-2.17	1	0.918524835243122	0.235001412861532	3.57209168764187
chr2	178003901	178350518	11	10	47.83	50	-2.17	1	0.918524835243122	0.235001412861532	3.57209168764187
chr2	178350518	178470255	11	10	47.83	50	-2.17	1	0.918524835243122	0.235001412861532	3.57209168764187
chr2	178470255	179170591	11	10	47.83	50	-2.17	1	0.918524835243122	0.235001412861532	3.57209168764187
chr2	179170591	179644604	11	10	47.83	50	-2.17	1	0.918524835243122	0.235001412861532	3.57209168764187
chr2	179644604	179729175	11	10	47.83	50	-2.17	1	0.918524835243122	0.235001412861532	3.57209168764187
chr2	179729175	180405733	11	10	47.83	50	-2.17	1	0.918524835243122	0.235001412861532	3.57209168764187
chr2	180405733	180653971	11	10	47.83	50	-2.17	1	0.918524835243122	0.235001412861532	3.57209168764187
chr2	180653971	180926408	11	10	47.83	50	-2.17	1	0.918524835243122	0.235001412861532	3.57209168764187
chr2	180926408	180989295	11	11	47.83	55	-7.17	0.762554397606516	0.755060536363118	0.190868420544722	2.92452457151751
chr2	180989295	181312092	11	10	47.83	50	-2.17	1	0.918524835243122	0.235001412861532	3.57209168764187
chr2	181312092	182134971	11	10	47.83	50	-2.17	1	0.918524835243122	0.235001412861532	3.57209168764187
chr2	182134971	182263400	11	10	47.83	50	-2.17	1	0.918524835243122	0.235001412861532	3.57209168764187
chr2	182263400	183283823	11	10	47.83	50	-2.17	1	0.918524835243122	0.235001412861532	3.57209168764187
chr2	183283823	183353178	11	10	47.83	50	-2.17	1	0.918524835243122	0.235001412861532	3.57209168764187
chr2	183353178	183404956	11	10	47.83	50	-2.17	1	0.918524835243122	0.235001412861532	3.57209168764187
chr2	183404956	183509378	11	10	47.83	50	-2.17	1	0.918524835243122	0.235001412861532	3.57209168764187
chr2	183509378	185015475	11	10	47.83	50	-2.17	1	0.918524835243122	0.235001412861532	3.57209168764187
chr2	185015475	185524593	11	9	47.83	45	2.83	1	1.11741067073414	0.286966747100501	4.39954017067048
chr2	185524593	185751894	11	9	47.83	45	2.83	1	1.11741067073414	0.286966747100501	4.39954017067048
chr2	185751894	185853411	11	10	47.83	50	-2.17	1	0.918524835243122	0.235001412861532	3.57209168764187
chr2	185853411	186162814	11	10	47.83	50	-2.17	1	0.918524835243122	0.235001412861532	3.57209168764187
chr2	186162814	186217716	11	10	47.83	50	-2.17	1	0.918524835243122	0.235001412861532	3.57209168764187
chr2	186217716	187040359	11	10	47.83	50	-2.17	1	0.918524835243122	0.235001412861532	3.57209168764187
chr2	187040359	187305981	11	10	47.83	50	-2.17	1	0.918524835243122	0.235001412861532	3.57209168764187
chr2	187305981	187526131	11	10	47.83	50	-2.17	1	0.918524835243122	0.235001412861532	3.57209168764187
chr2	187526131	187690758	11	10	47.83	50	-2.17	1	0.918524835243122	0.235001412861532	3.57209168764187
chr2	187690758	187713983	11	10	47.83	50	-2.17	1	0.918524835243122	0.235001412861532	3.57209168764187
chr2	187713983	187871124	11	10	47.83	50	-2.17	1	0.918524835243122	0.235001412861532	3.57209168764187
chr2	187871124	188141093	11	10	47.83	50	-2.17	1	0.918524835243122	0.235001412861532	3.57209168764187
chr2	188141093	188340556	11	10	47.83	50	-2.17	1	0.918524835243122	0.235001412861532	3.57209168764187
chr2	188340556	188403424	11	10	47.83	50	-2.17	1	0.918524835243122	0.235001412861532	3.57209168764187
chr2	188403424	188413631	11	10	47.83	50	-2.17	1	0.918524835243122	0.235001412861532	3.57209168764187
chr2	188413631	188500219	11	10	47.83	50	-2.17	1	0.918524835243122	0.235001412861532	3.57209168764187
chr2	188500219	188707263	11	10	47.83	50	-2.17	1	0.918524835243122	0.235001412861532	3.57209168764187
chr2	188707263	189163988	11	10	47.83	50	-2.17	1	0.918524835243122	0.235001412861532	3.57209168764187
chr2	189163988	189350710	11	10	47.83	50	-2.17	1	0.918524835243122	0.235001412861532	3.57209168764187
chr2	189350710	189424683	11	10	47.83	50	-2.17	1	0.918524835243122	0.235001412861532	3.57209168764187
chr2	189424683	189712378	11	10	47.83	50	-2.17	1	0.918524835243122	0.235001412861532	3.57209168764187
chr2	189712378	189868112	11	10	47.83	50	-2.17	1	0.918524835243122	0.235001412861532	3.57209168764187
chr2	189868112	189991499	11	10	47.83	50	-2.17	1	0.918524835243122	0.235001412861532	3.57209168764187
chr2	189991499	189997204	11	9	47.83	45	2.83	1	1.11741067073414	0.286966747100501	4.39954017067048
chr2	189997204	190170365	11	9	47.83	45	2.83	1	1.11741067073414	0.286966747100501	4.39954017067048
chr2	190170365	190436056	11	10	47.83	50	-2.17	1	0.918524835243122	0.235001412861532	3.57209168764187
chr2	190436056	190486731	11	10	47.83	50	-2.17	1	0.918524835243122	0.235001412861532	3.57209168764187
chr2	190486731	191019113	11	10	47.83	50	-2.17	1	0.918524835243122	0.235001412861532	3.57209168764187
chr2	191019113	191061929	11	10	47.83	50	-2.17	1	0.918524835243122	0.235001412861532	3.57209168764187
chr2	191061929	191232557	11	10	47.83	50	-2.17	1	0.918524835243122	0.235001412861532	3.57209168764187
chr2	191232557	191710383	11	10	47.83	50	-2.17	1	0.918524835243122	0.235001412861532	3.57209168764187
chr2	191710383	191930248	11	10	47.83	50	-2.17	1	0.918524835243122	0.235001412861532	3.57209168764187
chr2	191930248	191938818	11	10	47.83	50	-2.17	1	0.918524835243122	0.235001412861532	3.57209168764187
chr2	191938818	191953955	11	10	47.83	50	-2.17	1	0.918524835243122	0.235001412861532	3.57209168764187
chr2	191953955	192007869	11	10	47.83	50	-2.17	1	0.918524835243122	0.235001412861532	3.57209168764187
chr2	192007869	192029903	11	10	47.83	50	-2.17	1	0.918524835243122	0.235001412861532	3.57209168764187
chr2	192029903	192052172	11	10	47.83	50	-2.17	1	0.918524835243122	0.235001412861532	3.57209168764187
chr2	192052172	192101572	11	10	47.83	50	-2.17	1	0.918524835243122	0.235001412861532	3.57209168764187
chr2	192101572	192113438	11	10	47.83	50	-2.17	1	0.918524835243122	0.235001412861532	3.57209168764187
chr2	192113438	192133934	11	10	47.83	50	-2.17	1	0.918524835243122	0.235001412861532	3.57209168764187
chr2	192133934	192171937	11	10	47.83	50	-2.17	1	0.918524835243122	0.235001412861532	3.57209168764187
chr2	192171937	192175845	11	10	47.83	50	-2.17	1	0.918524835243122	0.235001412861532	3.57209168764187
chr2	192175845	192208409	11	10	47.83	50	-2.17	1	0.918524835243122	0.235001412861532	3.57209168764187
chr2	192208409	192447865	11	10	47.83	50	-2.17	1	0.918524835243122	0.235001412861532	3.57209168764187
chr2	192447865	192462125	11	10	47.83	50	-2.17	1	0.918524835243122	0.235001412861532	3.57209168764187
chr2	192462125	192475627	11	10	47.83	50	-2.17	1	0.918524835243122	0.235001412861532	3.57209168764187
chr2	192475627	192527857	11	10	47.83	50	-2.17	1	0.918524835243122	0.235001412861532	3.57209168764187
chr2	192527857	192533361	11	10	47.83	50	-2.17	1	0.918524835243122	0.235001412861532	3.57209168764187
chr2	192533361	192617826	11	10	47.83	50	-2.17	1	0.918524835243122	0.235001412861532	3.57209168764187
chr2	192617826	192874043	11	10	47.83	50	-2.17	1	0.918524835243122	0.235001412861532	3.57209168764187
chr2	192874043	192954912	11	10	47.83	50	-2.17	1	0.918524835243122	0.235001412861532	3.57209168764187
chr2	192954912	192979793	11	10	47.83	50	-2.17	1	0.918524835243122	0.235001412861532	3.57209168764187
chr2	192979793	193312372	11	10	47.83	50	-2.17	1	0.918524835243122	0.235001412861532	3.57209168764187
chr2	193312372	193381748	11	10	47.83	50	-2.17	1	0.918524835243122	0.235001412861532	3.57209168764187
chr2	193381748	193400069	11	10	47.83	50	-2.17	1	0.918524835243122	0.235001412861532	3.57209168764187
chr2	193400069	193515201	11	10	47.83	50	-2.17	1	0.918524835243122	0.235001412861532	3.57209168764187
chr2	193515201	193522837	11	10	47.83	50	-2.17	1	0.918524835243122	0.235001412861532	3.57209168764187
chr2	193522837	193528318	11	10	47.83	50	-2.17	1	0.918524835243122	0.235001412861532	3.57209168764187
chr2	193528318	193537679	11	10	47.83	50	-2.17	1	0.918524835243122	0.235001412861532	3.57209168764187
chr2	193537679	193706387	11	10	47.83	50	-2.17	1	0.918524835243122	0.235001412861532	3.57209168764187
chr2	193706387	193709915	11	10	47.83	50	-2.17	1	0.918524835243122	0.235001412861532	3.57209168764187
chr2	193709915	193716113	11	10	47.83	50	-2.17	1	0.918524835243122	0.235001412861532	3.57209168764187
chr2	193716113	193741350	11	10	47.83	50	-2.17	1	0.918524835243122	0.235001412861532	3.57209168764187
chr2	193741350	193890562	11	10	47.83	50	-2.17	1	0.918524835243122	0.235001412861532	3.57209168764187
chr2	193890562	194139308	11	10	47.83	50	-2.17	1	0.918524835243122	0.235001412861532	3.57209168764187
chr2	194139308	194238512	11	10	47.83	50	-2.17	1	0.918524835243122	0.235001412861532	3.57209168764187
chr2	194238512	194331095	11	10	47.83	50	-2.17	1	0.918524835243122	0.235001412861532	3.57209168764187
chr2	194331095	194411821	11	10	47.83	50	-2.17	1	0.918524835243122	0.235001412861532	3.57209168764187
chr2	194411821	194466873	11	10	47.83	50	-2.17	1	0.918524835243122	0.235001412861532	3.57209168764187
chr2	194466873	194649973	11	10	47.83	50	-2.17	1	0.918524835243122	0.235001412861532	3.57209168764187
chr2	194649973	194665294	11	10	47.83	50	-2.17	1	0.918524835243122	0.235001412861532	3.57209168764187
chr2	194665294	194672140	11	10	47.83	50	-2.17	1	0.918524835243122	0.235001412861532	3.57209168764187
chr2	194672140	194863253	11	10	47.83	50	-2.17	1	0.918524835243122	0.235001412861532	3.57209168764187
chr2	194863253	195300192	11	10	47.83	50	-2.17	1	0.918524835243122	0.235001412861532	3.57209168764187
chr2	195300192	195350449	11	10	47.83	50	-2.17	1	0.918524835243122	0.235001412861532	3.57209168764187
chr2	195350449	195444597	11	10	47.83	50	-2.17	1	0.918524835243122	0.235001412861532	3.57209168764187
chr2	195444597	195481903	11	10	47.83	50	-2.17	1	0.918524835243122	0.235001412861532	3.57209168764187
chr2	195481903	195515469	11	10	47.83	50	-2.17	1	0.918524835243122	0.235001412861532	3.57209168764187
chr2	195515469	195527244	11	10	47.83	50	-2.17	1	0.918524835243122	0.235001412861532	3.57209168764187
chr2	195527244	195536292	11	10	47.83	50	-2.17	1	0.918524835243122	0.235001412861532	3.57209168764187
chr2	195536292	195604217	11	10	47.83	50	-2.17	1	0.918524835243122	0.235001412861532	3.57209168764187
chr2	195604217	195787558	11	10	47.83	50	-2.17	1	0.918524835243122	0.235001412861532	3.57209168764187
chr2	195787558	196316781	11	10	47.83	50	-2.17	1	0.918524835243122	0.235001412861532	3.57209168764187
chr2	196316781	196326105	11	10	47.83	50	-2.17	1	0.918524835243122	0.235001412861532	3.57209168764187
chr2	196326105	196328198	11	10	47.83	50	-2.17	1	0.918524835243122	0.235001412861532	3.57209168764187
chr2	196328198	196415148	11	10	47.83	50	-2.17	1	0.918524835243122	0.235001412861532	3.57209168764187
chr2	196415148	196425784	11	10	47.83	50	-2.17	1	0.918524835243122	0.235001412861532	3.57209168764187
chr2	196425784	196624194	11	10	47.83	50	-2.17	1	0.918524835243122	0.235001412861532	3.57209168764187
chr2	196624194	196806739	11	10	47.83	50	-2.17	1	0.918524835243122	0.235001412861532	3.57209168764187
chr2	196806739	196893904	11	10	47.83	50	-2.17	1	0.918524835243122	0.235001412861532	3.57209168764187
chr2	196893904	196921028	11	10	47.83	50	-2.17	1	0.918524835243122	0.235001412861532	3.57209168764187
chr2	196921028	197070313	11	10	47.83	50	-2.17	1	0.918524835243122	0.235001412861532	3.57209168764187
chr2	197070313	197076640	11	10	47.83	50	-2.17	1	0.918524835243122	0.235001412861532	3.57209168764187
chr2	197076640	197121757	11	10	47.83	50	-2.17	1	0.918524835243122	0.235001412861532	3.57209168764187
chr2	197121757	197124984	11	10	47.83	50	-2.17	1	0.918524835243122	0.235001412861532	3.57209168764187
chr2	197124984	197170012	11	10	47.83	50	-2.17	1	0.918524835243122	0.235001412861532	3.57209168764187
chr2	197170012	197255962	11	10	47.83	50	-2.17	1	0.918524835243122	0.235001412861532	3.57209168764187
chr2	197255962	197256152	11	10	47.83	50	-2.17	1	0.918524835243122	0.235001412861532	3.57209168764187
chr2	197256152	197484455	11	10	47.83	50	-2.17	1	0.918524835243122	0.235001412861532	3.57209168764187
chr2	197484455	197492430	11	10	47.83	50	-2.17	1	0.918524835243122	0.235001412861532	3.57209168764187
chr2	197492430	197551101	11	10	47.83	50	-2.17	1	0.918524835243122	0.235001412861532	3.57209168764187
chr2	197551101	197766218	11	10	47.83	50	-2.17	1	0.918524835243122	0.235001412861532	3.57209168764187
chr2	197766218	197786392	11	10	47.83	50	-2.17	1	0.918524835243122	0.235001412861532	3.57209168764187
chr2	197786392	197792547	11	10	47.83	50	-2.17	1	0.918524835243122	0.235001412861532	3.57209168764187
chr2	197792547	197855450	11	10	47.83	50	-2.17	1	0.918524835243122	0.235001412861532	3.57209168764187
chr2	197855450	198032831	11	10	47.83	50	-2.17	1	0.918524835243122	0.235001412861532	3.57209168764187
chr2	198032831	198036777	11	10	47.83	50	-2.17	1	0.918524835243122	0.235001412861532	3.57209168764187
chr2	198036777	198040579	11	10	47.83	50	-2.17	1	0.918524835243122	0.235001412861532	3.57209168764187
chr2	198040579	198094238	11	10	47.83	50	-2.17	1	0.918524835243122	0.235001412861532	3.57209168764187
chr2	198094238	198131774	11	10	47.83	50	-2.17	1	0.918524835243122	0.235001412861532	3.57209168764187
chr2	198131774	198143936	11	10	47.83	50	-2.17	1	0.918524835243122	0.235001412861532	3.57209168764187
chr2	198143936	198403856	11	10	47.83	50	-2.17	1	0.918524835243122	0.235001412861532	3.57209168764187
chr2	198403856	198540686	11	10	47.83	50	-2.17	1	0.918524835243122	0.235001412861532	3.57209168764187
chr2	198540686	198733471	11	10	47.83	50	-2.17	1	0.918524835243122	0.235001412861532	3.57209168764187
chr2	198733471	198769387	11	10	47.83	50	-2.17	1	0.918524835243122	0.235001412861532	3.57209168764187
chr2	198769387	198808499	11	10	47.83	50	-2.17	1	0.918524835243122	0.235001412861532	3.57209168764187
chr2	198808499	198910904	11	10	47.83	50	-2.17	1	0.918524835243122	0.235001412861532	3.57209168764187
chr2	198910904	198944097	11	10	47.83	50	-2.17	1	0.918524835243122	0.235001412861532	3.57209168764187
chr2	198944097	198958678	11	10	47.83	50	-2.17	1	0.918524835243122	0.235001412861532	3.57209168764187
chr2	198958678	198967504	11	10	47.83	50	-2.17	1	0.918524835243122	0.235001412861532	3.57209168764187
chr2	198967504	198999715	11	10	47.83	50	-2.17	1	0.918524835243122	0.235001412861532	3.57209168764187
chr2	198999715	199182461	11	10	47.83	50	-2.17	1	0.918524835243122	0.235001412861532	3.57209168764187
chr2	199182461	199509528	11	10	47.83	50	-2.17	1	0.918524835243122	0.235001412861532	3.57209168764187
chr2	199509528	199640361	11	10	47.83	50	-2.17	1	0.918524835243122	0.235001412861532	3.57209168764187
chr2	199640361	201355524	11	10	47.83	50	-2.17	1	0.918524835243122	0.235001412861532	3.57209168764187
chr2	201355524	202646461	11	10	47.83	50	-2.17	1	0.918524835243122	0.235001412861532	3.57209168764187
chr2	202646461	202967464	11	9	47.83	45	2.83	1	1.11741067073414	0.286966747100501	4.39954017067048
chr2	202967464	205226930	11	9	47.83	45	2.83	1	1.11741067073414	0.286966747100501	4.39954017067048
chr2	205226930	206141291	11	9	47.83	45	2.83	1	1.11741067073414	0.286966747100501	4.39954017067048
chr2	206141291	206259855	11	9	47.83	45	2.83	1	1.11741067073414	0.286966747100501	4.39954017067048
chr2	206259855	206496725	11	9	47.83	45	2.83	1	1.11741067073414	0.286966747100501	4.39954017067048
chr2	206496725	206597928	11	9	47.83	45	2.83	1	1.11741067073414	0.286966747100501	4.39954017067048
chr2	206597928	207957294	11	9	47.83	45	2.83	1	1.11741067073414	0.286966747100501	4.39954017067048
chr2	207957294	207983186	11	9	47.83	45	2.83	1	1.11741067073414	0.286966747100501	4.39954017067048
chr2	207983186	208089520	11	9	47.83	45	2.83	1	1.11741067073414	0.286966747100501	4.39954017067048
chr2	208089520	208097060	11	9	47.83	45	2.83	1	1.11741067073414	0.286966747100501	4.39954017067048
chr2	208097060	208102650	11	9	47.83	45	2.83	1	1.11741067073414	0.286966747100501	4.39954017067048
chr2	208102650	208929248	11	9	47.83	45	2.83	1	1.11741067073414	0.286966747100501	4.39954017067048
chr2	208929248	209014274	10	9	43.48	45	-1.52	1	0.941533916237539	0.239148756806191	3.70936047376392
chr2	209014274	209671932	11	9	47.83	45	2.83	1	1.11741067073414	0.286966747100501	4.39954017067048
chr2	209671932	209832125	11	9	47.83	45	2.83	1	1.11741067073414	0.286966747100501	4.39954017067048
chr2	209832125	209976835	11	9	47.83	45	2.83	1	1.11741067073414	0.286966747100501	4.39954017067048
chr2	209976835	210121603	11	9	47.83	45	2.83	1	1.11741067073414	0.286966747100501	4.39954017067048
chr2	210121603	210234551	11	9	47.83	45	2.83	1	1.11741067073414	0.286966747100501	4.39954017067048
chr2	210234551	210502179	11	9	47.83	45	2.83	1	1.11741067073414	0.286966747100501	4.39954017067048
chr2	210502179	210503932	11	9	47.83	45	2.83	1	1.11741067073414	0.286966747100501	4.39954017067048
chr2	210503932	210672718	11	9	47.83	45	2.83	1	1.11741067073414	0.286966747100501	4.39954017067048
chr2	210672718	210674780	11	9	47.83	45	2.83	1	1.11741067073414	0.286966747100501	4.39954017067048
chr2	210674780	211173370	11	9	47.83	45	2.83	1	1.11741067073414	0.286966747100501	4.39954017067048
chr2	211173370	211340633	11	9	47.83	45	2.83	1	1.11741067073414	0.286966747100501	4.39954017067048
chr2	211340633	211460346	11	9	47.83	45	2.83	1	1.11741067073414	0.286966747100501	4.39954017067048
chr2	211460346	211575634	11	9	47.83	45	2.83	1	1.11741067073414	0.286966747100501	4.39954017067048
chr2	211575634	212340027	11	9	47.83	45	2.83	1	1.11741067073414	0.286966747100501	4.39954017067048
chr2	212340027	212346715	10	9	43.48	45	-1.52	1	0.941533916237539	0.239148756806191	3.70936047376392
chr2	212346715	212360736	10	9	43.48	45	-1.52	1	0.941533916237539	0.239148756806191	3.70936047376392
chr2	212360736	212470238	10	9	43.48	45	-1.52	1	0.941533916237539	0.239148756806191	3.70936047376392
chr2	212470238	212471045	10	9	43.48	45	-1.52	1	0.941533916237539	0.239148756806191	3.70936047376392
chr2	212471045	212602287	10	9	43.48	45	-1.52	1	0.941533916237539	0.239148756806191	3.70936047376392
chr2	212602287	212730656	10	9	43.48	45	-1.52	1	0.941533916237539	0.239148756806191	3.70936047376392
chr2	212730656	213181318	10	9	43.48	45	-1.52	1	0.941533916237539	0.239148756806191	3.70936047376392
chr2	213181318	213206481	9	9	39.13	45	-5.87	0.76310372230841	0.790157196660434	0.197199529054295	3.13038872691604
chr2	213206481	213738436	10	9	43.48	45	-1.52	1	0.941533916237539	0.239148756806191	3.70936047376392
chr2	213738436	213831535	10	9	43.48	45	-1.52	1	0.941533916237539	0.239148756806191	3.70936047376392
chr2	213831535	213932790	10	9	43.48	45	-1.52	1	0.941533916237539	0.239148756806191	3.70936047376392
chr2	213932790	214101500	10	9	43.48	45	-1.52	1	0.941533916237539	0.239148756806191	3.70936047376392
chr2	214101500	214113888	10	9	43.48	45	-1.52	1	0.941533916237539	0.239148756806191	3.70936047376392
chr2	214113888	214275732	10	9	43.48	45	-1.52	1	0.941533916237539	0.239148756806191	3.70936047376392
chr2	214275732	214730474	10	9	43.48	45	-1.52	1	0.941533916237539	0.239148756806191	3.70936047376392
chr2	214730474	214829122	10	9	43.48	45	-1.52	1	0.941533916237539	0.239148756806191	3.70936047376392
chr2	214829122	214898509	10	9	43.48	45	-1.52	1	0.941533916237539	0.239148756806191	3.70936047376392
chr2	214898509	215247372	10	9	43.48	45	-1.52	1	0.941533916237539	0.239148756806191	3.70936047376392
chr2	215247372	215335767	10	9	43.48	45	-1.52	1	0.941533916237539	0.239148756806191	3.70936047376392
chr2	215335767	215405412	10	9	43.48	45	-1.52	1	0.941533916237539	0.239148756806191	3.70936047376392
chr2	215405412	215406435	10	9	43.48	45	-1.52	1	0.941533916237539	0.239148756806191	3.70936047376392
chr2	215406435	215444993	10	9	43.48	45	-1.52	1	0.941533916237539	0.239148756806191	3.70936047376392
chr2	215444993	215510056	10	9	43.48	45	-1.52	1	0.941533916237539	0.239148756806191	3.70936047376392
chr2	215510056	215521645	11	9	47.83	45	2.83	1	1.11741067073414	0.286966747100501	4.39954017067048
chr2	215521645	215522175	11	9	47.83	45	2.83	1	1.11741067073414	0.286966747100501	4.39954017067048
chr2	215522175	215584461	11	9	47.83	45	2.83	1	1.11741067073414	0.286966747100501	4.39954017067048
chr2	215584461	216060402	11	9	47.83	45	2.83	1	1.11741067073414	0.286966747100501	4.39954017067048
chr2	216060402	216130274	11	9	47.83	45	2.83	1	1.11741067073414	0.286966747100501	4.39954017067048
chr2	216130274	216229771	11	9	47.83	45	2.83	1	1.11741067073414	0.286966747100501	4.39954017067048
chr2	216229771	216248382	11	9	47.83	45	2.83	1	1.11741067073414	0.286966747100501	4.39954017067048
chr2	216248382	217892249	11	9	47.83	45	2.83	1	1.11741067073414	0.286966747100501	4.39954017067048
chr2	217892249	217951617	11	9	47.83	45	2.83	1	1.11741067073414	0.286966747100501	4.39954017067048
chr2	217951617	217978096	11	9	47.83	45	2.83	1	1.11741067073414	0.286966747100501	4.39954017067048
chr2	217978096	218018969	11	9	47.83	45	2.83	1	1.11741067073414	0.286966747100501	4.39954017067048
chr2	218018969	218088860	11	9	47.83	45	2.83	1	1.11741067073414	0.286966747100501	4.39954017067048
chr2	218088860	218389263	11	9	47.83	45	2.83	1	1.11741067073414	0.286966747100501	4.39954017067048
chr2	218389263	218530591	11	9	47.83	45	2.83	1	1.11741067073414	0.286966747100501	4.39954017067048
chr2	218530591	218540196	11	9	47.83	45	2.83	1	1.11741067073414	0.286966747100501	4.39954017067048
chr2	218540196	218617665	11	9	47.83	45	2.83	1	1.11741067073414	0.286966747100501	4.39954017067048
chr2	218617665	218945754	11	9	47.83	45	2.83	1	1.11741067073414	0.286966747100501	4.39954017067048
chr2	218945754	219050855	11	9	47.83	45	2.83	1	1.11741067073414	0.286966747100501	4.39954017067048
chr2	219050855	219185366	11	9	47.83	45	2.83	1	1.11741067073414	0.286966747100501	4.39954017067048
chr2	219185366	219654069	11	9	47.83	45	2.83	1	1.11741067073414	0.286966747100501	4.39954017067048
chr2	219654069	219669762	11	9	47.83	45	2.83	1	1.11741067073414	0.286966747100501	4.39954017067048
chr2	219669762	219822051	11	9	47.83	45	2.83	1	1.11741067073414	0.286966747100501	4.39954017067048
chr2	219822051	219893282	11	8	47.83	40	7.83	0.759945105272522	1.36480846485446	0.349036665141904	5.49488156222829
chr2	219893282	220038077	12	8	52.17	40	12.17	0.543531980480326	1.61752822246934	0.415923422605496	6.54005245889702
chr2	220038077	220049338	12	8	52.17	40	12.17	0.543531980480326	1.61752822246934	0.415923422605496	6.54005245889702
chr2	220049338	220296446	11	8	47.83	40	7.83	0.759945105272522	1.36480846485446	0.349036665141904	5.49488156222829
chr2	220296446	220603906	11	8	47.83	40	7.83	0.759945105272522	1.36480846485446	0.349036665141904	5.49488156222829
chr2	220603906	220723450	11	9	47.83	45	2.83	1	1.11741067073414	0.286966747100501	4.39954017067048
chr2	220723450	220920942	11	9	47.83	45	2.83	1	1.11741067073414	0.286966747100501	4.39954017067048
chr2	220920942	220921683	11	9	47.83	45	2.83	1	1.11741067073414	0.286966747100501	4.39954017067048
chr2	220921683	220923655	11	9	47.83	45	2.83	1	1.11741067073414	0.286966747100501	4.39954017067048
chr2	220923655	220937599	11	9	47.83	45	2.83	1	1.11741067073414	0.286966747100501	4.39954017067048
chr2	220937599	220937955	11	9	47.83	45	2.83	1	1.11741067073414	0.286966747100501	4.39954017067048
chr2	220937955	220955468	11	9	47.83	45	2.83	1	1.11741067073414	0.286966747100501	4.39954017067048
chr2	220955468	221013004	11	9	47.83	45	2.83	1	1.11741067073414	0.286966747100501	4.39954017067048
chr2	221013004	221014858	11	9	47.83	45	2.83	1	1.11741067073414	0.286966747100501	4.39954017067048
chr2	221014858	221037763	11	9	47.83	45	2.83	1	1.11741067073414	0.286966747100501	4.39954017067048
chr2	221037763	221072827	11	9	47.83	45	2.83	1	1.11741067073414	0.286966747100501	4.39954017067048
chr2	221072827	221077047	11	9	47.83	45	2.83	1	1.11741067073414	0.286966747100501	4.39954017067048
chr2	221077047	221078236	11	9	47.83	45	2.83	1	1.11741067073414	0.286966747100501	4.39954017067048
chr2	221078236	221542007	11	9	47.83	45	2.83	1	1.11741067073414	0.286966747100501	4.39954017067048
chr2	221542007	221578635	11	9	47.83	45	2.83	1	1.11741067073414	0.286966747100501	4.39954017067048
chr2	221578635	222181679	11	9	47.83	45	2.83	1	1.11741067073414	0.286966747100501	4.39954017067048
chr2	222181679	222190147	11	9	47.83	45	2.83	1	1.11741067073414	0.286966747100501	4.39954017067048
chr2	222190147	222287856	11	9	47.83	45	2.83	1	1.11741067073414	0.286966747100501	4.39954017067048
chr2	222287856	222693149	11	9	47.83	45	2.83	1	1.11741067073414	0.286966747100501	4.39954017067048
chr2	222693149	222814752	11	9	47.83	45	2.83	1	1.11741067073414	0.286966747100501	4.39954017067048
chr2	222814752	222969587	11	9	47.83	45	2.83	1	1.11741067073414	0.286966747100501	4.39954017067048
chr2	222969587	223197016	11	9	47.83	45	2.83	1	1.11741067073414	0.286966747100501	4.39954017067048
chr2	223197016	223538805	11	9	47.83	45	2.83	1	1.11741067073414	0.286966747100501	4.39954017067048
chr2	223538805	223562617	11	8	47.83	40	7.83	0.759945105272522	1.36480846485446	0.349036665141904	5.49488156222829
chr2	223562617	223613915	11	8	47.83	40	7.83	0.759945105272522	1.36480846485446	0.349036665141904	5.49488156222829
chr2	223613915	223721773	11	9	47.83	45	2.83	1	1.11741067073414	0.286966747100501	4.39954017067048
chr2	223721773	223823485	10	9	43.48	45	-1.52	1	0.941533916237539	0.239148756806191	3.70936047376392
chr2	223823485	223911239	11	9	47.83	45	2.83	1	1.11741067073414	0.286966747100501	4.39954017067048
chr2	223911239	224036503	11	9	47.83	45	2.83	1	1.11741067073414	0.286966747100501	4.39954017067048
chr2	224036503	224263027	11	9	47.83	45	2.83	1	1.11741067073414	0.286966747100501	4.39954017067048
chr2	224263027	224341489	11	9	47.83	45	2.83	1	1.11741067073414	0.286966747100501	4.39954017067048
chr2	224341489	225497387	11	9	47.83	45	2.83	1	1.11741067073414	0.286966747100501	4.39954017067048
chr2	225497387	225811163	11	9	47.83	45	2.83	1	1.11741067073414	0.286966747100501	4.39954017067048
chr2	225811163	226157915	11	9	47.83	45	2.83	1	1.11741067073414	0.286966747100501	4.39954017067048
chr2	226157915	226299883	11	9	47.83	45	2.83	1	1.11741067073414	0.286966747100501	4.39954017067048
chr2	226299883	226632179	11	9	47.83	45	2.83	1	1.11741067073414	0.286966747100501	4.39954017067048
chr2	226632179	226700202	11	9	47.83	45	2.83	1	1.11741067073414	0.286966747100501	4.39954017067048
chr2	226700202	226879449	11	9	47.83	45	2.83	1	1.11741067073414	0.286966747100501	4.39954017067048
chr2	226879449	227664626	11	9	47.83	45	2.83	1	1.11741067073414	0.286966747100501	4.39954017067048
chr2	227664626	227668477	11	9	47.83	45	2.83	1	1.11741067073414	0.286966747100501	4.39954017067048
chr2	227668477	227759930	11	10	47.83	50	-2.17	1	0.918524835243122	0.235001412861532	3.57209168764187
chr2	227759930	227763183	11	10	47.83	50	-2.17	1	0.918524835243122	0.235001412861532	3.57209168764187
chr2	227763183	227927968	11	9	47.83	45	2.83	1	1.11741067073414	0.286966747100501	4.39954017067048
chr2	227927968	228038981	11	9	47.83	45	2.83	1	1.11741067073414	0.286966747100501	4.39954017067048
chr2	228038981	228297338	11	9	47.83	45	2.83	1	1.11741067073414	0.286966747100501	4.39954017067048
chr2	228297338	228443442	11	10	47.83	50	-2.17	1	0.918524835243122	0.235001412861532	3.57209168764187
chr2	228443442	229944046	11	9	47.83	45	2.83	1	1.11741067073414	0.286966747100501	4.39954017067048
chr2	229944046	230196360	11	9	47.83	45	2.83	1	1.11741067073414	0.286966747100501	4.39954017067048
chr2	230196360	230376107	11	9	47.83	45	2.83	1	1.11741067073414	0.286966747100501	4.39954017067048
chr2	230376107	230518428	10	9	43.48	45	-1.52	1	0.941533916237539	0.239148756806191	3.70936047376392
chr2	230518428	230944336	10	8	43.48	40	3.48	1	1.15001042819649	0.29079124634426	4.63402334751994
chr2	230944336	232128140	10	8	43.48	40	3.48	1	1.15001042819649	0.29079124634426	4.63402334751994
chr2	232128140	232130364	10	8	43.48	40	3.48	1	1.15001042819649	0.29079124634426	4.63402334751994
chr2	232130364	234886561	11	8	47.83	40	7.83	0.759945105272522	1.36480846485446	0.349036665141904	5.49488156222829
chr2	234886561	235507621	11	8	47.83	40	7.83	0.759945105272522	1.36480846485446	0.349036665141904	5.49488156222829
chr2	235507621	235532268	12	8	52.17	40	12.17	0.543531980480326	1.61752822246934	0.415923422605496	6.54005245889702
chr2	235532268	235626330	12	8	52.17	40	12.17	0.543531980480326	1.61752822246934	0.415923422605496	6.54005245889702
chr2	235626330	235626534	12	8	52.17	40	12.17	0.543531980480326	1.61752822246934	0.415923422605496	6.54005245889702
chr2	235626534	236197847	12	8	52.17	40	12.17	0.543531980480326	1.61752822246934	0.415923422605496	6.54005245889702
chr2	236197847	236281198	12	8	52.17	40	12.17	0.543531980480326	1.61752822246934	0.415923422605496	6.54005245889702
chr2	236281198	236669517	12	8	52.17	40	12.17	0.543531980480326	1.61752822246934	0.415923422605496	6.54005245889702
chr2	236669517	236822001	12	8	52.17	40	12.17	0.543531980480326	1.61752822246934	0.415923422605496	6.54005245889702
chr2	236822001	237046001	12	8	52.17	40	12.17	0.543531980480326	1.61752822246934	0.415923422605496	6.54005245889702
chr2	237046001	237774140	12	8	52.17	40	12.17	0.543531980480326	1.61752822246934	0.415923422605496	6.54005245889702
chr2	237774140	237821422	12	8	52.17	40	12.17	0.543531980480326	1.61752822246934	0.415923422605496	6.54005245889702
chr2	237821422	237831558	12	8	52.17	40	12.17	0.543531980480326	1.61752822246934	0.415923422605496	6.54005245889702
chr2	237831558	238213810	12	8	52.17	40	12.17	0.543531980480326	1.61752822246934	0.415923422605496	6.54005245889702
chr2	238213810	239471784	12	8	52.17	40	12.17	0.543531980480326	1.61752822246934	0.415923422605496	6.54005245889702
chr2	239471784	239579285	12	8	52.17	40	12.17	0.543531980480326	1.61752822246934	0.415923422605496	6.54005245889702
chr2	239579285	239722601	12	8	52.17	40	12.17	0.543531980480326	1.61752822246934	0.415923422605496	6.54005245889702
chr2	239722601	243199373	12	8	52.17	40	12.17	0.543531980480326	1.61752822246934	0.415923422605496	6.54005245889702
chr3	0	365505	12	8	52.17	40	12.17	0.543531980480326	1.61752822246934	0.415923422605496	6.54005245889702
chr3	365505	414909	12	8	52.17	40	12.17	0.543531980480326	1.61752822246934	0.415923422605496	6.54005245889702
chr3	414909	646051	12	8	52.17	40	12.17	0.543531980480326	1.61752822246934	0.415923422605496	6.54005245889702
chr3	646051	1164324	12	8	52.17	40	12.17	0.543531980480326	1.61752822246934	0.415923422605496	6.54005245889702
chr3	1164324	2259920	12	8	52.17	40	12.17	0.543531980480326	1.61752822246934	0.415923422605496	6.54005245889702
chr3	2259920	2300599	12	8	52.17	40	12.17	0.543531980480326	1.61752822246934	0.415923422605496	6.54005245889702
chr3	2300599	2362768	12	8	52.17	40	12.17	0.543531980480326	1.61752822246934	0.415923422605496	6.54005245889702
chr3	2362768	2621070	12	8	52.17	40	12.17	0.543531980480326	1.61752822246934	0.415923422605496	6.54005245889702
chr3	2621070	3205368	12	7	52.17	35	17.17	0.358554615711966	1.99245968196092	0.505850381453213	8.33864195787622
chr3	3205368	3277641	12	7	52.17	35	17.17	0.358554615711966	1.99245968196092	0.505850381453213	8.33864195787622
chr3	3277641	3509393	12	7	52.17	35	17.17	0.358554615711966	1.99245968196092	0.505850381453213	8.33864195787622
chr3	3509393	3619790	12	7	52.17	35	17.17	0.358554615711966	1.99245968196092	0.505850381453213	8.33864195787622
chr3	3619790	3673632	12	7	52.17	35	17.17	0.358554615711966	1.99245968196092	0.505850381453213	8.33864195787622
chr3	3673632	3725875	12	6	52.17	30	22.17	0.216293786095614	2.48931638320477	0.617567017510293	10.9794612436494
chr3	3725875	3786703	12	7	52.17	35	17.17	0.358554615711966	1.99245968196092	0.505850381453213	8.33864195787622
chr3	3786703	3939065	12	7	52.17	35	17.17	0.358554615711966	1.99245968196092	0.505850381453213	8.33864195787622
chr3	3939065	4024157	12	7	52.17	35	17.17	0.358554615711966	1.99245968196092	0.505850381453213	8.33864195787622
chr3	4024157	4035157	12	7	52.17	35	17.17	0.358554615711966	1.99245968196092	0.505850381453213	8.33864195787622
chr3	4035157	4095816	12	7	52.17	35	17.17	0.358554615711966	1.99245968196092	0.505850381453213	8.33864195787622
chr3	4095816	4104587	11	7	47.83	35	12.83	0.537488219744991	1.68125222569351	0.424420309594086	7.01028170470143
chr3	4104587	4263092	11	7	47.83	35	12.83	0.537488219744991	1.68125222569351	0.424420309594086	7.01028170470143
chr3	4263092	4378902	11	7	47.83	35	12.83	0.537488219744991	1.68125222569351	0.424420309594086	7.01028170470143
chr3	4378902	4429669	11	7	47.83	35	12.83	0.537488219744991	1.68125222569351	0.424420309594086	7.01028170470143
chr3	4429669	4470810	11	7	47.83	35	12.83	0.537488219744991	1.68125222569351	0.424420309594086	7.01028170470143
chr3	4470810	4563388	11	7	47.83	35	12.83	0.537488219744991	1.68125222569351	0.424420309594086	7.01028170470143
chr3	4563388	4569561	11	7	47.83	35	12.83	0.537488219744991	1.68125222569351	0.424420309594086	7.01028170470143
chr3	4569561	5831978	11	7	47.83	35	12.83	0.537488219744991	1.68125222569351	0.424420309594086	7.01028170470143
chr3	5831978	7057675	11	7	47.83	35	12.83	0.537488219744991	1.68125222569351	0.424420309594086	7.01028170470143
chr3	7057675	7299068	11	7	47.83	35	12.83	0.537488219744991	1.68125222569351	0.424420309594086	7.01028170470143
chr3	7299068	7518497	11	7	47.83	35	12.83	0.537488219744991	1.68125222569351	0.424420309594086	7.01028170470143
chr3	7518497	7528274	11	7	47.83	35	12.83	0.537488219744991	1.68125222569351	0.424420309594086	7.01028170470143
chr3	7528274	7540554	10	7	43.48	35	8.48	0.755583205556296	1.41672878344191	0.353562213973755	5.91456717615402
chr3	7540554	7597972	10	7	43.48	35	8.48	0.755583205556296	1.41672878344191	0.353562213973755	5.91456717615402
chr3	7597972	7602635	10	7	43.48	35	8.48	0.755583205556296	1.41672878344191	0.353562213973755	5.91456717615402
chr3	7602635	7620491	11	7	47.83	35	12.83	0.537488219744991	1.68125222569351	0.424420309594086	7.01028170470143
chr3	7620491	7623340	11	7	47.83	35	12.83	0.537488219744991	1.68125222569351	0.424420309594086	7.01028170470143
chr3	7623340	8112985	11	7	47.83	35	12.83	0.537488219744991	1.68125222569351	0.424420309594086	7.01028170470143
chr3	8112985	8172803	11	7	47.83	35	12.83	0.537488219744991	1.68125222569351	0.424420309594086	7.01028170470143
chr3	8172803	8173027	11	7	47.83	35	12.83	0.537488219744991	1.68125222569351	0.424420309594086	7.01028170470143
chr3	8173027	8213343	12	7	52.17	35	17.17	0.358554615711966	1.99245968196092	0.505850381453213	8.33864195787622
chr3	8213343	8240383	12	7	52.17	35	17.17	0.358554615711966	1.99245968196092	0.505850381453213	8.33864195787622
chr3	8240383	8277941	11	7	47.83	35	12.83	0.537488219744991	1.68125222569351	0.424420309594086	7.01028170470143
chr3	8277941	8281339	10	8	43.48	40	3.48	1	1.15001042819649	0.29079124634426	4.63402334751994
chr3	8281339	8601264	10	8	43.48	40	3.48	1	1.15001042819649	0.29079124634426	4.63402334751994
chr3	8601264	8891783	10	8	43.48	40	3.48	1	1.15001042819649	0.29079124634426	4.63402334751994
chr3	8891783	9145324	10	8	43.48	40	3.48	1	1.15001042819649	0.29079124634426	4.63402334751994
chr3	9145324	9217162	10	8	43.48	40	3.48	1	1.15001042819649	0.29079124634426	4.63402334751994
chr3	9217162	10401093	10	8	43.48	40	3.48	1	1.15001042819649	0.29079124634426	4.63402334751994
chr3	10401093	10453241	10	8	43.48	40	3.48	1	1.15001042819649	0.29079124634426	4.63402334751994
chr3	10453241	10605110	10	8	43.48	40	3.48	1	1.15001042819649	0.29079124634426	4.63402334751994
chr3	10605110	10662240	10	8	43.48	40	3.48	1	1.15001042819649	0.29079124634426	4.63402334751994
chr3	10662240	10998630	10	8	43.48	40	3.48	1	1.15001042819649	0.29079124634426	4.63402334751994
chr3	10998630	11733943	10	8	43.48	40	3.48	1	1.15001042819649	0.29079124634426	4.63402334751994
chr3	11733943	12032422	10	8	43.48	40	3.48	1	1.15001042819649	0.29079124634426	4.63402334751994
chr3	12032422	12544823	10	8	43.48	40	3.48	1	1.15001042819649	0.29079124634426	4.63402334751994
chr3	12544823	12639766	10	8	43.48	40	3.48	1	1.15001042819649	0.29079124634426	4.63402334751994
chr3	12639766	13659223	10	8	43.48	40	3.48	1	1.15001042819649	0.29079124634426	4.63402334751994
chr3	13659223	14913966	10	8	43.48	40	3.48	1	1.15001042819649	0.29079124634426	4.63402334751994
chr3	14913966	14994637	10	8	43.48	40	3.48	1	1.15001042819649	0.29079124634426	4.63402334751994
chr3	14994637	15862515	10	7	43.48	35	8.48	0.755583205556296	1.41672878344191	0.353562213973755	5.91456717615402
chr3	15862515	15863422	10	7	43.48	35	8.48	0.755583205556296	1.41672878344191	0.353562213973755	5.91456717615402
chr3	15863422	16024400	10	7	43.48	35	8.48	0.755583205556296	1.41672878344191	0.353562213973755	5.91456717615402
chr3	16024400	16072495	10	7	43.48	35	8.48	0.755583205556296	1.41672878344191	0.353562213973755	5.91456717615402
chr3	16072495	16188649	10	7	43.48	35	8.48	0.755583205556296	1.41672878344191	0.353562213973755	5.91456717615402
chr3	16188649	16442342	11	7	47.83	35	12.83	0.537488219744991	1.68125222569351	0.424420309594086	7.01028170470143
chr3	16442342	16823528	11	7	47.83	35	12.83	0.537488219744991	1.68125222569351	0.424420309594086	7.01028170470143
chr3	16823528	17187458	11	7	47.83	35	12.83	0.537488219744991	1.68125222569351	0.424420309594086	7.01028170470143
chr3	17187458	17235761	11	7	47.83	35	12.83	0.537488219744991	1.68125222569351	0.424420309594086	7.01028170470143
chr3	17235761	17352541	12	7	52.17	35	17.17	0.358554615711966	1.99245968196092	0.505850381453213	8.33864195787622
chr3	17352541	17367563	12	7	52.17	35	17.17	0.358554615711966	1.99245968196092	0.505850381453213	8.33864195787622
chr3	17367563	17892418	12	7	52.17	35	17.17	0.358554615711966	1.99245968196092	0.505850381453213	8.33864195787622
chr3	17892418	18863004	12	7	52.17	35	17.17	0.358554615711966	1.99245968196092	0.505850381453213	8.33864195787622
chr3	18863004	19023738	12	7	52.17	35	17.17	0.358554615711966	1.99245968196092	0.505850381453213	8.33864195787622
chr3	19023738	19946524	12	7	52.17	35	17.17	0.358554615711966	1.99245968196092	0.505850381453213	8.33864195787622
chr3	19946524	19982862	12	7	52.17	35	17.17	0.358554615711966	1.99245968196092	0.505850381453213	8.33864195787622
chr3	19982862	21546579	12	7	52.17	35	17.17	0.358554615711966	1.99245968196092	0.505850381453213	8.33864195787622
chr3	21546579	21662598	13	7	56.52	35	21.52	0.223328887675546	2.36389604505148	0.600416933463595	9.98334724142292
chr3	21662598	22401696	12	7	52.17	35	17.17	0.358554615711966	1.99245968196092	0.505850381453213	8.33864195787622
chr3	22401696	22503922	12	7	52.17	35	17.17	0.358554615711966	1.99245968196092	0.505850381453213	8.33864195787622
chr3	22503922	23051111	12	7	52.17	35	17.17	0.358554615711966	1.99245968196092	0.505850381453213	8.33864195787622
chr3	23051111	23124119	12	7	52.17	35	17.17	0.358554615711966	1.99245968196092	0.505850381453213	8.33864195787622
chr3	23124119	23207637	12	7	52.17	35	17.17	0.358554615711966	1.99245968196092	0.505850381453213	8.33864195787622
chr3	23207637	23208842	12	7	52.17	35	17.17	0.358554615711966	1.99245968196092	0.505850381453213	8.33864195787622
chr3	23208842	24724764	12	7	52.17	35	17.17	0.358554615711966	1.99245968196092	0.505850381453213	8.33864195787622
chr3	24724764	24836775	12	7	52.17	35	17.17	0.358554615711966	1.99245968196092	0.505850381453213	8.33864195787622
chr3	24836775	24934119	12	7	52.17	35	17.17	0.358554615711966	1.99245968196092	0.505850381453213	8.33864195787622
chr3	24934119	25029463	12	7	52.17	35	17.17	0.358554615711966	1.99245968196092	0.505850381453213	8.33864195787622
chr3	25029463	25511440	12	7	52.17	35	17.17	0.358554615711966	1.99245968196092	0.505850381453213	8.33864195787622
chr3	25511440	25553432	12	7	52.17	35	17.17	0.358554615711966	1.99245968196092	0.505850381453213	8.33864195787622
chr3	25553432	25730894	12	7	52.17	35	17.17	0.358554615711966	1.99245968196092	0.505850381453213	8.33864195787622
chr3	25730894	26388176	12	7	52.17	35	17.17	0.358554615711966	1.99245968196092	0.505850381453213	8.33864195787622
chr3	26388176	26446129	12	7	52.17	35	17.17	0.358554615711966	1.99245968196092	0.505850381453213	8.33864195787622
chr3	26446129	26465066	12	7	52.17	35	17.17	0.358554615711966	1.99245968196092	0.505850381453213	8.33864195787622
chr3	26465066	26542989	12	7	52.17	35	17.17	0.358554615711966	1.99245968196092	0.505850381453213	8.33864195787622
chr3	26542989	26683252	12	7	52.17	35	17.17	0.358554615711966	1.99245968196092	0.505850381453213	8.33864195787622
chr3	26683252	26786776	12	7	52.17	35	17.17	0.358554615711966	1.99245968196092	0.505850381453213	8.33864195787622
chr3	26786776	26878173	12	7	52.17	35	17.17	0.358554615711966	1.99245968196092	0.505850381453213	8.33864195787622
chr3	26878173	26883455	12	7	52.17	35	17.17	0.358554615711966	1.99245968196092	0.505850381453213	8.33864195787622
chr3	26883455	28120492	12	7	52.17	35	17.17	0.358554615711966	1.99245968196092	0.505850381453213	8.33864195787622
chr3	28120492	28826597	12	7	52.17	35	17.17	0.358554615711966	1.99245968196092	0.505850381453213	8.33864195787622
chr3	28826597	29018136	12	7	52.17	35	17.17	0.358554615711966	1.99245968196092	0.505850381453213	8.33864195787622
chr3	29018136	29027686	12	7	52.17	35	17.17	0.358554615711966	1.99245968196092	0.505850381453213	8.33864195787622
chr3	29027686	29550923	12	7	52.17	35	17.17	0.358554615711966	1.99245968196092	0.505850381453213	8.33864195787622
chr3	29550923	29690436	12	7	52.17	35	17.17	0.358554615711966	1.99245968196092	0.505850381453213	8.33864195787622
chr3	29690436	29779047	12	7	52.17	35	17.17	0.358554615711966	1.99245968196092	0.505850381453213	8.33864195787622
chr3	29779047	30409509	12	7	52.17	35	17.17	0.358554615711966	1.99245968196092	0.505850381453213	8.33864195787622
chr3	30409509	30639772	12	7	52.17	35	17.17	0.358554615711966	1.99245968196092	0.505850381453213	8.33864195787622
chr3	30639772	30698076	12	7	52.17	35	17.17	0.358554615711966	1.99245968196092	0.505850381453213	8.33864195787622
chr3	30698076	30996002	12	7	52.17	35	17.17	0.358554615711966	1.99245968196092	0.505850381453213	8.33864195787622
chr3	30996002	31059632	12	7	52.17	35	17.17	0.358554615711966	1.99245968196092	0.505850381453213	8.33864195787622
chr3	31059632	31097776	12	7	52.17	35	17.17	0.358554615711966	1.99245968196092	0.505850381453213	8.33864195787622
chr3	31097776	31239619	12	7	52.17	35	17.17	0.358554615711966	1.99245968196092	0.505850381453213	8.33864195787622
chr3	31239619	31582761	12	7	52.17	35	17.17	0.358554615711966	1.99245968196092	0.505850381453213	8.33864195787622
chr3	31582761	31734467	12	7	52.17	35	17.17	0.358554615711966	1.99245968196092	0.505850381453213	8.33864195787622
chr3	31734467	31749876	12	7	52.17	35	17.17	0.358554615711966	1.99245968196092	0.505850381453213	8.33864195787622
chr3	31749876	31796645	12	7	52.17	35	17.17	0.358554615711966	1.99245968196092	0.505850381453213	8.33864195787622
chr3	31796645	33843615	12	7	52.17	35	17.17	0.358554615711966	1.99245968196092	0.505850381453213	8.33864195787622
chr3	33843615	33954567	12	7	52.17	35	17.17	0.358554615711966	1.99245968196092	0.505850381453213	8.33864195787622
chr3	33954567	34407282	12	7	52.17	35	17.17	0.358554615711966	1.99245968196092	0.505850381453213	8.33864195787622
[truncated: 10,093 more rows]
