# Supplementary material for: 1p36 deletion is a marker for tumour dissemination in microsatellite stable stage II-III colon cancer
Source: BMC Cancer. 2014 Nov 24;14:872. doi: 10.1186/1471-2407-14-872 (PMC4251789; doi:10.1186/1471-2407-14-872)
Supplement: Supplementary file 1 — Additional file 1: This file includes supplementary figures, genome-wide copy number estimates and statistics. (ZIP 5 MB) [file 12885_2014_5046_MOESM1_ESM.zip › Supplementary Data/MSS statistics Stage II-III (excl chemo)/Absolute Loss.Recurrence (SII&SIII excl MSI-H) noCyt.No recurrence (SII&SIII excl MSI-H) noCyt.txt]

Chromosome	Start (hg19)	End (hg19)	Observations in G1	Observations in G2	Frequency G1 (%)	Frequency G2 (%)	Frequency difference	Fisher's Exact test p-value	Odds Ratio	Lower 95% CI	Upper 95% CI
chr1	0	1282669	3	0	13.04	0	13.04	0.235880398671096	Inf	0.367558670101445	Inf
chr1	1282669	3728424	3	1	13.04	5	8.04	0.61048537395673	2.7867131780195	0.203045667762975	157.208629821264
chr1	3728424	4585274	4	1	17.39	5	12.39	0.350808956594549	3.88611189709473	0.342237278313382	206.917573717954
chr1	4585274	5960887	5	1	21.74	5	16.74	0.191796575517506	5.10134968472656	0.499861141258843	262.114232602451
chr1	5960887	8160476	5	1	21.74	5	16.74	0.191796575517506	5.10134968472656	0.499861141258843	262.114232602451
chr1	8160476	8490495	5	2	21.74	10	11.74	0.420459007810114	2.44930803446938	0.344176695262891	28.9176948427999
chr1	8490495	8704800	5	2	21.74	10	11.74	0.420459007810114	2.44930803446938	0.344176695262891	28.9176948427999
chr1	8704800	9355434	5	2	21.74	10	11.74	0.420459007810114	2.44930803446938	0.344176695262891	28.9176948427999
chr1	9355434	11131044	5	1	21.74	5	16.74	0.191796575517506	5.10134968472656	0.499861141258843	262.114232602451
chr1	11131044	17792373	6	1	26.09	5	21.09	0.100331602600463	6.4522844409231	0.676085288181629	323.759342003101
chr1	17792373	24903069	7	1	30.43	5	25.43	0.0503583124116306	7.95956738381228	0.872785216979058	393.051873860585
chr1	24903069	25530550	6	1	26.09	5	21.09	0.100331602600463	6.4522844409231	0.676085288181629	323.759342003101
chr1	25530550	25532279	7	1	30.43	5	25.43	0.0503583124116306	7.95956738381228	0.872785216979058	393.051873860585
chr1	25532279	25540843	7	2	30.43	10	20.43	0.141652800756601	3.81926678362218	0.606332296915641	42.8801140062998
chr1	25540843	25552210	7	3	30.43	15	15.43	0.293810281331552	2.42823686613657	0.453611323703387	17.104698085017
chr1	25552210	25554856	7	5	30.43	25	5.43	0.744912459036112	1.30424444877998	0.282346780576134	6.452427815901
chr1	25554856	25557631	7	6	30.43	30	0.43	1	1.02034806808899	0.229075203907194	4.65581518302837
chr1	25557631	25654244	7	7	30.43	35	-4.57	1	0.81645263763743	0.187609375943151	3.53232393555972
chr1	25654244	25662109	6	6	26.09	30	-3.91	1	0.827274122278739	0.175869628287066	3.87581735060944
chr1	25662109	25668249	6	5	26.09	25	1.09	1	1.05744522380795	0.216861803076709	5.36718046511847
chr1	25668249	25675619	6	3	26.09	15	11.09	0.467448817987672	1.9685659708195	0.34928450945066	14.1867180820307
chr1	25675619	25678369	6	2	26.09	10	16.09	0.250251473166958	3.09588469819547	0.467947548626742	35.4758565428157
chr1	25678369	26805030	6	1	26.09	5	21.09	0.100331602600463	6.4522844409231	0.676085288181629	323.759342003101
chr1	26805030	27514462	6	2	26.09	10	16.09	0.250251473166958	3.09588469819547	0.467947548626742	35.4758565428157
chr1	27514462	29518176	5	2	21.74	10	11.74	0.420459007810114	2.44930803446938	0.344176695262891	28.9176948427999
chr1	29518176	31328384	5	1	21.74	5	16.74	0.191796575517506	5.10134968472656	0.499861141258843	262.114232602451
chr1	31328384	32895256	4	1	17.39	5	12.39	0.350808956594549	3.88611189709473	0.342237278313382	206.917573717954
chr1	32895256	33678080	5	1	21.74	5	16.74	0.191796575517506	5.10134968472656	0.499861141258843	262.114232602451
chr1	33678080	34173804	4	1	17.39	5	12.39	0.350808956594549	3.88611189709473	0.342237278313382	206.917573717954
chr1	34173804	34255575	4	1	17.39	5	12.39	0.350808956594549	3.88611189709473	0.342237278313382	206.917573717954
chr1	34255575	34868622	3	1	13.04	5	8.04	0.61048537395673	2.7867131780195	0.203045667762975	157.208629821264
chr1	34868622	35044317	2	1	8.7	5	3.7	1	1.78563156003681	0.0863932078575143	112.208702451218
chr1	35044317	35048145	3	1	13.04	5	8.04	0.61048537395673	2.7867131780195	0.203045667762975	157.208629821264
chr1	35048145	35109386	4	1	17.39	5	12.39	0.350808956594549	3.88611189709473	0.342237278313382	206.917573717954
chr1	35109386	35116045	3	1	13.04	5	8.04	0.61048537395673	2.7867131780195	0.203045667762975	157.208629821264
chr1	35116045	35328335	2	1	8.7	5	3.7	1	1.78563156003681	0.0863932078575143	112.208702451218
chr1	35328335	36529749	1	1	4.35	5	-0.65	1	0.866597002415816	0.0105378438580926	71.2800920562264
chr1	36529749	39067670	0	1	0	5	-5	0.465116279069767	0	0	33.9134022411323
chr1	39067670	39787718	0	0	0	0	0	1	0	0	Inf
chr1	39787718	43105494	0	1	0	5	-5	0.465116279069767	0	0	33.9134022411323
chr1	43105494	43516289	0	0	0	0	0	1	0	0	Inf
chr1	43516289	43613782	0	1	0	5	-5	0.465116279069767	0	0	33.9134022411323
chr1	43613782	45894584	0	0	0	0	0	1	0	0	Inf
chr1	45894584	46111944	1	0	4.35	0	4.35	1	Inf	0.0223118206521739	Inf
chr1	46111944	46608589	1	0	4.35	0	4.35	1	Inf	0.0223118206521739	Inf
chr1	46608589	49757876	0	0	0	0	0	1	0	0	Inf
chr1	49757876	49982200	0	1	0	5	-5	0.465116279069767	0	0	33.9134022411323
chr1	49982200	50151395	0	0	0	0	0	1	0	0	Inf
chr1	50151395	50238748	0	1	0	5	-5	0.465116279069767	0	0	33.9134022411323
chr1	50238748	50387962	0	2	0	10	-10	0.210409745293466	0	0	4.57862720744622
chr1	50387962	50434686	0	1	0	5	-5	0.465116279069767	0	0	33.9134022411323
chr1	50434686	50709469	0	0	0	0	0	1	0	0	Inf
chr1	50709469	53041459	1	0	4.35	0	4.35	1	Inf	0.0223118206521739	Inf
chr1	53041459	53120254	0	0	0	0	0	1	0	0	Inf
chr1	53120254	53484494	1	0	4.35	0	4.35	1	Inf	0.0223118206521739	Inf
chr1	53484494	64085696	0	0	0	0	0	1	0	0	Inf
chr1	64085696	64189965	0	1	0	5	-5	0.465116279069767	0	0	33.9134022411323
chr1	64189965	65272687	0	0	0	0	0	1	0	0	Inf
chr1	65272687	65420978	0	1	0	5	-5	0.465116279069767	0	0	33.9134022411323
chr1	65420978	65464905	1	1	4.35	5	-0.65	1	0.866597002415816	0.0105378438580926	71.2800920562264
chr1	65464905	66585810	1	0	4.35	0	4.35	1	Inf	0.0223118206521739	Inf
chr1	66585810	66687749	1	1	4.35	5	-0.65	1	0.866597002415816	0.0105378438580926	71.2800920562264
chr1	66687749	70232225	1	0	4.35	0	4.35	1	Inf	0.0223118206521739	Inf
chr1	70232225	71153212	1	0	4.35	0	4.35	1	Inf	0.0223118206521739	Inf
chr1	71153212	72273331	2	0	8.7	0	8.7	0.490586932447397	Inf	0.164020185066117	Inf
chr1	72273331	72765894	1	0	4.35	0	4.35	1	Inf	0.0223118206521739	Inf
chr1	72765894	72814597	0	0	0	0	0	1	0	0	Inf
chr1	72814597	73008722	1	0	4.35	0	4.35	1	Inf	0.0223118206521739	Inf
chr1	73008722	73092629	2	0	8.7	0	8.7	0.490586932447397	Inf	0.164020185066117	Inf
chr1	73092629	77369226	1	0	4.35	0	4.35	1	Inf	0.0223118206521739	Inf
chr1	77369226	83124282	2	0	8.7	0	8.7	0.490586932447397	Inf	0.164020185066117	Inf
chr1	83124282	83190382	2	0	8.7	0	8.7	0.490586932447397	Inf	0.164020185066117	Inf
chr1	83190382	96647807	2	0	8.7	0	8.7	0.490586932447397	Inf	0.164020185066117	Inf
chr1	96647807	102655932	2	1	8.7	5	3.7	1	1.78563156003681	0.0863932078575143	112.208702451218
chr1	102655932	102855854	2	2	8.7	10	-1.3	1	0.860233320020961	0.0569540053158063	12.9883822183545
chr1	102855854	106007458	2	1	8.7	5	3.7	1	1.78563156003681	0.0863932078575143	112.208702451218
chr1	106007458	106050750	3	1	13.04	5	8.04	0.61048537395673	2.7867131780195	0.203045667762975	157.208629821264
chr1	106050750	107092227	2	1	8.7	5	3.7	1	1.78563156003681	0.0863932078575143	112.208702451218
chr1	107092227	109972717	1	1	4.35	5	-0.65	1	0.866597002415816	0.0105378438580926	71.2800920562264
chr1	109972717	110146364	1	1	4.35	5	-0.65	1	0.866597002415816	0.0105378438580926	71.2800920562264
chr1	110146364	110220332	1	1	4.35	5	-0.65	1	0.866597002415816	0.0105378438580926	71.2800920562264
chr1	110220332	110251150	0	1	0	5	-5	0.465116279069767	0	0	33.9134022411323
chr1	110251150	111368243	1	1	4.35	5	-0.65	1	0.866597002415816	0.0105378438580926	71.2800920562264
chr1	111368243	111370452	1	2	4.35	10	-5.65	0.589984604164979	0.417538975420899	0.00664429717256669	8.63073247145641
chr1	111370452	111390153	1	3	4.35	15	-10.65	0.323474596872215	0.265471217553456	0.00470337951078203	3.64487196742697
chr1	111390153	111393615	1	2	4.35	10	-5.65	0.589984604164979	0.417538975420899	0.00664429717256669	8.63073247145641
chr1	111393615	112669058	1	1	4.35	5	-0.65	1	0.866597002415816	0.0105378438580926	71.2800920562264
chr1	112669058	112670396	2	1	8.7	5	3.7	1	1.78563156003681	0.0863932078575143	112.208702451218
chr1	112670396	112696026	3	1	13.04	5	8.04	0.61048537395673	2.7867131780195	0.203045667762975	157.208629821264
chr1	112696026	112706216	5	1	21.74	5	16.74	0.191796575517506	5.10134968472656	0.499861141258843	262.114232602451
chr1	112706216	112707636	4	1	17.39	5	12.39	0.350808956594549	3.88611189709473	0.342237278313382	206.917573717954
chr1	112707636	112711479	3	1	13.04	5	8.04	0.61048537395673	2.7867131780195	0.203045667762975	157.208629821264
chr1	112711479	112766255	2	1	8.7	5	3.7	1	1.78563156003681	0.0863932078575143	112.208702451218
chr1	112766255	115529216	1	1	4.35	5	-0.65	1	0.866597002415816	0.0105378438580926	71.2800920562264
chr1	115529216	118948887	0	1	0	5	-5	0.465116279069767	0	0	33.9134022411323
chr1	118948887	145759345	0	0	0	0	0	1	0	0	Inf
chr1	145759345	148916125	1	0	4.35	0	4.35	1	Inf	0.0223118206521739	Inf
chr1	148916125	149030666	1	1	4.35	5	-0.65	1	0.866597002415816	0.0105378438580926	71.2800920562264
chr1	149030666	149196437	3	1	13.04	5	8.04	0.61048537395673	2.7867131780195	0.203045667762975	157.208629821264
chr1	149196437	149258054	2	1	8.7	5	3.7	1	1.78563156003681	0.0863932078575143	112.208702451218
chr1	149258054	149324712	2	0	8.7	0	8.7	0.490586932447397	Inf	0.164020185066117	Inf
chr1	149324712	149387276	1	0	4.35	0	4.35	1	Inf	0.0223118206521739	Inf
chr1	149387276	150237853	0	0	0	0	0	1	0	0	Inf
chr1	150237853	152538160	0	1	0	5	-5	0.465116279069767	0	0	33.9134022411323
chr1	152538160	152545074	0	2	0	10	-10	0.210409745293466	0	0	4.57862720744622
chr1	152545074	152547919	0	3	0	15	-15	0.0923750101288388	0	0	2.02825357821856
chr1	152547919	152547986	3	4	13.04	20	-6.96	0.686734598816278	0.607237661460393	0.0774292477002266	4.16850956734841
chr1	152547986	152548103	4	5	17.39	25	-7.61	0.710900786907594	0.638439751305996	0.106457893614869	3.5574965837102
chr1	152548103	152551554	6	8	26.09	40	-13.91	0.515059384490157	0.537438936346809	0.118487804117924	2.30571628919649
chr1	152551554	152552058	7	8	30.43	40	-9.57	0.540142519775149	0.662790322505239	0.154340620005787	2.76736579922823
chr1	152552058	152552470	8	9	34.78	45	-10.22	0.545008736497105	0.658452995624075	0.160092419089372	2.63869787541333
chr1	152552470	152552923	8	10	34.78	50	-15.22	0.365200017787471	0.54132924386673	0.131299133848374	2.14111323848433
chr1	152552923	152555617	8	11	34.78	55	-20.22	0.227615582224251	0.445127348874888	0.106834327221724	1.75247922414561
chr1	152555617	152586558	8	12	34.78	60	-25.22	0.131000082011132	0.364641686780743	0.0858478116728514	1.44042113043862
chr1	152586558	152586585	5	10	21.74	50	-28.26	0.0641665542201021	0.286721986194024	0.0586267400848659	1.23497864504623
chr1	152586585	152588544	4	9	17.39	45	-27.61	0.0943020857389693	0.266049071159077	0.0478476099666054	1.23234217854328
chr1	152588544	152590536	3	5	13.04	25	-11.96	0.439603004549119	0.458527951938255	0.0613748340888232	2.79167278671655
chr1	152590536	152591118	2	4	8.7	20	-11.3	0.392861817705834	0.389595122404989	0.0315122057931949	3.11414746411251
chr1	152591118	152591326	1	4	4.35	20	-15.65	0.166827689232681	0.188732562919304	0.00354072929990975	2.14515998081995
chr1	152591326	152591500	0	3	0	15	-15	0.0923750101288388	0	0	2.02825357821856
chr1	152591500	152592467	0	2	0	10	-10	0.210409745293466	0	0	4.57862720744622
chr1	152592467	152609961	0	1	0	5	-5	0.465116279069767	0	0	33.9134022411323
chr1	152609961	152698441	0	0	0	0	0	1	0	0	Inf
chr1	152698441	152752940	0	1	0	5	-5	0.465116279069767	0	0	33.9134022411323
chr1	152752940	152756480	0	2	0	10	-10	0.210409745293466	0	0	4.57862720744622
chr1	152756480	152757248	2	3	8.7	15	-6.3	0.65043559201245	0.54751555451127	0.0412606217000432	5.36133899492759
chr1	152757248	152778567	2	4	8.7	20	-11.3	0.392861817705834	0.389595122404989	0.0315122057931949	3.11414746411251
chr1	152778567	152779500	2	3	8.7	15	-6.3	0.65043559201245	0.54751555451127	0.0412606217000432	5.36133899492759
chr1	152779500	152782123	0	2	0	10	-10	0.210409745293466	0	0	4.57862720744622
chr1	152782123	152854283	0	1	0	5	-5	0.465116279069767	0	0	33.9134022411323
chr1	152854283	153324858	0	0	0	0	0	1	0	0	Inf
chr1	153324858	157250191	0	1	0	5	-5	0.465116279069767	0	0	33.9134022411323
chr1	157250191	160832603	0	0	0	0	0	1	0	0	Inf
chr1	160832603	160991098	0	1	0	5	-5	0.465116279069767	0	0	33.9134022411323
chr1	160991098	176780020	0	0	0	0	0	1	0	0	Inf
chr1	176780020	177017426	1	0	4.35	0	4.35	1	Inf	0.0223118206521739	Inf
chr1	177017426	177117753	1	0	4.35	0	4.35	1	Inf	0.0223118206521739	Inf
chr1	177117753	177234213	1	0	4.35	0	4.35	1	Inf	0.0223118206521739	Inf
chr1	177234213	177986778	1	0	4.35	0	4.35	1	Inf	0.0223118206521739	Inf
chr1	177986778	188667783	0	0	0	0	0	1	0	0	Inf
chr1	188667783	189907429	1	0	4.35	0	4.35	1	Inf	0.0223118206521739	Inf
chr1	189907429	189984753	0	0	0	0	0	1	0	0	Inf
chr1	189984753	190088034	1	0	4.35	0	4.35	1	Inf	0.0223118206521739	Inf
chr1	190088034	191652369	0	0	0	0	0	1	0	0	Inf
chr1	191652369	193831152	0	1	0	5	-5	0.465116279069767	0	0	33.9134022411323
chr1	193831152	195949293	0	1	0	5	-5	0.465116279069767	0	0	33.9134022411323
chr1	195949293	196726535	0	0	0	0	0	1	0	0	Inf
chr1	196726535	196807290	0	1	0	5	-5	0.465116279069767	0	0	33.9134022411323
chr1	196807290	201726433	0	0	0	0	0	1	0	0	Inf
chr1	201726433	201846901	1	0	4.35	0	4.35	1	Inf	0.0223118206521739	Inf
chr1	201846901	202792181	2	0	8.7	0	8.7	0.490586932447397	Inf	0.164020185066117	Inf
chr1	202792181	202978108	1	0	4.35	0	4.35	1	Inf	0.0223118206521739	Inf
chr1	202978108	211247648	0	0	0	0	0	1	0	0	Inf
chr1	211247648	211877185	1	0	4.35	0	4.35	1	Inf	0.0223118206521739	Inf
chr1	211877185	212637070	2	0	8.7	0	8.7	0.490586932447397	Inf	0.164020185066117	Inf
chr1	212637070	212728685	2	0	8.7	0	8.7	0.490586932447397	Inf	0.164020185066117	Inf
chr1	212728685	213307411	2	0	8.7	0	8.7	0.490586932447397	Inf	0.164020185066117	Inf
chr1	213307411	216416987	1	0	4.35	0	4.35	1	Inf	0.0223118206521739	Inf
chr1	216416987	216749949	2	0	8.7	0	8.7	0.490586932447397	Inf	0.164020185066117	Inf
chr1	216749949	216848538	1	0	4.35	0	4.35	1	Inf	0.0223118206521739	Inf
chr1	216848538	217099710	1	1	4.35	5	-0.65	1	0.866597002415816	0.0105378438580926	71.2800920562264
chr1	217099710	218200904	1	0	4.35	0	4.35	1	Inf	0.0223118206521739	Inf
chr1	218200904	218233321	2	0	8.7	0	8.7	0.490586932447397	Inf	0.164020185066117	Inf
chr1	218233321	218952529	2	0	8.7	0	8.7	0.490586932447397	Inf	0.164020185066117	Inf
chr1	218952529	220804823	1	0	4.35	0	4.35	1	Inf	0.0223118206521739	Inf
chr1	220804823	221204782	2	0	8.7	0	8.7	0.490586932447397	Inf	0.164020185066117	Inf
chr1	221204782	221305585	2	0	8.7	0	8.7	0.490586932447397	Inf	0.164020185066117	Inf
chr1	221305585	221493660	2	0	8.7	0	8.7	0.490586932447397	Inf	0.164020185066117	Inf
chr1	221493660	222975548	1	0	4.35	0	4.35	1	Inf	0.0223118206521739	Inf
chr1	222975548	228591907	1	0	4.35	0	4.35	1	Inf	0.0223118206521739	Inf
chr1	228591907	233577898	2	0	8.7	0	8.7	0.490586932447397	Inf	0.164020185066117	Inf
chr1	233577898	233645727	3	0	13.04	0	13.04	0.235880398671096	Inf	0.367558670101445	Inf
chr1	233645727	233684270	3	0	13.04	0	13.04	0.235880398671096	Inf	0.367558670101445	Inf
chr1	233684270	235130645	2	0	8.7	0	8.7	0.490586932447397	Inf	0.164020185066117	Inf
chr1	235130645	235622485	3	0	13.04	0	13.04	0.235880398671096	Inf	0.367558670101445	Inf
chr1	235622485	235776700	3	0	13.04	0	13.04	0.235880398671096	Inf	0.367558670101445	Inf
chr1	235776700	236296233	3	0	13.04	0	13.04	0.235880398671096	Inf	0.367558670101445	Inf
chr1	236296233	236490359	2	0	8.7	0	8.7	0.490586932447397	Inf	0.164020185066117	Inf
chr1	236490359	236594905	2	0	8.7	0	8.7	0.490586932447397	Inf	0.164020185066117	Inf
chr1	236594905	248703504	1	0	4.35	0	4.35	1	Inf	0.0223118206521739	Inf
chr1	248703504	248709643	2	0	8.7	0	8.7	0.490586932447397	Inf	0.164020185066117	Inf
chr1	248709643	248713930	2	1	8.7	5	3.7	1	1.78563156003681	0.0863932078575143	112.208702451218
chr1	248713930	248812363	3	1	13.04	5	8.04	0.61048537395673	2.7867131780195	0.203045667762975	157.208629821264
chr1	248812363	248815731	2	1	8.7	5	3.7	1	1.78563156003681	0.0863932078575143	112.208702451218
chr1	248815731	248820741	2	0	8.7	0	8.7	0.490586932447397	Inf	0.164020185066117	Inf
chr1	248820741	249250621	1	0	4.35	0	4.35	1	Inf	0.0223118206521739	Inf
chr2	0	4174461	1	0	4.35	0	4.35	1	Inf	0.0223118206521739	Inf
chr2	4174461	4198875	2	0	8.7	0	8.7	0.490586932447397	Inf	0.164020185066117	Inf
chr2	4198875	4223340	2	1	8.7	5	3.7	1	1.78563156003681	0.0863932078575143	112.208702451218
chr2	4223340	4227047	1	1	4.35	5	-0.65	1	0.866597002415816	0.0105378438580926	71.2800920562264
chr2	4227047	25196378	1	0	4.35	0	4.35	1	Inf	0.0223118206521739	Inf
chr2	25196378	25369131	2	0	8.7	0	8.7	0.490586932447397	Inf	0.164020185066117	Inf
chr2	25369131	25756294	1	0	4.35	0	4.35	1	Inf	0.0223118206521739	Inf
chr2	25756294	26719273	2	0	8.7	0	8.7	0.490586932447397	Inf	0.164020185066117	Inf
chr2	26719273	27337714	1	0	4.35	0	4.35	1	Inf	0.0223118206521739	Inf
chr2	27337714	27537280	2	0	8.7	0	8.7	0.490586932447397	Inf	0.164020185066117	Inf
chr2	27537280	31230937	1	0	4.35	0	4.35	1	Inf	0.0223118206521739	Inf
chr2	31230937	31607633	1	0	4.35	0	4.35	1	Inf	0.0223118206521739	Inf
chr2	31607633	31814904	2	0	8.7	0	8.7	0.490586932447397	Inf	0.164020185066117	Inf
chr2	31814904	34695192	1	0	4.35	0	4.35	1	Inf	0.0223118206521739	Inf
chr2	34695192	34700348	4	2	17.39	10	7.39	0.668833718748637	1.86752836592144	0.233752379308155	23.0430753395911
chr2	34700348	34701598	4	3	17.39	15	2.39	1	1.18811878164502	0.173009392604565	9.3036182080392
chr2	34701598	34709689	5	3	21.74	15	6.74	0.704138232215373	1.55774465672013	0.256045797027168	11.5988502241725
chr2	34709689	34739336	5	4	21.74	20	1.74	1	1.10839748860287	0.198754402048815	6.62367484517234
chr2	34739336	34740698	4	4	17.39	20	-2.61	1	0.845492157965303	0.133878396317281	5.33074463285635
chr2	34740698	34740778	4	3	17.39	15	2.39	1	1.18811878164502	0.173009392604565	9.3036182080392
chr2	34740778	34740919	4	2	17.39	10	7.39	0.668833718748637	1.86752836592144	0.233752379308155	23.0430753395911
chr2	34740919	34741962	3	2	13.04	10	3.04	1	1.34071300326427	0.136905270433279	17.7641357108826
chr2	34741962	34750662	1	2	4.35	10	-5.65	0.589984604164979	0.417538975420899	0.00664429717256669	8.63073247145641
chr2	34750662	34766874	1	1	4.35	5	-0.65	1	0.866597002415816	0.0105378438580926	71.2800920562264
chr2	34766874	43721590	1	0	4.35	0	4.35	1	Inf	0.0223118206521739	Inf
chr2	43721590	43889461	2	0	8.7	0	8.7	0.490586932447397	Inf	0.164020185066117	Inf
chr2	43889461	52703709	1	0	4.35	0	4.35	1	Inf	0.0223118206521739	Inf
chr2	52703709	52736995	2	0	8.7	0	8.7	0.490586932447397	Inf	0.164020185066117	Inf
chr2	52736995	52737597	2	1	8.7	5	3.7	1	1.78563156003681	0.0863932078575143	112.208702451218
chr2	52737597	52742831	2	2	8.7	10	-1.3	1	0.860233320020961	0.0569540053158063	12.9883822183545
chr2	52742831	52747747	3	2	13.04	10	3.04	1	1.34071300326427	0.136905270433279	17.7641357108826
chr2	52747747	52784752	4	3	17.39	15	2.39	1	1.18811878164502	0.173009392604565	9.3036182080392
chr2	52784752	52789044	4	2	17.39	10	7.39	0.668833718748637	1.86752836592144	0.233752379308155	23.0430753395911
chr2	52789044	52795100	4	1	17.39	5	12.39	0.350808956594549	3.88611189709473	0.342237278313382	206.917573717954
chr2	52795100	52807520	3	1	13.04	5	8.04	0.61048537395673	2.7867131780195	0.203045667762975	157.208629821264
chr2	52807520	52842339	3	0	13.04	0	13.04	0.235880398671096	Inf	0.367558670101445	Inf
chr2	52842339	52847893	2	0	8.7	0	8.7	0.490586932447397	Inf	0.164020185066117	Inf
chr2	52847893	53407805	1	0	4.35	0	4.35	1	Inf	0.0223118206521739	Inf
chr2	53407805	56700983	1	0	4.35	0	4.35	1	Inf	0.0223118206521739	Inf
chr2	56700983	56802335	1	0	4.35	0	4.35	1	Inf	0.0223118206521739	Inf
chr2	56802335	63490317	1	0	4.35	0	4.35	1	Inf	0.0223118206521739	Inf
chr2	63490317	63575875	1	0	4.35	0	4.35	1	Inf	0.0223118206521739	Inf
chr2	63575875	63608125	1	1	4.35	5	-0.65	1	0.866597002415816	0.0105378438580926	71.2800920562264
chr2	63608125	63721052	1	1	4.35	5	-0.65	1	0.866597002415816	0.0105378438580926	71.2800920562264
chr2	63721052	67305776	1	0	4.35	0	4.35	1	Inf	0.0223118206521739	Inf
chr2	67305776	69519954	0	0	0	0	0	1	0	0	Inf
chr2	69519954	69696804	1	0	4.35	0	4.35	1	Inf	0.0223118206521739	Inf
chr2	69696804	115530481	0	0	0	0	0	1	0	0	Inf
chr2	115530481	115556828	0	1	0	5	-5	0.465116279069767	0	0	33.9134022411323
chr2	115556828	117264998	0	0	0	0	0	1	0	0	Inf
chr2	117264998	117336769	1	0	4.35	0	4.35	1	Inf	0.0223118206521739	Inf
chr2	117336769	124264630	0	0	0	0	0	1	0	0	Inf
chr2	124264630	124659197	0	1	0	5	-5	0.465116279069767	0	0	33.9134022411323
chr2	124659197	126081043	0	0	0	0	0	1	0	0	Inf
chr2	126081043	126224975	1	0	4.35	0	4.35	1	Inf	0.0223118206521739	Inf
chr2	126224975	127964966	0	0	0	0	0	1	0	0	Inf
chr2	127964966	136038908	0	1	0	5	-5	0.465116279069767	0	0	33.9134022411323
chr2	136038908	136250535	1	1	4.35	5	-0.65	1	0.866597002415816	0.0105378438580926	71.2800920562264
chr2	136250535	141666187	0	1	0	5	-5	0.465116279069767	0	0	33.9134022411323
chr2	141666187	142014612	0	2	0	10	-10	0.210409745293466	0	0	4.57862720744622
chr2	142014612	142143633	0	2	0	10	-10	0.210409745293466	0	0	4.57862720744622
chr2	142143633	143934478	0	1	0	5	-5	0.465116279069767	0	0	33.9134022411323
chr2	143934478	144022209	0	1	0	5	-5	0.465116279069767	0	0	33.9134022411323
chr2	144022209	146835346	0	1	0	5	-5	0.465116279069767	0	0	33.9134022411323
chr2	146835346	146848745	2	1	8.7	5	3.7	1	1.78563156003681	0.0863932078575143	112.208702451218
chr2	146848745	146850082	4	1	17.39	5	12.39	0.350808956594549	3.88611189709473	0.342237278313382	206.917573717954
chr2	146850082	146861395	4	2	17.39	10	7.39	0.668833718748637	1.86752836592144	0.233752379308155	23.0430753395911
chr2	146861395	146878944	4	3	17.39	15	2.39	1	1.18811878164502	0.173009392604565	9.3036182080392
chr2	146878944	146881076	2	3	8.7	15	-6.3	0.65043559201245	0.54751555451127	0.0412606217000432	5.36133899492759
chr2	146881076	146881268	0	3	0	15	-15	0.0923750101288388	0	0	2.02825357821856
chr2	146881268	146884075	0	2	0	10	-10	0.210409745293466	0	0	4.57862720744622
chr2	146884075	150963005	0	1	0	5	-5	0.465116279069767	0	0	33.9134022411323
chr2	150963005	157175193	0	0	0	0	0	1	0	0	Inf
chr2	157175193	157299691	0	1	0	5	-5	0.465116279069767	0	0	33.9134022411323
chr2	157299691	171326548	0	0	0	0	0	1	0	0	Inf
chr2	171326548	171389716	1	0	4.35	0	4.35	1	Inf	0.0223118206521739	Inf
chr2	171389716	172605438	0	0	0	0	0	1	0	0	Inf
chr2	172605438	172980883	1	0	4.35	0	4.35	1	Inf	0.0223118206521739	Inf
chr2	172980883	185015475	0	0	0	0	0	1	0	0	Inf
chr2	185015475	188119687	0	1	0	5	-5	0.465116279069767	0	0	33.9134022411323
chr2	188119687	188296214	0	2	0	10	-10	0.210409745293466	0	0	4.57862720744622
chr2	188296214	188513361	0	1	0	5	-5	0.465116279069767	0	0	33.9134022411323
chr2	188513361	195834468	0	1	0	5	-5	0.465116279069767	0	0	33.9134022411323
chr2	195834468	195900708	0	2	0	10	-10	0.210409745293466	0	0	4.57862720744622
chr2	195900708	196480442	0	1	0	5	-5	0.465116279069767	0	0	33.9134022411323
chr2	196480442	196646838	1	1	4.35	5	-0.65	1	0.866597002415816	0.0105378438580926	71.2800920562264
chr2	196646838	196657623	0	1	0	5	-5	0.465116279069767	0	0	33.9134022411323
chr2	196657623	198144942	0	0	0	0	0	1	0	0	Inf
chr2	198144942	198243951	1	0	4.35	0	4.35	1	Inf	0.0223118206521739	Inf
chr2	198243951	203852541	0	0	0	0	0	1	0	0	Inf
chr2	203852541	209673881	1	0	4.35	0	4.35	1	Inf	0.0223118206521739	Inf
chr2	209673881	210288852	1	0	4.35	0	4.35	1	Inf	0.0223118206521739	Inf
chr2	210288852	212340027	1	0	4.35	0	4.35	1	Inf	0.0223118206521739	Inf
chr2	212340027	212400525	2	0	8.7	0	8.7	0.490586932447397	Inf	0.164020185066117	Inf
chr2	212400525	212463811	2	0	8.7	0	8.7	0.490586932447397	Inf	0.164020185066117	Inf
chr2	212463811	223721773	1	0	4.35	0	4.35	1	Inf	0.0223118206521739	Inf
chr2	223721773	223823485	2	0	8.7	0	8.7	0.490586932447397	Inf	0.164020185066117	Inf
chr2	223823485	226686232	1	0	4.35	0	4.35	1	Inf	0.0223118206521739	Inf
chr2	226686232	226857861	1	0	4.35	0	4.35	1	Inf	0.0223118206521739	Inf
chr2	226857861	235507621	1	0	4.35	0	4.35	1	Inf	0.0223118206521739	Inf
chr2	235507621	235633678	2	0	8.7	0	8.7	0.490586932447397	Inf	0.164020185066117	Inf
chr2	235633678	235744804	2	0	8.7	0	8.7	0.490586932447397	Inf	0.164020185066117	Inf
chr2	235744804	242783365	1	0	4.35	0	4.35	1	Inf	0.0223118206521739	Inf
chr2	242783365	242849431	1	1	4.35	5	-0.65	1	0.866597002415816	0.0105378438580926	71.2800920562264
chr2	242849431	243199373	1	3	4.35	15	-10.65	0.323474596872215	0.265471217553456	0.00470337951078203	3.64487196742697
chr4	0	61847	2	1	8.7	5	3.7	1	1.78563156003681	0.0863932078575143	112.208702451218
chr4	61847	66349	2	2	8.7	10	-1.3	1	0.860233320020961	0.0569540053158063	12.9883822183545
chr4	66349	1686959	3	3	13.04	15	-1.96	1	0.853232008874007	0.100526362449566	7.23478912351614
chr4	1686959	3178023	3	4	13.04	20	-6.96	0.686734598816278	0.607237661460393	0.0774292477002266	4.16850956734841
chr4	3178023	3263457	3	3	13.04	15	-1.96	1	0.853232008874007	0.100526362449566	7.23478912351614
chr4	3263457	9786880	2	3	8.7	15	-6.3	0.65043559201245	0.54751555451127	0.0412606217000432	5.36133899492759
chr4	9786880	9895775	2	3	8.7	15	-6.3	0.65043559201245	0.54751555451127	0.0412606217000432	5.36133899492759
chr4	9895775	9985999	2	3	8.7	15	-6.3	0.65043559201245	0.54751555451127	0.0412606217000432	5.36133899492759
chr4	9985999	10173724	2	3	8.7	15	-6.3	0.65043559201245	0.54751555451127	0.0412606217000432	5.36133899492759
chr4	10173724	10199879	2	3	8.7	15	-6.3	0.65043559201245	0.54751555451127	0.0412606217000432	5.36133899492759
chr4	10199879	10204989	3	3	13.04	15	-1.96	1	0.853232008874007	0.100526362449566	7.23478912351614
chr4	10204989	10209554	5	9	21.74	45	-23.26	0.19117135084694	0.348529371178939	0.0712765621827322	1.52102107763463
chr4	10209554	10210168	9	9	39.13	45	-5.87	0.76310372230841	0.790157196660434	0.197199529054295	3.13038872691604
chr4	10210168	10212275	10	10	43.48	50	-6.52	0.763582300647181	0.773964562866884	0.195932570622973	3.01041135449947
chr4	10212275	10235711	10	11	43.48	55	-11.52	0.546694759066986	0.636265345410572	0.159200460620867	2.46431133496759
chr4	10235711	10237283	8	5	34.78	25	9.78	0.526265995352779	1.58262211772078	0.355735294003521	7.69362391150879
chr4	10237283	10242669	7	5	30.43	25	5.43	0.744912459036112	1.30424444877998	0.282346780576134	6.452427815901
chr4	10242669	10247843	3	5	13.04	25	-11.96	0.439603004549119	0.458527951938255	0.0613748340888232	2.79167278671655
chr4	10247843	10253102	2	4	8.7	20	-11.3	0.392861817705834	0.389595122404989	0.0315122057931949	3.11414746411251
chr4	10253102	10763705	2	3	8.7	15	-6.3	0.65043559201245	0.54751555451127	0.0412606217000432	5.36133899492759
chr4	10763705	14397683	2	3	8.7	15	-6.3	0.65043559201245	0.54751555451127	0.0412606217000432	5.36133899492759
chr4	14397683	14502875	2	4	8.7	20	-11.3	0.392861817705834	0.389595122404989	0.0315122057931949	3.11414746411251
chr4	14502875	16991554	2	3	8.7	15	-6.3	0.65043559201245	0.54751555451127	0.0412606217000432	5.36133899492759
chr4	16991554	18539345	2	2	8.7	10	-1.3	1	0.860233320020961	0.0569540053158063	12.9883822183545
chr4	18539345	18905493	2	3	8.7	15	-6.3	0.65043559201245	0.54751555451127	0.0412606217000432	5.36133899492759
chr4	18905493	22091415	2	2	8.7	10	-1.3	1	0.860233320020961	0.0569540053158063	12.9883822183545
chr4	22091415	27133789	2	2	8.7	10	-1.3	1	0.860233320020961	0.0569540053158063	12.9883822183545
chr4	27133789	28194053	3	2	13.04	10	3.04	1	1.34071300326427	0.136905270433279	17.7641357108826
chr4	28194053	28277932	3	2	13.04	10	3.04	1	1.34071300326427	0.136905270433279	17.7641357108826
chr4	28277932	30604443	3	2	13.04	10	3.04	1	1.34071300326427	0.136905270433279	17.7641357108826
chr4	30604443	31391445	3	2	13.04	10	3.04	1	1.34071300326427	0.136905270433279	17.7641357108826
chr4	31391445	32150167	3	3	13.04	15	-1.96	1	0.853232008874007	0.100526362449566	7.23478912351614
chr4	32150167	32736176	3	3	13.04	15	-1.96	1	0.853232008874007	0.100526362449566	7.23478912351614
chr4	32736176	33151192	3	3	13.04	15	-1.96	1	0.853232008874007	0.100526362449566	7.23478912351614
chr4	33151192	34167425	3	3	13.04	15	-1.96	1	0.853232008874007	0.100526362449566	7.23478912351614
chr4	34167425	34310656	3	2	13.04	10	3.04	1	1.34071300326427	0.136905270433279	17.7641357108826
chr4	34310656	34756923	3	1	13.04	5	8.04	0.61048537395673	2.7867131780195	0.203045667762975	157.208629821264
chr4	34756923	34765389	3	2	13.04	10	3.04	1	1.34071300326427	0.136905270433279	17.7641357108826
chr4	34765389	34765728	4	2	17.39	10	7.39	0.668833718748637	1.86752836592144	0.233752379308155	23.0430753395911
chr4	34765728	34771911	5	2	21.74	10	11.74	0.420459007810114	2.44930803446938	0.344176695262891	28.9176948427999
chr4	34771911	34776188	5	3	21.74	15	6.74	0.704138232215373	1.55774465672013	0.256045797027168	11.5988502241725
chr4	34776188	34827299	6	8	26.09	40	-13.91	0.515059384490157	0.537438936346809	0.118487804117924	2.30571628919649
chr4	34827299	34829893	5	7	21.74	35	-13.26	0.497113133528335	0.524009947876092	0.105032383930649	2.42191687978465
chr4	34829893	34829938	4	7	17.39	35	-17.61	0.294662704191916	0.399832523488232	0.0704654635607783	1.95939080504489
chr4	34829938	34829976	4	6	17.39	30	-12.61	0.472819082007965	0.499540369696203	0.0861399353833283	2.57616318308344
chr4	34829976	34830911	4	5	17.39	25	-7.61	0.710900786907594	0.638439751305996	0.106457893614869	3.5574965837102
chr4	34830911	34833715	4	4	17.39	20	-2.61	1	0.845492157965303	0.133878396317281	5.33074463285635
chr4	34833715	35042497	3	1	13.04	5	8.04	0.61048537395673	2.7867131780195	0.203045667762975	157.208629821264
chr4	35042497	35212598	4	1	17.39	5	12.39	0.350808956594549	3.88611189709473	0.342237278313382	206.917573717954
chr4	35212598	35404095	4	2	17.39	10	7.39	0.668833718748637	1.86752836592144	0.233752379308155	23.0430753395911
chr4	35404095	35442556	4	3	17.39	15	2.39	1	1.18811878164502	0.173009392604565	9.3036182080392
chr4	35442556	35472556	4	3	17.39	15	2.39	1	1.18811878164502	0.173009392604565	9.3036182080392
chr4	35472556	35530126	4	3	17.39	15	2.39	1	1.18811878164502	0.173009392604565	9.3036182080392
chr4	35530126	35530900	4	3	17.39	15	2.39	1	1.18811878164502	0.173009392604565	9.3036182080392
chr4	35530900	35571649	4	2	17.39	10	7.39	0.668833718748637	1.86752836592144	0.233752379308155	23.0430753395911
chr4	35571649	36018293	4	2	17.39	10	7.39	0.668833718748637	1.86752836592144	0.233752379308155	23.0430753395911
chr4	36018293	36107646	3	2	13.04	10	3.04	1	1.34071300326427	0.136905270433279	17.7641357108826
chr4	36107646	36117678	2	2	8.7	10	-1.3	1	0.860233320020961	0.0569540053158063	12.9883822183545
chr4	36117678	38883356	2	2	8.7	10	-1.3	1	0.860233320020961	0.0569540053158063	12.9883822183545
chr4	38883356	40970264	3	2	13.04	10	3.04	1	1.34071300326427	0.136905270433279	17.7641357108826
chr4	40970264	41484507	3	3	13.04	15	-1.96	1	0.853232008874007	0.100526362449566	7.23478912351614
chr4	41484507	41551069	3	3	13.04	15	-1.96	1	0.853232008874007	0.100526362449566	7.23478912351614
chr4	41551069	41620596	2	3	8.7	15	-6.3	0.65043559201245	0.54751555451127	0.0412606217000432	5.36133899492759
chr4	41620596	41977489	2	3	8.7	15	-6.3	0.65043559201245	0.54751555451127	0.0412606217000432	5.36133899492759
chr4	41977489	42108227	3	3	13.04	15	-1.96	1	0.853232008874007	0.100526362449566	7.23478912351614
chr4	42108227	43752158	2	3	8.7	15	-6.3	0.65043559201245	0.54751555451127	0.0412606217000432	5.36133899492759
chr4	43752158	44926464	2	2	8.7	10	-1.3	1	0.860233320020961	0.0569540053158063	12.9883822183545
chr4	44926464	45296572	2	1	8.7	5	3.7	1	1.78563156003681	0.0863932078575143	112.208702451218
chr4	45296572	50400000	2	0	8.7	0	8.7	0.490586932447397	Inf	0.164020185066117	Inf
chr4	50400000	52696792	0	0	0	0	0	1	0	0	Inf
chr4	52696792	53347134	1	0	4.35	0	4.35	1	Inf	0.0223118206521739	Inf
chr4	53347134	54171911	1	1	4.35	5	-0.65	1	0.866597002415816	0.0105378438580926	71.2800920562264
chr4	54171911	57569248	1	0	4.35	0	4.35	1	Inf	0.0223118206521739	Inf
chr4	57569248	58257925	1	1	4.35	5	-0.65	1	0.866597002415816	0.0105378438580926	71.2800920562264
chr4	58257925	58416996	0	1	0	5	-5	0.465116279069767	0	0	33.9134022411323
chr4	58416996	58537303	0	0	0	0	0	1	0	0	Inf
chr4	58537303	58960769	1	0	4.35	0	4.35	1	Inf	0.0223118206521739	Inf
chr4	58960769	59240011	1	1	4.35	5	-0.65	1	0.866597002415816	0.0105378438580926	71.2800920562264
chr4	59240011	59619615	2	1	8.7	5	3.7	1	1.78563156003681	0.0863932078575143	112.208702451218
chr4	59619615	62942662	2	2	8.7	10	-1.3	1	0.860233320020961	0.0569540053158063	12.9883822183545
chr4	62942662	62962989	2	1	8.7	5	3.7	1	1.78563156003681	0.0863932078575143	112.208702451218
chr4	62962989	64673111	2	2	8.7	10	-1.3	1	0.860233320020961	0.0569540053158063	12.9883822183545
chr4	64673111	64724355	2	3	8.7	15	-6.3	0.65043559201245	0.54751555451127	0.0412606217000432	5.36133899492759
chr4	64724355	69352550	2	2	8.7	10	-1.3	1	0.860233320020961	0.0569540053158063	12.9883822183545
chr4	69352550	69373472	1	1	4.35	5	-0.65	1	0.866597002415816	0.0105378438580926	71.2800920562264
chr4	69373472	69497225	4	1	17.39	5	12.39	0.350808956594549	3.88611189709473	0.342237278313382	206.917573717954
chr4	69497225	69564117	3	1	13.04	5	8.04	0.61048537395673	2.7867131780195	0.203045667762975	157.208629821264
chr4	69564117	69586872	2	1	8.7	5	3.7	1	1.78563156003681	0.0863932078575143	112.208702451218
chr4	69586872	69613960	2	2	8.7	10	-1.3	1	0.860233320020961	0.0569540053158063	12.9883822183545
chr4	69613960	70125577	1	2	4.35	10	-5.65	0.589984604164979	0.417538975420899	0.00664429717256669	8.63073247145641
chr4	70125577	70241009	2	2	8.7	10	-1.3	1	0.860233320020961	0.0569540053158063	12.9883822183545
chr4	70241009	70389601	1	2	4.35	10	-5.65	0.589984604164979	0.417538975420899	0.00664429717256669	8.63073247145641
chr4	70389601	70443308	1	2	4.35	10	-5.65	0.589984604164979	0.417538975420899	0.00664429717256669	8.63073247145641
chr4	70443308	76301856	1	2	4.35	10	-5.65	0.589984604164979	0.417538975420899	0.00664429717256669	8.63073247145641
chr4	76301856	76830177	2	2	8.7	10	-1.3	1	0.860233320020961	0.0569540053158063	12.9883822183545
chr4	76830177	77359002	1	2	4.35	10	-5.65	0.589984604164979	0.417538975420899	0.00664429717256669	8.63073247145641
chr4	77359002	78179567	1	3	4.35	15	-10.65	0.323474596872215	0.265471217553456	0.00470337951078203	3.64487196742697
chr4	78179567	78237431	1	3	4.35	15	-10.65	0.323474596872215	0.265471217553456	0.00470337951078203	3.64487196742697
chr4	78237431	79443843	1	3	4.35	15	-10.65	0.323474596872215	0.265471217553456	0.00470337951078203	3.64487196742697
chr4	79443843	79511536	2	3	8.7	15	-6.3	0.65043559201245	0.54751555451127	0.0412606217000432	5.36133899492759
chr4	79511536	83662316	1	3	4.35	15	-10.65	0.323474596872215	0.265471217553456	0.00470337951078203	3.64487196742697
chr4	83662316	84457854	2	3	8.7	15	-6.3	0.65043559201245	0.54751555451127	0.0412606217000432	5.36133899492759
chr4	84457854	91338835	1	3	4.35	15	-10.65	0.323474596872215	0.265471217553456	0.00470337951078203	3.64487196742697
chr4	91338835	91617914	1	3	4.35	15	-10.65	0.323474596872215	0.265471217553456	0.00470337951078203	3.64487196742697
chr4	91617914	91762689	1	3	4.35	15	-10.65	0.323474596872215	0.265471217553456	0.00470337951078203	3.64487196742697
chr4	91762689	91909734	2	3	8.7	15	-6.3	0.65043559201245	0.54751555451127	0.0412606217000432	5.36133899492759
chr4	91909734	91938066	3	3	13.04	15	-1.96	1	0.853232008874007	0.100526362449566	7.23478912351614
chr4	91938066	92075554	2	3	8.7	15	-6.3	0.65043559201245	0.54751555451127	0.0412606217000432	5.36133899492759
chr4	92075554	92194291	2	3	8.7	15	-6.3	0.65043559201245	0.54751555451127	0.0412606217000432	5.36133899492759
chr4	92194291	92242477	2	4	8.7	20	-11.3	0.392861817705834	0.389595122404989	0.0315122057931949	3.11414746411251
chr4	92242477	92368370	1	4	4.35	20	-15.65	0.166827689232681	0.188732562919304	0.00354072929990975	2.14515998081995
chr4	92368370	93358069	1	3	4.35	15	-10.65	0.323474596872215	0.265471217553456	0.00470337951078203	3.64487196742697
chr4	93358069	93694041	2	3	8.7	15	-6.3	0.65043559201245	0.54751555451127	0.0412606217000432	5.36133899492759
chr4	93694041	96410021	1	3	4.35	15	-10.65	0.323474596872215	0.265471217553456	0.00470337951078203	3.64487196742697
chr4	96410021	98836056	1	3	4.35	15	-10.65	0.323474596872215	0.265471217553456	0.00470337951078203	3.64487196742697
chr4	98836056	98893344	2	3	8.7	15	-6.3	0.65043559201245	0.54751555451127	0.0412606217000432	5.36133899492759
chr4	98893344	98893598	2	3	8.7	15	-6.3	0.65043559201245	0.54751555451127	0.0412606217000432	5.36133899492759
chr4	98893598	99037922	2	3	8.7	15	-6.3	0.65043559201245	0.54751555451127	0.0412606217000432	5.36133899492759
chr4	99037922	99074285	1	3	4.35	15	-10.65	0.323474596872215	0.265471217553456	0.00470337951078203	3.64487196742697
chr4	99074285	99077251	1	3	4.35	15	-10.65	0.323474596872215	0.265471217553456	0.00470337951078203	3.64487196742697
chr4	99077251	106679725	1	3	4.35	15	-10.65	0.323474596872215	0.265471217553456	0.00470337951078203	3.64487196742697
chr4	106679725	107192059	2	3	8.7	15	-6.3	0.65043559201245	0.54751555451127	0.0412606217000432	5.36133899492759
chr4	107192059	108873673	1	3	4.35	15	-10.65	0.323474596872215	0.265471217553456	0.00470337951078203	3.64487196742697
chr4	108873673	109008469	1	3	4.35	15	-10.65	0.323474596872215	0.265471217553456	0.00470337951078203	3.64487196742697
chr4	109008469	109859327	1	3	4.35	15	-10.65	0.323474596872215	0.265471217553456	0.00470337951078203	3.64487196742697
chr4	109859327	110795713	1	3	4.35	15	-10.65	0.323474596872215	0.265471217553456	0.00470337951078203	3.64487196742697
chr4	110795713	115154159	0	3	0	15	-15	0.0923750101288388	0	0	2.02825357821856
chr4	115154159	115183202	1	3	4.35	15	-10.65	0.323474596872215	0.265471217553456	0.00470337951078203	3.64487196742697
chr4	115183202	122899115	0	3	0	15	-15	0.0923750101288388	0	0	2.02825357821856
chr4	122899115	123087286	0	2	0	10	-10	0.210409745293466	0	0	4.57862720744622
chr4	123087286	132007995	0	3	0	15	-15	0.0923750101288388	0	0	2.02825357821856
chr4	132007995	132246406	1	3	4.35	15	-10.65	0.323474596872215	0.265471217553456	0.00470337951078203	3.64487196742697
chr4	132246406	132414280	1	3	4.35	15	-10.65	0.323474596872215	0.265471217553456	0.00470337951078203	3.64487196742697
chr4	132414280	132958543	1	3	4.35	15	-10.65	0.323474596872215	0.265471217553456	0.00470337951078203	3.64487196742697
chr4	132958543	132988008	2	3	8.7	15	-6.3	0.65043559201245	0.54751555451127	0.0412606217000432	5.36133899492759
chr4	132988008	133066205	1	3	4.35	15	-10.65	0.323474596872215	0.265471217553456	0.00470337951078203	3.64487196742697
chr4	133066205	133769005	1	3	4.35	15	-10.65	0.323474596872215	0.265471217553456	0.00470337951078203	3.64487196742697
chr4	133769005	135070091	1	4	4.35	20	-15.65	0.166827689232681	0.188732562919304	0.00354072929990975	2.14515998081995
chr4	135070091	135780302	1	4	4.35	20	-15.65	0.166827689232681	0.188732562919304	0.00354072929990975	2.14515998081995
chr4	135780302	135949696	1	3	4.35	15	-10.65	0.323474596872215	0.265471217553456	0.00470337951078203	3.64487196742697
chr4	135949696	136229337	1	3	4.35	15	-10.65	0.323474596872215	0.265471217553456	0.00470337951078203	3.64487196742697
chr4	136229337	138031723	1	3	4.35	15	-10.65	0.323474596872215	0.265471217553456	0.00470337951078203	3.64487196742697
chr4	138031723	138065378	1	4	4.35	20	-15.65	0.166827689232681	0.188732562919304	0.00354072929990975	2.14515998081995
chr4	138065378	140676695	0	4	0	20	-20	0.0392593793047565	0	0	1.2240566584117
chr4	140676695	140749211	1	4	4.35	20	-15.65	0.166827689232681	0.188732562919304	0.00354072929990975	2.14515998081995
chr4	140749211	141555869	0	4	0	20	-20	0.0392593793047565	0	0	1.2240566584117
chr4	141555869	141981838	0	4	0	20	-20	0.0392593793047565	0	0	1.2240566584117
chr4	141981838	142096269	0	5	0	25	-25	0.0161064120224642	0	0	0.843247024323899
chr4	142096269	142820959	0	4	0	20	-20	0.0392593793047565	0	0	1.2240566584117
chr4	142820959	142969991	0	4	0	20	-20	0.0392593793047565	0	0	1.2240566584117
chr4	142969991	143935442	0	4	0	20	-20	0.0392593793047565	0	0	1.2240566584117
chr4	143935442	144036620	1	4	4.35	20	-15.65	0.166827689232681	0.188732562919304	0.00354072929990975	2.14515998081995
chr4	144036620	144649204	0	4	0	20	-20	0.0392593793047565	0	0	1.2240566584117
chr4	144649204	144726168	0	3	0	15	-15	0.0923750101288388	0	0	2.02825357821856
chr4	144726168	146186588	0	4	0	20	-20	0.0392593793047565	0	0	1.2240566584117
chr4	146186588	152589857	0	4	0	20	-20	0.0392593793047565	0	0	1.2240566584117
chr4	152589857	152657468	0	4	0	20	-20	0.0392593793047565	0	0	1.2240566584117
chr4	152657468	152888462	0	4	0	20	-20	0.0392593793047565	0	0	1.2240566584117
chr4	152888462	153784406	0	5	0	25	-25	0.0161064120224642	0	0	0.843247024323899
chr4	153784406	161041003	0	4	0	20	-20	0.0392593793047565	0	0	1.2240566584117
chr4	161041003	161088632	1	4	4.35	20	-15.65	0.166827689232681	0.188732562919304	0.00354072929990975	2.14515998081995
chr4	161088632	164918858	0	4	0	20	-20	0.0392593793047565	0	0	1.2240566584117
chr4	164918858	165122778	1	4	4.35	20	-15.65	0.166827689232681	0.188732562919304	0.00354072929990975	2.14515998081995
chr4	165122778	167207766	0	4	0	20	-20	0.0392593793047565	0	0	1.2240566584117
chr4	167207766	173422335	1	4	4.35	20	-15.65	0.166827689232681	0.188732562919304	0.00354072929990975	2.14515998081995
chr4	173422335	174086616	2	4	8.7	20	-11.3	0.392861817705834	0.389595122404989	0.0315122057931949	3.11414746411251
chr4	174086616	180098163	2	4	8.7	20	-11.3	0.392861817705834	0.389595122404989	0.0315122057931949	3.11414746411251
chr4	180098163	180235453	2	4	8.7	20	-11.3	0.392861817705834	0.389595122404989	0.0315122057931949	3.11414746411251
chr4	180235453	183932674	2	4	8.7	20	-11.3	0.392861817705834	0.389595122404989	0.0315122057931949	3.11414746411251
chr4	183932674	184928994	2	4	8.7	20	-11.3	0.392861817705834	0.389595122404989	0.0315122057931949	3.11414746411251
chr4	184928994	184947740	3	4	13.04	20	-6.96	0.686734598816278	0.607237661460393	0.0774292477002266	4.16850956734841
chr4	184947740	184999727	3	5	13.04	25	-11.96	0.439603004549119	0.458527951938255	0.0613748340888232	2.79167278671655
chr4	184999727	185054107	2	5	8.7	25	-16.3	0.222057587060423	0.294158844745719	0.024829893402484	2.09672759866973
chr4	185054107	185246190	2	4	8.7	20	-11.3	0.392861817705834	0.389595122404989	0.0315122057931949	3.11414746411251
chr4	185246190	186038929	2	4	8.7	20	-11.3	0.392861817705834	0.389595122404989	0.0315122057931949	3.11414746411251
chr4	186038929	186233053	2	4	8.7	20	-11.3	0.392861817705834	0.389595122404989	0.0315122057931949	3.11414746411251
chr4	186233053	188855223	2	4	8.7	20	-11.3	0.392861817705834	0.389595122404989	0.0315122057931949	3.11414746411251
chr4	188855223	191154276	1	4	4.35	20	-15.65	0.166827689232681	0.188732562919304	0.00354072929990975	2.14515998081995
chr6	0	255812	1	0	4.35	0	4.35	1	Inf	0.0223118206521739	Inf
chr6	255812	268720	2	0	8.7	0	8.7	0.490586932447397	Inf	0.164020185066117	Inf
chr6	268720	284200	2	1	8.7	5	3.7	1	1.78563156003681	0.0863932078575143	112.208702451218
chr6	284200	364875	2	2	8.7	10	-1.3	1	0.860233320020961	0.0569540053158063	12.9883822183545
chr6	364875	375524	1	2	4.35	10	-5.65	0.589984604164979	0.417538975420899	0.00664429717256669	8.63073247145641
chr6	375524	381860	1	1	4.35	5	-0.65	1	0.866597002415816	0.0105378438580926	71.2800920562264
chr6	381860	9515663	1	0	4.35	0	4.35	1	Inf	0.0223118206521739	Inf
chr6	9515663	9525624	1	1	4.35	5	-0.65	1	0.866597002415816	0.0105378438580926	71.2800920562264
chr6	9525624	9584144	1	2	4.35	10	-5.65	0.589984604164979	0.417538975420899	0.00664429717256669	8.63073247145641
chr6	9584144	11127259	1	1	4.35	5	-0.65	1	0.866597002415816	0.0105378438580926	71.2800920562264
chr6	11127259	11339257	2	1	8.7	5	3.7	1	1.78563156003681	0.0863932078575143	112.208702451218
chr6	11339257	13109565	1	1	4.35	5	-0.65	1	0.866597002415816	0.0105378438580926	71.2800920562264
chr6	13109565	13859922	1	2	4.35	10	-5.65	0.589984604164979	0.417538975420899	0.00664429717256669	8.63073247145641
chr6	13859922	24161852	1	1	4.35	5	-0.65	1	0.866597002415816	0.0105378438580926	71.2800920562264
chr6	24161852	24976394	1	1	4.35	5	-0.65	1	0.866597002415816	0.0105378438580926	71.2800920562264
chr6	24976394	25094798	1	1	4.35	5	-0.65	1	0.866597002415816	0.0105378438580926	71.2800920562264
chr6	25094798	25252924	1	1	4.35	5	-0.65	1	0.866597002415816	0.0105378438580926	71.2800920562264
chr6	25252924	25353488	1	1	4.35	5	-0.65	1	0.866597002415816	0.0105378438580926	71.2800920562264
chr6	25353488	27072682	1	1	4.35	5	-0.65	1	0.866597002415816	0.0105378438580926	71.2800920562264
chr6	27072682	27302931	1	2	4.35	10	-5.65	0.589984604164979	0.417538975420899	0.00664429717256669	8.63073247145641
chr6	27302931	27478976	1	2	4.35	10	-5.65	0.589984604164979	0.417538975420899	0.00664429717256669	8.63073247145641
chr6	27478976	27486209	1	2	4.35	10	-5.65	0.589984604164979	0.417538975420899	0.00664429717256669	8.63073247145641
chr6	27486209	28341811	1	2	4.35	10	-5.65	0.589984604164979	0.417538975420899	0.00664429717256669	8.63073247145641
chr6	28341811	28444116	1	2	4.35	10	-5.65	0.589984604164979	0.417538975420899	0.00664429717256669	8.63073247145641
chr6	28444116	28722749	1	2	4.35	10	-5.65	0.589984604164979	0.417538975420899	0.00664429717256669	8.63073247145641
chr6	28722749	29225884	1	2	4.35	10	-5.65	0.589984604164979	0.417538975420899	0.00664429717256669	8.63073247145641
chr6	29225884	30187672	1	2	4.35	10	-5.65	0.589984604164979	0.417538975420899	0.00664429717256669	8.63073247145641
chr6	30187672	30333908	1	2	4.35	10	-5.65	0.589984604164979	0.417538975420899	0.00664429717256669	8.63073247145641
chr6	30333908	30368560	1	2	4.35	10	-5.65	0.589984604164979	0.417538975420899	0.00664429717256669	8.63073247145641
chr6	30368560	30436757	1	2	4.35	10	-5.65	0.589984604164979	0.417538975420899	0.00664429717256669	8.63073247145641
chr6	30436757	30725135	1	3	4.35	15	-10.65	0.323474596872215	0.265471217553456	0.00470337951078203	3.64487196742697
chr6	30725135	30800451	1	3	4.35	15	-10.65	0.323474596872215	0.265471217553456	0.00470337951078203	3.64487196742697
chr6	30800451	30946012	1	2	4.35	10	-5.65	0.589984604164979	0.417538975420899	0.00664429717256669	8.63073247145641
chr6	30946012	31005579	1	3	4.35	15	-10.65	0.323474596872215	0.265471217553456	0.00470337951078203	3.64487196742697
chr6	31005579	31082825	1	3	4.35	15	-10.65	0.323474596872215	0.265471217553456	0.00470337951078203	3.64487196742697
chr6	31082825	31386945	1	2	4.35	10	-5.65	0.589984604164979	0.417538975420899	0.00664429717256669	8.63073247145641
chr6	31386945	34252422	1	1	4.35	5	-0.65	1	0.866597002415816	0.0105378438580926	71.2800920562264
chr6	34252422	35301026	2	1	8.7	5	3.7	1	1.78563156003681	0.0863932078575143	112.208702451218
chr6	35301026	35471649	2	0	8.7	0	8.7	0.490586932447397	Inf	0.164020185066117	Inf
chr6	35471649	37408271	2	0	8.7	0	8.7	0.490586932447397	Inf	0.164020185066117	Inf
chr6	37408271	41780968	1	0	4.35	0	4.35	1	Inf	0.0223118206521739	Inf
chr6	41780968	43994821	1	1	4.35	5	-0.65	1	0.866597002415816	0.0105378438580926	71.2800920562264
chr6	43994821	47888053	1	0	4.35	0	4.35	1	Inf	0.0223118206521739	Inf
chr6	47888053	48393972	1	1	4.35	5	-0.65	1	0.866597002415816	0.0105378438580926	71.2800920562264
chr6	48393972	55294105	1	0	4.35	0	4.35	1	Inf	0.0223118206521739	Inf
chr6	55294105	55341645	1	0	4.35	0	4.35	1	Inf	0.0223118206521739	Inf
chr6	55341645	55412722	1	1	4.35	5	-0.65	1	0.866597002415816	0.0105378438580926	71.2800920562264
chr6	55412722	55415672	1	1	4.35	5	-0.65	1	0.866597002415816	0.0105378438580926	71.2800920562264
chr6	55415672	58777385	1	0	4.35	0	4.35	1	Inf	0.0223118206521739	Inf
chr6	58777385	61000000	0	0	0	0	0	1	0	0	Inf
chr6	61000000	63769521	1	0	4.35	0	4.35	1	Inf	0.0223118206521739	Inf
chr6	63769521	64385954	1	0	4.35	0	4.35	1	Inf	0.0223118206521739	Inf
chr6	64385954	66391261	2	0	8.7	0	8.7	0.490586932447397	Inf	0.164020185066117	Inf
chr6	66391261	66433489	3	0	13.04	0	13.04	0.235880398671096	Inf	0.367558670101445	Inf
chr6	66433489	66914625	2	0	8.7	0	8.7	0.490586932447397	Inf	0.164020185066117	Inf
chr6	66914625	67008548	3	0	13.04	0	13.04	0.235880398671096	Inf	0.367558670101445	Inf
chr6	67008548	67049017	5	2	21.74	10	11.74	0.420459007810114	2.44930803446938	0.344176695262891	28.9176948427999
chr6	67049017	67512322	2	0	8.7	0	8.7	0.490586932447397	Inf	0.164020185066117	Inf
chr6	67512322	67576108	3	0	13.04	0	13.04	0.235880398671096	Inf	0.367558670101445	Inf
chr6	67576108	71812971	2	0	8.7	0	8.7	0.490586932447397	Inf	0.164020185066117	Inf
chr6	71812971	74811700	2	1	8.7	5	3.7	1	1.78563156003681	0.0863932078575143	112.208702451218
chr6	74811700	77327988	2	0	8.7	0	8.7	0.490586932447397	Inf	0.164020185066117	Inf
chr6	77327988	77408764	2	1	8.7	5	3.7	1	1.78563156003681	0.0863932078575143	112.208702451218
chr6	77408764	77415488	2	3	8.7	15	-6.3	0.65043559201245	0.54751555451127	0.0412606217000432	5.36133899492759
chr6	77415488	77456938	4	3	17.39	15	2.39	1	1.18811878164502	0.173009392604565	9.3036182080392
chr6	77456938	77468867	4	1	17.39	5	12.39	0.350808956594549	3.88611189709473	0.342237278313382	206.917573717954
chr6	77468867	78203315	2	1	8.7	5	3.7	1	1.78563156003681	0.0863932078575143	112.208702451218
chr6	78203315	78316607	2	1	8.7	5	3.7	1	1.78563156003681	0.0863932078575143	112.208702451218
chr6	78316607	78962744	2	1	8.7	5	3.7	1	1.78563156003681	0.0863932078575143	112.208702451218
chr6	78962744	78965859	3	1	13.04	5	8.04	0.61048537395673	2.7867131780195	0.203045667762975	157.208629821264
chr6	78965859	78965977	3	1	13.04	5	8.04	0.61048537395673	2.7867131780195	0.203045667762975	157.208629821264
chr6	78965977	78969085	7	2	30.43	10	20.43	0.141652800756601	3.81926678362218	0.606332296915641	42.8801140062998
chr6	78969085	78970401	9	2	39.13	10	29.13	0.0393620575129367	5.56020697057439	0.935464517760788	61.0268632721825
chr6	78970401	78971747	11	3	47.83	15	32.83	0.0274705294649305	4.99356027958049	1.02010036220812	33.9008251574834
chr6	78971747	78972317	12	3	52.17	15	37.17	0.0231400535333751	5.91185449532331	1.21499098012492	40.1797933537174
chr6	78972317	79026837	14	3	60.87	15	45.87	0.00424738701969911	8.32743141675051	1.70793335003663	57.2727404407205
chr6	79026837	79027050	12	2	52.17	10	42.17	0.00400981919837243	9.28842371729907	1.61581811588205	100.96490894552
chr6	79027050	79032455	11	2	47.83	10	37.83	0.00903711425549201	7.84944053782787	1.35736417968313	85.5111321727193
chr6	79032455	79037215	9	2	39.13	10	29.13	0.0393620575129367	5.56020697057439	0.935464517760788	61.0268632721825
chr6	79037215	79040433	5	2	21.74	10	11.74	0.420459007810114	2.44930803446938	0.344176695262891	28.9176948427999
chr6	79040433	81843705	2	1	8.7	5	3.7	1	1.78563156003681	0.0863932078575143	112.208702451218
chr6	81843705	82644449	2	0	8.7	0	8.7	0.490586932447397	Inf	0.164020185066117	Inf
chr6	82644449	84799041	2	1	8.7	5	3.7	1	1.78563156003681	0.0863932078575143	112.208702451218
chr6	84799041	88181210	2	2	8.7	10	-1.3	1	0.860233320020961	0.0569540053158063	12.9883822183545
chr6	88181210	91300655	2	2	8.7	10	-1.3	1	0.860233320020961	0.0569540053158063	12.9883822183545
chr6	91300655	94040266	2	1	8.7	5	3.7	1	1.78563156003681	0.0863932078575143	112.208702451218
chr6	94040266	97205868	2	0	8.7	0	8.7	0.490586932447397	Inf	0.164020185066117	Inf
chr6	97205868	99673663	2	1	8.7	5	3.7	1	1.78563156003681	0.0863932078575143	112.208702451218
chr6	99673663	100077899	2	1	8.7	5	3.7	1	1.78563156003681	0.0863932078575143	112.208702451218
chr6	100077899	100427839	2	2	8.7	10	-1.3	1	0.860233320020961	0.0569540053158063	12.9883822183545
chr6	100427839	100619689	2	2	8.7	10	-1.3	1	0.860233320020961	0.0569540053158063	12.9883822183545
chr6	100619689	103734403	2	2	8.7	10	-1.3	1	0.860233320020961	0.0569540053158063	12.9883822183545
chr6	103734403	103734724	2	3	8.7	15	-6.3	0.65043559201245	0.54751555451127	0.0412606217000432	5.36133899492759
chr6	103734724	103734820	3	4	13.04	20	-6.96	0.686734598816278	0.607237661460393	0.0774292477002266	4.16850956734841
chr6	103734820	103763766	3	5	13.04	25	-11.96	0.439603004549119	0.458527951938255	0.0613748340888232	2.79167278671655
chr6	103763766	103765576	2	3	8.7	15	-6.3	0.65043559201245	0.54751555451127	0.0412606217000432	5.36133899492759
chr6	103765576	104000559	2	2	8.7	10	-1.3	1	0.860233320020961	0.0569540053158063	12.9883822183545
chr6	104000559	107200245	2	2	8.7	10	-1.3	1	0.860233320020961	0.0569540053158063	12.9883822183545
chr6	107200245	109521442	2	2	8.7	10	-1.3	1	0.860233320020961	0.0569540053158063	12.9883822183545
chr6	109521442	109524633	2	2	8.7	10	-1.3	1	0.860233320020961	0.0569540053158063	12.9883822183545
chr6	109524633	109633578	2	2	8.7	10	-1.3	1	0.860233320020961	0.0569540053158063	12.9883822183545
chr6	109633578	109640762	2	2	8.7	10	-1.3	1	0.860233320020961	0.0569540053158063	12.9883822183545
chr6	109640762	111983620	2	2	8.7	10	-1.3	1	0.860233320020961	0.0569540053158063	12.9883822183545
chr6	111983620	114368138	2	2	8.7	10	-1.3	1	0.860233320020961	0.0569540053158063	12.9883822183545
chr6	114368138	115657504	2	2	8.7	10	-1.3	1	0.860233320020961	0.0569540053158063	12.9883822183545
chr6	115657504	115924608	3	2	13.04	10	3.04	1	1.34071300326427	0.136905270433279	17.7641357108826
chr6	115924608	116015691	3	2	13.04	10	3.04	1	1.34071300326427	0.136905270433279	17.7641357108826
chr6	116015691	117175965	2	2	8.7	10	-1.3	1	0.860233320020961	0.0569540053158063	12.9883822183545
chr6	117175965	120788281	2	2	8.7	10	-1.3	1	0.860233320020961	0.0569540053158063	12.9883822183545
chr6	120788281	124617776	1	2	4.35	10	-5.65	0.589984604164979	0.417538975420899	0.00664429717256669	8.63073247145641
chr6	124617776	126254002	1	2	4.35	10	-5.65	0.589984604164979	0.417538975420899	0.00664429717256669	8.63073247145641
chr6	126254002	127114015	1	1	4.35	5	-0.65	1	0.866597002415816	0.0105378438580926	71.2800920562264
chr6	127114015	127371101	1	1	4.35	5	-0.65	1	0.866597002415816	0.0105378438580926	71.2800920562264
chr6	127371101	128041180	1	0	4.35	0	4.35	1	Inf	0.0223118206521739	Inf
chr6	128041180	128238266	1	1	4.35	5	-0.65	1	0.866597002415816	0.0105378438580926	71.2800920562264
chr6	128238266	128533043	2	1	8.7	5	3.7	1	1.78563156003681	0.0863932078575143	112.208702451218
chr6	128533043	128750458	2	0	8.7	0	8.7	0.490586932447397	Inf	0.164020185066117	Inf
chr6	128750458	130574042	1	0	4.35	0	4.35	1	Inf	0.0223118206521739	Inf
chr6	130574042	130587747	2	0	8.7	0	8.7	0.490586932447397	Inf	0.164020185066117	Inf
chr6	130587747	130588432	2	0	8.7	0	8.7	0.490586932447397	Inf	0.164020185066117	Inf
chr6	130588432	130680614	3	0	13.04	0	13.04	0.235880398671096	Inf	0.367558670101445	Inf
chr6	130680614	130693213	2	0	8.7	0	8.7	0.490586932447397	Inf	0.164020185066117	Inf
chr6	130693213	130713697	1	0	4.35	0	4.35	1	Inf	0.0223118206521739	Inf
chr6	130713697	131019706	1	0	4.35	0	4.35	1	Inf	0.0223118206521739	Inf
chr6	131019706	131109715	2	0	8.7	0	8.7	0.490586932447397	Inf	0.164020185066117	Inf
chr6	131109715	133150267	1	0	4.35	0	4.35	1	Inf	0.0223118206521739	Inf
chr6	133150267	133281853	1	1	4.35	5	-0.65	1	0.866597002415816	0.0105378438580926	71.2800920562264
chr6	133281853	136350000	1	0	4.35	0	4.35	1	Inf	0.0223118206521739	Inf
chr6	136350000	137095409	1	1	4.35	5	-0.65	1	0.866597002415816	0.0105378438580926	71.2800920562264
chr6	137095409	141831531	1	1	4.35	5	-0.65	1	0.866597002415816	0.0105378438580926	71.2800920562264
chr6	141831531	141999817	1	2	4.35	10	-5.65	0.589984604164979	0.417538975420899	0.00664429717256669	8.63073247145641
chr6	141999817	142499888	1	1	4.35	5	-0.65	1	0.866597002415816	0.0105378438580926	71.2800920562264
chr6	142499888	146982327	1	0	4.35	0	4.35	1	Inf	0.0223118206521739	Inf
chr6	146982327	147201390	2	0	8.7	0	8.7	0.490586932447397	Inf	0.164020185066117	Inf
chr6	147201390	147873055	1	0	4.35	0	4.35	1	Inf	0.0223118206521739	Inf
chr6	147873055	147934210	1	1	4.35	5	-0.65	1	0.866597002415816	0.0105378438580926	71.2800920562264
chr6	147934210	149785890	1	0	4.35	0	4.35	1	Inf	0.0223118206521739	Inf
chr6	149785890	149892098	1	1	4.35	5	-0.65	1	0.866597002415816	0.0105378438580926	71.2800920562264
chr6	149892098	150146871	1	2	4.35	10	-5.65	0.589984604164979	0.417538975420899	0.00664429717256669	8.63073247145641
chr6	150146871	152744236	1	1	4.35	5	-0.65	1	0.866597002415816	0.0105378438580926	71.2800920562264
chr6	152744236	159605415	1	0	4.35	0	4.35	1	Inf	0.0223118206521739	Inf
chr6	159605415	159731609	1	0	4.35	0	4.35	1	Inf	0.0223118206521739	Inf
chr6	159731609	160263096	1	0	4.35	0	4.35	1	Inf	0.0223118206521739	Inf
chr6	160263096	162233913	1	0	4.35	0	4.35	1	Inf	0.0223118206521739	Inf
chr6	162233913	162304138	1	0	4.35	0	4.35	1	Inf	0.0223118206521739	Inf
chr6	162304138	162362206	1	0	4.35	0	4.35	1	Inf	0.0223118206521739	Inf
chr6	162362206	162525443	1	1	4.35	5	-0.65	1	0.866597002415816	0.0105378438580926	71.2800920562264
chr6	162525443	162546145	2	1	8.7	5	3.7	1	1.78563156003681	0.0863932078575143	112.208702451218
chr6	162546145	162661458	2	2	8.7	10	-1.3	1	0.860233320020961	0.0569540053158063	12.9883822183545
chr6	162661458	162687945	3	2	13.04	10	3.04	1	1.34071300326427	0.136905270433279	17.7641357108826
chr6	162687945	162709020	4	2	17.39	10	7.39	0.668833718748637	1.86752836592144	0.233752379308155	23.0430753395911
chr6	162709020	162740267	4	2	17.39	10	7.39	0.668833718748637	1.86752836592144	0.233752379308155	23.0430753395911
chr6	162740267	162790195	4	2	17.39	10	7.39	0.668833718748637	1.86752836592144	0.233752379308155	23.0430753395911
chr6	162790195	162805192	3	2	13.04	10	3.04	1	1.34071300326427	0.136905270433279	17.7641357108826
chr6	162805192	162873146	2	2	8.7	10	-1.3	1	0.860233320020961	0.0569540053158063	12.9883822183545
chr6	162873146	162963521	2	1	8.7	5	3.7	1	1.78563156003681	0.0863932078575143	112.208702451218
chr6	162963521	163033421	2	1	8.7	5	3.7	1	1.78563156003681	0.0863932078575143	112.208702451218
chr6	163033421	163078521	2	2	8.7	10	-1.3	1	0.860233320020961	0.0569540053158063	12.9883822183545
chr6	163078521	163201332	2	1	8.7	5	3.7	1	1.78563156003681	0.0863932078575143	112.208702451218
chr6	163201332	163233459	2	0	8.7	0	8.7	0.490586932447397	Inf	0.164020185066117	Inf
chr6	163233459	165820478	1	0	4.35	0	4.35	1	Inf	0.0223118206521739	Inf
chr6	165820478	166013843	2	0	8.7	0	8.7	0.490586932447397	Inf	0.164020185066117	Inf
chr6	166013843	166073963	2	0	8.7	0	8.7	0.490586932447397	Inf	0.164020185066117	Inf
chr6	166073963	166197257	2	0	8.7	0	8.7	0.490586932447397	Inf	0.164020185066117	Inf
chr6	166197257	166262951	2	0	8.7	0	8.7	0.490586932447397	Inf	0.164020185066117	Inf
chr6	166262951	171115067	1	0	4.35	0	4.35	1	Inf	0.0223118206521739	Inf
chr7	0	3306418	1	1	4.35	5	-0.65	1	0.866597002415816	0.0105378438580926	71.2800920562264
chr7	3306418	4272601	1	0	4.35	0	4.35	1	Inf	0.0223118206521739	Inf
chr7	4272601	6869913	1	1	4.35	5	-0.65	1	0.866597002415816	0.0105378438580926	71.2800920562264
chr7	6869913	7507397	1	0	4.35	0	4.35	1	Inf	0.0223118206521739	Inf
chr7	7507397	21929300	2	0	8.7	0	8.7	0.490586932447397	Inf	0.164020185066117	Inf
chr7	21929300	29682311	1	0	4.35	0	4.35	1	Inf	0.0223118206521739	Inf
chr7	29682311	70113341	0	0	0	0	0	1	0	0	Inf
chr7	70113341	71408288	0	1	0	5	-5	0.465116279069767	0	0	33.9134022411323
chr7	71408288	77632477	1	1	4.35	5	-0.65	1	0.866597002415816	0.0105378438580926	71.2800920562264
chr7	77632477	77691868	1	0	4.35	0	4.35	1	Inf	0.0223118206521739	Inf
chr7	77691868	89776944	0	0	0	0	0	1	0	0	Inf
chr7	89776944	89864707	0	1	0	5	-5	0.465116279069767	0	0	33.9134022411323
chr7	89864707	97371703	0	0	0	0	0	1	0	0	Inf
chr7	97371703	98382300	0	1	0	5	-5	0.465116279069767	0	0	33.9134022411323
chr7	98382300	99463832	1	1	4.35	5	-0.65	1	0.866597002415816	0.0105378438580926	71.2800920562264
chr7	99463832	100665065	1	1	4.35	5	-0.65	1	0.866597002415816	0.0105378438580926	71.2800920562264
chr7	100665065	100891340	1	1	4.35	5	-0.65	1	0.866597002415816	0.0105378438580926	71.2800920562264
chr7	100891340	102101741	0	1	0	5	-5	0.465116279069767	0	0	33.9134022411323
chr7	102101741	107465049	0	0	0	0	0	1	0	0	Inf
chr7	107465049	107592056	1	0	4.35	0	4.35	1	Inf	0.0223118206521739	Inf
chr7	107592056	109423876	0	0	0	0	0	1	0	0	Inf
chr7	109423876	109425299	1	0	4.35	0	4.35	1	Inf	0.0223118206521739	Inf
chr7	109425299	109426244	1	1	4.35	5	-0.65	1	0.866597002415816	0.0105378438580926	71.2800920562264
chr7	109426244	109427493	2	1	8.7	5	3.7	1	1.78563156003681	0.0863932078575143	112.208702451218
chr7	109427493	109433781	3	1	13.04	5	8.04	0.61048537395673	2.7867131780195	0.203045667762975	157.208629821264
chr7	109433781	109435445	3	2	13.04	10	3.04	1	1.34071300326427	0.136905270433279	17.7641357108826
chr7	109435445	109453946	4	2	17.39	10	7.39	0.668833718748637	1.86752836592144	0.233752379308155	23.0430753395911
chr7	109453946	109458574	2	1	8.7	5	3.7	1	1.78563156003681	0.0863932078575143	112.208702451218
chr7	109458574	109461572	1	1	4.35	5	-0.65	1	0.866597002415816	0.0105378438580926	71.2800920562264
chr7	109461572	109461892	1	0	4.35	0	4.35	1	Inf	0.0223118206521739	Inf
chr7	109461892	133757079	0	0	0	0	0	1	0	0	Inf
chr7	133757079	133758031	1	0	4.35	0	4.35	1	Inf	0.0223118206521739	Inf
chr7	133758031	133759683	2	0	8.7	0	8.7	0.490586932447397	Inf	0.164020185066117	Inf
chr7	133759683	133774177	3	0	13.04	0	13.04	0.235880398671096	Inf	0.367558670101445	Inf
chr7	133774177	133776946	7	3	30.43	15	15.43	0.293810281331552	2.42823686613657	0.453611323703387	17.104698085017
chr7	133776946	133795650	8	3	34.78	15	19.78	0.175323503740974	2.94642002509788	0.570472895389875	20.4183203733259
chr7	133795650	133795773	7	3	30.43	15	15.43	0.293810281331552	2.42823686613657	0.453611323703387	17.104698085017
chr7	133795773	133802727	5	3	21.74	15	6.74	0.704138232215373	1.55774465672013	0.256045797027168	11.5988502241725
chr7	133802727	133816742	1	0	4.35	0	4.35	1	Inf	0.0223118206521739	Inf
chr7	133816742	140011373	0	0	0	0	0	1	0	0	Inf
chr7	140011373	140146100	0	1	0	5	-5	0.465116279069767	0	0	33.9134022411323
chr7	140146100	141762278	0	0	0	0	0	1	0	0	Inf
chr7	141762278	141766384	0	1	0	5	-5	0.465116279069767	0	0	33.9134022411323
chr7	141766384	141799132	1	1	4.35	5	-0.65	1	0.866597002415816	0.0105378438580926	71.2800920562264
chr7	141799132	141842842	1	0	4.35	0	4.35	1	Inf	0.0223118206521739	Inf
chr7	141842842	142459136	0	0	0	0	0	1	0	0	Inf
chr7	142459136	142465957	1	0	4.35	0	4.35	1	Inf	0.0223118206521739	Inf
chr7	142465957	142474632	2	0	8.7	0	8.7	0.490586932447397	Inf	0.164020185066117	Inf
chr7	142474632	142489788	2	1	8.7	5	3.7	1	1.78563156003681	0.0863932078575143	112.208702451218
chr7	142489788	142491996	1	1	4.35	5	-0.65	1	0.866597002415816	0.0105378438580926	71.2800920562264
chr7	142491996	142502255	0	1	0	5	-5	0.465116279069767	0	0	33.9134022411323
chr7	142502255	146539334	0	0	0	0	0	1	0	0	Inf
chr7	146539334	146689043	0	1	0	5	-5	0.465116279069767	0	0	33.9134022411323
chr7	146689043	157079551	0	0	0	0	0	1	0	0	Inf
chr7	157079551	157233577	1	0	4.35	0	4.35	1	Inf	0.0223118206521739	Inf
chr8	0	1148287	5	9	21.74	45	-23.26	0.19117135084694	0.348529371178939	0.0712765621827322	1.52102107763463
chr8	1148287	1220302	5	9	21.74	45	-23.26	0.19117135084694	0.348529371178939	0.0712765621827322	1.52102107763463
chr8	1220302	1460410	4	9	17.39	45	-27.61	0.0943020857389693	0.266049071159077	0.0478476099666054	1.23234217854328
chr8	1460410	1535398	4	9	17.39	45	-27.61	0.0943020857389693	0.266049071159077	0.0478476099666054	1.23234217854328
chr8	1535398	1561788	5	9	21.74	45	-23.26	0.19117135084694	0.348529371178939	0.0712765621827322	1.52102107763463
chr8	1561788	2127126	5	9	21.74	45	-23.26	0.19117135084694	0.348529371178939	0.0712765621827322	1.52102107763463
chr8	2127126	2195637	5	10	21.74	50	-28.26	0.0641665542201021	0.286721986194024	0.0586267400848659	1.23497864504623
chr8	2195637	2289480	5	9	21.74	45	-23.26	0.19117135084694	0.348529371178939	0.0712765621827322	1.52102107763463
chr8	2289480	2292029	6	9	26.09	45	-18.91	0.219287414254627	0.440151519383877	0.0975963279690485	1.8458027124651
chr8	2292029	3230770	6	9	26.09	45	-18.91	0.219287414254627	0.440151519383877	0.0975963279690485	1.8458027124651
chr8	3230770	3316206	6	9	26.09	45	-18.91	0.219287414254627	0.440151519383877	0.0975963279690485	1.8458027124651
chr8	3316206	3710324	6	9	26.09	45	-18.91	0.219287414254627	0.440151519383877	0.0975963279690485	1.8458027124651
chr8	3710324	4433136	6	9	26.09	45	-18.91	0.219287414254627	0.440151519383877	0.0975963279690485	1.8458027124651
chr8	4433136	4839348	5	9	21.74	45	-23.26	0.19117135084694	0.348529371178939	0.0712765621827322	1.52102107763463
chr8	4839348	5482770	6	9	26.09	45	-18.91	0.219287414254627	0.440151519383877	0.0975963279690485	1.8458027124651
chr8	5482770	5524645	5	9	21.74	45	-23.26	0.19117135084694	0.348529371178939	0.0712765621827322	1.52102107763463
chr8	5524645	5884211	5	9	21.74	45	-23.26	0.19117135084694	0.348529371178939	0.0712765621827322	1.52102107763463
chr8	5884211	6324975	6	9	26.09	45	-18.91	0.219287414254627	0.440151519383877	0.0975963279690485	1.8458027124651
chr8	6324975	6390916	5	9	21.74	45	-23.26	0.19117135084694	0.348529371178939	0.0712765621827322	1.52102107763463
chr8	6390916	7997106	4	9	17.39	45	-27.61	0.0943020857389693	0.266049071159077	0.0478476099666054	1.23234217854328
chr8	7997106	10227385	5	9	21.74	45	-23.26	0.19117135084694	0.348529371178939	0.0712765621827322	1.52102107763463
chr8	10227385	11839791	6	9	26.09	45	-18.91	0.219287414254627	0.440151519383877	0.0975963279690485	1.8458027124651
chr8	11839791	11869508	6	9	26.09	45	-18.91	0.219287414254627	0.440151519383877	0.0975963279690485	1.8458027124651
chr8	11869508	12264584	6	9	26.09	45	-18.91	0.219287414254627	0.440151519383877	0.0975963279690485	1.8458027124651
chr8	12264584	12655214	6	9	26.09	45	-18.91	0.219287414254627	0.440151519383877	0.0975963279690485	1.8458027124651
chr8	12655214	12851817	6	9	26.09	45	-18.91	0.219287414254627	0.440151519383877	0.0975963279690485	1.8458027124651
chr8	12851817	12862304	6	9	26.09	45	-18.91	0.219287414254627	0.440151519383877	0.0975963279690485	1.8458027124651
chr8	12862304	13176046	7	9	30.43	45	-14.57	0.360977267739492	0.542704541901357	0.12709186768333	2.21483375768487
chr8	13176046	13613446	7	9	30.43	45	-14.57	0.360977267739492	0.542704541901357	0.12709186768333	2.21483375768487
chr8	13613446	13656341	7	9	30.43	45	-14.57	0.360977267739492	0.542704541901357	0.12709186768333	2.21483375768487
chr8	13656341	13681244	8	9	34.78	45	-10.22	0.545008736497105	0.658452995624075	0.160092419089372	2.63869787541333
chr8	13681244	13739551	8	9	34.78	45	-10.22	0.545008736497105	0.658452995624075	0.160092419089372	2.63869787541333
chr8	13739551	15643516	7	9	30.43	45	-14.57	0.360977267739492	0.542704541901357	0.12709186768333	2.21483375768487
chr8	15643516	15677074	7	10	30.43	50	-19.57	0.22504493286171	0.446258454848916	0.104293087426248	1.79742179059109
chr8	15677074	15712064	8	10	34.78	50	-15.22	0.365200017787471	0.54132924386673	0.131299133848374	2.14111323848433
chr8	15712064	15714782	8	9	34.78	45	-10.22	0.545008736497105	0.658452995624075	0.160092419089372	2.63869787541333
chr8	15714782	15735805	7	9	30.43	45	-14.57	0.360977267739492	0.542704541901357	0.12709186768333	2.21483375768487
chr8	15735805	15813827	6	9	26.09	45	-18.91	0.219287414254627	0.440151519383877	0.0975963279690485	1.8458027124651
chr8	15813827	15947142	7	9	30.43	45	-14.57	0.360977267739492	0.542704541901357	0.12709186768333	2.21483375768487
chr8	15947142	16024303	7	10	30.43	50	-19.57	0.22504493286171	0.446258454848916	0.104293087426248	1.79742179059109
chr8	16024303	16024574	7	9	30.43	45	-14.57	0.360977267739492	0.542704541901357	0.12709186768333	2.21483375768487
chr8	16024574	17133277	7	9	30.43	45	-14.57	0.360977267739492	0.542704541901357	0.12709186768333	2.21483375768487
chr8	17133277	17773337	7	9	30.43	45	-14.57	0.360977267739492	0.542704541901357	0.12709186768333	2.21483375768487
chr8	17773337	18065940	7	9	30.43	45	-14.57	0.360977267739492	0.542704541901357	0.12709186768333	2.21483375768487
chr8	18065940	18194456	7	9	30.43	45	-14.57	0.360977267739492	0.542704541901357	0.12709186768333	2.21483375768487
chr8	18194456	18406269	7	9	30.43	45	-14.57	0.360977267739492	0.542704541901357	0.12709186768333	2.21483375768487
chr8	18406269	18435840	6	9	26.09	45	-18.91	0.219287414254627	0.440151519383877	0.0975963279690485	1.8458027124651
chr8	18435840	19883857	6	9	26.09	45	-18.91	0.219287414254627	0.440151519383877	0.0975963279690485	1.8458027124651
chr8	19883857	23787060	6	9	26.09	45	-18.91	0.219287414254627	0.440151519383877	0.0975963279690485	1.8458027124651
chr8	23787060	24889256	6	9	26.09	45	-18.91	0.219287414254627	0.440151519383877	0.0975963279690485	1.8458027124651
chr8	24889256	24970510	6	10	26.09	50	-23.91	0.126650835077101	0.361997295473784	0.0802062826510006	1.49816816570731
chr8	24970510	24973309	6	11	26.09	55	-28.91	0.0677293960743082	0.297806462484551	0.0654500476599115	1.22647551518782
chr8	24973309	24984298	9	13	39.13	65	-25.87	0.129207985627894	0.355201582866903	0.0828983436679751	1.40521114417117
chr8	24984298	24993714	9	12	39.13	60	-20.87	0.227056448152681	0.437362235135784	0.105425048623395	1.70914391262738
chr8	24993714	25006685	9	11	39.13	55	-15.87	0.366218705965712	0.534034377882605	0.131421532814309	2.07933949737672
chr8	25006685	25007860	7	9	30.43	45	-14.57	0.360977267739492	0.542704541901357	0.12709186768333	2.21483375768487
chr8	25007860	28605754	6	9	26.09	45	-18.91	0.219287414254627	0.440151519383877	0.0975963279690485	1.8458027124651
chr8	28605754	29431890	6	9	26.09	45	-18.91	0.219287414254627	0.440151519383877	0.0975963279690485	1.8458027124651
chr8	29431890	29980407	6	8	26.09	40	-13.91	0.515059384490157	0.537438936346809	0.118487804117924	2.30571628919649
chr8	29980407	30436894	6	7	26.09	35	-8.91	0.740210384548298	0.662011964330923	0.143984968233252	2.94195998949506
chr8	30436894	30793114	7	7	30.43	35	-4.57	1	0.81645263763743	0.187609375943151	3.53232393555972
chr8	30793114	31682342	7	8	30.43	40	-9.57	0.540142519775149	0.662790322505239	0.154340620005787	2.76736579922823
chr8	31682342	31758278	6	8	26.09	40	-13.91	0.515059384490157	0.537438936346809	0.118487804117924	2.30571628919649
chr8	31758278	32044719	6	8	26.09	40	-13.91	0.515059384490157	0.537438936346809	0.118487804117924	2.30571628919649
chr8	32044719	32714373	6	7	26.09	35	-8.91	0.740210384548298	0.662011964330923	0.143984968233252	2.94195998949506
chr8	32714373	33051329	6	7	26.09	35	-8.91	0.740210384548298	0.662011964330923	0.143984968233252	2.94195998949506
chr8	33051329	33089645	6	7	26.09	35	-8.91	0.740210384548298	0.662011964330923	0.143984968233252	2.94195998949506
chr8	33089645	33195588	6	7	26.09	35	-8.91	0.740210384548298	0.662011964330923	0.143984968233252	2.94195998949506
chr8	33195588	33482578	6	7	26.09	35	-8.91	0.740210384548298	0.662011964330923	0.143984968233252	2.94195998949506
chr8	33482578	33770981	5	7	21.74	35	-13.26	0.497113133528335	0.524009947876092	0.105032383930649	2.42191687978465
chr8	33770981	33775877	5	7	21.74	35	-13.26	0.497113133528335	0.524009947876092	0.105032383930649	2.42191687978465
chr8	33775877	33782331	5	6	21.74	30	-8.26	0.727906622971853	0.65479511636507	0.128314118010855	3.18783744912993
chr8	33782331	33801611	5	6	21.74	30	-8.26	0.727906622971853	0.65479511636507	0.128314118010855	3.18783744912993
chr8	33801611	33804156	5	5	21.74	25	-3.26	1	0.836890369403644	0.158379764412864	4.40995357826738
chr8	33804156	33936134	6	5	26.09	25	1.09	1	1.05744522380795	0.216861803076709	5.36718046511847
chr8	33936134	34149384	6	5	26.09	25	1.09	1	1.05744522380795	0.216861803076709	5.36718046511847
chr8	34149384	34321236	6	5	26.09	25	1.09	1	1.05744522380795	0.216861803076709	5.36718046511847
chr8	34321236	34791067	6	5	26.09	25	1.09	1	1.05744522380795	0.216861803076709	5.36718046511847
chr8	34791067	34843493	6	5	26.09	25	1.09	1	1.05744522380795	0.216861803076709	5.36718046511847
chr8	34843493	34878505	6	5	26.09	25	1.09	1	1.05744522380795	0.216861803076709	5.36718046511847
chr8	34878505	34887000	6	5	26.09	25	1.09	1	1.05744522380795	0.216861803076709	5.36718046511847
chr8	34887000	34967020	6	5	26.09	25	1.09	1	1.05744522380795	0.216861803076709	5.36718046511847
chr8	34967020	34980472	6	5	26.09	25	1.09	1	1.05744522380795	0.216861803076709	5.36718046511847
chr8	34980472	35040993	6	5	26.09	25	1.09	1	1.05744522380795	0.216861803076709	5.36718046511847
chr8	35040993	35056398	6	5	26.09	25	1.09	1	1.05744522380795	0.216861803076709	5.36718046511847
chr8	35056398	35281718	6	5	26.09	25	1.09	1	1.05744522380795	0.216861803076709	5.36718046511847
chr8	35281718	35403788	6	5	26.09	25	1.09	1	1.05744522380795	0.216861803076709	5.36718046511847
chr8	35403788	35443161	6	4	26.09	20	6.09	0.727906622971853	1.40054755801372	0.271745263966033	8.0778157395204
chr8	35443161	35906972	6	5	26.09	25	1.09	1	1.05744522380795	0.216861803076709	5.36718046511847
chr8	35906972	35996297	6	5	26.09	25	1.09	1	1.05744522380795	0.216861803076709	5.36718046511847
chr8	35996297	36377874	6	5	26.09	25	1.09	1	1.05744522380795	0.216861803076709	5.36718046511847
chr8	36377874	36425407	6	5	26.09	25	1.09	1	1.05744522380795	0.216861803076709	5.36718046511847
chr8	36425407	36553820	5	5	21.74	25	-3.26	1	0.836890369403644	0.158379764412864	4.40995357826738
chr8	36553820	36633181	5	5	21.74	25	-3.26	1	0.836890369403644	0.158379764412864	4.40995357826738
chr8	36633181	36750738	5	5	21.74	25	-3.26	1	0.836890369403644	0.158379764412864	4.40995357826738
chr8	36750738	36812564	5	5	21.74	25	-3.26	1	0.836890369403644	0.158379764412864	4.40995357826738
chr8	36812564	36904725	5	5	21.74	25	-3.26	1	0.836890369403644	0.158379764412864	4.40995357826738
chr8	36904725	37012712	5	5	21.74	25	-3.26	1	0.836890369403644	0.158379764412864	4.40995357826738
chr8	37012712	37125782	5	4	21.74	20	1.74	1	1.10839748860287	0.198754402048815	6.62367484517234
chr8	37125782	37180823	5	4	21.74	20	1.74	1	1.10839748860287	0.198754402048815	6.62367484517234
chr8	37180823	37327474	5	4	21.74	20	1.74	1	1.10839748860287	0.198754402048815	6.62367484517234
chr8	37327474	37347490	5	3	21.74	15	6.74	0.704138232215373	1.55774465672013	0.256045797027168	11.5988502241725
chr8	37347490	38272544	5	2	21.74	10	11.74	0.420459007810114	2.44930803446938	0.344176695262891	28.9176948427999
chr8	38272544	39195404	4	2	17.39	10	7.39	0.668833718748637	1.86752836592144	0.233752379308155	23.0430753395911
chr8	39195404	39220198	4	3	17.39	15	2.39	1	1.18811878164502	0.173009392604565	9.3036182080392
chr8	39220198	39230492	5	3	21.74	15	6.74	0.704138232215373	1.55774465672013	0.256045797027168	11.5988502241725
chr8	39230492	39233131	5	4	21.74	20	1.74	1	1.10839748860287	0.198754402048815	6.62367484517234
chr8	39233131	39290423	11	12	47.83	60	-12.17	0.543531980480326	0.618227234683663	0.152903972297594	2.40428873597845
chr8	39290423	39365927	10	12	43.48	60	-16.52	0.364044295687383	0.52098592171884	0.127620227660317	2.02559300247606
chr8	39365927	39384412	10	11	43.48	55	-11.52	0.546694759066986	0.636265345410572	0.159200460620867	2.46431133496759
chr8	39384412	39387632	9	11	39.13	55	-15.87	0.366218705965712	0.534034377882605	0.131421532814309	2.07933949737672
chr8	39387632	39392117	7	8	30.43	40	-9.57	0.540142519775149	0.662790322505239	0.154340620005787	2.76736579922823
chr8	39392117	39408354	6	8	26.09	40	-13.91	0.515059384490157	0.537438936346809	0.118487804117924	2.30571628919649
chr8	39408354	39408533	6	7	26.09	35	-8.91	0.740210384548298	0.662011964330923	0.143984968233252	2.94195998949506
chr8	39408533	39425530	6	6	26.09	30	-3.91	1	0.827274122278739	0.175869628287066	3.87581735060944
chr8	39425530	39429046	5	6	21.74	30	-8.26	0.727906622971853	0.65479511636507	0.128314118010855	3.18783744912993
chr8	39429046	39429518	5	5	21.74	25	-3.26	1	0.836890369403644	0.158379764412864	4.40995357826738
chr8	39429518	39430293	4	5	17.39	25	-7.61	0.710900786907594	0.638439751305996	0.106457893614869	3.5574965837102
chr8	39430293	39449618	3	5	13.04	25	-11.96	0.439603004549119	0.458527951938255	0.0613748340888232	2.79167278671655
chr8	39449618	39450796	3	3	13.04	15	-1.96	1	0.853232008874007	0.100526362449566	7.23478912351614
chr8	39450796	39567338	3	2	13.04	10	3.04	1	1.34071300326427	0.136905270433279	17.7641357108826
chr8	39567338	39728266	3	3	13.04	15	-1.96	1	0.853232008874007	0.100526362449566	7.23478912351614
chr8	39728266	39804254	3	2	13.04	10	3.04	1	1.34071300326427	0.136905270433279	17.7641357108826
chr8	39804254	41000086	3	1	13.04	5	8.04	0.61048537395673	2.7867131780195	0.203045667762975	157.208629821264
chr8	41000086	41189718	3	0	13.04	0	13.04	0.235880398671096	Inf	0.367558670101445	Inf
chr8	41189718	43824061	3	1	13.04	5	8.04	0.61048537395673	2.7867131780195	0.203045667762975	157.208629821264
chr8	43824061	46847522	0	0	0	0	0	1	0	0	Inf
chr8	46847522	49199652	2	1	8.7	5	3.7	1	1.78563156003681	0.0863932078575143	112.208702451218
chr8	49199652	49750550	2	0	8.7	0	8.7	0.490586932447397	Inf	0.164020185066117	Inf
chr8	49750550	49968680	2	0	8.7	0	8.7	0.490586932447397	Inf	0.164020185066117	Inf
chr8	49968680	50059222	2	0	8.7	0	8.7	0.490586932447397	Inf	0.164020185066117	Inf
chr8	50059222	50133480	2	0	8.7	0	8.7	0.490586932447397	Inf	0.164020185066117	Inf
chr8	50133480	50943008	2	1	8.7	5	3.7	1	1.78563156003681	0.0863932078575143	112.208702451218
chr8	50943008	51056153	2	0	8.7	0	8.7	0.490586932447397	Inf	0.164020185066117	Inf
chr8	51056153	51200737	2	0	8.7	0	8.7	0.490586932447397	Inf	0.164020185066117	Inf
chr8	51200737	51815710	2	0	8.7	0	8.7	0.490586932447397	Inf	0.164020185066117	Inf
chr8	51815710	51899970	3	0	13.04	0	13.04	0.235880398671096	Inf	0.367558670101445	Inf
chr8	51899970	52038241	2	0	8.7	0	8.7	0.490586932447397	Inf	0.164020185066117	Inf
chr8	52038241	52148175	2	0	8.7	0	8.7	0.490586932447397	Inf	0.164020185066117	Inf
chr8	52148175	52893455	2	0	8.7	0	8.7	0.490586932447397	Inf	0.164020185066117	Inf
chr8	52893455	53017401	2	0	8.7	0	8.7	0.490586932447397	Inf	0.164020185066117	Inf
chr8	53017401	53734143	2	0	8.7	0	8.7	0.490586932447397	Inf	0.164020185066117	Inf
chr8	53734143	53810350	2	0	8.7	0	8.7	0.490586932447397	Inf	0.164020185066117	Inf
chr8	53810350	54781370	2	0	8.7	0	8.7	0.490586932447397	Inf	0.164020185066117	Inf
chr8	54781370	54838661	2	1	8.7	5	3.7	1	1.78563156003681	0.0863932078575143	112.208702451218
chr8	54838661	54880449	2	1	8.7	5	3.7	1	1.78563156003681	0.0863932078575143	112.208702451218
chr8	54880449	55001762	2	0	8.7	0	8.7	0.490586932447397	Inf	0.164020185066117	Inf
chr8	55001762	55269928	1	0	4.35	0	4.35	1	Inf	0.0223118206521739	Inf
chr8	55269928	55398113	1	0	4.35	0	4.35	1	Inf	0.0223118206521739	Inf
chr8	55398113	55472449	1	0	4.35	0	4.35	1	Inf	0.0223118206521739	Inf
chr8	55472449	55892271	1	0	4.35	0	4.35	1	Inf	0.0223118206521739	Inf
chr8	55892271	56027849	1	0	4.35	0	4.35	1	Inf	0.0223118206521739	Inf
chr8	56027849	57855153	1	0	4.35	0	4.35	1	Inf	0.0223118206521739	Inf
chr8	57855153	57978312	1	1	4.35	5	-0.65	1	0.866597002415816	0.0105378438580926	71.2800920562264
chr8	57978312	73268845	1	0	4.35	0	4.35	1	Inf	0.0223118206521739	Inf
chr8	73268845	74640450	0	0	0	0	0	1	0	0	Inf
chr8	74640450	88279800	1	0	4.35	0	4.35	1	Inf	0.0223118206521739	Inf
chr8	88279800	88439508	1	0	4.35	0	4.35	1	Inf	0.0223118206521739	Inf
chr8	88439508	96535082	1	0	4.35	0	4.35	1	Inf	0.0223118206521739	Inf
chr8	96535082	114571936	1	0	4.35	0	4.35	1	Inf	0.0223118206521739	Inf
chr8	114571936	114758638	1	0	4.35	0	4.35	1	Inf	0.0223118206521739	Inf
chr8	114758638	125040566	1	0	4.35	0	4.35	1	Inf	0.0223118206521739	Inf
chr8	125040566	125164350	1	0	4.35	0	4.35	1	Inf	0.0223118206521739	Inf
chr8	125164350	127457081	1	0	4.35	0	4.35	1	Inf	0.0223118206521739	Inf
chr8	127457081	129995192	0	0	0	0	0	1	0	0	Inf
chr8	129995192	140934522	1	0	4.35	0	4.35	1	Inf	0.0223118206521739	Inf
chr8	140934522	142657478	1	1	4.35	5	-0.65	1	0.866597002415816	0.0105378438580926	71.2800920562264
chr8	142657478	146364022	1	1	4.35	5	-0.65	1	0.866597002415816	0.0105378438580926	71.2800920562264
chr12	867533	892990	1	1	4.35	5	-0.65	1	0.866597002415816	0.0105378438580926	71.2800920562264
chr12	892990	1405716	0	0	0	0	0	1	0	0	Inf
chr12	1405716	1547248	0	1	0	5	-5	0.465116279069767	0	0	33.9134022411323
chr12	1547248	2235752	0	0	0	0	0	1	0	0	Inf
chr12	2235752	2240876	2	0	8.7	0	8.7	0.490586932447397	Inf	0.164020185066117	Inf
chr12	2240876	2269933	2	1	8.7	5	3.7	1	1.78563156003681	0.0863932078575143	112.208702451218
chr12	2269933	2271584	0	1	0	5	-5	0.465116279069767	0	0	33.9134022411323
chr12	2271584	8919837	0	0	0	0	0	1	0	0	Inf
chr12	8919837	9613462	1	0	4.35	0	4.35	1	Inf	0.0223118206521739	Inf
chr12	9613462	9613968	4	1	17.39	5	12.39	0.350808956594549	3.88611189709473	0.342237278313382	206.917573717954
chr12	9613968	9617002	4	2	17.39	10	7.39	0.668833718748637	1.86752836592144	0.233752379308155	23.0430753395911
chr12	9617002	9618119	4	4	17.39	20	-2.61	1	0.845492157965303	0.133878396317281	5.33074463285635
chr12	9618119	9619443	5	9	21.74	45	-23.26	0.19117135084694	0.348529371178939	0.0712765621827322	1.52102107763463
chr12	9619443	9739667	5	10	21.74	50	-28.26	0.0641665542201021	0.286721986194024	0.0586267400848659	1.23497864504623
chr12	9739667	9739941	2	9	8.7	45	-36.3	0.0123686669347475	0.122763275379703	0.0110469576704205	0.737516525225182
chr12	9739941	9740337	2	8	8.7	40	-31.3	0.0278543488980244	0.149723642755806	0.013426292055218	0.918340252573959
chr12	9740337	9741822	2	6	8.7	30	-21.3	0.117983859333831	0.23017817393345	0.019991174196491	1.52736468005405
chr12	9741822	9743406	1	1	4.35	5	-0.65	1	0.866597002415816	0.0105378438580926	71.2800920562264
chr12	9743406	11494375	1	0	4.35	0	4.35	1	Inf	0.0223118206521739	Inf
chr12	11494375	11547799	1	1	4.35	5	-0.65	1	0.866597002415816	0.0105378438580926	71.2800920562264
chr12	11547799	31229334	1	0	4.35	0	4.35	1	Inf	0.0223118206521739	Inf
chr12	31229334	31408507	0	0	0	0	0	1	0	0	Inf
chr12	31408507	32056219	1	0	4.35	0	4.35	1	Inf	0.0223118206521739	Inf
chr12	32056219	32243582	2	0	8.7	0	8.7	0.490586932447397	Inf	0.164020185066117	Inf
chr12	32243582	32686509	1	0	4.35	0	4.35	1	Inf	0.0223118206521739	Inf
chr12	32686509	32804369	2	0	8.7	0	8.7	0.490586932447397	Inf	0.164020185066117	Inf
chr12	32804369	33016263	1	0	4.35	0	4.35	1	Inf	0.0223118206521739	Inf
chr12	33016263	33440713	0	0	0	0	0	1	0	0	Inf
chr12	33440713	33568904	1	0	4.35	0	4.35	1	Inf	0.0223118206521739	Inf
chr12	33568904	37857751	0	0	0	0	0	1	0	0	Inf
chr12	37857751	37968646	1	0	4.35	0	4.35	1	Inf	0.0223118206521739	Inf
chr12	37968646	74034919	0	0	0	0	0	1	0	0	Inf
chr12	74034919	74142509	1	0	4.35	0	4.35	1	Inf	0.0223118206521739	Inf
chr12	74142509	75034544	0	0	0	0	0	1	0	0	Inf
chr12	75034544	85502619	1	0	4.35	0	4.35	1	Inf	0.0223118206521739	Inf
chr12	85502619	98818984	0	0	0	0	0	1	0	0	Inf
chr12	98818984	99775937	1	0	4.35	0	4.35	1	Inf	0.0223118206521739	Inf
chr12	99775937	99805707	2	0	8.7	0	8.7	0.490586932447397	Inf	0.164020185066117	Inf
chr12	99805707	100190836	1	0	4.35	0	4.35	1	Inf	0.0223118206521739	Inf
chr12	100190836	124157301	0	0	0	0	0	1	0	0	Inf
chr12	124157301	124250888	0	1	0	5	-5	0.465116279069767	0	0	33.9134022411323
chr15	20016316	20071673	5	3	21.74	15	6.74	0.704138232215373	1.55774465672013	0.256045797027168	11.5988502241725
chr15	20071673	22120337	6	3	26.09	15	11.09	0.467448817987672	1.9685659708195	0.34928450945066	14.1867180820307
chr15	22120337	22442876	6	4	26.09	20	6.09	0.727906622971853	1.40054755801372	0.271745263966033	8.0778157395204
chr15	22442876	22563504	6	3	26.09	15	11.09	0.467448817987672	1.9685659708195	0.34928450945066	14.1867180820307
chr15	22563504	22583908	6	3	26.09	15	11.09	0.467448817987672	1.9685659708195	0.34928450945066	14.1867180820307
chr15	22583908	22630703	6	4	26.09	20	6.09	0.727906622971853	1.40054755801372	0.271745263966033	8.0778157395204
chr15	22630703	22677238	5	3	21.74	15	6.74	0.704138232215373	1.55774465672013	0.256045797027168	11.5988502241725
chr15	22677238	22681163	5	2	21.74	10	11.74	0.420459007810114	2.44930803446938	0.344176695262891	28.9176948427999
chr15	22681163	23059837	4	2	17.39	10	7.39	0.668833718748637	1.86752836592144	0.233752379308155	23.0430753395911
chr15	23059837	23231816	3	2	13.04	10	3.04	1	1.34071300326427	0.136905270433279	17.7641357108826
chr15	23231816	24452408	2	2	8.7	10	-1.3	1	0.860233320020961	0.0569540053158063	12.9883822183545
chr15	24452408	24666497	2	3	8.7	15	-6.3	0.65043559201245	0.54751555451127	0.0412606217000432	5.36133899492759
chr15	24666497	24674819	3	3	13.04	15	-1.96	1	0.853232008874007	0.100526362449566	7.23478912351614
chr15	24674819	24677763	4	3	17.39	15	2.39	1	1.18811878164502	0.173009392604565	9.3036182080392
chr15	24677763	24731439	4	3	17.39	15	2.39	1	1.18811878164502	0.173009392604565	9.3036182080392
chr15	24731439	24738354	3	3	13.04	15	-1.96	1	0.853232008874007	0.100526362449566	7.23478912351614
chr15	24738354	24760965	2	3	8.7	15	-6.3	0.65043559201245	0.54751555451127	0.0412606217000432	5.36133899492759
chr15	24760965	26965913	2	3	8.7	15	-6.3	0.65043559201245	0.54751555451127	0.0412606217000432	5.36133899492759
chr15	26965913	26987276	3	3	13.04	15	-1.96	1	0.853232008874007	0.100526362449566	7.23478912351614
chr15	26987276	29846117	3	2	13.04	10	3.04	1	1.34071300326427	0.136905270433279	17.7641357108826
chr15	29846117	30780327	3	2	13.04	10	3.04	1	1.34071300326427	0.136905270433279	17.7641357108826
chr15	30780327	33001560	4	2	17.39	10	7.39	0.668833718748637	1.86752836592144	0.233752379308155	23.0430753395911
chr15	33001560	34675432	4	3	17.39	15	2.39	1	1.18811878164502	0.173009392604565	9.3036182080392
chr15	34675432	34694979	5	3	21.74	15	6.74	0.704138232215373	1.55774465672013	0.256045797027168	11.5988502241725
chr15	34694979	34805335	6	3	26.09	15	11.09	0.467448817987672	1.9685659708195	0.34928450945066	14.1867180820307
chr15	34805335	34830666	5	3	21.74	15	6.74	0.704138232215373	1.55774465672013	0.256045797027168	11.5988502241725
chr15	34830666	35607726	4	3	17.39	15	2.39	1	1.18811878164502	0.173009392604565	9.3036182080392
chr15	35607726	35727382	4	4	17.39	20	-2.61	1	0.845492157965303	0.133878396317281	5.33074463285635
chr15	35727382	36531529	4	3	17.39	15	2.39	1	1.18811878164502	0.173009392604565	9.3036182080392
chr15	36531529	37246791	4	4	17.39	20	-2.61	1	0.845492157965303	0.133878396317281	5.33074463285635
chr15	37246791	38515867	5	4	21.74	20	1.74	1	1.10839748860287	0.198754402048815	6.62367484517234
chr15	38515867	39195858	6	4	26.09	20	6.09	0.727906622971853	1.40054755801372	0.271745263966033	8.0778157395204
chr15	39195858	39670068	6	4	26.09	20	6.09	0.727906622971853	1.40054755801372	0.271745263966033	8.0778157395204
chr15	39670068	39732240	6	4	26.09	20	6.09	0.727906622971853	1.40054755801372	0.271745263966033	8.0778157395204
chr15	39732240	40079940	6	4	26.09	20	6.09	0.727906622971853	1.40054755801372	0.271745263966033	8.0778157395204
chr15	40079940	42520347	6	4	26.09	20	6.09	0.727906622971853	1.40054755801372	0.271745263966033	8.0778157395204
chr15	42520347	43831913	5	4	21.74	20	1.74	1	1.10839748860287	0.198754402048815	6.62367484517234
chr15	43831913	44228978	5	4	21.74	20	1.74	1	1.10839748860287	0.198754402048815	6.62367484517234
chr15	44228978	46032150	5	3	21.74	15	6.74	0.704138232215373	1.55774465672013	0.256045797027168	11.5988502241725
chr15	46032150	46160537	5	3	21.74	15	6.74	0.704138232215373	1.55774465672013	0.256045797027168	11.5988502241725
chr15	46160537	46207739	5	3	21.74	15	6.74	0.704138232215373	1.55774465672013	0.256045797027168	11.5988502241725
chr15	46207739	46279652	5	3	21.74	15	6.74	0.704138232215373	1.55774465672013	0.256045797027168	11.5988502241725
chr15	46279652	47432521	5	3	21.74	15	6.74	0.704138232215373	1.55774465672013	0.256045797027168	11.5988502241725
chr15	47432521	47544273	4	3	17.39	15	2.39	1	1.18811878164502	0.173009392604565	9.3036182080392
chr15	47544273	47665516	3	3	13.04	15	-1.96	1	0.853232008874007	0.100526362449566	7.23478912351614
chr15	47665516	48089355	4	3	17.39	15	2.39	1	1.18811878164502	0.173009392604565	9.3036182080392
chr15	48089355	48149889	4	3	17.39	15	2.39	1	1.18811878164502	0.173009392604565	9.3036182080392
chr15	48149889	49011244	4	3	17.39	15	2.39	1	1.18811878164502	0.173009392604565	9.3036182080392
chr15	49011244	49123828	4	3	17.39	15	2.39	1	1.18811878164502	0.173009392604565	9.3036182080392
chr15	49123828	51160790	4	3	17.39	15	2.39	1	1.18811878164502	0.173009392604565	9.3036182080392
chr15	51160790	52103368	4	3	17.39	15	2.39	1	1.18811878164502	0.173009392604565	9.3036182080392
chr15	52103368	52103721	4	3	17.39	15	2.39	1	1.18811878164502	0.173009392604565	9.3036182080392
chr15	52103721	52246882	4	3	17.39	15	2.39	1	1.18811878164502	0.173009392604565	9.3036182080392
chr15	52246882	52257172	4	3	17.39	15	2.39	1	1.18811878164502	0.173009392604565	9.3036182080392
chr15	52257172	52388882	4	3	17.39	15	2.39	1	1.18811878164502	0.173009392604565	9.3036182080392
chr15	52388882	52509023	5	3	21.74	15	6.74	0.704138232215373	1.55774465672013	0.256045797027168	11.5988502241725
chr15	52509023	52709905	4	3	17.39	15	2.39	1	1.18811878164502	0.173009392604565	9.3036182080392
chr15	52709905	52836537	4	3	17.39	15	2.39	1	1.18811878164502	0.173009392604565	9.3036182080392
chr15	52836537	52955470	4	3	17.39	15	2.39	1	1.18811878164502	0.173009392604565	9.3036182080392
chr15	52955470	52987227	5	3	21.74	15	6.74	0.704138232215373	1.55774465672013	0.256045797027168	11.5988502241725
chr15	52987227	53013065	5	3	21.74	15	6.74	0.704138232215373	1.55774465672013	0.256045797027168	11.5988502241725
chr15	53013065	55112879	4	3	17.39	15	2.39	1	1.18811878164502	0.173009392604565	9.3036182080392
chr15	55112879	55894516	4	3	17.39	15	2.39	1	1.18811878164502	0.173009392604565	9.3036182080392
chr15	55894516	62154989	4	4	17.39	20	-2.61	1	0.845492157965303	0.133878396317281	5.33074463285635
chr15	62154989	62382754	4	4	17.39	20	-2.61	1	0.845492157965303	0.133878396317281	5.33074463285635
chr15	62382754	63579197	4	4	17.39	20	-2.61	1	0.845492157965303	0.133878396317281	5.33074463285635
chr15	63579197	65328505	4	4	17.39	20	-2.61	1	0.845492157965303	0.133878396317281	5.33074463285635
chr15	65328505	72065609	4	3	17.39	15	2.39	1	1.18811878164502	0.173009392604565	9.3036182080392
chr15	72065609	72265833	5	3	21.74	15	6.74	0.704138232215373	1.55774465672013	0.256045797027168	11.5988502241725
chr15	72265833	76464313	4	3	17.39	15	2.39	1	1.18811878164502	0.173009392604565	9.3036182080392
chr15	76464313	76809215	5	3	21.74	15	6.74	0.704138232215373	1.55774465672013	0.256045797027168	11.5988502241725
chr15	76809215	76809809	6	3	26.09	15	11.09	0.467448817987672	1.9685659708195	0.34928450945066	14.1867180820307
chr15	76809809	76814655	6	4	26.09	20	6.09	0.727906622971853	1.40054755801372	0.271745263966033	8.0778157395204
chr15	76814655	76833255	8	4	34.78	20	14.78	0.327054772885743	2.09625087650561	0.445012762275087	11.5961269852443
chr15	76833255	76836029	8	4	34.78	20	14.78	0.327054772885743	2.09625087650561	0.445012762275087	11.5961269852443
chr15	76836029	76869859	10	4	43.48	20	23.48	0.119064167821784	2.99651885946245	0.664517933612412	16.2823676197995
chr15	76869859	76898977	10	5	43.48	25	18.48	0.33634204558459	2.26282352576462	0.531655821533624	10.8060068231959
chr15	76898977	76902187	9	5	39.13	25	14.13	0.352818222683555	1.89930618542063	0.43828080963143	9.12766889164287
chr15	76902187	76902398	9	4	39.13	20	19.13	0.202547758843845	2.51544637109367	0.548007235395629	13.7608385112849
chr15	76902398	76902665	7	4	30.43	20	10.43	0.501162142115063	1.72750700542834	0.353469679028472	9.71939638654721
chr15	76902665	76908219	7	4	30.43	20	10.43	0.501162142115063	1.72750700542834	0.353469679028472	9.71939638654721
chr15	76908219	76940835	5	4	21.74	20	1.74	1	1.10839748860287	0.198754402048815	6.62367484517234
chr15	76940835	77450319	5	3	21.74	15	6.74	0.704138232215373	1.55774465672013	0.256045797027168	11.5988502241725
chr15	77450319	77686487	5	2	21.74	10	11.74	0.420459007810114	2.44930803446938	0.344176695262891	28.9176948427999
chr15	77686487	77801627	5	3	21.74	15	6.74	0.704138232215373	1.55774465672013	0.256045797027168	11.5988502241725
chr15	77801627	78256020	5	2	21.74	10	11.74	0.420459007810114	2.44930803446938	0.344176695262891	28.9176948427999
chr15	78256020	78656270	5	1	21.74	5	16.74	0.191796575517506	5.10134968472656	0.499861141258843	262.114232602451
chr15	78656270	79370048	5	1	21.74	5	16.74	0.191796575517506	5.10134968472656	0.499861141258843	262.114232602451
chr15	79370048	79774300	5	1	21.74	5	16.74	0.191796575517506	5.10134968472656	0.499861141258843	262.114232602451
chr15	79774300	79863135	5	1	21.74	5	16.74	0.191796575517506	5.10134968472656	0.499861141258843	262.114232602451
chr15	79863135	80293726	5	1	21.74	5	16.74	0.191796575517506	5.10134968472656	0.499861141258843	262.114232602451
chr15	80293726	80689082	5	2	21.74	10	11.74	0.420459007810114	2.44930803446938	0.344176695262891	28.9176948427999
chr15	80689082	83198862	4	2	17.39	10	7.39	0.668833718748637	1.86752836592144	0.233752379308155	23.0430753395911
chr15	83198862	83220127	5	2	21.74	10	11.74	0.420459007810114	2.44930803446938	0.344176695262891	28.9176948427999
chr15	83220127	84545414	6	2	26.09	10	16.09	0.250251473166958	3.09588469819547	0.467947548626742	35.4758565428157
chr15	84545414	85698627	6	1	26.09	5	21.09	0.100331602600463	6.4522844409231	0.676085288181629	323.759342003101
chr15	85698627	87281648	5	1	21.74	5	16.74	0.191796575517506	5.10134968472656	0.499861141258843	262.114232602451
chr15	87281648	90038117	4	1	17.39	5	12.39	0.350808956594549	3.88611189709473	0.342237278313382	206.917573717954
chr15	90038117	92984205	4	2	17.39	10	7.39	0.668833718748637	1.86752836592144	0.233752379308155	23.0430753395911
chr15	92984205	92987321	4	2	17.39	10	7.39	0.668833718748637	1.86752836592144	0.233752379308155	23.0430753395911
chr15	92987321	94243222	4	1	17.39	5	12.39	0.350808956594549	3.88611189709473	0.342237278313382	206.917573717954
chr15	94243222	94870907	4	2	17.39	10	7.39	0.668833718748637	1.86752836592144	0.233752379308155	23.0430753395911
chr15	94870907	102531392	4	2	17.39	10	7.39	0.668833718748637	1.86752836592144	0.233752379308155	23.0430753395911
chr17	0	822074	6	6	26.09	30	-3.91	1	0.827274122278739	0.175869628287066	3.87581735060944
chr17	822074	4545859	6	5	26.09	25	1.09	1	1.05744522380795	0.216861803076709	5.36718046511847
chr17	4545859	9741162	6	6	26.09	30	-3.91	1	0.827274122278739	0.175869628287066	3.87581735060944
chr17	9741162	10164703	6	6	26.09	30	-3.91	1	0.827274122278739	0.175869628287066	3.87581735060944
chr17	10164703	10193301	6	5	26.09	25	1.09	1	1.05744522380795	0.216861803076709	5.36718046511847
chr17	10193301	11212340	5	5	21.74	25	-3.26	1	0.836890369403644	0.158379764412864	4.40995357826738
chr17	11212340	13675723	5	5	21.74	25	-3.26	1	0.836890369403644	0.158379764412864	4.40995357826738
chr17	13675723	15340495	6	5	26.09	25	1.09	1	1.05744522380795	0.216861803076709	5.36718046511847
chr17	15340495	15341714	7	5	30.43	25	5.43	0.744912459036112	1.30424444877998	0.282346780576134	6.452427815901
chr17	15341714	15940261	7	5	30.43	25	5.43	0.744912459036112	1.30424444877998	0.282346780576134	6.452427815901
chr17	15940261	16162020	7	6	30.43	30	0.43	1	1.02034806808899	0.229075203907194	4.65581518302837
chr17	16162020	17471894	7	5	30.43	25	5.43	0.744912459036112	1.30424444877998	0.282346780576134	6.452427815901
chr17	17471894	17663272	7	6	30.43	30	0.43	1	1.02034806808899	0.229075203907194	4.65581518302837
chr17	17663272	18283370	7	6	30.43	30	0.43	1	1.02034806808899	0.229075203907194	4.65581518302837
chr17	18283370	18315472	7	6	30.43	30	0.43	1	1.02034806808899	0.229075203907194	4.65581518302837
chr17	18315472	18467209	8	6	34.78	30	4.78	1	1.23813581206076	0.28871852384684	5.54861478127389
chr17	18467209	18538979	8	6	34.78	30	4.78	1	1.23813581206076	0.28871852384684	5.54861478127389
chr17	18538979	18667930	7	6	30.43	30	0.43	1	1.02034806808899	0.229075203907194	4.65581518302837
chr17	18667930	20167858	7	5	30.43	25	5.43	0.744912459036112	1.30424444877998	0.282346780576134	6.452427815901
chr17	20167858	21109187	6	5	26.09	25	1.09	1	1.05744522380795	0.216861803076709	5.36718046511847
chr17	21109187	21109828	5	5	21.74	25	-3.26	1	0.836890369403644	0.158379764412864	4.40995357826738
chr17	21109828	21521630	4	5	17.39	25	-7.61	0.710900786907594	0.638439751305996	0.106457893614869	3.5574965837102
chr17	21521630	21708724	4	4	17.39	20	-2.61	1	0.845492157965303	0.133878396317281	5.33074463285635
chr17	21708724	22235650	4	3	17.39	15	2.39	1	1.18811878164502	0.173009392604565	9.3036182080392
chr17	22235650	25270399	0	0	0	0	0	1	0	0	Inf
chr17	25270399	26564933	1	0	4.35	0	4.35	1	Inf	0.0223118206521739	Inf
chr17	26564933	28998911	1	1	4.35	5	-0.65	1	0.866597002415816	0.0105378438580926	71.2800920562264
chr17	28998911	29505834	2	1	8.7	5	3.7	1	1.78563156003681	0.0863932078575143	112.208702451218
chr17	29505834	29892342	2	0	8.7	0	8.7	0.490586932447397	Inf	0.164020185066117	Inf
chr17	29892342	30408988	2	0	8.7	0	8.7	0.490586932447397	Inf	0.164020185066117	Inf
chr17	30408988	30793112	1	0	4.35	0	4.35	1	Inf	0.0223118206521739	Inf
chr17	30793112	30951104	2	0	8.7	0	8.7	0.490586932447397	Inf	0.164020185066117	Inf
chr17	30951104	31128995	2	0	8.7	0	8.7	0.490586932447397	Inf	0.164020185066117	Inf
chr17	31128995	31366036	2	0	8.7	0	8.7	0.490586932447397	Inf	0.164020185066117	Inf
chr17	31366036	31504636	1	0	4.35	0	4.35	1	Inf	0.0223118206521739	Inf
chr17	31504636	32296261	0	0	0	0	0	1	0	0	Inf
chr17	32296261	34506608	1	0	4.35	0	4.35	1	Inf	0.0223118206521739	Inf
chr17	34506608	35055749	1	1	4.35	5	-0.65	1	0.866597002415816	0.0105378438580926	71.2800920562264
chr17	35055749	35145250	1	1	4.35	5	-0.65	1	0.866597002415816	0.0105378438580926	71.2800920562264
chr17	35145250	39806993	1	1	4.35	5	-0.65	1	0.866597002415816	0.0105378438580926	71.2800920562264
chr17	39806993	44210545	1	1	4.35	5	-0.65	1	0.866597002415816	0.0105378438580926	71.2800920562264
chr17	44210545	44379313	0	1	0	5	-5	0.465116279069767	0	0	33.9134022411323
chr17	44379313	44490960	1	1	4.35	5	-0.65	1	0.866597002415816	0.0105378438580926	71.2800920562264
chr17	44490960	49253045	2	1	8.7	5	3.7	1	1.78563156003681	0.0863932078575143	112.208702451218
chr17	49253045	49413778	1	1	4.35	5	-0.65	1	0.866597002415816	0.0105378438580926	71.2800920562264
chr17	49413778	49432427	0	1	0	5	-5	0.465116279069767	0	0	33.9134022411323
chr17	49432427	50316127	0	0	0	0	0	1	0	0	Inf
chr17	50316127	51305806	0	1	0	5	-5	0.465116279069767	0	0	33.9134022411323
chr17	51305806	54805377	0	0	0	0	0	1	0	0	Inf
chr17	54805377	54815699	0	1	0	5	-5	0.465116279069767	0	0	33.9134022411323
chr17	54815699	55446564	1	1	4.35	5	-0.65	1	0.866597002415816	0.0105378438580926	71.2800920562264
chr17	55446564	55589571	2	1	8.7	5	3.7	1	1.78563156003681	0.0863932078575143	112.208702451218
chr17	55589571	66428216	1	1	4.35	5	-0.65	1	0.866597002415816	0.0105378438580926	71.2800920562264
chr17	66428216	66811203	0	1	0	5	-5	0.465116279069767	0	0	33.9134022411323
chr17	66811203	72133653	0	0	0	0	0	1	0	0	Inf
chr17	72133653	72175426	1	0	4.35	0	4.35	1	Inf	0.0223118206521739	Inf
chr17	72175426	81195210	1	1	4.35	5	-0.65	1	0.866597002415816	0.0105378438580926	71.2800920562264
chr18	0	3030854	7	7	30.43	35	-4.57	1	0.81645263763743	0.187609375943151	3.53232393555972
chr18	3030854	3381647	8	7	34.78	35	-0.219999999999999	1	0.990695411514737	0.236477297911513	4.20901350917765
chr18	3381647	4335515	8	7	34.78	35	-0.219999999999999	1	0.990695411514737	0.236477297911513	4.20901350917765
chr18	4335515	8064375	8	7	34.78	35	-0.219999999999999	1	0.990695411514737	0.236477297911513	4.20901350917765
chr18	8064375	9000115	8	6	34.78	30	4.78	1	1.23813581206076	0.28871852384684	5.54861478127389
chr18	9000115	9804239	8	6	34.78	30	4.78	1	1.23813581206076	0.28871852384684	5.54861478127389
chr18	9804239	10803128	8	7	34.78	35	-0.219999999999999	1	0.990695411514737	0.236477297911513	4.20901350917765
chr18	10803128	10929249	9	7	39.13	35	4.13	1	1.18896687095492	0.291424391283176	4.99335658688033
chr18	10929249	12023962	8	7	34.78	35	-0.219999999999999	1	0.990695411514737	0.236477297911513	4.20901350917765
chr18	12023962	12031006	8	7	34.78	35	-0.219999999999999	1	0.990695411514737	0.236477297911513	4.20901350917765
chr18	12031006	12035888	8	7	34.78	35	-0.219999999999999	1	0.990695411514737	0.236477297911513	4.20901350917765
chr18	12035888	12038040	8	7	34.78	35	-0.219999999999999	1	0.990695411514737	0.236477297911513	4.20901350917765
chr18	12038040	12162307	8	7	34.78	35	-0.219999999999999	1	0.990695411514737	0.236477297911513	4.20901350917765
chr18	12162307	12256599	8	7	34.78	35	-0.219999999999999	1	0.990695411514737	0.236477297911513	4.20901350917765
chr18	12256599	12635178	8	7	34.78	35	-0.219999999999999	1	0.990695411514737	0.236477297911513	4.20901350917765
chr18	12635178	15402421	8	8	34.78	40	-5.22	0.761112997285792	0.804184072470031	0.194532726108249	3.29735563503997
chr18	15402421	18529341	0	0	0	0	0	1	0	0	Inf
chr18	18529341	18560354	7	4	30.43	20	10.43	0.501162142115063	1.72750700542834	0.353469679028472	9.71939638654721
chr18	18560354	19563853	8	4	34.78	20	14.78	0.327054772885743	2.09625087650561	0.445012762275087	11.5961269852443
chr18	19563853	19919292	9	4	39.13	20	19.13	0.202547758843845	2.51544637109367	0.548007235395629	13.7608385112849
chr18	19919292	20177033	10	4	43.48	20	23.48	0.119064167821784	2.99651885946245	0.664517933612412	16.2823676197995
chr18	20177033	20313550	10	5	43.48	25	18.48	0.33634204558459	2.26282352576462	0.531655821533624	10.8060068231959
chr18	20313550	20794324	10	5	43.48	25	18.48	0.33634204558459	2.26282352576462	0.531655821533624	10.8060068231959
chr18	20794324	20870564	11	5	47.83	25	22.83	0.205700715975257	2.68469211482784	0.638064676934551	12.791450698681
chr18	20870564	21075751	11	6	47.83	30	17.83	0.349475300942142	2.10089617964549	0.518169479012859	9.23599710425823
chr18	21075751	21394202	12	6	52.17	30	22.17	0.216293786095614	2.48931638320477	0.617567017510293	10.9794612436494
chr18	21394202	21495378	12	7	52.17	35	17.17	0.358554615711966	1.99245968196092	0.505850381453213	8.33864195787622
chr18	21495378	22052712	12	7	52.17	35	17.17	0.358554615711966	1.99245968196092	0.505850381453213	8.33864195787622
chr18	22052712	22101871	12	7	52.17	35	17.17	0.358554615711966	1.99245968196092	0.505850381453213	8.33864195787622
chr18	22101871	22108667	11	7	47.83	35	12.83	0.537488219744991	1.68125222569351	0.424420309594086	7.01028170470143
chr18	22108667	22186854	11	7	47.83	35	12.83	0.537488219744991	1.68125222569351	0.424420309594086	7.01028170470143
chr18	22186854	22380154	11	8	47.83	40	7.83	0.759945105272522	1.36480846485446	0.349036665141904	5.49488156222829
chr18	22380154	23055725	11	8	47.83	40	7.83	0.759945105272522	1.36480846485446	0.349036665141904	5.49488156222829
chr18	23055725	23059572	11	9	47.83	45	2.83	1	1.11741067073414	0.286966747100501	4.39954017067048
chr18	23059572	23182644	11	9	47.83	45	2.83	1	1.11741067073414	0.286966747100501	4.39954017067048
chr18	23182644	23188787	11	9	47.83	45	2.83	1	1.11741067073414	0.286966747100501	4.39954017067048
chr18	23188787	23198168	11	8	47.83	40	7.83	0.759945105272522	1.36480846485446	0.349036665141904	5.49488156222829
chr18	23198168	23286166	11	8	47.83	40	7.83	0.759945105272522	1.36480846485446	0.349036665141904	5.49488156222829
chr18	23286166	23616131	11	8	47.83	40	7.83	0.759945105272522	1.36480846485446	0.349036665141904	5.49488156222829
chr18	23616131	27008487	11	7	47.83	35	12.83	0.537488219744991	1.68125222569351	0.424420309594086	7.01028170470143
chr18	27008487	27163205	11	8	47.83	40	7.83	0.759945105272522	1.36480846485446	0.349036665141904	5.49488156222829
chr18	27163205	27296592	11	8	47.83	40	7.83	0.759945105272522	1.36480846485446	0.349036665141904	5.49488156222829
chr18	27296592	29294662	11	8	47.83	40	7.83	0.759945105272522	1.36480846485446	0.349036665141904	5.49488156222829
chr18	29294662	29819025	10	8	43.48	40	3.48	1	1.15001042819649	0.29079124634426	4.63402334751994
chr18	29819025	30304423	10	8	43.48	40	3.48	1	1.15001042819649	0.29079124634426	4.63402334751994
chr18	30304423	30377252	10	8	43.48	40	3.48	1	1.15001042819649	0.29079124634426	4.63402334751994
chr18	30377252	30383039	10	9	43.48	45	-1.52	1	0.941533916237539	0.239148756806191	3.70936047376392
chr18	30383039	30630898	10	9	43.48	45	-1.52	1	0.941533916237539	0.239148756806191	3.70936047376392
chr18	30630898	30813311	10	9	43.48	45	-1.52	1	0.941533916237539	0.239148756806191	3.70936047376392
chr18	30813311	30924521	10	9	43.48	45	-1.52	1	0.941533916237539	0.239148756806191	3.70936047376392
chr18	30924521	31047994	10	9	43.48	45	-1.52	1	0.941533916237539	0.239148756806191	3.70936047376392
chr18	31047994	33313257	10	9	43.48	45	-1.52	1	0.941533916237539	0.239148756806191	3.70936047376392
chr18	33313257	33454071	10	9	43.48	45	-1.52	1	0.941533916237539	0.239148756806191	3.70936047376392
chr18	33454071	33497421	10	9	43.48	45	-1.52	1	0.941533916237539	0.239148756806191	3.70936047376392
chr18	33497421	34954464	10	8	43.48	40	3.48	1	1.15001042819649	0.29079124634426	4.63402334751994
chr18	34954464	35009970	10	8	43.48	40	3.48	1	1.15001042819649	0.29079124634426	4.63402334751994
chr18	35009970	35054679	10	7	43.48	35	8.48	0.755583205556296	1.41672878344191	0.353562213973755	5.91456717615402
chr18	35054679	35108469	10	7	43.48	35	8.48	0.755583205556296	1.41672878344191	0.353562213973755	5.91456717615402
chr18	35108469	35503648	10	8	43.48	40	3.48	1	1.15001042819649	0.29079124634426	4.63402334751994
chr18	35503648	35594803	11	8	47.83	40	7.83	0.759945105272522	1.36480846485446	0.349036665141904	5.49488156222829
chr18	35594803	35710633	11	8	47.83	40	7.83	0.759945105272522	1.36480846485446	0.349036665141904	5.49488156222829
chr18	35710633	35716072	11	8	47.83	40	7.83	0.759945105272522	1.36480846485446	0.349036665141904	5.49488156222829
chr18	35716072	35876902	11	8	47.83	40	7.83	0.759945105272522	1.36480846485446	0.349036665141904	5.49488156222829
chr18	35876902	36851858	11	8	47.83	40	7.83	0.759945105272522	1.36480846485446	0.349036665141904	5.49488156222829
chr18	36851858	36883651	11	8	47.83	40	7.83	0.759945105272522	1.36480846485446	0.349036665141904	5.49488156222829
chr18	36883651	37056866	10	8	43.48	40	3.48	1	1.15001042819649	0.29079124634426	4.63402334751994
chr18	37056866	38202864	10	9	43.48	45	-1.52	1	0.941533916237539	0.239148756806191	3.70936047376392
chr18	38202864	38257972	10	9	43.48	45	-1.52	1	0.941533916237539	0.239148756806191	3.70936047376392
chr18	38257972	38283439	10	10	43.48	50	-6.52	0.763582300647181	0.773964562866884	0.195932570622973	3.01041135449947
chr18	38283439	38844475	10	9	43.48	45	-1.52	1	0.941533916237539	0.239148756806191	3.70936047376392
chr18	38844475	39399732	10	9	43.48	45	-1.52	1	0.941533916237539	0.239148756806191	3.70936047376392
chr18	39399732	39457510	10	9	43.48	45	-1.52	1	0.941533916237539	0.239148756806191	3.70936047376392
chr18	39457510	39812772	10	9	43.48	45	-1.52	1	0.941533916237539	0.239148756806191	3.70936047376392
chr18	39812772	39841055	10	9	43.48	45	-1.52	1	0.941533916237539	0.239148756806191	3.70936047376392
chr18	39841055	39906558	10	9	43.48	45	-1.52	1	0.941533916237539	0.239148756806191	3.70936047376392
chr18	39906558	40389384	10	9	43.48	45	-1.52	1	0.941533916237539	0.239148756806191	3.70936047376392
chr18	40389384	40472184	10	9	43.48	45	-1.52	1	0.941533916237539	0.239148756806191	3.70936047376392
chr18	40472184	40941431	10	9	43.48	45	-1.52	1	0.941533916237539	0.239148756806191	3.70936047376392
chr18	40941431	40991932	10	9	43.48	45	-1.52	1	0.941533916237539	0.239148756806191	3.70936047376392
chr18	40991932	42094574	10	9	43.48	45	-1.52	1	0.941533916237539	0.239148756806191	3.70936047376392
chr18	42094574	42095389	10	9	43.48	45	-1.52	1	0.941533916237539	0.239148756806191	3.70936047376392
chr18	42095389	43296517	10	9	43.48	45	-1.52	1	0.941533916237539	0.239148756806191	3.70936047376392
chr18	43296517	43424980	10	9	43.48	45	-1.52	1	0.941533916237539	0.239148756806191	3.70936047376392
chr18	43424980	44985893	10	9	43.48	45	-1.52	1	0.941533916237539	0.239148756806191	3.70936047376392
chr18	44985893	45037532	10	9	43.48	45	-1.52	1	0.941533916237539	0.239148756806191	3.70936047376392
chr18	45037532	45975927	10	9	43.48	45	-1.52	1	0.941533916237539	0.239148756806191	3.70936047376392
chr18	45975927	47370048	10	9	43.48	45	-1.52	1	0.941533916237539	0.239148756806191	3.70936047376392
chr18	47370048	47433786	10	9	43.48	45	-1.52	1	0.941533916237539	0.239148756806191	3.70936047376392
chr18	47433786	47744585	10	9	43.48	45	-1.52	1	0.941533916237539	0.239148756806191	3.70936047376392
chr18	47744585	47810051	11	9	47.83	45	2.83	1	1.11741067073414	0.286966747100501	4.39954017067048
chr18	47810051	48297494	11	9	47.83	45	2.83	1	1.11741067073414	0.286966747100501	4.39954017067048
chr18	48297494	48777267	12	9	52.17	45	7.17	0.762554397606516	1.32439712028479	0.341935920025835	5.239211374758
chr18	48777267	48861821	12	9	52.17	45	7.17	0.762554397606516	1.32439712028479	0.341935920025835	5.239211374758
chr18	48861821	48942629	12	9	52.17	45	7.17	0.762554397606516	1.32439712028479	0.341935920025835	5.239211374758
chr18	48942629	48968109	12	9	52.17	45	7.17	0.762554397606516	1.32439712028479	0.341935920025835	5.239211374758
chr18	48968109	49013725	12	9	52.17	45	7.17	0.762554397606516	1.32439712028479	0.341935920025835	5.239211374758
chr18	49013725	49659288	12	9	52.17	45	7.17	0.762554397606516	1.32439712028479	0.341935920025835	5.239211374758
chr18	49659288	49960537	12	9	52.17	45	7.17	0.762554397606516	1.32439712028479	0.341935920025835	5.239211374758
chr18	49960537	50036817	12	9	52.17	45	7.17	0.762554397606516	1.32439712028479	0.341935920025835	5.239211374758
chr18	50036817	51061312	12	9	52.17	45	7.17	0.762554397606516	1.32439712028479	0.341935920025835	5.239211374758
chr18	51061312	51170937	12	9	52.17	45	7.17	0.762554397606516	1.32439712028479	0.341935920025835	5.239211374758
chr18	51170937	51256326	12	9	52.17	45	7.17	0.762554397606516	1.32439712028479	0.341935920025835	5.239211374758
chr18	51256326	51368030	12	9	52.17	45	7.17	0.762554397606516	1.32439712028479	0.341935920025835	5.239211374758
chr18	51368030	51386639	12	9	52.17	45	7.17	0.762554397606516	1.32439712028479	0.341935920025835	5.239211374758
chr18	51386639	51403239	12	9	52.17	45	7.17	0.762554397606516	1.32439712028479	0.341935920025835	5.239211374758
chr18	51403239	51512613	12	9	52.17	45	7.17	0.762554397606516	1.32439712028479	0.341935920025835	5.239211374758
chr18	51512613	51518813	12	9	52.17	45	7.17	0.762554397606516	1.32439712028479	0.341935920025835	5.239211374758
chr18	51518813	51522508	12	9	52.17	45	7.17	0.762554397606516	1.32439712028479	0.341935920025835	5.239211374758
chr18	51522508	53268417	12	9	52.17	45	7.17	0.762554397606516	1.32439712028479	0.341935920025835	5.239211374758
chr18	53268417	56199489	11	9	47.83	45	2.83	1	1.11741067073414	0.286966747100501	4.39954017067048
chr18	56199489	58313350	11	9	47.83	45	2.83	1	1.11741067073414	0.286966747100501	4.39954017067048
chr18	58313350	58473606	11	9	47.83	45	2.83	1	1.11741067073414	0.286966747100501	4.39954017067048
chr18	58473606	59209378	11	9	47.83	45	2.83	1	1.11741067073414	0.286966747100501	4.39954017067048
chr18	59209378	60514338	11	9	47.83	45	2.83	1	1.11741067073414	0.286966747100501	4.39954017067048
chr18	60514338	60921666	10	9	43.48	45	-1.52	1	0.941533916237539	0.239148756806191	3.70936047376392
chr18	60921666	61182890	10	9	43.48	45	-1.52	1	0.941533916237539	0.239148756806191	3.70936047376392
chr18	61182890	61184239	11	9	47.83	45	2.83	1	1.11741067073414	0.286966747100501	4.39954017067048
chr18	61184239	61385183	11	9	47.83	45	2.83	1	1.11741067073414	0.286966747100501	4.39954017067048
chr18	61385183	61564655	12	9	52.17	45	7.17	0.762554397606516	1.32439712028479	0.341935920025835	5.239211374758
chr18	61564655	65447850	12	9	52.17	45	7.17	0.762554397606516	1.32439712028479	0.341935920025835	5.239211374758
chr18	65447850	65907291	12	9	52.17	45	7.17	0.762554397606516	1.32439712028479	0.341935920025835	5.239211374758
chr18	65907291	66003449	11	9	47.83	45	2.83	1	1.11741067073414	0.286966747100501	4.39954017067048
chr18	66003449	66124098	12	9	52.17	45	7.17	0.762554397606516	1.32439712028479	0.341935920025835	5.239211374758
chr18	66124098	66182453	11	9	47.83	45	2.83	1	1.11741067073414	0.286966747100501	4.39954017067048
chr18	66182453	67177061	12	9	52.17	45	7.17	0.762554397606516	1.32439712028479	0.341935920025835	5.239211374758
chr18	67177061	67377401	12	9	52.17	45	7.17	0.762554397606516	1.32439712028479	0.341935920025835	5.239211374758
chr18	67377401	67473763	12	9	52.17	45	7.17	0.762554397606516	1.32439712028479	0.341935920025835	5.239211374758
chr18	67473763	68050882	11	9	47.83	45	2.83	1	1.11741067073414	0.286966747100501	4.39954017067048
chr18	68050882	68052671	12	9	52.17	45	7.17	0.762554397606516	1.32439712028479	0.341935920025835	5.239211374758
chr18	68052671	68216290	11	9	47.83	45	2.83	1	1.11741067073414	0.286966747100501	4.39954017067048
chr18	68216290	68429193	12	9	52.17	45	7.17	0.762554397606516	1.32439712028479	0.341935920025835	5.239211374758
chr18	68429193	68513917	13	9	56.52	45	11.52	0.546694759066986	1.57167132739992	0.405792882502466	6.28138886093729
chr18	68513917	68521738	13	9	56.52	45	11.52	0.546694759066986	1.57167132739992	0.405792882502466	6.28138886093729
chr18	68521738	71497733	12	9	52.17	45	7.17	0.762554397606516	1.32439712028479	0.341935920025835	5.239211374758
chr18	71497733	72670721	12	9	52.17	45	7.17	0.762554397606516	1.32439712028479	0.341935920025835	5.239211374758
chr18	72670721	74072582	12	9	52.17	45	7.17	0.762554397606516	1.32439712028479	0.341935920025835	5.239211374758
chr18	74072582	75341094	13	9	56.52	45	11.52	0.546694759066986	1.57167132739992	0.405792882502466	6.28138886093729
chr18	75341094	75680015	13	9	56.52	45	11.52	0.546694759066986	1.57167132739992	0.405792882502466	6.28138886093729
chr18	75680015	75846485	12	9	52.17	45	7.17	0.762554397606516	1.32439712028479	0.341935920025835	5.239211374758
chr18	75846485	75925837	12	9	52.17	45	7.17	0.762554397606516	1.32439712028479	0.341935920025835	5.239211374758
chr18	75925837	77657062	12	9	52.17	45	7.17	0.762554397606516	1.32439712028479	0.341935920025835	5.239211374758
chr18	77657062	77803784	12	10	52.17	50	2.17	1	1.08870219032816	0.279948021339887	4.2552935653592
chr18	77803784	78077248	12	9	52.17	45	7.17	0.762554397606516	1.32439712028479	0.341935920025835	5.239211374758
chrX	0	2320376	3	3	13.04	15	-1.96	1	0.853232008874007	0.100526362449566	7.23478912351614
chrX	2320376	2641590	3	2	13.04	10	3.04	1	1.34071300326427	0.136905270433279	17.7641357108826
chrX	2641590	2643932	3	2	13.04	10	3.04	1	1.34071300326427	0.136905270433279	17.7641357108826
chrX	2643932	2665781	3	3	13.04	15	-1.96	1	0.853232008874007	0.100526362449566	7.23478912351614
chrX	2665781	2684878	4	4	17.39	20	-2.61	1	0.845492157965303	0.133878396317281	5.33074463285635
chrX	2684878	2703512	8	5	34.78	25	9.78	0.526265995352779	1.58262211772078	0.355735294003521	7.69362391150879
chrX	2703512	2703788	8	5	34.78	25	9.78	0.526265995352779	1.58262211772078	0.355735294003521	7.69362391150879
chrX	2703788	2707339	9	5	39.13	25	14.13	0.352818222683555	1.89930618542063	0.43828080963143	9.12766889164287
chrX	2707339	2711134	10	8	43.48	40	3.48	1	1.15001042819649	0.29079124634426	4.63402334751994
chrX	2711134	6816845	11	8	47.83	40	7.83	0.759945105272522	1.36480846485446	0.349036665141904	5.49488156222829
chrX	6816845	6880109	11	8	47.83	40	7.83	0.759945105272522	1.36480846485446	0.349036665141904	5.49488156222829
chrX	6880109	6994032	11	8	47.83	40	7.83	0.759945105272522	1.36480846485446	0.349036665141904	5.49488156222829
chrX	6994032	7123328	12	8	52.17	40	12.17	0.543531980480326	1.61752822246934	0.415923422605496	6.54005245889702
chrX	7123328	7352069	11	8	47.83	40	7.83	0.759945105272522	1.36480846485446	0.349036665141904	5.49488156222829
chrX	7352069	7457854	12	8	52.17	40	12.17	0.543531980480326	1.61752822246934	0.415923422605496	6.54005245889702
chrX	7457854	7480656	12	9	52.17	45	7.17	0.762554397606516	1.32439712028479	0.341935920025835	5.239211374758
chrX	7480656	7571910	11	9	47.83	45	2.83	1	1.11741067073414	0.286966747100501	4.39954017067048
chrX	7571910	8347160	11	8	47.83	40	7.83	0.759945105272522	1.36480846485446	0.349036665141904	5.49488156222829
chrX	8347160	8640776	11	9	47.83	45	2.83	1	1.11741067073414	0.286966747100501	4.39954017067048
chrX	8640776	14675741	11	8	47.83	40	7.83	0.759945105272522	1.36480846485446	0.349036665141904	5.49488156222829
chrX	14675741	14762319	12	8	52.17	40	12.17	0.543531980480326	1.61752822246934	0.415923422605496	6.54005245889702
chrX	14762319	19974559	11	8	47.83	40	7.83	0.759945105272522	1.36480846485446	0.349036665141904	5.49488156222829
chrX	19974559	20169413	12	8	52.17	40	12.17	0.543531980480326	1.61752822246934	0.415923422605496	6.54005245889702
chrX	20169413	25219934	11	8	47.83	40	7.83	0.759945105272522	1.36480846485446	0.349036665141904	5.49488156222829
chrX	25219934	29286760	11	8	47.83	40	7.83	0.759945105272522	1.36480846485446	0.349036665141904	5.49488156222829
chrX	29286760	29372239	11	8	47.83	40	7.83	0.759945105272522	1.36480846485446	0.349036665141904	5.49488156222829
chrX	29372239	29388094	11	8	47.83	40	7.83	0.759945105272522	1.36480846485446	0.349036665141904	5.49488156222829
chrX	29388094	30978956	11	8	47.83	40	7.83	0.759945105272522	1.36480846485446	0.349036665141904	5.49488156222829
chrX	30978956	31060661	11	8	47.83	40	7.83	0.759945105272522	1.36480846485446	0.349036665141904	5.49488156222829
chrX	31060661	31227550	11	8	47.83	40	7.83	0.759945105272522	1.36480846485446	0.349036665141904	5.49488156222829
chrX	31227550	37243200	10	8	43.48	40	3.48	1	1.15001042819649	0.29079124634426	4.63402334751994
chrX	37243200	37525138	10	8	43.48	40	3.48	1	1.15001042819649	0.29079124634426	4.63402334751994
chrX	37525138	38238226	10	8	43.48	40	3.48	1	1.15001042819649	0.29079124634426	4.63402334751994
chrX	38238226	39297556	10	8	43.48	40	3.48	1	1.15001042819649	0.29079124634426	4.63402334751994
chrX	39297556	44063426	10	8	43.48	40	3.48	1	1.15001042819649	0.29079124634426	4.63402334751994
chrX	44063426	44573310	10	7	43.48	35	8.48	0.755583205556296	1.41672878344191	0.353562213973755	5.91456717615402
chrX	44573310	44703951	10	7	43.48	35	8.48	0.755583205556296	1.41672878344191	0.353562213973755	5.91456717615402
chrX	44703951	51016635	10	7	43.48	35	8.48	0.755583205556296	1.41672878344191	0.353562213973755	5.91456717615402
chrX	51016635	51064945	11	7	47.83	35	12.83	0.537488219744991	1.68125222569351	0.424420309594086	7.01028170470143
chrX	51064945	51153899	11	7	47.83	35	12.83	0.537488219744991	1.68125222569351	0.424420309594086	7.01028170470143
chrX	51153899	51188625	10	7	43.48	35	8.48	0.755583205556296	1.41672878344191	0.353562213973755	5.91456717615402
chrX	51188625	51348001	10	7	43.48	35	8.48	0.755583205556296	1.41672878344191	0.353562213973755	5.91456717615402
chrX	51348001	51487310	11	7	47.83	35	12.83	0.537488219744991	1.68125222569351	0.424420309594086	7.01028170470143
chrX	51487310	55463636	10	7	43.48	35	8.48	0.755583205556296	1.41672878344191	0.353562213973755	5.91456717615402
chrX	55463636	56927967	9	7	39.13	35	4.13	1	1.18896687095492	0.291424391283176	4.99335658688033
chrX	56927967	56996499	9	7	39.13	35	4.13	1	1.18896687095492	0.291424391283176	4.99335658688033
chrX	56996499	58081751	9	7	39.13	35	4.13	1	1.18896687095492	0.291424391283176	4.99335658688033
chrX	58081751	58254025	9	7	39.13	35	4.13	1	1.18896687095492	0.291424391283176	4.99335658688033
chrX	58254025	58460172	9	6	39.13	30	9.13	0.749168647150081	1.48589527839381	0.355807444547259	6.58368086674263
chrX	58460172	58465181	9	6	39.13	30	9.13	0.749168647150081	1.48589527839381	0.355807444547259	6.58368086674263
chrX	58465181	58472057	9	5	39.13	25	14.13	0.352818222683555	1.89930618542063	0.43828080963143	9.12766889164287
chrX	58472057	58473436	8	5	34.78	25	9.78	0.526265995352779	1.58262211772078	0.355735294003521	7.69362391150879
chrX	58473436	58473610	7	5	30.43	25	5.43	0.744912459036112	1.30424444877998	0.282346780576134	6.452427815901
chrX	58473610	59357188	7	4	30.43	20	10.43	0.501162142115063	1.72750700542834	0.353469679028472	9.71939638654721
chrX	59357188	61728817	0	0	0	0	0	1	0	0	Inf
chrX	61728817	62254340	11	7	47.83	35	12.83	0.537488219744991	1.68125222569351	0.424420309594086	7.01028170470143
chrX	62254340	62255204	10	7	43.48	35	8.48	0.755583205556296	1.41672878344191	0.353562213973755	5.91456717615402
chrX	62255204	63329956	9	7	39.13	35	4.13	1	1.18896687095492	0.291424391283176	4.99335658688033
chrX	63329956	63479171	9	7	39.13	35	4.13	1	1.18896687095492	0.291424391283176	4.99335658688033
chrX	63479171	65085277	9	7	39.13	35	4.13	1	1.18896687095492	0.291424391283176	4.99335658688033
chrX	65085277	69410930	9	8	39.13	40	-0.869999999999997	1	0.965084432887667	0.239682870499008	3.91168674061098
chrX	69410930	73806665	9	9	39.13	45	-5.87	0.76310372230841	0.790157196660434	0.197199529054295	3.13038872691604
chrX	73806665	73895960	9	9	39.13	45	-5.87	0.76310372230841	0.790157196660434	0.197199529054295	3.13038872691604
chrX	73895960	74138910	10	9	43.48	45	-1.52	1	0.941533916237539	0.239148756806191	3.70936047376392
chrX	74138910	74802627	9	9	39.13	45	-5.87	0.76310372230841	0.790157196660434	0.197199529054295	3.13038872691604
chrX	74802627	74892403	9	9	39.13	45	-5.87	0.76310372230841	0.790157196660434	0.197199529054295	3.13038872691604
chrX	74892403	75237216	9	9	39.13	45	-5.87	0.76310372230841	0.790157196660434	0.197199529054295	3.13038872691604
chrX	75237216	75385502	9	10	39.13	50	-10.87	0.547169175854985	0.649578827515288	0.161628157222878	2.54042723111903
chrX	75385502	76289236	9	9	39.13	45	-5.87	0.76310372230841	0.790157196660434	0.197199529054295	3.13038872691604
chrX	76289236	76827661	10	9	43.48	45	-1.52	1	0.941533916237539	0.239148756806191	3.70936047376392
chrX	76827661	77274454	10	9	43.48	45	-1.52	1	0.941533916237539	0.239148756806191	3.70936047376392
chrX	77274454	77690392	10	9	43.48	45	-1.52	1	0.941533916237539	0.239148756806191	3.70936047376392
chrX	77690392	77991313	10	10	43.48	50	-6.52	0.763582300647181	0.773964562866884	0.195932570622973	3.01041135449947
chrX	77991313	78591377	10	9	43.48	45	-1.52	1	0.941533916237539	0.239148756806191	3.70936047376392
chrX	78591377	79164475	10	9	43.48	45	-1.52	1	0.941533916237539	0.239148756806191	3.70936047376392
chrX	79164475	80179948	10	9	43.48	45	-1.52	1	0.941533916237539	0.239148756806191	3.70936047376392
chrX	80179948	80609893	9	9	39.13	45	-5.87	0.76310372230841	0.790157196660434	0.197199529054295	3.13038872691604
chrX	80609893	80688036	9	9	39.13	45	-5.87	0.76310372230841	0.790157196660434	0.197199529054295	3.13038872691604
chrX	80688036	81050351	9	9	39.13	45	-5.87	0.76310372230841	0.790157196660434	0.197199529054295	3.13038872691604
chrX	81050351	81128614	10	9	43.48	45	-1.52	1	0.941533916237539	0.239148756806191	3.70936047376392
chrX	81128614	81156448	11	9	47.83	45	2.83	1	1.11741067073414	0.286966747100501	4.39954017067048
chrX	81156448	81759876	10	9	43.48	45	-1.52	1	0.941533916237539	0.239148756806191	3.70936047376392
chrX	81759876	81879597	11	9	47.83	45	2.83	1	1.11741067073414	0.286966747100501	4.39954017067048
chrX	81879597	81995641	11	10	47.83	50	-2.17	1	0.918524835243122	0.235001412861532	3.57209168764187
chrX	81995641	82149015	11	9	47.83	45	2.83	1	1.11741067073414	0.286966747100501	4.39954017067048
chrX	82149015	82535763	10	9	43.48	45	-1.52	1	0.941533916237539	0.239148756806191	3.70936047376392
chrX	82535763	82591321	10	10	43.48	50	-6.52	0.763582300647181	0.773964562866884	0.195932570622973	3.01041135449947
chrX	82591321	82594836	11	10	47.83	50	-2.17	1	0.918524835243122	0.235001412861532	3.57209168764187
chrX	82594836	82778074	10	10	43.48	50	-6.52	0.763582300647181	0.773964562866884	0.195932570622973	3.01041135449947
chrX	82778074	82845329	10	9	43.48	45	-1.52	1	0.941533916237539	0.239148756806191	3.70936047376392
chrX	82845329	84104411	9	9	39.13	45	-5.87	0.76310372230841	0.790157196660434	0.197199529054295	3.13038872691604
chrX	84104411	85295248	9	9	39.13	45	-5.87	0.76310372230841	0.790157196660434	0.197199529054295	3.13038872691604
chrX	85295248	86102148	10	9	43.48	45	-1.52	1	0.941533916237539	0.239148756806191	3.70936047376392
chrX	86102148	86964308	10	9	43.48	45	-1.52	1	0.941533916237539	0.239148756806191	3.70936047376392
chrX	86964308	88434235	9	9	39.13	45	-5.87	0.76310372230841	0.790157196660434	0.197199529054295	3.13038872691604
chrX	88434235	88440126	9	9	39.13	45	-5.87	0.76310372230841	0.790157196660434	0.197199529054295	3.13038872691604
chrX	88440126	88450495	9	9	39.13	45	-5.87	0.76310372230841	0.790157196660434	0.197199529054295	3.13038872691604
chrX	88450495	88583243	9	9	39.13	45	-5.87	0.76310372230841	0.790157196660434	0.197199529054295	3.13038872691604
chrX	88583243	89366013	8	9	34.78	45	-10.22	0.545008736497105	0.658452995624075	0.160092419089372	2.63869787541333
chrX	89366013	89372903	8	9	34.78	45	-10.22	0.545008736497105	0.658452995624075	0.160092419089372	2.63869787541333
chrX	89372903	89526585	8	8	34.78	40	-5.22	0.761112997285792	0.804184072470031	0.194532726108249	3.29735563503997
chrX	89526585	89528851	8	9	34.78	45	-10.22	0.545008736497105	0.658452995624075	0.160092419089372	2.63869787541333
chrX	89528851	89627952	8	9	34.78	45	-10.22	0.545008736497105	0.658452995624075	0.160092419089372	2.63869787541333
chrX	89627952	89628374	8	6	34.78	30	4.78	1	1.23813581206076	0.28871852384684	5.54861478127389
chrX	89628374	89818335	8	6	34.78	30	4.78	1	1.23813581206076	0.28871852384684	5.54861478127389
chrX	89818335	89827382	9	6	39.13	30	9.13	0.749168647150081	1.48589527839381	0.355807444547259	6.58368086674263
chrX	89827382	89857702	9	6	39.13	30	9.13	0.749168647150081	1.48589527839381	0.355807444547259	6.58368086674263
chrX	89857702	89879380	9	7	39.13	35	4.13	1	1.18896687095492	0.291424391283176	4.99335658688033
chrX	89879380	90340090	9	8	39.13	40	-0.869999999999997	1	0.965084432887667	0.239682870499008	3.91168674061098
chrX	90340090	90395771	10	8	43.48	40	3.48	1	1.15001042819649	0.29079124634426	4.63402334751994
chrX	90395771	90599071	9	8	39.13	40	-0.869999999999997	1	0.965084432887667	0.239682870499008	3.91168674061098
chrX	90599071	90693694	9	9	39.13	45	-5.87	0.76310372230841	0.790157196660434	0.197199529054295	3.13038872691604
chrX	90693694	91685135	9	8	39.13	40	-0.869999999999997	1	0.965084432887667	0.239682870499008	3.91168674061098
chrX	91685135	91814351	7	7	30.43	35	-4.57	1	0.81645263763743	0.187609375943151	3.53232393555972
chrX	91814351	91818068	8	7	34.78	35	-0.219999999999999	1	0.990695411514737	0.236477297911513	4.20901350917765
chrX	91818068	91915390	8	8	34.78	40	-5.22	0.761112997285792	0.804184072470031	0.194532726108249	3.29735563503997
chrX	91915390	92275281	9	8	39.13	40	-0.869999999999997	1	0.965084432887667	0.239682870499008	3.91168674061098
chrX	92275281	92317080	9	7	39.13	35	4.13	1	1.18896687095492	0.291424391283176	4.99335658688033
chrX	92317080	92351142	8	6	34.78	30	4.78	1	1.23813581206076	0.28871852384684	5.54861478127389
chrX	92351142	92358607	8	7	34.78	35	-0.219999999999999	1	0.990695411514737	0.236477297911513	4.20901350917765
chrX	92358607	92358914	9	8	39.13	40	-0.869999999999997	1	0.965084432887667	0.239682870499008	3.91168674061098
chrX	92358914	92361570	9	8	39.13	40	-0.869999999999997	1	0.965084432887667	0.239682870499008	3.91168674061098
chrX	92361570	94942745	10	8	43.48	40	3.48	1	1.15001042819649	0.29079124634426	4.63402334751994
chrX	94942745	95049718	10	8	43.48	40	3.48	1	1.15001042819649	0.29079124634426	4.63402334751994
chrX	95049718	95617676	10	8	43.48	40	3.48	1	1.15001042819649	0.29079124634426	4.63402334751994
chrX	95617676	96443416	10	8	43.48	40	3.48	1	1.15001042819649	0.29079124634426	4.63402334751994
chrX	96443416	96580743	10	9	43.48	45	-1.52	1	0.941533916237539	0.239148756806191	3.70936047376392
chrX	96580743	96804002	10	9	43.48	45	-1.52	1	0.941533916237539	0.239148756806191	3.70936047376392
chrX	96804002	103666183	10	8	43.48	40	3.48	1	1.15001042819649	0.29079124634426	4.63402334751994
chrX	103666183	103752323	10	9	43.48	45	-1.52	1	0.941533916237539	0.239148756806191	3.70936047376392
chrX	103752323	104277686	10	8	43.48	40	3.48	1	1.15001042819649	0.29079124634426	4.63402334751994
chrX	104277686	104371963	11	8	47.83	40	7.83	0.759945105272522	1.36480846485446	0.349036665141904	5.49488156222829
chrX	104371963	104436018	11	8	47.83	40	7.83	0.759945105272522	1.36480846485446	0.349036665141904	5.49488156222829
chrX	104436018	104454704	10	8	43.48	40	3.48	1	1.15001042819649	0.29079124634426	4.63402334751994
chrX	104454704	106282691	10	8	43.48	40	3.48	1	1.15001042819649	0.29079124634426	4.63402334751994
chrX	106282691	106466019	11	8	47.83	40	7.83	0.759945105272522	1.36480846485446	0.349036665141904	5.49488156222829
chrX	106466019	108201101	10	8	43.48	40	3.48	1	1.15001042819649	0.29079124634426	4.63402334751994
chrX	108201101	108286492	10	8	43.48	40	3.48	1	1.15001042819649	0.29079124634426	4.63402334751994
chrX	108286492	110645942	10	8	43.48	40	3.48	1	1.15001042819649	0.29079124634426	4.63402334751994
chrX	110645942	110739433	11	8	47.83	40	7.83	0.759945105272522	1.36480846485446	0.349036665141904	5.49488156222829
chrX	110739433	111708914	10	8	43.48	40	3.48	1	1.15001042819649	0.29079124634426	4.63402334751994
chrX	111708914	111785812	10	8	43.48	40	3.48	1	1.15001042819649	0.29079124634426	4.63402334751994
chrX	111785812	111796644	10	8	43.48	40	3.48	1	1.15001042819649	0.29079124634426	4.63402334751994
chrX	111796644	111976318	10	8	43.48	40	3.48	1	1.15001042819649	0.29079124634426	4.63402334751994
chrX	111976318	112118444	11	8	47.83	40	7.83	0.759945105272522	1.36480846485446	0.349036665141904	5.49488156222829
chrX	112118444	113599426	10	8	43.48	40	3.48	1	1.15001042819649	0.29079124634426	4.63402334751994
chrX	113599426	113746972	11	8	47.83	40	7.83	0.759945105272522	1.36480846485446	0.349036665141904	5.49488156222829
chrX	113746972	114644104	10	8	43.48	40	3.48	1	1.15001042819649	0.29079124634426	4.63402334751994
chrX	114644104	115639292	11	8	47.83	40	7.83	0.759945105272522	1.36480846485446	0.349036665141904	5.49488156222829
chrX	115639292	115767752	12	8	52.17	40	12.17	0.543531980480326	1.61752822246934	0.415923422605496	6.54005245889702
chrX	115767752	116317095	11	8	47.83	40	7.83	0.759945105272522	1.36480846485446	0.349036665141904	5.49488156222829
chrX	116317095	116415839	12	8	52.17	40	12.17	0.543531980480326	1.61752822246934	0.415923422605496	6.54005245889702
chrX	116415839	116778230	11	8	47.83	40	7.83	0.759945105272522	1.36480846485446	0.349036665141904	5.49488156222829
chrX	116778230	116851008	12	8	52.17	40	12.17	0.543531980480326	1.61752822246934	0.415923422605496	6.54005245889702
chrX	116851008	117377812	11	8	47.83	40	7.83	0.759945105272522	1.36480846485446	0.349036665141904	5.49488156222829
chrX	117377812	119867415	11	8	47.83	40	7.83	0.759945105272522	1.36480846485446	0.349036665141904	5.49488156222829
chrX	119867415	119921831	11	8	47.83	40	7.83	0.759945105272522	1.36480846485446	0.349036665141904	5.49488156222829
chrX	119921831	123687447	11	8	47.83	40	7.83	0.759945105272522	1.36480846485446	0.349036665141904	5.49488156222829
chrX	123687447	123735328	11	8	47.83	40	7.83	0.759945105272522	1.36480846485446	0.349036665141904	5.49488156222829
chrX	123735328	125836449	11	8	47.83	40	7.83	0.759945105272522	1.36480846485446	0.349036665141904	5.49488156222829
chrX	125836449	125950056	11	9	47.83	45	2.83	1	1.11741067073414	0.286966747100501	4.39954017067048
chrX	125950056	125988115	12	9	52.17	45	7.17	0.762554397606516	1.32439712028479	0.341935920025835	5.239211374758
chrX	125988115	126053406	12	8	52.17	40	12.17	0.543531980480326	1.61752822246934	0.415923422605496	6.54005245889702
chrX	126053406	126638518	11	8	47.83	40	7.83	0.759945105272522	1.36480846485446	0.349036665141904	5.49488156222829
chrX	126638518	126782855	11	8	47.83	40	7.83	0.759945105272522	1.36480846485446	0.349036665141904	5.49488156222829
chrX	126782855	127557530	11	8	47.83	40	7.83	0.759945105272522	1.36480846485446	0.349036665141904	5.49488156222829
chrX	127557530	130906863	11	8	47.83	40	7.83	0.759945105272522	1.36480846485446	0.349036665141904	5.49488156222829
chrX	130906863	130962922	10	8	43.48	40	3.48	1	1.15001042819649	0.29079124634426	4.63402334751994
chrX	130962922	131111880	11	8	47.83	40	7.83	0.759945105272522	1.36480846485446	0.349036665141904	5.49488156222829
chrX	131111880	131254644	10	8	43.48	40	3.48	1	1.15001042819649	0.29079124634426	4.63402334751994
chrX	131254644	131362648	10	8	43.48	40	3.48	1	1.15001042819649	0.29079124634426	4.63402334751994
chrX	131362648	131834148	10	8	43.48	40	3.48	1	1.15001042819649	0.29079124634426	4.63402334751994
chrX	131834148	132024731	10	8	43.48	40	3.48	1	1.15001042819649	0.29079124634426	4.63402334751994
chrX	132024731	132047317	10	8	43.48	40	3.48	1	1.15001042819649	0.29079124634426	4.63402334751994
chrX	132047317	132121690	10	8	43.48	40	3.48	1	1.15001042819649	0.29079124634426	4.63402334751994
chrX	132121690	132130281	10	8	43.48	40	3.48	1	1.15001042819649	0.29079124634426	4.63402334751994
chrX	132130281	134238488	10	8	43.48	40	3.48	1	1.15001042819649	0.29079124634426	4.63402334751994
chrX	134238488	135202440	11	8	47.83	40	7.83	0.759945105272522	1.36480846485446	0.349036665141904	5.49488156222829
chrX	135202440	135364781	11	9	47.83	45	2.83	1	1.11741067073414	0.286966747100501	4.39954017067048
chrX	135364781	135596909	11	8	47.83	40	7.83	0.759945105272522	1.36480846485446	0.349036665141904	5.49488156222829
chrX	135596909	136154386	10	8	43.48	40	3.48	1	1.15001042819649	0.29079124634426	4.63402334751994
chrX	136154386	136811036	10	8	43.48	40	3.48	1	1.15001042819649	0.29079124634426	4.63402334751994
chrX	136811036	136966169	11	8	47.83	40	7.83	0.759945105272522	1.36480846485446	0.349036665141904	5.49488156222829
chrX	136966169	145066906	10	8	43.48	40	3.48	1	1.15001042819649	0.29079124634426	4.63402334751994
chrX	145066906	145132475	10	8	43.48	40	3.48	1	1.15001042819649	0.29079124634426	4.63402334751994
chrX	145132475	147537788	10	8	43.48	40	3.48	1	1.15001042819649	0.29079124634426	4.63402334751994
chrX	147537788	147660574	10	9	43.48	45	-1.52	1	0.941533916237539	0.239148756806191	3.70936047376392
chrX	147660574	147758428	10	8	43.48	40	3.48	1	1.15001042819649	0.29079124634426	4.63402334751994
chrX	147758428	147837366	10	8	43.48	40	3.48	1	1.15001042819649	0.29079124634426	4.63402334751994
chrX	147837366	148513000	10	8	43.48	40	3.48	1	1.15001042819649	0.29079124634426	4.63402334751994
chrX	148513000	149616116	10	8	43.48	40	3.48	1	1.15001042819649	0.29079124634426	4.63402334751994
chrX	149616116	149649561	10	9	43.48	45	-1.52	1	0.941533916237539	0.239148756806191	3.70936047376392
chrX	149649561	149692266	11	9	47.83	45	2.83	1	1.11741067073414	0.286966747100501	4.39954017067048
chrX	149692266	149788963	11	8	47.83	40	7.83	0.759945105272522	1.36480846485446	0.349036665141904	5.49488156222829
chrX	149788963	152531998	10	8	43.48	40	3.48	1	1.15001042819649	0.29079124634426	4.63402334751994
chrX	152531998	152583882	10	8	43.48	40	3.48	1	1.15001042819649	0.29079124634426	4.63402334751994
chrX	152583882	152722780	10	8	43.48	40	3.48	1	1.15001042819649	0.29079124634426	4.63402334751994
chrX	152722780	153231181	10	8	43.48	40	3.48	1	1.15001042819649	0.29079124634426	4.63402334751994
chrX	153231181	153346661	10	8	43.48	40	3.48	1	1.15001042819649	0.29079124634426	4.63402334751994
chrX	153346661	154314060	10	8	43.48	40	3.48	1	1.15001042819649	0.29079124634426	4.63402334751994
chrX	154314060	154433901	10	8	43.48	40	3.48	1	1.15001042819649	0.29079124634426	4.63402334751994
chrX	154433901	154505450	10	8	43.48	40	3.48	1	1.15001042819649	0.29079124634426	4.63402334751994
chrX	154505450	154752148	10	8	43.48	40	3.48	1	1.15001042819649	0.29079124634426	4.63402334751994
chrX	154752148	155270560	10	8	43.48	40	3.48	1	1.15001042819649	0.29079124634426	4.63402334751994
chr9	0	370221	1	0	4.35	0	4.35	1	Inf	0.0223118206521739	Inf
chr9	370221	404114	2	0	8.7	0	8.7	0.490586932447397	Inf	0.164020185066117	Inf
chr9	404114	849674	1	0	4.35	0	4.35	1	Inf	0.0223118206521739	Inf
chr9	849674	983278	1	1	4.35	5	-0.65	1	0.866597002415816	0.0105378438580926	71.2800920562264
chr9	983278	1714420	1	0	4.35	0	4.35	1	Inf	0.0223118206521739	Inf
chr9	1714420	1760556	1	0	4.35	0	4.35	1	Inf	0.0223118206521739	Inf
chr9	1760556	6638052	1	0	4.35	0	4.35	1	Inf	0.0223118206521739	Inf
chr9	6638052	6919109	2	0	8.7	0	8.7	0.490586932447397	Inf	0.164020185066117	Inf
chr9	6919109	8208912	1	0	4.35	0	4.35	1	Inf	0.0223118206521739	Inf
chr9	8208912	8291473	1	0	4.35	0	4.35	1	Inf	0.0223118206521739	Inf
chr9	8291473	17222079	1	0	4.35	0	4.35	1	Inf	0.0223118206521739	Inf
chr9	17222079	17321296	1	1	4.35	5	-0.65	1	0.866597002415816	0.0105378438580926	71.2800920562264
chr9	17321296	25256535	1	0	4.35	0	4.35	1	Inf	0.0223118206521739	Inf
chr9	25256535	25351554	1	1	4.35	5	-0.65	1	0.866597002415816	0.0105378438580926	71.2800920562264
chr9	25351554	27956521	1	0	4.35	0	4.35	1	Inf	0.0223118206521739	Inf
chr9	27956521	30041225	1	1	4.35	5	-0.65	1	0.866597002415816	0.0105378438580926	71.2800920562264
chr9	30041225	30500776	2	1	8.7	5	3.7	1	1.78563156003681	0.0863932078575143	112.208702451218
chr9	30500776	30592075	2	0	8.7	0	8.7	0.490586932447397	Inf	0.164020185066117	Inf
chr9	30592075	31118337	2	1	8.7	5	3.7	1	1.78563156003681	0.0863932078575143	112.208702451218
chr9	31118337	31233311	2	1	8.7	5	3.7	1	1.78563156003681	0.0863932078575143	112.208702451218
chr9	31233311	31366470	2	0	8.7	0	8.7	0.490586932447397	Inf	0.164020185066117	Inf
chr9	31366470	31445701	2	1	8.7	5	3.7	1	1.78563156003681	0.0863932078575143	112.208702451218
chr9	31445701	37683246	2	0	8.7	0	8.7	0.490586932447397	Inf	0.164020185066117	Inf
chr9	37683246	43251819	2	0	8.7	0	8.7	0.490586932447397	Inf	0.164020185066117	Inf
chr9	43251819	43457478	2	1	8.7	5	3.7	1	1.78563156003681	0.0863932078575143	112.208702451218
chr9	43457478	43569076	3	1	13.04	5	8.04	0.61048537395673	2.7867131780195	0.203045667762975	157.208629821264
chr9	43569076	43785628	2	1	8.7	5	3.7	1	1.78563156003681	0.0863932078575143	112.208702451218
chr9	43785628	43812373	2	0	8.7	0	8.7	0.490586932447397	Inf	0.164020185066117	Inf
chr9	43812373	46904088	1	0	4.35	0	4.35	1	Inf	0.0223118206521739	Inf
chr9	46904088	65596318	0	0	0	0	0	1	0	0	Inf
chr9	65596318	75148817	1	0	4.35	0	4.35	1	Inf	0.0223118206521739	Inf
chr9	75148817	75286510	1	1	4.35	5	-0.65	1	0.866597002415816	0.0105378438580926	71.2800920562264
chr9	75286510	75659394	1	1	4.35	5	-0.65	1	0.866597002415816	0.0105378438580926	71.2800920562264
chr9	75659394	105763030	1	0	4.35	0	4.35	1	Inf	0.0223118206521739	Inf
chr9	105763030	105833872	1	1	4.35	5	-0.65	1	0.866597002415816	0.0105378438580926	71.2800920562264
chr9	105833872	106797166	1	0	4.35	0	4.35	1	Inf	0.0223118206521739	Inf
chr9	106797166	106850468	2	0	8.7	0	8.7	0.490586932447397	Inf	0.164020185066117	Inf
chr9	106850468	107114285	1	0	4.35	0	4.35	1	Inf	0.0223118206521739	Inf
chr9	107114285	107261890	2	0	8.7	0	8.7	0.490586932447397	Inf	0.164020185066117	Inf
chr9	107261890	107615230	2	0	8.7	0	8.7	0.490586932447397	Inf	0.164020185066117	Inf
chr9	107615230	113577161	1	0	4.35	0	4.35	1	Inf	0.0223118206521739	Inf
chr9	113577161	113667009	1	1	4.35	5	-0.65	1	0.866597002415816	0.0105378438580926	71.2800920562264
chr9	113667009	136109607	1	0	4.35	0	4.35	1	Inf	0.0223118206521739	Inf
chr11	0	4166820	0	1	0	5	-5	0.465116279069767	0	0	33.9134022411323
chr11	4166820	4967313	0	0	0	0	0	1	0	0	Inf
chr11	4967313	4967386	0	1	0	5	-5	0.465116279069767	0	0	33.9134022411323
chr11	4967386	4967523	0	3	0	15	-15	0.0923750101288388	0	0	2.02825357821856
chr11	4967523	4977738	0	4	0	20	-20	0.0392593793047565	0	0	1.2240566584117
chr11	4977738	4980649	0	3	0	15	-15	0.0923750101288388	0	0	2.02825357821856
chr11	4980649	4983038	0	1	0	5	-5	0.465116279069767	0	0	33.9134022411323
chr11	4983038	5780724	0	0	0	0	0	1	0	0	Inf
chr11	5780724	5821272	0	1	0	5	-5	0.465116279069767	0	0	33.9134022411323
chr11	5821272	6468762	0	0	0	0	0	1	0	0	Inf
chr11	6468762	7360201	1	0	4.35	0	4.35	1	Inf	0.0223118206521739	Inf
chr11	7360201	18940863	0	0	0	0	0	1	0	0	Inf
chr11	18940863	18961962	1	0	4.35	0	4.35	1	Inf	0.0223118206521739	Inf
chr11	18961962	22656537	0	0	0	0	0	1	0	0	Inf
chr11	22656537	39094276	1	0	4.35	0	4.35	1	Inf	0.0223118206521739	Inf
chr11	39094276	39282460	1	1	4.35	5	-0.65	1	0.866597002415816	0.0105378438580926	71.2800920562264
chr11	39282460	43499550	1	0	4.35	0	4.35	1	Inf	0.0223118206521739	Inf
chr11	43499550	45985919	0	0	0	0	0	1	0	0	Inf
chr11	45985919	45988876	1	0	4.35	0	4.35	1	Inf	0.0223118206521739	Inf
chr11	45988876	46145244	2	0	8.7	0	8.7	0.490586932447397	Inf	0.164020185066117	Inf
chr11	46145244	46379102	2	1	8.7	5	3.7	1	1.78563156003681	0.0863932078575143	112.208702451218
chr11	46379102	47158154	1	1	4.35	5	-0.65	1	0.866597002415816	0.0105378438580926	71.2800920562264
chr11	47158154	47416698	1	1	4.35	5	-0.65	1	0.866597002415816	0.0105378438580926	71.2800920562264
chr11	47416698	47923280	1	1	4.35	5	-0.65	1	0.866597002415816	0.0105378438580926	71.2800920562264
chr11	47923280	48144326	1	0	4.35	0	4.35	1	Inf	0.0223118206521739	Inf
chr11	48144326	50282301	0	0	0	0	0	1	0	0	Inf
chr11	50282301	51564440	1	0	4.35	0	4.35	1	Inf	0.0223118206521739	Inf
chr11	51564440	54701633	0	0	0	0	0	1	0	0	Inf
chr11	54701633	55132508	1	0	4.35	0	4.35	1	Inf	0.0223118206521739	Inf
chr11	55132508	55322890	1	1	4.35	5	-0.65	1	0.866597002415816	0.0105378438580926	71.2800920562264
chr11	55322890	55381580	1	2	4.35	10	-5.65	0.589984604164979	0.417538975420899	0.00664429717256669	8.63073247145641
chr11	55381580	55463081	1	2	4.35	10	-5.65	0.589984604164979	0.417538975420899	0.00664429717256669	8.63073247145641
chr11	55463081	55629592	1	1	4.35	5	-0.65	1	0.866597002415816	0.0105378438580926	71.2800920562264
chr11	55629592	58271667	1	1	4.35	5	-0.65	1	0.866597002415816	0.0105378438580926	71.2800920562264
chr11	58271667	59824375	0	1	0	5	-5	0.465116279069767	0	0	33.9134022411323
chr11	59824375	60592837	0	1	0	5	-5	0.465116279069767	0	0	33.9134022411323
chr11	60592837	60856096	1	1	4.35	5	-0.65	1	0.866597002415816	0.0105378438580926	71.2800920562264
chr11	60856096	60965392	1	2	4.35	10	-5.65	0.589984604164979	0.417538975420899	0.00664429717256669	8.63073247145641
chr11	60965392	61519936	1	1	4.35	5	-0.65	1	0.866597002415816	0.0105378438580926	71.2800920562264
chr11	61519936	61726468	1	2	4.35	10	-5.65	0.589984604164979	0.417538975420899	0.00664429717256669	8.63073247145641
chr11	61726468	62174703	1	2	4.35	10	-5.65	0.589984604164979	0.417538975420899	0.00664429717256669	8.63073247145641
chr11	62174703	62801846	2	2	8.7	10	-1.3	1	0.860233320020961	0.0569540053158063	12.9883822183545
chr11	62801846	62916111	1	2	4.35	10	-5.65	0.589984604164979	0.417538975420899	0.00664429717256669	8.63073247145641
chr11	62916111	63071922	1	1	4.35	5	-0.65	1	0.866597002415816	0.0105378438580926	71.2800920562264
chr11	63071922	65205498	1	2	4.35	10	-5.65	0.589984604164979	0.417538975420899	0.00664429717256669	8.63073247145641
chr11	65205498	71812501	0	2	0	10	-10	0.210409745293466	0	0	4.57862720744622
chr11	71812501	76555928	1	2	4.35	10	-5.65	0.589984604164979	0.417538975420899	0.00664429717256669	8.63073247145641
chr11	76555928	76748410	2	2	8.7	10	-1.3	1	0.860233320020961	0.0569540053158063	12.9883822183545
chr11	76748410	77928067	1	2	4.35	10	-5.65	0.589984604164979	0.417538975420899	0.00664429717256669	8.63073247145641
chr11	77928067	78275846	1	1	4.35	5	-0.65	1	0.866597002415816	0.0105378438580926	71.2800920562264
chr11	78275846	80610277	0	1	0	5	-5	0.465116279069767	0	0	33.9134022411323
chr11	80610277	80722274	1	1	4.35	5	-0.65	1	0.866597002415816	0.0105378438580926	71.2800920562264
chr11	80722274	84111898	0	1	0	5	-5	0.465116279069767	0	0	33.9134022411323
chr11	84111898	84259492	0	2	0	10	-10	0.210409745293466	0	0	4.57862720744622
chr11	84259492	91355683	0	1	0	5	-5	0.465116279069767	0	0	33.9134022411323
chr11	91355683	91447357	1	1	4.35	5	-0.65	1	0.866597002415816	0.0105378438580926	71.2800920562264
chr11	91447357	99512533	0	1	0	5	-5	0.465116279069767	0	0	33.9134022411323
chr11	99512533	99513359	1	1	4.35	5	-0.65	1	0.866597002415816	0.0105378438580926	71.2800920562264
chr11	99513359	99565256	2	1	8.7	5	3.7	1	1.78563156003681	0.0863932078575143	112.208702451218
chr11	99565256	99574624	1	1	4.35	5	-0.65	1	0.866597002415816	0.0105378438580926	71.2800920562264
chr11	99574624	102948797	0	1	0	5	-5	0.465116279069767	0	0	33.9134022411323
chr11	102948797	115836708	1	1	4.35	5	-0.65	1	0.866597002415816	0.0105378438580926	71.2800920562264
chr11	115836708	116536483	2	1	8.7	5	3.7	1	1.78563156003681	0.0863932078575143	112.208702451218
chr11	116536483	117326990	2	2	8.7	10	-1.3	1	0.860233320020961	0.0569540053158063	12.9883822183545
chr11	117326990	117433852	2	3	8.7	15	-6.3	0.65043559201245	0.54751555451127	0.0412606217000432	5.36133899492759
chr11	117433852	119564995	2	2	8.7	10	-1.3	1	0.860233320020961	0.0569540053158063	12.9883822183545
chr11	119564995	119755506	2	1	8.7	5	3.7	1	1.78563156003681	0.0863932078575143	112.208702451218
chr11	119755506	120851366	1	1	4.35	5	-0.65	1	0.866597002415816	0.0105378438580926	71.2800920562264
chr11	120851366	120981301	2	1	8.7	5	3.7	1	1.78563156003681	0.0863932078575143	112.208702451218
chr11	120981301	121530137	1	1	4.35	5	-0.65	1	0.866597002415816	0.0105378438580926	71.2800920562264
chr11	121530137	121661463	1	2	4.35	10	-5.65	0.589984604164979	0.417538975420899	0.00664429717256669	8.63073247145641
chr11	121661463	122227090	1	1	4.35	5	-0.65	1	0.866597002415816	0.0105378438580926	71.2800920562264
chr11	122227090	135006516	1	2	4.35	10	-5.65	0.589984604164979	0.417538975420899	0.00664429717256669	8.63073247145641
chr14	19002112	19117985	2	1	8.7	5	3.7	1	1.78563156003681	0.0863932078575143	112.208702451218
chr14	19117985	21624156	3	1	13.04	5	8.04	0.61048537395673	2.7867131780195	0.203045667762975	157.208629821264
chr14	21624156	21786138	3	2	13.04	10	3.04	1	1.34071300326427	0.136905270433279	17.7641357108826
chr14	21786138	22079020	3	2	13.04	10	3.04	1	1.34071300326427	0.136905270433279	17.7641357108826
chr14	22079020	40013548	3	1	13.04	5	8.04	0.61048537395673	2.7867131780195	0.203045667762975	157.208629821264
chr14	40013548	40097015	4	1	17.39	5	12.39	0.350808956594549	3.88611189709473	0.342237278313382	206.917573717954
chr14	40097015	40122556	3	1	13.04	5	8.04	0.61048537395673	2.7867131780195	0.203045667762975	157.208629821264
chr14	40122556	41121394	4	1	17.39	5	12.39	0.350808956594549	3.88611189709473	0.342237278313382	206.917573717954
chr14	41121394	41284584	4	2	17.39	10	7.39	0.668833718748637	1.86752836592144	0.233752379308155	23.0430753395911
chr14	41284584	41577230	4	1	17.39	5	12.39	0.350808956594549	3.88611189709473	0.342237278313382	206.917573717954
chr14	41577230	41676792	4	2	17.39	10	7.39	0.668833718748637	1.86752836592144	0.233752379308155	23.0430753395911
chr14	41676792	45155717	4	1	17.39	5	12.39	0.350808956594549	3.88611189709473	0.342237278313382	206.917573717954
chr14	45155717	46311924	5	1	21.74	5	16.74	0.191796575517506	5.10134968472656	0.499861141258843	262.114232602451
chr14	46311924	47097344	5	1	21.74	5	16.74	0.191796575517506	5.10134968472656	0.499861141258843	262.114232602451
chr14	47097344	49987130	4	1	17.39	5	12.39	0.350808956594549	3.88611189709473	0.342237278313382	206.917573717954
chr14	49987130	64273194	3	1	13.04	5	8.04	0.61048537395673	2.7867131780195	0.203045667762975	157.208629821264
chr14	64273194	64328760	3	2	13.04	10	3.04	1	1.34071300326427	0.136905270433279	17.7641357108826
chr14	64328760	64414434	4	2	17.39	10	7.39	0.668833718748637	1.86752836592144	0.233752379308155	23.0430753395911
chr14	64414434	64456968	3	2	13.04	10	3.04	1	1.34071300326427	0.136905270433279	17.7641357108826
chr14	64456968	65033462	3	1	13.04	5	8.04	0.61048537395673	2.7867131780195	0.203045667762975	157.208629821264
chr14	65033462	65353919	3	2	13.04	10	3.04	1	1.34071300326427	0.136905270433279	17.7641357108826
chr14	65353919	65459373	3	1	13.04	5	8.04	0.61048537395673	2.7867131780195	0.203045667762975	157.208629821264
chr14	65459373	66300151	3	2	13.04	10	3.04	1	1.34071300326427	0.136905270433279	17.7641357108826
chr14	66300151	66818835	3	1	13.04	5	8.04	0.61048537395673	2.7867131780195	0.203045667762975	157.208629821264
chr14	66818835	67034061	3	1	13.04	5	8.04	0.61048537395673	2.7867131780195	0.203045667762975	157.208629821264
chr14	67034061	67097712	3	1	13.04	5	8.04	0.61048537395673	2.7867131780195	0.203045667762975	157.208629821264
chr14	67097712	67135915	4	1	17.39	5	12.39	0.350808956594549	3.88611189709473	0.342237278313382	206.917573717954
chr14	67135915	67314985	5	1	21.74	5	16.74	0.191796575517506	5.10134968472656	0.499861141258843	262.114232602451
chr14	67314985	67352509	4	1	17.39	5	12.39	0.350808956594549	3.88611189709473	0.342237278313382	206.917573717954
chr14	67352509	67874291	3	1	13.04	5	8.04	0.61048537395673	2.7867131780195	0.203045667762975	157.208629821264
chr14	67874291	73305307	3	1	13.04	5	8.04	0.61048537395673	2.7867131780195	0.203045667762975	157.208629821264
chr14	73305307	74808543	3	2	13.04	10	3.04	1	1.34071300326427	0.136905270433279	17.7641357108826
chr14	74808543	77142458	4	2	17.39	10	7.39	0.668833718748637	1.86752836592144	0.233752379308155	23.0430753395911
chr14	77142458	77332023	3	2	13.04	10	3.04	1	1.34071300326427	0.136905270433279	17.7641357108826
chr14	77332023	78502057	2	2	8.7	10	-1.3	1	0.860233320020961	0.0569540053158063	12.9883822183545
chr14	78502057	86456269	2	1	8.7	5	3.7	1	1.78563156003681	0.0863932078575143	112.208702451218
chr14	86456269	86503215	3	1	13.04	5	8.04	0.61048537395673	2.7867131780195	0.203045667762975	157.208629821264
chr14	86503215	87742094	2	1	8.7	5	3.7	1	1.78563156003681	0.0863932078575143	112.208702451218
chr14	87742094	87869064	2	1	8.7	5	3.7	1	1.78563156003681	0.0863932078575143	112.208702451218
chr14	87869064	96393873	2	1	8.7	5	3.7	1	1.78563156003681	0.0863932078575143	112.208702451218
chr14	96393873	96505061	2	1	8.7	5	3.7	1	1.78563156003681	0.0863932078575143	112.208702451218
chr14	96505061	97802279	2	1	8.7	5	3.7	1	1.78563156003681	0.0863932078575143	112.208702451218
chr14	97802279	97897423	2	1	8.7	5	3.7	1	1.78563156003681	0.0863932078575143	112.208702451218
chr14	97897423	100311327	2	1	8.7	5	3.7	1	1.78563156003681	0.0863932078575143	112.208702451218
chr14	100311327	102114698	2	2	8.7	10	-1.3	1	0.860233320020961	0.0569540053158063	12.9883822183545
chr14	102114698	106020473	3	2	13.04	10	3.04	1	1.34071300326427	0.136905270433279	17.7641357108826
chr14	106020473	106079336	2	2	8.7	10	-1.3	1	0.860233320020961	0.0569540053158063	12.9883822183545
chr14	106079336	106198682	1	2	4.35	10	-5.65	0.589984604164979	0.417538975420899	0.00664429717256669	8.63073247145641
chr14	106198682	106335773	1	1	4.35	5	-0.65	1	0.866597002415816	0.0105378438580926	71.2800920562264
chr14	106335773	106401597	0	1	0	5	-5	0.465116279069767	0	0	33.9134022411323
chr14	106401597	106604028	0	0	0	0	0	1	0	0	Inf
chr14	106604028	106765884	1	0	4.35	0	4.35	1	Inf	0.0223118206521739	Inf
chr14	106765884	106821240	1	1	4.35	5	-0.65	1	0.866597002415816	0.0105378438580926	71.2800920562264
chr14	106821240	106826014	3	1	13.04	5	8.04	0.61048537395673	2.7867131780195	0.203045667762975	157.208629821264
chr14	106826014	106827388	4	1	17.39	5	12.39	0.350808956594549	3.88611189709473	0.342237278313382	206.917573717954
chr14	106827388	106880592	5	1	21.74	5	16.74	0.191796575517506	5.10134968472656	0.499861141258843	262.114232602451
chr14	106880592	106895307	6	1	26.09	5	21.09	0.100331602600463	6.4522844409231	0.676085288181629	323.759342003101
chr14	106895307	106920590	7	1	30.43	5	25.43	0.0503583124116306	7.95956738381228	0.872785216979058	393.051873860585
chr14	106920590	106932825	6	1	26.09	5	21.09	0.100331602600463	6.4522844409231	0.676085288181629	323.759342003101
chr14	106932825	106940715	5	1	21.74	5	16.74	0.191796575517506	5.10134968472656	0.499861141258843	262.114232602451
chr14	106940715	106946201	4	1	17.39	5	12.39	0.350808956594549	3.88611189709473	0.342237278313382	206.917573717954
chr14	106946201	106980604	3	1	13.04	5	8.04	0.61048537395673	2.7867131780195	0.203045667762975	157.208629821264
chr14	106980604	107349540	2	1	8.7	5	3.7	1	1.78563156003681	0.0863932078575143	112.208702451218
chr19	0	5400954	2	1	8.7	5	3.7	1	1.78563156003681	0.0863932078575143	112.208702451218
chr19	5400954	12554044	1	1	4.35	5	-0.65	1	0.866597002415816	0.0105378438580926	71.2800920562264
chr19	12554044	12768017	1	1	4.35	5	-0.65	1	0.866597002415816	0.0105378438580926	71.2800920562264
chr19	12768017	19750455	1	1	4.35	5	-0.65	1	0.866597002415816	0.0105378438580926	71.2800920562264
chr19	19750455	20090038	0	1	0	5	-5	0.465116279069767	0	0	33.9134022411323
chr19	20090038	20580374	0	0	0	0	0	1	0	0	Inf
chr19	20580374	20581725	1	0	4.35	0	4.35	1	Inf	0.0223118206521739	Inf
chr19	20581725	20588956	2	0	8.7	0	8.7	0.490586932447397	Inf	0.164020185066117	Inf
chr19	20588956	20595435	3	0	13.04	0	13.04	0.235880398671096	Inf	0.367558670101445	Inf
chr19	20595435	20597325	3	1	13.04	5	8.04	0.61048537395673	2.7867131780195	0.203045667762975	157.208629821264
chr19	20597325	20718635	3	2	13.04	10	3.04	1	1.34071300326427	0.136905270433279	17.7641357108826
chr19	20718635	20721064	2	1	8.7	5	3.7	1	1.78563156003681	0.0863932078575143	112.208702451218
chr19	20721064	20721342	1	1	4.35	5	-0.65	1	0.866597002415816	0.0105378438580926	71.2800920562264
chr19	20721342	20722654	1	0	4.35	0	4.35	1	Inf	0.0223118206521739	Inf
chr19	20722654	22319356	0	0	0	0	0	1	0	0	Inf
chr19	22319356	23809168	1	0	4.35	0	4.35	1	Inf	0.0223118206521739	Inf
chr19	23809168	24521623	1	1	4.35	5	-0.65	1	0.866597002415816	0.0105378438580926	71.2800920562264
chr19	24521623	24596763	0	1	0	5	-5	0.465116279069767	0	0	33.9134022411323
chr19	24596763	29369081	0	0	0	0	0	1	0	0	Inf
chr19	29369081	29438393	1	0	4.35	0	4.35	1	Inf	0.0223118206521739	Inf
chr19	29438393	33030117	0	0	0	0	0	1	0	0	Inf
chr19	33030117	35835729	0	1	0	5	-5	0.465116279069767	0	0	33.9134022411323
chr19	35835729	35838596	1	1	4.35	5	-0.65	1	0.866597002415816	0.0105378438580926	71.2800920562264
chr19	35838596	35872403	2	1	8.7	5	3.7	1	1.78563156003681	0.0863932078575143	112.208702451218
chr19	35872403	35877628	1	1	4.35	5	-0.65	1	0.866597002415816	0.0105378438580926	71.2800920562264
chr19	35877628	47435978	0	1	0	5	-5	0.465116279069767	0	0	33.9134022411323
chr19	47435978	53938759	0	2	0	10	-10	0.210409745293466	0	0	4.57862720744622
chr19	53938759	54016136	1	2	4.35	10	-5.65	0.589984604164979	0.417538975420899	0.00664429717256669	8.63073247145641
chr19	54016136	56794910	0	2	0	10	-10	0.210409745293466	0	0	4.57862720744622
chr19	56794910	57739173	1	2	4.35	10	-5.65	0.589984604164979	0.417538975420899	0.00664429717256669	8.63073247145641
chr19	57739173	59128983	0	2	0	10	-10	0.210409745293466	0	0	4.57862720744622
chr16	0	4393487	0	3	0	15	-15	0.0923750101288388	0	0	2.02825357821856
chr16	4393487	4571940	0	2	0	10	-10	0.210409745293466	0	0	4.57862720744622
chr16	4571940	5196501	0	3	0	15	-15	0.0923750101288388	0	0	2.02825357821856
chr16	5196501	5455447	0	2	0	10	-10	0.210409745293466	0	0	4.57862720744622
chr16	5455447	5848172	0	1	0	5	-5	0.465116279069767	0	0	33.9134022411323
chr16	5848172	6040596	0	2	0	10	-10	0.210409745293466	0	0	4.57862720744622
chr16	6040596	6092201	0	2	0	10	-10	0.210409745293466	0	0	4.57862720744622
chr16	6092201	6146834	0	3	0	15	-15	0.0923750101288388	0	0	2.02825357821856
chr16	6146834	6154480	1	3	4.35	15	-10.65	0.323474596872215	0.265471217553456	0.00470337951078203	3.64487196742697
chr16	6154480	6190586	2	3	8.7	15	-6.3	0.65043559201245	0.54751555451127	0.0412606217000432	5.36133899492759
chr16	6190586	6253917	2	3	8.7	15	-6.3	0.65043559201245	0.54751555451127	0.0412606217000432	5.36133899492759
chr16	6253917	6332072	3	3	13.04	15	-1.96	1	0.853232008874007	0.100526362449566	7.23478912351614
chr16	6332072	6366236	3	4	13.04	20	-6.96	0.686734598816278	0.607237661460393	0.0774292477002266	4.16850956734841
chr16	6366236	6403409	3	3	13.04	15	-1.96	1	0.853232008874007	0.100526362449566	7.23478912351614
chr16	6403409	6419028	3	3	13.04	15	-1.96	1	0.853232008874007	0.100526362449566	7.23478912351614
chr16	6419028	6431928	3	3	13.04	15	-1.96	1	0.853232008874007	0.100526362449566	7.23478912351614
chr16	6431928	6461650	4	3	17.39	15	2.39	1	1.18811878164502	0.173009392604565	9.3036182080392
chr16	6461650	6550333	4	4	17.39	20	-2.61	1	0.845492157965303	0.133878396317281	5.33074463285635
chr16	6550333	6611293	4	5	17.39	25	-7.61	0.710900786907594	0.638439751305996	0.106457893614869	3.5574965837102
chr16	6611293	6627442	4	6	17.39	30	-12.61	0.472819082007965	0.499540369696203	0.0861399353833283	2.57616318308344
chr16	6627442	6634189	3	6	13.04	30	-16.96	0.263378785216562	0.358808836204513	0.0495365813541211	2.02656071997739
chr16	6634189	6647734	3	7	13.04	35	-21.96	0.14804597220933	0.287244872122071	0.0404788086565152	1.54395882031445
chr16	6647734	6674485	3	8	13.04	40	-26.96	0.0781472976594927	0.233311233997922	0.0333014072429167	1.21334722298415
chr16	6674485	6710957	3	7	13.04	35	-21.96	0.14804597220933	0.287244872122071	0.0404788086565152	1.54395882031445
chr16	6710957	6732173	3	8	13.04	40	-26.96	0.0781472976594927	0.233311233997922	0.0333014072429167	1.21334722298415
chr16	6732173	6795368	3	8	13.04	40	-26.96	0.0781472976594927	0.233311233997922	0.0333014072429167	1.21334722298415
chr16	6795368	6831575	3	8	13.04	40	-26.96	0.0781472976594927	0.233311233997922	0.0333014072429167	1.21334722298415
chr16	6831575	6864903	3	7	13.04	35	-21.96	0.14804597220933	0.287244872122071	0.0404788086565152	1.54395882031445
chr16	6864903	6870406	3	7	13.04	35	-21.96	0.14804597220933	0.287244872122071	0.0404788086565152	1.54395882031445
chr16	6870406	6876698	3	6	13.04	30	-16.96	0.263378785216562	0.358808836204513	0.0495365813541211	2.02656071997739
chr16	6876698	6957516	3	5	13.04	25	-11.96	0.439603004549119	0.458527951938255	0.0613748340888232	2.79167278671655
chr16	6957516	6957911	2	5	8.7	25	-16.3	0.222057587060423	0.294158844745719	0.024829893402484	2.09672759866973
chr16	6957911	6958309	1	5	4.35	25	-20.65	0.0814078151003846	0.142410807114948	0.00276643606624328	1.4561169154819
chr16	6958309	6978225	1	4	4.35	20	-15.65	0.166827689232681	0.188732562919304	0.00354072929990975	2.14515998081995
chr16	6978225	7024366	1	5	4.35	25	-20.65	0.0814078151003846	0.142410807114948	0.00276643606624328	1.4561169154819
chr16	7024366	7114947	1	4	4.35	20	-15.65	0.166827689232681	0.188732562919304	0.00354072929990975	2.14515998081995
chr16	7114947	7161342	1	3	4.35	15	-10.65	0.323474596872215	0.265471217553456	0.00470337951078203	3.64487196742697
chr16	7161342	7176470	1	2	4.35	10	-5.65	0.589984604164979	0.417538975420899	0.00664429717256669	8.63073247145641
chr16	7176470	7242675	1	1	4.35	5	-0.65	1	0.866597002415816	0.0105378438580926	71.2800920562264
chr16	7242675	7320645	0	1	0	5	-5	0.465116279069767	0	0	33.9134022411323
chr16	7320645	7418993	0	2	0	10	-10	0.210409745293466	0	0	4.57862720744622
chr16	7418993	7599408	0	3	0	15	-15	0.0923750101288388	0	0	2.02825357821856
chr16	7599408	7669065	0	3	0	15	-15	0.0923750101288388	0	0	2.02825357821856
chr16	7669065	7758793	0	2	0	10	-10	0.210409745293466	0	0	4.57862720744622
chr16	7758793	10293258	0	1	0	5	-5	0.465116279069767	0	0	33.9134022411323
chr16	10293258	12483964	0	2	0	10	-10	0.210409745293466	0	0	4.57862720744622
chr16	12483964	12705982	0	3	0	15	-15	0.0923750101288388	0	0	2.02825357821856
chr16	12705982	13466402	0	3	0	15	-15	0.0923750101288388	0	0	2.02825357821856
chr16	13466402	13733197	0	2	0	10	-10	0.210409745293466	0	0	4.57862720744622
chr16	13733197	13806596	1	2	4.35	10	-5.65	0.589984604164979	0.417538975420899	0.00664429717256669	8.63073247145641
chr16	13806596	13818128	0	2	0	10	-10	0.210409745293466	0	0	4.57862720744622
chr16	13818128	17411671	0	3	0	15	-15	0.0923750101288388	0	0	2.02825357821856
chr16	17411671	22577597	0	2	0	10	-10	0.210409745293466	0	0	4.57862720744622
chr16	22577597	22704191	1	2	4.35	10	-5.65	0.589984604164979	0.417538975420899	0.00664429717256669	8.63073247145641
chr16	22704191	26350431	0	2	0	10	-10	0.210409745293466	0	0	4.57862720744622
chr16	26350431	26485575	0	2	0	10	-10	0.210409745293466	0	0	4.57862720744622
chr16	26485575	27187607	0	2	0	10	-10	0.210409745293466	0	0	4.57862720744622
chr16	27187607	27462698	0	3	0	15	-15	0.0923750101288388	0	0	2.02825357821856
chr16	27462698	30167027	0	2	0	10	-10	0.210409745293466	0	0	4.57862720744622
chr16	30167027	31861967	0	1	0	5	-5	0.465116279069767	0	0	33.9134022411323
chr16	31861967	34197476	0	0	0	0	0	1	0	0	Inf
chr16	34197476	35283239	0	1	0	5	-5	0.465116279069767	0	0	33.9134022411323
chr16	35283239	46463770	0	0	0	0	0	1	0	0	Inf
chr16	46463770	48477566	0	1	0	5	-5	0.465116279069767	0	0	33.9134022411323
chr16	48477566	65253638	1	1	4.35	5	-0.65	1	0.866597002415816	0.0105378438580926	71.2800920562264
chr16	65253638	65265193	1	0	4.35	0	4.35	1	Inf	0.0223118206521739	Inf
chr16	65265193	65802166	1	1	4.35	5	-0.65	1	0.866597002415816	0.0105378438580926	71.2800920562264
chr16	65802166	66373665	1	0	4.35	0	4.35	1	Inf	0.0223118206521739	Inf
chr16	66373665	68125996	1	1	4.35	5	-0.65	1	0.866597002415816	0.0105378438580926	71.2800920562264
chr16	68125996	68330581	2	1	8.7	5	3.7	1	1.78563156003681	0.0863932078575143	112.208702451218
chr16	68330581	70737152	1	1	4.35	5	-0.65	1	0.866597002415816	0.0105378438580926	71.2800920562264
chr16	70737152	74551078	1	0	4.35	0	4.35	1	Inf	0.0223118206521739	Inf
chr16	74551078	76419052	1	1	4.35	5	-0.65	1	0.866597002415816	0.0105378438580926	71.2800920562264
chr16	76419052	76505140	2	1	8.7	5	3.7	1	1.78563156003681	0.0863932078575143	112.208702451218
chr16	76505140	77575059	1	1	4.35	5	-0.65	1	0.866597002415816	0.0105378438580926	71.2800920562264
chr16	77575059	78015878	1	1	4.35	5	-0.65	1	0.866597002415816	0.0105378438580926	71.2800920562264
chr16	78015878	78075486	1	2	4.35	10	-5.65	0.589984604164979	0.417538975420899	0.00664429717256669	8.63073247145641
chr16	78075486	78213691	1	1	4.35	5	-0.65	1	0.866597002415816	0.0105378438580926	71.2800920562264
chr16	78213691	78256944	1	2	4.35	10	-5.65	0.589984604164979	0.417538975420899	0.00664429717256669	8.63073247145641
chr16	78256944	78308954	1	3	4.35	15	-10.65	0.323474596872215	0.265471217553456	0.00470337951078203	3.64487196742697
chr16	78308954	78328141	1	2	4.35	10	-5.65	0.589984604164979	0.417538975420899	0.00664429717256669	8.63073247145641
chr16	78328141	78514337	1	1	4.35	5	-0.65	1	0.866597002415816	0.0105378438580926	71.2800920562264
chr16	78514337	80023715	0	1	0	5	-5	0.465116279069767	0	0	33.9134022411323
chr16	80023715	81264718	0	1	0	5	-5	0.465116279069767	0	0	33.9134022411323
chr16	81264718	82343157	0	0	0	0	0	1	0	0	Inf
chr16	82343157	83891552	0	1	0	5	-5	0.465116279069767	0	0	33.9134022411323
chr16	83891552	86149127	0	2	0	10	-10	0.210409745293466	0	0	4.57862720744622
chr16	86149127	90354753	0	3	0	15	-15	0.0923750101288388	0	0	2.02825357821856
chr3	0	876963	3	1	13.04	5	8.04	0.61048537395673	2.7867131780195	0.203045667762975	157.208629821264
chr3	876963	1528610	3	1	13.04	5	8.04	0.61048537395673	2.7867131780195	0.203045667762975	157.208629821264
chr3	1528610	2619714	3	1	13.04	5	8.04	0.61048537395673	2.7867131780195	0.203045667762975	157.208629821264
chr3	2619714	4713508	3	0	13.04	0	13.04	0.235880398671096	Inf	0.367558670101445	Inf
chr3	4713508	5357615	3	1	13.04	5	8.04	0.61048537395673	2.7867131780195	0.203045667762975	157.208629821264
chr3	5357615	8175197	3	0	13.04	0	13.04	0.235880398671096	Inf	0.367558670101445	Inf
chr3	8175197	8413471	3	0	13.04	0	13.04	0.235880398671096	Inf	0.367558670101445	Inf
chr3	8413471	10355865	2	0	8.7	0	8.7	0.490586932447397	Inf	0.164020185066117	Inf
chr3	10355865	10448437	2	1	8.7	5	3.7	1	1.78563156003681	0.0863932078575143	112.208702451218
chr3	10448437	14008792	2	0	8.7	0	8.7	0.490586932447397	Inf	0.164020185066117	Inf
chr3	14008792	14195632	2	1	8.7	5	3.7	1	1.78563156003681	0.0863932078575143	112.208702451218
chr3	14195632	14477738	2	1	8.7	5	3.7	1	1.78563156003681	0.0863932078575143	112.208702451218
chr3	14477738	14950602	2	0	8.7	0	8.7	0.490586932447397	Inf	0.164020185066117	Inf
chr3	14950602	15814081	3	0	13.04	0	13.04	0.235880398671096	Inf	0.367558670101445	Inf
chr3	15814081	17194712	3	1	13.04	5	8.04	0.61048537395673	2.7867131780195	0.203045667762975	157.208629821264
chr3	17194712	17235761	3	1	13.04	5	8.04	0.61048537395673	2.7867131780195	0.203045667762975	157.208629821264
chr3	17235761	17414948	3	1	13.04	5	8.04	0.61048537395673	2.7867131780195	0.203045667762975	157.208629821264
chr3	17414948	18114127	3	0	13.04	0	13.04	0.235880398671096	Inf	0.367558670101445	Inf
chr3	18114127	18814992	3	0	13.04	0	13.04	0.235880398671096	Inf	0.367558670101445	Inf
chr3	18814992	21824226	3	0	13.04	0	13.04	0.235880398671096	Inf	0.367558670101445	Inf
chr3	21824226	22181752	3	1	13.04	5	8.04	0.61048537395673	2.7867131780195	0.203045667762975	157.208629821264
chr3	22181752	22272172	3	1	13.04	5	8.04	0.61048537395673	2.7867131780195	0.203045667762975	157.208629821264
chr3	22272172	26034565	3	0	13.04	0	13.04	0.235880398671096	Inf	0.367558670101445	Inf
chr3	26034565	26156446	3	1	13.04	5	8.04	0.61048537395673	2.7867131780195	0.203045667762975	157.208629821264
chr3	26156446	34407282	3	0	13.04	0	13.04	0.235880398671096	Inf	0.367558670101445	Inf
chr3	34407282	36576023	4	0	17.39	0	17.39	0.111012073575885	Inf	0.60433867657842	Inf
chr3	36576023	37502729	3	0	13.04	0	13.04	0.235880398671096	Inf	0.367558670101445	Inf
chr3	37502729	46250687	2	0	8.7	0	8.7	0.490586932447397	Inf	0.164020185066117	Inf
chr3	46250687	46704485	3	0	13.04	0	13.04	0.235880398671096	Inf	0.367558670101445	Inf
chr3	46704485	49766686	3	1	13.04	5	8.04	0.61048537395673	2.7867131780195	0.203045667762975	157.208629821264
chr3	49766686	50220755	4	1	17.39	5	12.39	0.350808956594549	3.88611189709473	0.342237278313382	206.917573717954
chr3	50220755	50374280	4	1	17.39	5	12.39	0.350808956594549	3.88611189709473	0.342237278313382	206.917573717954
chr3	50374280	51777849	4	1	17.39	5	12.39	0.350808956594549	3.88611189709473	0.342237278313382	206.917573717954
chr3	51777849	53587858	4	1	17.39	5	12.39	0.350808956594549	3.88611189709473	0.342237278313382	206.917573717954
chr3	53587858	53617822	3	1	13.04	5	8.04	0.61048537395673	2.7867131780195	0.203045667762975	157.208629821264
chr3	53617822	53987537	3	0	13.04	0	13.04	0.235880398671096	Inf	0.367558670101445	Inf
chr3	53987537	54254187	3	0	13.04	0	13.04	0.235880398671096	Inf	0.367558670101445	Inf
chr3	54254187	54621924	4	0	17.39	0	17.39	0.111012073575885	Inf	0.60433867657842	Inf
chr3	54621924	59820563	4	0	17.39	0	17.39	0.111012073575885	Inf	0.60433867657842	Inf
chr3	59820563	59951721	4	1	17.39	5	12.39	0.350808956594549	3.88611189709473	0.342237278313382	206.917573717954
chr3	59951721	59957939	4	2	17.39	10	7.39	0.668833718748637	1.86752836592144	0.233752379308155	23.0430753395911
chr3	59957939	60008747	4	2	17.39	10	7.39	0.668833718748637	1.86752836592144	0.233752379308155	23.0430753395911
chr3	60008747	60010552	4	1	17.39	5	12.39	0.350808956594549	3.88611189709473	0.342237278313382	206.917573717954
chr3	60010552	60021531	4	0	17.39	0	17.39	0.111012073575885	Inf	0.60433867657842	Inf
chr3	60021531	60131496	4	0	17.39	0	17.39	0.111012073575885	Inf	0.60433867657842	Inf
chr3	60131496	60218123	4	0	17.39	0	17.39	0.111012073575885	Inf	0.60433867657842	Inf
chr3	60218123	60236912	4	1	17.39	5	12.39	0.350808956594549	3.88611189709473	0.342237278313382	206.917573717954
chr3	60236912	60366710	5	1	21.74	5	16.74	0.191796575517506	5.10134968472656	0.499861141258843	262.114232602451
chr3	60366710	60433987	5	2	21.74	10	11.74	0.420459007810114	2.44930803446938	0.344176695262891	28.9176948427999
chr3	60433987	60474911	5	3	21.74	15	6.74	0.704138232215373	1.55774465672013	0.256045797027168	11.5988502241725
chr3	60474911	60478710	5	4	21.74	20	1.74	1	1.10839748860287	0.198754402048815	6.62367484517234
chr3	60478710	60511167	4	4	17.39	20	-2.61	1	0.845492157965303	0.133878396317281	5.33074463285635
chr3	60511167	60567840	4	4	17.39	20	-2.61	1	0.845492157965303	0.133878396317281	5.33074463285635
chr3	60567840	60568644	4	3	17.39	15	2.39	1	1.18811878164502	0.173009392604565	9.3036182080392
chr3	60568644	60618370	4	2	17.39	10	7.39	0.668833718748637	1.86752836592144	0.233752379308155	23.0430753395911
chr3	60618370	60735735	4	1	17.39	5	12.39	0.350808956594549	3.88611189709473	0.342237278313382	206.917573717954
chr3	60735735	60838678	4	2	17.39	10	7.39	0.668833718748637	1.86752836592144	0.233752379308155	23.0430753395911
chr3	60838678	60843480	4	3	17.39	15	2.39	1	1.18811878164502	0.173009392604565	9.3036182080392
chr3	60843480	60916856	4	2	17.39	10	7.39	0.668833718748637	1.86752836592144	0.233752379308155	23.0430753395911
chr3	60916856	61273134	4	1	17.39	5	12.39	0.350808956594549	3.88611189709473	0.342237278313382	206.917573717954
chr3	61273134	67907442	4	0	17.39	0	17.39	0.111012073575885	Inf	0.60433867657842	Inf
chr3	67907442	68674192	3	0	13.04	0	13.04	0.235880398671096	Inf	0.367558670101445	Inf
chr3	68674192	68719059	4	0	17.39	0	17.39	0.111012073575885	Inf	0.60433867657842	Inf
chr3	68719059	68748772	4	1	17.39	5	12.39	0.350808956594549	3.88611189709473	0.342237278313382	206.917573717954
chr3	68748772	68770961	3	1	13.04	5	8.04	0.61048537395673	2.7867131780195	0.203045667762975	157.208629821264
chr3	68770961	69971120	3	0	13.04	0	13.04	0.235880398671096	Inf	0.367558670101445	Inf
chr3	69971120	72244379	2	0	8.7	0	8.7	0.490586932447397	Inf	0.164020185066117	Inf
chr3	72244379	72448824	3	0	13.04	0	13.04	0.235880398671096	Inf	0.367558670101445	Inf
chr3	72448824	75424139	2	0	8.7	0	8.7	0.490586932447397	Inf	0.164020185066117	Inf
chr3	75424139	75535603	2	3	8.7	15	-6.3	0.65043559201245	0.54751555451127	0.0412606217000432	5.36133899492759
chr3	75535603	75543474	2	2	8.7	10	-1.3	1	0.860233320020961	0.0569540053158063	12.9883822183545
chr3	75543474	75662751	2	1	8.7	5	3.7	1	1.78563156003681	0.0863932078575143	112.208702451218
chr3	75662751	76360887	2	0	8.7	0	8.7	0.490586932447397	Inf	0.164020185066117	Inf
chr3	76360887	77788157	2	0	8.7	0	8.7	0.490586932447397	Inf	0.164020185066117	Inf
chr3	77788157	77836965	3	0	13.04	0	13.04	0.235880398671096	Inf	0.367558670101445	Inf
chr3	77836965	77946398	4	0	17.39	0	17.39	0.111012073575885	Inf	0.60433867657842	Inf
chr3	77946398	78051625	3	0	13.04	0	13.04	0.235880398671096	Inf	0.367558670101445	Inf
chr3	78051625	79295076	2	0	8.7	0	8.7	0.490586932447397	Inf	0.164020185066117	Inf
chr3	79295076	82735961	2	0	8.7	0	8.7	0.490586932447397	Inf	0.164020185066117	Inf
chr3	82735961	84696528	2	1	8.7	5	3.7	1	1.78563156003681	0.0863932078575143	112.208702451218
chr3	84696528	85656989	2	1	8.7	5	3.7	1	1.78563156003681	0.0863932078575143	112.208702451218
chr3	85656989	85870411	1	1	4.35	5	-0.65	1	0.866597002415816	0.0105378438580926	71.2800920562264
chr3	85870411	86029635	1	0	4.35	0	4.35	1	Inf	0.0223118206521739	Inf
chr3	86029635	86313910	1	1	4.35	5	-0.65	1	0.866597002415816	0.0105378438580926	71.2800920562264
chr3	86313910	89390847	1	0	4.35	0	4.35	1	Inf	0.0223118206521739	Inf
chr3	89390847	89419651	1	1	4.35	5	-0.65	1	0.866597002415816	0.0105378438580926	71.2800920562264
chr3	89419651	91000000	1	0	4.35	0	4.35	1	Inf	0.0223118206521739	Inf
chr3	91000000	93519466	0	0	0	0	0	1	0	0	Inf
chr3	93519466	93543006	0	1	0	5	-5	0.465116279069767	0	0	33.9134022411323
chr3	93543006	94178831	1	1	4.35	5	-0.65	1	0.866597002415816	0.0105378438580926	71.2800920562264
chr3	94178831	94343000	1	1	4.35	5	-0.65	1	0.866597002415816	0.0105378438580926	71.2800920562264
chr3	94343000	94816903	1	1	4.35	5	-0.65	1	0.866597002415816	0.0105378438580926	71.2800920562264
chr3	94816903	95333680	1	0	4.35	0	4.35	1	Inf	0.0223118206521739	Inf
chr3	95333680	96335505	1	1	4.35	5	-0.65	1	0.866597002415816	0.0105378438580926	71.2800920562264
chr3	96335505	98863180	1	0	4.35	0	4.35	1	Inf	0.0223118206521739	Inf
chr3	98863180	98941121	2	0	8.7	0	8.7	0.490586932447397	Inf	0.164020185066117	Inf
chr3	98941121	98971672	2	1	8.7	5	3.7	1	1.78563156003681	0.0863932078575143	112.208702451218
chr3	98971672	99054570	2	0	8.7	0	8.7	0.490586932447397	Inf	0.164020185066117	Inf
chr3	99054570	102976494	1	0	4.35	0	4.35	1	Inf	0.0223118206521739	Inf
chr3	102976494	116202058	0	0	0	0	0	1	0	0	Inf
chr3	116202058	116968878	0	1	0	5	-5	0.465116279069767	0	0	33.9134022411323
chr3	116968878	129763279	0	0	0	0	0	1	0	0	Inf
chr3	129763279	129766450	0	2	0	10	-10	0.210409745293466	0	0	4.57862720744622
chr3	129766450	129806580	1	2	4.35	10	-5.65	0.589984604164979	0.417538975420899	0.00664429717256669	8.63073247145641
chr3	129806580	141168741	0	0	0	0	0	1	0	0	Inf
chr3	141168741	141333005	0	1	0	5	-5	0.465116279069767	0	0	33.9134022411323
chr3	141333005	143958422	0	0	0	0	0	1	0	0	Inf
chr3	143958422	144063567	1	0	4.35	0	4.35	1	Inf	0.0223118206521739	Inf
chr3	144063567	148617578	0	0	0	0	0	1	0	0	Inf
chr3	148617578	148796273	0	1	0	5	-5	0.465116279069767	0	0	33.9134022411323
chr3	148796273	172417957	0	0	0	0	0	1	0	0	Inf
chr3	172417957	172570325	1	0	4.35	0	4.35	1	Inf	0.0223118206521739	Inf
chr3	172570325	174629526	0	0	0	0	0	1	0	0	Inf
chr3	174629526	174774368	0	1	0	5	-5	0.465116279069767	0	0	33.9134022411323
chr3	174774368	174806455	0	0	0	0	0	1	0	0	Inf
chr3	174806455	174816111	0	1	0	5	-5	0.465116279069767	0	0	33.9134022411323
chr3	174816111	174942598	1	1	4.35	5	-0.65	1	0.866597002415816	0.0105378438580926	71.2800920562264
chr3	174942598	175042616	1	0	4.35	0	4.35	1	Inf	0.0223118206521739	Inf
chr3	175042616	175136567	0	0	0	0	0	1	0	0	Inf
chr3	175136567	175250487	0	1	0	5	-5	0.465116279069767	0	0	33.9134022411323
chr3	175250487	175548789	0	1	0	5	-5	0.465116279069767	0	0	33.9134022411323
chr3	175548789	190882882	0	0	0	0	0	1	0	0	Inf
chr3	190882882	191016237	1	0	4.35	0	4.35	1	Inf	0.0223118206521739	Inf
chr3	191016237	194095320	0	0	0	0	0	1	0	0	Inf
chr3	194095320	194820798	0	1	0	5	-5	0.465116279069767	0	0	33.9134022411323
chr3	194820798	195281802	1	1	4.35	5	-0.65	1	0.866597002415816	0.0105378438580926	71.2800920562264
chr3	195281802	198022430	2	1	8.7	5	3.7	1	1.78563156003681	0.0863932078575143	112.208702451218
chr5	2829876	8702387	1	0	4.35	0	4.35	1	Inf	0.0223118206521739	Inf
chr5	8702387	8748430	2	1	8.7	5	3.7	1	1.78563156003681	0.0863932078575143	112.208702451218
chr5	8748430	8750841	1	1	4.35	5	-0.65	1	0.866597002415816	0.0105378438580926	71.2800920562264
chr5	8750841	17509447	0	0	0	0	0	1	0	0	Inf
chr5	17509447	22625342	1	0	4.35	0	4.35	1	Inf	0.0223118206521739	Inf
chr5	22625342	22776342	1	1	4.35	5	-0.65	1	0.866597002415816	0.0105378438580926	71.2800920562264
chr5	22776342	23485063	1	1	4.35	5	-0.65	1	0.866597002415816	0.0105378438580926	71.2800920562264
chr5	23485063	29900222	1	0	4.35	0	4.35	1	Inf	0.0223118206521739	Inf
chr5	29900222	29936199	2	0	8.7	0	8.7	0.490586932447397	Inf	0.164020185066117	Inf
chr5	29936199	30831682	1	0	4.35	0	4.35	1	Inf	0.0223118206521739	Inf
chr5	30831682	49432819	0	0	0	0	0	1	0	0	Inf
chr5	49432819	51177546	2	0	8.7	0	8.7	0.490586932447397	Inf	0.164020185066117	Inf
chr5	51177546	51987869	2	1	8.7	5	3.7	1	1.78563156003681	0.0863932078575143	112.208702451218
chr5	51987869	55017102	1	1	4.35	5	-0.65	1	0.866597002415816	0.0105378438580926	71.2800920562264
chr5	55017102	59008390	2	1	8.7	5	3.7	1	1.78563156003681	0.0863932078575143	112.208702451218
chr5	59008390	59159873	2	2	8.7	10	-1.3	1	0.860233320020961	0.0569540053158063	12.9883822183545
chr5	59159873	59283228	2	2	8.7	10	-1.3	1	0.860233320020961	0.0569540053158063	12.9883822183545
chr5	59283228	59357918	3	2	13.04	10	3.04	1	1.34071300326427	0.136905270433279	17.7641357108826
chr5	59357918	59415102	3	1	13.04	5	8.04	0.61048537395673	2.7867131780195	0.203045667762975	157.208629821264
chr5	59415102	71879560	2	1	8.7	5	3.7	1	1.78563156003681	0.0863932078575143	112.208702451218
chr5	71879560	72246386	1	1	4.35	5	-0.65	1	0.866597002415816	0.0105378438580926	71.2800920562264
chr5	72246386	80808259	1	0	4.35	0	4.35	1	Inf	0.0223118206521739	Inf
chr5	80808259	80991689	2	0	8.7	0	8.7	0.490586932447397	Inf	0.164020185066117	Inf
chr5	80991689	83776107	1	0	4.35	0	4.35	1	Inf	0.0223118206521739	Inf
chr5	83776107	83914339	2	0	8.7	0	8.7	0.490586932447397	Inf	0.164020185066117	Inf
chr5	83914339	84400653	1	0	4.35	0	4.35	1	Inf	0.0223118206521739	Inf
chr5	84400653	84519262	1	1	4.35	5	-0.65	1	0.866597002415816	0.0105378438580926	71.2800920562264
chr5	84519262	84565541	1	0	4.35	0	4.35	1	Inf	0.0223118206521739	Inf
chr5	84565541	85810575	1	0	4.35	0	4.35	1	Inf	0.0223118206521739	Inf
chr5	85810575	86137647	1	1	4.35	5	-0.65	1	0.866597002415816	0.0105378438580926	71.2800920562264
chr5	86137647	88872064	1	1	4.35	5	-0.65	1	0.866597002415816	0.0105378438580926	71.2800920562264
chr5	88872064	91381047	0	1	0	5	-5	0.465116279069767	0	0	33.9134022411323
chr5	91381047	91514836	0	2	0	10	-10	0.210409745293466	0	0	4.57862720744622
chr5	91514836	95827015	0	1	0	5	-5	0.465116279069767	0	0	33.9134022411323
chr5	95827015	95969159	0	2	0	10	-10	0.210409745293466	0	0	4.57862720744622
chr5	95969159	97044362	0	1	0	5	-5	0.465116279069767	0	0	33.9134022411323
chr5	97044362	97046793	1	1	4.35	5	-0.65	1	0.866597002415816	0.0105378438580926	71.2800920562264
chr5	97046793	97123087	2	1	8.7	5	3.7	1	1.78563156003681	0.0863932078575143	112.208702451218
chr5	97123087	97901752	0	1	0	5	-5	0.465116279069767	0	0	33.9134022411323
chr5	97901752	99729964	1	1	4.35	5	-0.65	1	0.866597002415816	0.0105378438580926	71.2800920562264
chr5	99729964	99845885	1	2	4.35	10	-5.65	0.589984604164979	0.417538975420899	0.00664429717256669	8.63073247145641
chr5	99845885	100464703	1	1	4.35	5	-0.65	1	0.866597002415816	0.0105378438580926	71.2800920562264
chr5	100464703	100611747	2	1	8.7	5	3.7	1	1.78563156003681	0.0863932078575143	112.208702451218
chr5	100611747	101575174	1	1	4.35	5	-0.65	1	0.866597002415816	0.0105378438580926	71.2800920562264
chr5	101575174	113616539	2	1	8.7	5	3.7	1	1.78563156003681	0.0863932078575143	112.208702451218
chr5	113616539	117595590	1	1	4.35	5	-0.65	1	0.866597002415816	0.0105378438580926	71.2800920562264
chr5	117595590	117662121	1	2	4.35	10	-5.65	0.589984604164979	0.417538975420899	0.00664429717256669	8.63073247145641
chr5	117662121	119853769	1	1	4.35	5	-0.65	1	0.866597002415816	0.0105378438580926	71.2800920562264
chr5	119853769	119907066	2	1	8.7	5	3.7	1	1.78563156003681	0.0863932078575143	112.208702451218
chr5	119907066	128575341	1	1	4.35	5	-0.65	1	0.866597002415816	0.0105378438580926	71.2800920562264
chr5	128575341	129362924	1	1	4.35	5	-0.65	1	0.866597002415816	0.0105378438580926	71.2800920562264
chr5	129362924	129684636	1	0	4.35	0	4.35	1	Inf	0.0223118206521739	Inf
chr5	129684636	131335634	2	0	8.7	0	8.7	0.490586932447397	Inf	0.164020185066117	Inf
chr5	131335634	131546775	1	0	4.35	0	4.35	1	Inf	0.0223118206521739	Inf
chr5	131546775	132447174	1	0	4.35	0	4.35	1	Inf	0.0223118206521739	Inf
chr5	132447174	137319925	0	0	0	0	0	1	0	0	Inf
chr5	137319925	139064433	1	0	4.35	0	4.35	1	Inf	0.0223118206521739	Inf
chr5	139064433	160477702	0	0	0	0	0	1	0	0	Inf
chr5	160477702	167316711	1	0	4.35	0	4.35	1	Inf	0.0223118206521739	Inf
chr5	167316711	176941912	0	0	0	0	0	1	0	0	Inf
chr5	176941912	180284844	0	1	0	5	-5	0.465116279069767	0	0	33.9134022411323
chr5	180284844	180325389	0	2	0	10	-10	0.210409745293466	0	0	4.57862720744622
chr5	180325389	180326594	0	3	0	15	-15	0.0923750101288388	0	0	2.02825357821856
chr5	180326594	180329424	1	3	4.35	15	-10.65	0.323474596872215	0.265471217553456	0.00470337951078203	3.64487196742697
chr5	180329424	180424505	2	3	8.7	15	-6.3	0.65043559201245	0.54751555451127	0.0412606217000432	5.36133899492759
chr5	180424505	180444071	2	2	8.7	10	-1.3	1	0.860233320020961	0.0569540053158063	12.9883822183545
chr5	180444071	180450039	1	1	4.35	5	-0.65	1	0.866597002415816	0.0105378438580926	71.2800920562264
chr5	180450039	180915260	0	1	0	5	-5	0.465116279069767	0	0	33.9134022411323
chr10	0	1154629	1	0	4.35	0	4.35	1	Inf	0.0223118206521739	Inf
chr10	1154629	13049525	0	0	0	0	0	1	0	0	Inf
chr10	13049525	13061538	0	1	0	5	-5	0.465116279069767	0	0	33.9134022411323
chr10	13061538	26084709	0	0	0	0	0	1	0	0	Inf
chr10	26084709	26153405	1	0	4.35	0	4.35	1	Inf	0.0223118206521739	Inf
chr10	26153405	45205571	0	0	0	0	0	1	0	0	Inf
chr10	45205571	46682676	0	1	0	5	-5	0.465116279069767	0	0	33.9134022411323
chr10	46682676	47414043	0	2	0	10	-10	0.210409745293466	0	0	4.57862720744622
chr10	47414043	52723617	0	1	0	5	-5	0.465116279069767	0	0	33.9134022411323
chr10	52723617	52821835	0	0	0	0	0	1	0	0	Inf
chr10	52821835	53189103	0	1	0	5	-5	0.465116279069767	0	0	33.9134022411323
chr10	53189103	53271449	0	2	0	10	-10	0.210409745293466	0	0	4.57862720744622
chr10	53271449	53512593	0	1	0	5	-5	0.465116279069767	0	0	33.9134022411323
chr10	53512593	53648899	0	1	0	5	-5	0.465116279069767	0	0	33.9134022411323
chr10	53648899	56707761	0	1	0	5	-5	0.465116279069767	0	0	33.9134022411323
chr10	56707761	57557677	1	1	4.35	5	-0.65	1	0.866597002415816	0.0105378438580926	71.2800920562264
chr10	57557677	57679524	1	1	4.35	5	-0.65	1	0.866597002415816	0.0105378438580926	71.2800920562264
chr10	57679524	57869679	1	1	4.35	5	-0.65	1	0.866597002415816	0.0105378438580926	71.2800920562264
chr10	57869679	57891855	0	1	0	5	-5	0.465116279069767	0	0	33.9134022411323
chr10	57891855	58544685	1	1	4.35	5	-0.65	1	0.866597002415816	0.0105378438580926	71.2800920562264
chr10	58544685	60377176	0	1	0	5	-5	0.465116279069767	0	0	33.9134022411323
chr10	60377176	60983487	0	1	0	5	-5	0.465116279069767	0	0	33.9134022411323
chr10	60983487	62635690	1	1	4.35	5	-0.65	1	0.866597002415816	0.0105378438580926	71.2800920562264
chr10	62635690	62785860	1	1	4.35	5	-0.65	1	0.866597002415816	0.0105378438580926	71.2800920562264
chr10	62785860	63433027	1	1	4.35	5	-0.65	1	0.866597002415816	0.0105378438580926	71.2800920562264
chr10	63433027	64674664	0	1	0	5	-5	0.465116279069767	0	0	33.9134022411323
chr10	64674664	64750603	1	1	4.35	5	-0.65	1	0.866597002415816	0.0105378438580926	71.2800920562264
chr10	64750603	65671186	0	1	0	5	-5	0.465116279069767	0	0	33.9134022411323
chr10	65671186	67292512	0	0	0	0	0	1	0	0	Inf
chr10	67292512	67326107	3	2	13.04	10	3.04	1	1.34071300326427	0.136905270433279	17.7641357108826
chr10	67326107	67477160	0	0	0	0	0	1	0	0	Inf
chr10	67477160	67548343	1	0	4.35	0	4.35	1	Inf	0.0223118206521739	Inf
chr10	67548343	73716163	0	0	0	0	0	1	0	0	Inf
chr10	73716163	73722429	0	1	0	5	-5	0.465116279069767	0	0	33.9134022411323
chr10	73722429	73883622	1	1	4.35	5	-0.65	1	0.866597002415816	0.0105378438580926	71.2800920562264
chr10	73883622	73980335	2	1	8.7	5	3.7	1	1.78563156003681	0.0863932078575143	112.208702451218
chr10	73980335	74133257	2	1	8.7	5	3.7	1	1.78563156003681	0.0863932078575143	112.208702451218
chr10	74133257	74282549	2	0	8.7	0	8.7	0.490586932447397	Inf	0.164020185066117	Inf
chr10	74282549	74520799	2	0	8.7	0	8.7	0.490586932447397	Inf	0.164020185066117	Inf
chr10	74520799	74636559	2	0	8.7	0	8.7	0.490586932447397	Inf	0.164020185066117	Inf
chr10	74636559	74661540	3	0	13.04	0	13.04	0.235880398671096	Inf	0.367558670101445	Inf
chr10	74661540	74665750	2	0	8.7	0	8.7	0.490586932447397	Inf	0.164020185066117	Inf
chr10	74665750	74885981	1	0	4.35	0	4.35	1	Inf	0.0223118206521739	Inf
chr10	74885981	76816806	0	0	0	0	0	1	0	0	Inf
chr10	76816806	76972903	0	1	0	5	-5	0.465116279069767	0	0	33.9134022411323
chr10	76972903	77258966	0	1	0	5	-5	0.465116279069767	0	0	33.9134022411323
chr10	77258966	78631194	0	0	0	0	0	1	0	0	Inf
chr10	78631194	80701451	1	0	4.35	0	4.35	1	Inf	0.0223118206521739	Inf
chr10	80701451	87888697	0	0	0	0	0	1	0	0	Inf
chr10	87888697	88849986	1	0	4.35	0	4.35	1	Inf	0.0223118206521739	Inf
chr10	88849986	89496985	2	0	8.7	0	8.7	0.490586932447397	Inf	0.164020185066117	Inf
chr10	89496985	89701024	2	1	8.7	5	3.7	1	1.78563156003681	0.0863932078575143	112.208702451218
chr10	89701024	89768335	3	1	13.04	5	8.04	0.61048537395673	2.7867131780195	0.203045667762975	157.208629821264
chr10	89768335	89817456	2	1	8.7	5	3.7	1	1.78563156003681	0.0863932078575143	112.208702451218
chr10	89817456	98899134	2	0	8.7	0	8.7	0.490586932447397	Inf	0.164020185066117	Inf
chr10	98899134	99134961	2	1	8.7	5	3.7	1	1.78563156003681	0.0863932078575143	112.208702451218
chr10	99134961	99269477	2	1	8.7	5	3.7	1	1.78563156003681	0.0863932078575143	112.208702451218
chr10	99269477	101260811	2	0	8.7	0	8.7	0.490586932447397	Inf	0.164020185066117	Inf
chr10	101260811	101494234	1	0	4.35	0	4.35	1	Inf	0.0223118206521739	Inf
chr10	101494234	104197607	1	1	4.35	5	-0.65	1	0.866597002415816	0.0105378438580926	71.2800920562264
chr10	104197607	104217459	2	1	8.7	5	3.7	1	1.78563156003681	0.0863932078575143	112.208702451218
chr10	104217459	104373955	2	1	8.7	5	3.7	1	1.78563156003681	0.0863932078575143	112.208702451218
chr10	104373955	104382345	1	1	4.35	5	-0.65	1	0.866597002415816	0.0105378438580926	71.2800920562264
chr10	104382345	105792879	1	1	4.35	5	-0.65	1	0.866597002415816	0.0105378438580926	71.2800920562264
chr10	105792879	108183275	1	0	4.35	0	4.35	1	Inf	0.0223118206521739	Inf
chr10	108183275	108260622	2	0	8.7	0	8.7	0.490586932447397	Inf	0.164020185066117	Inf
chr10	108260622	112906375	1	0	4.35	0	4.35	1	Inf	0.0223118206521739	Inf
chr10	112906375	112963937	2	0	8.7	0	8.7	0.490586932447397	Inf	0.164020185066117	Inf
chr10	112963937	114921010	1	0	4.35	0	4.35	1	Inf	0.0223118206521739	Inf
chr10	114921010	115400078	1	1	4.35	5	-0.65	1	0.866597002415816	0.0105378438580926	71.2800920562264
chr10	115400078	115827382	1	0	4.35	0	4.35	1	Inf	0.0223118206521739	Inf
chr10	115827382	117260765	2	0	8.7	0	8.7	0.490586932447397	Inf	0.164020185066117	Inf
chr10	117260765	117414615	3	0	13.04	0	13.04	0.235880398671096	Inf	0.367558670101445	Inf
chr10	117414615	118322001	2	0	8.7	0	8.7	0.490586932447397	Inf	0.164020185066117	Inf
chr10	118322001	126973918	1	0	4.35	0	4.35	1	Inf	0.0223118206521739	Inf
chr10	126973918	133586925	2	0	8.7	0	8.7	0.490586932447397	Inf	0.164020185066117	Inf
chr10	133586925	135534747	2	1	8.7	5	3.7	1	1.78563156003681	0.0863932078575143	112.208702451218
chr13	19026937	46378387	1	0	4.35	0	4.35	1	Inf	0.0223118206521739	Inf
chr13	46378387	46640146	2	0	8.7	0	8.7	0.490586932447397	Inf	0.164020185066117	Inf
chr13	46640146	46714221	2	0	8.7	0	8.7	0.490586932447397	Inf	0.164020185066117	Inf
chr13	46714221	48197435	2	0	8.7	0	8.7	0.490586932447397	Inf	0.164020185066117	Inf
chr13	48197435	48326657	2	0	8.7	0	8.7	0.490586932447397	Inf	0.164020185066117	Inf
chr13	48326657	48580245	2	0	8.7	0	8.7	0.490586932447397	Inf	0.164020185066117	Inf
chr13	48580245	49487097	2	0	8.7	0	8.7	0.490586932447397	Inf	0.164020185066117	Inf
chr13	49487097	68064700	1	0	4.35	0	4.35	1	Inf	0.0223118206521739	Inf
chr13	68064700	68492576	1	1	4.35	5	-0.65	1	0.866597002415816	0.0105378438580926	71.2800920562264
chr13	68492576	68722400	1	1	4.35	5	-0.65	1	0.866597002415816	0.0105378438580926	71.2800920562264
chr13	68722400	69896323	1	1	4.35	5	-0.65	1	0.866597002415816	0.0105378438580926	71.2800920562264
chr13	69896323	79547104	1	0	4.35	0	4.35	1	Inf	0.0223118206521739	Inf
chr13	79547104	79830722	1	0	4.35	0	4.35	1	Inf	0.0223118206521739	Inf
chr13	79830722	82732592	1	1	4.35	5	-0.65	1	0.866597002415816	0.0105378438580926	71.2800920562264
chr13	82732592	86250982	1	0	4.35	0	4.35	1	Inf	0.0223118206521739	Inf
chr13	86250982	86368536	1	0	4.35	0	4.35	1	Inf	0.0223118206521739	Inf
chr13	86368536	90355582	1	0	4.35	0	4.35	1	Inf	0.0223118206521739	Inf
chr13	90355582	90465936	1	0	4.35	0	4.35	1	Inf	0.0223118206521739	Inf
chr13	90465936	90944794	1	0	4.35	0	4.35	1	Inf	0.0223118206521739	Inf
chr13	90944794	91090387	2	0	8.7	0	8.7	0.490586932447397	Inf	0.164020185066117	Inf
chr13	91090387	91457349	1	0	4.35	0	4.35	1	Inf	0.0223118206521739	Inf
chr13	91457349	93060740	1	0	4.35	0	4.35	1	Inf	0.0223118206521739	Inf
chr13	93060740	93173508	1	0	4.35	0	4.35	1	Inf	0.0223118206521739	Inf
[truncated: 109 more rows]
