# Supplementary material for: 1p36 deletion is a marker for tumour dissemination in microsatellite stable stage II-III colon cancer
Source: BMC Cancer. 2014 Nov 24;14:872. doi: 10.1186/1471-2407-14-872 (PMC4251789; doi:10.1186/1471-2407-14-872)
Supplement: Supplementary file 1 — Additional file 1: This file includes supplementary figures, genome-wide copy number estimates and statistics. (ZIP 5 MB) [file 12885_2014_5046_MOESM1_ESM.zip › Supplementary Data/MSS statistics Stage II-III (excl chemo)/Focal Gain.Recurrence (SII&SIII excl MSI-H) noCyt.No recurrence (SII&SIII excl MSI-H) noCyt.txt]

Chromosome	Start (hg19)	End (hg19)	Observations in G1	Observations in G2	Frequency G1 (%)	Frequency G2 (%)	Frequency difference	Fisher's Exact test p-value	Odds Ratio	Lower 95% CI	Upper 95% CI
chr1	49021323	49124871	0	1	0	5	-5	0.465116279069767	0	0	33.9134022411323
chr1	49124871	72746574	0	0	0	0	0	1	0	0	Inf
chr1	72746574	72748221	2	0	8.7	0	8.7	0.490586932447397	Inf	0.164020185066117	Inf
chr1	72748221	72765894	3	0	13.04	0	13.04	0.235880398671096	Inf	0.367558670101445	Inf
chr1	72765894	72767022	8	4	34.78	20	14.78	0.327054772885743	2.09625087650561	0.445012762275087	11.5961269852443
chr1	72767022	72768458	9	4	39.13	20	19.13	0.202547758843845	2.51544637109367	0.548007235395629	13.7608385112849
chr1	72768458	72768926	10	5	43.48	25	18.48	0.33634204558459	2.26282352576462	0.531655821533624	10.8060068231959
chr1	72768926	72811532	11	6	47.83	30	17.83	0.349475300942142	2.10089617964549	0.518169479012859	9.23599710425823
chr1	72811532	72814597	10	6	43.48	30	13.48	0.528198169639438	1.77052085138359	0.431694509717045	7.79504686446568
chr1	72814597	72816882	4	3	17.39	15	2.39	1	1.18811878164502	0.173009392604565	9.3036182080392
chr1	72816882	72817810	3	2	13.04	10	3.04	1	1.34071300326427	0.136905270433279	17.7641357108826
chr1	72817810	72818695	3	1	13.04	5	8.04	0.61048537395673	2.7867131780195	0.203045667762975	157.208629821264
chr1	72818695	72825407	2	0	8.7	0	8.7	0.490586932447397	Inf	0.164020185066117	Inf
chr1	72825407	72842761	1	0	4.35	0	4.35	1	Inf	0.0223118206521739	Inf
chr2	89132096	89133378	2	0	8.7	0	8.7	0.490586932447397	Inf	0.164020185066117	Inf
chr2	89133378	89136136	5	0	21.74	0	21.74	0.0510628528212192	Inf	0.869848753482635	Inf
chr2	89136136	89136167	6	0	26.09	0	26.09	0.0229161082819619	Inf	1.16544713647778	Inf
chr2	89136167	89144104	6	1	26.09	5	21.09	0.100331602600463	6.4522844409231	0.676085288181629	323.759342003101
chr2	89144104	89144968	6	5	26.09	25	1.09	1	1.05744522380795	0.216861803076709	5.36718046511847
chr2	89144968	89145847	6	6	26.09	30	-3.91	1	0.827274122278739	0.175869628287066	3.87581735060944
chr2	89145847	89147617	7	6	30.43	30	0.43	1	1.02034806808899	0.229075203907194	4.65581518302837
chr2	89147617	89358337	7	7	30.43	35	-4.57	1	0.81645263763743	0.187609375943151	3.53232393555972
chr2	89358337	89377330	7	6	30.43	30	0.43	1	1.02034806808899	0.229075203907194	4.65581518302837
chr2	89377330	89388678	6	4	26.09	20	6.09	0.727906622971853	1.40054755801372	0.271745263966033	8.0778157395204
chr2	89388678	89413132	6	3	26.09	15	11.09	0.467448817987672	1.9685659708195	0.34928450945066	14.1867180820307
chr2	89413132	89418269	6	2	26.09	10	16.09	0.250251473166958	3.09588469819547	0.467947548626742	35.4758565428157
chr2	89418269	89423512	3	1	13.04	5	8.04	0.61048537395673	2.7867131780195	0.203045667762975	157.208629821264
chr2	89423512	89477534	2	0	8.7	0	8.7	0.490586932447397	Inf	0.164020185066117	Inf
chr2	89477534	89499081	1	0	4.35	0	4.35	1	Inf	0.0223118206521739	Inf
chr2	89499081	103331597	0	0	0	0	0	1	0	0	Inf
chr2	103331597	103474118	0	1	0	5	-5	0.465116279069767	0	0	33.9134022411323
chr3	162510463	162512916	1	1	4.35	5	-0.65	1	0.866597002415816	0.0105378438580926	71.2800920562264
chr3	162512916	162625988	2	1	8.7	5	3.7	1	1.78563156003681	0.0863932078575143	112.208702451218
chr3	162625988	162626588	2	0	8.7	0	8.7	0.490586932447397	Inf	0.164020185066117	Inf
chr3	162626588	162627609	1	0	4.35	0	4.35	1	Inf	0.0223118206521739	Inf
chr7	13692796	13758615	1	0	4.35	0	4.35	1	Inf	0.0223118206521739	Inf
chr7	13758615	69641917	0	0	0	0	0	1	0	0	Inf
chr7	69641917	69839008	1	0	4.35	0	4.35	1	Inf	0.0223118206521739	Inf
chr7	69839008	91563382	0	0	0	0	0	1	0	0	Inf
chr7	91563382	91787283	1	0	4.35	0	4.35	1	Inf	0.0223118206521739	Inf
chr7	91787283	107475373	0	0	0	0	0	1	0	0	Inf
chr7	107475373	107592056	1	0	4.35	0	4.35	1	Inf	0.0223118206521739	Inf
chr7	107592056	115523363	0	0	0	0	0	1	0	0	Inf
chr7	115523363	115656370	1	0	4.35	0	4.35	1	Inf	0.0223118206521739	Inf
chr7	115656370	116780693	0	0	0	0	0	1	0	0	Inf
chr7	116780693	116906584	1	0	4.35	0	4.35	1	Inf	0.0223118206521739	Inf
chr7	116906584	117454570	1	0	4.35	0	4.35	1	Inf	0.0223118206521739	Inf
chr7	117454570	117611312	1	0	4.35	0	4.35	1	Inf	0.0223118206521739	Inf
chr7	117611312	117944031	1	0	4.35	0	4.35	1	Inf	0.0223118206521739	Inf
chr7	117944031	118070588	1	0	4.35	0	4.35	1	Inf	0.0223118206521739	Inf
chr7	118070588	118626203	1	0	4.35	0	4.35	1	Inf	0.0223118206521739	Inf
chr7	118626203	141393494	0	0	0	0	0	1	0	0	Inf
chr7	141393494	141607484	1	0	4.35	0	4.35	1	Inf	0.0223118206521739	Inf
chr7	141607484	143218633	0	0	0	0	0	1	0	0	Inf
chr7	143218633	143546657	1	0	4.35	0	4.35	1	Inf	0.0223118206521739	Inf
chr7	143546657	146239726	0	0	0	0	0	1	0	0	Inf
chr7	146239726	146383465	1	0	4.35	0	4.35	1	Inf	0.0223118206521739	Inf
chr7	146383465	147156015	1	0	4.35	0	4.35	1	Inf	0.0223118206521739	Inf
chr7	147156015	147321768	1	0	4.35	0	4.35	1	Inf	0.0223118206521739	Inf
chr7	147321768	157755807	0	0	0	0	0	1	0	0	Inf
chr7	157755807	157828758	1	0	4.35	0	4.35	1	Inf	0.0223118206521739	Inf
chr13	19026937	19564517	2	0	8.7	0	8.7	0.490586932447397	Inf	0.164020185066117	Inf
chr13	19564517	19634136	2	0	8.7	0	8.7	0.490586932447397	Inf	0.164020185066117	Inf
chr13	19634136	19634507	1	0	4.35	0	4.35	1	Inf	0.0223118206521739	Inf
chr13	19634507	26605033	0	0	0	0	0	1	0	0	Inf
chr13	26605033	26693293	1	0	4.35	0	4.35	1	Inf	0.0223118206521739	Inf
chr13	26693293	34344030	0	0	0	0	0	1	0	0	Inf
chr13	34344030	34451180	0	1	0	5	-5	0.465116279069767	0	0	33.9134022411323
chr13	34451180	37846660	0	0	0	0	0	1	0	0	Inf
chr13	37846660	37919988	0	1	0	5	-5	0.465116279069767	0	0	33.9134022411323
chr13	37919988	38049969	0	0	0	0	0	1	0	0	Inf
chr13	38049969	38092157	1	0	4.35	0	4.35	1	Inf	0.0223118206521739	Inf
chr13	38092157	38290522	1	0	4.35	0	4.35	1	Inf	0.0223118206521739	Inf
chr13	38290522	38291755	1	1	4.35	5	-0.65	1	0.866597002415816	0.0105378438580926	71.2800920562264
chr13	38291755	38362270	1	1	4.35	5	-0.65	1	0.866597002415816	0.0105378438580926	71.2800920562264
chr13	38362270	38363333	1	0	4.35	0	4.35	1	Inf	0.0223118206521739	Inf
chr13	38363333	38474420	1	0	4.35	0	4.35	1	Inf	0.0223118206521739	Inf
chr13	38474420	38491369	1	1	4.35	5	-0.65	1	0.866597002415816	0.0105378438580926	71.2800920562264
chr13	38491369	38625866	0	1	0	5	-5	0.465116279069767	0	0	33.9134022411323
chr13	38625866	38750859	0	0	0	0	0	1	0	0	Inf
chr13	38750859	39112164	0	1	0	5	-5	0.465116279069767	0	0	33.9134022411323
chr13	39112164	39359706	1	1	4.35	5	-0.65	1	0.866597002415816	0.0105378438580926	71.2800920562264
chr13	39359706	39522321	1	0	4.35	0	4.35	1	Inf	0.0223118206521739	Inf
chr13	39522321	39579228	1	0	4.35	0	4.35	1	Inf	0.0223118206521739	Inf
chr13	39579228	39679685	1	0	4.35	0	4.35	1	Inf	0.0223118206521739	Inf
chr13	39679685	39746871	1	0	4.35	0	4.35	1	Inf	0.0223118206521739	Inf
chr13	39746871	40658263	1	0	4.35	0	4.35	1	Inf	0.0223118206521739	Inf
chr13	40658263	46345252	0	0	0	0	0	1	0	0	Inf
chr13	46345252	46370365	1	0	4.35	0	4.35	1	Inf	0.0223118206521739	Inf
chr13	46370365	46431285	2	0	8.7	0	8.7	0.490586932447397	Inf	0.164020185066117	Inf
chr13	46431285	47506766	0	0	0	0	0	1	0	0	Inf
chr13	47506766	47789786	1	0	4.35	0	4.35	1	Inf	0.0223118206521739	Inf
chr13	47789786	55729178	0	0	0	0	0	1	0	0	Inf
chr13	55729178	55886632	1	0	4.35	0	4.35	1	Inf	0.0223118206521739	Inf
chr13	55886632	55916272	2	0	8.7	0	8.7	0.490586932447397	Inf	0.164020185066117	Inf
chr13	55916272	56002113	1	0	4.35	0	4.35	1	Inf	0.0223118206521739	Inf
chr13	56002113	59428771	0	0	0	0	0	1	0	0	Inf
chr13	59428771	59510797	1	0	4.35	0	4.35	1	Inf	0.0223118206521739	Inf
chr13	59510797	64679710	0	0	0	0	0	1	0	0	Inf
chr13	64679710	64860121	1	0	4.35	0	4.35	1	Inf	0.0223118206521739	Inf
chr13	64860121	83774933	0	0	0	0	0	1	0	0	Inf
chr13	83774933	83820789	0	1	0	5	-5	0.465116279069767	0	0	33.9134022411323
chr13	83820789	84628145	0	1	0	5	-5	0.465116279069767	0	0	33.9134022411323
chr13	84628145	84778952	0	1	0	5	-5	0.465116279069767	0	0	33.9134022411323
chr13	84778952	85517151	0	1	0	5	-5	0.465116279069767	0	0	33.9134022411323
chr13	85517151	85651672	0	1	0	5	-5	0.465116279069767	0	0	33.9134022411323
chr13	85651672	85816665	0	1	0	5	-5	0.465116279069767	0	0	33.9134022411323
chr13	85816665	86320177	0	1	0	5	-5	0.465116279069767	0	0	33.9134022411323
chr13	86320177	86407410	0	1	0	5	-5	0.465116279069767	0	0	33.9134022411323
chr13	86407410	86647992	0	0	0	0	0	1	0	0	Inf
chr13	86647992	86711192	1	0	4.35	0	4.35	1	Inf	0.0223118206521739	Inf
chr13	86711192	89075473	0	0	0	0	0	1	0	0	Inf
chr13	89075473	89239067	1	0	4.35	0	4.35	1	Inf	0.0223118206521739	Inf
chr13	89239067	91453981	0	0	0	0	0	1	0	0	Inf
chr13	91453981	91525121	1	0	4.35	0	4.35	1	Inf	0.0223118206521739	Inf
chr13	91525121	92887515	0	0	0	0	0	1	0	0	Inf
chr13	92887515	93008176	1	0	4.35	0	4.35	1	Inf	0.0223118206521739	Inf
chr13	93008176	99544015	0	0	0	0	0	1	0	0	Inf
chr13	99544015	99705171	0	1	0	5	-5	0.465116279069767	0	0	33.9134022411323
chr13	99705171	103902737	0	0	0	0	0	1	0	0	Inf
chr13	103902737	104036430	1	0	4.35	0	4.35	1	Inf	0.0223118206521739	Inf
chr13	104036430	104925656	1	0	4.35	0	4.35	1	Inf	0.0223118206521739	Inf
chr13	104925656	105726364	0	0	0	0	0	1	0	0	Inf
chr13	105726364	105783474	0	1	0	5	-5	0.465116279069767	0	0	33.9134022411323
chr13	105783474	108109179	0	0	0	0	0	1	0	0	Inf
chr13	108109179	108174441	1	0	4.35	0	4.35	1	Inf	0.0223118206521739	Inf
chr13	108174441	109412631	0	0	0	0	0	1	0	0	Inf
chr13	109412631	109625588	1	0	4.35	0	4.35	1	Inf	0.0223118206521739	Inf
chr20	1560674	1560862	4	1	17.39	5	12.39	0.350808956594549	3.88611189709473	0.342237278313382	206.917573717954
chr20	1560862	1561290	5	1	21.74	5	16.74	0.191796575517506	5.10134968472656	0.499861141258843	262.114232602451
chr20	1561290	1595920	6	2	26.09	10	16.09	0.250251473166958	3.09588469819547	0.467947548626742	35.4758565428157
chr20	1595920	1596000	3	1	13.04	5	8.04	0.61048537395673	2.7867131780195	0.203045667762975	157.208629821264
chr20	1596000	1600001	2	1	8.7	5	3.7	1	1.78563156003681	0.0863932078575143	112.208702451218
chr20	1600001	1610376	2	0	8.7	0	8.7	0.490586932447397	Inf	0.164020185066117	Inf
chr20	1610376	1750303	1	0	4.35	0	4.35	1	Inf	0.0223118206521739	Inf
chr20	1750303	2743757	1	0	4.35	0	4.35	1	Inf	0.0223118206521739	Inf
chr20	2743757	10764378	0	0	0	0	0	1	0	0	Inf
chr20	10764378	10915298	1	0	4.35	0	4.35	1	Inf	0.0223118206521739	Inf
chr20	10915298	16153822	0	0	0	0	0	1	0	0	Inf
chr20	16153822	16739764	1	0	4.35	0	4.35	1	Inf	0.0223118206521739	Inf
chr20	16739764	16855466	1	0	4.35	0	4.35	1	Inf	0.0223118206521739	Inf
chr20	16855466	19847880	0	0	0	0	0	1	0	0	Inf
chr20	19847880	19934347	1	0	4.35	0	4.35	1	Inf	0.0223118206521739	Inf
chr20	19934347	20116132	0	0	0	0	0	1	0	0	Inf
chr20	20116132	20169536	1	0	4.35	0	4.35	1	Inf	0.0223118206521739	Inf
chr20	20169536	21042302	0	0	0	0	0	1	0	0	Inf
chr20	21042302	21159929	0	1	0	5	-5	0.465116279069767	0	0	33.9134022411323
chr20	21159929	21813700	0	0	0	0	0	1	0	0	Inf
chr20	21813700	21965420	1	0	4.35	0	4.35	1	Inf	0.0223118206521739	Inf
chr20	21965420	22386524	1	0	4.35	0	4.35	1	Inf	0.0223118206521739	Inf
chr20	22386524	22485953	1	0	4.35	0	4.35	1	Inf	0.0223118206521739	Inf
chr20	22485953	22676565	1	0	4.35	0	4.35	1	Inf	0.0223118206521739	Inf
chr20	22676565	22731677	1	0	4.35	0	4.35	1	Inf	0.0223118206521739	Inf
chr20	22731677	22898387	1	0	4.35	0	4.35	1	Inf	0.0223118206521739	Inf
chr20	22898387	22998176	1	0	4.35	0	4.35	1	Inf	0.0223118206521739	Inf
chr20	22998176	23527287	1	0	4.35	0	4.35	1	Inf	0.0223118206521739	Inf
chr20	23527287	23625909	1	0	4.35	0	4.35	1	Inf	0.0223118206521739	Inf
chr20	23625909	23994675	1	0	4.35	0	4.35	1	Inf	0.0223118206521739	Inf
chr20	23994675	24034053	2	0	8.7	0	8.7	0.490586932447397	Inf	0.164020185066117	Inf
chr20	24034053	24102074	1	0	4.35	0	4.35	1	Inf	0.0223118206521739	Inf
chr20	24102074	31740837	0	0	0	0	0	1	0	0	Inf
chr20	31740837	31925695	1	0	4.35	0	4.35	1	Inf	0.0223118206521739	Inf
chr20	31925695	32021343	1	0	4.35	0	4.35	1	Inf	0.0223118206521739	Inf
chr20	32021343	33898415	0	0	0	0	0	1	0	0	Inf
chr20	33898415	34018481	1	0	4.35	0	4.35	1	Inf	0.0223118206521739	Inf
chr20	34018481	34821302	1	0	4.35	0	4.35	1	Inf	0.0223118206521739	Inf
chr20	34821302	35055142	1	0	4.35	0	4.35	1	Inf	0.0223118206521739	Inf
chr20	35055142	36221587	0	0	0	0	0	1	0	0	Inf
chr20	36221587	36302843	1	0	4.35	0	4.35	1	Inf	0.0223118206521739	Inf
chr20	36302843	38606580	0	0	0	0	0	1	0	0	Inf
chr20	38606580	39371156	1	0	4.35	0	4.35	1	Inf	0.0223118206521739	Inf
chr20	39371156	42625735	0	0	0	0	0	1	0	0	Inf
chr20	42625735	42676550	0	1	0	5	-5	0.465116279069767	0	0	33.9134022411323
chr20	42676550	44179039	0	0	0	0	0	1	0	0	Inf
chr20	44179039	44285458	1	0	4.35	0	4.35	1	Inf	0.0223118206521739	Inf
chr20	44285458	52504287	0	0	0	0	0	1	0	0	Inf
chr20	52504287	53191811	0	1	0	5	-5	0.465116279069767	0	0	33.9134022411323
chr20	53191811	53292151	0	1	0	5	-5	0.465116279069767	0	0	33.9134022411323
chr20	53292151	54067438	0	1	0	5	-5	0.465116279069767	0	0	33.9134022411323
chr20	54067438	54230894	0	1	0	5	-5	0.465116279069767	0	0	33.9134022411323
chr20	54230894	54328637	0	1	0	5	-5	0.465116279069767	0	0	33.9134022411323
chr20	54328637	54422848	0	1	0	5	-5	0.465116279069767	0	0	33.9134022411323
chr20	54422848	54495709	0	1	0	5	-5	0.465116279069767	0	0	33.9134022411323
chr20	54495709	54511539	1	1	4.35	5	-0.65	1	0.866597002415816	0.0105378438580926	71.2800920562264
chr20	54511539	54837313	1	0	4.35	0	4.35	1	Inf	0.0223118206521739	Inf
chr20	54837313	58342193	0	0	0	0	0	1	0	0	Inf
chr20	58342193	59010856	1	0	4.35	0	4.35	1	Inf	0.0223118206521739	Inf
chr20	59010856	59303031	1	0	4.35	0	4.35	1	Inf	0.0223118206521739	Inf
chr20	59303031	62332182	0	0	0	0	0	1	0	0	Inf
chr20	62332182	63025520	1	0	4.35	0	4.35	1	Inf	0.0223118206521739	Inf
chr8	38145616	38864215	0	1	0	5	-5	0.465116279069767	0	0	33.9134022411323
chr8	38864215	50008811	0	0	0	0	0	1	0	0	Inf
chr8	50008811	50131183	1	0	4.35	0	4.35	1	Inf	0.0223118206521739	Inf
chr8	50131183	51200737	0	0	0	0	0	1	0	0	Inf
chr8	51200737	51335547	1	0	4.35	0	4.35	1	Inf	0.0223118206521739	Inf
chr8	51335547	51946852	1	0	4.35	0	4.35	1	Inf	0.0223118206521739	Inf
chr8	51946852	52033875	1	0	4.35	0	4.35	1	Inf	0.0223118206521739	Inf
chr8	52033875	52427747	1	0	4.35	0	4.35	1	Inf	0.0223118206521739	Inf
chr8	52427747	52502852	1	0	4.35	0	4.35	1	Inf	0.0223118206521739	Inf
chr8	52502852	53561356	0	0	0	0	0	1	0	0	Inf
chr8	53561356	53732021	1	0	4.35	0	4.35	1	Inf	0.0223118206521739	Inf
chr8	53732021	54307228	1	0	4.35	0	4.35	1	Inf	0.0223118206521739	Inf
chr8	54307228	54394067	1	0	4.35	0	4.35	1	Inf	0.0223118206521739	Inf
chr8	54394067	55166721	1	0	4.35	0	4.35	1	Inf	0.0223118206521739	Inf
chr8	55166721	55271883	1	0	4.35	0	4.35	1	Inf	0.0223118206521739	Inf
chr8	55271883	58054850	0	0	0	0	0	1	0	0	Inf
chr8	58054850	58200331	1	0	4.35	0	4.35	1	Inf	0.0223118206521739	Inf
chr8	58200331	83886033	0	0	0	0	0	1	0	0	Inf
chr8	83886033	84619641	1	0	4.35	0	4.35	1	Inf	0.0223118206521739	Inf
chr8	84619641	87243214	0	0	0	0	0	1	0	0	Inf
chr8	87243214	87338528	1	0	4.35	0	4.35	1	Inf	0.0223118206521739	Inf
chr8	87338528	87670331	1	0	4.35	0	4.35	1	Inf	0.0223118206521739	Inf
chr8	87670331	87783547	1	0	4.35	0	4.35	1	Inf	0.0223118206521739	Inf
chr8	87783547	87907318	1	0	4.35	0	4.35	1	Inf	0.0223118206521739	Inf
chr8	87907318	88039554	1	0	4.35	0	4.35	1	Inf	0.0223118206521739	Inf
chr8	88039554	89939086	0	0	0	0	0	1	0	0	Inf
chr8	89939086	90020320	1	0	4.35	0	4.35	1	Inf	0.0223118206521739	Inf
chr8	90020320	90308213	1	0	4.35	0	4.35	1	Inf	0.0223118206521739	Inf
chr8	90308213	102805596	0	0	0	0	0	1	0	0	Inf
chr8	102805596	102920609	1	0	4.35	0	4.35	1	Inf	0.0223118206521739	Inf
chr8	102920609	122238863	0	0	0	0	0	1	0	0	Inf
chr8	122238863	122325406	1	0	4.35	0	4.35	1	Inf	0.0223118206521739	Inf
chr8	122325406	125032788	0	0	0	0	0	1	0	0	Inf
chr8	125032788	125098914	1	0	4.35	0	4.35	1	Inf	0.0223118206521739	Inf
chr8	125098914	125190460	1	0	4.35	0	4.35	1	Inf	0.0223118206521739	Inf
chr8	125190460	130269158	0	0	0	0	0	1	0	0	Inf
chr8	130269158	130373784	1	0	4.35	0	4.35	1	Inf	0.0223118206521739	Inf
chr8	130373784	130713874	1	0	4.35	0	4.35	1	Inf	0.0223118206521739	Inf
chr8	130713874	130831583	1	0	4.35	0	4.35	1	Inf	0.0223118206521739	Inf
chr8	130831583	131587605	1	0	4.35	0	4.35	1	Inf	0.0223118206521739	Inf
chr8	131587605	138566205	0	0	0	0	0	1	0	0	Inf
chr8	138566205	139043908	1	0	4.35	0	4.35	1	Inf	0.0223118206521739	Inf
chr8	139043908	139413647	1	0	4.35	0	4.35	1	Inf	0.0223118206521739	Inf
chr8	139413647	139488029	1	0	4.35	0	4.35	1	Inf	0.0223118206521739	Inf
chr5	57277340	57299205	1	0	4.35	0	4.35	1	Inf	0.0223118206521739	Inf
chr5	57299205	57304500	1	1	4.35	5	-0.65	1	0.866597002415816	0.0105378438580926	71.2800920562264
chr5	57304500	57323830	2	2	8.7	10	-1.3	1	0.860233320020961	0.0569540053158063	12.9883822183545
chr5	57323830	57341079	2	3	8.7	15	-6.3	0.65043559201245	0.54751555451127	0.0412606217000432	5.36133899492759
chr5	57341079	57346982	2	2	8.7	10	-1.3	1	0.860233320020961	0.0569540053158063	12.9883822183545
chr5	57346982	57352699	1	2	4.35	10	-5.65	0.589984604164979	0.417538975420899	0.00664429717256669	8.63073247145641
chr5	57352699	57372247	0	1	0	5	-5	0.465116279069767	0	0	33.9134022411323
chr6	32431219	32576238	1	0	4.35	0	4.35	1	Inf	0.0223118206521739	Inf
chr6	32576238	43631080	0	0	0	0	0	1	0	0	Inf
chr6	43631080	43925566	0	1	0	5	-5	0.465116279069767	0	0	33.9134022411323
chr6	43925566	44501627	0	0	0	0	0	1	0	0	Inf
chr6	44501627	45409373	0	1	0	5	-5	0.465116279069767	0	0	33.9134022411323
chr6	45409373	63766002	0	0	0	0	0	1	0	0	Inf
chr6	63766002	64679903	0	1	0	5	-5	0.465116279069767	0	0	33.9134022411323
chr6	64679903	65335646	0	1	0	5	-5	0.465116279069767	0	0	33.9134022411323
chr11	69919090	70791175	0	1	0	5	-5	0.465116279069767	0	0	33.9134022411323
chr11	70791175	92306155	0	0	0	0	0	1	0	0	Inf
chr11	92306155	92384444	0	1	0	5	-5	0.465116279069767	0	0	33.9134022411323
chr11	92384444	102378083	0	0	0	0	0	1	0	0	Inf
chr11	102378083	102948797	1	0	4.35	0	4.35	1	Inf	0.0223118206521739	Inf
chr14	106198682	106329213	1	0	4.35	0	4.35	1	Inf	0.0223118206521739	Inf
chr14	106329213	106524803	2	0	8.7	0	8.7	0.490586932447397	Inf	0.164020185066117	Inf
chr14	106524803	106603321	3	0	13.04	0	13.04	0.235880398671096	Inf	0.367558670101445	Inf
chr14	106603321	106738636	2	0	8.7	0	8.7	0.490586932447397	Inf	0.164020185066117	Inf
chr14	106738636	106827388	1	0	4.35	0	4.35	1	Inf	0.0223118206521739	Inf
chr10	47639397	47743509	1	0	4.35	0	4.35	1	Inf	0.0223118206521739	Inf
chr10	47743509	63802914	0	0	0	0	0	1	0	0	Inf
chr10	63802914	63947377	0	1	0	5	-5	0.465116279069767	0	0	33.9134022411323
chr12	1138782	1721455	1	0	4.35	0	4.35	1	Inf	0.0223118206521739	Inf
chr12	1721455	3945931	0	0	0	0	0	1	0	0	Inf
chr12	3945931	4746381	0	1	0	5	-5	0.465116279069767	0	0	33.9134022411323
chr12	4746381	24003125	0	0	0	0	0	1	0	0	Inf
chr12	24003125	24631611	1	0	4.35	0	4.35	1	Inf	0.0223118206521739	Inf
chr12	24631611	25188245	1	0	4.35	0	4.35	1	Inf	0.0223118206521739	Inf
chr12	25188245	25613697	1	0	4.35	0	4.35	1	Inf	0.0223118206521739	Inf
chr12	25613697	65190962	0	0	0	0	0	1	0	0	Inf
chr12	65190962	65693226	0	1	0	5	-5	0.465116279069767	0	0	33.9134022411323
chr12	65693226	66244727	0	0	0	0	0	1	0	0	Inf
chr12	66244727	66504614	0	1	0	5	-5	0.465116279069767	0	0	33.9134022411323
chr18	19942645	20870564	0	1	0	5	-5	0.465116279069767	0	0	33.9134022411323
