# Supplementary material for: 1p36 deletion is a marker for tumour dissemination in microsatellite stable stage II-III colon cancer
Source: BMC Cancer. 2014 Nov 24;14:872. doi: 10.1186/1471-2407-14-872 (PMC4251789; doi:10.1186/1471-2407-14-872)
Supplement: Supplementary file 1 — Additional file 1: This file includes supplementary figures, genome-wide copy number estimates and statistics. (ZIP 5 MB) [file 12885_2014_5046_MOESM1_ESM.zip › Supplementary Data/MSS statistics Stage II-III (excl chemo)/Focal Loss.Recurrence (SII&SIII excl MSI-H) noCyt.No recurrence (SII&SIII excl MSI-H) noCyt.txt]

Chromosome	Start (hg19)	End (hg19)	Observations in G1	Observations in G2	Frequency G1 (%)	Frequency G2 (%)	Frequency difference	Fisher's Exact test p-value	Odds Ratio	Lower 95% CI	Upper 95% CI
chr1	8490495	8704800	1	0	4.35	0	4.35	1	Inf	0.0223118206521739	Inf
chr1	8704800	25530550	0	0	0	0	0	1	0	0	Inf
chr1	25530550	25532279	1	0	4.35	0	4.35	1	Inf	0.0223118206521739	Inf
chr1	25532279	25540843	1	1	4.35	5	-0.65	1	0.866597002415816	0.0105378438580926	71.2800920562264
chr1	25540843	25552210	1	2	4.35	10	-5.65	0.589984604164979	0.417538975420899	0.00664429717256669	8.63073247145641
chr1	25552210	25554856	1	4	4.35	20	-15.65	0.166827689232681	0.188732562919304	0.00354072929990975	2.14515998081995
chr1	25554856	25557631	1	5	4.35	25	-20.65	0.0814078151003846	0.142410807114948	0.00276643606624328	1.4561169154819
chr1	25557631	25654244	1	6	4.35	30	-25.65	0.0376785223637181	0.111397148672513	0.00221377575391531	1.06646550472424
chr1	25654244	25662109	0	5	0	25	-25	0.0161064120224642	0	0	0.843247024323899
chr1	25662109	25668249	0	4	0	20	-20	0.0392593793047565	0	0	1.2240566584117
chr1	25668249	25675619	0	2	0	10	-10	0.210409745293466	0	0	4.57862720744622
chr1	25675619	25678369	0	1	0	5	-5	0.465116279069767	0	0	33.9134022411323
chr1	25678369	34258257	0	0	0	0	0	1	0	0	Inf
chr1	34258257	34312268	1	0	4.35	0	4.35	1	Inf	0.0223118206521739	Inf
chr1	34312268	35044317	1	0	4.35	0	4.35	1	Inf	0.0223118206521739	Inf
chr1	35044317	35048145	2	0	8.7	0	8.7	0.490586932447397	Inf	0.164020185066117	Inf
chr1	35048145	35109386	3	0	13.04	0	13.04	0.235880398671096	Inf	0.367558670101445	Inf
chr1	35109386	35116045	2	0	8.7	0	8.7	0.490586932447397	Inf	0.164020185066117	Inf
chr1	35116045	35127237	1	0	4.35	0	4.35	1	Inf	0.0223118206521739	Inf
chr1	35127237	43516289	0	0	0	0	0	1	0	0	Inf
chr1	43516289	43613782	0	1	0	5	-5	0.465116279069767	0	0	33.9134022411323
chr1	43613782	45894584	0	0	0	0	0	1	0	0	Inf
chr1	45894584	46111944	1	0	4.35	0	4.35	1	Inf	0.0223118206521739	Inf
chr1	46111944	46608589	1	0	4.35	0	4.35	1	Inf	0.0223118206521739	Inf
chr1	46608589	49757876	0	0	0	0	0	1	0	0	Inf
chr1	49757876	49982200	0	1	0	5	-5	0.465116279069767	0	0	33.9134022411323
chr1	49982200	50151395	0	0	0	0	0	1	0	0	Inf
chr1	50151395	50238748	0	1	0	5	-5	0.465116279069767	0	0	33.9134022411323
chr1	50238748	50387962	0	2	0	10	-10	0.210409745293466	0	0	4.57862720744622
chr1	50387962	50434686	0	1	0	5	-5	0.465116279069767	0	0	33.9134022411323
chr1	50434686	53120254	0	0	0	0	0	1	0	0	Inf
chr1	53120254	53484494	1	0	4.35	0	4.35	1	Inf	0.0223118206521739	Inf
chr1	53484494	54071129	0	0	0	0	0	1	0	0	Inf
chr1	54071129	54177799	1	0	4.35	0	4.35	1	Inf	0.0223118206521739	Inf
chr1	54177799	64085696	0	0	0	0	0	1	0	0	Inf
chr1	64085696	64189965	0	1	0	5	-5	0.465116279069767	0	0	33.9134022411323
chr1	64189965	65272687	0	0	0	0	0	1	0	0	Inf
chr1	65272687	65464905	0	1	0	5	-5	0.465116279069767	0	0	33.9134022411323
chr1	65464905	65907617	0	0	0	0	0	1	0	0	Inf
chr1	65907617	66063207	1	0	4.35	0	4.35	1	Inf	0.0223118206521739	Inf
chr1	66063207	66585810	0	0	0	0	0	1	0	0	Inf
chr1	66585810	66687749	0	1	0	5	-5	0.465116279069767	0	0	33.9134022411323
chr1	66687749	67319522	0	0	0	0	0	1	0	0	Inf
chr1	67319522	67513461	1	0	4.35	0	4.35	1	Inf	0.0223118206521739	Inf
chr1	67513461	72814597	0	0	0	0	0	1	0	0	Inf
chr1	72814597	72915824	1	0	4.35	0	4.35	1	Inf	0.0223118206521739	Inf
chr1	72915824	73008722	1	0	4.35	0	4.35	1	Inf	0.0223118206521739	Inf
chr1	73008722	73092629	1	0	4.35	0	4.35	1	Inf	0.0223118206521739	Inf
chr1	73092629	83092244	0	0	0	0	0	1	0	0	Inf
chr1	83092244	83124282	0	1	0	5	-5	0.465116279069767	0	0	33.9134022411323
chr1	83124282	83135595	1	1	4.35	5	-0.65	1	0.866597002415816	0.0105378438580926	71.2800920562264
chr1	83135595	83190382	2	1	8.7	5	3.7	1	1.78563156003681	0.0863932078575143	112.208702451218
chr1	83190382	83217159	1	1	4.35	5	-0.65	1	0.866597002415816	0.0105378438580926	71.2800920562264
chr1	83217159	83240981	0	1	0	5	-5	0.465116279069767	0	0	33.9134022411323
chr1	83240981	100188378	0	0	0	0	0	1	0	0	Inf
chr1	100188378	100251873	1	0	4.35	0	4.35	1	Inf	0.0223118206521739	Inf
chr1	100251873	101172707	1	0	4.35	0	4.35	1	Inf	0.0223118206521739	Inf
chr1	101172707	102655932	0	0	0	0	0	1	0	0	Inf
chr1	102655932	102855854	0	1	0	5	-5	0.465116279069767	0	0	33.9134022411323
chr1	102855854	106007458	0	0	0	0	0	1	0	0	Inf
chr1	106007458	106050750	1	0	4.35	0	4.35	1	Inf	0.0223118206521739	Inf
chr1	106050750	109972717	0	0	0	0	0	1	0	0	Inf
chr1	109972717	110146364	0	1	0	5	-5	0.465116279069767	0	0	33.9134022411323
chr1	110146364	111368243	0	0	0	0	0	1	0	0	Inf
chr1	111368243	111370452	0	1	0	5	-5	0.465116279069767	0	0	33.9134022411323
chr1	111370452	111390153	0	2	0	10	-10	0.210409745293466	0	0	4.57862720744622
chr1	111390153	111393615	0	1	0	5	-5	0.465116279069767	0	0	33.9134022411323
chr1	111393615	112597540	0	0	0	0	0	1	0	0	Inf
chr1	112597540	112669058	0	1	0	5	-5	0.465116279069767	0	0	33.9134022411323
chr1	112669058	112670396	1	1	4.35	5	-0.65	1	0.866597002415816	0.0105378438580926	71.2800920562264
chr1	112670396	112696026	2	1	8.7	5	3.7	1	1.78563156003681	0.0863932078575143	112.208702451218
chr1	112696026	112706216	4	2	17.39	10	7.39	0.668833718748637	1.86752836592144	0.233752379308155	23.0430753395911
chr1	112706216	112707636	3	2	13.04	10	3.04	1	1.34071300326427	0.136905270433279	17.7641357108826
chr1	112707636	112711113	2	2	8.7	10	-1.3	1	0.860233320020961	0.0569540053158063	12.9883822183545
chr1	112711113	112711479	3	2	13.04	10	3.04	1	1.34071300326427	0.136905270433279	17.7641357108826
chr1	112711479	112766255	2	2	8.7	10	-1.3	1	0.860233320020961	0.0569540053158063	12.9883822183545
chr1	112766255	112772487	1	2	4.35	10	-5.65	0.589984604164979	0.417538975420899	0.00664429717256669	8.63073247145641
chr1	112772487	112795990	1	1	4.35	5	-0.65	1	0.866597002415816	0.0105378438580926	71.2800920562264
chr1	112795990	112819259	1	0	4.35	0	4.35	1	Inf	0.0223118206521739	Inf
chr1	112819259	148916125	0	0	0	0	0	1	0	0	Inf
chr1	148916125	149030666	0	1	0	5	-5	0.465116279069767	0	0	33.9134022411323
chr1	149030666	149196437	2	1	8.7	5	3.7	1	1.78563156003681	0.0863932078575143	112.208702451218
chr1	149196437	149258054	1	1	4.35	5	-0.65	1	0.866597002415816	0.0105378438580926	71.2800920562264
chr1	149258054	149324712	1	0	4.35	0	4.35	1	Inf	0.0223118206521739	Inf
chr1	149324712	152537874	0	0	0	0	0	1	0	0	Inf
chr1	152537874	152538160	1	0	4.35	0	4.35	1	Inf	0.0223118206521739	Inf
chr1	152538160	152545074	1	1	4.35	5	-0.65	1	0.866597002415816	0.0105378438580926	71.2800920562264
chr1	152545074	152547919	1	2	4.35	10	-5.65	0.589984604164979	0.417538975420899	0.00664429717256669	8.63073247145641
chr1	152547919	152547986	4	3	17.39	15	2.39	1	1.18811878164502	0.173009392604565	9.3036182080392
chr1	152547986	152548103	5	4	21.74	20	1.74	1	1.10839748860287	0.198754402048815	6.62367484517234
chr1	152548103	152551554	7	8	30.43	40	-9.57	0.540142519775149	0.662790322505239	0.154340620005787	2.76736579922823
chr1	152551554	152552058	8	8	34.78	40	-5.22	0.761112997285792	0.804184072470031	0.194532726108249	3.29735563503997
chr1	152552058	152552470	9	9	39.13	45	-5.87	0.76310372230841	0.790157196660434	0.197199529054295	3.13038872691604
chr1	152552470	152552923	9	10	39.13	50	-10.87	0.547169175854985	0.649578827515288	0.161628157222878	2.54042723111903
chr1	152552923	152555617	9	11	39.13	55	-15.87	0.366218705965712	0.534034377882605	0.131421532814309	2.07933949737672
chr1	152555617	152586558	9	12	39.13	60	-20.87	0.227056448152681	0.437362235135784	0.105425048623395	1.70914391262738
chr1	152586558	152586585	6	10	26.09	50	-23.91	0.126650835077101	0.361997295473784	0.0802062826510006	1.49816816570731
chr1	152586585	152588544	5	9	21.74	45	-23.26	0.19117135084694	0.348529371178939	0.0712765621827322	1.52102107763463
chr1	152588544	152590536	3	5	13.04	25	-11.96	0.439603004549119	0.458527951938255	0.0613748340888232	2.79167278671655
chr1	152590536	152591118	2	4	8.7	20	-11.3	0.392861817705834	0.389595122404989	0.0315122057931949	3.11414746411251
chr1	152591118	152591326	1	4	4.35	20	-15.65	0.166827689232681	0.188732562919304	0.00354072929990975	2.14515998081995
chr1	152591326	152591500	0	3	0	15	-15	0.0923750101288388	0	0	2.02825357821856
chr1	152591500	152592467	0	2	0	10	-10	0.210409745293466	0	0	4.57862720744622
chr1	152592467	152609961	0	1	0	5	-5	0.465116279069767	0	0	33.9134022411323
chr1	152609961	152698441	0	0	0	0	0	1	0	0	Inf
chr1	152698441	152752940	0	1	0	5	-5	0.465116279069767	0	0	33.9134022411323
chr1	152752940	152756480	0	2	0	10	-10	0.210409745293466	0	0	4.57862720744622
chr1	152756480	152757248	2	3	8.7	15	-6.3	0.65043559201245	0.54751555451127	0.0412606217000432	5.36133899492759
chr1	152757248	152778567	2	4	8.7	20	-11.3	0.392861817705834	0.389595122404989	0.0315122057931949	3.11414746411251
chr1	152778567	152779500	2	3	8.7	15	-6.3	0.65043559201245	0.54751555451127	0.0412606217000432	5.36133899492759
chr1	152779500	152782123	0	2	0	10	-10	0.210409745293466	0	0	4.57862720744622
chr1	152782123	152854283	0	1	0	5	-5	0.465116279069767	0	0	33.9134022411323
chr1	152854283	160832603	0	0	0	0	0	1	0	0	Inf
chr1	160832603	160991098	0	1	0	5	-5	0.465116279069767	0	0	33.9134022411323
chr1	160991098	161830935	0	0	0	0	0	1	0	0	Inf
chr1	161830935	161945740	1	0	4.35	0	4.35	1	Inf	0.0223118206521739	Inf
chr1	161945740	174796481	0	0	0	0	0	1	0	0	Inf
chr1	174796481	174852683	1	0	4.35	0	4.35	1	Inf	0.0223118206521739	Inf
chr1	174852683	176780020	0	0	0	0	0	1	0	0	Inf
chr1	176780020	177017426	1	0	4.35	0	4.35	1	Inf	0.0223118206521739	Inf
chr1	177017426	177117753	1	0	4.35	0	4.35	1	Inf	0.0223118206521739	Inf
chr1	177117753	177234213	1	0	4.35	0	4.35	1	Inf	0.0223118206521739	Inf
chr1	177234213	177986778	1	0	4.35	0	4.35	1	Inf	0.0223118206521739	Inf
chr1	177986778	181735660	0	0	0	0	0	1	0	0	Inf
chr1	181735660	181872570	1	0	4.35	0	4.35	1	Inf	0.0223118206521739	Inf
chr1	181872570	189984753	0	0	0	0	0	1	0	0	Inf
chr1	189984753	190088034	1	0	4.35	0	4.35	1	Inf	0.0223118206521739	Inf
chr1	190088034	196726535	0	0	0	0	0	1	0	0	Inf
chr1	196726535	196807290	0	1	0	5	-5	0.465116279069767	0	0	33.9134022411323
chr1	196807290	199785551	0	0	0	0	0	1	0	0	Inf
chr1	199785551	199903802	0	1	0	5	-5	0.465116279069767	0	0	33.9134022411323
chr1	199903802	201846901	0	0	0	0	0	1	0	0	Inf
chr1	201846901	202792181	1	0	4.35	0	4.35	1	Inf	0.0223118206521739	Inf
chr1	202792181	211877185	0	0	0	0	0	1	0	0	Inf
chr1	211877185	212637070	1	0	4.35	0	4.35	1	Inf	0.0223118206521739	Inf
chr1	212637070	212728685	1	0	4.35	0	4.35	1	Inf	0.0223118206521739	Inf
chr1	212728685	213307411	1	0	4.35	0	4.35	1	Inf	0.0223118206521739	Inf
chr1	213307411	216416987	0	0	0	0	0	1	0	0	Inf
chr1	216416987	216749949	1	0	4.35	0	4.35	1	Inf	0.0223118206521739	Inf
chr1	216749949	216848538	0	0	0	0	0	1	0	0	Inf
chr1	216848538	217099710	0	1	0	5	-5	0.465116279069767	0	0	33.9134022411323
chr1	217099710	218200904	0	0	0	0	0	1	0	0	Inf
chr1	218200904	218233321	1	0	4.35	0	4.35	1	Inf	0.0223118206521739	Inf
chr1	218233321	218952529	1	0	4.35	0	4.35	1	Inf	0.0223118206521739	Inf
chr1	218952529	220804823	0	0	0	0	0	1	0	0	Inf
chr1	220804823	221204782	1	0	4.35	0	4.35	1	Inf	0.0223118206521739	Inf
chr1	221204782	221305585	1	0	4.35	0	4.35	1	Inf	0.0223118206521739	Inf
chr1	221305585	221493660	1	0	4.35	0	4.35	1	Inf	0.0223118206521739	Inf
chr1	221493660	233577898	0	0	0	0	0	1	0	0	Inf
chr1	233577898	233684270	1	0	4.35	0	4.35	1	Inf	0.0223118206521739	Inf
chr1	233684270	235130645	0	0	0	0	0	1	0	0	Inf
chr1	235130645	235622485	1	0	4.35	0	4.35	1	Inf	0.0223118206521739	Inf
chr1	235622485	235776700	1	0	4.35	0	4.35	1	Inf	0.0223118206521739	Inf
chr1	235776700	236490359	1	0	4.35	0	4.35	1	Inf	0.0223118206521739	Inf
chr1	236490359	236594905	1	0	4.35	0	4.35	1	Inf	0.0223118206521739	Inf
chr1	236594905	243662380	0	0	0	0	0	1	0	0	Inf
chr1	243662380	243781179	0	1	0	5	-5	0.465116279069767	0	0	33.9134022411323
chr1	243781179	248403228	0	0	0	0	0	1	0	0	Inf
chr1	248403228	248492710	1	0	4.35	0	4.35	1	Inf	0.0223118206521739	Inf
chr1	248492710	248703504	1	0	4.35	0	4.35	1	Inf	0.0223118206521739	Inf
chr1	248703504	248709643	2	0	8.7	0	8.7	0.490586932447397	Inf	0.164020185066117	Inf
chr1	248709643	248713930	2	1	8.7	5	3.7	1	1.78563156003681	0.0863932078575143	112.208702451218
chr1	248713930	248812363	3	1	13.04	5	8.04	0.61048537395673	2.7867131780195	0.203045667762975	157.208629821264
chr1	248812363	248815731	2	1	8.7	5	3.7	1	1.78563156003681	0.0863932078575143	112.208702451218
chr1	248815731	248820741	2	0	8.7	0	8.7	0.490586932447397	Inf	0.164020185066117	Inf
chr1	248820741	249250621	1	0	4.35	0	4.35	1	Inf	0.0223118206521739	Inf
chr2	4174461	4198875	1	0	4.35	0	4.35	1	Inf	0.0223118206521739	Inf
chr2	4198875	4223340	1	1	4.35	5	-0.65	1	0.866597002415816	0.0105378438580926	71.2800920562264
chr2	4223340	4227047	0	1	0	5	-5	0.465116279069767	0	0	33.9134022411323
chr2	4227047	25196378	0	0	0	0	0	1	0	0	Inf
chr2	25196378	25369131	1	0	4.35	0	4.35	1	Inf	0.0223118206521739	Inf
chr2	25369131	25756294	0	0	0	0	0	1	0	0	Inf
chr2	25756294	26719273	1	0	4.35	0	4.35	1	Inf	0.0223118206521739	Inf
chr2	26719273	27337714	0	0	0	0	0	1	0	0	Inf
chr2	27337714	27537280	1	0	4.35	0	4.35	1	Inf	0.0223118206521739	Inf
chr2	27537280	31607633	0	0	0	0	0	1	0	0	Inf
chr2	31607633	31814904	1	0	4.35	0	4.35	1	Inf	0.0223118206521739	Inf
chr2	31814904	34695192	0	0	0	0	0	1	0	0	Inf
chr2	34695192	34700348	4	2	17.39	10	7.39	0.668833718748637	1.86752836592144	0.233752379308155	23.0430753395911
chr2	34700348	34701598	4	3	17.39	15	2.39	1	1.18811878164502	0.173009392604565	9.3036182080392
chr2	34701598	34709689	5	3	21.74	15	6.74	0.704138232215373	1.55774465672013	0.256045797027168	11.5988502241725
chr2	34709689	34739336	5	4	21.74	20	1.74	1	1.10839748860287	0.198754402048815	6.62367484517234
chr2	34739336	34740698	4	4	17.39	20	-2.61	1	0.845492157965303	0.133878396317281	5.33074463285635
chr2	34740698	34740778	4	3	17.39	15	2.39	1	1.18811878164502	0.173009392604565	9.3036182080392
chr2	34740778	34740919	4	2	17.39	10	7.39	0.668833718748637	1.86752836592144	0.233752379308155	23.0430753395911
chr2	34740919	34741962	2	2	8.7	10	-1.3	1	0.860233320020961	0.0569540053158063	12.9883822183545
chr2	34741962	34750662	0	2	0	10	-10	0.210409745293466	0	0	4.57862720744622
chr2	34750662	34766874	0	1	0	5	-5	0.465116279069767	0	0	33.9134022411323
chr2	34766874	43721590	0	0	0	0	0	1	0	0	Inf
chr2	43721590	43889461	1	0	4.35	0	4.35	1	Inf	0.0223118206521739	Inf
chr2	43889461	52703709	0	0	0	0	0	1	0	0	Inf
chr2	52703709	52736995	1	0	4.35	0	4.35	1	Inf	0.0223118206521739	Inf
chr2	52736995	52737597	1	1	4.35	5	-0.65	1	0.866597002415816	0.0105378438580926	71.2800920562264
chr2	52737597	52742831	1	2	4.35	10	-5.65	0.589984604164979	0.417538975420899	0.00664429717256669	8.63073247145641
chr2	52742831	52747747	2	2	8.7	10	-1.3	1	0.860233320020961	0.0569540053158063	12.9883822183545
chr2	52747747	52784752	3	3	13.04	15	-1.96	1	0.853232008874007	0.100526362449566	7.23478912351614
chr2	52784752	52789044	3	2	13.04	10	3.04	1	1.34071300326427	0.136905270433279	17.7641357108826
chr2	52789044	52795100	3	1	13.04	5	8.04	0.61048537395673	2.7867131780195	0.203045667762975	157.208629821264
chr2	52795100	52807520	2	1	8.7	5	3.7	1	1.78563156003681	0.0863932078575143	112.208702451218
chr2	52807520	52842339	2	0	8.7	0	8.7	0.490586932447397	Inf	0.164020185066117	Inf
chr2	52842339	52847893	1	0	4.35	0	4.35	1	Inf	0.0223118206521739	Inf
chr2	52847893	56700983	0	0	0	0	0	1	0	0	Inf
chr2	56700983	56802335	1	0	4.35	0	4.35	1	Inf	0.0223118206521739	Inf
chr2	56802335	63490317	0	0	0	0	0	1	0	0	Inf
chr2	63490317	63575875	1	0	4.35	0	4.35	1	Inf	0.0223118206521739	Inf
chr2	63575875	63608125	1	1	4.35	5	-0.65	1	0.866597002415816	0.0105378438580926	71.2800920562264
chr2	63608125	63721052	0	1	0	5	-5	0.465116279069767	0	0	33.9134022411323
chr2	63721052	69519954	0	0	0	0	0	1	0	0	Inf
chr2	69519954	69696804	1	0	4.35	0	4.35	1	Inf	0.0223118206521739	Inf
chr2	69696804	81507066	0	0	0	0	0	1	0	0	Inf
chr2	81507066	81620232	1	0	4.35	0	4.35	1	Inf	0.0223118206521739	Inf
chr2	81620232	89548455	0	0	0	0	0	1	0	0	Inf
chr2	89548455	90321410	1	0	4.35	0	4.35	1	Inf	0.0223118206521739	Inf
chr2	90321410	115107679	0	0	0	0	0	1	0	0	Inf
chr2	115107679	115199791	1	0	4.35	0	4.35	1	Inf	0.0223118206521739	Inf
chr2	115199791	115530481	0	0	0	0	0	1	0	0	Inf
chr2	115530481	115556828	0	1	0	5	-5	0.465116279069767	0	0	33.9134022411323
chr2	115556828	117264998	0	0	0	0	0	1	0	0	Inf
chr2	117264998	117336769	1	0	4.35	0	4.35	1	Inf	0.0223118206521739	Inf
chr2	117336769	124264630	0	0	0	0	0	1	0	0	Inf
chr2	124264630	124659197	0	1	0	5	-5	0.465116279069767	0	0	33.9134022411323
chr2	124659197	126081043	0	0	0	0	0	1	0	0	Inf
chr2	126081043	126224975	1	0	4.35	0	4.35	1	Inf	0.0223118206521739	Inf
chr2	126224975	136038908	0	0	0	0	0	1	0	0	Inf
chr2	136038908	136250535	1	0	4.35	0	4.35	1	Inf	0.0223118206521739	Inf
chr2	136250535	141666187	0	0	0	0	0	1	0	0	Inf
chr2	141666187	142014612	0	1	0	5	-5	0.465116279069767	0	0	33.9134022411323
chr2	142014612	142143633	0	1	0	5	-5	0.465116279069767	0	0	33.9134022411323
chr2	142143633	143934478	0	0	0	0	0	1	0	0	Inf
chr2	143934478	144022209	0	1	0	5	-5	0.465116279069767	0	0	33.9134022411323
chr2	144022209	146835346	0	0	0	0	0	1	0	0	Inf
chr2	146835346	146848745	2	0	8.7	0	8.7	0.490586932447397	Inf	0.164020185066117	Inf
chr2	146848745	146850082	4	0	17.39	0	17.39	0.111012073575885	Inf	0.60433867657842	Inf
chr2	146850082	146861395	4	1	17.39	5	12.39	0.350808956594549	3.88611189709473	0.342237278313382	206.917573717954
chr2	146861395	146878944	4	2	17.39	10	7.39	0.668833718748637	1.86752836592144	0.233752379308155	23.0430753395911
chr2	146878944	146881076	2	2	8.7	10	-1.3	1	0.860233320020961	0.0569540053158063	12.9883822183545
chr2	146881076	146881268	0	2	0	10	-10	0.210409745293466	0	0	4.57862720744622
chr2	146881268	146884075	0	1	0	5	-5	0.465116279069767	0	0	33.9134022411323
chr2	146884075	157175193	0	0	0	0	0	1	0	0	Inf
chr2	157175193	157299691	0	1	0	5	-5	0.465116279069767	0	0	33.9134022411323
chr2	157299691	171326548	0	0	0	0	0	1	0	0	Inf
chr2	171326548	171389716	1	0	4.35	0	4.35	1	Inf	0.0223118206521739	Inf
chr2	171389716	172605438	0	0	0	0	0	1	0	0	Inf
chr2	172605438	172980883	1	0	4.35	0	4.35	1	Inf	0.0223118206521739	Inf
chr2	172980883	188119687	0	0	0	0	0	1	0	0	Inf
chr2	188119687	188296214	0	1	0	5	-5	0.465116279069767	0	0	33.9134022411323
chr2	188296214	195834468	0	0	0	0	0	1	0	0	Inf
chr2	195834468	195900708	0	1	0	5	-5	0.465116279069767	0	0	33.9134022411323
chr2	195900708	196480442	0	0	0	0	0	1	0	0	Inf
chr2	196480442	196646838	1	0	4.35	0	4.35	1	Inf	0.0223118206521739	Inf
chr2	196646838	198144942	0	0	0	0	0	1	0	0	Inf
chr2	198144942	198243951	1	0	4.35	0	4.35	1	Inf	0.0223118206521739	Inf
chr2	198243951	209673881	0	0	0	0	0	1	0	0	Inf
chr2	209673881	210288852	1	0	4.35	0	4.35	1	Inf	0.0223118206521739	Inf
chr2	210288852	212340027	0	0	0	0	0	1	0	0	Inf
chr2	212340027	212400525	1	0	4.35	0	4.35	1	Inf	0.0223118206521739	Inf
chr2	212400525	212463811	1	0	4.35	0	4.35	1	Inf	0.0223118206521739	Inf
chr2	212463811	213181318	0	0	0	0	0	1	0	0	Inf
chr2	213181318	213206481	1	0	4.35	0	4.35	1	Inf	0.0223118206521739	Inf
chr2	213206481	223721773	0	0	0	0	0	1	0	0	Inf
chr2	223721773	223823485	1	0	4.35	0	4.35	1	Inf	0.0223118206521739	Inf
chr2	223823485	226686232	0	0	0	0	0	1	0	0	Inf
chr2	226686232	226857861	1	0	4.35	0	4.35	1	Inf	0.0223118206521739	Inf
chr2	226857861	235507621	0	0	0	0	0	1	0	0	Inf
chr2	235507621	235633678	1	0	4.35	0	4.35	1	Inf	0.0223118206521739	Inf
chr2	235633678	235744804	1	0	4.35	0	4.35	1	Inf	0.0223118206521739	Inf
chr2	235744804	242783365	0	0	0	0	0	1	0	0	Inf
chr2	242783365	242849431	0	1	0	5	-5	0.465116279069767	0	0	33.9134022411323
chr2	242849431	243199373	0	3	0	15	-15	0.0923750101288388	0	0	2.02825357821856
chr4	9895775	10040499	1	0	4.35	0	4.35	1	Inf	0.0223118206521739	Inf
chr4	10040499	10179274	2	0	8.7	0	8.7	0.490586932447397	Inf	0.164020185066117	Inf
chr4	10179274	10180514	3	0	13.04	0	13.04	0.235880398671096	Inf	0.367558670101445	Inf
chr4	10180514	10199879	3	1	13.04	5	8.04	0.61048537395673	2.7867131780195	0.203045667762975	157.208629821264
chr4	10199879	10204989	4	1	17.39	5	12.39	0.350808956594549	3.88611189709473	0.342237278313382	206.917573717954
chr4	10204989	10209554	6	7	26.09	35	-8.91	0.740210384548298	0.662011964330923	0.143984968233252	2.94195998949506
chr4	10209554	10210168	9	7	39.13	35	4.13	1	1.18896687095492	0.291424391283176	4.99335658688033
chr4	10210168	10212275	10	7	43.48	35	8.48	0.755583205556296	1.41672878344191	0.353562213973755	5.91456717615402
chr4	10212275	10235711	10	8	43.48	40	3.48	1	1.15001042819649	0.29079124634426	4.63402334751994
chr4	10235711	10237283	8	2	34.78	10	24.78	0.0764424519387651	4.63440007610641	0.761234133005329	51.3133952712392
chr4	10237283	10242669	7	2	30.43	10	20.43	0.141652800756601	3.81926678362218	0.606332296915641	42.8801140062998
chr4	10242669	10247843	4	2	17.39	10	7.39	0.668833718748637	1.86752836592144	0.233752379308155	23.0430753395911
chr4	10247843	10253102	3	2	13.04	10	3.04	1	1.34071300326427	0.136905270433279	17.7641357108826
chr4	10253102	10582240	3	1	13.04	5	8.04	0.61048537395673	2.7867131780195	0.203045667762975	157.208629821264
chr4	10582240	10671117	3	1	13.04	5	8.04	0.61048537395673	2.7867131780195	0.203045667762975	157.208629821264
chr4	10671117	10763705	3	0	13.04	0	13.04	0.235880398671096	Inf	0.367558670101445	Inf
chr4	10763705	10898493	2	0	8.7	0	8.7	0.490586932447397	Inf	0.164020185066117	Inf
chr4	10898493	10906632	1	0	4.35	0	4.35	1	Inf	0.0223118206521739	Inf
chr4	10906632	10956587	1	0	4.35	0	4.35	1	Inf	0.0223118206521739	Inf
chr4	10956587	11232916	1	0	4.35	0	4.35	1	Inf	0.0223118206521739	Inf
chr4	11232916	14397683	0	0	0	0	0	1	0	0	Inf
chr4	14397683	14502875	0	1	0	5	-5	0.465116279069767	0	0	33.9134022411323
chr4	14502875	18539345	0	0	0	0	0	1	0	0	Inf
chr4	18539345	18905493	0	1	0	5	-5	0.465116279069767	0	0	33.9134022411323
chr4	18905493	19277770	0	0	0	0	0	1	0	0	Inf
chr4	19277770	19435825	1	0	4.35	0	4.35	1	Inf	0.0223118206521739	Inf
chr4	19435825	27373359	0	0	0	0	0	1	0	0	Inf
chr4	27373359	28169195	0	1	0	5	-5	0.465116279069767	0	0	33.9134022411323
chr4	28169195	28181372	1	1	4.35	5	-0.65	1	0.866597002415816	0.0105378438580926	71.2800920562264
chr4	28181372	28194053	1	1	4.35	5	-0.65	1	0.866597002415816	0.0105378438580926	71.2800920562264
chr4	28194053	28277932	2	1	8.7	5	3.7	1	1.78563156003681	0.0863932078575143	112.208702451218
chr4	28277932	33387276	0	0	0	0	0	1	0	0	Inf
chr4	33387276	34348893	1	0	4.35	0	4.35	1	Inf	0.0223118206521739	Inf
chr4	34348893	34543154	0	0	0	0	0	1	0	0	Inf
chr4	34543154	34756923	0	1	0	5	-5	0.465116279069767	0	0	33.9134022411323
chr4	34756923	34765389	0	2	0	10	-10	0.210409745293466	0	0	4.57862720744622
chr4	34765389	34765728	1	2	4.35	10	-5.65	0.589984604164979	0.417538975420899	0.00664429717256669	8.63073247145641
chr4	34765728	34771911	2	2	8.7	10	-1.3	1	0.860233320020961	0.0569540053158063	12.9883822183545
chr4	34771911	34776188	2	3	8.7	15	-6.3	0.65043559201245	0.54751555451127	0.0412606217000432	5.36133899492759
chr4	34776188	34827299	4	7	17.39	35	-17.61	0.294662704191916	0.399832523488232	0.0704654635607783	1.95939080504489
chr4	34827299	34829893	3	6	13.04	30	-16.96	0.263378785216562	0.358808836204513	0.0495365813541211	2.02656071997739
chr4	34829893	34829938	3	6	13.04	30	-16.96	0.263378785216562	0.358808836204513	0.0495365813541211	2.02656071997739
chr4	34829938	34829976	3	5	13.04	25	-11.96	0.439603004549119	0.458527951938255	0.0613748340888232	2.79167278671655
chr4	34829976	34830911	3	4	13.04	20	-6.96	0.686734598816278	0.607237661460393	0.0774292477002266	4.16850956734841
chr4	34830911	34833715	3	3	13.04	15	-1.96	1	0.853232008874007	0.100526362449566	7.23478912351614
chr4	34833715	34866174	2	0	8.7	0	8.7	0.490586932447397	Inf	0.164020185066117	Inf
chr4	34866174	35042497	3	0	13.04	0	13.04	0.235880398671096	Inf	0.367558670101445	Inf
chr4	35042497	35156763	2	0	8.7	0	8.7	0.490586932447397	Inf	0.164020185066117	Inf
chr4	35156763	35212598	1	0	4.35	0	4.35	1	Inf	0.0223118206521739	Inf
chr4	35212598	35225733	1	1	4.35	5	-0.65	1	0.866597002415816	0.0105378438580926	71.2800920562264
chr4	35225733	35404095	2	1	8.7	5	3.7	1	1.78563156003681	0.0863932078575143	112.208702451218
chr4	35404095	35442556	3	3	13.04	15	-1.96	1	0.853232008874007	0.100526362449566	7.23478912351614
chr4	35442556	35472556	4	3	17.39	15	2.39	1	1.18811878164502	0.173009392604565	9.3036182080392
chr4	35472556	35530126	5	3	21.74	15	6.74	0.704138232215373	1.55774465672013	0.256045797027168	11.5988502241725
chr4	35530126	35530900	5	3	21.74	15	6.74	0.704138232215373	1.55774465672013	0.256045797027168	11.5988502241725
chr4	35530900	35571649	4	2	17.39	10	7.39	0.668833718748637	1.86752836592144	0.233752379308155	23.0430753395911
chr4	35571649	35694663	3	1	13.04	5	8.04	0.61048537395673	2.7867131780195	0.203045667762975	157.208629821264
chr4	35694663	35807928	3	1	13.04	5	8.04	0.61048537395673	2.7867131780195	0.203045667762975	157.208629821264
chr4	35807928	35876627	3	0	13.04	0	13.04	0.235880398671096	Inf	0.367558670101445	Inf
chr4	35876627	36018293	2	0	8.7	0	8.7	0.490586932447397	Inf	0.164020185066117	Inf
chr4	36018293	36117678	1	0	4.35	0	4.35	1	Inf	0.0223118206521739	Inf
chr4	36117678	41484507	0	0	0	0	0	1	0	0	Inf
chr4	41484507	41620596	0	1	0	5	-5	0.465116279069767	0	0	33.9134022411323
chr4	41620596	41977489	0	0	0	0	0	1	0	0	Inf
chr4	41977489	42108227	1	0	4.35	0	4.35	1	Inf	0.0223118206521739	Inf
chr4	42108227	53347134	0	0	0	0	0	1	0	0	Inf
chr4	53347134	54171911	0	1	0	5	-5	0.465116279069767	0	0	33.9134022411323
chr4	54171911	57569248	0	0	0	0	0	1	0	0	Inf
chr4	57569248	58416996	0	1	0	5	-5	0.465116279069767	0	0	33.9134022411323
chr4	58416996	59259976	0	0	0	0	0	1	0	0	Inf
chr4	59259976	59419602	0	1	0	5	-5	0.465116279069767	0	0	33.9134022411323
chr4	59419602	59998294	0	0	0	0	0	1	0	0	Inf
chr4	59998294	60039390	1	0	4.35	0	4.35	1	Inf	0.0223118206521739	Inf
chr4	60039390	60104250	2	0	8.7	0	8.7	0.490586932447397	Inf	0.164020185066117	Inf
chr4	60104250	60156909	1	0	4.35	0	4.35	1	Inf	0.0223118206521739	Inf
chr4	60156909	60185890	2	0	8.7	0	8.7	0.490586932447397	Inf	0.164020185066117	Inf
chr4	60185890	60326084	1	0	4.35	0	4.35	1	Inf	0.0223118206521739	Inf
chr4	60326084	62452587	0	0	0	0	0	1	0	0	Inf
chr4	62452587	63082480	0	1	0	5	-5	0.465116279069767	0	0	33.9134022411323
chr4	63082480	63083441	0	2	0	10	-10	0.210409745293466	0	0	4.57862720744622
chr4	63083441	63236166	0	1	0	5	-5	0.465116279069767	0	0	33.9134022411323
chr4	63236166	64673111	0	0	0	0	0	1	0	0	Inf
chr4	64673111	64695705	0	1	0	5	-5	0.465116279069767	0	0	33.9134022411323
chr4	64695705	64724355	0	2	0	10	-10	0.210409745293466	0	0	4.57862720744622
chr4	64724355	64739596	0	1	0	5	-5	0.465116279069767	0	0	33.9134022411323
chr4	64739596	64798603	1	1	4.35	5	-0.65	1	0.866597002415816	0.0105378438580926	71.2800920562264
chr4	64798603	64897894	1	0	4.35	0	4.35	1	Inf	0.0223118206521739	Inf
chr4	64897894	64907367	2	0	8.7	0	8.7	0.490586932447397	Inf	0.164020185066117	Inf
chr4	64907367	65475066	1	0	4.35	0	4.35	1	Inf	0.0223118206521739	Inf
chr4	65475066	65475770	1	1	4.35	5	-0.65	1	0.866597002415816	0.0105378438580926	71.2800920562264
chr4	65475770	65561918	1	1	4.35	5	-0.65	1	0.866597002415816	0.0105378438580926	71.2800920562264
chr4	65561918	65602467	1	0	4.35	0	4.35	1	Inf	0.0223118206521739	Inf
chr4	65602467	66706104	0	0	0	0	0	1	0	0	Inf
chr4	66706104	66813112	1	0	4.35	0	4.35	1	Inf	0.0223118206521739	Inf
chr4	66813112	68427800	0	0	0	0	0	1	0	0	Inf
chr4	68427800	68609952	0	1	0	5	-5	0.465116279069767	0	0	33.9134022411323
chr4	68609952	68674624	0	0	0	0	0	1	0	0	Inf
chr4	68674624	68738677	1	0	4.35	0	4.35	1	Inf	0.0223118206521739	Inf
chr4	68738677	69373472	0	0	0	0	0	1	0	0	Inf
chr4	69373472	69497225	3	0	13.04	0	13.04	0.235880398671096	Inf	0.367558670101445	Inf
chr4	69497225	69564117	2	0	8.7	0	8.7	0.490586932447397	Inf	0.164020185066117	Inf
chr4	69564117	69586872	1	0	4.35	0	4.35	1	Inf	0.0223118206521739	Inf
chr4	69586872	69613960	1	1	4.35	5	-0.65	1	0.866597002415816	0.0105378438580926	71.2800920562264
chr4	69613960	70125577	0	1	0	5	-5	0.465116279069767	0	0	33.9134022411323
chr4	70125577	70241009	1	1	4.35	5	-0.65	1	0.866597002415816	0.0105378438580926	71.2800920562264
chr4	70241009	70387276	1	1	4.35	5	-0.65	1	0.866597002415816	0.0105378438580926	71.2800920562264
chr4	70387276	70389601	1	1	4.35	5	-0.65	1	0.866597002415816	0.0105378438580926	71.2800920562264
chr4	70389601	70438442	1	1	4.35	5	-0.65	1	0.866597002415816	0.0105378438580926	71.2800920562264
chr4	70438442	70443308	0	1	0	5	-5	0.465116279069767	0	0	33.9134022411323
chr4	70443308	71893845	0	0	0	0	0	1	0	0	Inf
chr4	71893845	72015816	1	0	4.35	0	4.35	1	Inf	0.0223118206521739	Inf
chr4	72015816	76301856	0	0	0	0	0	1	0	0	Inf
chr4	76301856	76830177	1	0	4.35	0	4.35	1	Inf	0.0223118206521739	Inf
chr4	76830177	78179567	0	0	0	0	0	1	0	0	Inf
chr4	78179567	78195755	0	1	0	5	-5	0.465116279069767	0	0	33.9134022411323
chr4	78195755	78237431	1	1	4.35	5	-0.65	1	0.866597002415816	0.0105378438580926	71.2800920562264
chr4	78237431	78267651	1	0	4.35	0	4.35	1	Inf	0.0223118206521739	Inf
chr4	78267651	79443843	0	0	0	0	0	1	0	0	Inf
chr4	79443843	79511536	1	0	4.35	0	4.35	1	Inf	0.0223118206521739	Inf
chr4	79511536	82652698	0	0	0	0	0	1	0	0	Inf
chr4	82652698	82907545	1	0	4.35	0	4.35	1	Inf	0.0223118206521739	Inf
chr4	82907545	83662316	0	0	0	0	0	1	0	0	Inf
chr4	83662316	84457854	1	0	4.35	0	4.35	1	Inf	0.0223118206521739	Inf
chr4	84457854	91338835	0	0	0	0	0	1	0	0	Inf
chr4	91338835	91617914	0	1	0	5	-5	0.465116279069767	0	0	33.9134022411323
chr4	91617914	91762689	0	0	0	0	0	1	0	0	Inf
chr4	91762689	91909734	1	0	4.35	0	4.35	1	Inf	0.0223118206521739	Inf
chr4	91909734	91938066	2	0	8.7	0	8.7	0.490586932447397	Inf	0.164020185066117	Inf
chr4	91938066	92075554	1	0	4.35	0	4.35	1	Inf	0.0223118206521739	Inf
chr4	92075554	92194291	1	0	4.35	0	4.35	1	Inf	0.0223118206521739	Inf
chr4	92194291	92242477	1	1	4.35	5	-0.65	1	0.866597002415816	0.0105378438580926	71.2800920562264
chr4	92242477	92368370	0	1	0	5	-5	0.465116279069767	0	0	33.9134022411323
chr4	92368370	93358069	0	0	0	0	0	1	0	0	Inf
chr4	93358069	93694041	1	0	4.35	0	4.35	1	Inf	0.0223118206521739	Inf
chr4	93694041	96555042	0	0	0	0	0	1	0	0	Inf
chr4	96555042	97528780	1	0	4.35	0	4.35	1	Inf	0.0223118206521739	Inf
chr4	97528780	97647030	0	0	0	0	0	1	0	0	Inf
chr4	97647030	97797891	1	0	4.35	0	4.35	1	Inf	0.0223118206521739	Inf
chr4	97797891	98800126	0	0	0	0	0	1	0	0	Inf
chr4	98800126	98836056	0	1	0	5	-5	0.465116279069767	0	0	33.9134022411323
chr4	98836056	98893344	1	1	4.35	5	-0.65	1	0.866597002415816	0.0105378438580926	71.2800920562264
chr4	98893344	98893598	1	2	4.35	10	-5.65	0.589984604164979	0.417538975420899	0.00664429717256669	8.63073247145641
chr4	98893598	99024697	1	3	4.35	15	-10.65	0.323474596872215	0.265471217553456	0.00470337951078203	3.64487196742697
chr4	99024697	99037922	1	2	4.35	10	-5.65	0.589984604164979	0.417538975420899	0.00664429717256669	8.63073247145641
chr4	99037922	99074285	0	2	0	10	-10	0.210409745293466	0	0	4.57862720744622
chr4	99074285	99077251	0	1	0	5	-5	0.465116279069767	0	0	33.9134022411323
chr4	99077251	99465653	0	0	0	0	0	1	0	0	Inf
chr4	99465653	99552410	1	0	4.35	0	4.35	1	Inf	0.0223118206521739	Inf
chr4	99552410	99985886	1	0	4.35	0	4.35	1	Inf	0.0223118206521739	Inf
chr4	99985886	106504029	0	0	0	0	0	1	0	0	Inf
chr4	106504029	106679725	1	0	4.35	0	4.35	1	Inf	0.0223118206521739	Inf
chr4	106679725	107192059	2	0	8.7	0	8.7	0.490586932447397	Inf	0.164020185066117	Inf
chr4	107192059	107297641	1	0	4.35	0	4.35	1	Inf	0.0223118206521739	Inf
chr4	107297641	107377357	1	0	4.35	0	4.35	1	Inf	0.0223118206521739	Inf
chr4	107377357	108873673	0	0	0	0	0	1	0	0	Inf
chr4	108873673	109008469	0	1	0	5	-5	0.465116279069767	0	0	33.9134022411323
chr4	109008469	109859327	0	1	0	5	-5	0.465116279069767	0	0	33.9134022411323
chr4	109859327	115154159	0	0	0	0	0	1	0	0	Inf
chr4	115154159	115183202	1	0	4.35	0	4.35	1	Inf	0.0223118206521739	Inf
chr4	115183202	116534914	0	0	0	0	0	1	0	0	Inf
chr4	116534914	117404810	1	0	4.35	0	4.35	1	Inf	0.0223118206521739	Inf
chr4	117404810	117526026	1	0	4.35	0	4.35	1	Inf	0.0223118206521739	Inf
chr4	117526026	118862352	0	0	0	0	0	1	0	0	Inf
chr4	118862352	119042493	1	0	4.35	0	4.35	1	Inf	0.0223118206521739	Inf
chr4	119042493	132007995	0	0	0	0	0	1	0	0	Inf
chr4	132007995	132246406	1	0	4.35	0	4.35	1	Inf	0.0223118206521739	Inf
chr4	132246406	132414280	1	0	4.35	0	4.35	1	Inf	0.0223118206521739	Inf
chr4	132414280	132958543	1	0	4.35	0	4.35	1	Inf	0.0223118206521739	Inf
chr4	132958543	132988008	2	0	8.7	0	8.7	0.490586932447397	Inf	0.164020185066117	Inf
chr4	132988008	133066205	1	0	4.35	0	4.35	1	Inf	0.0223118206521739	Inf
chr4	133066205	135070091	0	0	0	0	0	1	0	0	Inf
chr4	135070091	135289501	0	1	0	5	-5	0.465116279069767	0	0	33.9134022411323
chr4	135289501	135426941	0	2	0	10	-10	0.210409745293466	0	0	4.57862720744622
chr4	135426941	135949696	0	1	0	5	-5	0.465116279069767	0	0	33.9134022411323
chr4	135949696	136070170	0	1	0	5	-5	0.465116279069767	0	0	33.9134022411323
chr4	136070170	136229337	1	1	4.35	5	-0.65	1	0.866597002415816	0.0105378438580926	71.2800920562264
chr4	136229337	140676695	0	0	0	0	0	1	0	0	Inf
chr4	140676695	140749211	1	0	4.35	0	4.35	1	Inf	0.0223118206521739	Inf
chr4	140749211	141981838	0	0	0	0	0	1	0	0	Inf
chr4	141981838	142096269	0	1	0	5	-5	0.465116279069767	0	0	33.9134022411323
chr4	142096269	142820959	0	0	0	0	0	1	0	0	Inf
chr4	142820959	142969991	0	1	0	5	-5	0.465116279069767	0	0	33.9134022411323
chr4	142969991	143920499	0	0	0	0	0	1	0	0	Inf
chr4	143920499	143935442	0	1	0	5	-5	0.465116279069767	0	0	33.9134022411323
chr4	143935442	144036620	1	1	4.35	5	-0.65	1	0.866597002415816	0.0105378438580926	71.2800920562264
chr4	144036620	144127798	0	1	0	5	-5	0.465116279069767	0	0	33.9134022411323
chr4	144127798	152589857	0	0	0	0	0	1	0	0	Inf
chr4	152589857	152657468	0	1	0	5	-5	0.465116279069767	0	0	33.9134022411323
chr4	152657468	152888462	0	0	0	0	0	1	0	0	Inf
chr4	152888462	153784406	0	1	0	5	-5	0.465116279069767	0	0	33.9134022411323
chr4	153784406	161041003	0	0	0	0	0	1	0	0	Inf
chr4	161041003	161088632	1	0	4.35	0	4.35	1	Inf	0.0223118206521739	Inf
chr4	161088632	162289972	0	0	0	0	0	1	0	0	Inf
chr4	162289972	162425925	1	0	4.35	0	4.35	1	Inf	0.0223118206521739	Inf
chr4	162425925	164918858	0	0	0	0	0	1	0	0	Inf
chr4	164918858	165122778	1	0	4.35	0	4.35	1	Inf	0.0223118206521739	Inf
chr4	165122778	173422335	0	0	0	0	0	1	0	0	Inf
chr4	173422335	174086616	1	0	4.35	0	4.35	1	Inf	0.0223118206521739	Inf
chr4	174086616	180053522	0	0	0	0	0	1	0	0	Inf
chr4	180053522	180098163	1	0	4.35	0	4.35	1	Inf	0.0223118206521739	Inf
chr4	180098163	180176741	1	1	4.35	5	-0.65	1	0.866597002415816	0.0105378438580926	71.2800920562264
chr4	180176741	180235453	0	1	0	5	-5	0.465116279069767	0	0	33.9134022411323
chr4	180235453	184928994	0	0	0	0	0	1	0	0	Inf
chr4	184928994	184947740	1	0	4.35	0	4.35	1	Inf	0.0223118206521739	Inf
chr4	184947740	184999727	1	1	4.35	5	-0.65	1	0.866597002415816	0.0105378438580926	71.2800920562264
chr4	184999727	185054107	0	1	0	5	-5	0.465116279069767	0	0	33.9134022411323
chr4	185054107	186038929	0	0	0	0	0	1	0	0	Inf
chr4	186038929	186233053	0	1	0	5	-5	0.465116279069767	0	0	33.9134022411323
chr6	255812	268720	1	0	4.35	0	4.35	1	Inf	0.0223118206521739	Inf
chr6	268720	284200	1	1	4.35	5	-0.65	1	0.866597002415816	0.0105378438580926	71.2800920562264
chr6	284200	364875	1	2	4.35	10	-5.65	0.589984604164979	0.417538975420899	0.00664429717256669	8.63073247145641
chr6	364875	375524	0	2	0	10	-10	0.210409745293466	0	0	4.57862720744622
chr6	375524	381860	0	1	0	5	-5	0.465116279069767	0	0	33.9134022411323
chr6	381860	5135335	0	0	0	0	0	1	0	0	Inf
chr6	5135335	5652289	1	0	4.35	0	4.35	1	Inf	0.0223118206521739	Inf
chr6	5652289	9525624	0	0	0	0	0	1	0	0	Inf
chr6	9525624	9584144	0	1	0	5	-5	0.465116279069767	0	0	33.9134022411323
chr6	9584144	11127259	0	0	0	0	0	1	0	0	Inf
chr6	11127259	11339257	1	0	4.35	0	4.35	1	Inf	0.0223118206521739	Inf
chr6	11339257	13109565	0	0	0	0	0	1	0	0	Inf
chr6	13109565	13859922	0	1	0	5	-5	0.465116279069767	0	0	33.9134022411323
chr6	13859922	24161852	0	0	0	0	0	1	0	0	Inf
chr6	24161852	24976394	0	1	0	5	-5	0.465116279069767	0	0	33.9134022411323
chr6	24976394	25094798	0	1	0	5	-5	0.465116279069767	0	0	33.9134022411323
chr6	25094798	25252924	0	1	0	5	-5	0.465116279069767	0	0	33.9134022411323
chr6	25252924	25353488	0	1	0	5	-5	0.465116279069767	0	0	33.9134022411323
chr6	25353488	27072682	0	0	0	0	0	1	0	0	Inf
chr6	27072682	27302931	0	1	0	5	-5	0.465116279069767	0	0	33.9134022411323
chr6	27302931	27478976	0	2	0	10	-10	0.210409745293466	0	0	4.57862720744622
chr6	27478976	27486209	0	2	0	10	-10	0.210409745293466	0	0	4.57862720744622
chr6	27486209	28341811	0	1	0	5	-5	0.465116279069767	0	0	33.9134022411323
chr6	28341811	28444116	0	1	0	5	-5	0.465116279069767	0	0	33.9134022411323
chr6	28444116	28722749	0	1	0	5	-5	0.465116279069767	0	0	33.9134022411323
chr6	28722749	29225884	0	1	0	5	-5	0.465116279069767	0	0	33.9134022411323
chr6	29225884	30187672	0	0	0	0	0	1	0	0	Inf
chr6	30187672	30368560	1	0	4.35	0	4.35	1	Inf	0.0223118206521739	Inf
chr6	30368560	30436757	0	0	0	0	0	1	0	0	Inf
chr6	30436757	30725135	0	1	0	5	-5	0.465116279069767	0	0	33.9134022411323
chr6	30725135	30800451	0	1	0	5	-5	0.465116279069767	0	0	33.9134022411323
chr6	30800451	30946012	0	0	0	0	0	1	0	0	Inf
chr6	30946012	31082825	0	1	0	5	-5	0.465116279069767	0	0	33.9134022411323
chr6	31082825	47888053	0	0	0	0	0	1	0	0	Inf
chr6	47888053	48393972	0	1	0	5	-5	0.465116279069767	0	0	33.9134022411323
chr6	48393972	55294105	0	0	0	0	0	1	0	0	Inf
chr6	55294105	55335450	1	0	4.35	0	4.35	1	Inf	0.0223118206521739	Inf
chr6	55335450	55341645	1	1	4.35	5	-0.65	1	0.866597002415816	0.0105378438580926	71.2800920562264
chr6	55341645	55412722	1	2	4.35	10	-5.65	0.589984604164979	0.417538975420899	0.00664429717256669	8.63073247145641
chr6	55412722	55415672	0	2	0	10	-10	0.210409745293466	0	0	4.57862720744622
chr6	55415672	55433072	0	1	0	5	-5	0.465116279069767	0	0	33.9134022411323
chr6	55433072	57959569	0	0	0	0	0	1	0	0	Inf
chr6	57959569	58777385	1	0	4.35	0	4.35	1	Inf	0.0223118206521739	Inf
chr6	58777385	66391261	0	0	0	0	0	1	0	0	Inf
chr6	66391261	66433489	1	0	4.35	0	4.35	1	Inf	0.0223118206521739	Inf
chr6	66433489	66914625	0	0	0	0	0	1	0	0	Inf
chr6	66914625	67008548	1	0	4.35	0	4.35	1	Inf	0.0223118206521739	Inf
chr6	67008548	67049017	3	2	13.04	10	3.04	1	1.34071300326427	0.136905270433279	17.7641357108826
chr6	67049017	67512322	0	0	0	0	0	1	0	0	Inf
chr6	67512322	67557948	1	0	4.35	0	4.35	1	Inf	0.0223118206521739	Inf
chr6	67557948	67576108	2	0	8.7	0	8.7	0.490586932447397	Inf	0.164020185066117	Inf
chr6	67576108	67596275	1	0	4.35	0	4.35	1	Inf	0.0223118206521739	Inf
chr6	67596275	77327988	0	0	0	0	0	1	0	0	Inf
chr6	77327988	77408764	0	1	0	5	-5	0.465116279069767	0	0	33.9134022411323
chr6	77408764	77415488	0	3	0	15	-15	0.0923750101288388	0	0	2.02825357821856
chr6	77415488	77456938	2	3	8.7	15	-6.3	0.65043559201245	0.54751555451127	0.0412606217000432	5.36133899492759
chr6	77456938	77468867	2	1	8.7	5	3.7	1	1.78563156003681	0.0863932078575143	112.208702451218
chr6	77468867	78203315	0	1	0	5	-5	0.465116279069767	0	0	33.9134022411323
chr6	78203315	78316607	0	1	0	5	-5	0.465116279069767	0	0	33.9134022411323
chr6	78316607	78962272	0	0	0	0	0	1	0	0	Inf
chr6	78962272	78962744	1	0	4.35	0	4.35	1	Inf	0.0223118206521739	Inf
chr6	78962744	78965859	2	0	8.7	0	8.7	0.490586932447397	Inf	0.164020185066117	Inf
chr6	78965859	78965977	3	0	13.04	0	13.04	0.235880398671096	Inf	0.367558670101445	Inf
chr6	78965977	78969085	7	1	30.43	5	25.43	0.0503583124116306	7.95956738381228	0.872785216979058	393.051873860585
chr6	78969085	78970401	9	1	39.13	5	34.13	0.011232103120929	11.5888102674665	1.34045618371775	561.069949833649
chr6	78970401	78971747	11	2	47.83	10	37.83	0.00903711425549201	7.84944053782787	1.35736417968313	85.5111321727193
chr6	78971747	78972317	12	2	52.17	10	42.17	0.00400981919837243	9.28842371729907	1.61581811588205	100.96490894552
chr6	78972317	79026837	14	2	60.87	10	50.87	0.00117946541621426	13.0611552390323	2.26995680081936	143.333120411295
chr6	79026837	79027050	12	1	52.17	5	47.17	0.000851917471316221	19.3491828228512	2.3075801306519	926.283086553388
chr6	79027050	79032455	11	1	47.83	5	42.83	0.00211117851503558	16.3601380787632	1.94003602255452	784.487290690952
chr6	79032455	79037215	9	1	39.13	5	34.13	0.011232103120929	11.5888102674665	1.34045618371775	561.069949833649
chr6	79037215	79040433	4	1	17.39	5	12.39	0.350808956594549	3.88611189709473	0.342237278313382	206.917573717954
chr6	79040433	99673663	0	0	0	0	0	1	0	0	Inf
chr6	99673663	100427839	0	1	0	5	-5	0.465116279069767	0	0	33.9134022411323
chr6	100427839	100619689	0	1	0	5	-5	0.465116279069767	0	0	33.9134022411323
chr6	100619689	103734403	0	0	0	0	0	1	0	0	Inf
chr6	103734403	103734724	0	1	0	5	-5	0.465116279069767	0	0	33.9134022411323
chr6	103734724	103734820	2	2	8.7	10	-1.3	1	0.860233320020961	0.0569540053158063	12.9883822183545
chr6	103734820	103763766	2	3	8.7	15	-6.3	0.65043559201245	0.54751555451127	0.0412606217000432	5.36133899492759
chr6	103763766	103765576	0	1	0	5	-5	0.465116279069767	0	0	33.9134022411323
chr6	103765576	107994246	0	0	0	0	0	1	0	0	Inf
chr6	107994246	108089962	1	0	4.35	0	4.35	1	Inf	0.0223118206521739	Inf
chr6	108089962	109521442	0	0	0	0	0	1	0	0	Inf
chr6	109521442	109524633	0	1	0	5	-5	0.465116279069767	0	0	33.9134022411323
chr6	109524633	109633578	1	2	4.35	10	-5.65	0.589984604164979	0.417538975420899	0.00664429717256669	8.63073247145641
chr6	109633578	109640762	1	1	4.35	5	-0.65	1	0.866597002415816	0.0105378438580926	71.2800920562264
chr6	109640762	115657504	0	0	0	0	0	1	0	0	Inf
chr6	115657504	115924608	1	0	4.35	0	4.35	1	Inf	0.0223118206521739	Inf
chr6	115924608	116015691	1	0	4.35	0	4.35	1	Inf	0.0223118206521739	Inf
chr6	116015691	127114015	0	0	0	0	0	1	0	0	Inf
chr6	127114015	127371101	0	1	0	5	-5	0.465116279069767	0	0	33.9134022411323
chr6	127371101	128041180	0	0	0	0	0	1	0	0	Inf
chr6	128041180	128238266	0	1	0	5	-5	0.465116279069767	0	0	33.9134022411323
chr6	128238266	128533043	1	1	4.35	5	-0.65	1	0.866597002415816	0.0105378438580926	71.2800920562264
chr6	128533043	128750458	1	0	4.35	0	4.35	1	Inf	0.0223118206521739	Inf
chr6	128750458	130569008	0	0	0	0	0	1	0	0	Inf
chr6	130569008	130574042	1	0	4.35	0	4.35	1	Inf	0.0223118206521739	Inf
chr6	130574042	130587747	2	0	8.7	0	8.7	0.490586932447397	Inf	0.164020185066117	Inf
chr6	130587747	130588432	3	0	13.04	0	13.04	0.235880398671096	Inf	0.367558670101445	Inf
chr6	130588432	130680614	4	0	17.39	0	17.39	0.111012073575885	Inf	0.60433867657842	Inf
chr6	130680614	130683542	3	0	13.04	0	13.04	0.235880398671096	Inf	0.367558670101445	Inf
chr6	130683542	130693213	2	0	8.7	0	8.7	0.490586932447397	Inf	0.164020185066117	Inf
chr6	130693213	130713697	1	0	4.35	0	4.35	1	Inf	0.0223118206521739	Inf
chr6	130713697	131019706	0	0	0	0	0	1	0	0	Inf
chr6	131019706	131109715	1	0	4.35	0	4.35	1	Inf	0.0223118206521739	Inf
chr6	131109715	133150267	0	0	0	0	0	1	0	0	Inf
chr6	133150267	133281853	0	1	0	5	-5	0.465116279069767	0	0	33.9134022411323
chr6	133281853	136350000	0	0	0	0	0	1	0	0	Inf
chr6	136350000	137095409	0	1	0	5	-5	0.465116279069767	0	0	33.9134022411323
chr6	137095409	141831531	0	0	0	0	0	1	0	0	Inf
chr6	141831531	141999817	0	1	0	5	-5	0.465116279069767	0	0	33.9134022411323
chr6	141999817	146982327	0	0	0	0	0	1	0	0	Inf
chr6	146982327	147201390	1	0	4.35	0	4.35	1	Inf	0.0223118206521739	Inf
chr6	147201390	147873055	0	0	0	0	0	1	0	0	Inf
chr6	147873055	147934210	0	1	0	5	-5	0.465116279069767	0	0	33.9134022411323
chr6	147934210	149892098	0	0	0	0	0	1	0	0	Inf
chr6	149892098	150146871	0	1	0	5	-5	0.465116279069767	0	0	33.9134022411323
chr6	150146871	159605415	0	0	0	0	0	1	0	0	Inf
chr6	159605415	159731609	1	0	4.35	0	4.35	1	Inf	0.0223118206521739	Inf
chr6	159731609	160263096	1	0	4.35	0	4.35	1	Inf	0.0223118206521739	Inf
chr6	160263096	162233913	0	0	0	0	0	1	0	0	Inf
chr6	162233913	162304138	1	0	4.35	0	4.35	1	Inf	0.0223118206521739	Inf
chr6	162304138	162362206	0	0	0	0	0	1	0	0	Inf
chr6	162362206	162525443	0	1	0	5	-5	0.465116279069767	0	0	33.9134022411323
chr6	162525443	162546145	1	1	4.35	5	-0.65	1	0.866597002415816	0.0105378438580926	71.2800920562264
chr6	162546145	162661458	1	2	4.35	10	-5.65	0.589984604164979	0.417538975420899	0.00664429717256669	8.63073247145641
chr6	162661458	162687945	2	2	8.7	10	-1.3	1	0.860233320020961	0.0569540053158063	12.9883822183545
chr6	162687945	162709020	3	2	13.04	10	3.04	1	1.34071300326427	0.136905270433279	17.7641357108826
chr6	162709020	162740267	3	2	13.04	10	3.04	1	1.34071300326427	0.136905270433279	17.7641357108826
chr6	162740267	162790195	3	2	13.04	10	3.04	1	1.34071300326427	0.136905270433279	17.7641357108826
chr6	162790195	162805192	2	2	8.7	10	-1.3	1	0.860233320020961	0.0569540053158063	12.9883822183545
chr6	162805192	162873146	1	2	4.35	10	-5.65	0.589984604164979	0.417538975420899	0.00664429717256669	8.63073247145641
chr6	162873146	162963521	1	1	4.35	5	-0.65	1	0.866597002415816	0.0105378438580926	71.2800920562264
chr6	162963521	163033421	1	1	4.35	5	-0.65	1	0.866597002415816	0.0105378438580926	71.2800920562264
chr6	163033421	163078521	1	2	4.35	10	-5.65	0.589984604164979	0.417538975420899	0.00664429717256669	8.63073247145641
chr6	163078521	163201332	1	1	4.35	5	-0.65	1	0.866597002415816	0.0105378438580926	71.2800920562264
chr6	163201332	163233459	1	0	4.35	0	4.35	1	Inf	0.0223118206521739	Inf
chr6	163233459	165820478	0	0	0	0	0	1	0	0	Inf
chr6	165820478	166013843	1	0	4.35	0	4.35	1	Inf	0.0223118206521739	Inf
chr6	166013843	166073963	1	0	4.35	0	4.35	1	Inf	0.0223118206521739	Inf
chr6	166073963	166262951	1	0	4.35	0	4.35	1	Inf	0.0223118206521739	Inf
chr6	166262951	166366523	1	0	4.35	0	4.35	1	Inf	0.0223118206521739	Inf
chr7	89776944	89864707	0	1	0	5	-5	0.465116279069767	0	0	33.9134022411323
chr7	89864707	91587824	0	0	0	0	0	1	0	0	Inf
chr7	91587824	91810473	1	0	4.35	0	4.35	1	Inf	0.0223118206521739	Inf
chr7	91810473	100665065	0	0	0	0	0	1	0	0	Inf
chr7	100665065	100891340	1	0	4.35	0	4.35	1	Inf	0.0223118206521739	Inf
chr7	100891340	107465049	0	0	0	0	0	1	0	0	Inf
chr7	107465049	107592056	1	0	4.35	0	4.35	1	Inf	0.0223118206521739	Inf
chr7	107592056	109423876	0	0	0	0	0	1	0	0	Inf
chr7	109423876	109425299	1	0	4.35	0	4.35	1	Inf	0.0223118206521739	Inf
chr7	109425299	109426244	1	1	4.35	5	-0.65	1	0.866597002415816	0.0105378438580926	71.2800920562264
chr7	109426244	109427493	2	1	8.7	5	3.7	1	1.78563156003681	0.0863932078575143	112.208702451218
chr7	109427493	109433781	3	1	13.04	5	8.04	0.61048537395673	2.7867131780195	0.203045667762975	157.208629821264
chr7	109433781	109435445	3	2	13.04	10	3.04	1	1.34071300326427	0.136905270433279	17.7641357108826
chr7	109435445	109453946	4	2	17.39	10	7.39	0.668833718748637	1.86752836592144	0.233752379308155	23.0430753395911
chr7	109453946	109458574	2	1	8.7	5	3.7	1	1.78563156003681	0.0863932078575143	112.208702451218
chr7	109458574	109461572	1	1	4.35	5	-0.65	1	0.866597002415816	0.0105378438580926	71.2800920562264
chr7	109461572	109461892	1	0	4.35	0	4.35	1	Inf	0.0223118206521739	Inf
chr7	109461892	133757079	0	0	0	0	0	1	0	0	Inf
chr7	133757079	133758031	1	0	4.35	0	4.35	1	Inf	0.0223118206521739	Inf
chr7	133758031	133759683	2	0	8.7	0	8.7	0.490586932447397	Inf	0.164020185066117	Inf
chr7	133759683	133774177	3	0	13.04	0	13.04	0.235880398671096	Inf	0.367558670101445	Inf
chr7	133774177	133776946	7	3	30.43	15	15.43	0.293810281331552	2.42823686613657	0.453611323703387	17.104698085017
chr7	133776946	133795650	8	3	34.78	15	19.78	0.175323503740974	2.94642002509788	0.570472895389875	20.4183203733259
chr7	133795650	133795773	7	3	30.43	15	15.43	0.293810281331552	2.42823686613657	0.453611323703387	17.104698085017
chr7	133795773	133802727	5	3	21.74	15	6.74	0.704138232215373	1.55774465672013	0.256045797027168	11.5988502241725
chr7	133802727	133816742	1	0	4.35	0	4.35	1	Inf	0.0223118206521739	Inf
chr7	133816742	134261891	0	0	0	0	0	1	0	0	Inf
chr7	134261891	134374024	1	0	4.35	0	4.35	1	Inf	0.0223118206521739	Inf
chr7	134374024	135167677	1	0	4.35	0	4.35	1	Inf	0.0223118206521739	Inf
chr7	135167677	140011373	0	0	0	0	0	1	0	0	Inf
chr7	140011373	140146100	0	1	0	5	-5	0.465116279069767	0	0	33.9134022411323
chr7	140146100	141762278	0	0	0	0	0	1	0	0	Inf
chr7	141762278	141766384	0	1	0	5	-5	0.465116279069767	0	0	33.9134022411323
chr7	141766384	141799132	1	1	4.35	5	-0.65	1	0.866597002415816	0.0105378438580926	71.2800920562264
chr7	141799132	141842842	1	0	4.35	0	4.35	1	Inf	0.0223118206521739	Inf
chr7	141842842	142459136	0	0	0	0	0	1	0	0	Inf
chr7	142459136	142465957	1	0	4.35	0	4.35	1	Inf	0.0223118206521739	Inf
chr7	142465957	142474632	2	0	8.7	0	8.7	0.490586932447397	Inf	0.164020185066117	Inf
chr7	142474632	142475488	2	1	8.7	5	3.7	1	1.78563156003681	0.0863932078575143	112.208702451218
chr7	142475488	142489788	3	1	13.04	5	8.04	0.61048537395673	2.7867131780195	0.203045667762975	157.208629821264
chr7	142489788	142491996	2	1	8.7	5	3.7	1	1.78563156003681	0.0863932078575143	112.208702451218
chr7	142491996	142502255	1	1	4.35	5	-0.65	1	0.866597002415816	0.0105378438580926	71.2800920562264
chr7	142502255	142506407	1	0	4.35	0	4.35	1	Inf	0.0223118206521739	Inf
chr7	142506407	146539334	0	0	0	0	0	1	0	0	Inf
chr7	146539334	146689043	0	1	0	5	-5	0.465116279069767	0	0	33.9134022411323
chr7	146689043	157079551	0	0	0	0	0	1	0	0	Inf
chr7	157079551	157233577	1	0	4.35	0	4.35	1	Inf	0.0223118206521739	Inf
chr15	22120337	22329724	0	1	0	5	-5	0.465116279069767	0	0	33.9134022411323
chr15	22329724	22442876	0	2	0	10	-10	0.210409745293466	0	0	4.57862720744622
chr15	22442876	22486906	0	1	0	5	-5	0.465116279069767	0	0	33.9134022411323
chr15	22486906	24666497	0	0	0	0	0	1	0	0	Inf
chr15	24666497	24674819	1	0	4.35	0	4.35	1	Inf	0.0223118206521739	Inf
chr15	24674819	24677763	2	0	8.7	0	8.7	0.490586932447397	Inf	0.164020185066117	Inf
chr15	24677763	24731439	3	0	13.04	0	13.04	0.235880398671096	Inf	0.367558670101445	Inf
chr15	24731439	24738354	2	0	8.7	0	8.7	0.490586932447397	Inf	0.164020185066117	Inf
chr15	24738354	24760965	1	0	4.35	0	4.35	1	Inf	0.0223118206521739	Inf
chr15	24760965	34675432	0	0	0	0	0	1	0	0	Inf
chr15	34675432	34694979	1	0	4.35	0	4.35	1	Inf	0.0223118206521739	Inf
chr15	34694979	34805335	2	0	8.7	0	8.7	0.490586932447397	Inf	0.164020185066117	Inf
chr15	34805335	34830666	1	0	4.35	0	4.35	1	Inf	0.0223118206521739	Inf
chr15	34830666	34981402	0	0	0	0	0	1	0	0	Inf
chr15	34981402	35054585	1	0	4.35	0	4.35	1	Inf	0.0223118206521739	Inf
chr15	35054585	35607726	0	0	0	0	0	1	0	0	Inf
chr15	35607726	35727382	0	1	0	5	-5	0.465116279069767	0	0	33.9134022411323
chr15	35727382	39195858	0	0	0	0	0	1	0	0	Inf
chr15	39195858	39670068	1	0	4.35	0	4.35	1	Inf	0.0223118206521739	Inf
chr15	39670068	39732240	2	0	8.7	0	8.7	0.490586932447397	Inf	0.164020185066117	Inf
chr15	39732240	40079940	1	0	4.35	0	4.35	1	Inf	0.0223118206521739	Inf
chr15	40079940	45512084	0	0	0	0	0	1	0	0	Inf
chr15	45512084	45649891	1	0	4.35	0	4.35	1	Inf	0.0223118206521739	Inf
chr15	45649891	46160537	1	0	4.35	0	4.35	1	Inf	0.0223118206521739	Inf
chr15	46160537	46193419	1	1	4.35	5	-0.65	1	0.866597002415816	0.0105378438580926	71.2800920562264
chr15	46193419	46279652	2	1	8.7	5	3.7	1	1.78563156003681	0.0863932078575143	112.208702451218
chr15	46279652	46295450	2	0	8.7	0	8.7	0.490586932447397	Inf	0.164020185066117	Inf
chr15	46295450	46302625	1	0	4.35	0	4.35	1	Inf	0.0223118206521739	Inf
chr15	46302625	46307232	1	0	4.35	0	4.35	1	Inf	0.0223118206521739	Inf
chr15	46307232	46467721	2	0	8.7	0	8.7	0.490586932447397	Inf	0.164020185066117	Inf
chr15	46467721	46696113	1	0	4.35	0	4.35	1	Inf	0.0223118206521739	Inf
chr15	46696113	47080582	1	0	4.35	0	4.35	1	Inf	0.0223118206521739	Inf
chr15	47080582	47211423	1	0	4.35	0	4.35	1	Inf	0.0223118206521739	Inf
chr15	47211423	47719519	1	0	4.35	0	4.35	1	Inf	0.0223118206521739	Inf
chr15	47719519	47834468	1	0	4.35	0	4.35	1	Inf	0.0223118206521739	Inf
chr15	47834468	48089355	0	0	0	0	0	1	0	0	Inf
chr15	48089355	48149889	1	0	4.35	0	4.35	1	Inf	0.0223118206521739	Inf
chr15	48149889	49011244	1	0	4.35	0	4.35	1	Inf	0.0223118206521739	Inf
chr15	49011244	49123828	1	0	4.35	0	4.35	1	Inf	0.0223118206521739	Inf
chr15	49123828	51160790	0	0	0	0	0	1	0	0	Inf
chr15	51160790	52103368	1	0	4.35	0	4.35	1	Inf	0.0223118206521739	Inf
chr15	52103368	52103721	2	0	8.7	0	8.7	0.490586932447397	Inf	0.164020185066117	Inf
chr15	52103721	52242810	2	0	8.7	0	8.7	0.490586932447397	Inf	0.164020185066117	Inf
chr15	52242810	52246882	3	1	13.04	5	8.04	0.61048537395673	2.7867131780195	0.203045667762975	157.208629821264
chr15	52246882	52257172	3	1	13.04	5	8.04	0.61048537395673	2.7867131780195	0.203045667762975	157.208629821264
chr15	52257172	52388882	3	1	13.04	5	8.04	0.61048537395673	2.7867131780195	0.203045667762975	157.208629821264
chr15	52388882	52509023	4	1	17.39	5	12.39	0.350808956594549	3.88611189709473	0.342237278313382	206.917573717954
chr15	52509023	52709905	3	1	13.04	5	8.04	0.61048537395673	2.7867131780195	0.203045667762975	157.208629821264
chr15	52709905	52713040	3	1	13.04	5	8.04	0.61048537395673	2.7867131780195	0.203045667762975	157.208629821264
chr15	52713040	52836537	2	1	8.7	5	3.7	1	1.78563156003681	0.0863932078575143	112.208702451218
chr15	52836537	52955470	1	1	4.35	5	-0.65	1	0.866597002415816	0.0105378438580926	71.2800920562264
chr15	52955470	52981988	2	1	8.7	5	3.7	1	1.78563156003681	0.0863932078575143	112.208702451218
chr15	52981988	52987227	2	0	8.7	0	8.7	0.490586932447397	Inf	0.164020185066117	Inf
chr15	52987227	53013065	1	0	4.35	0	4.35	1	Inf	0.0223118206521739	Inf
chr15	53013065	53598335	0	0	0	0	0	1	0	0	Inf
chr15	53598335	53662080	1	0	4.35	0	4.35	1	Inf	0.0223118206521739	Inf
chr15	53662080	62154989	0	0	0	0	0	1	0	0	Inf
chr15	62154989	62382754	1	0	4.35	0	4.35	1	Inf	0.0223118206521739	Inf
chr15	62382754	72065609	0	0	0	0	0	1	0	0	Inf
chr15	72065609	72265833	1	0	4.35	0	4.35	1	Inf	0.0223118206521739	Inf
chr15	72265833	76809215	0	0	0	0	0	1	0	0	Inf
chr15	76809215	76809809	1	0	4.35	0	4.35	1	Inf	0.0223118206521739	Inf
chr15	76809809	76814655	1	1	4.35	5	-0.65	1	0.866597002415816	0.0105378438580926	71.2800920562264
chr15	76814655	76833255	3	1	13.04	5	8.04	0.61048537395673	2.7867131780195	0.203045667762975	157.208629821264
chr15	76833255	76836029	4	1	17.39	5	12.39	0.350808956594549	3.88611189709473	0.342237278313382	206.917573717954
chr15	76836029	76869859	6	1	26.09	5	21.09	0.100331602600463	6.4522844409231	0.676085288181629	323.759342003101
chr15	76869859	76898977	6	2	26.09	10	16.09	0.250251473166958	3.09588469819547	0.467947548626742	35.4758565428157
chr15	76898977	76902187	5	2	21.74	10	11.74	0.420459007810114	2.44930803446938	0.344176695262891	28.9176948427999
chr15	76902187	76902398	5	1	21.74	5	16.74	0.191796575517506	5.10134968472656	0.499861141258843	262.114232602451
chr15	76902398	76902665	3	1	13.04	5	8.04	0.61048537395673	2.7867131780195	0.203045667762975	157.208629821264
chr15	76902665	76908219	2	1	8.7	5	3.7	1	1.78563156003681	0.0863932078575143	112.208702451218
chr15	76908219	76940835	0	1	0	5	-5	0.465116279069767	0	0	33.9134022411323
chr15	76940835	77686487	0	0	0	0	0	1	0	0	Inf
chr15	77686487	77801627	0	1	0	5	-5	0.465116279069767	0	0	33.9134022411323
chr15	77801627	79774300	0	0	0	0	0	1	0	0	Inf
chr15	79774300	79800031	1	0	4.35	0	4.35	1	Inf	0.0223118206521739	Inf
chr15	79800031	79801638	2	0	8.7	0	8.7	0.490586932447397	Inf	0.164020185066117	Inf
chr15	79801638	79863135	3	0	13.04	0	13.04	0.235880398671096	Inf	0.367558670101445	Inf
chr15	79863135	79863829	2	0	8.7	0	8.7	0.490586932447397	Inf	0.164020185066117	Inf
chr15	79863829	79866128	1	0	4.35	0	4.35	1	Inf	0.0223118206521739	Inf
chr18	3381647	4335515	1	0	4.35	0	4.35	1	Inf	0.0223118206521739	Inf
chr18	4335515	10803128	0	0	0	0	0	1	0	0	Inf
chr18	10803128	10929249	1	0	4.35	0	4.35	1	Inf	0.0223118206521739	Inf
chr18	10929249	12010260	0	0	0	0	0	1	0	0	Inf
chr18	12010260	12023962	1	0	4.35	0	4.35	1	Inf	0.0223118206521739	Inf
chr18	12023962	12031006	1	1	4.35	5	-0.65	1	0.866597002415816	0.0105378438580926	71.2800920562264
chr18	12031006	12035888	1	2	4.35	10	-5.65	0.589984604164979	0.417538975420899	0.00664429717256669	8.63073247145641
chr18	12035888	12038040	2	2	8.7	10	-1.3	1	0.860233320020961	0.0569540053158063	12.9883822183545
chr18	12038040	12162307	3	2	13.04	10	3.04	1	1.34071300326427	0.136905270433279	17.7641357108826
chr18	12162307	12171666	1	1	4.35	5	-0.65	1	0.866597002415816	0.0105378438580926	71.2800920562264
chr18	12171666	12256599	0	1	0	5	-5	0.465116279069767	0	0	33.9134022411323
chr18	12256599	21495378	0	0	0	0	0	1	0	0	Inf
chr18	21495378	22380154	1	0	4.35	0	4.35	1	Inf	0.0223118206521739	Inf
chr18	22380154	23055725	0	0	0	0	0	1	0	0	Inf
chr18	23055725	23059572	0	1	0	5	-5	0.465116279069767	0	0	33.9134022411323
chr18	23059572	23164836	0	2	0	10	-10	0.210409745293466	0	0	4.57862720744622
chr18	23164836	23182644	1	2	4.35	10	-5.65	0.589984604164979	0.417538975420899	0.00664429717256669	8.63073247145641
chr18	23182644	23188787	2	2	8.7	10	-1.3	1	0.860233320020961	0.0569540053158063	12.9883822183545
chr18	23188787	23198168	2	1	8.7	5	3.7	1	1.78563156003681	0.0863932078575143	112.208702451218
chr18	23198168	23277912	2	0	8.7	0	8.7	0.490586932447397	Inf	0.164020185066117	Inf
chr18	23277912	23286166	1	0	4.35	0	4.35	1	Inf	0.0223118206521739	Inf
chr18	23286166	25353549	0	0	0	0	0	1	0	0	Inf
chr18	25353549	25469777	1	0	4.35	0	4.35	1	Inf	0.0223118206521739	Inf
chr18	25469777	26111260	0	0	0	0	0	1	0	0	Inf
chr18	26111260	27008487	0	1	0	5	-5	0.465116279069767	0	0	33.9134022411323
chr18	27008487	27163205	0	0	0	0	0	1	0	0	Inf
chr18	27163205	27296592	1	0	4.35	0	4.35	1	Inf	0.0223118206521739	Inf
chr18	27296592	29819025	0	0	0	0	0	1	0	0	Inf
chr18	29819025	30304423	0	1	0	5	-5	0.465116279069767	0	0	33.9134022411323
chr18	30304423	30377252	0	1	0	5	-5	0.465116279069767	0	0	33.9134022411323
chr18	30377252	30383039	0	2	0	10	-10	0.210409745293466	0	0	4.57862720744622
chr18	30383039	30630898	0	2	0	10	-10	0.210409745293466	0	0	4.57862720744622
chr18	30630898	30813311	0	2	0	10	-10	0.210409745293466	0	0	4.57862720744622
chr18	30813311	30924521	0	1	0	5	-5	0.465116279069767	0	0	33.9134022411323
chr18	30924521	31047994	0	1	0	5	-5	0.465116279069767	0	0	33.9134022411323
chr18	31047994	33313257	0	0	0	0	0	1	0	0	Inf
chr18	33313257	33454071	0	1	0	5	-5	0.465116279069767	0	0	33.9134022411323
chr18	33454071	34954464	0	0	0	0	0	1	0	0	Inf
chr18	34954464	35054679	0	1	0	5	-5	0.465116279069767	0	0	33.9134022411323
chr18	35054679	35108469	0	0	0	0	0	1	0	0	Inf
chr18	35108469	35594803	0	1	0	5	-5	0.465116279069767	0	0	33.9134022411323
chr18	35594803	35710633	0	1	0	5	-5	0.465116279069767	0	0	33.9134022411323
chr18	35710633	35716072	0	0	0	0	0	1	0	0	Inf
chr18	35716072	35876902	1	0	4.35	0	4.35	1	Inf	0.0223118206521739	Inf
chr18	35876902	36851858	1	0	4.35	0	4.35	1	Inf	0.0223118206521739	Inf
chr18	36851858	37056866	0	0	0	0	0	1	0	0	Inf
chr18	37056866	37253554	1	0	4.35	0	4.35	1	Inf	0.0223118206521739	Inf
chr18	37253554	38202864	0	0	0	0	0	1	0	0	Inf
chr18	38202864	38257972	2	1	8.7	5	3.7	1	1.78563156003681	0.0863932078575143	112.208702451218
chr18	38257972	38283439	2	2	8.7	10	-1.3	1	0.860233320020961	0.0569540053158063	12.9883822183545
chr18	38283439	38844475	0	0	0	0	0	1	0	0	Inf
chr18	38844475	39399732	1	0	4.35	0	4.35	1	Inf	0.0223118206521739	Inf
chr18	39399732	39457510	1	0	4.35	0	4.35	1	Inf	0.0223118206521739	Inf
chr18	39457510	39812772	1	0	4.35	0	4.35	1	Inf	0.0223118206521739	Inf
chr18	39812772	39841055	1	0	4.35	0	4.35	1	Inf	0.0223118206521739	Inf
chr18	39841055	39906558	1	1	4.35	5	-0.65	1	0.866597002415816	0.0105378438580926	71.2800920562264
chr18	39906558	40389384	0	1	0	5	-5	0.465116279069767	0	0	33.9134022411323
chr18	40389384	40472184	0	1	0	5	-5	0.465116279069767	0	0	33.9134022411323
chr18	40472184	40941431	0	1	0	5	-5	0.465116279069767	0	0	33.9134022411323
chr18	40941431	43296517	0	0	0	0	0	1	0	0	Inf
chr18	43296517	43424980	0	1	0	5	-5	0.465116279069767	0	0	33.9134022411323
chr18	43424980	44985893	0	0	0	0	0	1	0	0	Inf
chr18	44985893	45037532	1	0	4.35	0	4.35	1	Inf	0.0223118206521739	Inf
chr18	45037532	47370048	0	0	0	0	0	1	0	0	Inf
chr18	47370048	47433786	1	0	4.35	0	4.35	1	Inf	0.0223118206521739	Inf
chr18	47433786	48297494	0	0	0	0	0	1	0	0	Inf
chr18	48297494	48942629	1	0	4.35	0	4.35	1	Inf	0.0223118206521739	Inf
chr18	48942629	48968109	2	0	8.7	0	8.7	0.490586932447397	Inf	0.164020185066117	Inf
chr18	48968109	49013725	1	0	4.35	0	4.35	1	Inf	0.0223118206521739	Inf
chr18	49013725	49659288	1	0	4.35	0	4.35	1	Inf	0.0223118206521739	Inf
chr18	49659288	49960537	1	0	4.35	0	4.35	1	Inf	0.0223118206521739	Inf
chr18	49960537	50036817	1	0	4.35	0	4.35	1	Inf	0.0223118206521739	Inf
chr18	50036817	50545988	0	0	0	0	0	1	0	0	Inf
chr18	50545988	50683602	1	0	4.35	0	4.35	1	Inf	0.0223118206521739	Inf
chr18	50683602	51170937	0	0	0	0	0	1	0	0	Inf
chr18	51170937	51256326	1	0	4.35	0	4.35	1	Inf	0.0223118206521739	Inf
chr18	51256326	51279082	1	0	4.35	0	4.35	1	Inf	0.0223118206521739	Inf
chr18	51279082	51368030	1	1	4.35	5	-0.65	1	0.866597002415816	0.0105378438580926	71.2800920562264
chr18	51368030	51386639	2	1	8.7	5	3.7	1	1.78563156003681	0.0863932078575143	112.208702451218
chr18	51386639	51403239	2	1	8.7	5	3.7	1	1.78563156003681	0.0863932078575143	112.208702451218
chr18	51403239	51448672	3	1	13.04	5	8.04	0.61048537395673	2.7867131780195	0.203045667762975	157.208629821264
chr18	51448672	51512613	3	0	13.04	0	13.04	0.235880398671096	Inf	0.367558670101445	Inf
chr18	51512613	51518813	2	0	8.7	0	8.7	0.490586932447397	Inf	0.164020185066117	Inf
chr18	51518813	51522508	1	0	4.35	0	4.35	1	Inf	0.0223118206521739	Inf
chr18	51522508	58313350	0	0	0	0	0	1	0	0	Inf
chr18	58313350	58473606	1	0	4.35	0	4.35	1	Inf	0.0223118206521739	Inf
chr18	58473606	60921666	0	0	0	0	0	1	0	0	Inf
chr18	60921666	61387276	1	0	4.35	0	4.35	1	Inf	0.0223118206521739	Inf
chr18	61387276	61564655	2	0	8.7	0	8.7	0.490586932447397	Inf	0.164020185066117	Inf
chr18	61564655	61860886	1	0	4.35	0	4.35	1	Inf	0.0223118206521739	Inf
chr18	61860886	61937422	1	0	4.35	0	4.35	1	Inf	0.0223118206521739	Inf
chr18	61937422	62228028	1	0	4.35	0	4.35	1	Inf	0.0223118206521739	Inf
chr18	62228028	62356758	1	0	4.35	0	4.35	1	Inf	0.0223118206521739	Inf
chr18	62356758	65447850	0	0	0	0	0	1	0	0	Inf
chr18	65447850	65694003	1	0	4.35	0	4.35	1	Inf	0.0223118206521739	Inf
chr18	65694003	65830999	1	1	4.35	5	-0.65	1	0.866597002415816	0.0105378438580926	71.2800920562264
chr18	65830999	65907291	1	0	4.35	0	4.35	1	Inf	0.0223118206521739	Inf
chr18	65907291	66003449	0	0	0	0	0	1	0	0	Inf
chr18	66003449	66124098	1	0	4.35	0	4.35	1	Inf	0.0223118206521739	Inf
chr18	66124098	67177061	0	0	0	0	0	1	0	0	Inf
chr18	67177061	67377401	1	0	4.35	0	4.35	1	Inf	0.0223118206521739	Inf
chr18	67377401	67473763	1	0	4.35	0	4.35	1	Inf	0.0223118206521739	Inf
chr18	67473763	67924470	1	0	4.35	0	4.35	1	Inf	0.0223118206521739	Inf
chr18	67924470	68216290	0	0	0	0	0	1	0	0	Inf
chr18	68216290	68429193	1	0	4.35	0	4.35	1	Inf	0.0223118206521739	Inf
chr18	68429193	68513917	2	0	8.7	0	8.7	0.490586932447397	Inf	0.164020185066117	Inf
chr18	68513917	68521738	1	0	4.35	0	4.35	1	Inf	0.0223118206521739	Inf
chr18	68521738	75846485	0	0	0	0	0	1	0	0	Inf
chr18	75846485	75925837	1	0	4.35	0	4.35	1	Inf	0.0223118206521739	Inf
chr18	75925837	77657062	0	0	0	0	0	1	0	0	Inf
chr18	77657062	77803784	0	1	0	5	-5	0.465116279069767	0	0	33.9134022411323
chrX	2642942	3117425	0	1	0	5	-5	0.465116279069767	0	0	33.9134022411323
chrX	3117425	3186572	0	1	0	5	-5	0.465116279069767	0	0	33.9134022411323
chrX	3186572	3329970	0	1	0	5	-5	0.465116279069767	0	0	33.9134022411323
chrX	3329970	3445217	0	1	0	5	-5	0.465116279069767	0	0	33.9134022411323
chrX	3445217	4148194	0	1	0	5	-5	0.465116279069767	0	0	33.9134022411323
chrX	4148194	6665667	0	0	0	0	0	1	0	0	Inf
chrX	6665667	6743686	1	0	4.35	0	4.35	1	Inf	0.0223118206521739	Inf
chrX	6743686	6816845	0	0	0	0	0	1	0	0	Inf
chrX	6816845	6880109	0	1	0	5	-5	0.465116279069767	0	0	33.9134022411323
chrX	6880109	6994032	0	0	0	0	0	1	0	0	Inf
chrX	6994032	7123328	1	0	4.35	0	4.35	1	Inf	0.0223118206521739	Inf
chrX	7123328	7352069	0	0	0	0	0	1	0	0	Inf
chrX	7352069	7383978	1	0	4.35	0	4.35	1	Inf	0.0223118206521739	Inf
chrX	7383978	7448491	1	1	4.35	5	-0.65	1	0.866597002415816	0.0105378438580926	71.2800920562264
chrX	7448491	7457854	1	0	4.35	0	4.35	1	Inf	0.0223118206521739	Inf
chrX	7457854	7480656	1	1	4.35	5	-0.65	1	0.866597002415816	0.0105378438580926	71.2800920562264
chrX	7480656	7571910	0	1	0	5	-5	0.465116279069767	0	0	33.9134022411323
chrX	7571910	7971394	0	0	0	0	0	1	0	0	Inf
chrX	7971394	8231210	0	1	0	5	-5	0.465116279069767	0	0	33.9134022411323
chrX	8231210	8347160	0	1	0	5	-5	0.465116279069767	0	0	33.9134022411323
chrX	8347160	8640776	0	1	0	5	-5	0.465116279069767	0	0	33.9134022411323
chrX	8640776	8826746	0	1	0	5	-5	0.465116279069767	0	0	33.9134022411323
chrX	8826746	14675741	0	0	0	0	0	1	0	0	Inf
chrX	14675741	14762319	1	0	4.35	0	4.35	1	Inf	0.0223118206521739	Inf
chrX	14762319	16165902	0	0	0	0	0	1	0	0	Inf
chrX	16165902	16269473	0	1	0	5	-5	0.465116279069767	0	0	33.9134022411323
chrX	16269473	16884764	0	1	0	5	-5	0.465116279069767	0	0	33.9134022411323
chrX	16884764	19974559	0	0	0	0	0	1	0	0	Inf
chrX	19974559	20169413	1	0	4.35	0	4.35	1	Inf	0.0223118206521739	Inf
chrX	20169413	23363890	0	0	0	0	0	1	0	0	Inf
chrX	23363890	23497197	0	1	0	5	-5	0.465116279069767	0	0	33.9134022411323
chrX	23497197	24468092	0	1	0	5	-5	0.465116279069767	0	0	33.9134022411323
chrX	24468092	24546206	0	1	0	5	-5	0.465116279069767	0	0	33.9134022411323
chrX	24546206	25043754	0	1	0	5	-5	0.465116279069767	0	0	33.9134022411323
chrX	25043754	25169892	0	1	0	5	-5	0.465116279069767	0	0	33.9134022411323
chrX	25169892	25463915	0	1	0	5	-5	0.465116279069767	0	0	33.9134022411323
chrX	25463915	28672374	0	0	0	0	0	1	0	0	Inf
chrX	28672374	28808141	0	1	0	5	-5	0.465116279069767	0	0	33.9134022411323
chrX	28808141	29286760	0	0	0	0	0	1	0	0	Inf
chrX	29286760	29388094	0	1	0	5	-5	0.465116279069767	0	0	33.9134022411323
chrX	29388094	30978956	0	0	0	0	0	1	0	0	Inf
chrX	30978956	31060661	1	0	4.35	0	4.35	1	Inf	0.0223118206521739	Inf
chrX	31060661	31227550	1	0	4.35	0	4.35	1	Inf	0.0223118206521739	Inf
chrX	31227550	36286938	0	0	0	0	0	1	0	0	Inf
chrX	36286938	36392275	0	1	0	5	-5	0.465116279069767	0	0	33.9134022411323
chrX	36392275	43804912	0	0	0	0	0	1	0	0	Inf
chrX	43804912	43877221	0	1	0	5	-5	0.465116279069767	0	0	33.9134022411323
chrX	43877221	44093406	0	1	0	5	-5	0.465116279069767	0	0	33.9134022411323
chrX	44093406	44228439	0	1	0	5	-5	0.465116279069767	0	0	33.9134022411323
chrX	44228439	44573310	0	0	0	0	0	1	0	0	Inf
chrX	44573310	44703951	1	0	4.35	0	4.35	1	Inf	0.0223118206521739	Inf
chrX	44703951	50109623	0	0	0	0	0	1	0	0	Inf
chrX	50109623	50236199	1	0	4.35	0	4.35	1	Inf	0.0223118206521739	Inf
chrX	50236199	51016635	1	0	4.35	0	4.35	1	Inf	0.0223118206521739	Inf
chrX	51016635	51064945	1	0	4.35	0	4.35	1	Inf	0.0223118206521739	Inf
chrX	51064945	51153899	1	1	4.35	5	-0.65	1	0.866597002415816	0.0105378438580926	71.2800920562264
chrX	51153899	51188625	0	1	0	5	-5	0.465116279069767	0	0	33.9134022411323
chrX	51188625	51348001	0	0	0	0	0	1	0	0	Inf
chrX	51348001	51487310	1	0	4.35	0	4.35	1	Inf	0.0223118206521739	Inf
chrX	51487310	51695364	0	0	0	0	0	1	0	0	Inf
chrX	51695364	51902621	0	1	0	5	-5	0.465116279069767	0	0	33.9134022411323
chrX	51902621	53056625	0	0	0	0	0	1	0	0	Inf
chrX	53056625	53167975	1	0	4.35	0	4.35	1	Inf	0.0223118206521739	Inf
chrX	53167975	53923576	1	0	4.35	0	4.35	1	Inf	0.0223118206521739	Inf
chrX	53923576	54215460	1	0	4.35	0	4.35	1	Inf	0.0223118206521739	Inf
chrX	54215460	54661110	1	0	4.35	0	4.35	1	Inf	0.0223118206521739	Inf
chrX	54661110	54780626	1	0	4.35	0	4.35	1	Inf	0.0223118206521739	Inf
chrX	54780626	56106875	0	0	0	0	0	1	0	0	Inf
chrX	56106875	56369715	0	1	0	5	-5	0.465116279069767	0	0	33.9134022411323
chrX	56369715	56927967	0	0	0	0	0	1	0	0	Inf
chrX	56927967	56996499	1	0	4.35	0	4.35	1	Inf	0.0223118206521739	Inf
chrX	56996499	58460172	0	0	0	0	0	1	0	0	Inf
chrX	58460172	59357188	1	0	4.35	0	4.35	1	Inf	0.0223118206521739	Inf
chrX	59357188	61728817	0	0	0	0	0	1	0	0	Inf
chrX	61728817	62254340	2	0	8.7	0	8.7	0.490586932447397	Inf	0.164020185066117	Inf
chrX	62254340	62255204	1	0	4.35	0	4.35	1	Inf	0.0223118206521739	Inf
chrX	62255204	63329956	0	0	0	0	0	1	0	0	Inf
chrX	63329956	63479171	0	1	0	5	-5	0.465116279069767	0	0	33.9134022411323
chrX	63479171	67027967	0	0	0	0	0	1	0	0	Inf
chrX	67027967	67258614	0	1	0	5	-5	0.465116279069767	0	0	33.9134022411323
chrX	67258614	67426895	0	0	0	0	0	1	0	0	Inf
chrX	67426895	67628421	1	0	4.35	0	4.35	1	Inf	0.0223118206521739	Inf
chrX	67628421	67820949	1	0	4.35	0	4.35	1	Inf	0.0223118206521739	Inf
chrX	67820949	67968321	1	0	4.35	0	4.35	1	Inf	0.0223118206521739	Inf
chrX	67968321	71424180	0	0	0	0	0	1	0	0	Inf
chrX	71424180	71551672	1	0	4.35	0	4.35	1	Inf	0.0223118206521739	Inf
chrX	71551672	73895960	0	0	0	0	0	1	0	0	Inf
chrX	73895960	74138910	1	0	4.35	0	4.35	1	Inf	0.0223118206521739	Inf
chrX	74138910	74802627	0	0	0	0	0	1	0	0	Inf
chrX	74802627	74892403	1	0	4.35	0	4.35	1	Inf	0.0223118206521739	Inf
chrX	74892403	75237216	0	0	0	0	0	1	0	0	Inf
chrX	75237216	75385502	0	1	0	5	-5	0.465116279069767	0	0	33.9134022411323
chrX	75385502	76827661	0	0	0	0	0	1	0	0	Inf
chrX	76827661	77274454	0	1	0	5	-5	0.465116279069767	0	0	33.9134022411323
chrX	77274454	77690392	0	0	0	0	0	1	0	0	Inf
chrX	77690392	77991313	0	1	0	5	-5	0.465116279069767	0	0	33.9134022411323
chrX	77991313	78591377	0	0	0	0	0	1	0	0	Inf
chrX	78591377	79164475	1	0	4.35	0	4.35	1	Inf	0.0223118206521739	Inf
chrX	79164475	79280453	0	0	0	0	0	1	0	0	Inf
chrX	79280453	79484282	0	1	0	5	-5	0.465116279069767	0	0	33.9134022411323
chrX	79484282	80184380	0	1	0	5	-5	0.465116279069767	0	0	33.9134022411323
chrX	80184380	80609893	0	0	0	0	0	1	0	0	Inf
chrX	80609893	80679090	0	1	0	5	-5	0.465116279069767	0	0	33.9134022411323
chrX	80679090	80688036	1	1	4.35	5	-0.65	1	0.866597002415816	0.0105378438580926	71.2800920562264
chrX	80688036	80843157	1	0	4.35	0	4.35	1	Inf	0.0223118206521739	Inf
chrX	80843157	81050351	1	0	4.35	0	4.35	1	Inf	0.0223118206521739	Inf
chrX	81050351	81156448	2	0	8.7	0	8.7	0.490586932447397	Inf	0.164020185066117	Inf
chrX	81156448	81684362	1	0	4.35	0	4.35	1	Inf	0.0223118206521739	Inf
chrX	81684362	81707697	1	1	4.35	5	-0.65	1	0.866597002415816	0.0105378438580926	71.2800920562264
chrX	81707697	81759876	0	1	0	5	-5	0.465116279069767	0	0	33.9134022411323
chrX	81759876	81772599	1	1	4.35	5	-0.65	1	0.866597002415816	0.0105378438580926	71.2800920562264
chrX	81772599	81879597	1	0	4.35	0	4.35	1	Inf	0.0223118206521739	Inf
chrX	81879597	81933095	1	1	4.35	5	-0.65	1	0.866597002415816	0.0105378438580926	71.2800920562264
chrX	81933095	81995641	1	2	4.35	10	-5.65	0.589984604164979	0.417538975420899	0.00664429717256669	8.63073247145641
chrX	81995641	82140587	1	1	4.35	5	-0.65	1	0.866597002415816	0.0105378438580926	71.2800920562264
chrX	82140587	82149015	1	1	4.35	5	-0.65	1	0.866597002415816	0.0105378438580926	71.2800920562264
chrX	82149015	82257800	0	1	0	5	-5	0.465116279069767	0	0	33.9134022411323
chrX	82257800	82535763	0	0	0	0	0	1	0	0	Inf
chrX	82535763	82591321	0	1	0	5	-5	0.465116279069767	0	0	33.9134022411323
chrX	82591321	82778074	1	1	4.35	5	-0.65	1	0.866597002415816	0.0105378438580926	71.2800920562264
chrX	82778074	82845329	1	0	4.35	0	4.35	1	Inf	0.0223118206521739	Inf
chrX	82845329	85295248	0	0	0	0	0	1	0	0	Inf
chrX	85295248	86102148	1	0	4.35	0	4.35	1	Inf	0.0223118206521739	Inf
chrX	86102148	86964308	1	0	4.35	0	4.35	1	Inf	0.0223118206521739	Inf
chrX	86964308	89366013	0	0	0	0	0	1	0	0	Inf
chrX	89366013	89526585	1	0	4.35	0	4.35	1	Inf	0.0223118206521739	Inf
chrX	89526585	89528851	1	1	4.35	5	-0.65	1	0.866597002415816	0.0105378438580926	71.2800920562264
chrX	89528851	89627952	1	1	4.35	5	-0.65	1	0.866597002415816	0.0105378438580926	71.2800920562264
chrX	89627952	89628374	1	2	4.35	10	-5.65	0.589984604164979	0.417538975420899	0.00664429717256669	8.63073247145641
chrX	89628374	89827382	1	2	4.35	10	-5.65	0.589984604164979	0.417538975420899	0.00664429717256669	8.63073247145641
chrX	89827382	89857702	0	2	0	10	-10	0.210409745293466	0	0	4.57862720744622
chrX	89857702	89879380	0	1	0	5	-5	0.465116279069767	0	0	33.9134022411323
chrX	89879380	90340090	0	0	0	0	0	1	0	0	Inf
chrX	90340090	90395771	1	0	4.35	0	4.35	1	Inf	0.0223118206521739	Inf
chrX	90395771	90599071	0	0	0	0	0	1	0	0	Inf
chrX	90599071	90693694	0	1	0	5	-5	0.465116279069767	0	0	33.9134022411323
chrX	90693694	91685135	0	0	0	0	0	1	0	0	Inf
chrX	91685135	91818068	1	0	4.35	0	4.35	1	Inf	0.0223118206521739	Inf
chrX	91818068	91915390	1	1	4.35	5	-0.65	1	0.866597002415816	0.0105378438580926	71.2800920562264
chrX	91915390	92275281	0	1	0	5	-5	0.465116279069767	0	0	33.9134022411323
chrX	92275281	92923767	0	0	0	0	0	1	0	0	Inf
chrX	92923767	93822892	1	0	4.35	0	4.35	1	Inf	0.0223118206521739	Inf
chrX	93822892	94016616	1	0	4.35	0	4.35	1	Inf	0.0223118206521739	Inf
chrX	94016616	94940746	0	0	0	0	0	1	0	0	Inf
chrX	94940746	94942745	0	1	0	5	-5	0.465116279069767	0	0	33.9134022411323
chrX	94942745	95049718	1	1	4.35	5	-0.65	1	0.866597002415816	0.0105378438580926	71.2800920562264
chrX	95049718	95815543	0	1	0	5	-5	0.465116279069767	0	0	33.9134022411323
chrX	95815543	96443416	0	0	0	0	0	1	0	0	Inf
chrX	96443416	96580743	0	1	0	5	-5	0.465116279069767	0	0	33.9134022411323
chrX	96580743	96804002	0	1	0	5	-5	0.465116279069767	0	0	33.9134022411323
chrX	96804002	97419640	0	0	0	0	0	1	0	0	Inf
chrX	97419640	97582548	1	0	4.35	0	4.35	1	Inf	0.0223118206521739	Inf
chrX	97582548	103589920	0	0	0	0	0	1	0	0	Inf
chrX	103589920	103666183	1	0	4.35	0	4.35	1	Inf	0.0223118206521739	Inf
chrX	103666183	103752323	1	1	4.35	5	-0.65	1	0.866597002415816	0.0105378438580926	71.2800920562264
chrX	103752323	103797350	1	0	4.35	0	4.35	1	Inf	0.0223118206521739	Inf
chrX	103797350	104277686	1	0	4.35	0	4.35	1	Inf	0.0223118206521739	Inf
chrX	104277686	104371963	1	0	4.35	0	4.35	1	Inf	0.0223118206521739	Inf
chrX	104371963	104436018	2	0	8.7	0	8.7	0.490586932447397	Inf	0.164020185066117	Inf
chrX	104436018	104454704	1	0	4.35	0	4.35	1	Inf	0.0223118206521739	Inf
chrX	104454704	106282691	0	0	0	0	0	1	0	0	Inf
chrX	106282691	106396386	1	0	4.35	0	4.35	1	Inf	0.0223118206521739	Inf
chrX	106396386	106466019	2	0	8.7	0	8.7	0.490586932447397	Inf	0.164020185066117	Inf
chrX	106466019	106581580	1	0	4.35	0	4.35	1	Inf	0.0223118206521739	Inf
chrX	106581580	107226651	1	0	4.35	0	4.35	1	Inf	0.0223118206521739	Inf
chrX	107226651	107360740	1	0	4.35	0	4.35	1	Inf	0.0223118206521739	Inf
chrX	107360740	108201101	0	0	0	0	0	1	0	0	Inf
chrX	108201101	108286492	0	1	0	5	-5	0.465116279069767	0	0	33.9134022411323
chrX	108286492	108503236	0	0	0	0	0	1	0	0	Inf
chrX	108503236	108597243	0	1	0	5	-5	0.465116279069767	0	0	33.9134022411323
chrX	108597243	108904765	0	0	0	0	0	1	0	0	Inf
chrX	108904765	109028401	1	0	4.35	0	4.35	1	Inf	0.0223118206521739	Inf
chrX	109028401	109666140	1	0	4.35	0	4.35	1	Inf	0.0223118206521739	Inf
chrX	109666140	109775611	1	0	4.35	0	4.35	1	Inf	0.0223118206521739	Inf
chrX	109775611	109938437	1	0	4.35	0	4.35	1	Inf	0.0223118206521739	Inf
chrX	109938437	110645942	0	0	0	0	0	1	0	0	Inf
chrX	110645942	110739433	1	0	4.35	0	4.35	1	Inf	0.0223118206521739	Inf
chrX	110739433	111402985	0	0	0	0	0	1	0	0	Inf
chrX	111402985	111518978	0	1	0	5	-5	0.465116279069767	0	0	33.9134022411323
chrX	111518978	111708914	0	0	0	0	0	1	0	0	Inf
chrX	111708914	111796644	1	0	4.35	0	4.35	1	Inf	0.0223118206521739	Inf
chrX	111796644	111976318	0	0	0	0	0	1	0	0	Inf
chrX	111976318	112118444	1	0	4.35	0	4.35	1	Inf	0.0223118206521739	Inf
chrX	112118444	112786134	0	0	0	0	0	1	0	0	Inf
chrX	112786134	112929016	1	0	4.35	0	4.35	1	Inf	0.0223118206521739	Inf
chrX	112929016	113225235	1	0	4.35	0	4.35	1	Inf	0.0223118206521739	Inf
chrX	113225235	113348691	1	1	4.35	5	-0.65	1	0.866597002415816	0.0105378438580926	71.2800920562264
chrX	113348691	113599426	1	0	4.35	0	4.35	1	Inf	0.0223118206521739	Inf
chrX	113599426	113634742	1	0	4.35	0	4.35	1	Inf	0.0223118206521739	Inf
chrX	113634742	113723939	1	1	4.35	5	-0.65	1	0.866597002415816	0.0105378438580926	71.2800920562264
chrX	113723939	113746972	1	0	4.35	0	4.35	1	Inf	0.0223118206521739	Inf
chrX	113746972	115639292	0	0	0	0	0	1	0	0	Inf
chrX	115639292	115767752	1	0	4.35	0	4.35	1	Inf	0.0223118206521739	Inf
chrX	115767752	116317095	0	0	0	0	0	1	0	0	Inf
chrX	116317095	116415839	1	0	4.35	0	4.35	1	Inf	0.0223118206521739	Inf
chrX	116415839	116518146	1	0	4.35	0	4.35	1	Inf	0.0223118206521739	Inf
chrX	116518146	116575946	1	0	4.35	0	4.35	1	Inf	0.0223118206521739	Inf
chrX	116575946	116778230	1	0	4.35	0	4.35	1	Inf	0.0223118206521739	Inf
chrX	116778230	116851008	1	0	4.35	0	4.35	1	Inf	0.0223118206521739	Inf
chrX	116851008	117980693	0	0	0	0	0	1	0	0	Inf
chrX	117980693	118113409	1	0	4.35	0	4.35	1	Inf	0.0223118206521739	Inf
chrX	118113409	118926233	0	0	0	0	0	1	0	0	Inf
chrX	118926233	119064082	0	1	0	5	-5	0.465116279069767	0	0	33.9134022411323
chrX	119064082	119276865	0	1	0	5	-5	0.465116279069767	0	0	33.9134022411323
chrX	119276865	119867415	0	0	0	0	0	1	0	0	Inf
chrX	119867415	119921831	0	1	0	5	-5	0.465116279069767	0	0	33.9134022411323
chrX	119921831	120278230	0	0	0	0	0	1	0	0	Inf
chrX	120278230	120391745	1	0	4.35	0	4.35	1	Inf	0.0223118206521739	Inf
chrX	120391745	120394938	1	1	4.35	5	-0.65	1	0.866597002415816	0.0105378438580926	71.2800920562264
chrX	120394938	120524409	1	1	4.35	5	-0.65	1	0.866597002415816	0.0105378438580926	71.2800920562264
chrX	120524409	120526967	1	0	4.35	0	4.35	1	Inf	0.0223118206521739	Inf
chrX	120526967	123687447	0	0	0	0	0	1	0	0	Inf
chrX	123687447	123735328	1	0	4.35	0	4.35	1	Inf	0.0223118206521739	Inf
chrX	123735328	124660006	0	0	0	0	0	1	0	0	Inf
chrX	124660006	124883170	1	0	4.35	0	4.35	1	Inf	0.0223118206521739	Inf
chrX	124883170	125432707	1	0	4.35	0	4.35	1	Inf	0.0223118206521739	Inf
chrX	125432707	125467616	1	0	4.35	0	4.35	1	Inf	0.0223118206521739	Inf
chrX	125467616	125627101	1	1	4.35	5	-0.65	1	0.866597002415816	0.0105378438580926	71.2800920562264
chrX	125627101	125836449	1	0	4.35	0	4.35	1	Inf	0.0223118206521739	Inf
chrX	125836449	125950056	1	1	4.35	5	-0.65	1	0.866597002415816	0.0105378438580926	71.2800920562264
chrX	125950056	125988115	1	1	4.35	5	-0.65	1	0.866597002415816	0.0105378438580926	71.2800920562264
chrX	125988115	126053406	1	0	4.35	0	4.35	1	Inf	0.0223118206521739	Inf
chrX	126053406	126638518	0	0	0	0	0	1	0	0	Inf
chrX	126638518	126782855	1	0	4.35	0	4.35	1	Inf	0.0223118206521739	Inf
chrX	126782855	127146777	1	0	4.35	0	4.35	1	Inf	0.0223118206521739	Inf
chrX	127146777	127390630	2	0	8.7	0	8.7	0.490586932447397	Inf	0.164020185066117	Inf
chrX	127390630	127557530	1	0	4.35	0	4.35	1	Inf	0.0223118206521739	Inf
chrX	127557530	129201207	0	0	0	0	0	1	0	0	Inf
chrX	129201207	129375283	1	0	4.35	0	4.35	1	Inf	0.0223118206521739	Inf
chrX	129375283	130748761	0	0	0	0	0	1	0	0	Inf
chrX	130748761	130833119	1	0	4.35	0	4.35	1	Inf	0.0223118206521739	Inf
chrX	130833119	130962922	0	0	0	0	0	1	0	0	Inf
chrX	130962922	131111880	1	0	4.35	0	4.35	1	Inf	0.0223118206521739	Inf
chrX	131111880	131254644	0	0	0	0	0	1	0	0	Inf
chrX	131254644	131362648	0	1	0	5	-5	0.465116279069767	0	0	33.9134022411323
chrX	131362648	132024731	0	0	0	0	0	1	0	0	Inf
chrX	132024731	132047317	1	0	4.35	0	4.35	1	Inf	0.0223118206521739	Inf
chrX	132047317	132121690	2	0	8.7	0	8.7	0.490586932447397	Inf	0.164020185066117	Inf
chrX	132121690	132130281	1	0	4.35	0	4.35	1	Inf	0.0223118206521739	Inf
chrX	132130281	133271204	0	0	0	0	0	1	0	0	Inf
chrX	133271204	133484591	1	0	4.35	0	4.35	1	Inf	0.0223118206521739	Inf
chrX	133484591	134825829	0	0	0	0	0	1	0	0	Inf
chrX	134825829	134993057	1	0	4.35	0	4.35	1	Inf	0.0223118206521739	Inf
chrX	134993057	135202440	0	0	0	0	0	1	0	0	Inf
chrX	135202440	135364781	0	1	0	5	-5	0.465116279069767	0	0	33.9134022411323
chrX	135364781	136811036	0	0	0	0	0	1	0	0	Inf
chrX	136811036	136966169	1	0	4.35	0	4.35	1	Inf	0.0223118206521739	Inf
chrX	136966169	145066906	0	0	0	0	0	1	0	0	Inf
chrX	145066906	145132475	1	0	4.35	0	4.35	1	Inf	0.0223118206521739	Inf
chrX	145132475	147516042	0	0	0	0	0	1	0	0	Inf
chrX	147516042	147537788	0	1	0	5	-5	0.465116279069767	0	0	33.9134022411323
chrX	147537788	147660574	0	2	0	10	-10	0.210409745293466	0	0	4.57862720744622
chrX	147660574	147758428	0	0	0	0	0	1	0	0	Inf
chrX	147758428	147837366	1	0	4.35	0	4.35	1	Inf	0.0223118206521739	Inf
chrX	147837366	149616116	0	0	0	0	0	1	0	0	Inf
chrX	149616116	149649561	0	1	0	5	-5	0.465116279069767	0	0	33.9134022411323
chrX	149649561	149692266	1	1	4.35	5	-0.65	1	0.866597002415816	0.0105378438580926	71.2800920562264
chrX	149692266	149788963	1	0	4.35	0	4.35	1	Inf	0.0223118206521739	Inf
chrX	149788963	151182745	0	0	0	0	0	1	0	0	Inf
chrX	151182745	151789262	0	1	0	5	-5	0.465116279069767	0	0	33.9134022411323
chrX	151789262	152461710	0	0	0	0	0	1	0	0	Inf
chrX	152461710	152531998	1	0	4.35	0	4.35	1	Inf	0.0223118206521739	Inf
chrX	152531998	152538811	2	0	8.7	0	8.7	0.490586932447397	Inf	0.164020185066117	Inf
chrX	152538811	152583882	1	0	4.35	0	4.35	1	Inf	0.0223118206521739	Inf
chrX	152583882	153231181	0	0	0	0	0	1	0	0	Inf
chrX	153231181	153346661	0	1	0	5	-5	0.465116279069767	0	0	33.9134022411323
chrX	153346661	154314060	0	0	0	0	0	1	0	0	Inf
chrX	154314060	154433901	1	0	4.35	0	4.35	1	Inf	0.0223118206521739	Inf
chrX	154433901	154505450	1	0	4.35	0	4.35	1	Inf	0.0223118206521739	Inf
chrX	154505450	154752148	1	1	4.35	5	-0.65	1	0.866597002415816	0.0105378438580926	71.2800920562264
chrX	154752148	155270560	1	1	4.35	5	-0.65	1	0.866597002415816	0.0105378438580926	71.2800920562264
chr5	8702387	8748430	2	1	8.7	5	3.7	1	1.78563156003681	0.0863932078575143	112.208702451218
chr5	8748430	8750841	1	1	4.35	5	-0.65	1	0.866597002415816	0.0105378438580926	71.2800920562264
chr5	8750841	22625342	0	0	0	0	0	1	0	0	Inf
chr5	22625342	22776342	0	1	0	5	-5	0.465116279069767	0	0	33.9134022411323
chr5	22776342	23485063	0	1	0	5	-5	0.465116279069767	0	0	33.9134022411323
chr5	23485063	29900222	0	0	0	0	0	1	0	0	Inf
chr5	29900222	29936199	1	0	4.35	0	4.35	1	Inf	0.0223118206521739	Inf
chr5	29936199	37935716	0	0	0	0	0	1	0	0	Inf
chr5	37935716	38033386	1	0	4.35	0	4.35	1	Inf	0.0223118206521739	Inf
chr5	38033386	54766507	0	0	0	0	0	1	0	0	Inf
chr5	54766507	54995627	0	1	0	5	-5	0.465116279069767	0	0	33.9134022411323
chr5	54995627	55735080	0	0	0	0	0	1	0	0	Inf
chr5	55735080	56343917	1	0	4.35	0	4.35	1	Inf	0.0223118206521739	Inf
chr5	56343917	56542117	1	0	4.35	0	4.35	1	Inf	0.0223118206521739	Inf
chr5	56542117	56623240	1	0	4.35	0	4.35	1	Inf	0.0223118206521739	Inf
chr5	56623240	56755589	1	1	4.35	5	-0.65	1	0.866597002415816	0.0105378438580926	71.2800920562264
chr5	56755589	57179901	1	1	4.35	5	-0.65	1	0.866597002415816	0.0105378438580926	71.2800920562264
chr5	57179901	57299205	0	1	0	5	-5	0.465116279069767	0	0	33.9134022411323
chr5	57299205	59008390	0	0	0	0	0	1	0	0	Inf
chr5	59008390	59159873	0	1	0	5	-5	0.465116279069767	0	0	33.9134022411323
chr5	59159873	59283228	0	1	0	5	-5	0.465116279069767	0	0	33.9134022411323
chr5	59283228	59357918	1	1	4.35	5	-0.65	1	0.866597002415816	0.0105378438580926	71.2800920562264
chr5	59357918	59415102	1	0	4.35	0	4.35	1	Inf	0.0223118206521739	Inf
chr5	59415102	77832889	0	0	0	0	0	1	0	0	Inf
chr5	77832889	77973048	0	1	0	5	-5	0.465116279069767	0	0	33.9134022411323
chr5	77973048	80808259	0	0	0	0	0	1	0	0	Inf
chr5	80808259	80991689	1	0	4.35	0	4.35	1	Inf	0.0223118206521739	Inf
chr5	80991689	83776107	0	0	0	0	0	1	0	0	Inf
chr5	83776107	83914339	1	0	4.35	0	4.35	1	Inf	0.0223118206521739	Inf
chr5	83914339	84004468	0	0	0	0	0	1	0	0	Inf
chr5	84004468	84092445	1	0	4.35	0	4.35	1	Inf	0.0223118206521739	Inf
chr5	84092445	84400653	0	0	0	0	0	1	0	0	Inf
chr5	84400653	84519262	0	1	0	5	-5	0.465116279069767	0	0	33.9134022411323
chr5	84519262	86241472	0	0	0	0	0	1	0	0	Inf
chr5	86241472	86424024	1	0	4.35	0	4.35	1	Inf	0.0223118206521739	Inf
chr5	86424024	91381047	0	0	0	0	0	1	0	0	Inf
chr5	91381047	91514836	0	1	0	5	-5	0.465116279069767	0	0	33.9134022411323
chr5	91514836	95827015	0	0	0	0	0	1	0	0	Inf
chr5	95827015	95969159	0	1	0	5	-5	0.465116279069767	0	0	33.9134022411323
chr5	95969159	96469298	0	0	0	0	0	1	0	0	Inf
chr5	96469298	97044362	1	0	4.35	0	4.35	1	Inf	0.0223118206521739	Inf
chr5	97044362	97046793	2	0	8.7	0	8.7	0.490586932447397	Inf	0.164020185066117	Inf
chr5	97046793	97123087	3	0	13.04	0	13.04	0.235880398671096	Inf	0.367558670101445	Inf
chr5	97123087	97436156	1	0	4.35	0	4.35	1	Inf	0.0223118206521739	Inf
chr5	97436156	97597571	1	0	4.35	0	4.35	1	Inf	0.0223118206521739	Inf
chr5	97597571	99729964	0	0	0	0	0	1	0	0	Inf
chr5	99729964	99845885	0	1	0	5	-5	0.465116279069767	0	0	33.9134022411323
chr5	99845885	100464703	0	0	0	0	0	1	0	0	Inf
chr5	100464703	100611747	1	0	4.35	0	4.35	1	Inf	0.0223118206521739	Inf
chr5	100611747	102045958	0	0	0	0	0	1	0	0	Inf
chr5	102045958	102165511	1	0	4.35	0	4.35	1	Inf	0.0223118206521739	Inf
chr5	102165511	113496763	0	0	0	0	0	1	0	0	Inf
chr5	113496763	113600045	1	0	4.35	0	4.35	1	Inf	0.0223118206521739	Inf
chr5	113600045	115064853	0	0	0	0	0	1	0	0	Inf
chr5	115064853	115282802	1	0	4.35	0	4.35	1	Inf	0.0223118206521739	Inf
chr5	115282802	115369172	1	0	4.35	0	4.35	1	Inf	0.0223118206521739	Inf
chr5	115369172	115885053	1	0	4.35	0	4.35	1	Inf	0.0223118206521739	Inf
chr5	115885053	115963986	0	0	0	0	0	1	0	0	Inf
chr5	115963986	116131657	1	0	4.35	0	4.35	1	Inf	0.0223118206521739	Inf
chr5	116131657	116198023	1	0	4.35	0	4.35	1	Inf	0.0223118206521739	Inf
chr5	116198023	116576357	1	0	4.35	0	4.35	1	Inf	0.0223118206521739	Inf
chr5	116576357	117159958	0	0	0	0	0	1	0	0	Inf
chr5	117159958	117305520	1	0	4.35	0	4.35	1	Inf	0.0223118206521739	Inf
chr5	117305520	117595590	1	0	4.35	0	4.35	1	Inf	0.0223118206521739	Inf
chr5	117595590	117662121	2	1	8.7	5	3.7	1	1.78563156003681	0.0863932078575143	112.208702451218
chr5	117662121	117704169	2	0	8.7	0	8.7	0.490586932447397	Inf	0.164020185066117	Inf
chr5	117704169	117823305	1	0	4.35	0	4.35	1	Inf	0.0223118206521739	Inf
chr5	117823305	119853769	0	0	0	0	0	1	0	0	Inf
chr5	119853769	119907066	1	0	4.35	0	4.35	1	Inf	0.0223118206521739	Inf
chr5	119907066	120720746	0	0	0	0	0	1	0	0	Inf
chr5	120720746	120852014	1	0	4.35	0	4.35	1	Inf	0.0223118206521739	Inf
chr5	120852014	126628886	0	0	0	0	0	1	0	0	Inf
chr5	126628886	126962228	1	0	4.35	0	4.35	1	Inf	0.0223118206521739	Inf
chr5	126962228	127097488	1	0	4.35	0	4.35	1	Inf	0.0223118206521739	Inf
chr5	127097488	128192722	0	0	0	0	0	1	0	0	Inf
chr5	128192722	128311383	1	0	4.35	0	4.35	1	Inf	0.0223118206521739	Inf
chr5	128311383	129173931	0	0	0	0	0	1	0	0	Inf
chr5	129173931	129356889	1	0	4.35	0	4.35	1	Inf	0.0223118206521739	Inf
chr5	129356889	131546775	0	0	0	0	0	1	0	0	Inf
chr5	131546775	132447174	1	0	4.35	0	4.35	1	Inf	0.0223118206521739	Inf
chr5	132447174	135051163	0	0	0	0	0	1	0	0	Inf
chr5	135051163	135204585	0	1	0	5	-5	0.465116279069767	0	0	33.9134022411323
chr5	135204585	135376411	0	1	0	5	-5	0.465116279069767	0	0	33.9134022411323
chr5	135376411	150705521	0	0	0	0	0	1	0	0	Inf
chr5	150705521	150809060	1	0	4.35	0	4.35	1	Inf	0.0223118206521739	Inf
chr5	150809060	150982136	1	0	4.35	0	4.35	1	Inf	0.0223118206521739	Inf
chr5	150982136	156008598	0	0	0	0	0	1	0	0	Inf
chr5	156008598	156564182	1	0	4.35	0	4.35	1	Inf	0.0223118206521739	Inf
chr5	156564182	162631125	0	0	0	0	0	1	0	0	Inf
chr5	162631125	162734893	1	0	4.35	0	4.35	1	Inf	0.0223118206521739	Inf
chr5	162734893	163778910	0	0	0	0	0	1	0	0	Inf
chr5	163778910	163860037	1	0	4.35	0	4.35	1	Inf	0.0223118206521739	Inf
chr5	163860037	168323113	0	0	0	0	0	1	0	0	Inf
chr5	168323113	168544230	1	0	4.35	0	4.35	1	Inf	0.0223118206521739	Inf
chr5	168544230	168621721	1	0	4.35	0	4.35	1	Inf	0.0223118206521739	Inf
chr5	168621721	169302257	1	0	4.35	0	4.35	1	Inf	0.0223118206521739	Inf
chr5	169302257	180284844	0	0	0	0	0	1	0	0	Inf
chr5	180284844	180325389	0	1	0	5	-5	0.465116279069767	0	0	33.9134022411323
chr5	180325389	180326594	0	2	0	10	-10	0.210409745293466	0	0	4.57862720744622
chr5	180326594	180329424	1	2	4.35	10	-5.65	0.589984604164979	0.417538975420899	0.00664429717256669	8.63073247145641
chr5	180329424	180424505	2	2	8.7	10	-1.3	1	0.860233320020961	0.0569540053158063	12.9883822183545
chr5	180424505	180444071	2	1	8.7	5	3.7	1	1.78563156003681	0.0863932078575143	112.208702451218
chr5	180444071	180450039	1	0	4.35	0	4.35	1	Inf	0.0223118206521739	Inf
chr8	1148287	1460410	0	1	0	5	-5	0.465116279069767	0	0	33.9134022411323
chr8	1460410	1561788	0	1	0	5	-5	0.465116279069767	0	0	33.9134022411323
chr8	1561788	2127126	0	0	0	0	0	1	0	0	Inf
chr8	2127126	2195637	0	1	0	5	-5	0.465116279069767	0	0	33.9134022411323
chr8	2195637	3183624	0	0	0	0	0	1	0	0	Inf
chr8	3183624	3230770	0	1	0	5	-5	0.465116279069767	0	0	33.9134022411323
chr8	3230770	3316206	0	2	0	10	-10	0.210409745293466	0	0	4.57862720744622
chr8	3316206	3653033	0	2	0	10	-10	0.210409745293466	0	0	4.57862720744622
chr8	3653033	3706714	0	2	0	10	-10	0.210409745293466	0	0	4.57862720744622
chr8	3706714	3710324	0	2	0	10	-10	0.210409745293466	0	0	4.57862720744622
chr8	3710324	3737875	0	1	0	5	-5	0.465116279069767	0	0	33.9134022411323
chr8	3737875	3770057	0	1	0	5	-5	0.465116279069767	0	0	33.9134022411323
chr8	3770057	4166026	0	1	0	5	-5	0.465116279069767	0	0	33.9134022411323
chr8	4166026	4839348	0	0	0	0	0	1	0	0	Inf
chr8	4839348	5482770	1	0	4.35	0	4.35	1	Inf	0.0223118206521739	Inf
chr8	5482770	5884211	0	0	0	0	0	1	0	0	Inf
chr8	5884211	6259363	1	0	4.35	0	4.35	1	Inf	0.0223118206521739	Inf
chr8	6259363	6324975	2	0	8.7	0	8.7	0.490586932447397	Inf	0.164020185066117	Inf
chr8	6324975	6838819	1	0	4.35	0	4.35	1	Inf	0.0223118206521739	Inf
chr8	6838819	9372037	0	0	0	0	0	1	0	0	Inf
chr8	9372037	10111601	0	1	0	5	-5	0.465116279069767	0	0	33.9134022411323
chr8	10111601	10158699	0	0	0	0	0	1	0	0	Inf
chr8	10158699	10326563	0	1	0	5	-5	0.465116279069767	0	0	33.9134022411323
chr8	10326563	10382795	0	1	0	5	-5	0.465116279069767	0	0	33.9134022411323
chr8	10382795	11032425	0	1	0	5	-5	0.465116279069767	0	0	33.9134022411323
chr8	11032425	12655214	0	0	0	0	0	1	0	0	Inf
chr8	12655214	13613446	1	0	4.35	0	4.35	1	Inf	0.0223118206521739	Inf
chr8	13613446	13656341	1	0	4.35	0	4.35	1	Inf	0.0223118206521739	Inf
chr8	13656341	13681244	2	0	8.7	0	8.7	0.490586932447397	Inf	0.164020185066117	Inf
chr8	13681244	13739551	1	0	4.35	0	4.35	1	Inf	0.0223118206521739	Inf
chr8	13739551	14021996	0	0	0	0	0	1	0	0	Inf
chr8	14021996	14132641	0	1	0	5	-5	0.465116279069767	0	0	33.9134022411323
chr8	14132641	14397665	0	1	0	5	-5	0.465116279069767	0	0	33.9134022411323
chr8	14397665	14487405	0	1	0	5	-5	0.465116279069767	0	0	33.9134022411323
chr8	14487405	14896249	0	1	0	5	-5	0.465116279069767	0	0	33.9134022411323
chr8	14896249	14964047	0	1	0	5	-5	0.465116279069767	0	0	33.9134022411323
chr8	14964047	15610088	0	1	0	5	-5	0.465116279069767	0	0	33.9134022411323
chr8	15610088	15643516	0	1	0	5	-5	0.465116279069767	0	0	33.9134022411323
chr8	15643516	15677074	0	1	0	5	-5	0.465116279069767	0	0	33.9134022411323
chr8	15677074	15712064	1	1	4.35	5	-0.65	1	0.866597002415816	0.0105378438580926	71.2800920562264
chr8	15712064	15714782	1	0	4.35	0	4.35	1	Inf	0.0223118206521739	Inf
chr8	15714782	15947142	0	0	0	0	0	1	0	0	Inf
chr8	15947142	16024303	0	1	0	5	-5	0.465116279069767	0	0	33.9134022411323
chr8	16024303	18065940	0	0	0	0	0	1	0	0	Inf
chr8	18065940	18194456	1	0	4.35	0	4.35	1	Inf	0.0223118206521739	Inf
chr8	18194456	18406269	1	0	4.35	0	4.35	1	Inf	0.0223118206521739	Inf
chr8	18406269	24889256	0	0	0	0	0	1	0	0	Inf
chr8	24889256	24970510	0	1	0	5	-5	0.465116279069767	0	0	33.9134022411323
chr8	24970510	24973309	0	2	0	10	-10	0.210409745293466	0	0	4.57862720744622
chr8	24973309	24984298	3	4	13.04	20	-6.96	0.686734598816278	0.607237661460393	0.0774292477002266	4.16850956734841
chr8	24984298	24993714	3	3	13.04	15	-1.96	1	0.853232008874007	0.100526362449566	7.23478912351614
chr8	24993714	25006685	3	2	13.04	10	3.04	1	1.34071300326427	0.136905270433279	17.7641357108826
chr8	25006685	25007860	1	0	4.35	0	4.35	1	Inf	0.0223118206521739	Inf
chr8	25007860	28565194	0	0	0	0	0	1	0	0	Inf
chr8	28565194	28605754	1	0	4.35	0	4.35	1	Inf	0.0223118206521739	Inf
chr8	28605754	29084288	1	1	4.35	5	-0.65	1	0.866597002415816	0.0105378438580926	71.2800920562264
chr8	29084288	29431890	0	1	0	5	-5	0.465116279069767	0	0	33.9134022411323
chr8	29431890	32153151	0	0	0	0	0	1	0	0	Inf
chr8	32153151	32218068	1	0	4.35	0	4.35	1	Inf	0.0223118206521739	Inf
chr8	32218068	33051329	1	0	4.35	0	4.35	1	Inf	0.0223118206521739	Inf
chr8	33051329	33089645	1	1	4.35	5	-0.65	1	0.866597002415816	0.0105378438580926	71.2800920562264
chr8	33089645	33093909	2	1	8.7	5	3.7	1	1.78563156003681	0.0863932078575143	112.208702451218
chr8	33093909	33195588	2	1	8.7	5	3.7	1	1.78563156003681	0.0863932078575143	112.208702451218
chr8	33195588	33770981	1	1	4.35	5	-0.65	1	0.866597002415816	0.0105378438580926	71.2800920562264
chr8	33770981	33782331	2	1	8.7	5	3.7	1	1.78563156003681	0.0863932078575143	112.208702451218
chr8	33782331	33850684	2	0	8.7	0	8.7	0.490586932447397	Inf	0.164020185066117	Inf
chr8	33850684	33936134	3	0	13.04	0	13.04	0.235880398671096	Inf	0.367558670101445	Inf
chr8	33936134	33944605	3	0	13.04	0	13.04	0.235880398671096	Inf	0.367558670101445	Inf
chr8	33944605	34132030	2	0	8.7	0	8.7	0.490586932447397	Inf	0.164020185066117	Inf
chr8	34132030	34149384	2	1	8.7	5	3.7	1	1.78563156003681	0.0863932078575143	112.208702451218
chr8	34149384	34266767	2	1	8.7	5	3.7	1	1.78563156003681	0.0863932078575143	112.208702451218
chr8	34266767	34287587	3	1	13.04	5	8.04	0.61048537395673	2.7867131780195	0.203045667762975	157.208629821264
chr8	34287587	34321236	3	0	13.04	0	13.04	0.235880398671096	Inf	0.367558670101445	Inf
chr8	34321236	34418416	3	0	13.04	0	13.04	0.235880398671096	Inf	0.367558670101445	Inf
chr8	34418416	34791067	2	0	8.7	0	8.7	0.490586932447397	Inf	0.164020185066117	Inf
chr8	34791067	34843493	2	1	8.7	5	3.7	1	1.78563156003681	0.0863932078575143	112.208702451218
chr8	34843493	34878505	2	1	8.7	5	3.7	1	1.78563156003681	0.0863932078575143	112.208702451218
chr8	34878505	34887000	2	1	8.7	5	3.7	1	1.78563156003681	0.0863932078575143	112.208702451218
chr8	34887000	34967020	2	1	8.7	5	3.7	1	1.78563156003681	0.0863932078575143	112.208702451218
chr8	34967020	34980472	2	1	8.7	5	3.7	1	1.78563156003681	0.0863932078575143	112.208702451218
chr8	34980472	35040993	1	1	4.35	5	-0.65	1	0.866597002415816	0.0105378438580926	71.2800920562264
chr8	35040993	35056398	1	1	4.35	5	-0.65	1	0.866597002415816	0.0105378438580926	71.2800920562264
chr8	35056398	35906972	1	0	4.35	0	4.35	1	Inf	0.0223118206521739	Inf
chr8	35906972	35996297	1	0	4.35	0	4.35	1	Inf	0.0223118206521739	Inf
chr8	35996297	36377874	1	0	4.35	0	4.35	1	Inf	0.0223118206521739	Inf
chr8	36377874	36553820	1	1	4.35	5	-0.65	1	0.866597002415816	0.0105378438580926	71.2800920562264
chr8	36553820	36633181	1	1	4.35	5	-0.65	1	0.866597002415816	0.0105378438580926	71.2800920562264
chr8	36633181	36750738	0	1	0	5	-5	0.465116279069767	0	0	33.9134022411323
chr8	36750738	36904725	0	1	0	5	-5	0.465116279069767	0	0	33.9134022411323
chr8	36904725	37125782	0	1	0	5	-5	0.465116279069767	0	0	33.9134022411323
chr8	37125782	37180823	0	1	0	5	-5	0.465116279069767	0	0	33.9134022411323
chr8	37180823	37327474	0	1	0	5	-5	0.465116279069767	0	0	33.9134022411323
chr8	37327474	39195404	0	0	0	0	0	1	0	0	Inf
chr8	39195404	39220198	0	1	0	5	-5	0.465116279069767	0	0	33.9134022411323
chr8	39220198	39230492	1	1	4.35	5	-0.65	1	0.866597002415816	0.0105378438580926	71.2800920562264
chr8	39230492	39233131	1	2	4.35	10	-5.65	0.589984604164979	0.417538975420899	0.00664429717256669	8.63073247145641
chr8	39233131	39365927	9	10	39.13	50	-10.87	0.547169175854985	0.649578827515288	0.161628157222878	2.54042723111903
chr8	39365927	39384412	9	9	39.13	45	-5.87	0.76310372230841	0.790157196660434	0.197199529054295	3.13038872691604
chr8	39384412	39387632	8	9	34.78	45	-10.22	0.545008736497105	0.658452995624075	0.160092419089372	2.63869787541333
chr8	39387632	39392117	5	6	21.74	30	-8.26	0.727906622971853	0.65479511636507	0.128314118010855	3.18783744912993
chr8	39392117	39408354	4	6	17.39	30	-12.61	0.472819082007965	0.499540369696203	0.0861399353833283	2.57616318308344
chr8	39408354	39408533	4	5	17.39	25	-7.61	0.710900786907594	0.638439751305996	0.106457893614869	3.5574965837102
chr8	39408533	39425530	3	4	13.04	20	-6.96	0.686734598816278	0.607237661460393	0.0774292477002266	4.16850956734841
chr8	39425530	39429046	2	4	8.7	20	-11.3	0.392861817705834	0.389595122404989	0.0315122057931949	3.11414746411251
chr8	39429046	39429518	2	3	8.7	15	-6.3	0.65043559201245	0.54751555451127	0.0412606217000432	5.36133899492759
chr8	39429518	39430293	1	3	4.35	15	-10.65	0.323474596872215	0.265471217553456	0.00470337951078203	3.64487196742697
chr8	39430293	39449618	0	3	0	15	-15	0.0923750101288388	0	0	2.02825357821856
chr8	39449618	39450796	0	1	0	5	-5	0.465116279069767	0	0	33.9134022411323
chr8	39450796	39567338	0	0	0	0	0	1	0	0	Inf
chr8	39567338	39728266	0	1	0	5	-5	0.465116279069767	0	0	33.9134022411323
chr8	39728266	49509263	0	0	0	0	0	1	0	0	Inf
chr8	49509263	49577822	1	0	4.35	0	4.35	1	Inf	0.0223118206521739	Inf
chr8	49577822	49750550	1	0	4.35	0	4.35	1	Inf	0.0223118206521739	Inf
chr8	49750550	49968680	2	0	8.7	0	8.7	0.490586932447397	Inf	0.164020185066117	Inf
chr8	49968680	50059222	2	0	8.7	0	8.7	0.490586932447397	Inf	0.164020185066117	Inf
chr8	50059222	50090568	2	0	8.7	0	8.7	0.490586932447397	Inf	0.164020185066117	Inf
chr8	50090568	50128794	2	0	8.7	0	8.7	0.490586932447397	Inf	0.164020185066117	Inf
chr8	50128794	50133480	1	0	4.35	0	4.35	1	Inf	0.0223118206521739	Inf
chr8	50133480	50943008	1	1	4.35	5	-0.65	1	0.866597002415816	0.0105378438580926	71.2800920562264
chr8	50943008	51056153	1	0	4.35	0	4.35	1	Inf	0.0223118206521739	Inf
chr8	51056153	51200737	1	0	4.35	0	4.35	1	Inf	0.0223118206521739	Inf
chr8	51200737	51328228	0	0	0	0	0	1	0	0	Inf
chr8	51328228	51460129	1	0	4.35	0	4.35	1	Inf	0.0223118206521739	Inf
chr8	51460129	51815710	0	0	0	0	0	1	0	0	Inf
chr8	51815710	51899970	1	0	4.35	0	4.35	1	Inf	0.0223118206521739	Inf
chr8	51899970	52026712	0	0	0	0	0	1	0	0	Inf
chr8	52026712	52038241	1	0	4.35	0	4.35	1	Inf	0.0223118206521739	Inf
chr8	52038241	52148175	2	0	8.7	0	8.7	0.490586932447397	Inf	0.164020185066117	Inf
chr8	52148175	52155594	2	0	8.7	0	8.7	0.490586932447397	Inf	0.164020185066117	Inf
chr8	52155594	52674528	1	0	4.35	0	4.35	1	Inf	0.0223118206521739	Inf
chr8	52674528	52854046	2	0	8.7	0	8.7	0.490586932447397	Inf	0.164020185066117	Inf
chr8	52854046	52893455	2	0	8.7	0	8.7	0.490586932447397	Inf	0.164020185066117	Inf
chr8	52893455	53017401	2	0	8.7	0	8.7	0.490586932447397	Inf	0.164020185066117	Inf
chr8	53017401	53411601	1	0	4.35	0	4.35	1	Inf	0.0223118206521739	Inf
chr8	53411601	53734143	0	0	0	0	0	1	0	0	Inf
chr8	53734143	53810350	1	0	4.35	0	4.35	1	Inf	0.0223118206521739	Inf
chr8	53810350	54781370	0	0	0	0	0	1	0	0	Inf
chr8	54781370	54838661	0	1	0	5	-5	0.465116279069767	0	0	33.9134022411323
chr8	54838661	54880449	1	1	4.35	5	-0.65	1	0.866597002415816	0.0105378438580926	71.2800920562264
chr8	54880449	55269928	1	0	4.35	0	4.35	1	Inf	0.0223118206521739	Inf
chr8	55269928	55398113	1	0	4.35	0	4.35	1	Inf	0.0223118206521739	Inf
chr8	55398113	55472449	1	0	4.35	0	4.35	1	Inf	0.0223118206521739	Inf
chr8	55472449	55892271	1	0	4.35	0	4.35	1	Inf	0.0223118206521739	Inf
chr8	55892271	56027849	1	0	4.35	0	4.35	1	Inf	0.0223118206521739	Inf
chr8	56027849	57855153	0	0	0	0	0	1	0	0	Inf
chr8	57855153	57978312	0	1	0	5	-5	0.465116279069767	0	0	33.9134022411323
chr8	57978312	58054850	0	0	0	0	0	1	0	0	Inf
chr8	58054850	58171952	1	0	4.35	0	4.35	1	Inf	0.0223118206521739	Inf
chr8	58171952	88279800	0	0	0	0	0	1	0	0	Inf
chr8	88279800	88439508	1	0	4.35	0	4.35	1	Inf	0.0223118206521739	Inf
chr8	88439508	114571936	0	0	0	0	0	1	0	0	Inf
chr8	114571936	114758638	1	0	4.35	0	4.35	1	Inf	0.0223118206521739	Inf
chr8	114758638	115119227	0	0	0	0	0	1	0	0	Inf
chr8	115119227	115231584	1	0	4.35	0	4.35	1	Inf	0.0223118206521739	Inf
chr8	115231584	125040566	0	0	0	0	0	1	0	0	Inf
chr8	125040566	125164350	1	0	4.35	0	4.35	1	Inf	0.0223118206521739	Inf
chr8	125164350	143811903	0	0	0	0	0	1	0	0	Inf
chr8	143811903	144671557	1	0	4.35	0	4.35	1	Inf	0.0223118206521739	Inf
chr9	0	359124	0	1	0	5	-5	0.465116279069767	0	0	33.9134022411323
chr9	359124	370221	0	1	0	5	-5	0.465116279069767	0	0	33.9134022411323
chr9	370221	393589	1	1	4.35	5	-0.65	1	0.866597002415816	0.0105378438580926	71.2800920562264
chr9	393589	404114	1	0	4.35	0	4.35	1	Inf	0.0223118206521739	Inf
chr9	404114	849674	0	0	0	0	0	1	0	0	Inf
chr9	849674	983278	0	1	0	5	-5	0.465116279069767	0	0	33.9134022411323
chr9	983278	1714420	0	0	0	0	0	1	0	0	Inf
chr9	1714420	1760556	1	0	4.35	0	4.35	1	Inf	0.0223118206521739	Inf
chr9	1760556	4115223	0	0	0	0	0	1	0	0	Inf
chr9	4115223	4173094	0	1	0	5	-5	0.465116279069767	0	0	33.9134022411323
chr9	4173094	6638052	0	0	0	0	0	1	0	0	Inf
chr9	6638052	6919109	1	0	4.35	0	4.35	1	Inf	0.0223118206521739	Inf
chr9	6919109	8208912	0	0	0	0	0	1	0	0	Inf
chr9	8208912	8291473	1	0	4.35	0	4.35	1	Inf	0.0223118206521739	Inf
chr9	8291473	17222079	0	0	0	0	0	1	0	0	Inf
chr9	17222079	17321296	0	1	0	5	-5	0.465116279069767	0	0	33.9134022411323
chr9	17321296	21152329	0	0	0	0	0	1	0	0	Inf
chr9	21152329	21280881	0	1	0	5	-5	0.465116279069767	0	0	33.9134022411323
chr9	21280881	25256535	0	0	0	0	0	1	0	0	Inf
chr9	25256535	25351554	0	1	0	5	-5	0.465116279069767	0	0	33.9134022411323
chr9	25351554	30506270	0	0	0	0	0	1	0	0	Inf
chr9	30506270	30592075	1	0	4.35	0	4.35	1	Inf	0.0223118206521739	Inf
chr9	30592075	30677408	1	1	4.35	5	-0.65	1	0.866597002415816	0.0105378438580926	71.2800920562264
chr9	30677408	31118337	1	1	4.35	5	-0.65	1	0.866597002415816	0.0105378438580926	71.2800920562264
chr9	31118337	31233311	1	1	4.35	5	-0.65	1	0.866597002415816	0.0105378438580926	71.2800920562264
chr9	31233311	31250783	1	0	4.35	0	4.35	1	Inf	0.0223118206521739	Inf
chr9	31250783	31366470	0	0	0	0	0	1	0	0	Inf
chr9	31366470	31445701	0	1	0	5	-5	0.465116279069767	0	0	33.9134022411323
chr9	31445701	43251819	0	0	0	0	0	1	0	0	Inf
chr9	43251819	43457478	0	1	0	5	-5	0.465116279069767	0	0	33.9134022411323
chr9	43457478	43785628	1	1	4.35	5	-0.65	1	0.866597002415816	0.0105378438580926	71.2800920562264
chr9	43785628	43812373	1	0	4.35	0	4.35	1	Inf	0.0223118206521739	Inf
chr9	43812373	71849953	0	0	0	0	0	1	0	0	Inf
chr9	71849953	71973319	0	1	0	5	-5	0.465116279069767	0	0	33.9134022411323
chr9	71973319	73409464	0	0	0	0	0	1	0	0	Inf
chr9	73409464	73472443	1	0	4.35	0	4.35	1	Inf	0.0223118206521739	Inf
chr9	73472443	73793856	0	0	0	0	0	1	0	0	Inf
chr9	73793856	73894182	0	1	0	5	-5	0.465116279069767	0	0	33.9134022411323
chr9	73894182	75148817	0	0	0	0	0	1	0	0	Inf
chr9	75148817	75286510	0	1	0	5	-5	0.465116279069767	0	0	33.9134022411323
chr9	75286510	75659394	0	1	0	5	-5	0.465116279069767	0	0	33.9134022411323
chr9	75659394	76732448	0	0	0	0	0	1	0	0	Inf
chr9	76732448	76913552	1	0	4.35	0	4.35	1	Inf	0.0223118206521739	Inf
chr9	76913552	76969454	1	0	4.35	0	4.35	1	Inf	0.0223118206521739	Inf
chr9	76969454	78503987	0	0	0	0	0	1	0	0	Inf
chr9	78503987	78572049	1	0	4.35	0	4.35	1	Inf	0.0223118206521739	Inf
chr9	78572049	78948701	1	0	4.35	0	4.35	1	Inf	0.0223118206521739	Inf
chr9	78948701	81474535	0	0	0	0	0	1	0	0	Inf
chr9	81474535	81607149	1	0	4.35	0	4.35	1	Inf	0.0223118206521739	Inf
chr9	81607149	88721600	0	0	0	0	0	1	0	0	Inf
chr9	88721600	89268129	1	0	4.35	0	4.35	1	Inf	0.0223118206521739	Inf
chr9	89268129	89352198	1	1	4.35	5	-0.65	1	0.866597002415816	0.0105378438580926	71.2800920562264
chr9	89352198	89369304	1	1	4.35	5	-0.65	1	0.866597002415816	0.0105378438580926	71.2800920562264
chr9	89369304	89747400	1	1	4.35	5	-0.65	1	0.866597002415816	0.0105378438580926	71.2800920562264
chr9	89747400	89817192	1	1	4.35	5	-0.65	1	0.866597002415816	0.0105378438580926	71.2800920562264
chr9	89817192	89952062	1	0	4.35	0	4.35	1	Inf	0.0223118206521739	Inf
chr9	89952062	90037042	1	0	4.35	0	4.35	1	Inf	0.0223118206521739	Inf
chr9	90037042	90319389	1	0	4.35	0	4.35	1	Inf	0.0223118206521739	Inf
chr9	90319389	90413627	1	0	4.35	0	4.35	1	Inf	0.0223118206521739	Inf
chr9	90413627	91225784	1	0	4.35	0	4.35	1	Inf	0.0223118206521739	Inf
chr9	91225784	92301013	0	0	0	0	0	1	0	0	Inf
chr9	92301013	92479383	0	1	0	5	-5	0.465116279069767	0	0	33.9134022411323
chr9	92479383	92685918	0	1	0	5	-5	0.465116279069767	0	0	33.9134022411323
chr9	92685918	93130781	0	1	0	5	-5	0.465116279069767	0	0	33.9134022411323
chr9	93130781	93215723	0	1	0	5	-5	0.465116279069767	0	0	33.9134022411323
chr9	93215723	94202430	0	1	0	5	-5	0.465116279069767	0	0	33.9134022411323
chr9	94202430	94294587	0	1	0	5	-5	0.465116279069767	0	0	33.9134022411323
chr9	94294587	94638449	0	1	0	5	-5	0.465116279069767	0	0	33.9134022411323
chr9	94638449	105763030	0	0	0	0	0	1	0	0	Inf
chr9	105763030	105833872	0	1	0	5	-5	0.465116279069767	0	0	33.9134022411323
chr9	105833872	106797166	0	0	0	0	0	1	0	0	Inf
chr9	106797166	106850468	1	0	4.35	0	4.35	1	Inf	0.0223118206521739	Inf
chr9	106850468	107114285	0	0	0	0	0	1	0	0	Inf
chr9	107114285	107117502	1	0	4.35	0	4.35	1	Inf	0.0223118206521739	Inf
chr9	107117502	107261890	1	1	4.35	5	-0.65	1	0.866597002415816	0.0105378438580926	71.2800920562264
chr9	107261890	107615230	1	0	4.35	0	4.35	1	Inf	0.0223118206521739	Inf
chr9	107615230	113577161	0	0	0	0	0	1	0	0	Inf
chr9	113577161	113667009	0	1	0	5	-5	0.465116279069767	0	0	33.9134022411323
chr11	4967313	4967386	0	1	0	5	-5	0.465116279069767	0	0	33.9134022411323
chr11	4967386	4967523	0	3	0	15	-15	0.0923750101288388	0	0	2.02825357821856
chr11	4967523	4977738	0	4	0	20	-20	0.0392593793047565	0	0	1.2240566584117
chr11	4977738	4980649	0	3	0	15	-15	0.0923750101288388	0	0	2.02825357821856
chr11	4980649	4983038	0	1	0	5	-5	0.465116279069767	0	0	33.9134022411323
chr11	4983038	5780724	0	0	0	0	0	1	0	0	Inf
chr11	5780724	5783014	0	1	0	5	-5	0.465116279069767	0	0	33.9134022411323
chr11	5783014	5821272	1	1	4.35	5	-0.65	1	0.866597002415816	0.0105378438580926	71.2800920562264
chr11	5821272	5843001	1	0	4.35	0	4.35	1	Inf	0.0223118206521739	Inf
chr11	5843001	6468762	0	0	0	0	0	1	0	0	Inf
chr11	6468762	7360201	1	0	4.35	0	4.35	1	Inf	0.0223118206521739	Inf
chr11	7360201	18940863	0	0	0	0	0	1	0	0	Inf
chr11	18940863	18961962	1	0	4.35	0	4.35	1	Inf	0.0223118206521739	Inf
chr11	18961962	24178422	0	0	0	0	0	1	0	0	Inf
chr11	24178422	24406216	1	0	4.35	0	4.35	1	Inf	0.0223118206521739	Inf
chr11	24406216	39094276	0	0	0	0	0	1	0	0	Inf
chr11	39094276	39282460	0	1	0	5	-5	0.465116279069767	0	0	33.9134022411323
chr11	39282460	39758568	0	0	0	0	0	1	0	0	Inf
chr11	39758568	39817534	1	0	4.35	0	4.35	1	Inf	0.0223118206521739	Inf
chr11	39817534	42310832	0	0	0	0	0	1	0	0	Inf
chr11	42310832	42315499	1	0	4.35	0	4.35	1	Inf	0.0223118206521739	Inf
chr11	42315499	42408062	2	0	8.7	0	8.7	0.490586932447397	Inf	0.164020185066117	Inf
chr11	42408062	42427922	1	0	4.35	0	4.35	1	Inf	0.0223118206521739	Inf
chr11	42427922	45985919	0	0	0	0	0	1	0	0	Inf
chr11	45985919	46379102	1	0	4.35	0	4.35	1	Inf	0.0223118206521739	Inf
chr11	46379102	47158154	0	0	0	0	0	1	0	0	Inf
chr11	47158154	47416698	0	1	0	5	-5	0.465116279069767	0	0	33.9134022411323
chr11	47416698	47923280	0	1	0	5	-5	0.465116279069767	0	0	33.9134022411323
chr11	47923280	54701633	0	0	0	0	0	1	0	0	Inf
chr11	54701633	55322890	1	0	4.35	0	4.35	1	Inf	0.0223118206521739	Inf
chr11	55322890	55381580	1	1	4.35	5	-0.65	1	0.866597002415816	0.0105378438580926	71.2800920562264
chr11	55381580	55463081	1	1	4.35	5	-0.65	1	0.866597002415816	0.0105378438580926	71.2800920562264
chr11	55463081	55629592	1	0	4.35	0	4.35	1	Inf	0.0223118206521739	Inf
chr11	55629592	59998458	0	0	0	0	0	1	0	0	Inf
chr11	59998458	60107571	1	0	4.35	0	4.35	1	Inf	0.0223118206521739	Inf
chr11	60107571	60469715	1	0	4.35	0	4.35	1	Inf	0.0223118206521739	Inf
chr11	60469715	60856096	0	0	0	0	0	1	0	0	Inf
chr11	60856096	60965392	0	1	0	5	-5	0.465116279069767	0	0	33.9134022411323
chr11	60965392	61519936	0	0	0	0	0	1	0	0	Inf
chr11	61519936	61726468	0	1	0	5	-5	0.465116279069767	0	0	33.9134022411323
chr11	61726468	62174703	0	0	0	0	0	1	0	0	Inf
chr11	62174703	62801846	1	0	4.35	0	4.35	1	Inf	0.0223118206521739	Inf
chr11	62801846	76555928	0	0	0	0	0	1	0	0	Inf
chr11	76555928	76748410	1	0	4.35	0	4.35	1	Inf	0.0223118206521739	Inf
chr11	76748410	80610277	0	0	0	0	0	1	0	0	Inf
chr11	80610277	80722274	1	0	4.35	0	4.35	1	Inf	0.0223118206521739	Inf
chr11	80722274	84111898	0	0	0	0	0	1	0	0	Inf
chr11	84111898	84259492	0	1	0	5	-5	0.465116279069767	0	0	33.9134022411323
chr11	84259492	90404720	0	0	0	0	0	1	0	0	Inf
chr11	90404720	90500409	1	0	4.35	0	4.35	1	Inf	0.0223118206521739	Inf
chr11	90500409	91355683	1	0	4.35	0	4.35	1	Inf	0.0223118206521739	Inf
chr11	91355683	91447357	2	0	8.7	0	8.7	0.490586932447397	Inf	0.164020185066117	Inf
chr11	91447357	91490508	1	0	4.35	0	4.35	1	Inf	0.0223118206521739	Inf
chr11	91490508	91547852	1	0	4.35	0	4.35	1	Inf	0.0223118206521739	Inf
chr11	91547852	93805645	0	0	0	0	0	1	0	0	Inf
chr11	93805645	93946076	1	0	4.35	0	4.35	1	Inf	0.0223118206521739	Inf
chr11	93946076	99512533	0	0	0	0	0	1	0	0	Inf
chr11	99512533	99513359	1	0	4.35	0	4.35	1	Inf	0.0223118206521739	Inf
chr11	99513359	99565256	2	0	8.7	0	8.7	0.490586932447397	Inf	0.164020185066117	Inf
chr11	99565256	99574624	1	0	4.35	0	4.35	1	Inf	0.0223118206521739	Inf
chr11	99574624	103266394	0	0	0	0	0	1	0	0	Inf
chr11	103266394	104195375	0	1	0	5	-5	0.465116279069767	0	0	33.9134022411323
chr11	104195375	104218146	1	1	4.35	5	-0.65	1	0.866597002415816	0.0105378438580926	71.2800920562264
chr11	104218146	104352315	1	2	4.35	10	-5.65	0.589984604164979	0.417538975420899	0.00664429717256669	8.63073247145641
chr11	104352315	104878157	0	1	0	5	-5	0.465116279069767	0	0	33.9134022411323
chr11	104878157	105613943	0	1	0	5	-5	0.465116279069767	0	0	33.9134022411323
chr11	105613943	105717087	0	1	0	5	-5	0.465116279069767	0	0	33.9134022411323
chr11	105717087	106284091	0	1	0	5	-5	0.465116279069767	0	0	33.9134022411323
chr11	106284091	106376986	0	1	0	5	-5	0.465116279069767	0	0	33.9134022411323
chr11	106376986	112570676	0	0	0	0	0	1	0	0	Inf
chr11	112570676	112696080	0	1	0	5	-5	0.465116279069767	0	0	33.9134022411323
chr11	112696080	117326990	0	0	0	0	0	1	0	0	Inf
chr11	117326990	117433852	0	1	0	5	-5	0.465116279069767	0	0	33.9134022411323
chr11	117433852	120851366	0	0	0	0	0	1	0	0	Inf
chr11	120851366	120981301	1	0	4.35	0	4.35	1	Inf	0.0223118206521739	Inf
chr11	120981301	121530137	0	0	0	0	0	1	0	0	Inf
chr11	121530137	121661463	0	1	0	5	-5	0.465116279069767	0	0	33.9134022411323
chr12	867533	892990	1	2	4.35	10	-5.65	0.589984604164979	0.417538975420899	0.00664429717256669	8.63073247145641
chr12	892990	1405716	0	0	0	0	0	1	0	0	Inf
chr12	1405716	1547248	0	1	0	5	-5	0.465116279069767	0	0	33.9134022411323
chr12	1547248	2235752	0	0	0	0	0	1	0	0	Inf
chr12	2235752	2240876	2	0	8.7	0	8.7	0.490586932447397	Inf	0.164020185066117	Inf
chr12	2240876	2269933	2	1	8.7	5	3.7	1	1.78563156003681	0.0863932078575143	112.208702451218
chr12	2269933	2271584	0	1	0	5	-5	0.465116279069767	0	0	33.9134022411323
chr12	2271584	9613462	0	0	0	0	0	1	0	0	Inf
chr12	9613462	9613968	3	1	13.04	5	8.04	0.61048537395673	2.7867131780195	0.203045667762975	157.208629821264
chr12	9613968	9617002	3	2	13.04	10	3.04	1	1.34071300326427	0.136905270433279	17.7641357108826
chr12	9617002	9618119	3	4	13.04	20	-6.96	0.686734598816278	0.607237661460393	0.0774292477002266	4.16850956734841
chr12	9618119	9619443	4	9	17.39	45	-27.61	0.0943020857389693	0.266049071159077	0.0478476099666054	1.23234217854328
chr12	9619443	9619901	4	10	17.39	50	-32.61	0.0483436613932652	0.218951826631795	0.0394026438253188	1.0010692068086
chr12	9619901	9739667	5	10	21.74	50	-28.26	0.0641665542201021	0.286721986194024	0.0586267400848659	1.23497864504623
chr12	9739667	9739941	2	9	8.7	45	-36.3	0.0123686669347475	0.122763275379703	0.0110469576704205	0.737516525225182
chr12	9739941	9740337	2	8	8.7	40	-31.3	0.0278543488980244	0.149723642755806	0.013426292055218	0.918340252573959
chr12	9740337	9741822	2	6	8.7	30	-21.3	0.117983859333831	0.23017817393345	0.019991174196491	1.52736468005405
chr12	9741822	9743406	1	1	4.35	5	-0.65	1	0.866597002415816	0.0105378438580926	71.2800920562264
chr12	9743406	9745206	1	0	4.35	0	4.35	1	Inf	0.0223118206521739	Inf
chr12	9745206	11494375	0	0	0	0	0	1	0	0	Inf
chr12	11494375	11547799	0	1	0	5	-5	0.465116279069767	0	0	33.9134022411323
chr12	11547799	31676471	0	0	0	0	0	1	0	0	Inf
chr12	31676471	31837179	0	1	0	5	-5	0.465116279069767	0	0	33.9134022411323
chr12	31837179	32056219	0	0	0	0	0	1	0	0	Inf
chr12	32056219	32243582	1	0	4.35	0	4.35	1	Inf	0.0223118206521739	Inf
chr12	32243582	32686509	0	0	0	0	0	1	0	0	Inf
chr12	32686509	32804369	1	0	4.35	0	4.35	1	Inf	0.0223118206521739	Inf
chr12	32804369	33440713	0	0	0	0	0	1	0	0	Inf
chr12	33440713	33568904	1	0	4.35	0	4.35	1	Inf	0.0223118206521739	Inf
chr12	33568904	37857751	0	0	0	0	0	1	0	0	Inf
chr12	37857751	37968646	1	0	4.35	0	4.35	1	Inf	0.0223118206521739	Inf
chr12	37968646	74034919	0	0	0	0	0	1	0	0	Inf
chr12	74034919	74142509	1	0	4.35	0	4.35	1	Inf	0.0223118206521739	Inf
chr12	74142509	84597895	0	0	0	0	0	1	0	0	Inf
chr12	84597895	84731201	1	0	4.35	0	4.35	1	Inf	0.0223118206521739	Inf
chr12	84731201	99775937	0	0	0	0	0	1	0	0	Inf
chr12	99775937	99805707	1	0	4.35	0	4.35	1	Inf	0.0223118206521739	Inf
chr12	99805707	124157301	0	0	0	0	0	1	0	0	Inf
chr12	124157301	124250888	0	1	0	5	-5	0.465116279069767	0	0	33.9134022411323
chr14	21624156	21786138	0	1	0	5	-5	0.465116279069767	0	0	33.9134022411323
chr14	21786138	22079020	0	1	0	5	-5	0.465116279069767	0	0	33.9134022411323
chr14	22079020	40013548	0	0	0	0	0	1	0	0	Inf
chr14	40013548	40097015	1	0	4.35	0	4.35	1	Inf	0.0223118206521739	Inf
chr14	40097015	41121394	0	0	0	0	0	1	0	0	Inf
chr14	41121394	41284584	0	1	0	5	-5	0.465116279069767	0	0	33.9134022411323
chr14	41284584	41577230	0	0	0	0	0	1	0	0	Inf
chr14	41577230	41676792	0	1	0	5	-5	0.465116279069767	0	0	33.9134022411323
chr14	41676792	46311924	0	0	0	0	0	1	0	0	Inf
chr14	46311924	47097344	1	0	4.35	0	4.35	1	Inf	0.0223118206521739	Inf
chr14	47097344	47254975	1	0	4.35	0	4.35	1	Inf	0.0223118206521739	Inf
chr14	47254975	48090354	1	0	4.35	0	4.35	1	Inf	0.0223118206521739	Inf
chr14	48090354	49804506	0	0	0	0	0	1	0	0	Inf
chr14	49804506	49916442	1	0	4.35	0	4.35	1	Inf	0.0223118206521739	Inf
chr14	49916442	55046470	0	0	0	0	0	1	0	0	Inf
chr14	55046470	55148765	1	0	4.35	0	4.35	1	Inf	0.0223118206521739	Inf
chr14	55148765	58470123	0	0	0	0	0	1	0	0	Inf
chr14	58470123	58580694	1	0	4.35	0	4.35	1	Inf	0.0223118206521739	Inf
chr14	58580694	59809420	0	0	0	0	0	1	0	0	Inf
chr14	59809420	60092430	1	0	4.35	0	4.35	1	Inf	0.0223118206521739	Inf
chr14	60092430	60427073	2	0	8.7	0	8.7	0.490586932447397	Inf	0.164020185066117	Inf
chr14	60427073	60685354	1	0	4.35	0	4.35	1	Inf	0.0223118206521739	Inf
chr14	60685354	60927177	0	0	0	0	0	1	0	0	Inf
chr14	60927177	60928337	1	0	4.35	0	4.35	1	Inf	0.0223118206521739	Inf
chr14	60928337	61058639	2	0	8.7	0	8.7	0.490586932447397	Inf	0.164020185066117	Inf
chr14	61058639	61066239	1	0	4.35	0	4.35	1	Inf	0.0223118206521739	Inf
chr14	61066239	64273194	0	0	0	0	0	1	0	0	Inf
chr14	64273194	64328760	1	1	4.35	5	-0.65	1	0.866597002415816	0.0105378438580926	71.2800920562264
chr14	64328760	64414434	2	1	8.7	5	3.7	1	1.78563156003681	0.0863932078575143	112.208702451218
chr14	64414434	64456968	1	1	4.35	5	-0.65	1	0.866597002415816	0.0105378438580926	71.2800920562264
chr14	64456968	65033462	0	0	0	0	0	1	0	0	Inf
chr14	65033462	65353919	0	1	0	5	-5	0.465116279069767	0	0	33.9134022411323
chr14	65353919	65459373	0	0	0	0	0	1	0	0	Inf
chr14	65459373	66300151	0	1	0	5	-5	0.465116279069767	0	0	33.9134022411323
chr14	66300151	66818835	0	0	0	0	0	1	0	0	Inf
chr14	66818835	67034061	0	1	0	5	-5	0.465116279069767	0	0	33.9134022411323
chr14	67034061	67097712	0	1	0	5	-5	0.465116279069767	0	0	33.9134022411323
chr14	67097712	67135915	1	1	4.35	5	-0.65	1	0.866597002415816	0.0105378438580926	71.2800920562264
chr14	67135915	67314985	2	1	8.7	5	3.7	1	1.78563156003681	0.0863932078575143	112.208702451218
chr14	67314985	67352509	1	1	4.35	5	-0.65	1	0.866597002415816	0.0105378438580926	71.2800920562264
chr14	67352509	67874291	1	1	4.35	5	-0.65	1	0.866597002415816	0.0105378438580926	71.2800920562264
chr14	67874291	67877571	1	0	4.35	0	4.35	1	Inf	0.0223118206521739	Inf
chr14	67877571	67948623	1	0	4.35	0	4.35	1	Inf	0.0223118206521739	Inf
chr14	67948623	68361179	0	0	0	0	0	1	0	0	Inf
chr14	68361179	68880077	1	0	4.35	0	4.35	1	Inf	0.0223118206521739	Inf
chr14	68880077	80606889	0	0	0	0	0	1	0	0	Inf
chr14	80606889	80782256	2	0	8.7	0	8.7	0.490586932447397	Inf	0.164020185066117	Inf
chr14	80782256	80783142	1	0	4.35	0	4.35	1	Inf	0.0223118206521739	Inf
chr14	80783142	86456269	0	0	0	0	0	1	0	0	Inf
chr14	86456269	86503215	1	0	4.35	0	4.35	1	Inf	0.0223118206521739	Inf
chr14	86503215	87742094	0	0	0	0	0	1	0	0	Inf
chr14	87742094	87869064	0	1	0	5	-5	0.465116279069767	0	0	33.9134022411323
chr14	87869064	96393873	0	0	0	0	0	1	0	0	Inf
chr14	96393873	96505061	1	0	4.35	0	4.35	1	Inf	0.0223118206521739	Inf
chr14	96505061	97802279	0	0	0	0	0	1	0	0	Inf
chr14	97802279	97820804	1	0	4.35	0	4.35	1	Inf	0.0223118206521739	Inf
chr14	97820804	97897423	2	0	8.7	0	8.7	0.490586932447397	Inf	0.164020185066117	Inf
chr14	97897423	97938200	1	0	4.35	0	4.35	1	Inf	0.0223118206521739	Inf
chr14	97938200	106604028	0	0	0	0	0	1	0	0	Inf
chr14	106604028	106765884	1	0	4.35	0	4.35	1	Inf	0.0223118206521739	Inf
chr14	106765884	106777158	1	1	4.35	5	-0.65	1	0.866597002415816	0.0105378438580926	71.2800920562264
chr14	106777158	106821240	2	1	8.7	5	3.7	1	1.78563156003681	0.0863932078575143	112.208702451218
chr14	106821240	106826014	4	1	17.39	5	12.39	0.350808956594549	3.88611189709473	0.342237278313382	206.917573717954
chr14	106826014	106827388	5	1	21.74	5	16.74	0.191796575517506	5.10134968472656	0.499861141258843	262.114232602451
chr14	106827388	106880592	6	1	26.09	5	21.09	0.100331602600463	6.4522844409231	0.676085288181629	323.759342003101
chr14	106880592	106895307	7	1	30.43	5	25.43	0.0503583124116306	7.95956738381228	0.872785216979058	393.051873860585
chr14	106895307	106920590	7	1	30.43	5	25.43	0.0503583124116306	7.95956738381228	0.872785216979058	393.051873860585
chr14	106920590	106932825	6	1	26.09	5	21.09	0.100331602600463	6.4522844409231	0.676085288181629	323.759342003101
chr14	106932825	106940715	5	1	21.74	5	16.74	0.191796575517506	5.10134968472656	0.499861141258843	262.114232602451
chr14	106940715	106946201	4	1	17.39	5	12.39	0.350808956594549	3.88611189709473	0.342237278313382	206.917573717954
chr14	106946201	106980604	3	1	13.04	5	8.04	0.61048537395673	2.7867131780195	0.203045667762975	157.208629821264
chr14	106980604	107349540	2	1	8.7	5	3.7	1	1.78563156003681	0.0863932078575143	112.208702451218
chr19	12554044	12768017	1	0	4.35	0	4.35	1	Inf	0.0223118206521739	Inf
chr19	12768017	20580374	0	0	0	0	0	1	0	0	Inf
chr19	20580374	20581725	1	0	4.35	0	4.35	1	Inf	0.0223118206521739	Inf
chr19	20581725	20588956	2	0	8.7	0	8.7	0.490586932447397	Inf	0.164020185066117	Inf
chr19	20588956	20595435	3	0	13.04	0	13.04	0.235880398671096	Inf	0.367558670101445	Inf
chr19	20595435	20597325	3	1	13.04	5	8.04	0.61048537395673	2.7867131780195	0.203045667762975	157.208629821264
chr19	20597325	20718635	3	2	13.04	10	3.04	1	1.34071300326427	0.136905270433279	17.7641357108826
chr19	20718635	20721064	2	1	8.7	5	3.7	1	1.78563156003681	0.0863932078575143	112.208702451218
chr19	20721064	20721342	1	1	4.35	5	-0.65	1	0.866597002415816	0.0105378438580926	71.2800920562264
chr19	20721342	20722654	1	0	4.35	0	4.35	1	Inf	0.0223118206521739	Inf
chr19	20722654	23809168	0	0	0	0	0	1	0	0	Inf
chr19	23809168	24596763	0	1	0	5	-5	0.465116279069767	0	0	33.9134022411323
chr19	24596763	29369081	0	0	0	0	0	1	0	0	Inf
chr19	29369081	29438393	1	0	4.35	0	4.35	1	Inf	0.0223118206521739	Inf
chr19	29438393	35835729	0	0	0	0	0	1	0	0	Inf
chr19	35835729	35836244	1	0	4.35	0	4.35	1	Inf	0.0223118206521739	Inf
chr19	35836244	35838596	1	1	4.35	5	-0.65	1	0.866597002415816	0.0105378438580926	71.2800920562264
chr19	35838596	35872403	2	1	8.7	5	3.7	1	1.78563156003681	0.0863932078575143	112.208702451218
chr19	35872403	35874583	1	1	4.35	5	-0.65	1	0.866597002415816	0.0105378438580926	71.2800920562264
chr19	35874583	35877628	1	0	4.35	0	4.35	1	Inf	0.0223118206521739	Inf
chr19	35877628	53938759	0	0	0	0	0	1	0	0	Inf
chr19	53938759	54016136	1	0	4.35	0	4.35	1	Inf	0.0223118206521739	Inf
chr19	54016136	56794910	0	0	0	0	0	1	0	0	Inf
chr19	56794910	57739173	1	0	4.35	0	4.35	1	Inf	0.0223118206521739	Inf
chr16	1852497	2004235	1	0	4.35	0	4.35	1	Inf	0.0223118206521739	Inf
chr16	2004235	4571940	0	0	0	0	0	1	0	0	Inf
chr16	4571940	5455447	0	1	0	5	-5	0.465116279069767	0	0	33.9134022411323
chr16	5455447	5848172	0	0	0	0	0	1	0	0	Inf
chr16	5848172	6040596	0	1	0	5	-5	0.465116279069767	0	0	33.9134022411323
chr16	6040596	6071570	0	1	0	5	-5	0.465116279069767	0	0	33.9134022411323
chr16	6071570	6154480	1	1	4.35	5	-0.65	1	0.866597002415816	0.0105378438580926	71.2800920562264
chr16	6154480	6190586	2	1	8.7	5	3.7	1	1.78563156003681	0.0863932078575143	112.208702451218
chr16	6190586	6253917	2	1	8.7	5	3.7	1	1.78563156003681	0.0863932078575143	112.208702451218
chr16	6253917	6307349	3	1	13.04	5	8.04	0.61048537395673	2.7867131780195	0.203045667762975	157.208629821264
chr16	6307349	6332072	4	1	17.39	5	12.39	0.350808956594549	3.88611189709473	0.342237278313382	206.917573717954
chr16	6332072	6366236	4	2	17.39	10	7.39	0.668833718748637	1.86752836592144	0.233752379308155	23.0430753395911
chr16	6366236	6403409	4	1	17.39	5	12.39	0.350808956594549	3.88611189709473	0.342237278313382	206.917573717954
chr16	6403409	6419028	4	1	17.39	5	12.39	0.350808956594549	3.88611189709473	0.342237278313382	206.917573717954
chr16	6419028	6431928	4	1	17.39	5	12.39	0.350808956594549	3.88611189709473	0.342237278313382	206.917573717954
chr16	6431928	6451218	5	1	21.74	5	16.74	0.191796575517506	5.10134968472656	0.499861141258843	262.114232602451
chr16	6451218	6461650	4	1	17.39	5	12.39	0.350808956594549	3.88611189709473	0.342237278313382	206.917573717954
chr16	6461650	6495753	4	2	17.39	10	7.39	0.668833718748637	1.86752836592144	0.233752379308155	23.0430753395911
chr16	6495753	6550333	3	2	13.04	10	3.04	1	1.34071300326427	0.136905270433279	17.7641357108826
chr16	6550333	6611293	3	3	13.04	15	-1.96	1	0.853232008874007	0.100526362449566	7.23478912351614
chr16	6611293	6627442	3	4	13.04	20	-6.96	0.686734598816278	0.607237661460393	0.0774292477002266	4.16850956734841
chr16	6627442	6634189	2	4	8.7	20	-11.3	0.392861817705834	0.389595122404989	0.0315122057931949	3.11414746411251
chr16	6634189	6647734	2	5	8.7	25	-16.3	0.222057587060423	0.294158844745719	0.024829893402484	2.09672759866973
chr16	6647734	6674485	2	6	8.7	30	-21.3	0.117983859333831	0.23017817393345	0.019991174196491	1.52736468005405
chr16	6674485	6684661	2	5	8.7	25	-16.3	0.222057587060423	0.294158844745719	0.024829893402484	2.09672759866973
chr16	6684661	6710957	2	6	8.7	30	-21.3	0.117983859333831	0.23017817393345	0.019991174196491	1.52736468005405
chr16	6710957	6732173	2	7	8.7	35	-26.3	0.0590530255873421	0.184278460087297	0.0162897438183648	1.16657212869462
chr16	6732173	6795368	2	7	8.7	35	-26.3	0.0590530255873421	0.184278460087297	0.0162897438183648	1.16657212869462
chr16	6795368	6831575	2	7	8.7	35	-26.3	0.0590530255873421	0.184278460087297	0.0162897438183648	1.16657212869462
chr16	6831575	6839860	2	6	8.7	30	-21.3	0.117983859333831	0.23017817393345	0.019991174196491	1.52736468005405
chr16	6839860	6864903	3	6	13.04	30	-16.96	0.263378785216562	0.358808836204513	0.0495365813541211	2.02656071997739
chr16	6864903	6868398	3	6	13.04	30	-16.96	0.263378785216562	0.358808836204513	0.0495365813541211	2.02656071997739
chr16	6868398	6870406	3	5	13.04	25	-11.96	0.439603004549119	0.458527951938255	0.0613748340888232	2.79167278671655
chr16	6870406	6876698	3	4	13.04	20	-6.96	0.686734598816278	0.607237661460393	0.0774292477002266	4.16850956734841
chr16	6876698	6941671	3	3	13.04	15	-1.96	1	0.853232008874007	0.100526362449566	7.23478912351614
chr16	6941671	6957516	2	3	8.7	15	-6.3	0.65043559201245	0.54751555451127	0.0412606217000432	5.36133899492759
chr16	6957516	6957911	1	3	4.35	15	-10.65	0.323474596872215	0.265471217553456	0.00470337951078203	3.64487196742697
chr16	6957911	6958309	0	3	0	15	-15	0.0923750101288388	0	0	2.02825357821856
chr16	6958309	6978225	0	2	0	10	-10	0.210409745293466	0	0	4.57862720744622
chr16	6978225	7024366	0	3	0	15	-15	0.0923750101288388	0	0	2.02825357821856
chr16	7024366	7068713	0	3	0	15	-15	0.0923750101288388	0	0	2.02825357821856
chr16	7068713	7114947	0	2	0	10	-10	0.210409745293466	0	0	4.57862720744622
chr16	7114947	7176470	0	1	0	5	-5	0.465116279069767	0	0	33.9134022411323
chr16	7176470	7261242	0	0	0	0	0	1	0	0	Inf
chr16	7261242	7320645	1	0	4.35	0	4.35	1	Inf	0.0223118206521739	Inf
chr16	7320645	7418993	1	1	4.35	5	-0.65	1	0.866597002415816	0.0105378438580926	71.2800920562264
chr16	7418993	7599408	1	2	4.35	10	-5.65	0.589984604164979	0.417538975420899	0.00664429717256669	8.63073247145641
chr16	7599408	7669065	1	2	4.35	10	-5.65	0.589984604164979	0.417538975420899	0.00664429717256669	8.63073247145641
chr16	7669065	7679425	1	1	4.35	5	-0.65	1	0.866597002415816	0.0105378438580926	71.2800920562264
chr16	7679425	7758793	0	1	0	5	-5	0.465116279069767	0	0	33.9134022411323
chr16	7758793	12483964	0	0	0	0	0	1	0	0	Inf
chr16	12483964	12705982	0	1	0	5	-5	0.465116279069767	0	0	33.9134022411323
chr16	12705982	13733197	0	0	0	0	0	1	0	0	Inf
chr16	13733197	13806596	1	0	4.35	0	4.35	1	Inf	0.0223118206521739	Inf
chr16	13806596	22577597	0	0	0	0	0	1	0	0	Inf
chr16	22577597	22704191	1	0	4.35	0	4.35	1	Inf	0.0223118206521739	Inf
chr16	22704191	26350431	0	0	0	0	0	1	0	0	Inf
chr16	26350431	26485575	0	1	0	5	-5	0.465116279069767	0	0	33.9134022411323
chr16	26485575	26563786	0	1	0	5	-5	0.465116279069767	0	0	33.9134022411323
chr16	26563786	27462698	1	1	4.35	5	-0.65	1	0.866597002415816	0.0105378438580926	71.2800920562264
chr16	27462698	27537343	1	0	4.35	0	4.35	1	Inf	0.0223118206521739	Inf
chr16	27537343	53196252	0	0	0	0	0	1	0	0	Inf
chr16	53196252	53372933	0	1	0	5	-5	0.465116279069767	0	0	33.9134022411323
chr16	53372933	63669459	0	0	0	0	0	1	0	0	Inf
chr16	63669459	63769949	0	1	0	5	-5	0.465116279069767	0	0	33.9134022411323
chr16	63769949	65159762	0	0	0	0	0	1	0	0	Inf
chr16	65159762	65265193	0	1	0	5	-5	0.465116279069767	0	0	33.9134022411323
chr16	65265193	65802166	0	1	0	5	-5	0.465116279069767	0	0	33.9134022411323
chr16	65802166	68125996	0	0	0	0	0	1	0	0	Inf
chr16	68125996	68330581	1	0	4.35	0	4.35	1	Inf	0.0223118206521739	Inf
chr16	68330581	76419052	0	0	0	0	0	1	0	0	Inf
chr16	76419052	76505140	1	0	4.35	0	4.35	1	Inf	0.0223118206521739	Inf
chr16	76505140	78015878	0	0	0	0	0	1	0	0	Inf
chr16	78015878	78075486	0	1	0	5	-5	0.465116279069767	0	0	33.9134022411323
chr16	78075486	78213691	0	0	0	0	0	1	0	0	Inf
chr16	78213691	78256944	0	1	0	5	-5	0.465116279069767	0	0	33.9134022411323
chr16	78256944	78308954	0	2	0	10	-10	0.210409745293466	0	0	4.57862720744622
chr16	78308954	78328141	0	1	0	5	-5	0.465116279069767	0	0	33.9134022411323
chr16	78328141	80177759	0	0	0	0	0	1	0	0	Inf
chr16	80177759	80719818	1	0	4.35	0	4.35	1	Inf	0.0223118206521739	Inf
chr17	0	822074	0	1	0	5	-5	0.465116279069767	0	0	33.9134022411323
chr17	822074	15940261	0	0	0	0	0	1	0	0	Inf
chr17	15940261	16162020	0	1	0	5	-5	0.465116279069767	0	0	33.9134022411323
chr17	16162020	17471894	0	0	0	0	0	1	0	0	Inf
chr17	17471894	17663272	0	1	0	5	-5	0.465116279069767	0	0	33.9134022411323
chr17	17663272	18283370	0	0	0	0	0	1	0	0	Inf
chr17	18283370	18315472	0	1	0	5	-5	0.465116279069767	0	0	33.9134022411323
chr17	18315472	18467209	1	1	4.35	5	-0.65	1	0.866597002415816	0.0105378438580926	71.2800920562264
chr17	18467209	18538979	1	0	4.35	0	4.35	1	Inf	0.0223118206521739	Inf
chr17	18538979	20026424	0	0	0	0	0	1	0	0	Inf
chr17	20026424	20216265	1	0	4.35	0	4.35	1	Inf	0.0223118206521739	Inf
chr17	20216265	25270399	0	0	0	0	0	1	0	0	Inf
chr17	25270399	25852670	1	0	4.35	0	4.35	1	Inf	0.0223118206521739	Inf
chr17	25852670	27009798	0	0	0	0	0	1	0	0	Inf
chr17	27009798	27319015	1	0	4.35	0	4.35	1	Inf	0.0223118206521739	Inf
chr17	27319015	30793112	0	0	0	0	0	1	0	0	Inf
chr17	30793112	30951104	1	0	4.35	0	4.35	1	Inf	0.0223118206521739	Inf
chr17	30951104	31128995	1	0	4.35	0	4.35	1	Inf	0.0223118206521739	Inf
chr17	31128995	31366036	1	0	4.35	0	4.35	1	Inf	0.0223118206521739	Inf
chr17	31366036	35055749	0	0	0	0	0	1	0	0	Inf
chr17	35055749	35145250	1	0	4.35	0	4.35	1	Inf	0.0223118206521739	Inf
chr17	35145250	50316127	0	0	0	0	0	1	0	0	Inf
chr17	50316127	51305806	0	1	0	5	-5	0.465116279069767	0	0	33.9134022411323
chr17	51305806	53869684	0	0	0	0	0	1	0	0	Inf
chr17	53869684	54005953	1	0	4.35	0	4.35	1	Inf	0.0223118206521739	Inf
chr17	54005953	55446564	0	0	0	0	0	1	0	0	Inf
chr17	55446564	55589571	1	0	4.35	0	4.35	1	Inf	0.0223118206521739	Inf
chr3	0	876963	1	0	4.35	0	4.35	1	Inf	0.0223118206521739	Inf
chr3	876963	4713508	0	0	0	0	0	1	0	0	Inf
chr3	4713508	5357615	0	1	0	5	-5	0.465116279069767	0	0	33.9134022411323
chr3	5357615	8175197	0	0	0	0	0	1	0	0	Inf
chr3	8175197	8413471	1	0	4.35	0	4.35	1	Inf	0.0223118206521739	Inf
chr3	8413471	10355865	0	0	0	0	0	1	0	0	Inf
chr3	10355865	10448437	0	1	0	5	-5	0.465116279069767	0	0	33.9134022411323
chr3	10448437	14008792	0	0	0	0	0	1	0	0	Inf
chr3	14008792	14195632	0	1	0	5	-5	0.465116279069767	0	0	33.9134022411323
chr3	14195632	14477738	0	1	0	5	-5	0.465116279069767	0	0	33.9134022411323
chr3	14477738	17194712	0	0	0	0	0	1	0	0	Inf
chr3	17194712	17235761	1	0	4.35	0	4.35	1	Inf	0.0223118206521739	Inf
chr3	17235761	17414948	1	1	4.35	5	-0.65	1	0.866597002415816	0.0105378438580926	71.2800920562264
chr3	17414948	18114127	1	0	4.35	0	4.35	1	Inf	0.0223118206521739	Inf
chr3	18114127	18814992	1	0	4.35	0	4.35	1	Inf	0.0223118206521739	Inf
chr3	18814992	21824226	0	0	0	0	0	1	0	0	Inf
chr3	21824226	22272172	0	1	0	5	-5	0.465116279069767	0	0	33.9134022411323
chr3	22272172	26034565	0	0	0	0	0	1	0	0	Inf
chr3	26034565	26156446	0	1	0	5	-5	0.465116279069767	0	0	33.9134022411323
chr3	26156446	50220755	0	0	0	0	0	1	0	0	Inf
chr3	50220755	50374280	0	1	0	5	-5	0.465116279069767	0	0	33.9134022411323
chr3	50374280	53987537	0	0	0	0	0	1	0	0	Inf
chr3	53987537	54621924	1	0	4.35	0	4.35	1	Inf	0.0223118206521739	Inf
chr3	54621924	59820563	0	0	0	0	0	1	0	0	Inf
chr3	59820563	59951721	0	1	0	5	-5	0.465116279069767	0	0	33.9134022411323
chr3	59951721	59957939	0	2	0	10	-10	0.210409745293466	0	0	4.57862720744622
chr3	59957939	60008747	0	2	0	10	-10	0.210409745293466	0	0	4.57862720744622
chr3	60008747	60010552	0	1	0	5	-5	0.465116279069767	0	0	33.9134022411323
chr3	60010552	60021531	0	0	0	0	0	1	0	0	Inf
chr3	60021531	60131496	1	0	4.35	0	4.35	1	Inf	0.0223118206521739	Inf
chr3	60131496	60218123	0	0	0	0	0	1	0	0	Inf
chr3	60218123	60236912	0	1	0	5	-5	0.465116279069767	0	0	33.9134022411323
chr3	60236912	60366710	1	1	4.35	5	-0.65	1	0.866597002415816	0.0105378438580926	71.2800920562264
chr3	60366710	60433987	1	2	4.35	10	-5.65	0.589984604164979	0.417538975420899	0.00664429717256669	8.63073247145641
chr3	60433987	60434663	1	3	4.35	15	-10.65	0.323474596872215	0.265471217553456	0.00470337951078203	3.64487196742697
chr3	60434663	60474911	1	4	4.35	20	-15.65	0.166827689232681	0.188732562919304	0.00354072929990975	2.14515998081995
chr3	60474911	60478710	1	5	4.35	25	-20.65	0.0814078151003846	0.142410807114948	0.00276643606624328	1.4561169154819
chr3	60478710	60500023	1	5	4.35	25	-20.65	0.0814078151003846	0.142410807114948	0.00276643606624328	1.4561169154819
chr3	60500023	60511167	1	4	4.35	20	-15.65	0.166827689232681	0.188732562919304	0.00354072929990975	2.14515998081995
chr3	60511167	60567840	1	4	4.35	20	-15.65	0.166827689232681	0.188732562919304	0.00354072929990975	2.14515998081995
chr3	60567840	60568644	1	3	4.35	15	-10.65	0.323474596872215	0.265471217553456	0.00470337951078203	3.64487196742697
chr3	60568644	60618370	1	2	4.35	10	-5.65	0.589984604164979	0.417538975420899	0.00664429717256669	8.63073247145641
chr3	60618370	60735735	1	1	4.35	5	-0.65	1	0.866597002415816	0.0105378438580926	71.2800920562264
chr3	60735735	60838678	1	2	4.35	10	-5.65	0.589984604164979	0.417538975420899	0.00664429717256669	8.63073247145641
chr3	60838678	60843480	1	3	4.35	15	-10.65	0.323474596872215	0.265471217553456	0.00470337951078203	3.64487196742697
chr3	60843480	60916856	1	2	4.35	10	-5.65	0.589984604164979	0.417538975420899	0.00664429717256669	8.63073247145641
chr3	60916856	61272773	1	1	4.35	5	-0.65	1	0.866597002415816	0.0105378438580926	71.2800920562264
chr3	61272773	61273134	0	1	0	5	-5	0.465116279069767	0	0	33.9134022411323
chr3	61273134	66664080	0	0	0	0	0	1	0	0	Inf
chr3	66664080	67441717	1	0	4.35	0	4.35	1	Inf	0.0223118206521739	Inf
chr3	67441717	67650729	1	0	4.35	0	4.35	1	Inf	0.0223118206521739	Inf
chr3	67650729	67742648	0	0	0	0	0	1	0	0	Inf
chr3	67742648	67866837	1	0	4.35	0	4.35	1	Inf	0.0223118206521739	Inf
chr3	67866837	68674192	1	0	4.35	0	4.35	1	Inf	0.0223118206521739	Inf
chr3	68674192	68719059	1	0	4.35	0	4.35	1	Inf	0.0223118206521739	Inf
chr3	68719059	68748772	1	1	4.35	5	-0.65	1	0.866597002415816	0.0105378438580926	71.2800920562264
chr3	68748772	68770961	1	1	4.35	5	-0.65	1	0.866597002415816	0.0105378438580926	71.2800920562264
chr3	68770961	68923440	1	0	4.35	0	4.35	1	Inf	0.0223118206521739	Inf
chr3	68923440	72244379	0	0	0	0	0	1	0	0	Inf
chr3	72244379	72448824	1	0	4.35	0	4.35	1	Inf	0.0223118206521739	Inf
chr3	72448824	75424139	0	0	0	0	0	1	0	0	Inf
chr3	75424139	75535603	0	3	0	15	-15	0.0923750101288388	0	0	2.02825357821856
chr3	75535603	75543474	0	2	0	10	-10	0.210409745293466	0	0	4.57862720744622
chr3	75543474	75662751	0	1	0	5	-5	0.465116279069767	0	0	33.9134022411323
chr3	75662751	77788157	0	0	0	0	0	1	0	0	Inf
chr3	77788157	77836965	1	0	4.35	0	4.35	1	Inf	0.0223118206521739	Inf
chr3	77836965	77946398	2	0	8.7	0	8.7	0.490586932447397	Inf	0.164020185066117	Inf
chr3	77946398	78051625	1	0	4.35	0	4.35	1	Inf	0.0223118206521739	Inf
chr3	78051625	78472085	1	0	4.35	0	4.35	1	Inf	0.0223118206521739	Inf
chr3	78472085	86029635	0	0	0	0	0	1	0	0	Inf
chr3	86029635	86313910	0	1	0	5	-5	0.465116279069767	0	0	33.9134022411323
chr3	86313910	89390847	0	0	0	0	0	1	0	0	Inf
chr3	89390847	89419651	0	1	0	5	-5	0.465116279069767	0	0	33.9134022411323
chr3	89419651	93519466	0	0	0	0	0	1	0	0	Inf
chr3	93519466	94178831	0	1	0	5	-5	0.465116279069767	0	0	33.9134022411323
chr3	94178831	94343000	0	1	0	5	-5	0.465116279069767	0	0	33.9134022411323
chr3	94343000	94816903	0	1	0	5	-5	0.465116279069767	0	0	33.9134022411323
chr3	94816903	95263852	0	0	0	0	0	1	0	0	Inf
chr3	95263852	95995634	0	1	0	5	-5	0.465116279069767	0	0	33.9134022411323
chr3	95995634	98654799	0	0	0	0	0	1	0	0	Inf
chr3	98654799	98707145	0	1	0	5	-5	0.465116279069767	0	0	33.9134022411323
chr3	98707145	98770655	0	2	0	10	-10	0.210409745293466	0	0	4.57862720744622
chr3	98770655	98863180	0	2	0	10	-10	0.210409745293466	0	0	4.57862720744622
chr3	98863180	98941121	1	2	4.35	10	-5.65	0.589984604164979	0.417538975420899	0.00664429717256669	8.63073247145641
chr3	98941121	98971672	1	2	4.35	10	-5.65	0.589984604164979	0.417538975420899	0.00664429717256669	8.63073247145641
chr3	98971672	99002958	1	1	4.35	5	-0.65	1	0.866597002415816	0.0105378438580926	71.2800920562264
chr3	99002958	99054570	1	0	4.35	0	4.35	1	Inf	0.0223118206521739	Inf
chr3	99054570	101045942	0	0	0	0	0	1	0	0	Inf
chr3	101045942	101274063	0	1	0	5	-5	0.465116279069767	0	0	33.9134022411323
chr3	101274063	102842605	0	0	0	0	0	1	0	0	Inf
chr3	102842605	102985853	0	1	0	5	-5	0.465116279069767	0	0	33.9134022411323
chr3	102985853	112126501	0	0	0	0	0	1	0	0	Inf
chr3	112126501	112330499	1	0	4.35	0	4.35	1	Inf	0.0223118206521739	Inf
chr3	112330499	112441023	1	0	4.35	0	4.35	1	Inf	0.0223118206521739	Inf
chr3	112441023	116202058	0	0	0	0	0	1	0	0	Inf
chr3	116202058	116968878	0	1	0	5	-5	0.465116279069767	0	0	33.9134022411323
chr3	116968878	129763279	0	0	0	0	0	1	0	0	Inf
chr3	129763279	129766450	0	2	0	10	-10	0.210409745293466	0	0	4.57862720744622
chr3	129766450	129806580	1	2	4.35	10	-5.65	0.589984604164979	0.417538975420899	0.00664429717256669	8.63073247145641
chr3	129806580	132651804	0	0	0	0	0	1	0	0	Inf
chr3	132651804	132765744	1	0	4.35	0	4.35	1	Inf	0.0223118206521739	Inf
chr3	132765744	141168741	0	0	0	0	0	1	0	0	Inf
chr3	141168741	141333005	0	1	0	5	-5	0.465116279069767	0	0	33.9134022411323
chr3	141333005	143958422	0	0	0	0	0	1	0	0	Inf
chr3	143958422	144063567	1	0	4.35	0	4.35	1	Inf	0.0223118206521739	Inf
chr3	144063567	148617578	0	0	0	0	0	1	0	0	Inf
chr3	148617578	148796273	0	1	0	5	-5	0.465116279069767	0	0	33.9134022411323
chr3	148796273	172417957	0	0	0	0	0	1	0	0	Inf
chr3	172417957	172570325	1	0	4.35	0	4.35	1	Inf	0.0223118206521739	Inf
chr3	172570325	173289633	0	0	0	0	0	1	0	0	Inf
chr3	173289633	173697025	1	0	4.35	0	4.35	1	Inf	0.0223118206521739	Inf
chr3	173697025	173842208	1	0	4.35	0	4.35	1	Inf	0.0223118206521739	Inf
chr3	173842208	174629526	0	0	0	0	0	1	0	0	Inf
chr3	174629526	174690992	0	1	0	5	-5	0.465116279069767	0	0	33.9134022411323
chr3	174690992	174774368	1	1	4.35	5	-0.65	1	0.866597002415816	0.0105378438580926	71.2800920562264
chr3	174774368	174806455	1	0	4.35	0	4.35	1	Inf	0.0223118206521739	Inf
chr3	174806455	174816111	1	1	4.35	5	-0.65	1	0.866597002415816	0.0105378438580926	71.2800920562264
chr3	174816111	174831454	2	1	8.7	5	3.7	1	1.78563156003681	0.0863932078575143	112.208702451218
chr3	174831454	174942598	1	1	4.35	5	-0.65	1	0.866597002415816	0.0105378438580926	71.2800920562264
chr3	174942598	175042616	1	0	4.35	0	4.35	1	Inf	0.0223118206521739	Inf
chr3	175042616	175136567	0	0	0	0	0	1	0	0	Inf
chr3	175136567	175250487	0	1	0	5	-5	0.465116279069767	0	0	33.9134022411323
chr3	175250487	175548789	0	1	0	5	-5	0.465116279069767	0	0	33.9134022411323
chr3	175548789	190882882	0	0	0	0	0	1	0	0	Inf
chr3	190882882	191016237	1	0	4.35	0	4.35	1	Inf	0.0223118206521739	Inf
chr10	8710512	8770855	1	0	4.35	0	4.35	1	Inf	0.0223118206521739	Inf
chr10	8770855	9376532	1	0	4.35	0	4.35	1	Inf	0.0223118206521739	Inf
chr10	9376532	9485713	1	0	4.35	0	4.35	1	Inf	0.0223118206521739	Inf
chr10	9485713	10639689	0	0	0	0	0	1	0	0	Inf
chr10	10639689	10744727	1	0	4.35	0	4.35	1	Inf	0.0223118206521739	Inf
chr10	10744727	13049525	0	0	0	0	0	1	0	0	Inf
chr10	13049525	13061538	0	1	0	5	-5	0.465116279069767	0	0	33.9134022411323
chr10	13061538	16447800	0	0	0	0	0	1	0	0	Inf
chr10	16447800	16567137	1	0	4.35	0	4.35	1	Inf	0.0223118206521739	Inf
chr10	16567137	16993156	1	0	4.35	0	4.35	1	Inf	0.0223118206521739	Inf
chr10	16993156	20961868	0	0	0	0	0	1	0	0	Inf
chr10	20961868	21763246	1	0	4.35	0	4.35	1	Inf	0.0223118206521739	Inf
chr10	21763246	25370920	0	0	0	0	0	1	0	0	Inf
chr10	25370920	25641545	1	0	4.35	0	4.35	1	Inf	0.0223118206521739	Inf
chr10	25641545	25723972	1	0	4.35	0	4.35	1	Inf	0.0223118206521739	Inf
chr10	25723972	26084709	1	0	4.35	0	4.35	1	Inf	0.0223118206521739	Inf
chr10	26084709	26153405	1	0	4.35	0	4.35	1	Inf	0.0223118206521739	Inf
chr10	26153405	26767903	1	0	4.35	0	4.35	1	Inf	0.0223118206521739	Inf
chr10	26767903	46682676	0	0	0	0	0	1	0	0	Inf
chr10	46682676	47414043	0	1	0	5	-5	0.465116279069767	0	0	33.9134022411323
chr10	47414043	52761087	0	0	0	0	0	1	0	0	Inf
chr10	52761087	52821835	1	0	4.35	0	4.35	1	Inf	0.0223118206521739	Inf
chr10	52821835	52966313	1	1	4.35	5	-0.65	1	0.866597002415816	0.0105378438580926	71.2800920562264
chr10	52966313	53059364	1	1	4.35	5	-0.65	1	0.866597002415816	0.0105378438580926	71.2800920562264
chr10	53059364	53189103	0	1	0	5	-5	0.465116279069767	0	0	33.9134022411323
chr10	53189103	53271449	0	2	0	10	-10	0.210409745293466	0	0	4.57862720744622
chr10	53271449	53512593	0	1	0	5	-5	0.465116279069767	0	0	33.9134022411323
chr10	53512593	53648899	0	1	0	5	-5	0.465116279069767	0	0	33.9134022411323
chr10	53648899	56707761	0	0	0	0	0	1	0	0	Inf
chr10	56707761	57679524	1	0	4.35	0	4.35	1	Inf	0.0223118206521739	Inf
chr10	57679524	57869679	1	0	4.35	0	4.35	1	Inf	0.0223118206521739	Inf
chr10	57869679	57891855	0	0	0	0	0	1	0	0	Inf
chr10	57891855	58544685	1	0	4.35	0	4.35	1	Inf	0.0223118206521739	Inf
chr10	58544685	59366282	0	0	0	0	0	1	0	0	Inf
chr10	59366282	59425129	1	0	4.35	0	4.35	1	Inf	0.0223118206521739	Inf
chr10	59425129	60511860	0	0	0	0	0	1	0	0	Inf
chr10	60511860	60588298	1	0	4.35	0	4.35	1	Inf	0.0223118206521739	Inf
chr10	60588298	62635690	0	0	0	0	0	1	0	0	Inf
chr10	62635690	62785860	1	0	4.35	0	4.35	1	Inf	0.0223118206521739	Inf
chr10	62785860	63433027	1	0	4.35	0	4.35	1	Inf	0.0223118206521739	Inf
chr10	63433027	64672250	0	0	0	0	0	1	0	0	Inf
chr10	64672250	64674664	0	1	0	5	-5	0.465116279069767	0	0	33.9134022411323
chr10	64674664	64750603	1	1	4.35	5	-0.65	1	0.866597002415816	0.0105378438580926	71.2800920562264
chr10	64750603	64829755	0	1	0	5	-5	0.465116279069767	0	0	33.9134022411323
chr10	64829755	67292512	0	0	0	0	0	1	0	0	Inf
chr10	67292512	67326107	3	2	13.04	10	3.04	1	1.34071300326427	0.136905270433279	17.7641357108826
chr10	67326107	67477160	0	0	0	0	0	1	0	0	Inf
chr10	67477160	67548343	1	0	4.35	0	4.35	1	Inf	0.0223118206521739	Inf
chr10	67548343	68843454	0	0	0	0	0	1	0	0	Inf
chr10	68843454	68925549	1	0	4.35	0	4.35	1	Inf	0.0223118206521739	Inf
chr10	68925549	73716163	0	0	0	0	0	1	0	0	Inf
chr10	73716163	73722429	0	1	0	5	-5	0.465116279069767	0	0	33.9134022411323
chr10	73722429	73883622	1	1	4.35	5	-0.65	1	0.866597002415816	0.0105378438580926	71.2800920562264
chr10	73883622	73980335	2	1	8.7	5	3.7	1	1.78563156003681	0.0863932078575143	112.208702451218
chr10	73980335	74133257	2	1	8.7	5	3.7	1	1.78563156003681	0.0863932078575143	112.208702451218
chr10	74133257	74282549	2	0	8.7	0	8.7	0.490586932447397	Inf	0.164020185066117	Inf
chr10	74282549	74520799	2	0	8.7	0	8.7	0.490586932447397	Inf	0.164020185066117	Inf
chr10	74520799	74636559	2	0	8.7	0	8.7	0.490586932447397	Inf	0.164020185066117	Inf
chr10	74636559	74661540	3	0	13.04	0	13.04	0.235880398671096	Inf	0.367558670101445	Inf
chr10	74661540	74665750	2	0	8.7	0	8.7	0.490586932447397	Inf	0.164020185066117	Inf
chr10	74665750	74885981	1	0	4.35	0	4.35	1	Inf	0.0223118206521739	Inf
chr10	74885981	76816806	0	0	0	0	0	1	0	0	Inf
chr10	76816806	76972903	0	1	0	5	-5	0.465116279069767	0	0	33.9134022411323
chr10	76972903	77258966	0	1	0	5	-5	0.465116279069767	0	0	33.9134022411323
chr10	77258966	78293985	0	0	0	0	0	1	0	0	Inf
chr10	78293985	78405700	1	0	4.35	0	4.35	1	Inf	0.0223118206521739	Inf
chr10	78405700	85220457	0	0	0	0	0	1	0	0	Inf
chr10	85220457	85320186	1	0	4.35	0	4.35	1	Inf	0.0223118206521739	Inf
chr10	85320186	89496985	0	0	0	0	0	1	0	0	Inf
chr10	89496985	89701024	0	1	0	5	-5	0.465116279069767	0	0	33.9134022411323
chr10	89701024	89768335	1	1	4.35	5	-0.65	1	0.866597002415816	0.0105378438580926	71.2800920562264
chr10	89768335	89817456	0	1	0	5	-5	0.465116279069767	0	0	33.9134022411323
chr10	89817456	98899134	0	0	0	0	0	1	0	0	Inf
chr10	98899134	99134961	0	1	0	5	-5	0.465116279069767	0	0	33.9134022411323
chr10	99134961	99269477	0	1	0	5	-5	0.465116279069767	0	0	33.9134022411323
chr10	99269477	99835245	0	0	0	0	0	1	0	0	Inf
chr10	99835245	100003185	1	0	4.35	0	4.35	1	Inf	0.0223118206521739	Inf
chr10	100003185	104197607	0	0	0	0	0	1	0	0	Inf
chr10	104197607	104217459	1	0	4.35	0	4.35	1	Inf	0.0223118206521739	Inf
chr10	104217459	104373955	1	1	4.35	5	-0.65	1	0.866597002415816	0.0105378438580926	71.2800920562264
chr10	104373955	104382345	0	1	0	5	-5	0.465116279069767	0	0	33.9134022411323
chr10	104382345	106211682	0	0	0	0	0	1	0	0	Inf
chr10	106211682	106282702	1	0	4.35	0	4.35	1	Inf	0.0223118206521739	Inf
chr10	106282702	108183275	0	0	0	0	0	1	0	0	Inf
chr10	108183275	108260622	1	0	4.35	0	4.35	1	Inf	0.0223118206521739	Inf
chr10	108260622	110635289	0	0	0	0	0	1	0	0	Inf
chr10	110635289	110766071	1	0	4.35	0	4.35	1	Inf	0.0223118206521739	Inf
chr10	110766071	112454529	0	0	0	0	0	1	0	0	Inf
[truncated: 130 more rows]
