# Supplementary material for: 1p36 deletion is a marker for tumour dissemination in microsatellite stable stage II-III colon cancer
Source: BMC Cancer. 2014 Nov 24;14:872. doi: 10.1186/1471-2407-14-872 (PMC4251789; doi:10.1186/1471-2407-14-872)
Supplement: Supplementary file 1 — Additional file 1: This file includes supplementary figures, genome-wide copy number estimates and statistics. (ZIP 5 MB) [file 12885_2014_5046_MOESM1_ESM.zip › Supplementary Data/MSS statistics Stage II-III (excl chemo)/High Gain.Recurrence (SII&SIII excl MSI-H) noCyt.No recurrence (SII&SIII excl MSI-H) noCyt.txt]

Chromosome	Start (hg19)	End (hg19)	Observations in G1	Observations in G2	Frequency G1 (%)	Frequency G2 (%)	Frequency difference	Fisher's Exact test p-value	Odds Ratio	Lower 95% CI	Upper 95% CI
chr1	0	3285435	0	1	0	5	-5	0.465116279069767	0	0	33.9134022411323
chr1	3285435	49021323	0	0	0	0	0	1	0	0	Inf
chr1	49021323	49124871	0	1	0	5	-5	0.465116279069767	0	0	33.9134022411323
chr1	49124871	72746574	0	0	0	0	0	1	0	0	Inf
chr1	72746574	72748221	2	0	8.7	0	8.7	0.490586932447397	Inf	0.164020185066117	Inf
chr1	72748221	72765894	3	0	13.04	0	13.04	0.235880398671096	Inf	0.367558670101445	Inf
chr1	72765894	72767022	10	11	43.48	55	-11.52	0.546694759066986	0.636265345410572	0.159200460620867	2.46431133496759
chr1	72767022	72768458	11	11	47.83	55	-7.17	0.762554397606516	0.755060536363118	0.190868420544722	2.92452457151751
chr1	72768458	72768926	12	12	52.17	60	-7.83	0.759945105272522	0.732703544674039	0.181987543985293	2.86502851954949
chr1	72768926	72811532	14	13	60.87	65	-4.13	1	0.841066327774843	0.200266090074045	3.43142176808497
chr1	72811532	72814597	13	13	56.52	65	-8.48	0.755583205556296	0.705851403379071	0.169074079339522	2.82835653946389
chr1	72814597	72816882	5	3	21.74	15	6.74	0.704138232215373	1.55774465672013	0.256045797027168	11.5988502241725
chr1	72816882	72817810	4	2	17.39	10	7.39	0.668833718748637	1.86752836592144	0.233752379308155	23.0430753395911
chr1	72817810	72818695	4	1	17.39	5	12.39	0.350808956594549	3.88611189709473	0.342237278313382	206.917573717954
chr1	72818695	72825407	3	0	13.04	0	13.04	0.235880398671096	Inf	0.367558670101445	Inf
chr1	72825407	72842761	2	0	8.7	0	8.7	0.490586932447397	Inf	0.164020185066117	Inf
chr1	72842761	72871533	1	0	4.35	0	4.35	1	Inf	0.0223118206521739	Inf
chr1	72871533	110219553	0	0	0	0	0	1	0	0	Inf
chr1	110219553	110250866	0	1	0	5	-5	0.465116279069767	0	0	33.9134022411323
chr1	110250866	164654166	0	0	0	0	0	1	0	0	Inf
chr1	164654166	171701661	1	0	4.35	0	4.35	1	Inf	0.0223118206521739	Inf
chr1	171701661	171811512	1	0	4.35	0	4.35	1	Inf	0.0223118206521739	Inf
chr1	171811512	185977462	0	0	0	0	0	1	0	0	Inf
chr1	185977462	186101612	1	0	4.35	0	4.35	1	Inf	0.0223118206521739	Inf
chr1	186101612	221381300	0	0	0	0	0	1	0	0	Inf
chr1	221381300	222804620	1	0	4.35	0	4.35	1	Inf	0.0223118206521739	Inf
chr1	222804620	223699221	0	0	0	0	0	1	0	0	Inf
chr1	223699221	224185546	1	0	4.35	0	4.35	1	Inf	0.0223118206521739	Inf
chr2	89126253	89132096	1	0	4.35	0	4.35	1	Inf	0.0223118206521739	Inf
chr2	89132096	89133378	8	3	34.78	15	19.78	0.175323503740974	2.94642002509788	0.570472895389875	20.4183203733259
chr2	89133378	89136136	11	6	47.83	30	17.83	0.349475300942142	2.10089617964549	0.518169479012859	9.23599710425823
chr2	89136136	89136167	12	6	52.17	30	22.17	0.216293786095614	2.48931638320477	0.617567017510293	10.9794612436494
chr2	89136167	89144104	12	7	52.17	35	17.17	0.358554615711966	1.99245968196092	0.505850381453213	8.33864195787622
chr2	89144104	89144968	13	12	56.52	60	-3.48	1	0.869557332248066	0.215795201061122	3.43889306356948
chr2	89144968	89145847	13	13	56.52	65	-8.48	0.755583205556296	0.705851403379071	0.169074079339522	2.82835653946389
chr2	89145847	89147617	14	14	60.87	70	-9.13	0.749168647150081	0.67299493749045	0.151890715883798	2.81050892926772
chr2	89147617	89148677	14	15	60.87	75	-14.13	0.352818222683555	0.526508052085626	0.109556997725409	2.28164222120732
chr2	89148677	89358337	14	16	60.87	80	-19.13	0.202547758843845	0.397543756643565	0.072669990217524	1.82479342499567
chr2	89358337	89377330	14	15	60.87	75	-14.13	0.352818222683555	0.526508052085626	0.109556997725409	2.28164222120732
chr2	89377330	89388678	13	13	56.52	65	-8.48	0.755583205556296	0.705851403379071	0.169074079339522	2.82835653946389
chr2	89388678	89413132	12	12	52.17	60	-7.83	0.759945105272522	0.732703544674039	0.181987543985293	2.86502851954949
chr2	89413132	89418269	12	10	52.17	50	2.17	1	1.08870219032816	0.279948021339887	4.2552935653592
chr2	89418269	89423512	7	8	30.43	40	-9.57	0.540142519775149	0.662790322505239	0.154340620005787	2.76736579922823
chr2	89423512	89464861	6	6	26.09	30	-3.91	1	0.827274122278739	0.175869628287066	3.87581735060944
chr2	89464861	89469407	5	3	21.74	15	6.74	0.704138232215373	1.55774465672013	0.256045797027168	11.5988502241725
chr2	89469407	89477534	4	1	17.39	5	12.39	0.350808956594549	3.88611189709473	0.342237278313382	206.917573717954
chr2	89477534	89499081	3	1	13.04	5	8.04	0.61048537395673	2.7867131780195	0.203045667762975	157.208629821264
chr2	89499081	89548455	2	1	8.7	5	3.7	1	1.78563156003681	0.0863932078575143	112.208702451218
chr2	89548455	90321410	1	1	4.35	5	-0.65	1	0.866597002415816	0.0105378438580926	71.2800920562264
chr2	90321410	103331597	0	0	0	0	0	1	0	0	Inf
chr2	103331597	103474118	0	1	0	5	-5	0.465116279069767	0	0	33.9134022411323
chr2	103474118	109102371	0	0	0	0	0	1	0	0	Inf
chr2	109102371	111452744	0	1	0	5	-5	0.465116279069767	0	0	33.9134022411323
chr2	111452744	122783122	0	0	0	0	0	1	0	0	Inf
chr2	122783122	134451621	0	1	0	5	-5	0.465116279069767	0	0	33.9134022411323
chr2	134451621	199509528	0	0	0	0	0	1	0	0	Inf
chr2	199509528	199640361	0	1	0	5	-5	0.465116279069767	0	0	33.9134022411323
chr3	71021238	72244379	1	0	4.35	0	4.35	1	Inf	0.0223118206521739	Inf
chr3	72244379	162503213	0	0	0	0	0	1	0	0	Inf
chr3	162503213	162508230	1	0	4.35	0	4.35	1	Inf	0.0223118206521739	Inf
chr3	162508230	162510463	2	0	8.7	0	8.7	0.490586932447397	Inf	0.164020185066117	Inf
chr3	162510463	162512916	3	1	13.04	5	8.04	0.61048537395673	2.7867131780195	0.203045667762975	157.208629821264
chr3	162512916	162543103	4	1	17.39	5	12.39	0.350808956594549	3.88611189709473	0.342237278313382	206.917573717954
chr3	162543103	162625988	7	1	30.43	5	25.43	0.0503583124116306	7.95956738381228	0.872785216979058	393.051873860585
chr3	162625988	162626588	5	0	21.74	0	21.74	0.0510628528212192	Inf	0.869848753482635	Inf
chr3	162626588	162627609	3	0	13.04	0	13.04	0.235880398671096	Inf	0.367558670101445	Inf
chr3	162627609	162628629	2	0	8.7	0	8.7	0.490586932447397	Inf	0.164020185066117	Inf
chr3	162628629	162628661	1	0	4.35	0	4.35	1	Inf	0.0223118206521739	Inf
chr7	0	8159002	1	1	4.35	5	-0.65	1	0.866597002415816	0.0105378438580926	71.2800920562264
chr7	8159002	8416721	1	1	4.35	5	-0.65	1	0.866597002415816	0.0105378438580926	71.2800920562264
chr7	8416721	8522342	1	2	4.35	10	-5.65	0.589984604164979	0.417538975420899	0.00664429717256669	8.63073247145641
chr7	8522342	13692796	1	1	4.35	5	-0.65	1	0.866597002415816	0.0105378438580926	71.2800920562264
chr7	13692796	13758615	2	1	8.7	5	3.7	1	1.78563156003681	0.0863932078575143	112.208702451218
chr7	13758615	24267872	1	1	4.35	5	-0.65	1	0.866597002415816	0.0105378438580926	71.2800920562264
chr7	24267872	30090735	1	1	4.35	5	-0.65	1	0.866597002415816	0.0105378438580926	71.2800920562264
chr7	30090735	38580545	1	1	4.35	5	-0.65	1	0.866597002415816	0.0105378438580926	71.2800920562264
chr7	38580545	40590009	1	1	4.35	5	-0.65	1	0.866597002415816	0.0105378438580926	71.2800920562264
chr7	40590009	40665052	2	1	8.7	5	3.7	1	1.78563156003681	0.0863932078575143	112.208702451218
chr7	40665052	40758428	2	0	8.7	0	8.7	0.490586932447397	Inf	0.164020185066117	Inf
chr7	40758428	48936065	1	0	4.35	0	4.35	1	Inf	0.0223118206521739	Inf
chr7	48936065	49149649	1	0	4.35	0	4.35	1	Inf	0.0223118206521739	Inf
chr7	49149649	52766785	1	0	4.35	0	4.35	1	Inf	0.0223118206521739	Inf
chr7	52766785	54555496	0	0	0	0	0	1	0	0	Inf
chr7	54555496	58019983	1	0	4.35	0	4.35	1	Inf	0.0223118206521739	Inf
chr7	58019983	69044457	0	0	0	0	0	1	0	0	Inf
chr7	69044457	69641917	1	0	4.35	0	4.35	1	Inf	0.0223118206521739	Inf
chr7	69641917	69839008	2	0	8.7	0	8.7	0.490586932447397	Inf	0.164020185066117	Inf
chr7	69839008	78594551	1	0	4.35	0	4.35	1	Inf	0.0223118206521739	Inf
chr7	78594551	78680657	2	0	8.7	0	8.7	0.490586932447397	Inf	0.164020185066117	Inf
chr7	78680657	78845365	1	0	4.35	0	4.35	1	Inf	0.0223118206521739	Inf
chr7	78845365	78892667	2	0	8.7	0	8.7	0.490586932447397	Inf	0.164020185066117	Inf
chr7	78892667	79109779	1	0	4.35	0	4.35	1	Inf	0.0223118206521739	Inf
chr7	79109779	86084974	2	0	8.7	0	8.7	0.490586932447397	Inf	0.164020185066117	Inf
chr7	86084974	86463156	1	0	4.35	0	4.35	1	Inf	0.0223118206521739	Inf
chr7	86463156	86633776	1	0	4.35	0	4.35	1	Inf	0.0223118206521739	Inf
chr7	86633776	87596020	1	0	4.35	0	4.35	1	Inf	0.0223118206521739	Inf
chr7	87596020	91563382	2	0	8.7	0	8.7	0.490586932447397	Inf	0.164020185066117	Inf
chr7	91563382	91787283	2	0	8.7	0	8.7	0.490586932447397	Inf	0.164020185066117	Inf
chr7	91787283	95577796	2	0	8.7	0	8.7	0.490586932447397	Inf	0.164020185066117	Inf
chr7	95577796	100700991	1	0	4.35	0	4.35	1	Inf	0.0223118206521739	Inf
chr7	100700991	100829284	2	0	8.7	0	8.7	0.490586932447397	Inf	0.164020185066117	Inf
chr7	100829284	107475373	1	0	4.35	0	4.35	1	Inf	0.0223118206521739	Inf
chr7	107475373	107592056	1	0	4.35	0	4.35	1	Inf	0.0223118206521739	Inf
chr7	107592056	107808210	1	0	4.35	0	4.35	1	Inf	0.0223118206521739	Inf
chr7	107808210	108607201	2	0	8.7	0	8.7	0.490586932447397	Inf	0.164020185066117	Inf
chr7	108607201	108743634	2	0	8.7	0	8.7	0.490586932447397	Inf	0.164020185066117	Inf
chr7	108743634	110191493	2	0	8.7	0	8.7	0.490586932447397	Inf	0.164020185066117	Inf
chr7	110191493	113135181	1	0	4.35	0	4.35	1	Inf	0.0223118206521739	Inf
chr7	113135181	115523363	1	0	4.35	0	4.35	1	Inf	0.0223118206521739	Inf
chr7	115523363	115656370	1	0	4.35	0	4.35	1	Inf	0.0223118206521739	Inf
chr7	115656370	116780693	1	0	4.35	0	4.35	1	Inf	0.0223118206521739	Inf
chr7	116780693	116906584	1	0	4.35	0	4.35	1	Inf	0.0223118206521739	Inf
chr7	116906584	117432348	1	0	4.35	0	4.35	1	Inf	0.0223118206521739	Inf
chr7	117432348	117454570	2	0	8.7	0	8.7	0.490586932447397	Inf	0.164020185066117	Inf
chr7	117454570	117592560	2	0	8.7	0	8.7	0.490586932447397	Inf	0.164020185066117	Inf
chr7	117592560	117611312	2	0	8.7	0	8.7	0.490586932447397	Inf	0.164020185066117	Inf
chr7	117611312	117944031	2	0	8.7	0	8.7	0.490586932447397	Inf	0.164020185066117	Inf
chr7	117944031	117958307	2	0	8.7	0	8.7	0.490586932447397	Inf	0.164020185066117	Inf
chr7	117958307	118070588	1	0	4.35	0	4.35	1	Inf	0.0223118206521739	Inf
chr7	118070588	118626203	1	0	4.35	0	4.35	1	Inf	0.0223118206521739	Inf
chr7	118626203	121112214	1	0	4.35	0	4.35	1	Inf	0.0223118206521739	Inf
chr7	121112214	121245943	1	1	4.35	5	-0.65	1	0.866597002415816	0.0105378438580926	71.2800920562264
chr7	121245943	124576177	1	1	4.35	5	-0.65	1	0.866597002415816	0.0105378438580926	71.2800920562264
chr7	124576177	127711693	1	0	4.35	0	4.35	1	Inf	0.0223118206521739	Inf
chr7	127711693	134801057	0	0	0	0	0	1	0	0	Inf
chr7	134801057	134904694	1	0	4.35	0	4.35	1	Inf	0.0223118206521739	Inf
chr7	134904694	138999803	0	0	0	0	0	1	0	0	Inf
chr7	138999803	139140503	1	0	4.35	0	4.35	1	Inf	0.0223118206521739	Inf
chr7	139140503	139990347	1	0	4.35	0	4.35	1	Inf	0.0223118206521739	Inf
chr7	139990347	141393494	1	0	4.35	0	4.35	1	Inf	0.0223118206521739	Inf
chr7	141393494	141607484	2	0	8.7	0	8.7	0.490586932447397	Inf	0.164020185066117	Inf
chr7	141607484	142416641	1	0	4.35	0	4.35	1	Inf	0.0223118206521739	Inf
chr7	142416641	143218633	1	0	4.35	0	4.35	1	Inf	0.0223118206521739	Inf
chr7	143218633	143546657	2	0	8.7	0	8.7	0.490586932447397	Inf	0.164020185066117	Inf
chr7	143546657	146239726	1	0	4.35	0	4.35	1	Inf	0.0223118206521739	Inf
chr7	146239726	146383465	2	0	8.7	0	8.7	0.490586932447397	Inf	0.164020185066117	Inf
chr7	146383465	147137618	2	0	8.7	0	8.7	0.490586932447397	Inf	0.164020185066117	Inf
chr7	147137618	147156015	2	1	8.7	5	3.7	1	1.78563156003681	0.0863932078575143	112.208702451218
chr7	147156015	147200545	2	1	8.7	5	3.7	1	1.78563156003681	0.0863932078575143	112.208702451218
chr7	147200545	147321768	2	0	8.7	0	8.7	0.490586932447397	Inf	0.164020185066117	Inf
chr7	147321768	157755807	1	0	4.35	0	4.35	1	Inf	0.0223118206521739	Inf
chr7	157755807	157828758	1	0	4.35	0	4.35	1	Inf	0.0223118206521739	Inf
chr7	157828758	159138663	1	0	4.35	0	4.35	1	Inf	0.0223118206521739	Inf
chr13	19026937	19564517	5	1	21.74	5	16.74	0.191796575517506	5.10134968472656	0.499861141258843	262.114232602451
chr13	19564517	19634136	5	1	21.74	5	16.74	0.191796575517506	5.10134968472656	0.499861141258843	262.114232602451
chr13	19634136	19634507	5	1	21.74	5	16.74	0.191796575517506	5.10134968472656	0.499861141258843	262.114232602451
chr13	19634507	20722920	4	1	17.39	5	12.39	0.350808956594549	3.88611189709473	0.342237278313382	206.917573717954
chr13	20722920	20723198	4	1	17.39	5	12.39	0.350808956594549	3.88611189709473	0.342237278313382	206.917573717954
chr13	20723198	22032342	4	1	17.39	5	12.39	0.350808956594549	3.88611189709473	0.342237278313382	206.917573717954
chr13	22032342	23754799	3	1	13.04	5	8.04	0.61048537395673	2.7867131780195	0.203045667762975	157.208629821264
chr13	23754799	26524414	4	1	17.39	5	12.39	0.350808956594549	3.88611189709473	0.342237278313382	206.917573717954
chr13	26524414	26557100	4	1	17.39	5	12.39	0.350808956594549	3.88611189709473	0.342237278313382	206.917573717954
chr13	26557100	26605033	5	1	21.74	5	16.74	0.191796575517506	5.10134968472656	0.499861141258843	262.114232602451
chr13	26605033	26693293	5	1	21.74	5	16.74	0.191796575517506	5.10134968472656	0.499861141258843	262.114232602451
chr13	26693293	31633462	5	1	21.74	5	16.74	0.191796575517506	5.10134968472656	0.499861141258843	262.114232602451
chr13	31633462	34344030	4	1	17.39	5	12.39	0.350808956594549	3.88611189709473	0.342237278313382	206.917573717954
chr13	34344030	34381537	4	1	17.39	5	12.39	0.350808956594549	3.88611189709473	0.342237278313382	206.917573717954
chr13	34381537	34451180	4	1	17.39	5	12.39	0.350808956594549	3.88611189709473	0.342237278313382	206.917573717954
chr13	34451180	36786459	4	1	17.39	5	12.39	0.350808956594549	3.88611189709473	0.342237278313382	206.917573717954
chr13	36786459	36945033	4	1	17.39	5	12.39	0.350808956594549	3.88611189709473	0.342237278313382	206.917573717954
chr13	36945033	37473407	4	1	17.39	5	12.39	0.350808956594549	3.88611189709473	0.342237278313382	206.917573717954
chr13	37473407	37846660	4	1	17.39	5	12.39	0.350808956594549	3.88611189709473	0.342237278313382	206.917573717954
chr13	37846660	37919988	4	1	17.39	5	12.39	0.350808956594549	3.88611189709473	0.342237278313382	206.917573717954
chr13	37919988	38049969	4	1	17.39	5	12.39	0.350808956594549	3.88611189709473	0.342237278313382	206.917573717954
chr13	38049969	38092157	4	1	17.39	5	12.39	0.350808956594549	3.88611189709473	0.342237278313382	206.917573717954
chr13	38092157	38290522	4	1	17.39	5	12.39	0.350808956594549	3.88611189709473	0.342237278313382	206.917573717954
chr13	38290522	38291755	4	1	17.39	5	12.39	0.350808956594549	3.88611189709473	0.342237278313382	206.917573717954
chr13	38291755	38362270	4	1	17.39	5	12.39	0.350808956594549	3.88611189709473	0.342237278313382	206.917573717954
chr13	38362270	38363333	4	1	17.39	5	12.39	0.350808956594549	3.88611189709473	0.342237278313382	206.917573717954
chr13	38363333	38474420	4	1	17.39	5	12.39	0.350808956594549	3.88611189709473	0.342237278313382	206.917573717954
chr13	38474420	38491369	4	1	17.39	5	12.39	0.350808956594549	3.88611189709473	0.342237278313382	206.917573717954
chr13	38491369	38625866	3	1	13.04	5	8.04	0.61048537395673	2.7867131780195	0.203045667762975	157.208629821264
chr13	38625866	38750859	3	1	13.04	5	8.04	0.61048537395673	2.7867131780195	0.203045667762975	157.208629821264
chr13	38750859	39112164	3	1	13.04	5	8.04	0.61048537395673	2.7867131780195	0.203045667762975	157.208629821264
chr13	39112164	39359706	3	1	13.04	5	8.04	0.61048537395673	2.7867131780195	0.203045667762975	157.208629821264
chr13	39359706	39522321	3	1	13.04	5	8.04	0.61048537395673	2.7867131780195	0.203045667762975	157.208629821264
chr13	39522321	39579228	3	1	13.04	5	8.04	0.61048537395673	2.7867131780195	0.203045667762975	157.208629821264
chr13	39579228	39679685	3	1	13.04	5	8.04	0.61048537395673	2.7867131780195	0.203045667762975	157.208629821264
chr13	39679685	39746871	3	1	13.04	5	8.04	0.61048537395673	2.7867131780195	0.203045667762975	157.208629821264
chr13	39746871	40658263	3	1	13.04	5	8.04	0.61048537395673	2.7867131780195	0.203045667762975	157.208629821264
chr13	40658263	42307969	3	1	13.04	5	8.04	0.61048537395673	2.7867131780195	0.203045667762975	157.208629821264
chr13	42307969	44204450	3	1	13.04	5	8.04	0.61048537395673	2.7867131780195	0.203045667762975	157.208629821264
chr13	44204450	46345252	4	1	17.39	5	12.39	0.350808956594549	3.88611189709473	0.342237278313382	206.917573717954
chr13	46345252	46370365	4	1	17.39	5	12.39	0.350808956594549	3.88611189709473	0.342237278313382	206.917573717954
chr13	46370365	46431285	4	1	17.39	5	12.39	0.350808956594549	3.88611189709473	0.342237278313382	206.917573717954
chr13	46431285	47482524	4	1	17.39	5	12.39	0.350808956594549	3.88611189709473	0.342237278313382	206.917573717954
chr13	47482524	47506766	4	1	17.39	5	12.39	0.350808956594549	3.88611189709473	0.342237278313382	206.917573717954
chr13	47506766	47789786	4	1	17.39	5	12.39	0.350808956594549	3.88611189709473	0.342237278313382	206.917573717954
chr13	47789786	48198174	3	1	13.04	5	8.04	0.61048537395673	2.7867131780195	0.203045667762975	157.208629821264
chr13	48198174	48273336	3	1	13.04	5	8.04	0.61048537395673	2.7867131780195	0.203045667762975	157.208629821264
chr13	48273336	48324136	2	1	8.7	5	3.7	1	1.78563156003681	0.0863932078575143	112.208702451218
chr13	48324136	48326657	2	1	8.7	5	3.7	1	1.78563156003681	0.0863932078575143	112.208702451218
chr13	48326657	48350251	3	1	13.04	5	8.04	0.61048537395673	2.7867131780195	0.203045667762975	157.208629821264
chr13	48350251	53401529	4	1	17.39	5	12.39	0.350808956594549	3.88611189709473	0.342237278313382	206.917573717954
chr13	53401529	54338927	5	1	21.74	5	16.74	0.191796575517506	5.10134968472656	0.499861141258843	262.114232602451
chr13	54338927	55202416	4	1	17.39	5	12.39	0.350808956594549	3.88611189709473	0.342237278313382	206.917573717954
chr13	55202416	55605296	4	1	17.39	5	12.39	0.350808956594549	3.88611189709473	0.342237278313382	206.917573717954
chr13	55605296	55729178	3	1	13.04	5	8.04	0.61048537395673	2.7867131780195	0.203045667762975	157.208629821264
chr13	55729178	55811588	4	1	17.39	5	12.39	0.350808956594549	3.88611189709473	0.342237278313382	206.917573717954
chr13	55811588	55886632	4	1	17.39	5	12.39	0.350808956594549	3.88611189709473	0.342237278313382	206.917573717954
chr13	55886632	55916272	4	1	17.39	5	12.39	0.350808956594549	3.88611189709473	0.342237278313382	206.917573717954
chr13	55916272	56002113	3	1	13.04	5	8.04	0.61048537395673	2.7867131780195	0.203045667762975	157.208629821264
chr13	56002113	56005449	3	1	13.04	5	8.04	0.61048537395673	2.7867131780195	0.203045667762975	157.208629821264
chr13	56005449	59428771	3	1	13.04	5	8.04	0.61048537395673	2.7867131780195	0.203045667762975	157.208629821264
chr13	59428771	59510797	3	1	13.04	5	8.04	0.61048537395673	2.7867131780195	0.203045667762975	157.208629821264
chr13	59510797	60865331	3	1	13.04	5	8.04	0.61048537395673	2.7867131780195	0.203045667762975	157.208629821264
chr13	60865331	63248666	3	1	13.04	5	8.04	0.61048537395673	2.7867131780195	0.203045667762975	157.208629821264
chr13	63248666	63974087	3	1	13.04	5	8.04	0.61048537395673	2.7867131780195	0.203045667762975	157.208629821264
chr13	63974087	64053965	3	1	13.04	5	8.04	0.61048537395673	2.7867131780195	0.203045667762975	157.208629821264
chr13	64053965	64679710	3	1	13.04	5	8.04	0.61048537395673	2.7867131780195	0.203045667762975	157.208629821264
chr13	64679710	64857215	4	1	17.39	5	12.39	0.350808956594549	3.88611189709473	0.342237278313382	206.917573717954
chr13	64857215	64860121	3	1	13.04	5	8.04	0.61048537395673	2.7867131780195	0.203045667762975	157.208629821264
chr13	64860121	65046108	3	1	13.04	5	8.04	0.61048537395673	2.7867131780195	0.203045667762975	157.208629821264
chr13	65046108	65198003	3	1	13.04	5	8.04	0.61048537395673	2.7867131780195	0.203045667762975	157.208629821264
chr13	65198003	65583887	3	1	13.04	5	8.04	0.61048537395673	2.7867131780195	0.203045667762975	157.208629821264
chr13	65583887	68465215	3	1	13.04	5	8.04	0.61048537395673	2.7867131780195	0.203045667762975	157.208629821264
chr13	68465215	68959005	3	1	13.04	5	8.04	0.61048537395673	2.7867131780195	0.203045667762975	157.208629821264
chr13	68959005	72795050	3	1	13.04	5	8.04	0.61048537395673	2.7867131780195	0.203045667762975	157.208629821264
chr13	72795050	72917908	4	1	17.39	5	12.39	0.350808956594549	3.88611189709473	0.342237278313382	206.917573717954
chr13	72917908	73701002	3	1	13.04	5	8.04	0.61048537395673	2.7867131780195	0.203045667762975	157.208629821264
chr13	73701002	73816584	4	1	17.39	5	12.39	0.350808956594549	3.88611189709473	0.342237278313382	206.917573717954
chr13	73816584	77107515	3	1	13.04	5	8.04	0.61048537395673	2.7867131780195	0.203045667762975	157.208629821264
chr13	77107515	77223912	4	1	17.39	5	12.39	0.350808956594549	3.88611189709473	0.342237278313382	206.917573717954
chr13	77223912	78664172	3	1	13.04	5	8.04	0.61048537395673	2.7867131780195	0.203045667762975	157.208629821264
chr13	78664172	80767130	3	1	13.04	5	8.04	0.61048537395673	2.7867131780195	0.203045667762975	157.208629821264
chr13	80767130	82312129	3	1	13.04	5	8.04	0.61048537395673	2.7867131780195	0.203045667762975	157.208629821264
chr13	82312129	82898851	3	1	13.04	5	8.04	0.61048537395673	2.7867131780195	0.203045667762975	157.208629821264
chr13	82898851	83027003	4	1	17.39	5	12.39	0.350808956594549	3.88611189709473	0.342237278313382	206.917573717954
chr13	83027003	83052246	4	1	17.39	5	12.39	0.350808956594549	3.88611189709473	0.342237278313382	206.917573717954
chr13	83052246	83091281	3	1	13.04	5	8.04	0.61048537395673	2.7867131780195	0.203045667762975	157.208629821264
chr13	83091281	83182124	2	1	8.7	5	3.7	1	1.78563156003681	0.0863932078575143	112.208702451218
chr13	83182124	83774933	2	1	8.7	5	3.7	1	1.78563156003681	0.0863932078575143	112.208702451218
chr13	83774933	83820789	2	1	8.7	5	3.7	1	1.78563156003681	0.0863932078575143	112.208702451218
chr13	83820789	84628145	2	1	8.7	5	3.7	1	1.78563156003681	0.0863932078575143	112.208702451218
chr13	84628145	84778952	2	1	8.7	5	3.7	1	1.78563156003681	0.0863932078575143	112.208702451218
chr13	84778952	85517151	2	1	8.7	5	3.7	1	1.78563156003681	0.0863932078575143	112.208702451218
chr13	85517151	85570817	2	1	8.7	5	3.7	1	1.78563156003681	0.0863932078575143	112.208702451218
chr13	85570817	85639089	3	1	13.04	5	8.04	0.61048537395673	2.7867131780195	0.203045667762975	157.208629821264
chr13	85639089	85651672	2	1	8.7	5	3.7	1	1.78563156003681	0.0863932078575143	112.208702451218
chr13	85651672	85816665	2	1	8.7	5	3.7	1	1.78563156003681	0.0863932078575143	112.208702451218
chr13	85816665	86320177	2	1	8.7	5	3.7	1	1.78563156003681	0.0863932078575143	112.208702451218
chr13	86320177	86407410	2	1	8.7	5	3.7	1	1.78563156003681	0.0863932078575143	112.208702451218
chr13	86407410	86647992	2	1	8.7	5	3.7	1	1.78563156003681	0.0863932078575143	112.208702451218
chr13	86647992	86711192	2	1	8.7	5	3.7	1	1.78563156003681	0.0863932078575143	112.208702451218
chr13	86711192	88622840	2	1	8.7	5	3.7	1	1.78563156003681	0.0863932078575143	112.208702451218
chr13	88622840	88773254	3	1	13.04	5	8.04	0.61048537395673	2.7867131780195	0.203045667762975	157.208629821264
chr13	88773254	88823831	2	1	8.7	5	3.7	1	1.78563156003681	0.0863932078575143	112.208702451218
chr13	88823831	89075473	2	1	8.7	5	3.7	1	1.78563156003681	0.0863932078575143	112.208702451218
chr13	89075473	89239067	2	1	8.7	5	3.7	1	1.78563156003681	0.0863932078575143	112.208702451218
chr13	89239067	90175049	2	1	8.7	5	3.7	1	1.78563156003681	0.0863932078575143	112.208702451218
chr13	90175049	90293846	3	1	13.04	5	8.04	0.61048537395673	2.7867131780195	0.203045667762975	157.208629821264
chr13	90293846	90422309	3	1	13.04	5	8.04	0.61048537395673	2.7867131780195	0.203045667762975	157.208629821264
chr13	90422309	90429442	2	1	8.7	5	3.7	1	1.78563156003681	0.0863932078575143	112.208702451218
chr13	90429442	91453981	2	1	8.7	5	3.7	1	1.78563156003681	0.0863932078575143	112.208702451218
chr13	91453981	91525121	3	1	13.04	5	8.04	0.61048537395673	2.7867131780195	0.203045667762975	157.208629821264
chr13	91525121	91728674	2	1	8.7	5	3.7	1	1.78563156003681	0.0863932078575143	112.208702451218
chr13	91728674	91956143	2	1	8.7	5	3.7	1	1.78563156003681	0.0863932078575143	112.208702451218
chr13	91956143	92062206	3	1	13.04	5	8.04	0.61048537395673	2.7867131780195	0.203045667762975	157.208629821264
chr13	92062206	92108068	3	1	13.04	5	8.04	0.61048537395673	2.7867131780195	0.203045667762975	157.208629821264
chr13	92108068	92887515	3	1	13.04	5	8.04	0.61048537395673	2.7867131780195	0.203045667762975	157.208629821264
chr13	92887515	93008176	3	1	13.04	5	8.04	0.61048537395673	2.7867131780195	0.203045667762975	157.208629821264
chr13	93008176	93129634	3	1	13.04	5	8.04	0.61048537395673	2.7867131780195	0.203045667762975	157.208629821264
chr13	93129634	94546134	3	1	13.04	5	8.04	0.61048537395673	2.7867131780195	0.203045667762975	157.208629821264
chr13	94546134	94699674	4	1	17.39	5	12.39	0.350808956594549	3.88611189709473	0.342237278313382	206.917573717954
chr13	94699674	94971282	3	1	13.04	5	8.04	0.61048537395673	2.7867131780195	0.203045667762975	157.208629821264
chr13	94971282	96404452	3	1	13.04	5	8.04	0.61048537395673	2.7867131780195	0.203045667762975	157.208629821264
chr13	96404452	97383427	4	1	17.39	5	12.39	0.350808956594549	3.88611189709473	0.342237278313382	206.917573717954
chr13	97383427	97522248	5	1	21.74	5	16.74	0.191796575517506	5.10134968472656	0.499861141258843	262.114232602451
chr13	97522248	99544015	4	1	17.39	5	12.39	0.350808956594549	3.88611189709473	0.342237278313382	206.917573717954
chr13	99544015	99705171	4	1	17.39	5	12.39	0.350808956594549	3.88611189709473	0.342237278313382	206.917573717954
chr13	99705171	101316802	4	1	17.39	5	12.39	0.350808956594549	3.88611189709473	0.342237278313382	206.917573717954
chr13	101316802	102705003	3	1	13.04	5	8.04	0.61048537395673	2.7867131780195	0.203045667762975	157.208629821264
chr13	102705003	103902737	2	1	8.7	5	3.7	1	1.78563156003681	0.0863932078575143	112.208702451218
chr13	103902737	104036430	3	1	13.04	5	8.04	0.61048537395673	2.7867131780195	0.203045667762975	157.208629821264
chr13	104036430	104925656	3	1	13.04	5	8.04	0.61048537395673	2.7867131780195	0.203045667762975	157.208629821264
chr13	104925656	105726364	2	1	8.7	5	3.7	1	1.78563156003681	0.0863932078575143	112.208702451218
chr13	105726364	105782418	3	1	13.04	5	8.04	0.61048537395673	2.7867131780195	0.203045667762975	157.208629821264
chr13	105782418	105783474	2	1	8.7	5	3.7	1	1.78563156003681	0.0863932078575143	112.208702451218
chr13	105783474	108109179	2	1	8.7	5	3.7	1	1.78563156003681	0.0863932078575143	112.208702451218
chr13	108109179	108174441	2	1	8.7	5	3.7	1	1.78563156003681	0.0863932078575143	112.208702451218
chr13	108174441	108272966	2	1	8.7	5	3.7	1	1.78563156003681	0.0863932078575143	112.208702451218
chr13	108272966	108331334	3	1	13.04	5	8.04	0.61048537395673	2.7867131780195	0.203045667762975	157.208629821264
chr13	108331334	109412631	2	1	8.7	5	3.7	1	1.78563156003681	0.0863932078575143	112.208702451218
chr13	109412631	109625588	3	1	13.04	5	8.04	0.61048537395673	2.7867131780195	0.203045667762975	157.208629821264
chr13	109625588	109930253	3	1	13.04	5	8.04	0.61048537395673	2.7867131780195	0.203045667762975	157.208629821264
chr13	109930253	110849106	3	1	13.04	5	8.04	0.61048537395673	2.7867131780195	0.203045667762975	157.208629821264
chr13	110849106	113154774	3	1	13.04	5	8.04	0.61048537395673	2.7867131780195	0.203045667762975	157.208629821264
chr13	113154774	115169878	3	1	13.04	5	8.04	0.61048537395673	2.7867131780195	0.203045667762975	157.208629821264
chr17	21733407	22235650	1	0	4.35	0	4.35	1	Inf	0.0223118206521739	Inf
chr17	22235650	44214533	0	0	0	0	0	1	0	0	Inf
chr17	44214533	44215120	1	0	4.35	0	4.35	1	Inf	0.0223118206521739	Inf
chr17	44215120	44394417	1	1	4.35	5	-0.65	1	0.866597002415816	0.0105378438580926	71.2800920562264
chr17	44394417	44397744	1	0	4.35	0	4.35	1	Inf	0.0223118206521739	Inf
chr17	44397744	57651887	0	0	0	0	0	1	0	0	Inf
chr17	57651887	57875475	1	0	4.35	0	4.35	1	Inf	0.0223118206521739	Inf
chr17	57875475	79196339	0	0	0	0	0	1	0	0	Inf
chr17	79196339	81195210	1	0	4.35	0	4.35	1	Inf	0.0223118206521739	Inf
chr20	0	1554847	3	0	13.04	0	13.04	0.235880398671096	Inf	0.367558670101445	Inf
chr20	1554847	1560674	2	0	8.7	0	8.7	0.490586932447397	Inf	0.164020185066117	Inf
chr20	1560674	1560862	5	1	21.74	5	16.74	0.191796575517506	5.10134968472656	0.499861141258843	262.114232602451
chr20	1560862	1560937	6	1	26.09	5	21.09	0.100331602600463	6.4522844409231	0.676085288181629	323.759342003101
chr20	1560937	1561290	6	2	26.09	10	16.09	0.250251473166958	3.09588469819547	0.467947548626742	35.4758565428157
chr20	1561290	1587677	7	4	30.43	20	10.43	0.501162142115063	1.72750700542834	0.353469679028472	9.71939638654721
chr20	1587677	1595920	8	4	34.78	20	14.78	0.327054772885743	2.09625087650561	0.445012762275087	11.5961269852443
chr20	1595920	1596000	5	3	21.74	15	6.74	0.704138232215373	1.55774465672013	0.256045797027168	11.5988502241725
chr20	1596000	1600001	4	3	17.39	15	2.39	1	1.18811878164502	0.173009392604565	9.3036182080392
chr20	1600001	1601968	4	1	17.39	5	12.39	0.350808956594549	3.88611189709473	0.342237278313382	206.917573717954
chr20	1601968	1610376	4	0	17.39	0	17.39	0.111012073575885	Inf	0.60433867657842	Inf
chr20	1610376	1750303	3	0	13.04	0	13.04	0.235880398671096	Inf	0.367558670101445	Inf
chr20	1750303	2743757	3	0	13.04	0	13.04	0.235880398671096	Inf	0.367558670101445	Inf
chr20	2743757	5379075	3	0	13.04	0	13.04	0.235880398671096	Inf	0.367558670101445	Inf
chr20	5379075	10764378	3	0	13.04	0	13.04	0.235880398671096	Inf	0.367558670101445	Inf
chr20	10764378	10915298	4	0	17.39	0	17.39	0.111012073575885	Inf	0.60433867657842	Inf
chr20	10915298	11888856	4	0	17.39	0	17.39	0.111012073575885	Inf	0.60433867657842	Inf
chr20	11888856	12388836	4	0	17.39	0	17.39	0.111012073575885	Inf	0.60433867657842	Inf
chr20	12388836	14666479	3	0	13.04	0	13.04	0.235880398671096	Inf	0.367558670101445	Inf
chr20	14666479	15517980	2	0	8.7	0	8.7	0.490586932447397	Inf	0.164020185066117	Inf
chr20	15517980	16153822	3	0	13.04	0	13.04	0.235880398671096	Inf	0.367558670101445	Inf
chr20	16153822	16206373	3	0	13.04	0	13.04	0.235880398671096	Inf	0.367558670101445	Inf
chr20	16206373	16575198	4	0	17.39	0	17.39	0.111012073575885	Inf	0.60433867657842	Inf
chr20	16575198	16739764	4	0	17.39	0	17.39	0.111012073575885	Inf	0.60433867657842	Inf
chr20	16739764	16855466	4	0	17.39	0	17.39	0.111012073575885	Inf	0.60433867657842	Inf
chr20	16855466	17417398	4	0	17.39	0	17.39	0.111012073575885	Inf	0.60433867657842	Inf
chr20	17417398	17548927	5	0	21.74	0	21.74	0.0510628528212192	Inf	0.869848753482635	Inf
chr20	17548927	19452346	4	0	17.39	0	17.39	0.111012073575885	Inf	0.60433867657842	Inf
chr20	19452346	19847880	4	0	17.39	0	17.39	0.111012073575885	Inf	0.60433867657842	Inf
chr20	19847880	19917437	4	0	17.39	0	17.39	0.111012073575885	Inf	0.60433867657842	Inf
chr20	19917437	19932338	4	1	17.39	5	12.39	0.350808956594549	3.88611189709473	0.342237278313382	206.917573717954
chr20	19932338	19934347	4	2	17.39	10	7.39	0.668833718748637	1.86752836592144	0.233752379308155	23.0430753395911
chr20	19934347	20116132	4	2	17.39	10	7.39	0.668833718748637	1.86752836592144	0.233752379308155	23.0430753395911
chr20	20116132	20169536	4	2	17.39	10	7.39	0.668833718748637	1.86752836592144	0.233752379308155	23.0430753395911
chr20	20169536	20826862	4	2	17.39	10	7.39	0.668833718748637	1.86752836592144	0.233752379308155	23.0430753395911
chr20	20826862	21042302	3	2	13.04	10	3.04	1	1.34071300326427	0.136905270433279	17.7641357108826
chr20	21042302	21049552	3	2	13.04	10	3.04	1	1.34071300326427	0.136905270433279	17.7641357108826
chr20	21049552	21100661	4	2	17.39	10	7.39	0.668833718748637	1.86752836592144	0.233752379308155	23.0430753395911
chr20	21100661	21159929	5	2	21.74	10	11.74	0.420459007810114	2.44930803446938	0.344176695262891	28.9176948427999
chr20	21159929	21231943	5	2	21.74	10	11.74	0.420459007810114	2.44930803446938	0.344176695262891	28.9176948427999
chr20	21231943	21679061	4	2	17.39	10	7.39	0.668833718748637	1.86752836592144	0.233752379308155	23.0430753395911
chr20	21679061	21813700	5	2	21.74	10	11.74	0.420459007810114	2.44930803446938	0.344176695262891	28.9176948427999
chr20	21813700	21891208	5	2	21.74	10	11.74	0.420459007810114	2.44930803446938	0.344176695262891	28.9176948427999
chr20	21891208	21965420	4	2	17.39	10	7.39	0.668833718748637	1.86752836592144	0.233752379308155	23.0430753395911
chr20	21965420	22306971	4	2	17.39	10	7.39	0.668833718748637	1.86752836592144	0.233752379308155	23.0430753395911
chr20	22306971	22347488	3	2	13.04	10	3.04	1	1.34071300326427	0.136905270433279	17.7641357108826
chr20	22347488	22386524	4	2	17.39	10	7.39	0.668833718748637	1.86752836592144	0.233752379308155	23.0430753395911
chr20	22386524	22485953	4	2	17.39	10	7.39	0.668833718748637	1.86752836592144	0.233752379308155	23.0430753395911
chr20	22485953	22582261	4	2	17.39	10	7.39	0.668833718748637	1.86752836592144	0.233752379308155	23.0430753395911
chr20	22582261	22589585	4	2	17.39	10	7.39	0.668833718748637	1.86752836592144	0.233752379308155	23.0430753395911
chr20	22589585	22642738	4	2	17.39	10	7.39	0.668833718748637	1.86752836592144	0.233752379308155	23.0430753395911
chr20	22642738	22676565	4	2	17.39	10	7.39	0.668833718748637	1.86752836592144	0.233752379308155	23.0430753395911
chr20	22676565	22731677	4	2	17.39	10	7.39	0.668833718748637	1.86752836592144	0.233752379308155	23.0430753395911
chr20	22731677	22745114	4	2	17.39	10	7.39	0.668833718748637	1.86752836592144	0.233752379308155	23.0430753395911
chr20	22745114	22898387	4	2	17.39	10	7.39	0.668833718748637	1.86752836592144	0.233752379308155	23.0430753395911
chr20	22898387	22998176	4	2	17.39	10	7.39	0.668833718748637	1.86752836592144	0.233752379308155	23.0430753395911
chr20	22998176	23527287	4	2	17.39	10	7.39	0.668833718748637	1.86752836592144	0.233752379308155	23.0430753395911
chr20	23527287	23621423	4	2	17.39	10	7.39	0.668833718748637	1.86752836592144	0.233752379308155	23.0430753395911
chr20	23621423	23625909	4	1	17.39	5	12.39	0.350808956594549	3.88611189709473	0.342237278313382	206.917573717954
chr20	23625909	23994675	4	1	17.39	5	12.39	0.350808956594549	3.88611189709473	0.342237278313382	206.917573717954
chr20	23994675	24034053	4	1	17.39	5	12.39	0.350808956594549	3.88611189709473	0.342237278313382	206.917573717954
chr20	24034053	24102074	4	1	17.39	5	12.39	0.350808956594549	3.88611189709473	0.342237278313382	206.917573717954
chr20	24102074	24471186	4	1	17.39	5	12.39	0.350808956594549	3.88611189709473	0.342237278313382	206.917573717954
chr20	24471186	24557876	4	1	17.39	5	12.39	0.350808956594549	3.88611189709473	0.342237278313382	206.917573717954
chr20	24557876	24723612	4	1	17.39	5	12.39	0.350808956594549	3.88611189709473	0.342237278313382	206.917573717954
chr20	24723612	24774223	4	1	17.39	5	12.39	0.350808956594549	3.88611189709473	0.342237278313382	206.917573717954
chr20	24774223	24805455	4	1	17.39	5	12.39	0.350808956594549	3.88611189709473	0.342237278313382	206.917573717954
chr20	24805455	26305592	4	1	17.39	5	12.39	0.350808956594549	3.88611189709473	0.342237278313382	206.917573717954
chr20	26305592	29420340	0	0	0	0	0	1	0	0	Inf
chr20	29420340	29651559	4	3	17.39	15	2.39	1	1.18811878164502	0.173009392604565	9.3036182080392
chr20	29651559	30897652	5	3	21.74	15	6.74	0.704138232215373	1.55774465672013	0.256045797027168	11.5988502241725
chr20	30897652	31030849	4	3	17.39	15	2.39	1	1.18811878164502	0.173009392604565	9.3036182080392
chr20	31030849	31740837	4	3	17.39	15	2.39	1	1.18811878164502	0.173009392604565	9.3036182080392
chr20	31740837	31925695	4	3	17.39	15	2.39	1	1.18811878164502	0.173009392604565	9.3036182080392
chr20	31925695	32021343	4	3	17.39	15	2.39	1	1.18811878164502	0.173009392604565	9.3036182080392
chr20	32021343	32504746	4	3	17.39	15	2.39	1	1.18811878164502	0.173009392604565	9.3036182080392
chr20	32504746	32691227	5	3	21.74	15	6.74	0.704138232215373	1.55774465672013	0.256045797027168	11.5988502241725
chr20	32691227	33171800	4	3	17.39	15	2.39	1	1.18811878164502	0.173009392604565	9.3036182080392
chr20	33171800	33407027	4	3	17.39	15	2.39	1	1.18811878164502	0.173009392604565	9.3036182080392
chr20	33407027	33688796	4	3	17.39	15	2.39	1	1.18811878164502	0.173009392604565	9.3036182080392
chr20	33688796	33898415	5	3	21.74	15	6.74	0.704138232215373	1.55774465672013	0.256045797027168	11.5988502241725
chr20	33898415	34018481	5	3	21.74	15	6.74	0.704138232215373	1.55774465672013	0.256045797027168	11.5988502241725
chr20	34018481	34654884	5	3	21.74	15	6.74	0.704138232215373	1.55774465672013	0.256045797027168	11.5988502241725
chr20	34654884	34821302	4	3	17.39	15	2.39	1	1.18811878164502	0.173009392604565	9.3036182080392
chr20	34821302	35055142	4	3	17.39	15	2.39	1	1.18811878164502	0.173009392604565	9.3036182080392
chr20	35055142	36204348	4	3	17.39	15	2.39	1	1.18811878164502	0.173009392604565	9.3036182080392
chr20	36204348	36221587	4	3	17.39	15	2.39	1	1.18811878164502	0.173009392604565	9.3036182080392
chr20	36221587	36302843	4	3	17.39	15	2.39	1	1.18811878164502	0.173009392604565	9.3036182080392
chr20	36302843	36406992	4	3	17.39	15	2.39	1	1.18811878164502	0.173009392604565	9.3036182080392
chr20	36406992	36507791	4	3	17.39	15	2.39	1	1.18811878164502	0.173009392604565	9.3036182080392
chr20	36507791	37563675	4	3	17.39	15	2.39	1	1.18811878164502	0.173009392604565	9.3036182080392
chr20	37563675	38606580	5	3	21.74	15	6.74	0.704138232215373	1.55774465672013	0.256045797027168	11.5988502241725
chr20	38606580	38819340	5	3	21.74	15	6.74	0.704138232215373	1.55774465672013	0.256045797027168	11.5988502241725
chr20	38819340	39371156	4	3	17.39	15	2.39	1	1.18811878164502	0.173009392604565	9.3036182080392
chr20	39371156	40609278	4	3	17.39	15	2.39	1	1.18811878164502	0.173009392604565	9.3036182080392
chr20	40609278	40678131	4	3	17.39	15	2.39	1	1.18811878164502	0.173009392604565	9.3036182080392
chr20	40678131	41434889	4	3	17.39	15	2.39	1	1.18811878164502	0.173009392604565	9.3036182080392
chr20	41434889	42202295	5	3	21.74	15	6.74	0.704138232215373	1.55774465672013	0.256045797027168	11.5988502241725
chr20	42202295	42348673	5	3	21.74	15	6.74	0.704138232215373	1.55774465672013	0.256045797027168	11.5988502241725
chr20	42348673	42397898	5	3	21.74	15	6.74	0.704138232215373	1.55774465672013	0.256045797027168	11.5988502241725
chr20	42397898	42490696	4	3	17.39	15	2.39	1	1.18811878164502	0.173009392604565	9.3036182080392
chr20	42490696	42625735	5	3	21.74	15	6.74	0.704138232215373	1.55774465672013	0.256045797027168	11.5988502241725
chr20	42625735	42676550	5	3	21.74	15	6.74	0.704138232215373	1.55774465672013	0.256045797027168	11.5988502241725
chr20	42676550	42989873	5	3	21.74	15	6.74	0.704138232215373	1.55774465672013	0.256045797027168	11.5988502241725
chr20	42989873	44072211	5	4	21.74	20	1.74	1	1.10839748860287	0.198754402048815	6.62367484517234
chr20	44072211	44179039	5	4	21.74	20	1.74	1	1.10839748860287	0.198754402048815	6.62367484517234
chr20	44179039	44285458	6	4	26.09	20	6.09	0.727906622971853	1.40054755801372	0.271745263966033	8.0778157395204
chr20	44285458	44628447	5	4	21.74	20	1.74	1	1.10839748860287	0.198754402048815	6.62367484517234
chr20	44628447	45559586	5	4	21.74	20	1.74	1	1.10839748860287	0.198754402048815	6.62367484517234
chr20	45559586	45591318	4	4	17.39	20	-2.61	1	0.845492157965303	0.133878396317281	5.33074463285635
chr20	45591318	46438075	5	4	21.74	20	1.74	1	1.10839748860287	0.198754402048815	6.62367484517234
chr20	46438075	48360755	4	4	17.39	20	-2.61	1	0.845492157965303	0.133878396317281	5.33074463285635
chr20	48360755	48761281	5	4	21.74	20	1.74	1	1.10839748860287	0.198754402048815	6.62367484517234
chr20	48761281	50194666	5	5	21.74	25	-3.26	1	0.836890369403644	0.158379764412864	4.40995357826738
chr20	50194666	50931051	4	5	17.39	25	-7.61	0.710900786907594	0.638439751305996	0.106457893614869	3.5574965837102
chr20	50931051	51865573	5	5	21.74	25	-3.26	1	0.836890369403644	0.158379764412864	4.40995357826738
chr20	51865573	51928822	4	5	17.39	25	-7.61	0.710900786907594	0.638439751305996	0.106457893614869	3.5574965837102
chr20	51928822	51994454	4	5	17.39	25	-7.61	0.710900786907594	0.638439751305996	0.106457893614869	3.5574965837102
chr20	51994454	52182088	4	5	17.39	25	-7.61	0.710900786907594	0.638439751305996	0.106457893614869	3.5574965837102
chr20	52182088	52504287	5	5	21.74	25	-3.26	1	0.836890369403644	0.158379764412864	4.40995357826738
chr20	52504287	53191811	5	5	21.74	25	-3.26	1	0.836890369403644	0.158379764412864	4.40995357826738
chr20	53191811	53292151	5	5	21.74	25	-3.26	1	0.836890369403644	0.158379764412864	4.40995357826738
chr20	53292151	54067438	5	5	21.74	25	-3.26	1	0.836890369403644	0.158379764412864	4.40995357826738
chr20	54067438	54230894	5	5	21.74	25	-3.26	1	0.836890369403644	0.158379764412864	4.40995357826738
chr20	54230894	54253652	5	5	21.74	25	-3.26	1	0.836890369403644	0.158379764412864	4.40995357826738
chr20	54253652	54328637	4	5	17.39	25	-7.61	0.710900786907594	0.638439751305996	0.106457893614869	3.5574965837102
chr20	54328637	54422848	4	5	17.39	25	-7.61	0.710900786907594	0.638439751305996	0.106457893614869	3.5574965837102
chr20	54422848	54425781	4	5	17.39	25	-7.61	0.710900786907594	0.638439751305996	0.106457893614869	3.5574965837102
chr20	54425781	54495709	4	5	17.39	25	-7.61	0.710900786907594	0.638439751305996	0.106457893614869	3.5574965837102
chr20	54495709	54511539	4	5	17.39	25	-7.61	0.710900786907594	0.638439751305996	0.106457893614869	3.5574965837102
chr20	54511539	54837313	4	5	17.39	25	-7.61	0.710900786907594	0.638439751305996	0.106457893614869	3.5574965837102
chr20	54837313	57163921	4	5	17.39	25	-7.61	0.710900786907594	0.638439751305996	0.106457893614869	3.5574965837102
chr20	57163921	58342193	5	5	21.74	25	-3.26	1	0.836890369403644	0.158379764412864	4.40995357826738
chr20	58342193	58946569	5	5	21.74	25	-3.26	1	0.836890369403644	0.158379764412864	4.40995357826738
chr20	58946569	59010856	5	5	21.74	25	-3.26	1	0.836890369403644	0.158379764412864	4.40995357826738
chr20	59010856	59249227	5	5	21.74	25	-3.26	1	0.836890369403644	0.158379764412864	4.40995357826738
chr20	59249227	59303031	5	4	21.74	20	1.74	1	1.10839748860287	0.198754402048815	6.62367484517234
chr20	59303031	59475160	5	4	21.74	20	1.74	1	1.10839748860287	0.198754402048815	6.62367484517234
chr20	59475160	60600776	4	4	17.39	20	-2.61	1	0.845492157965303	0.133878396317281	5.33074463285635
chr20	60600776	62332182	3	4	13.04	20	-6.96	0.686734598816278	0.607237661460393	0.0774292477002266	4.16850956734841
chr20	62332182	63025520	4	4	17.39	20	-2.61	1	0.845492157965303	0.133878396317281	5.33074463285635
chr8	28367257	29868247	1	0	4.35	0	4.35	1	Inf	0.0223118206521739	Inf
chr8	29868247	33548901	0	0	0	0	0	1	0	0	Inf
chr8	33548901	35004793	1	0	4.35	0	4.35	1	Inf	0.0223118206521739	Inf
chr8	35004793	35811249	1	0	4.35	0	4.35	1	Inf	0.0223118206521739	Inf
chr8	35811249	38145616	0	0	0	0	0	1	0	0	Inf
chr8	38145616	38864215	0	1	0	5	-5	0.465116279069767	0	0	33.9134022411323
chr8	38864215	43505560	0	0	0	0	0	1	0	0	Inf
chr8	43505560	43824061	1	0	4.35	0	4.35	1	Inf	0.0223118206521739	Inf
chr8	43824061	46847522	0	0	0	0	0	1	0	0	Inf
chr8	46847522	49088298	2	0	8.7	0	8.7	0.490586932447397	Inf	0.164020185066117	Inf
chr8	49088298	50008811	2	0	8.7	0	8.7	0.490586932447397	Inf	0.164020185066117	Inf
chr8	50008811	50131183	2	0	8.7	0	8.7	0.490586932447397	Inf	0.164020185066117	Inf
chr8	50131183	51200737	2	0	8.7	0	8.7	0.490586932447397	Inf	0.164020185066117	Inf
chr8	51200737	51335547	2	0	8.7	0	8.7	0.490586932447397	Inf	0.164020185066117	Inf
chr8	51335547	51946852	2	0	8.7	0	8.7	0.490586932447397	Inf	0.164020185066117	Inf
chr8	51946852	52033875	2	0	8.7	0	8.7	0.490586932447397	Inf	0.164020185066117	Inf
chr8	52033875	52427747	2	0	8.7	0	8.7	0.490586932447397	Inf	0.164020185066117	Inf
chr8	52427747	52502852	2	0	8.7	0	8.7	0.490586932447397	Inf	0.164020185066117	Inf
chr8	52502852	53561356	2	0	8.7	0	8.7	0.490586932447397	Inf	0.164020185066117	Inf
chr8	53561356	53732021	2	0	8.7	0	8.7	0.490586932447397	Inf	0.164020185066117	Inf
chr8	53732021	54307228	2	0	8.7	0	8.7	0.490586932447397	Inf	0.164020185066117	Inf
chr8	54307228	54394067	2	0	8.7	0	8.7	0.490586932447397	Inf	0.164020185066117	Inf
chr8	54394067	55166721	2	0	8.7	0	8.7	0.490586932447397	Inf	0.164020185066117	Inf
chr8	55166721	55271883	2	0	8.7	0	8.7	0.490586932447397	Inf	0.164020185066117	Inf
chr8	55271883	58054850	2	0	8.7	0	8.7	0.490586932447397	Inf	0.164020185066117	Inf
chr8	58054850	58200331	2	0	8.7	0	8.7	0.490586932447397	Inf	0.164020185066117	Inf
chr8	58200331	59068796	2	0	8.7	0	8.7	0.490586932447397	Inf	0.164020185066117	Inf
chr8	59068796	61654236	2	0	8.7	0	8.7	0.490586932447397	Inf	0.164020185066117	Inf
chr8	61654236	61759861	2	1	8.7	5	3.7	1	1.78563156003681	0.0863932078575143	112.208702451218
chr8	61759861	68792223	2	0	8.7	0	8.7	0.490586932447397	Inf	0.164020185066117	Inf
chr8	68792223	73268845	2	0	8.7	0	8.7	0.490586932447397	Inf	0.164020185066117	Inf
chr8	73268845	74640450	3	0	13.04	0	13.04	0.235880398671096	Inf	0.367558670101445	Inf
chr8	74640450	75308068	2	0	8.7	0	8.7	0.490586932447397	Inf	0.164020185066117	Inf
chr8	75308068	83886033	2	0	8.7	0	8.7	0.490586932447397	Inf	0.164020185066117	Inf
chr8	83886033	84619641	2	0	8.7	0	8.7	0.490586932447397	Inf	0.164020185066117	Inf
chr8	84619641	85765735	2	0	8.7	0	8.7	0.490586932447397	Inf	0.164020185066117	Inf
chr8	85765735	87243214	2	0	8.7	0	8.7	0.490586932447397	Inf	0.164020185066117	Inf
chr8	87243214	87338528	2	0	8.7	0	8.7	0.490586932447397	Inf	0.164020185066117	Inf
chr8	87338528	87670331	2	0	8.7	0	8.7	0.490586932447397	Inf	0.164020185066117	Inf
chr8	87670331	87783547	2	0	8.7	0	8.7	0.490586932447397	Inf	0.164020185066117	Inf
chr8	87783547	87907318	2	0	8.7	0	8.7	0.490586932447397	Inf	0.164020185066117	Inf
chr8	87907318	88039554	2	0	8.7	0	8.7	0.490586932447397	Inf	0.164020185066117	Inf
chr8	88039554	89098404	2	0	8.7	0	8.7	0.490586932447397	Inf	0.164020185066117	Inf
chr8	89098404	89939086	2	0	8.7	0	8.7	0.490586932447397	Inf	0.164020185066117	Inf
chr8	89939086	90020320	2	0	8.7	0	8.7	0.490586932447397	Inf	0.164020185066117	Inf
chr8	90020320	90308213	2	0	8.7	0	8.7	0.490586932447397	Inf	0.164020185066117	Inf
chr8	90308213	90425196	1	0	4.35	0	4.35	1	Inf	0.0223118206521739	Inf
chr8	90425196	102805596	2	0	8.7	0	8.7	0.490586932447397	Inf	0.164020185066117	Inf
chr8	102805596	102920609	2	0	8.7	0	8.7	0.490586932447397	Inf	0.164020185066117	Inf
chr8	102920609	109014484	2	0	8.7	0	8.7	0.490586932447397	Inf	0.164020185066117	Inf
chr8	109014484	117858828	2	0	8.7	0	8.7	0.490586932447397	Inf	0.164020185066117	Inf
chr8	117858828	122238863	2	0	8.7	0	8.7	0.490586932447397	Inf	0.164020185066117	Inf
chr8	122238863	122325406	2	0	8.7	0	8.7	0.490586932447397	Inf	0.164020185066117	Inf
chr8	122325406	125032788	2	0	8.7	0	8.7	0.490586932447397	Inf	0.164020185066117	Inf
chr8	125032788	125041978	2	0	8.7	0	8.7	0.490586932447397	Inf	0.164020185066117	Inf
chr8	125041978	125098914	2	1	8.7	5	3.7	1	1.78563156003681	0.0863932078575143	112.208702451218
chr8	125098914	125164350	2	1	8.7	5	3.7	1	1.78563156003681	0.0863932078575143	112.208702451218
chr8	125164350	125190460	2	0	8.7	0	8.7	0.490586932447397	Inf	0.164020185066117	Inf
chr8	125190460	127457081	2	0	8.7	0	8.7	0.490586932447397	Inf	0.164020185066117	Inf
chr8	127457081	129995192	3	0	13.04	0	13.04	0.235880398671096	Inf	0.367558670101445	Inf
chr8	129995192	130269158	2	0	8.7	0	8.7	0.490586932447397	Inf	0.164020185066117	Inf
chr8	130269158	130373784	2	0	8.7	0	8.7	0.490586932447397	Inf	0.164020185066117	Inf
chr8	130373784	130713874	2	0	8.7	0	8.7	0.490586932447397	Inf	0.164020185066117	Inf
chr8	130713874	130831583	2	0	8.7	0	8.7	0.490586932447397	Inf	0.164020185066117	Inf
chr8	130831583	131587605	2	0	8.7	0	8.7	0.490586932447397	Inf	0.164020185066117	Inf
chr8	131587605	131958331	2	0	8.7	0	8.7	0.490586932447397	Inf	0.164020185066117	Inf
chr8	131958331	138566205	2	0	8.7	0	8.7	0.490586932447397	Inf	0.164020185066117	Inf
chr8	138566205	139043908	2	0	8.7	0	8.7	0.490586932447397	Inf	0.164020185066117	Inf
chr8	139043908	139413647	2	0	8.7	0	8.7	0.490586932447397	Inf	0.164020185066117	Inf
chr8	139413647	139488029	2	0	8.7	0	8.7	0.490586932447397	Inf	0.164020185066117	Inf
chr8	139488029	140505941	2	0	8.7	0	8.7	0.490586932447397	Inf	0.164020185066117	Inf
chr8	140505941	146364022	2	0	8.7	0	8.7	0.490586932447397	Inf	0.164020185066117	Inf
chr22	20772168	22116293	1	0	4.35	0	4.35	1	Inf	0.0223118206521739	Inf
chr5	692053	818648	0	1	0	5	-5	0.465116279069767	0	0	33.9134022411323
chr5	818648	57277340	0	0	0	0	0	1	0	0	Inf
chr5	57277340	57297157	1	0	4.35	0	4.35	1	Inf	0.0223118206521739	Inf
chr5	57297157	57299205	2	1	8.7	5	3.7	1	1.78563156003681	0.0863932078575143	112.208702451218
chr5	57299205	57299600	2	2	8.7	10	-1.3	1	0.860233320020961	0.0569540053158063	12.9883822183545
chr5	57299600	57304500	3	2	13.04	10	3.04	1	1.34071300326427	0.136905270433279	17.7641357108826
chr5	57304500	57309051	4	3	17.39	15	2.39	1	1.18811878164502	0.173009392604565	9.3036182080392
chr5	57309051	57309239	4	5	17.39	25	-7.61	0.710900786907594	0.638439751305996	0.106457893614869	3.5574965837102
chr5	57309239	57323830	4	6	17.39	30	-12.61	0.472819082007965	0.499540369696203	0.0861399353833283	2.57616318308344
chr5	57323830	57335951	5	7	21.74	35	-13.26	0.497113133528335	0.524009947876092	0.105032383930649	2.42191687978465
chr5	57335951	57339215	4	7	17.39	35	-17.61	0.294662704191916	0.399832523488232	0.0704654635607783	1.95939080504489
chr5	57339215	57341079	4	6	17.39	30	-12.61	0.472819082007965	0.499540369696203	0.0861399353833283	2.57616318308344
chr5	57341079	57342136	4	5	17.39	25	-7.61	0.710900786907594	0.638439751305996	0.106457893614869	3.5574965837102
chr5	57342136	57346982	3	5	13.04	25	-11.96	0.439603004549119	0.458527951938255	0.0613748340888232	2.79167278671655
chr5	57346982	57352699	2	5	8.7	25	-16.3	0.222057587060423	0.294158844745719	0.024829893402484	2.09672759866973
chr5	57352699	57353585	1	4	4.35	20	-15.65	0.166827689232681	0.188732562919304	0.00354072929990975	2.14515998081995
chr5	57353585	57356616	1	2	4.35	10	-5.65	0.589984604164979	0.417538975420899	0.00664429717256669	8.63073247145641
chr5	57356616	57372247	1	1	4.35	5	-0.65	1	0.866597002415816	0.0105378438580926	71.2800920562264
chr6	30692752	30915149	0	1	0	5	-5	0.465116279069767	0	0	33.9134022411323
chr6	30915149	32431219	0	0	0	0	0	1	0	0	Inf
chr6	32431219	32431416	1	0	4.35	0	4.35	1	Inf	0.0223118206521739	Inf
chr6	32431416	32576238	2	0	8.7	0	8.7	0.490586932447397	Inf	0.164020185066117	Inf
chr6	32576238	32581870	1	0	4.35	0	4.35	1	Inf	0.0223118206521739	Inf
chr6	32581870	39995099	0	0	0	0	0	1	0	0	Inf
chr6	39995099	42036086	0	1	0	5	-5	0.465116279069767	0	0	33.9134022411323
chr6	42036086	43631080	0	2	0	10	-10	0.210409745293466	0	0	4.57862720744622
chr6	43631080	43925566	0	3	0	15	-15	0.0923750101288388	0	0	2.02825357821856
chr6	43925566	44501627	0	2	0	10	-10	0.210409745293466	0	0	4.57862720744622
chr6	44501627	45409373	0	2	0	10	-10	0.210409745293466	0	0	4.57862720744622
chr6	45409373	45624432	0	1	0	5	-5	0.465116279069767	0	0	33.9134022411323
chr6	45624432	45720837	1	1	4.35	5	-0.65	1	0.866597002415816	0.0105378438580926	71.2800920562264
chr6	45720837	45779839	0	1	0	5	-5	0.465116279069767	0	0	33.9134022411323
chr6	45779839	53557017	0	1	0	5	-5	0.465116279069767	0	0	33.9134022411323
chr6	53557017	54078918	0	2	0	10	-10	0.210409745293466	0	0	4.57862720744622
chr6	54078918	54160677	0	2	0	10	-10	0.210409745293466	0	0	4.57862720744622
chr6	54160677	54287938	0	2	0	10	-10	0.210409745293466	0	0	4.57862720744622
chr6	54287938	54694592	0	2	0	10	-10	0.210409745293466	0	0	4.57862720744622
chr6	54694592	55483544	0	1	0	5	-5	0.465116279069767	0	0	33.9134022411323
chr6	55483544	56558369	0	1	0	5	-5	0.465116279069767	0	0	33.9134022411323
chr6	56558369	56729501	0	1	0	5	-5	0.465116279069767	0	0	33.9134022411323
chr6	56729501	58777385	0	1	0	5	-5	0.465116279069767	0	0	33.9134022411323
chr6	58777385	61000000	0	0	0	0	0	1	0	0	Inf
chr6	61000000	63760168	0	1	0	5	-5	0.465116279069767	0	0	33.9134022411323
chr6	63760168	63766002	0	2	0	10	-10	0.210409745293466	0	0	4.57862720744622
chr6	63766002	64677360	0	2	0	10	-10	0.210409745293466	0	0	4.57862720744622
chr6	64677360	64679903	0	1	0	5	-5	0.465116279069767	0	0	33.9134022411323
chr6	64679903	65074177	0	1	0	5	-5	0.465116279069767	0	0	33.9134022411323
chr6	65074177	65335646	0	2	0	10	-10	0.210409745293466	0	0	4.57862720744622
chr6	65335646	66765932	0	1	0	5	-5	0.465116279069767	0	0	33.9134022411323
chr11	18944971	18961929	1	0	4.35	0	4.35	1	Inf	0.0223118206521739	Inf
chr11	18961929	69919090	0	0	0	0	0	1	0	0	Inf
chr11	69919090	70791175	0	1	0	5	-5	0.465116279069767	0	0	33.9134022411323
chr11	70791175	76921147	0	1	0	5	-5	0.465116279069767	0	0	33.9134022411323
chr11	76921147	78356352	0	1	0	5	-5	0.465116279069767	0	0	33.9134022411323
chr11	78356352	78517626	0	1	0	5	-5	0.465116279069767	0	0	33.9134022411323
chr11	78517626	78842896	0	1	0	5	-5	0.465116279069767	0	0	33.9134022411323
chr11	78842896	79287569	1	1	4.35	5	-0.65	1	0.866597002415816	0.0105378438580926	71.2800920562264
chr11	79287569	79466886	1	1	4.35	5	-0.65	1	0.866597002415816	0.0105378438580926	71.2800920562264
chr11	79466886	79952766	1	1	4.35	5	-0.65	1	0.866597002415816	0.0105378438580926	71.2800920562264
chr11	79952766	82929282	0	1	0	5	-5	0.465116279069767	0	0	33.9134022411323
chr11	82929282	84709886	0	1	0	5	-5	0.465116279069767	0	0	33.9134022411323
chr11	84709886	86264246	1	1	4.35	5	-0.65	1	0.866597002415816	0.0105378438580926	71.2800920562264
chr11	86264246	87008794	0	1	0	5	-5	0.465116279069767	0	0	33.9134022411323
chr11	87008794	87224942	1	1	4.35	5	-0.65	1	0.866597002415816	0.0105378438580926	71.2800920562264
chr11	87224942	87338860	1	1	4.35	5	-0.65	1	0.866597002415816	0.0105378438580926	71.2800920562264
chr11	87338860	87353699	1	1	4.35	5	-0.65	1	0.866597002415816	0.0105378438580926	71.2800920562264
chr11	87353699	87767287	1	1	4.35	5	-0.65	1	0.866597002415816	0.0105378438580926	71.2800920562264
chr11	87767287	87815893	1	1	4.35	5	-0.65	1	0.866597002415816	0.0105378438580926	71.2800920562264
chr11	87815893	87896714	0	1	0	5	-5	0.465116279069767	0	0	33.9134022411323
chr11	87896714	90550685	1	1	4.35	5	-0.65	1	0.866597002415816	0.0105378438580926	71.2800920562264
chr11	90550685	90556134	1	1	4.35	5	-0.65	1	0.866597002415816	0.0105378438580926	71.2800920562264
chr11	90556134	92306155	1	1	4.35	5	-0.65	1	0.866597002415816	0.0105378438580926	71.2800920562264
chr11	92306155	92384444	1	1	4.35	5	-0.65	1	0.866597002415816	0.0105378438580926	71.2800920562264
chr11	92384444	100510243	1	1	4.35	5	-0.65	1	0.866597002415816	0.0105378438580926	71.2800920562264
chr11	100510243	101859933	1	1	4.35	5	-0.65	1	0.866597002415816	0.0105378438580926	71.2800920562264
chr11	101859933	102062921	1	1	4.35	5	-0.65	1	0.866597002415816	0.0105378438580926	71.2800920562264
chr11	102062921	102378083	1	1	4.35	5	-0.65	1	0.866597002415816	0.0105378438580926	71.2800920562264
chr11	102378083	102948797	1	1	4.35	5	-0.65	1	0.866597002415816	0.0105378438580926	71.2800920562264
chr11	102948797	103266394	0	1	0	5	-5	0.465116279069767	0	0	33.9134022411323
chr14	98940937	102979845	0	1	0	5	-5	0.465116279069767	0	0	33.9134022411323
chr14	102979845	106118250	0	0	0	0	0	1	0	0	Inf
chr14	106118250	106198682	1	0	4.35	0	4.35	1	Inf	0.0223118206521739	Inf
chr14	106198682	106221093	3	0	13.04	0	13.04	0.235880398671096	Inf	0.367558670101445	Inf
chr14	106221093	106235413	4	0	17.39	0	17.39	0.111012073575885	Inf	0.60433867657842	Inf
chr14	106235413	106329213	4	1	17.39	5	12.39	0.350808956594549	3.88611189709473	0.342237278313382	206.917573717954
chr14	106329213	106401597	5	1	21.74	5	16.74	0.191796575517506	5.10134968472656	0.499861141258843	262.114232602451
chr14	106401597	106524803	5	4	21.74	20	1.74	1	1.10839748860287	0.198754402048815	6.62367484517234
chr14	106524803	106603321	5	4	21.74	20	1.74	1	1.10839748860287	0.198754402048815	6.62367484517234
chr14	106603321	106629833	4	4	17.39	20	-2.61	1	0.845492157965303	0.133878396317281	5.33074463285635
chr14	106629833	106630252	4	2	17.39	10	7.39	0.668833718748637	1.86752836592144	0.233752379308155	23.0430753395911
chr14	106630252	106738636	4	1	17.39	5	12.39	0.350808956594549	3.88611189709473	0.342237278313382	206.917573717954
chr14	106738636	106763594	3	1	13.04	5	8.04	0.61048537395673	2.7867131780195	0.203045667762975	157.208629821264
chr14	106763594	106826014	2	1	8.7	5	3.7	1	1.78563156003681	0.0863932078575143	112.208702451218
chr14	106826014	106827388	2	0	8.7	0	8.7	0.490586932447397	Inf	0.164020185066117	Inf
chr14	106827388	106863525	1	0	4.35	0	4.35	1	Inf	0.0223118206521739	Inf
chr4	0	61847	1	0	4.35	0	4.35	1	Inf	0.0223118206521739	Inf
chr4	61847	69363816	0	0	0	0	0	1	0	0	Inf
chr4	69363816	69487657	0	1	0	5	-5	0.465116279069767	0	0	33.9134022411323
chrX	0	2684878	1	0	4.35	0	4.35	1	Inf	0.0223118206521739	Inf
chr10	46682676	47639397	1	0	4.35	0	4.35	1	Inf	0.0223118206521739	Inf
chr10	47639397	47743509	1	0	4.35	0	4.35	1	Inf	0.0223118206521739	Inf
chr10	47743509	63465710	0	0	0	0	0	1	0	0	Inf
chr10	63465710	63802914	0	1	0	5	-5	0.465116279069767	0	0	33.9134022411323
chr10	63802914	63947377	0	1	0	5	-5	0.465116279069767	0	0	33.9134022411323
chr12	0	1138782	0	1	0	5	-5	0.465116279069767	0	0	33.9134022411323
chr12	1138782	1166859	1	1	4.35	5	-0.65	1	0.866597002415816	0.0105378438580926	71.2800920562264
chr12	1166859	1334604	1	1	4.35	5	-0.65	1	0.866597002415816	0.0105378438580926	71.2800920562264
chr12	1334604	1721455	2	1	8.7	5	3.7	1	1.78563156003681	0.0863932078575143	112.208702451218
chr12	1721455	2235752	1	1	4.35	5	-0.65	1	0.866597002415816	0.0105378438580926	71.2800920562264
chr12	2235752	2269933	0	1	0	5	-5	0.465116279069767	0	0	33.9134022411323
chr12	2269933	2422349	1	1	4.35	5	-0.65	1	0.866597002415816	0.0105378438580926	71.2800920562264
chr12	2422349	2749874	0	1	0	5	-5	0.465116279069767	0	0	33.9134022411323
chr12	2749874	3945931	0	1	0	5	-5	0.465116279069767	0	0	33.9134022411323
chr12	3945931	4746381	0	1	0	5	-5	0.465116279069767	0	0	33.9134022411323
chr12	4746381	21612183	0	0	0	0	0	1	0	0	Inf
chr12	21612183	21742037	1	0	4.35	0	4.35	1	Inf	0.0223118206521739	Inf
chr12	21742037	24003125	0	0	0	0	0	1	0	0	Inf
chr12	24003125	24631611	1	0	4.35	0	4.35	1	Inf	0.0223118206521739	Inf
chr12	24631611	25188245	1	0	4.35	0	4.35	1	Inf	0.0223118206521739	Inf
chr12	25188245	25613697	1	0	4.35	0	4.35	1	Inf	0.0223118206521739	Inf
chr12	25613697	29334626	0	0	0	0	0	1	0	0	Inf
chr12	29334626	29503993	0	1	0	5	-5	0.465116279069767	0	0	33.9134022411323
chr12	29503993	29669615	0	1	0	5	-5	0.465116279069767	0	0	33.9134022411323
chr12	29669615	31267178	0	0	0	0	0	1	0	0	Inf
chr12	31267178	31411126	1	0	4.35	0	4.35	1	Inf	0.0223118206521739	Inf
chr12	31411126	65190962	0	0	0	0	0	1	0	0	Inf
chr12	65190962	65693226	0	1	0	5	-5	0.465116279069767	0	0	33.9134022411323
chr12	65693226	66244727	0	0	0	0	0	1	0	0	Inf
chr12	66244727	66504614	0	1	0	5	-5	0.465116279069767	0	0	33.9134022411323
chr16	29871330	30554445	1	0	4.35	0	4.35	1	Inf	0.0223118206521739	Inf
chr16	30554445	30811281	1	1	4.35	5	-0.65	1	0.866597002415816	0.0105378438580926	71.2800920562264
chr16	30811281	31660097	1	0	4.35	0	4.35	1	Inf	0.0223118206521739	Inf
chr16	31660097	31864966	1	0	4.35	0	4.35	1	Inf	0.0223118206521739	Inf
chr16	31864966	52014632	0	0	0	0	0	1	0	0	Inf
chr16	52014632	53439742	1	0	4.35	0	4.35	1	Inf	0.0223118206521739	Inf
chr16	53439742	56491736	0	0	0	0	0	1	0	0	Inf
chr16	56491736	57698231	1	0	4.35	0	4.35	1	Inf	0.0223118206521739	Inf
chr18	19259921	19942645	0	1	0	5	-5	0.465116279069767	0	0	33.9134022411323
chr18	19942645	20870564	0	1	0	5	-5	0.465116279069767	0	0	33.9134022411323
chr18	20870564	30268156	0	0	0	0	0	1	0	0	Inf
chr18	30268156	30324853	1	0	4.35	0	4.35	1	Inf	0.0223118206521739	Inf
chr9	13789563	13878283	0	1	0	5	-5	0.465116279069767	0	0	33.9134022411323
chr9	13878283	43569076	0	0	0	0	0	1	0	0	Inf
chr9	43569076	44244157	1	0	4.35	0	4.35	1	Inf	0.0223118206521739	Inf
chr15	22384101	22541681	1	0	4.35	0	4.35	1	Inf	0.0223118206521739	Inf
chr19	45533540	46938451	0	1	0	5	-5	0.465116279069767	0	0	33.9134022411323
