# Supplementary material for: 1p36 deletion is a marker for tumour dissemination in microsatellite stable stage II-III colon cancer
Source: BMC Cancer. 2014 Nov 24;14:872. doi: 10.1186/1471-2407-14-872 (PMC4251789; doi:10.1186/1471-2407-14-872)
Supplement: Supplementary file 1 — Additional file 1: This file includes supplementary figures, genome-wide copy number estimates and statistics. (ZIP 5 MB) [file 12885_2014_5046_MOESM1_ESM.zip › Supplementary Data/MSS statistics Stage II-III (excl chemo)/Homozygous Loss.Recurrence (SII&SIII excl MSI-H) noCyt.No recurrence (SII&SIII excl MSI-H) noCyt.txt]

Chromosome	Start (hg19)	End (hg19)	Observations in G1	Observations in G2	Frequency G1 (%)	Frequency G2 (%)	Frequency difference	Fisher's Exact test p-value	Odds Ratio	Lower 95% CI	Upper 95% CI
chr4	10199879	10204989	1	0	4.35	0	4.35	1	Inf	0.0223118206521739	Inf
chr4	10204989	10209554	3	6	13.04	30	-16.96	0.263378785216562	0.358808836204513	0.0495365813541211	2.02656071997739
chr4	10209554	10210168	7	6	30.43	30	0.43	1	1.02034806808899	0.229075203907194	4.65581518302837
chr4	10210168	10212275	8	7	34.78	35	-0.219999999999999	1	0.990695411514737	0.236477297911513	4.20901350917765
chr4	10212275	10235711	8	8	34.78	40	-5.22	0.761112997285792	0.804184072470031	0.194532726108249	3.29735563503997
chr4	10235711	10237283	6	2	26.09	10	16.09	0.250251473166958	3.09588469819547	0.467947548626742	35.4758565428157
chr4	10237283	10242669	5	2	21.74	10	11.74	0.420459007810114	2.44930803446938	0.344176695262891	28.9176948427999
chr4	10242669	10247843	1	2	4.35	10	-5.65	0.589984604164979	0.417538975420899	0.00664429717256669	8.63073247145641
chr4	10247843	10253102	0	1	0	5	-5	0.465116279069767	0	0	33.9134022411323
chr4	10253102	34756923	0	0	0	0	0	1	0	0	Inf
chr4	34756923	34765389	0	1	0	5	-5	0.465116279069767	0	0	33.9134022411323
chr4	34765389	34765728	1	1	4.35	5	-0.65	1	0.866597002415816	0.0105378438580926	71.2800920562264
chr4	34765728	34771911	2	1	8.7	5	3.7	1	1.78563156003681	0.0863932078575143	112.208702451218
chr4	34771911	34776188	2	2	8.7	10	-1.3	1	0.860233320020961	0.0569540053158063	12.9883822183545
chr4	34776188	34827299	4	6	17.39	30	-12.61	0.472819082007965	0.499540369696203	0.0861399353833283	2.57616318308344
chr4	34827299	34829893	3	5	13.04	25	-11.96	0.439603004549119	0.458527951938255	0.0613748340888232	2.79167278671655
chr4	34829893	34829938	2	5	8.7	25	-16.3	0.222057587060423	0.294158844745719	0.024829893402484	2.09672759866973
chr4	34829938	34829976	2	4	8.7	20	-11.3	0.392861817705834	0.389595122404989	0.0315122057931949	3.11414746411251
chr4	34829976	34830911	2	3	8.7	15	-6.3	0.65043559201245	0.54751555451127	0.0412606217000432	5.36133899492759
chr4	34830911	34833715	1	2	4.35	10	-5.65	0.589984604164979	0.417538975420899	0.00664429717256669	8.63073247145641
chr4	34833715	64673111	0	0	0	0	0	1	0	0	Inf
chr4	64673111	64724355	0	1	0	5	-5	0.465116279069767	0	0	33.9134022411323
chr4	64724355	69373472	0	0	0	0	0	1	0	0	Inf
chr4	69373472	69497225	2	0	8.7	0	8.7	0.490586932447397	Inf	0.164020185066117	Inf
chr4	69497225	69564117	1	0	4.35	0	4.35	1	Inf	0.0223118206521739	Inf
chr4	69564117	70125577	0	0	0	0	0	1	0	0	Inf
chr4	70125577	70241009	1	0	4.35	0	4.35	1	Inf	0.0223118206521739	Inf
chr4	70241009	91338835	0	0	0	0	0	1	0	0	Inf
chr4	91338835	91617914	0	1	0	5	-5	0.465116279069767	0	0	33.9134022411323
chr4	91617914	91762689	0	0	0	0	0	1	0	0	Inf
chr4	91762689	91938066	1	0	4.35	0	4.35	1	Inf	0.0223118206521739	Inf
chr4	91938066	93358069	0	0	0	0	0	1	0	0	Inf
chr4	93358069	93694041	1	0	4.35	0	4.35	1	Inf	0.0223118206521739	Inf
chr4	93694041	161041003	0	0	0	0	0	1	0	0	Inf
chr4	161041003	161088632	1	0	4.35	0	4.35	1	Inf	0.0223118206521739	Inf
chr4	161088632	180098163	0	0	0	0	0	1	0	0	Inf
chr4	180098163	180235453	0	1	0	5	-5	0.465116279069767	0	0	33.9134022411323
chr6	66914625	67008548	1	0	4.35	0	4.35	1	Inf	0.0223118206521739	Inf
chr6	67008548	67049017	3	1	13.04	5	8.04	0.61048537395673	2.7867131780195	0.203045667762975	157.208629821264
chr6	67049017	77408764	0	0	0	0	0	1	0	0	Inf
chr6	77408764	77456938	0	1	0	5	-5	0.465116279069767	0	0	33.9134022411323
chr6	77456938	78962744	0	0	0	0	0	1	0	0	Inf
chr6	78962744	78965859	1	0	4.35	0	4.35	1	Inf	0.0223118206521739	Inf
chr6	78965859	78965977	2	0	8.7	0	8.7	0.490586932447397	Inf	0.164020185066117	Inf
chr6	78965977	78969085	6	1	26.09	5	21.09	0.100331602600463	6.4522844409231	0.676085288181629	323.759342003101
chr6	78969085	78970401	8	1	34.78	5	29.78	0.0242741728844962	9.65970912883928	1.09290567895959	471.507447781117
chr6	78970401	78972317	10	1	43.48	5	38.48	0.00498100214492727	13.8047389626897	1.62046512477642	664.273982384892
chr6	78972317	79026837	12	1	52.17	5	47.17	0.000851917471316221	19.3491828228512	2.3075801306519	926.283086553388
chr6	79026837	79032455	10	1	43.48	5	38.48	0.00498100214492727	13.8047389626897	1.62046512477642	664.273982384892
chr6	79032455	79037215	8	1	34.78	5	29.78	0.0242741728844962	9.65970912883928	1.09290567895959	471.507447781117
chr6	79037215	79040433	3	1	13.04	5	8.04	0.61048537395673	2.7867131780195	0.203045667762975	157.208629821264
chr6	79040433	103734403	0	0	0	0	0	1	0	0	Inf
chr6	103734403	103734724	0	1	0	5	-5	0.465116279069767	0	0	33.9134022411323
chr6	103734724	103763766	2	2	8.7	10	-1.3	1	0.860233320020961	0.0569540053158063	12.9883822183545
chr6	103763766	128238266	0	0	0	0	0	1	0	0	Inf
chr6	128238266	128750458	1	0	4.35	0	4.35	1	Inf	0.0223118206521739	Inf
chr6	128750458	147873055	0	0	0	0	0	1	0	0	Inf
chr6	147873055	147934210	0	1	0	5	-5	0.465116279069767	0	0	33.9134022411323
chr6	147934210	162546145	0	0	0	0	0	1	0	0	Inf
chr6	162546145	162709020	0	1	0	5	-5	0.465116279069767	0	0	33.9134022411323
chr6	162709020	162740267	0	2	0	10	-10	0.210409745293466	0	0	4.57862720744622
chr6	162740267	162963521	0	1	0	5	-5	0.465116279069767	0	0	33.9134022411323
chr7	109423876	109425299	1	0	4.35	0	4.35	1	Inf	0.0223118206521739	Inf
chr7	109425299	109453946	1	1	4.35	5	-0.65	1	0.866597002415816	0.0105378438580926	71.2800920562264
chr7	109453946	133757079	0	0	0	0	0	1	0	0	Inf
chr7	133757079	133774177	1	0	4.35	0	4.35	1	Inf	0.0223118206521739	Inf
chr7	133774177	133795650	5	2	21.74	10	11.74	0.420459007810114	2.44930803446938	0.344176695262891	28.9176948427999
chr7	133795650	133802727	4	2	17.39	10	7.39	0.668833718748637	1.86752836592144	0.233752379308155	23.0430753395911
chr7	133802727	141762278	0	0	0	0	0	1	0	0	Inf
chr7	141762278	141799132	0	1	0	5	-5	0.465116279069767	0	0	33.9134022411323
chr7	141799132	142459136	0	0	0	0	0	1	0	0	Inf
chr7	142459136	142465957	1	0	4.35	0	4.35	1	Inf	0.0223118206521739	Inf
chr7	142465957	142489788	2	0	8.7	0	8.7	0.490586932447397	Inf	0.164020185066117	Inf
chr7	142489788	142491996	1	0	4.35	0	4.35	1	Inf	0.0223118206521739	Inf
chr18	3381647	4335515	1	0	4.35	0	4.35	1	Inf	0.0223118206521739	Inf
chr18	4335515	38257972	0	0	0	0	0	1	0	0	Inf
chr18	38257972	38283439	0	1	0	5	-5	0.465116279069767	0	0	33.9134022411323
chr18	38283439	48297494	0	0	0	0	0	1	0	0	Inf
chr18	48297494	48968109	1	0	4.35	0	4.35	1	Inf	0.0223118206521739	Inf
chr18	48968109	58313350	0	0	0	0	0	1	0	0	Inf
chr18	58313350	58473606	1	0	4.35	0	4.35	1	Inf	0.0223118206521739	Inf
chr18	58473606	59209378	0	0	0	0	0	1	0	0	Inf
chr18	59209378	60921666	1	0	4.35	0	4.35	1	Inf	0.0223118206521739	Inf
chr18	60921666	61564655	1	0	4.35	0	4.35	1	Inf	0.0223118206521739	Inf
chr18	61564655	68429193	0	0	0	0	0	1	0	0	Inf
chr18	68429193	68521738	1	0	4.35	0	4.35	1	Inf	0.0223118206521739	Inf
chr2	4174461	4198875	1	0	4.35	0	4.35	1	Inf	0.0223118206521739	Inf
chr2	4198875	4223340	1	1	4.35	5	-0.65	1	0.866597002415816	0.0105378438580926	71.2800920562264
chr2	4223340	4227047	0	1	0	5	-5	0.465116279069767	0	0	33.9134022411323
chr2	4227047	31607633	0	0	0	0	0	1	0	0	Inf
chr2	31607633	31814904	1	0	4.35	0	4.35	1	Inf	0.0223118206521739	Inf
chr2	31814904	34695192	0	0	0	0	0	1	0	0	Inf
chr2	34695192	34700348	4	2	17.39	10	7.39	0.668833718748637	1.86752836592144	0.233752379308155	23.0430753395911
chr2	34700348	34701598	4	3	17.39	15	2.39	1	1.18811878164502	0.173009392604565	9.3036182080392
chr2	34701598	34709689	5	3	21.74	15	6.74	0.704138232215373	1.55774465672013	0.256045797027168	11.5988502241725
chr2	34709689	34739336	5	4	21.74	20	1.74	1	1.10839748860287	0.198754402048815	6.62367484517234
chr2	34739336	34740698	4	4	17.39	20	-2.61	1	0.845492157965303	0.133878396317281	5.33074463285635
chr2	34740698	34740778	4	3	17.39	15	2.39	1	1.18811878164502	0.173009392604565	9.3036182080392
chr2	34740778	34740919	4	2	17.39	10	7.39	0.668833718748637	1.86752836592144	0.233752379308155	23.0430753395911
chr2	34740919	34741962	2	2	8.7	10	-1.3	1	0.860233320020961	0.0569540053158063	12.9883822183545
chr2	34741962	34750662	0	2	0	10	-10	0.210409745293466	0	0	4.57862720744622
chr2	34750662	34766874	0	1	0	5	-5	0.465116279069767	0	0	33.9134022411323
chr2	34766874	52736995	0	0	0	0	0	1	0	0	Inf
chr2	52736995	52737597	0	1	0	5	-5	0.465116279069767	0	0	33.9134022411323
chr2	52737597	52742831	0	2	0	10	-10	0.210409745293466	0	0	4.57862720744622
chr2	52742831	52747747	1	2	4.35	10	-5.65	0.589984604164979	0.417538975420899	0.00664429717256669	8.63073247145641
chr2	52747747	52784752	2	3	8.7	15	-6.3	0.65043559201245	0.54751555451127	0.0412606217000432	5.36133899492759
chr2	52784752	52789044	2	2	8.7	10	-1.3	1	0.860233320020961	0.0569540053158063	12.9883822183545
chr2	52789044	52795100	2	1	8.7	5	3.7	1	1.78563156003681	0.0863932078575143	112.208702451218
chr2	52795100	52807520	1	1	4.35	5	-0.65	1	0.866597002415816	0.0105378438580926	71.2800920562264
chr2	52807520	52847893	1	0	4.35	0	4.35	1	Inf	0.0223118206521739	Inf
chr2	52847893	143934478	0	0	0	0	0	1	0	0	Inf
chr2	143934478	144022209	0	1	0	5	-5	0.465116279069767	0	0	33.9134022411323
chr2	144022209	146835346	0	0	0	0	0	1	0	0	Inf
chr2	146835346	146848745	1	0	4.35	0	4.35	1	Inf	0.0223118206521739	Inf
chr2	146848745	146878944	2	0	8.7	0	8.7	0.490586932447397	Inf	0.164020185066117	Inf
chr2	146878944	146881076	1	0	4.35	0	4.35	1	Inf	0.0223118206521739	Inf
chr2	146881076	171326548	0	0	0	0	0	1	0	0	Inf
chr2	171326548	171389716	1	0	4.35	0	4.35	1	Inf	0.0223118206521739	Inf
chr2	171389716	172605438	0	0	0	0	0	1	0	0	Inf
chr2	172605438	172980883	1	0	4.35	0	4.35	1	Inf	0.0223118206521739	Inf
chr2	172980883	188119687	0	0	0	0	0	1	0	0	Inf
chr2	188119687	188296214	0	1	0	5	-5	0.465116279069767	0	0	33.9134022411323
chr2	188296214	212340027	0	0	0	0	0	1	0	0	Inf
chr2	212340027	212400525	1	0	4.35	0	4.35	1	Inf	0.0223118206521739	Inf
chr2	212400525	223721773	0	0	0	0	0	1	0	0	Inf
chr2	223721773	223823485	1	0	4.35	0	4.35	1	Inf	0.0223118206521739	Inf
chr2	223823485	242783365	0	0	0	0	0	1	0	0	Inf
chr2	242783365	242849431	0	1	0	5	-5	0.465116279069767	0	0	33.9134022411323
chr2	242849431	243199373	0	2	0	10	-10	0.210409745293466	0	0	4.57862720744622
chr8	2127126	2195637	0	1	0	5	-5	0.465116279069767	0	0	33.9134022411323
chr8	2195637	15947142	0	0	0	0	0	1	0	0	Inf
chr8	15947142	16024303	0	1	0	5	-5	0.465116279069767	0	0	33.9134022411323
chr8	16024303	24973309	0	0	0	0	0	1	0	0	Inf
chr8	24973309	25006685	2	2	8.7	10	-1.3	1	0.860233320020961	0.0569540053158063	12.9883822183545
chr8	25006685	25007860	1	0	4.35	0	4.35	1	Inf	0.0223118206521739	Inf
chr8	25007860	39220198	0	0	0	0	0	1	0	0	Inf
chr8	39220198	39230492	1	0	4.35	0	4.35	1	Inf	0.0223118206521739	Inf
chr8	39230492	39233131	1	1	4.35	5	-0.65	1	0.866597002415816	0.0105378438580926	71.2800920562264
chr8	39233131	39365927	7	7	30.43	35	-4.57	1	0.81645263763743	0.187609375943151	3.53232393555972
chr8	39365927	39384412	7	4	30.43	20	10.43	0.501162142115063	1.72750700542834	0.353469679028472	9.71939638654721
chr8	39384412	39387632	6	4	26.09	20	6.09	0.727906622971853	1.40054755801372	0.271745263966033	8.0778157395204
chr8	39387632	39392117	4	2	17.39	10	7.39	0.668833718748637	1.86752836592144	0.233752379308155	23.0430753395911
chr8	39392117	39408354	3	2	13.04	10	3.04	1	1.34071300326427	0.136905270433279	17.7641357108826
chr8	39408354	39425530	3	1	13.04	5	8.04	0.61048537395673	2.7867131780195	0.203045667762975	157.208629821264
chr8	39425530	39429046	2	1	8.7	5	3.7	1	1.78563156003681	0.0863932078575143	112.208702451218
chr8	39429046	39429518	2	0	8.7	0	8.7	0.490586932447397	Inf	0.164020185066117	Inf
chr8	39429518	39430293	1	0	4.35	0	4.35	1	Inf	0.0223118206521739	Inf
chr8	39430293	57855153	0	0	0	0	0	1	0	0	Inf
chr8	57855153	57978312	0	1	0	5	-5	0.465116279069767	0	0	33.9134022411323
chr12	2240876	2271584	0	1	0	5	-5	0.465116279069767	0	0	33.9134022411323
chr12	2271584	9613462	0	0	0	0	0	1	0	0	Inf
chr12	9613462	9613968	2	0	8.7	0	8.7	0.490586932447397	Inf	0.164020185066117	Inf
chr12	9613968	9617002	2	1	8.7	5	3.7	1	1.78563156003681	0.0863932078575143	112.208702451218
chr12	9617002	9618119	2	2	8.7	10	-1.3	1	0.860233320020961	0.0569540053158063	12.9883822183545
chr12	9618119	9619443	2	3	8.7	15	-6.3	0.65043559201245	0.54751555451127	0.0412606217000432	5.36133899492759
chr12	9619443	9739667	2	4	8.7	20	-11.3	0.392861817705834	0.389595122404989	0.0315122057931949	3.11414746411251
chr12	9739667	9739941	0	4	0	20	-20	0.0392593793047565	0	0	1.2240566584117
chr12	9739941	9740337	0	3	0	15	-15	0.0923750101288388	0	0	2.02825357821856
chr12	9740337	9741822	0	2	0	10	-10	0.210409745293466	0	0	4.57862720744622
chr12	9741822	9743406	0	1	0	5	-5	0.465116279069767	0	0	33.9134022411323
chr12	9743406	11494375	0	0	0	0	0	1	0	0	Inf
chr12	11494375	11547799	0	1	0	5	-5	0.465116279069767	0	0	33.9134022411323
chr12	11547799	99775937	0	0	0	0	0	1	0	0	Inf
chr12	99775937	99805707	1	0	4.35	0	4.35	1	Inf	0.0223118206521739	Inf
chr17	18283370	18315472	0	1	0	5	-5	0.465116279069767	0	0	33.9134022411323
chr17	18315472	18467209	1	1	4.35	5	-0.65	1	0.866597002415816	0.0105378438580926	71.2800920562264
chr17	18467209	18538979	1	0	4.35	0	4.35	1	Inf	0.0223118206521739	Inf
chr17	18538979	28998911	0	0	0	0	0	1	0	0	Inf
chr17	28998911	30408988	1	0	4.35	0	4.35	1	Inf	0.0223118206521739	Inf
chr3	18814992	21824226	1	0	4.35	0	4.35	1	Inf	0.0223118206521739	Inf
chr3	21824226	22181752	1	1	4.35	5	-0.65	1	0.866597002415816	0.0105378438580926	71.2800920562264
chr3	22181752	22272172	0	1	0	5	-5	0.465116279069767	0	0	33.9134022411323
chr3	22272172	53987537	0	0	0	0	0	1	0	0	Inf
chr3	53987537	54621924	1	0	4.35	0	4.35	1	Inf	0.0223118206521739	Inf
chr3	54621924	60021531	0	0	0	0	0	1	0	0	Inf
chr3	60021531	60131496	1	0	4.35	0	4.35	1	Inf	0.0223118206521739	Inf
chr3	60131496	60236912	0	0	0	0	0	1	0	0	Inf
chr3	60236912	60478710	1	0	4.35	0	4.35	1	Inf	0.0223118206521739	Inf
chr3	60478710	75424139	0	0	0	0	0	1	0	0	Inf
chr3	75424139	75535603	0	2	0	10	-10	0.210409745293466	0	0	4.57862720744622
chr3	75535603	75662751	0	1	0	5	-5	0.465116279069767	0	0	33.9134022411323
chr3	75662751	77788157	0	0	0	0	0	1	0	0	Inf
chr3	77788157	77946398	1	0	4.35	0	4.35	1	Inf	0.0223118206521739	Inf
chr3	77946398	89390847	0	0	0	0	0	1	0	0	Inf
chr3	89390847	89419651	0	1	0	5	-5	0.465116279069767	0	0	33.9134022411323
chr3	89419651	98941121	0	0	0	0	0	1	0	0	Inf
chr3	98941121	98971672	0	1	0	5	-5	0.465116279069767	0	0	33.9134022411323
chr3	98971672	129763279	0	0	0	0	0	1	0	0	Inf
chr3	129763279	129766450	0	2	0	10	-10	0.210409745293466	0	0	4.57862720744622
chr3	129766450	129806580	1	2	4.35	10	-5.65	0.589984604164979	0.417538975420899	0.00664429717256669	8.63073247145641
chr3	129806580	143958422	0	0	0	0	0	1	0	0	Inf
chr3	143958422	144063567	1	0	4.35	0	4.35	1	Inf	0.0223118206521739	Inf
chr3	144063567	174816111	0	0	0	0	0	1	0	0	Inf
chr3	174816111	175042616	1	0	4.35	0	4.35	1	Inf	0.0223118206521739	Inf
chr3	175042616	175136567	0	0	0	0	0	1	0	0	Inf
chr3	175136567	175250487	0	1	0	5	-5	0.465116279069767	0	0	33.9134022411323
chr10	13049525	13061538	0	1	0	5	-5	0.465116279069767	0	0	33.9134022411323
chr10	13061538	53512593	0	0	0	0	0	1	0	0	Inf
chr10	53512593	53648899	0	1	0	5	-5	0.465116279069767	0	0	33.9134022411323
chr10	53648899	67292512	0	0	0	0	0	1	0	0	Inf
chr10	67292512	67326107	2	1	8.7	5	3.7	1	1.78563156003681	0.0863932078575143	112.208702451218
chr10	67326107	89496985	0	0	0	0	0	1	0	0	Inf
chr10	89496985	89701024	0	1	0	5	-5	0.465116279069767	0	0	33.9134022411323
chr10	89701024	89768335	1	1	4.35	5	-0.65	1	0.866597002415816	0.0105378438580926	71.2800920562264
chr10	89768335	89817456	0	1	0	5	-5	0.465116279069767	0	0	33.9134022411323
chr10	89817456	114921010	0	0	0	0	0	1	0	0	Inf
chr10	114921010	115400078	0	1	0	5	-5	0.465116279069767	0	0	33.9134022411323
chr11	4967313	4967386	0	1	0	5	-5	0.465116279069767	0	0	33.9134022411323
chr11	4967386	4967523	0	3	0	15	-15	0.0923750101288388	0	0	2.02825357821856
chr11	4967523	4977738	0	4	0	20	-20	0.0392593793047565	0	0	1.2240566584117
chr11	4977738	4980649	0	3	0	15	-15	0.0923750101288388	0	0	2.02825357821856
chr11	4980649	4983038	0	1	0	5	-5	0.465116279069767	0	0	33.9134022411323
chr11	4983038	5780724	0	0	0	0	0	1	0	0	Inf
chr11	5780724	5821272	0	1	0	5	-5	0.465116279069767	0	0	33.9134022411323
chr11	5821272	50282301	0	0	0	0	0	1	0	0	Inf
chr11	50282301	51564440	1	0	4.35	0	4.35	1	Inf	0.0223118206521739	Inf
chr11	51564440	54701633	0	0	0	0	0	1	0	0	Inf
chr11	54701633	55381580	1	0	4.35	0	4.35	1	Inf	0.0223118206521739	Inf
chr11	55381580	55463081	1	1	4.35	5	-0.65	1	0.866597002415816	0.0105378438580926	71.2800920562264
chr11	55463081	55629592	1	0	4.35	0	4.35	1	Inf	0.0223118206521739	Inf
chr11	55629592	99512533	0	0	0	0	0	1	0	0	Inf
chr11	99512533	99513359	1	0	4.35	0	4.35	1	Inf	0.0223118206521739	Inf
chr11	99513359	99565256	2	0	8.7	0	8.7	0.490586932447397	Inf	0.164020185066117	Inf
chr11	99565256	99574624	1	0	4.35	0	4.35	1	Inf	0.0223118206521739	Inf
chr1	3728424	8490495	1	0	4.35	0	4.35	1	Inf	0.0223118206521739	Inf
chr1	8490495	8704800	2	0	8.7	0	8.7	0.490586932447397	Inf	0.164020185066117	Inf
chr1	8704800	25540843	1	0	4.35	0	4.35	1	Inf	0.0223118206521739	Inf
chr1	25540843	25552210	1	1	4.35	5	-0.65	1	0.866597002415816	0.0105378438580926	71.2800920562264
chr1	25552210	25662109	1	3	4.35	15	-10.65	0.323474596872215	0.265471217553456	0.00470337951078203	3.64487196742697
chr1	25662109	25668249	1	2	4.35	10	-5.65	0.589984604164979	0.417538975420899	0.00664429717256669	8.63073247145641
chr1	25668249	34173804	1	0	4.35	0	4.35	1	Inf	0.0223118206521739	Inf
chr1	34173804	35328335	1	0	4.35	0	4.35	1	Inf	0.0223118206521739	Inf
chr1	35328335	43516289	0	0	0	0	0	1	0	0	Inf
chr1	43516289	43613782	0	1	0	5	-5	0.465116279069767	0	0	33.9134022411323
chr1	43613782	49757876	0	0	0	0	0	1	0	0	Inf
chr1	49757876	49982200	0	1	0	5	-5	0.465116279069767	0	0	33.9134022411323
chr1	49982200	50151395	0	0	0	0	0	1	0	0	Inf
chr1	50151395	50434686	0	1	0	5	-5	0.465116279069767	0	0	33.9134022411323
chr1	50434686	73008722	0	0	0	0	0	1	0	0	Inf
chr1	73008722	73092629	1	0	4.35	0	4.35	1	Inf	0.0223118206521739	Inf
chr1	73092629	102655932	0	0	0	0	0	1	0	0	Inf
chr1	102655932	102855854	0	1	0	5	-5	0.465116279069767	0	0	33.9134022411323
chr1	102855854	106007458	0	0	0	0	0	1	0	0	Inf
chr1	106007458	106050750	1	0	4.35	0	4.35	1	Inf	0.0223118206521739	Inf
chr1	106050750	111368243	0	0	0	0	0	1	0	0	Inf
chr1	111368243	111370452	0	1	0	5	-5	0.465116279069767	0	0	33.9134022411323
chr1	111370452	111390153	0	2	0	10	-10	0.210409745293466	0	0	4.57862720744622
chr1	111390153	111393615	0	1	0	5	-5	0.465116279069767	0	0	33.9134022411323
chr1	111393615	148916125	0	0	0	0	0	1	0	0	Inf
chr1	148916125	149030666	0	1	0	5	-5	0.465116279069767	0	0	33.9134022411323
chr1	149030666	149258054	1	1	4.35	5	-0.65	1	0.866597002415816	0.0105378438580926	71.2800920562264
chr1	149258054	149324712	1	0	4.35	0	4.35	1	Inf	0.0223118206521739	Inf
chr1	149324712	152538160	0	0	0	0	0	1	0	0	Inf
chr1	152538160	152545074	0	1	0	5	-5	0.465116279069767	0	0	33.9134022411323
chr1	152545074	152547919	0	2	0	10	-10	0.210409745293466	0	0	4.57862720744622
chr1	152547919	152547986	3	3	13.04	15	-1.96	1	0.853232008874007	0.100526362449566	7.23478912351614
chr1	152547986	152548103	4	4	17.39	20	-2.61	1	0.845492157965303	0.133878396317281	5.33074463285635
chr1	152548103	152551554	6	8	26.09	40	-13.91	0.515059384490157	0.537438936346809	0.118487804117924	2.30571628919649
chr1	152551554	152552058	7	8	30.43	40	-9.57	0.540142519775149	0.662790322505239	0.154340620005787	2.76736579922823
chr1	152552058	152552470	8	9	34.78	45	-10.22	0.545008736497105	0.658452995624075	0.160092419089372	2.63869787541333
chr1	152552470	152555617	8	10	34.78	50	-15.22	0.365200017787471	0.54132924386673	0.131299133848374	2.14111323848433
chr1	152555617	152586558	8	11	34.78	55	-20.22	0.227615582224251	0.445127348874888	0.106834327221724	1.75247922414561
chr1	152586558	152586585	5	9	21.74	45	-23.26	0.19117135084694	0.348529371178939	0.0712765621827322	1.52102107763463
chr1	152586585	152588544	4	8	17.39	40	-22.61	0.172180194443382	0.324711743650998	0.0580093231519598	1.53790231203246
chr1	152588544	152590536	3	4	13.04	20	-6.96	0.686734598816278	0.607237661460393	0.0774292477002266	4.16850956734841
chr1	152590536	152591118	2	3	8.7	15	-6.3	0.65043559201245	0.54751555451127	0.0412606217000432	5.36133899492759
chr1	152591118	152591326	1	3	4.35	15	-10.65	0.323474596872215	0.265471217553456	0.00470337951078203	3.64487196742697
chr1	152591326	152591500	0	2	0	10	-10	0.210409745293466	0	0	4.57862720744622
chr1	152591500	152592467	0	1	0	5	-5	0.465116279069767	0	0	33.9134022411323
chr1	152592467	152752940	0	0	0	0	0	1	0	0	Inf
chr1	152752940	152756480	0	1	0	5	-5	0.465116279069767	0	0	33.9134022411323
chr1	152756480	152757248	2	2	8.7	10	-1.3	1	0.860233320020961	0.0569540053158063	12.9883822183545
chr1	152757248	152778567	2	3	8.7	15	-6.3	0.65043559201245	0.54751555451127	0.0412606217000432	5.36133899492759
chr1	152778567	152779500	2	2	8.7	10	-1.3	1	0.860233320020961	0.0569540053158063	12.9883822183545
chr1	152779500	152782123	0	1	0	5	-5	0.465116279069767	0	0	33.9134022411323
chr1	152782123	196726535	0	0	0	0	0	1	0	0	Inf
chr1	196726535	196807290	0	1	0	5	-5	0.465116279069767	0	0	33.9134022411323
chr1	196807290	216848538	0	0	0	0	0	1	0	0	Inf
chr1	216848538	217099710	0	1	0	5	-5	0.465116279069767	0	0	33.9134022411323
chr1	217099710	248703504	0	0	0	0	0	1	0	0	Inf
chr1	248703504	248709643	1	0	4.35	0	4.35	1	Inf	0.0223118206521739	Inf
chr1	248709643	248713930	1	1	4.35	5	-0.65	1	0.866597002415816	0.0105378438580926	71.2800920562264
chr1	248713930	248812363	2	1	8.7	5	3.7	1	1.78563156003681	0.0863932078575143	112.208702451218
chr1	248812363	248815731	1	1	4.35	5	-0.65	1	0.866597002415816	0.0105378438580926	71.2800920562264
chr1	248815731	248820741	1	0	4.35	0	4.35	1	Inf	0.0223118206521739	Inf
chr14	67135915	67352509	1	0	4.35	0	4.35	1	Inf	0.0223118206521739	Inf
chr14	67352509	86456269	0	0	0	0	0	1	0	0	Inf
chr14	86456269	86503215	1	0	4.35	0	4.35	1	Inf	0.0223118206521739	Inf
chr14	86503215	106821240	0	0	0	0	0	1	0	0	Inf
chr14	106821240	106826014	1	0	4.35	0	4.35	1	Inf	0.0223118206521739	Inf
chr14	106826014	106827388	2	0	8.7	0	8.7	0.490586932447397	Inf	0.164020185066117	Inf
chr14	106827388	106895307	3	0	13.04	0	13.04	0.235880398671096	Inf	0.367558670101445	Inf
chr14	106895307	106920590	4	0	17.39	0	17.39	0.111012073575885	Inf	0.60433867657842	Inf
chr14	106920590	106932825	3	0	13.04	0	13.04	0.235880398671096	Inf	0.367558670101445	Inf
chr14	106932825	106940715	2	0	8.7	0	8.7	0.490586932447397	Inf	0.164020185066117	Inf
chr14	106940715	106946201	1	0	4.35	0	4.35	1	Inf	0.0223118206521739	Inf
chr20	14601109	14666479	0	1	0	5	-5	0.465116279069767	0	0	33.9134022411323
chr20	14666479	14718194	1	1	4.35	5	-0.65	1	0.866597002415816	0.0105378438580926	71.2800920562264
chr20	14718194	14770187	2	1	8.7	5	3.7	1	1.78563156003681	0.0863932078575143	112.208702451218
chr20	14770187	14823576	2	2	8.7	10	-1.3	1	0.860233320020961	0.0569540053158063	12.9883822183545
chr20	14823576	14827197	2	1	8.7	5	3.7	1	1.78563156003681	0.0863932078575143	112.208702451218
chr20	14827197	14900316	2	0	8.7	0	8.7	0.490586932447397	Inf	0.164020185066117	Inf
chr20	14900316	15025549	2	1	8.7	5	3.7	1	1.78563156003681	0.0863932078575143	112.208702451218
chr20	15025549	15157942	2	0	8.7	0	8.7	0.490586932447397	Inf	0.164020185066117	Inf
chr20	15157942	15447117	1	0	4.35	0	4.35	1	Inf	0.0223118206521739	Inf
chr20	15447117	20199938	0	0	0	0	0	1	0	0	Inf
chr20	20199938	20300684	1	0	4.35	0	4.35	1	Inf	0.0223118206521739	Inf
chr5	8702387	8748430	2	1	8.7	5	3.7	1	1.78563156003681	0.0863932078575143	112.208702451218
chr5	8748430	8750841	1	1	4.35	5	-0.65	1	0.866597002415816	0.0105378438580926	71.2800920562264
chr5	8750841	80808259	0	0	0	0	0	1	0	0	Inf
chr5	80808259	80991689	1	0	4.35	0	4.35	1	Inf	0.0223118206521739	Inf
chr5	80991689	83776107	0	0	0	0	0	1	0	0	Inf
chr5	83776107	83914339	1	0	4.35	0	4.35	1	Inf	0.0223118206521739	Inf
chr5	83914339	97044362	0	0	0	0	0	1	0	0	Inf
chr5	97044362	97046793	1	0	4.35	0	4.35	1	Inf	0.0223118206521739	Inf
chr5	97046793	97123087	2	0	8.7	0	8.7	0.490586932447397	Inf	0.164020185066117	Inf
chr5	97123087	99729964	0	0	0	0	0	1	0	0	Inf
chr5	99729964	99845885	0	1	0	5	-5	0.465116279069767	0	0	33.9134022411323
chr5	99845885	180329424	0	0	0	0	0	1	0	0	Inf
chr5	180329424	180450039	1	0	4.35	0	4.35	1	Inf	0.0223118206521739	Inf
chrX	2643932	2665781	0	1	0	5	-5	0.465116279069767	0	0	33.9134022411323
chrX	2665781	2684878	1	2	4.35	10	-5.65	0.589984604164979	0.417538975420899	0.00664429717256669	8.63073247145641
chrX	2684878	2703512	3	3	13.04	15	-1.96	1	0.853232008874007	0.100526362449566	7.23478912351614
chrX	2703512	2711134	3	4	13.04	20	-6.96	0.686734598816278	0.607237661460393	0.0774292477002266	4.16850956734841
chrX	2711134	6816845	4	4	17.39	20	-2.61	1	0.845492157965303	0.133878396317281	5.33074463285635
chrX	6816845	6880109	4	5	17.39	25	-7.61	0.710900786907594	0.638439751305996	0.106457893614869	3.5574965837102
chrX	6880109	7352069	4	4	17.39	20	-2.61	1	0.845492157965303	0.133878396317281	5.33074463285635
chrX	7352069	7480656	5	4	21.74	20	1.74	1	1.10839748860287	0.198754402048815	6.62367484517234
chrX	7480656	14675741	4	4	17.39	20	-2.61	1	0.845492157965303	0.133878396317281	5.33074463285635
chrX	14675741	14762319	5	4	21.74	20	1.74	1	1.10839748860287	0.198754402048815	6.62367484517234
chrX	14762319	25219934	4	4	17.39	20	-2.61	1	0.845492157965303	0.133878396317281	5.33074463285635
chrX	25219934	29286760	4	4	17.39	20	-2.61	1	0.845492157965303	0.133878396317281	5.33074463285635
chrX	29286760	29388094	4	5	17.39	25	-7.61	0.710900786907594	0.638439751305996	0.106457893614869	3.5574965837102
chrX	29388094	37243200	4	4	17.39	20	-2.61	1	0.845492157965303	0.133878396317281	5.33074463285635
chrX	37243200	37525138	4	3	17.39	15	2.39	1	1.18811878164502	0.173009392604565	9.3036182080392
chrX	37525138	39297556	4	3	17.39	15	2.39	1	1.18811878164502	0.173009392604565	9.3036182080392
chrX	39297556	44573310	5	3	21.74	15	6.74	0.704138232215373	1.55774465672013	0.256045797027168	11.5988502241725
chrX	44573310	44703951	5	3	21.74	15	6.74	0.704138232215373	1.55774465672013	0.256045797027168	11.5988502241725
chrX	44703951	58081751	5	3	21.74	15	6.74	0.704138232215373	1.55774465672013	0.256045797027168	11.5988502241725
chrX	58081751	58460172	5	2	21.74	10	11.74	0.420459007810114	2.44930803446938	0.344176695262891	28.9176948427999
chrX	58460172	58473436	4	2	17.39	10	7.39	0.668833718748637	1.86752836592144	0.233752379308155	23.0430753395911
chrX	58473436	58473610	3	2	13.04	10	3.04	1	1.34071300326427	0.136905270433279	17.7641357108826
chrX	58473610	59357188	3	1	13.04	5	8.04	0.61048537395673	2.7867131780195	0.203045667762975	157.208629821264
chrX	59357188	61728817	0	0	0	0	0	1	0	0	Inf
chrX	61728817	63329956	4	3	17.39	15	2.39	1	1.18811878164502	0.173009392604565	9.3036182080392
chrX	63329956	63479171	4	3	17.39	15	2.39	1	1.18811878164502	0.173009392604565	9.3036182080392
chrX	63479171	73806665	4	3	17.39	15	2.39	1	1.18811878164502	0.173009392604565	9.3036182080392
chrX	73806665	74802627	4	4	17.39	20	-2.61	1	0.845492157965303	0.133878396317281	5.33074463285635
chrX	74802627	74892403	5	4	21.74	20	1.74	1	1.10839748860287	0.198754402048815	6.62367484517234
chrX	74892403	76827661	4	4	17.39	20	-2.61	1	0.845492157965303	0.133878396317281	5.33074463285635
chrX	76827661	77274454	4	4	17.39	20	-2.61	1	0.845492157965303	0.133878396317281	5.33074463285635
chrX	77274454	88434235	4	4	17.39	20	-2.61	1	0.845492157965303	0.133878396317281	5.33074463285635
chrX	88434235	88440126	4	3	17.39	15	2.39	1	1.18811878164502	0.173009392604565	9.3036182080392
chrX	88440126	89857702	4	2	17.39	10	7.39	0.668833718748637	1.86752836592144	0.233752379308155	23.0430753395911
chrX	89857702	92358607	4	3	17.39	15	2.39	1	1.18811878164502	0.173009392604565	9.3036182080392
chrX	92358607	92358914	4	4	17.39	20	-2.61	1	0.845492157965303	0.133878396317281	5.33074463285635
chrX	92358914	95617676	4	4	17.39	20	-2.61	1	0.845492157965303	0.133878396317281	5.33074463285635
chrX	95617676	96580743	4	3	17.39	15	2.39	1	1.18811878164502	0.173009392604565	9.3036182080392
chrX	96580743	96804002	4	4	17.39	20	-2.61	1	0.845492157965303	0.133878396317281	5.33074463285635
chrX	96804002	111708914	4	3	17.39	15	2.39	1	1.18811878164502	0.173009392604565	9.3036182080392
chrX	111708914	111796644	5	3	21.74	15	6.74	0.704138232215373	1.55774465672013	0.256045797027168	11.5988502241725
chrX	111796644	117377812	4	3	17.39	15	2.39	1	1.18811878164502	0.173009392604565	9.3036182080392
chrX	117377812	119867415	4	3	17.39	15	2.39	1	1.18811878164502	0.173009392604565	9.3036182080392
chrX	119867415	119921831	4	3	17.39	15	2.39	1	1.18811878164502	0.173009392604565	9.3036182080392
chrX	119921831	125836449	4	3	17.39	15	2.39	1	1.18811878164502	0.173009392604565	9.3036182080392
chrX	125836449	125988115	4	4	17.39	20	-2.61	1	0.845492157965303	0.133878396317281	5.33074463285635
chrX	125988115	145066906	4	3	17.39	15	2.39	1	1.18811878164502	0.173009392604565	9.3036182080392
chrX	145066906	145132475	4	3	17.39	15	2.39	1	1.18811878164502	0.173009392604565	9.3036182080392
chrX	145132475	152722780	4	3	17.39	15	2.39	1	1.18811878164502	0.173009392604565	9.3036182080392
chrX	152722780	153231181	4	3	17.39	15	2.39	1	1.18811878164502	0.173009392604565	9.3036182080392
chrX	153231181	153346661	4	3	17.39	15	2.39	1	1.18811878164502	0.173009392604565	9.3036182080392
chrX	153346661	154314060	4	3	17.39	15	2.39	1	1.18811878164502	0.173009392604565	9.3036182080392
chrX	154314060	154433901	5	3	21.74	15	6.74	0.704138232215373	1.55774465672013	0.256045797027168	11.5988502241725
chrX	154433901	154505450	4	3	17.39	15	2.39	1	1.18811878164502	0.173009392604565	9.3036182080392
chrX	154505450	154752148	4	3	17.39	15	2.39	1	1.18811878164502	0.173009392604565	9.3036182080392
chrX	154752148	155270560	4	3	17.39	15	2.39	1	1.18811878164502	0.173009392604565	9.3036182080392
chr15	20016316	22563504	2	0	8.7	0	8.7	0.490586932447397	Inf	0.164020185066117	Inf
chr15	22563504	23231816	1	0	4.35	0	4.35	1	Inf	0.0223118206521739	Inf
chr15	23231816	24666497	0	0	0	0	0	1	0	0	Inf
chr15	24666497	24674819	1	0	4.35	0	4.35	1	Inf	0.0223118206521739	Inf
chr15	24674819	24677763	2	0	8.7	0	8.7	0.490586932447397	Inf	0.164020185066117	Inf
chr15	24677763	24731439	3	0	13.04	0	13.04	0.235880398671096	Inf	0.367558670101445	Inf
chr15	24731439	24738354	2	0	8.7	0	8.7	0.490586932447397	Inf	0.164020185066117	Inf
chr15	24738354	24760965	1	0	4.35	0	4.35	1	Inf	0.0223118206521739	Inf
chr15	24760965	34675432	0	0	0	0	0	1	0	0	Inf
chr15	34675432	34694979	1	0	4.35	0	4.35	1	Inf	0.0223118206521739	Inf
chr15	34694979	34805335	2	0	8.7	0	8.7	0.490586932447397	Inf	0.164020185066117	Inf
chr15	34805335	34830666	1	0	4.35	0	4.35	1	Inf	0.0223118206521739	Inf
chr15	34830666	52955470	0	0	0	0	0	1	0	0	Inf
chr15	52955470	53013065	1	0	4.35	0	4.35	1	Inf	0.0223118206521739	Inf
chr15	53013065	76464313	0	0	0	0	0	1	0	0	Inf
chr15	76464313	76809215	1	0	4.35	0	4.35	1	Inf	0.0223118206521739	Inf
chr15	76809215	76809809	2	0	8.7	0	8.7	0.490586932447397	Inf	0.164020185066117	Inf
chr15	76809809	76814655	2	1	8.7	5	3.7	1	1.78563156003681	0.0863932078575143	112.208702451218
chr15	76814655	76833255	3	1	13.04	5	8.04	0.61048537395673	2.7867131780195	0.203045667762975	157.208629821264
chr15	76833255	76836029	4	1	17.39	5	12.39	0.350808956594549	3.88611189709473	0.342237278313382	206.917573717954
chr15	76836029	76898977	5	1	21.74	5	16.74	0.191796575517506	5.10134968472656	0.499861141258843	262.114232602451
chr15	76898977	76902187	4	1	17.39	5	12.39	0.350808956594549	3.88611189709473	0.342237278313382	206.917573717954
chr15	76902187	76902398	4	0	17.39	0	17.39	0.111012073575885	Inf	0.60433867657842	Inf
chr15	76902398	76902665	3	0	13.04	0	13.04	0.235880398671096	Inf	0.367558670101445	Inf
chr15	76902665	76908219	2	0	8.7	0	8.7	0.490586932447397	Inf	0.164020185066117	Inf
chr15	76908219	77686487	1	0	4.35	0	4.35	1	Inf	0.0223118206521739	Inf
chr15	77686487	77801627	1	1	4.35	5	-0.65	1	0.866597002415816	0.0105378438580926	71.2800920562264
chr15	77801627	80689082	1	0	4.35	0	4.35	1	Inf	0.0223118206521739	Inf
chr15	80689082	83198862	0	0	0	0	0	1	0	0	Inf
chr15	83198862	85698627	1	0	4.35	0	4.35	1	Inf	0.0223118206521739	Inf
chr16	6040596	6092201	0	1	0	5	-5	0.465116279069767	0	0	33.9134022411323
chr16	6092201	6146834	0	2	0	10	-10	0.210409745293466	0	0	4.57862720744622
chr16	6146834	6190586	1	2	4.35	10	-5.65	0.589984604164979	0.417538975420899	0.00664429717256669	8.63073247145641
chr16	6190586	6419028	1	1	4.35	5	-0.65	1	0.866597002415816	0.0105378438580926	71.2800920562264
chr16	6419028	6431928	2	1	8.7	5	3.7	1	1.78563156003681	0.0863932078575143	112.208702451218
chr16	6431928	6461650	3	1	13.04	5	8.04	0.61048537395673	2.7867131780195	0.203045667762975	157.208629821264
chr16	6461650	6627442	3	2	13.04	10	3.04	1	1.34071300326427	0.136905270433279	17.7641357108826
chr16	6627442	6710957	2	2	8.7	10	-1.3	1	0.860233320020961	0.0569540053158063	12.9883822183545
chr16	6710957	6732173	2	3	8.7	15	-6.3	0.65043559201245	0.54751555451127	0.0412606217000432	5.36133899492759
chr16	6732173	6831575	2	4	8.7	20	-11.3	0.392861817705834	0.389595122404989	0.0315122057931949	3.11414746411251
chr16	6831575	6957516	2	3	8.7	15	-6.3	0.65043559201245	0.54751555451127	0.0412606217000432	5.36133899492759
chr16	6957516	6978225	1	3	4.35	15	-10.65	0.323474596872215	0.265471217553456	0.00470337951078203	3.64487196742697
chr16	6978225	7024366	1	4	4.35	20	-15.65	0.166827689232681	0.188732562919304	0.00354072929990975	2.14515998081995
chr16	7024366	7114947	1	3	4.35	15	-10.65	0.323474596872215	0.265471217553456	0.00470337951078203	3.64487196742697
chr16	7114947	7161342	1	2	4.35	10	-5.65	0.589984604164979	0.417538975420899	0.00664429717256669	8.63073247145641
chr16	7161342	7176470	1	1	4.35	5	-0.65	1	0.866597002415816	0.0105378438580926	71.2800920562264
chr16	7176470	7242675	1	0	4.35	0	4.35	1	Inf	0.0223118206521739	Inf
chr16	7242675	7418993	0	0	0	0	0	1	0	0	Inf
chr16	7418993	7758793	0	1	0	5	-5	0.465116279069767	0	0	33.9134022411323
chr16	7758793	12483964	0	0	0	0	0	1	0	0	Inf
chr16	12483964	12705982	0	1	0	5	-5	0.465116279069767	0	0	33.9134022411323
chr16	12705982	68125996	0	0	0	0	0	1	0	0	Inf
chr16	68125996	68330581	1	0	4.35	0	4.35	1	Inf	0.0223118206521739	Inf
chr16	68330581	78256944	0	0	0	0	0	1	0	0	Inf
chr16	78256944	78328141	0	1	0	5	-5	0.465116279069767	0	0	33.9134022411323
chr19	20597325	20721342	0	1	0	5	-5	0.465116279069767	0	0	33.9134022411323
chr19	20721342	35835729	0	0	0	0	0	1	0	0	Inf
chr19	35835729	35872403	1	0	4.35	0	4.35	1	Inf	0.0223118206521739	Inf
chr19	35872403	56794910	0	0	0	0	0	1	0	0	Inf
chr19	56794910	57739173	1	0	4.35	0	4.35	1	Inf	0.0223118206521739	Inf
chr22	25840253	25907233	1	0	4.35	0	4.35	1	Inf	0.0223118206521739	Inf
chr22	25907233	33961404	0	0	0	0	0	1	0	0	Inf
chr22	33961404	34239166	0	1	0	5	-5	0.465116279069767	0	0	33.9134022411323
chr22	34239166	34591002	0	0	0	0	0	1	0	0	Inf
chr22	34591002	34852662	1	0	4.35	0	4.35	1	Inf	0.0223118206521739	Inf
chr13	46378387	46640146	1	0	4.35	0	4.35	1	Inf	0.0223118206521739	Inf
chr13	46640146	48197435	0	0	0	0	0	1	0	0	Inf
chr13	48197435	48326657	1	0	4.35	0	4.35	1	Inf	0.0223118206521739	Inf
chr13	48326657	48580245	1	0	4.35	0	4.35	1	Inf	0.0223118206521739	Inf
chr9	17222079	17321296	0	1	0	5	-5	0.465116279069767	0	0	33.9134022411323
chr9	17321296	25256535	0	0	0	0	0	1	0	0	Inf
chr9	25256535	25351554	0	1	0	5	-5	0.465116279069767	0	0	33.9134022411323
chr9	25351554	31366470	0	0	0	0	0	1	0	0	Inf
chr9	31366470	31445701	0	1	0	5	-5	0.465116279069767	0	0	33.9134022411323
chr9	31445701	43251819	0	0	0	0	0	1	0	0	Inf
chr9	43251819	43785628	0	1	0	5	-5	0.465116279069767	0	0	33.9134022411323
chr9	43785628	105763030	0	0	0	0	0	1	0	0	Inf
chr9	105763030	105833872	0	1	0	5	-5	0.465116279069767	0	0	33.9134022411323
