# Supplementary material for: 1p36 deletion is a marker for tumour dissemination in microsatellite stable stage II-III colon cancer
Source: BMC Cancer. 2014 Nov 24;14:872. doi: 10.1186/1471-2407-14-872 (PMC4251789; doi:10.1186/1471-2407-14-872)
Supplement: Supplementary file 1 — Additional file 1: This file includes supplementary figures, genome-wide copy number estimates and statistics. (ZIP 5 MB) [file 12885_2014_5046_MOESM1_ESM.zip › Supplementary Data/MSS statistics Stage II-III (excl chemo)/LOH.Recurrence (SII&SIII excl MSI-H) noCyt.No recurrence (SII&SIII excl MSI-H) noCyt.txt]

Chromosome	Start (hg19)	End (hg19)	Observations in G1	Observations in G2	Frequency G1 (%)	Frequency G2 (%)	Frequency difference	Fisher's Exact test p-value	Odds Ratio	Lower 95% CI	Upper 95% CI
chr1	0	1282669	6	5	26.09	25	1.09	1	1.05744522380795	0.216861803076709	5.36718046511847
chr1	1282669	3728424	6	6	26.09	30	-3.91	1	0.827274122278739	0.175869628287066	3.87581735060944
chr1	3728424	4063538	7	6	30.43	30	0.43	1	1.02034806808899	0.229075203907194	4.65581518302837
chr1	4063538	4585274	7	6	30.43	30	0.43	1	1.02034806808899	0.229075203907194	4.65581518302837
chr1	4585274	5960887	8	6	34.78	30	4.78	1	1.23813581206076	0.28871852384684	5.54861478127389
chr1	5960887	6545000	8	6	34.78	30	4.78	1	1.23813581206076	0.28871852384684	5.54861478127389
chr1	6545000	8160476	8	6	34.78	30	4.78	1	1.23813581206076	0.28871852384684	5.54861478127389
chr1	8160476	8490495	8	6	34.78	30	4.78	1	1.23813581206076	0.28871852384684	5.54861478127389
chr1	8490495	8704800	8	6	34.78	30	4.78	1	1.23813581206076	0.28871852384684	5.54861478127389
chr1	8704800	9355434	8	6	34.78	30	4.78	1	1.23813581206076	0.28871852384684	5.54861478127389
chr1	9355434	10889248	8	5	34.78	25	9.78	0.526265995352779	1.58262211772078	0.355735294003521	7.69362391150879
chr1	10889248	11069331	8	5	34.78	25	9.78	0.526265995352779	1.58262211772078	0.355735294003521	7.69362391150879
chr1	11069331	11131044	8	5	34.78	25	9.78	0.526265995352779	1.58262211772078	0.355735294003521	7.69362391150879
chr1	11131044	11133117	9	5	39.13	25	14.13	0.352818222683555	1.89930618542063	0.43828080963143	9.12766889164287
chr1	11133117	12840752	9	5	39.13	25	14.13	0.352818222683555	1.89930618542063	0.43828080963143	9.12766889164287
chr1	12840752	13489404	9	4	39.13	20	19.13	0.202547758843845	2.51544637109367	0.548007235395629	13.7608385112849
chr1	13489404	16829505	9	5	39.13	25	14.13	0.352818222683555	1.89930618542063	0.43828080963143	9.12766889164287
chr1	16829505	16895445	9	4	39.13	20	19.13	0.202547758843845	2.51544637109367	0.548007235395629	13.7608385112849
chr1	16895445	16969763	9	4	39.13	20	19.13	0.202547758843845	2.51544637109367	0.548007235395629	13.7608385112849
chr1	16969763	17082502	9	5	39.13	25	14.13	0.352818222683555	1.89930618542063	0.43828080963143	9.12766889164287
chr1	17082502	17792373	9	5	39.13	25	14.13	0.352818222683555	1.89930618542063	0.43828080963143	9.12766889164287
chr1	17792373	20503446	10	5	43.48	25	18.48	0.33634204558459	2.26282352576462	0.531655821533624	10.8060068231959
chr1	20503446	23347151	10	5	43.48	25	18.48	0.33634204558459	2.26282352576462	0.531655821533624	10.8060068231959
chr1	23347151	24903069	10	5	43.48	25	18.48	0.33634204558459	2.26282352576462	0.531655821533624	10.8060068231959
chr1	24903069	25530550	9	5	39.13	25	14.13	0.352818222683555	1.89930618542063	0.43828080963143	9.12766889164287
chr1	25530550	25532279	10	5	43.48	25	18.48	0.33634204558459	2.26282352576462	0.531655821533624	10.8060068231959
chr1	25532279	25540843	10	6	43.48	30	13.48	0.528198169639438	1.77052085138359	0.431694509717045	7.79504686446568
chr1	25540843	25552210	10	6	43.48	30	13.48	0.528198169639438	1.77052085138359	0.431694509717045	7.79504686446568
chr1	25552210	25554856	10	7	43.48	35	8.48	0.755583205556296	1.41672878344191	0.353562213973755	5.91456717615402
chr1	25554856	25557631	10	8	43.48	40	3.48	1	1.15001042819649	0.29079124634426	4.63402334751994
chr1	25557631	25654244	10	9	43.48	45	-1.52	1	0.941533916237539	0.239148756806191	3.70936047376392
chr1	25654244	25662109	9	8	39.13	40	-0.869999999999997	1	0.965084432887667	0.239682870499008	3.91168674061098
chr1	25662109	25668249	9	8	39.13	40	-0.869999999999997	1	0.965084432887667	0.239682870499008	3.91168674061098
chr1	25668249	25675619	9	7	39.13	35	4.13	1	1.18896687095492	0.291424391283176	4.99335658688033
chr1	25675619	25678369	9	6	39.13	30	9.13	0.749168647150081	1.48589527839381	0.355807444547259	6.58368086674263
chr1	25678369	26364487	9	5	39.13	25	14.13	0.352818222683555	1.89930618542063	0.43828080963143	9.12766889164287
chr1	26364487	26597115	9	5	39.13	25	14.13	0.352818222683555	1.89930618542063	0.43828080963143	9.12766889164287
chr1	26597115	26805030	9	5	39.13	25	14.13	0.352818222683555	1.89930618542063	0.43828080963143	9.12766889164287
chr1	26805030	27514462	9	6	39.13	30	9.13	0.749168647150081	1.48589527839381	0.355807444547259	6.58368086674263
chr1	27514462	29518176	8	6	34.78	30	4.78	1	1.23813581206076	0.28871852384684	5.54861478127389
chr1	29518176	31216359	8	5	34.78	25	9.78	0.526265995352779	1.58262211772078	0.355735294003521	7.69362391150879
chr1	31216359	31328384	9	5	39.13	25	14.13	0.352818222683555	1.89930618542063	0.43828080963143	9.12766889164287
chr1	31328384	32037644	8	5	34.78	25	9.78	0.526265995352779	1.58262211772078	0.355735294003521	7.69362391150879
chr1	32037644	32071342	7	5	30.43	25	5.43	0.744912459036112	1.30424444877998	0.282346780576134	6.452427815901
chr1	32071342	32895256	7	5	30.43	25	5.43	0.744912459036112	1.30424444877998	0.282346780576134	6.452427815901
chr1	32895256	33678080	8	5	34.78	25	9.78	0.526265995352779	1.58262211772078	0.355735294003521	7.69362391150879
chr1	33678080	34173804	7	5	30.43	25	5.43	0.744912459036112	1.30424444877998	0.282346780576134	6.452427815901
chr1	34173804	34255575	7	5	30.43	25	5.43	0.744912459036112	1.30424444877998	0.282346780576134	6.452427815901
chr1	34255575	34868622	6	5	26.09	25	1.09	1	1.05744522380795	0.216861803076709	5.36718046511847
chr1	34868622	35044317	5	5	21.74	25	-3.26	1	0.836890369403644	0.158379764412864	4.40995357826738
chr1	35044317	35048145	6	5	26.09	25	1.09	1	1.05744522380795	0.216861803076709	5.36718046511847
chr1	35048145	35109386	6	5	26.09	25	1.09	1	1.05744522380795	0.216861803076709	5.36718046511847
chr1	35109386	35116045	5	5	21.74	25	-3.26	1	0.836890369403644	0.158379764412864	4.40995357826738
chr1	35116045	35328335	5	5	21.74	25	-3.26	1	0.836890369403644	0.158379764412864	4.40995357826738
chr1	35328335	35369153	5	5	21.74	25	-3.26	1	0.836890369403644	0.158379764412864	4.40995357826738
chr1	35369153	36529749	6	5	26.09	25	1.09	1	1.05744522380795	0.216861803076709	5.36718046511847
chr1	36529749	36567789	5	5	21.74	25	-3.26	1	0.836890369403644	0.158379764412864	4.40995357826738
chr1	36567789	36789079	4	5	17.39	25	-7.61	0.710900786907594	0.638439751305996	0.106457893614869	3.5574965837102
chr1	36789079	36916203	4	4	17.39	20	-2.61	1	0.845492157965303	0.133878396317281	5.33074463285635
chr1	36916203	39067670	3	4	13.04	20	-6.96	0.686734598816278	0.607237661460393	0.0774292477002266	4.16850956734841
chr1	39067670	39582716	3	3	13.04	15	-1.96	1	0.853232008874007	0.100526362449566	7.23478912351614
chr1	39582716	39787718	3	4	13.04	20	-6.96	0.686734598816278	0.607237661460393	0.0774292477002266	4.16850956734841
chr1	39787718	42404443	3	4	13.04	20	-6.96	0.686734598816278	0.607237661460393	0.0774292477002266	4.16850956734841
chr1	42404443	42551075	4	4	17.39	20	-2.61	1	0.845492157965303	0.133878396317281	5.33074463285635
chr1	42551075	43105494	3	4	13.04	20	-6.96	0.686734598816278	0.607237661460393	0.0774292477002266	4.16850956734841
chr1	43105494	43516289	3	3	13.04	15	-1.96	1	0.853232008874007	0.100526362449566	7.23478912351614
chr1	43516289	43527640	3	4	13.04	20	-6.96	0.686734598816278	0.607237661460393	0.0774292477002266	4.16850956734841
chr1	43527640	43613782	3	4	13.04	20	-6.96	0.686734598816278	0.607237661460393	0.0774292477002266	4.16850956734841
chr1	43613782	45064782	3	3	13.04	15	-1.96	1	0.853232008874007	0.100526362449566	7.23478912351614
chr1	45064782	45894584	3	4	13.04	20	-6.96	0.686734598816278	0.607237661460393	0.0774292477002266	4.16850956734841
chr1	45894584	46111944	4	4	17.39	20	-2.61	1	0.845492157965303	0.133878396317281	5.33074463285635
chr1	46111944	46608589	4	4	17.39	20	-2.61	1	0.845492157965303	0.133878396317281	5.33074463285635
chr1	46608589	47221072	3	4	13.04	20	-6.96	0.686734598816278	0.607237661460393	0.0774292477002266	4.16850956734841
chr1	47221072	47261654	4	4	17.39	20	-2.61	1	0.845492157965303	0.133878396317281	5.33074463285635
chr1	47261654	48047691	4	3	17.39	15	2.39	1	1.18811878164502	0.173009392604565	9.3036182080392
chr1	48047691	48759946	3	3	13.04	15	-1.96	1	0.853232008874007	0.100526362449566	7.23478912351614
chr1	48759946	48788272	3	3	13.04	15	-1.96	1	0.853232008874007	0.100526362449566	7.23478912351614
chr1	48788272	49021323	3	3	13.04	15	-1.96	1	0.853232008874007	0.100526362449566	7.23478912351614
chr1	49021323	49051336	3	3	13.04	15	-1.96	1	0.853232008874007	0.100526362449566	7.23478912351614
chr1	49051336	49124871	4	3	17.39	15	2.39	1	1.18811878164502	0.173009392604565	9.3036182080392
chr1	49124871	49430907	4	3	17.39	15	2.39	1	1.18811878164502	0.173009392604565	9.3036182080392
chr1	49430907	49757876	3	3	13.04	15	-1.96	1	0.853232008874007	0.100526362449566	7.23478912351614
chr1	49757876	49982200	3	3	13.04	15	-1.96	1	0.853232008874007	0.100526362449566	7.23478912351614
chr1	49982200	50151395	3	3	13.04	15	-1.96	1	0.853232008874007	0.100526362449566	7.23478912351614
chr1	50151395	50238748	3	3	13.04	15	-1.96	1	0.853232008874007	0.100526362449566	7.23478912351614
chr1	50238748	50387962	3	4	13.04	20	-6.96	0.686734598816278	0.607237661460393	0.0774292477002266	4.16850956734841
chr1	50387962	50434686	3	3	13.04	15	-1.96	1	0.853232008874007	0.100526362449566	7.23478912351614
chr1	50434686	50709469	3	3	13.04	15	-1.96	1	0.853232008874007	0.100526362449566	7.23478912351614
chr1	50709469	51000765	3	3	13.04	15	-1.96	1	0.853232008874007	0.100526362449566	7.23478912351614
chr1	51000765	51675643	4	3	17.39	15	2.39	1	1.18811878164502	0.173009392604565	9.3036182080392
chr1	51675643	53041459	4	3	17.39	15	2.39	1	1.18811878164502	0.173009392604565	9.3036182080392
chr1	53041459	53120254	4	3	17.39	15	2.39	1	1.18811878164502	0.173009392604565	9.3036182080392
chr1	53120254	53484494	4	3	17.39	15	2.39	1	1.18811878164502	0.173009392604565	9.3036182080392
chr1	53484494	55335478	4	3	17.39	15	2.39	1	1.18811878164502	0.173009392604565	9.3036182080392
chr1	55335478	55453248	4	3	17.39	15	2.39	1	1.18811878164502	0.173009392604565	9.3036182080392
chr1	55453248	55784962	4	3	17.39	15	2.39	1	1.18811878164502	0.173009392604565	9.3036182080392
chr1	55784962	55820181	4	3	17.39	15	2.39	1	1.18811878164502	0.173009392604565	9.3036182080392
chr1	55820181	56033912	4	3	17.39	15	2.39	1	1.18811878164502	0.173009392604565	9.3036182080392
chr1	56033912	56635155	4	4	17.39	20	-2.61	1	0.845492157965303	0.133878396317281	5.33074463285635
chr1	56635155	59910861	4	3	17.39	15	2.39	1	1.18811878164502	0.173009392604565	9.3036182080392
chr1	59910861	62680136	4	3	17.39	15	2.39	1	1.18811878164502	0.173009392604565	9.3036182080392
chr1	62680136	62765525	4	3	17.39	15	2.39	1	1.18811878164502	0.173009392604565	9.3036182080392
chr1	62765525	64085696	4	3	17.39	15	2.39	1	1.18811878164502	0.173009392604565	9.3036182080392
chr1	64085696	64189965	4	4	17.39	20	-2.61	1	0.845492157965303	0.133878396317281	5.33074463285635
chr1	64189965	64554974	4	3	17.39	15	2.39	1	1.18811878164502	0.173009392604565	9.3036182080392
chr1	64554974	64692395	4	3	17.39	15	2.39	1	1.18811878164502	0.173009392604565	9.3036182080392
chr1	64692395	64956148	4	3	17.39	15	2.39	1	1.18811878164502	0.173009392604565	9.3036182080392
chr1	64956148	65103454	5	3	21.74	15	6.74	0.704138232215373	1.55774465672013	0.256045797027168	11.5988502241725
chr1	65103454	65173281	4	3	17.39	15	2.39	1	1.18811878164502	0.173009392604565	9.3036182080392
chr1	65173281	65272687	5	3	21.74	15	6.74	0.704138232215373	1.55774465672013	0.256045797027168	11.5988502241725
chr1	65272687	65420978	5	4	21.74	20	1.74	1	1.10839748860287	0.198754402048815	6.62367484517234
chr1	65420978	65464905	6	4	26.09	20	6.09	0.727906622971853	1.40054755801372	0.271745263966033	8.0778157395204
chr1	65464905	65573138	6	3	26.09	15	11.09	0.467448817987672	1.9685659708195	0.34928450945066	14.1867180820307
chr1	65573138	65696242	6	3	26.09	15	11.09	0.467448817987672	1.9685659708195	0.34928450945066	14.1867180820307
chr1	65696242	65698670	5	3	21.74	15	6.74	0.704138232215373	1.55774465672013	0.256045797027168	11.5988502241725
chr1	65698670	65728404	5	4	21.74	20	1.74	1	1.10839748860287	0.198754402048815	6.62367484517234
chr1	65728404	65828490	5	4	21.74	20	1.74	1	1.10839748860287	0.198754402048815	6.62367484517234
chr1	65828490	65907617	6	4	26.09	20	6.09	0.727906622971853	1.40054755801372	0.271745263966033	8.0778157395204
chr1	65907617	66063207	6	4	26.09	20	6.09	0.727906622971853	1.40054755801372	0.271745263966033	8.0778157395204
chr1	66063207	66369389	6	4	26.09	20	6.09	0.727906622971853	1.40054755801372	0.271745263966033	8.0778157395204
chr1	66369389	66585810	5	4	21.74	20	1.74	1	1.10839748860287	0.198754402048815	6.62367484517234
chr1	66585810	66687749	5	4	21.74	20	1.74	1	1.10839748860287	0.198754402048815	6.62367484517234
chr1	66687749	66796929	5	3	21.74	15	6.74	0.704138232215373	1.55774465672013	0.256045797027168	11.5988502241725
chr1	66796929	66936221	5	4	21.74	20	1.74	1	1.10839748860287	0.198754402048815	6.62367484517234
chr1	66936221	67192740	5	4	21.74	20	1.74	1	1.10839748860287	0.198754402048815	6.62367484517234
chr1	67192740	69102086	5	3	21.74	15	6.74	0.704138232215373	1.55774465672013	0.256045797027168	11.5988502241725
chr1	69102086	70232225	5	3	21.74	15	6.74	0.704138232215373	1.55774465672013	0.256045797027168	11.5988502241725
chr1	70232225	70992124	5	3	21.74	15	6.74	0.704138232215373	1.55774465672013	0.256045797027168	11.5988502241725
chr1	70992124	71049650	5	2	21.74	10	11.74	0.420459007810114	2.44930803446938	0.344176695262891	28.9176948427999
chr1	71049650	71153212	5	3	21.74	15	6.74	0.704138232215373	1.55774465672013	0.256045797027168	11.5988502241725
chr1	71153212	71877275	6	3	26.09	15	11.09	0.467448817987672	1.9685659708195	0.34928450945066	14.1867180820307
chr1	71877275	72273331	6	4	26.09	20	6.09	0.727906622971853	1.40054755801372	0.271745263966033	8.0778157395204
chr1	72273331	72380161	5	4	21.74	20	1.74	1	1.10839748860287	0.198754402048815	6.62367484517234
chr1	72380161	72692965	6	4	26.09	20	6.09	0.727906622971853	1.40054755801372	0.271745263966033	8.0778157395204
chr1	72692965	72765894	6	4	26.09	20	6.09	0.727906622971853	1.40054755801372	0.271745263966033	8.0778157395204
chr1	72765894	72768458	3	2	13.04	10	3.04	1	1.34071300326427	0.136905270433279	17.7641357108826
chr1	72768458	72811532	2	2	8.7	10	-1.3	1	0.860233320020961	0.0569540053158063	12.9883822183545
chr1	72811532	72814597	3	2	13.04	10	3.04	1	1.34071300326427	0.136905270433279	17.7641357108826
chr1	72814597	72816882	5	4	21.74	20	1.74	1	1.10839748860287	0.198754402048815	6.62367484517234
chr1	72816882	73008722	6	4	26.09	20	6.09	0.727906622971853	1.40054755801372	0.271745263966033	8.0778157395204
chr1	73008722	73092629	7	4	30.43	20	10.43	0.501162142115063	1.72750700542834	0.353469679028472	9.71939638654721
chr1	73092629	73646028	6	4	26.09	20	6.09	0.727906622971853	1.40054755801372	0.271745263966033	8.0778157395204
chr1	73646028	73908448	5	4	21.74	20	1.74	1	1.10839748860287	0.198754402048815	6.62367484517234
chr1	73908448	74700351	5	3	21.74	15	6.74	0.704138232215373	1.55774465672013	0.256045797027168	11.5988502241725
chr1	74700351	74991170	5	4	21.74	20	1.74	1	1.10839748860287	0.198754402048815	6.62367484517234
chr1	74991170	77053467	5	3	21.74	15	6.74	0.704138232215373	1.55774465672013	0.256045797027168	11.5988502241725
chr1	77053467	77369226	6	3	26.09	15	11.09	0.467448817987672	1.9685659708195	0.34928450945066	14.1867180820307
chr1	77369226	78665101	6	3	26.09	15	11.09	0.467448817987672	1.9685659708195	0.34928450945066	14.1867180820307
chr1	78665101	78928176	5	3	21.74	15	6.74	0.704138232215373	1.55774465672013	0.256045797027168	11.5988502241725
chr1	78928176	79490331	5	2	21.74	10	11.74	0.420459007810114	2.44930803446938	0.344176695262891	28.9176948427999
chr1	79490331	80339867	5	3	21.74	15	6.74	0.704138232215373	1.55774465672013	0.256045797027168	11.5988502241725
chr1	80339867	81279921	5	2	21.74	10	11.74	0.420459007810114	2.44930803446938	0.344176695262891	28.9176948427999
chr1	81279921	81966612	5	3	21.74	15	6.74	0.704138232215373	1.55774465672013	0.256045797027168	11.5988502241725
chr1	81966612	82020254	5	2	21.74	10	11.74	0.420459007810114	2.44930803446938	0.344176695262891	28.9176948427999
chr1	82020254	82121600	5	3	21.74	15	6.74	0.704138232215373	1.55774465672013	0.256045797027168	11.5988502241725
chr1	82121600	83124282	5	2	21.74	10	11.74	0.420459007810114	2.44930803446938	0.344176695262891	28.9176948427999
chr1	83124282	83190382	5	2	21.74	10	11.74	0.420459007810114	2.44930803446938	0.344176695262891	28.9176948427999
chr1	83190382	84442874	5	2	21.74	10	11.74	0.420459007810114	2.44930803446938	0.344176695262891	28.9176948427999
chr1	84442874	84646945	5	2	21.74	10	11.74	0.420459007810114	2.44930803446938	0.344176695262891	28.9176948427999
chr1	84646945	85695634	5	2	21.74	10	11.74	0.420459007810114	2.44930803446938	0.344176695262891	28.9176948427999
chr1	85695634	89401974	4	2	17.39	10	7.39	0.668833718748637	1.86752836592144	0.233752379308155	23.0430753395911
chr1	89401974	95815659	5	2	21.74	10	11.74	0.420459007810114	2.44930803446938	0.344176695262891	28.9176948427999
chr1	95815659	96273355	5	2	21.74	10	11.74	0.420459007810114	2.44930803446938	0.344176695262891	28.9176948427999
chr1	96273355	96290808	5	3	21.74	15	6.74	0.704138232215373	1.55774465672013	0.256045797027168	11.5988502241725
chr1	96290808	96647807	5	3	21.74	15	6.74	0.704138232215373	1.55774465672013	0.256045797027168	11.5988502241725
chr1	96647807	97099854	5	4	21.74	20	1.74	1	1.10839748860287	0.198754402048815	6.62367484517234
chr1	97099854	97290799	5	3	21.74	15	6.74	0.704138232215373	1.55774465672013	0.256045797027168	11.5988502241725
chr1	97290799	100188378	5	4	21.74	20	1.74	1	1.10839748860287	0.198754402048815	6.62367484517234
chr1	100188378	100251873	5	4	21.74	20	1.74	1	1.10839748860287	0.198754402048815	6.62367484517234
chr1	100251873	101172707	5	4	21.74	20	1.74	1	1.10839748860287	0.198754402048815	6.62367484517234
chr1	101172707	102655932	5	4	21.74	20	1.74	1	1.10839748860287	0.198754402048815	6.62367484517234
chr1	102655932	102707182	5	5	21.74	25	-3.26	1	0.836890369403644	0.158379764412864	4.40995357826738
chr1	102707182	102855854	6	5	26.09	25	1.09	1	1.05744522380795	0.216861803076709	5.36718046511847
chr1	102855854	103576840	6	4	26.09	20	6.09	0.727906622971853	1.40054755801372	0.271745263966033	8.0778157395204
chr1	103576840	106007458	5	4	21.74	20	1.74	1	1.10839748860287	0.198754402048815	6.62367484517234
chr1	106007458	106050750	6	4	26.09	20	6.09	0.727906622971853	1.40054755801372	0.271745263966033	8.0778157395204
chr1	106050750	107092227	5	4	21.74	20	1.74	1	1.10839748860287	0.198754402048815	6.62367484517234
chr1	107092227	108438082	4	4	17.39	20	-2.61	1	0.845492157965303	0.133878396317281	5.33074463285635
chr1	108438082	109074554	4	4	17.39	20	-2.61	1	0.845492157965303	0.133878396317281	5.33074463285635
chr1	109074554	109099379	4	4	17.39	20	-2.61	1	0.845492157965303	0.133878396317281	5.33074463285635
chr1	109099379	109972717	4	4	17.39	20	-2.61	1	0.845492157965303	0.133878396317281	5.33074463285635
chr1	109972717	110146364	4	4	17.39	20	-2.61	1	0.845492157965303	0.133878396317281	5.33074463285635
chr1	110146364	110220332	4	4	17.39	20	-2.61	1	0.845492157965303	0.133878396317281	5.33074463285635
chr1	110220332	110251150	3	4	13.04	20	-6.96	0.686734598816278	0.607237661460393	0.0774292477002266	4.16850956734841
chr1	110251150	110690150	4	4	17.39	20	-2.61	1	0.845492157965303	0.133878396317281	5.33074463285635
chr1	110690150	110823624	4	4	17.39	20	-2.61	1	0.845492157965303	0.133878396317281	5.33074463285635
chr1	110823624	111368243	4	4	17.39	20	-2.61	1	0.845492157965303	0.133878396317281	5.33074463285635
chr1	111368243	111370452	4	5	17.39	25	-7.61	0.710900786907594	0.638439751305996	0.106457893614869	3.5574965837102
chr1	111370452	111390153	4	6	17.39	30	-12.61	0.472819082007965	0.499540369696203	0.0861399353833283	2.57616318308344
chr1	111390153	111393615	4	5	17.39	25	-7.61	0.710900786907594	0.638439751305996	0.106457893614869	3.5574965837102
chr1	111393615	112669058	4	4	17.39	20	-2.61	1	0.845492157965303	0.133878396317281	5.33074463285635
chr1	112669058	112670396	5	4	21.74	20	1.74	1	1.10839748860287	0.198754402048815	6.62367484517234
chr1	112670396	112696026	5	4	21.74	20	1.74	1	1.10839748860287	0.198754402048815	6.62367484517234
chr1	112696026	112706216	7	4	30.43	20	10.43	0.501162142115063	1.72750700542834	0.353469679028472	9.71939638654721
chr1	112706216	112707636	6	4	26.09	20	6.09	0.727906622971853	1.40054755801372	0.271745263966033	8.0778157395204
chr1	112707636	112711113	6	4	26.09	20	6.09	0.727906622971853	1.40054755801372	0.271745263966033	8.0778157395204
chr1	112711113	112711479	6	4	26.09	20	6.09	0.727906622971853	1.40054755801372	0.271745263966033	8.0778157395204
chr1	112711479	112766255	5	4	21.74	20	1.74	1	1.10839748860287	0.198754402048815	6.62367484517234
chr1	112766255	112819259	4	4	17.39	20	-2.61	1	0.845492157965303	0.133878396317281	5.33074463285635
chr1	112819259	114671833	4	4	17.39	20	-2.61	1	0.845492157965303	0.133878396317281	5.33074463285635
chr1	114671833	114819015	5	4	21.74	20	1.74	1	1.10839748860287	0.198754402048815	6.62367484517234
chr1	114819015	114868872	4	4	17.39	20	-2.61	1	0.845492157965303	0.133878396317281	5.33074463285635
chr1	114868872	115529216	5	4	21.74	20	1.74	1	1.10839748860287	0.198754402048815	6.62367484517234
chr1	115529216	116203773	5	4	21.74	20	1.74	1	1.10839748860287	0.198754402048815	6.62367484517234
chr1	116203773	116375366	4	4	17.39	20	-2.61	1	0.845492157965303	0.133878396317281	5.33074463285635
chr1	116375366	117705499	4	4	17.39	20	-2.61	1	0.845492157965303	0.133878396317281	5.33074463285635
chr1	117705499	118298727	3	4	13.04	20	-6.96	0.686734598816278	0.607237661460393	0.0774292477002266	4.16850956734841
chr1	118298727	118948887	2	4	8.7	20	-11.3	0.392861817705834	0.389595122404989	0.0315122057931949	3.11414746411251
chr1	118948887	118967788	2	3	8.7	15	-6.3	0.65043559201245	0.54751555451127	0.0412606217000432	5.36133899492759
chr1	118967788	119108287	2	3	8.7	15	-6.3	0.65043559201245	0.54751555451127	0.0412606217000432	5.36133899492759
chr1	119108287	119403971	2	3	8.7	15	-6.3	0.65043559201245	0.54751555451127	0.0412606217000432	5.36133899492759
chr1	119403971	119540200	2	3	8.7	15	-6.3	0.65043559201245	0.54751555451127	0.0412606217000432	5.36133899492759
chr1	119540200	119841119	2	2	8.7	10	-1.3	1	0.860233320020961	0.0569540053158063	12.9883822183545
chr1	119841119	119906116	2	2	8.7	10	-1.3	1	0.860233320020961	0.0569540053158063	12.9883822183545
chr1	119906116	120181216	2	2	8.7	10	-1.3	1	0.860233320020961	0.0569540053158063	12.9883822183545
chr1	120181216	120259319	2	2	8.7	10	-1.3	1	0.860233320020961	0.0569540053158063	12.9883822183545
chr1	120259319	121482991	2	2	8.7	10	-1.3	1	0.860233320020961	0.0569540053158063	12.9883822183545
chr1	121482991	142702814	0	0	0	0	0	1	0	0	Inf
chr1	142702814	145676238	1	1	4.35	5	-0.65	1	0.866597002415816	0.0105378438580926	71.2800920562264
chr1	145676238	145759345	0	1	0	5	-5	0.465116279069767	0	0	33.9134022411323
chr1	145759345	148916125	1	1	4.35	5	-0.65	1	0.866597002415816	0.0105378438580926	71.2800920562264
chr1	148916125	149030666	1	1	4.35	5	-0.65	1	0.866597002415816	0.0105378438580926	71.2800920562264
chr1	149030666	149196437	3	1	13.04	5	8.04	0.61048537395673	2.7867131780195	0.203045667762975	157.208629821264
chr1	149196437	149258054	2	1	8.7	5	3.7	1	1.78563156003681	0.0863932078575143	112.208702451218
chr1	149258054	149324712	2	1	8.7	5	3.7	1	1.78563156003681	0.0863932078575143	112.208702451218
chr1	149324712	149387276	1	1	4.35	5	-0.65	1	0.866597002415816	0.0105378438580926	71.2800920562264
chr1	149387276	150237853	0	1	0	5	-5	0.465116279069767	0	0	33.9134022411323
chr1	150237853	152538160	0	2	0	10	-10	0.210409745293466	0	0	4.57862720744622
chr1	152538160	152545074	0	3	0	15	-15	0.0923750101288388	0	0	2.02825357821856
chr1	152545074	152547919	0	4	0	20	-20	0.0392593793047565	0	0	1.2240566584117
chr1	152547919	152547986	3	5	13.04	25	-11.96	0.439603004549119	0.458527951938255	0.0613748340888232	2.79167278671655
chr1	152547986	152548103	4	6	17.39	30	-12.61	0.472819082007965	0.499540369696203	0.0861399353833283	2.57616318308344
chr1	152548103	152551554	6	9	26.09	45	-18.91	0.219287414254627	0.440151519383877	0.0975963279690485	1.8458027124651
chr1	152551554	152552058	7	9	30.43	45	-14.57	0.360977267739492	0.542704541901357	0.12709186768333	2.21483375768487
chr1	152552058	152552470	8	10	34.78	50	-15.22	0.365200017787471	0.54132924386673	0.131299133848374	2.14111323848433
chr1	152552470	152552923	8	11	34.78	55	-20.22	0.227615582224251	0.445127348874888	0.106834327221724	1.75247922414561
chr1	152552923	152555617	8	12	34.78	60	-25.22	0.131000082011132	0.364641686780743	0.0858478116728514	1.44042113043862
chr1	152555617	152586558	8	13	34.78	65	-30.22	0.0689935471511017	0.296212460646089	0.0676051012564157	1.1842850103413
chr1	152586558	152586585	5	12	21.74	60	-38.26	0.014311607967381	0.193494967051971	0.0387446066301333	0.831392982617457
chr1	152586585	152588544	5	11	21.74	55	-33.26	0.0316166032620378	0.235976809296855	0.0479121901177031	1.01121381031223
chr1	152588544	152590536	4	8	17.39	40	-22.61	0.172180194443382	0.324711743650998	0.0580093231519598	1.53790231203246
chr1	152590536	152591118	4	7	17.39	35	-17.61	0.294662704191916	0.399832523488232	0.0704654635607783	1.95939080504489
chr1	152591118	152591326	3	7	13.04	35	-21.96	0.14804597220933	0.287244872122071	0.0404788086565152	1.54395882031445
chr1	152591326	152591500	2	6	8.7	30	-21.3	0.117983859333831	0.23017817393345	0.019991174196491	1.52736468005405
chr1	152591500	152592467	2	5	8.7	25	-16.3	0.222057587060423	0.294158844745719	0.024829893402484	2.09672759866973
chr1	152592467	152609961	2	4	8.7	20	-11.3	0.392861817705834	0.389595122404989	0.0315122057931949	3.11414746411251
chr1	152609961	152698441	2	3	8.7	15	-6.3	0.65043559201245	0.54751555451127	0.0412606217000432	5.36133899492759
chr1	152698441	152752940	2	4	8.7	20	-11.3	0.392861817705834	0.389595122404989	0.0315122057931949	3.11414746411251
chr1	152752940	152756480	2	4	8.7	20	-11.3	0.392861817705834	0.389595122404989	0.0315122057931949	3.11414746411251
chr1	152756480	152757248	2	5	8.7	25	-16.3	0.222057587060423	0.294158844745719	0.024829893402484	2.09672759866973
chr1	152757248	152771309	2	5	8.7	25	-16.3	0.222057587060423	0.294158844745719	0.024829893402484	2.09672759866973
chr1	152771309	152778567	2	6	8.7	30	-21.3	0.117983859333831	0.23017817393345	0.019991174196491	1.52736468005405
chr1	152778567	152779500	2	5	8.7	25	-16.3	0.222057587060423	0.294158844745719	0.024829893402484	2.09672759866973
chr1	152779500	152782123	0	4	0	20	-20	0.0392593793047565	0	0	1.2240566584117
chr1	152782123	152854283	0	3	0	15	-15	0.0923750101288388	0	0	2.02825357821856
chr1	152854283	153181194	0	2	0	10	-10	0.210409745293466	0	0	4.57862720744622
chr1	153181194	153324858	0	1	0	5	-5	0.465116279069767	0	0	33.9134022411323
chr1	153324858	155199517	0	2	0	10	-10	0.210409745293466	0	0	4.57862720744622
chr1	155199517	156114254	1	2	4.35	10	-5.65	0.589984604164979	0.417538975420899	0.00664429717256669	8.63073247145641
chr1	156114254	157250191	0	2	0	10	-10	0.210409745293466	0	0	4.57862720744622
chr1	157250191	160832603	0	1	0	5	-5	0.465116279069767	0	0	33.9134022411323
chr1	160832603	160991098	0	2	0	10	-10	0.210409745293466	0	0	4.57862720744622
chr1	160991098	161594026	0	1	0	5	-5	0.465116279069767	0	0	33.9134022411323
chr1	161594026	161638528	0	0	0	0	0	1	0	0	Inf
chr1	161638528	164066291	0	1	0	5	-5	0.465116279069767	0	0	33.9134022411323
chr1	164066291	164401946	0	2	0	10	-10	0.210409745293466	0	0	4.57862720744622
chr1	164401946	165079255	0	1	0	5	-5	0.465116279069767	0	0	33.9134022411323
chr1	165079255	165170740	0	2	0	10	-10	0.210409745293466	0	0	4.57862720744622
chr1	165170740	165223460	0	1	0	5	-5	0.465116279069767	0	0	33.9134022411323
chr1	165223460	165601465	0	2	0	10	-10	0.210409745293466	0	0	4.57862720744622
chr1	165601465	166041070	0	1	0	5	-5	0.465116279069767	0	0	33.9134022411323
chr1	166041070	166364753	0	2	0	10	-10	0.210409745293466	0	0	4.57862720744622
chr1	166364753	168423458	0	1	0	5	-5	0.465116279069767	0	0	33.9134022411323
chr1	168423458	168896179	1	1	4.35	5	-0.65	1	0.866597002415816	0.0105378438580926	71.2800920562264
chr1	168896179	171218028	0	1	0	5	-5	0.465116279069767	0	0	33.9134022411323
chr1	171218028	171569626	1	1	4.35	5	-0.65	1	0.866597002415816	0.0105378438580926	71.2800920562264
chr1	171569626	171811512	2	1	8.7	5	3.7	1	1.78563156003681	0.0863932078575143	112.208702451218
chr1	171811512	172939266	0	1	0	5	-5	0.465116279069767	0	0	33.9134022411323
chr1	172939266	173542963	1	1	4.35	5	-0.65	1	0.866597002415816	0.0105378438580926	71.2800920562264
chr1	173542963	173788610	2	1	8.7	5	3.7	1	1.78563156003681	0.0863932078575143	112.208702451218
chr1	173788610	174796481	3	1	13.04	5	8.04	0.61048537395673	2.7867131780195	0.203045667762975	157.208629821264
chr1	174796481	175090351	2	1	8.7	5	3.7	1	1.78563156003681	0.0863932078575143	112.208702451218
chr1	175090351	175386793	1	1	4.35	5	-0.65	1	0.866597002415816	0.0105378438580926	71.2800920562264
chr1	175386793	176780020	0	1	0	5	-5	0.465116279069767	0	0	33.9134022411323
chr1	176780020	177017426	1	1	4.35	5	-0.65	1	0.866597002415816	0.0105378438580926	71.2800920562264
chr1	177017426	177073212	1	1	4.35	5	-0.65	1	0.866597002415816	0.0105378438580926	71.2800920562264
chr1	177073212	177117753	1	2	4.35	10	-5.65	0.589984604164979	0.417538975420899	0.00664429717256669	8.63073247145641
chr1	177117753	177234213	1	2	4.35	10	-5.65	0.589984604164979	0.417538975420899	0.00664429717256669	8.63073247145641
chr1	177234213	177737520	1	2	4.35	10	-5.65	0.589984604164979	0.417538975420899	0.00664429717256669	8.63073247145641
chr1	177737520	177986778	1	1	4.35	5	-0.65	1	0.866597002415816	0.0105378438580926	71.2800920562264
chr1	177986778	179911963	0	1	0	5	-5	0.465116279069767	0	0	33.9134022411323
chr1	179911963	180552710	1	1	4.35	5	-0.65	1	0.866597002415816	0.0105378438580926	71.2800920562264
chr1	180552710	180648467	2	1	8.7	5	3.7	1	1.78563156003681	0.0863932078575143	112.208702451218
chr1	180648467	180919170	1	1	4.35	5	-0.65	1	0.866597002415816	0.0105378438580926	71.2800920562264
chr1	180919170	180983403	0	1	0	5	-5	0.465116279069767	0	0	33.9134022411323
chr1	180983403	181312574	1	1	4.35	5	-0.65	1	0.866597002415816	0.0105378438580926	71.2800920562264
chr1	181312574	182575975	0	1	0	5	-5	0.465116279069767	0	0	33.9134022411323
chr1	182575975	182601699	1	1	4.35	5	-0.65	1	0.866597002415816	0.0105378438580926	71.2800920562264
chr1	182601699	182652878	1	2	4.35	10	-5.65	0.589984604164979	0.417538975420899	0.00664429717256669	8.63073247145641
chr1	182652878	182731091	1	1	4.35	5	-0.65	1	0.866597002415816	0.0105378438580926	71.2800920562264
chr1	182731091	182763359	1	2	4.35	10	-5.65	0.589984604164979	0.417538975420899	0.00664429717256669	8.63073247145641
chr1	182763359	183108622	1	3	4.35	15	-10.65	0.323474596872215	0.265471217553456	0.00470337951078203	3.64487196742697
chr1	183108622	183260872	2	3	8.7	15	-6.3	0.65043559201245	0.54751555451127	0.0412606217000432	5.36133899492759
chr1	183260872	183405785	2	2	8.7	10	-1.3	1	0.860233320020961	0.0569540053158063	12.9883822183545
chr1	183405785	183556085	1	2	4.35	10	-5.65	0.589984604164979	0.417538975420899	0.00664429717256669	8.63073247145641
chr1	183556085	183791068	0	2	0	10	-10	0.210409745293466	0	0	4.57862720744622
chr1	183791068	184953097	0	1	0	5	-5	0.465116279069767	0	0	33.9134022411323
chr1	184953097	185381599	0	2	0	10	-10	0.210409745293466	0	0	4.57862720744622
chr1	185381599	185476294	0	1	0	5	-5	0.465116279069767	0	0	33.9134022411323
chr1	185476294	185505073	0	2	0	10	-10	0.210409745293466	0	0	4.57862720744622
chr1	185505073	185520296	1	2	4.35	10	-5.65	0.589984604164979	0.417538975420899	0.00664429717256669	8.63073247145641
chr1	185520296	185813091	2	2	8.7	10	-1.3	1	0.860233320020961	0.0569540053158063	12.9883822183545
chr1	185813091	185966373	3	2	13.04	10	3.04	1	1.34071300326427	0.136905270433279	17.7641357108826
chr1	185966373	186034614	2	2	8.7	10	-1.3	1	0.860233320020961	0.0569540053158063	12.9883822183545
chr1	186034614	186088308	1	2	4.35	10	-5.65	0.589984604164979	0.417538975420899	0.00664429717256669	8.63073247145641
chr1	186088308	186156285	1	3	4.35	15	-10.65	0.323474596872215	0.265471217553456	0.00470337951078203	3.64487196742697
chr1	186156285	186188333	1	2	4.35	10	-5.65	0.589984604164979	0.417538975420899	0.00664429717256669	8.63073247145641
chr1	186188333	186855067	1	1	4.35	5	-0.65	1	0.866597002415816	0.0105378438580926	71.2800920562264
chr1	186855067	186924211	0	1	0	5	-5	0.465116279069767	0	0	33.9134022411323
chr1	186924211	187054095	0	2	0	10	-10	0.210409745293466	0	0	4.57862720744622
chr1	187054095	187229694	0	1	0	5	-5	0.465116279069767	0	0	33.9134022411323
chr1	187229694	187605693	0	2	0	10	-10	0.210409745293466	0	0	4.57862720744622
chr1	187605693	187676256	0	1	0	5	-5	0.465116279069767	0	0	33.9134022411323
chr1	187676256	187733043	0	1	0	5	-5	0.465116279069767	0	0	33.9134022411323
chr1	187733043	187840680	0	1	0	5	-5	0.465116279069767	0	0	33.9134022411323
chr1	187840680	188248433	2	1	8.7	5	3.7	1	1.78563156003681	0.0863932078575143	112.208702451218
chr1	188248433	188519356	2	2	8.7	10	-1.3	1	0.860233320020961	0.0569540053158063	12.9883822183545
chr1	188519356	188617395	3	2	13.04	10	3.04	1	1.34071300326427	0.136905270433279	17.7641357108826
chr1	188617395	188631978	2	2	8.7	10	-1.3	1	0.860233320020961	0.0569540053158063	12.9883822183545
chr1	188631978	188667783	1	2	4.35	10	-5.65	0.589984604164979	0.417538975420899	0.00664429717256669	8.63073247145641
chr1	188667783	188724401	2	2	8.7	10	-1.3	1	0.860233320020961	0.0569540053158063	12.9883822183545
chr1	188724401	188751488	3	2	13.04	10	3.04	1	1.34071300326427	0.136905270433279	17.7641357108826
chr1	188751488	188786176	3	3	13.04	15	-1.96	1	0.853232008874007	0.100526362449566	7.23478912351614
chr1	188786176	189527893	4	3	17.39	15	2.39	1	1.18811878164502	0.173009392604565	9.3036182080392
chr1	189527893	189738771	3	3	13.04	15	-1.96	1	0.853232008874007	0.100526362449566	7.23478912351614
chr1	189738771	189752294	4	3	17.39	15	2.39	1	1.18811878164502	0.173009392604565	9.3036182080392
chr1	189752294	189780521	3	3	13.04	15	-1.96	1	0.853232008874007	0.100526362449566	7.23478912351614
chr1	189780521	189809386	3	2	13.04	10	3.04	1	1.34071300326427	0.136905270433279	17.7641357108826
chr1	189809386	189907429	3	1	13.04	5	8.04	0.61048537395673	2.7867131780195	0.203045667762975	157.208629821264
chr1	189907429	189926555	2	1	8.7	5	3.7	1	1.78563156003681	0.0863932078575143	112.208702451218
chr1	189926555	189938038	2	2	8.7	10	-1.3	1	0.860233320020961	0.0569540053158063	12.9883822183545
chr1	189938038	189943023	3	2	13.04	10	3.04	1	1.34071300326427	0.136905270433279	17.7641357108826
chr1	189943023	189963444	3	4	13.04	20	-6.96	0.686734598816278	0.607237661460393	0.0774292477002266	4.16850956734841
chr1	189963444	189984753	2	4	8.7	20	-11.3	0.392861817705834	0.389595122404989	0.0315122057931949	3.11414746411251
chr1	189984753	189995205	3	4	13.04	20	-6.96	0.686734598816278	0.607237661460393	0.0774292477002266	4.16850956734841
chr1	189995205	190088034	4	4	17.39	20	-2.61	1	0.845492157965303	0.133878396317281	5.33074463285635
chr1	190088034	190120364	3	4	13.04	20	-6.96	0.686734598816278	0.607237661460393	0.0774292477002266	4.16850956734841
chr1	190120364	190322346	2	4	8.7	20	-11.3	0.392861817705834	0.389595122404989	0.0315122057931949	3.11414746411251
chr1	190322346	190386924	2	3	8.7	15	-6.3	0.65043559201245	0.54751555451127	0.0412606217000432	5.36133899492759
chr1	190386924	190559957	1	3	4.35	15	-10.65	0.323474596872215	0.265471217553456	0.00470337951078203	3.64487196742697
chr1	190559957	190582145	0	3	0	15	-15	0.0923750101288388	0	0	2.02825357821856
chr1	190582145	190817967	0	4	0	20	-20	0.0392593793047565	0	0	1.2240566584117
chr1	190817967	191161784	0	3	0	15	-15	0.0923750101288388	0	0	2.02825357821856
chr1	191161784	191652369	0	2	0	10	-10	0.210409745293466	0	0	4.57862720744622
chr1	191652369	192557246	0	3	0	15	-15	0.0923750101288388	0	0	2.02825357821856
chr1	192557246	193441591	0	2	0	10	-10	0.210409745293466	0	0	4.57862720744622
chr1	193441591	193831152	0	3	0	15	-15	0.0923750101288388	0	0	2.02825357821856
chr1	193831152	194278729	0	3	0	15	-15	0.0923750101288388	0	0	2.02825357821856
chr1	194278729	194364318	0	4	0	20	-20	0.0392593793047565	0	0	1.2240566584117
chr1	194364318	194423701	0	3	0	15	-15	0.0923750101288388	0	0	2.02825357821856
chr1	194423701	195156195	0	3	0	15	-15	0.0923750101288388	0	0	2.02825357821856
chr1	195156195	195949293	0	2	0	10	-10	0.210409745293466	0	0	4.57862720744622
chr1	195949293	196170923	0	2	0	10	-10	0.210409745293466	0	0	4.57862720744622
chr1	196170923	196726535	0	3	0	15	-15	0.0923750101288388	0	0	2.02825357821856
chr1	196726535	196807290	0	4	0	20	-20	0.0392593793047565	0	0	1.2240566584117
chr1	196807290	197150631	0	3	0	15	-15	0.0923750101288388	0	0	2.02825357821856
chr1	197150631	197311165	0	2	0	10	-10	0.210409745293466	0	0	4.57862720744622
chr1	197311165	197834480	0	3	0	15	-15	0.0923750101288388	0	0	2.02825357821856
chr1	197834480	198264890	0	2	0	10	-10	0.210409745293466	0	0	4.57862720744622
chr1	198264890	198791602	1	2	4.35	10	-5.65	0.589984604164979	0.417538975420899	0.00664429717256669	8.63073247145641
chr1	198791602	199104264	1	2	4.35	10	-5.65	0.589984604164979	0.417538975420899	0.00664429717256669	8.63073247145641
chr1	199104264	200597513	0	2	0	10	-10	0.210409745293466	0	0	4.57862720744622
chr1	200597513	201393536	0	2	0	10	-10	0.210409745293466	0	0	4.57862720744622
chr1	201393536	201726433	1	2	4.35	10	-5.65	0.589984604164979	0.417538975420899	0.00664429717256669	8.63073247145641
chr1	201726433	201846901	2	2	8.7	10	-1.3	1	0.860233320020961	0.0569540053158063	12.9883822183545
chr1	201846901	202475051	3	2	13.04	10	3.04	1	1.34071300326427	0.136905270433279	17.7641357108826
chr1	202475051	202792181	2	2	8.7	10	-1.3	1	0.860233320020961	0.0569540053158063	12.9883822183545
chr1	202792181	202978108	1	2	4.35	10	-5.65	0.589984604164979	0.417538975420899	0.00664429717256669	8.63073247145641
chr1	202978108	203327782	0	2	0	10	-10	0.210409745293466	0	0	4.57862720744622
chr1	203327782	204164605	1	2	4.35	10	-5.65	0.589984604164979	0.417538975420899	0.00664429717256669	8.63073247145641
chr1	204164605	204244309	0	2	0	10	-10	0.210409745293466	0	0	4.57862720744622
chr1	204244309	204257909	0	3	0	15	-15	0.0923750101288388	0	0	2.02825357821856
chr1	204257909	204714392	1	3	4.35	15	-10.65	0.323474596872215	0.265471217553456	0.00470337951078203	3.64487196742697
chr1	204714392	204888000	1	2	4.35	10	-5.65	0.589984604164979	0.417538975420899	0.00664429717256669	8.63073247145641
chr1	204888000	205305361	0	2	0	10	-10	0.210409745293466	0	0	4.57862720744622
chr1	205305361	206772946	1	2	4.35	10	-5.65	0.589984604164979	0.417538975420899	0.00664429717256669	8.63073247145641
chr1	206772946	207303079	2	2	8.7	10	-1.3	1	0.860233320020961	0.0569540053158063	12.9883822183545
chr1	207303079	207408095	3	2	13.04	10	3.04	1	1.34071300326427	0.136905270433279	17.7641357108826
chr1	207408095	207558131	3	2	13.04	10	3.04	1	1.34071300326427	0.136905270433279	17.7641357108826
chr1	207558131	208142508	2	2	8.7	10	-1.3	1	0.860233320020961	0.0569540053158063	12.9883822183545
chr1	208142508	210699059	2	2	8.7	10	-1.3	1	0.860233320020961	0.0569540053158063	12.9883822183545
chr1	210699059	210836963	2	3	8.7	15	-6.3	0.65043559201245	0.54751555451127	0.0412606217000432	5.36133899492759
chr1	210836963	210917864	2	3	8.7	15	-6.3	0.65043559201245	0.54751555451127	0.0412606217000432	5.36133899492759
chr1	210917864	210964591	2	3	8.7	15	-6.3	0.65043559201245	0.54751555451127	0.0412606217000432	5.36133899492759
chr1	210964591	211247648	2	2	8.7	10	-1.3	1	0.860233320020961	0.0569540053158063	12.9883822183545
chr1	211247648	211546689	2	2	8.7	10	-1.3	1	0.860233320020961	0.0569540053158063	12.9883822183545
chr1	211546689	211877185	2	2	8.7	10	-1.3	1	0.860233320020961	0.0569540053158063	12.9883822183545
chr1	211877185	212637070	3	2	13.04	10	3.04	1	1.34071300326427	0.136905270433279	17.7641357108826
chr1	212637070	212728685	3	2	13.04	10	3.04	1	1.34071300326427	0.136905270433279	17.7641357108826
chr1	212728685	213307411	3	2	13.04	10	3.04	1	1.34071300326427	0.136905270433279	17.7641357108826
chr1	213307411	213534315	3	2	13.04	10	3.04	1	1.34071300326427	0.136905270433279	17.7641357108826
chr1	213534315	213657870	3	2	13.04	10	3.04	1	1.34071300326427	0.136905270433279	17.7641357108826
chr1	213657870	213715335	3	2	13.04	10	3.04	1	1.34071300326427	0.136905270433279	17.7641357108826
chr1	213715335	213812925	3	2	13.04	10	3.04	1	1.34071300326427	0.136905270433279	17.7641357108826
chr1	213812925	214937438	3	2	13.04	10	3.04	1	1.34071300326427	0.136905270433279	17.7641357108826
chr1	214937438	215004599	3	2	13.04	10	3.04	1	1.34071300326427	0.136905270433279	17.7641357108826
chr1	215004599	215012423	4	2	17.39	10	7.39	0.668833718748637	1.86752836592144	0.233752379308155	23.0430753395911
chr1	215012423	215046296	5	2	21.74	10	11.74	0.420459007810114	2.44930803446938	0.344176695262891	28.9176948427999
chr1	215046296	215072689	7	2	30.43	10	20.43	0.141652800756601	3.81926678362218	0.606332296915641	42.8801140062998
chr1	215072689	215163117	7	2	30.43	10	20.43	0.141652800756601	3.81926678362218	0.606332296915641	42.8801140062998
chr1	215163117	215224396	7	2	30.43	10	20.43	0.141652800756601	3.81926678362218	0.606332296915641	42.8801140062998
chr1	215224396	215471564	7	2	30.43	10	20.43	0.141652800756601	3.81926678362218	0.606332296915641	42.8801140062998
chr1	215471564	215711699	8	2	34.78	10	24.78	0.0764424519387651	4.63440007610641	0.761234133005329	51.3133952712392
chr1	215711699	215831218	7	2	30.43	10	20.43	0.141652800756601	3.81926678362218	0.606332296915641	42.8801140062998
chr1	215831218	215836330	6	2	26.09	10	16.09	0.250251473166958	3.09588469819547	0.467947548626742	35.4758565428157
chr1	215836330	215935097	5	2	21.74	10	11.74	0.420459007810114	2.44930803446938	0.344176695262891	28.9176948427999
chr1	215935097	216055962	4	2	17.39	10	7.39	0.668833718748637	1.86752836592144	0.233752379308155	23.0430753395911
chr1	216055962	216117509	4	3	17.39	15	2.39	1	1.18811878164502	0.173009392604565	9.3036182080392
chr1	216117509	216416987	4	3	17.39	15	2.39	1	1.18811878164502	0.173009392604565	9.3036182080392
chr1	216416987	216730826	5	3	21.74	15	6.74	0.704138232215373	1.55774465672013	0.256045797027168	11.5988502241725
chr1	216730826	216749949	5	2	21.74	10	11.74	0.420459007810114	2.44930803446938	0.344176695262891	28.9176948427999
chr1	216749949	216848538	4	2	17.39	10	7.39	0.668833718748637	1.86752836592144	0.233752379308155	23.0430753395911
chr1	216848538	217099710	4	2	17.39	10	7.39	0.668833718748637	1.86752836592144	0.233752379308155	23.0430753395911
chr1	217099710	217310420	4	2	17.39	10	7.39	0.668833718748637	1.86752836592144	0.233752379308155	23.0430753395911
chr1	217310420	218200904	3	2	13.04	10	3.04	1	1.34071300326427	0.136905270433279	17.7641357108826
chr1	218200904	218233321	4	2	17.39	10	7.39	0.668833718748637	1.86752836592144	0.233752379308155	23.0430753395911
chr1	218233321	218952529	4	2	17.39	10	7.39	0.668833718748637	1.86752836592144	0.233752379308155	23.0430753395911
chr1	218952529	220804823	3	2	13.04	10	3.04	1	1.34071300326427	0.136905270433279	17.7641357108826
chr1	220804823	221204782	4	2	17.39	10	7.39	0.668833718748637	1.86752836592144	0.233752379308155	23.0430753395911
chr1	221204782	221305585	4	2	17.39	10	7.39	0.668833718748637	1.86752836592144	0.233752379308155	23.0430753395911
chr1	221305585	221493660	4	2	17.39	10	7.39	0.668833718748637	1.86752836592144	0.233752379308155	23.0430753395911
chr1	221493660	222306999	3	2	13.04	10	3.04	1	1.34071300326427	0.136905270433279	17.7641357108826
chr1	222306999	222484577	3	2	13.04	10	3.04	1	1.34071300326427	0.136905270433279	17.7641357108826
chr1	222484577	222560572	3	2	13.04	10	3.04	1	1.34071300326427	0.136905270433279	17.7641357108826
chr1	222560572	222804620	3	2	13.04	10	3.04	1	1.34071300326427	0.136905270433279	17.7641357108826
chr1	222804620	222975548	4	2	17.39	10	7.39	0.668833718748637	1.86752836592144	0.233752379308155	23.0430753395911
chr1	222975548	224442091	4	2	17.39	10	7.39	0.668833718748637	1.86752836592144	0.233752379308155	23.0430753395911
chr1	224442091	225612523	5	2	21.74	10	11.74	0.420459007810114	2.44930803446938	0.344176695262891	28.9176948427999
chr1	225612523	225978794	6	2	26.09	10	16.09	0.250251473166958	3.09588469819547	0.467947548626742	35.4758565428157
chr1	225978794	226235354	5	2	21.74	10	11.74	0.420459007810114	2.44930803446938	0.344176695262891	28.9176948427999
chr1	226235354	228591907	4	2	17.39	10	7.39	0.668833718748637	1.86752836592144	0.233752379308155	23.0430753395911
chr1	228591907	231454451	5	2	21.74	10	11.74	0.420459007810114	2.44930803446938	0.344176695262891	28.9176948427999
chr1	231454451	231581835	5	2	21.74	10	11.74	0.420459007810114	2.44930803446938	0.344176695262891	28.9176948427999
chr1	231581835	231875541	5	2	21.74	10	11.74	0.420459007810114	2.44930803446938	0.344176695262891	28.9176948427999
chr1	231875541	233577898	5	2	21.74	10	11.74	0.420459007810114	2.44930803446938	0.344176695262891	28.9176948427999
chr1	233577898	233645727	6	2	26.09	10	16.09	0.250251473166958	3.09588469819547	0.467947548626742	35.4758565428157
chr1	233645727	233684270	6	2	26.09	10	16.09	0.250251473166958	3.09588469819547	0.467947548626742	35.4758565428157
chr1	233684270	234989716	5	2	21.74	10	11.74	0.420459007810114	2.44930803446938	0.344176695262891	28.9176948427999
chr1	234989716	235130645	5	3	21.74	15	6.74	0.704138232215373	1.55774465672013	0.256045797027168	11.5988502241725
chr1	235130645	235619123	5	3	21.74	15	6.74	0.704138232215373	1.55774465672013	0.256045797027168	11.5988502241725
chr1	235619123	235622485	5	3	21.74	15	6.74	0.704138232215373	1.55774465672013	0.256045797027168	11.5988502241725
chr1	235622485	235762772	5	3	21.74	15	6.74	0.704138232215373	1.55774465672013	0.256045797027168	11.5988502241725
chr1	235762772	235776700	5	3	21.74	15	6.74	0.704138232215373	1.55774465672013	0.256045797027168	11.5988502241725
chr1	235776700	236296233	5	3	21.74	15	6.74	0.704138232215373	1.55774465672013	0.256045797027168	11.5988502241725
chr1	236296233	236490359	4	3	17.39	15	2.39	1	1.18811878164502	0.173009392604565	9.3036182080392
chr1	236490359	236594905	4	3	17.39	15	2.39	1	1.18811878164502	0.173009392604565	9.3036182080392
chr1	236594905	237418566	4	3	17.39	15	2.39	1	1.18811878164502	0.173009392604565	9.3036182080392
chr1	237418566	239328459	4	3	17.39	15	2.39	1	1.18811878164502	0.173009392604565	9.3036182080392
chr1	239328459	239927004	4	4	17.39	20	-2.61	1	0.845492157965303	0.133878396317281	5.33074463285635
chr1	239927004	240069353	4	3	17.39	15	2.39	1	1.18811878164502	0.173009392604565	9.3036182080392
chr1	240069353	242010600	4	3	17.39	15	2.39	1	1.18811878164502	0.173009392604565	9.3036182080392
chr1	242010600	242457771	5	3	21.74	15	6.74	0.704138232215373	1.55774465672013	0.256045797027168	11.5988502241725
chr1	242457771	243274690	4	3	17.39	15	2.39	1	1.18811878164502	0.173009392604565	9.3036182080392
chr1	243274690	243662380	4	3	17.39	15	2.39	1	1.18811878164502	0.173009392604565	9.3036182080392
chr1	243662380	243781179	4	3	17.39	15	2.39	1	1.18811878164502	0.173009392604565	9.3036182080392
chr1	243781179	248078895	4	3	17.39	15	2.39	1	1.18811878164502	0.173009392604565	9.3036182080392
chr1	248078895	248347321	5	3	21.74	15	6.74	0.704138232215373	1.55774465672013	0.256045797027168	11.5988502241725
chr1	248347321	248492710	5	3	21.74	15	6.74	0.704138232215373	1.55774465672013	0.256045797027168	11.5988502241725
chr1	248492710	248703504	5	3	21.74	15	6.74	0.704138232215373	1.55774465672013	0.256045797027168	11.5988502241725
chr1	248703504	248709643	5	3	21.74	15	6.74	0.704138232215373	1.55774465672013	0.256045797027168	11.5988502241725
chr1	248709643	248713930	5	4	21.74	20	1.74	1	1.10839748860287	0.198754402048815	6.62367484517234
chr1	248713930	248812363	6	4	26.09	20	6.09	0.727906622971853	1.40054755801372	0.271745263966033	8.0778157395204
chr1	248812363	248815731	6	4	26.09	20	6.09	0.727906622971853	1.40054755801372	0.271745263966033	8.0778157395204
chr1	248815731	248820741	6	3	26.09	15	11.09	0.467448817987672	1.9685659708195	0.34928450945066	14.1867180820307
chr1	248820741	249250621	5	3	21.74	15	6.74	0.704138232215373	1.55774465672013	0.256045797027168	11.5988502241725
chr2	0	2440889	6	2	26.09	10	16.09	0.250251473166958	3.09588469819547	0.467947548626742	35.4758565428157
chr2	2440889	3499845	6	2	26.09	10	16.09	0.250251473166958	3.09588469819547	0.467947548626742	35.4758565428157
chr2	3499845	3695432	6	2	26.09	10	16.09	0.250251473166958	3.09588469819547	0.467947548626742	35.4758565428157
chr2	3695432	4174461	6	2	26.09	10	16.09	0.250251473166958	3.09588469819547	0.467947548626742	35.4758565428157
chr2	4174461	4198875	7	2	30.43	10	20.43	0.141652800756601	3.81926678362218	0.606332296915641	42.8801140062998
chr2	4198875	4223340	7	2	30.43	10	20.43	0.141652800756601	3.81926678362218	0.606332296915641	42.8801140062998
chr2	4223340	4227047	6	2	26.09	10	16.09	0.250251473166958	3.09588469819547	0.467947548626742	35.4758565428157
chr2	4227047	5752691	6	2	26.09	10	16.09	0.250251473166958	3.09588469819547	0.467947548626742	35.4758565428157
chr2	5752691	13978942	6	2	26.09	10	16.09	0.250251473166958	3.09588469819547	0.467947548626742	35.4758565428157
chr2	13978942	14692768	7	2	30.43	10	20.43	0.141652800756601	3.81926678362218	0.606332296915641	42.8801140062998
chr2	14692768	14710228	6	2	26.09	10	16.09	0.250251473166958	3.09588469819547	0.467947548626742	35.4758565428157
chr2	14710228	15008962	7	2	30.43	10	20.43	0.141652800756601	3.81926678362218	0.606332296915641	42.8801140062998
chr2	15008962	15256211	7	2	30.43	10	20.43	0.141652800756601	3.81926678362218	0.606332296915641	42.8801140062998
chr2	15256211	16673052	6	2	26.09	10	16.09	0.250251473166958	3.09588469819547	0.467947548626742	35.4758565428157
chr2	16673052	16763190	6	3	26.09	15	11.09	0.467448817987672	1.9685659708195	0.34928450945066	14.1867180820307
chr2	16763190	16934984	6	2	26.09	10	16.09	0.250251473166958	3.09588469819547	0.467947548626742	35.4758565428157
chr2	16934984	16969973	7	2	30.43	10	20.43	0.141652800756601	3.81926678362218	0.606332296915641	42.8801140062998
chr2	16969973	17114516	7	2	30.43	10	20.43	0.141652800756601	3.81926678362218	0.606332296915641	42.8801140062998
chr2	17114516	17461725	7	2	30.43	10	20.43	0.141652800756601	3.81926678362218	0.606332296915641	42.8801140062998
chr2	17461725	17799169	7	3	30.43	15	15.43	0.293810281331552	2.42823686613657	0.453611323703387	17.104698085017
chr2	17799169	18216853	7	2	30.43	10	20.43	0.141652800756601	3.81926678362218	0.606332296915641	42.8801140062998
chr2	18216853	18570261	6	2	26.09	10	16.09	0.250251473166958	3.09588469819547	0.467947548626742	35.4758565428157
chr2	18570261	19304236	6	3	26.09	15	11.09	0.467448817987672	1.9685659708195	0.34928450945066	14.1867180820307
chr2	19304236	19439070	6	2	26.09	10	16.09	0.250251473166958	3.09588469819547	0.467947548626742	35.4758565428157
chr2	19439070	19560874	6	3	26.09	15	11.09	0.467448817987672	1.9685659708195	0.34928450945066	14.1867180820307
chr2	19560874	23733337	6	2	26.09	10	16.09	0.250251473166958	3.09588469819547	0.467947548626742	35.4758565428157
chr2	23733337	23876811	6	3	26.09	15	11.09	0.467448817987672	1.9685659708195	0.34928450945066	14.1867180820307
chr2	23876811	23913338	6	2	26.09	10	16.09	0.250251473166958	3.09588469819547	0.467947548626742	35.4758565428157
chr2	23913338	24682020	6	2	26.09	10	16.09	0.250251473166958	3.09588469819547	0.467947548626742	35.4758565428157
chr2	24682020	25079537	7	2	30.43	10	20.43	0.141652800756601	3.81926678362218	0.606332296915641	42.8801140062998
chr2	25079537	25196378	6	2	26.09	10	16.09	0.250251473166958	3.09588469819547	0.467947548626742	35.4758565428157
chr2	25196378	25369131	7	2	30.43	10	20.43	0.141652800756601	3.81926678362218	0.606332296915641	42.8801140062998
chr2	25369131	25756294	6	2	26.09	10	16.09	0.250251473166958	3.09588469819547	0.467947548626742	35.4758565428157
chr2	25756294	26719273	7	2	30.43	10	20.43	0.141652800756601	3.81926678362218	0.606332296915641	42.8801140062998
chr2	26719273	26932619	6	2	26.09	10	16.09	0.250251473166958	3.09588469819547	0.467947548626742	35.4758565428157
chr2	26932619	27181498	7	2	30.43	10	20.43	0.141652800756601	3.81926678362218	0.606332296915641	42.8801140062998
chr2	27181498	27337714	6	2	26.09	10	16.09	0.250251473166958	3.09588469819547	0.467947548626742	35.4758565428157
chr2	27337714	27345596	7	2	30.43	10	20.43	0.141652800756601	3.81926678362218	0.606332296915641	42.8801140062998
chr2	27345596	27537280	8	2	34.78	10	24.78	0.0764424519387651	4.63440007610641	0.761234133005329	51.3133952712392
chr2	27537280	28414551	7	2	30.43	10	20.43	0.141652800756601	3.81926678362218	0.606332296915641	42.8801140062998
chr2	28414551	29174679	6	2	26.09	10	16.09	0.250251473166958	3.09588469819547	0.467947548626742	35.4758565428157
chr2	29174679	29182910	6	3	26.09	15	11.09	0.467448817987672	1.9685659708195	0.34928450945066	14.1867180820307
chr2	29182910	29526157	6	3	26.09	15	11.09	0.467448817987672	1.9685659708195	0.34928450945066	14.1867180820307
chr2	29526157	29587375	6	2	26.09	10	16.09	0.250251473166958	3.09588469819547	0.467947548626742	35.4758565428157
chr2	29587375	29683105	6	3	26.09	15	11.09	0.467448817987672	1.9685659708195	0.34928450945066	14.1867180820307
chr2	29683105	30030061	6	2	26.09	10	16.09	0.250251473166958	3.09588469819547	0.467947548626742	35.4758565428157
chr2	30030061	30114357	6	2	26.09	10	16.09	0.250251473166958	3.09588469819547	0.467947548626742	35.4758565428157
chr2	30114357	30986311	6	2	26.09	10	16.09	0.250251473166958	3.09588469819547	0.467947548626742	35.4758565428157
chr2	30986311	31230937	6	2	26.09	10	16.09	0.250251473166958	3.09588469819547	0.467947548626742	35.4758565428157
chr2	31230937	31607633	6	2	26.09	10	16.09	0.250251473166958	3.09588469819547	0.467947548626742	35.4758565428157
chr2	31607633	31814904	6	2	26.09	10	16.09	0.250251473166958	3.09588469819547	0.467947548626742	35.4758565428157
chr2	31814904	34015806	6	2	26.09	10	16.09	0.250251473166958	3.09588469819547	0.467947548626742	35.4758565428157
chr2	34015806	34156302	6	3	26.09	15	11.09	0.467448817987672	1.9685659708195	0.34928450945066	14.1867180820307
chr2	34156302	34242512	6	2	26.09	10	16.09	0.250251473166958	3.09588469819547	0.467947548626742	35.4758565428157
chr2	34242512	34639108	6	3	26.09	15	11.09	0.467448817987672	1.9685659708195	0.34928450945066	14.1867180820307
chr2	34639108	34695192	6	2	26.09	10	16.09	0.250251473166958	3.09588469819547	0.467947548626742	35.4758565428157
chr2	34695192	34700348	8	2	34.78	10	24.78	0.0764424519387651	4.63440007610641	0.761234133005329	51.3133952712392
chr2	34700348	34701598	8	3	34.78	15	19.78	0.175323503740974	2.94642002509788	0.570472895389875	20.4183203733259
chr2	34701598	34709689	9	3	39.13	15	24.13	0.0994578691685895	3.53532745657071	0.70192304856228	24.2401886949086
chr2	34709689	34739336	9	4	39.13	20	19.13	0.202547758843845	2.51544637109367	0.548007235395629	13.7608385112849
chr2	34739336	34740698	8	4	34.78	20	14.78	0.327054772885743	2.09625087650561	0.445012762275087	11.5961269852443
chr2	34740698	34740778	8	4	34.78	20	14.78	0.327054772885743	2.09625087650561	0.445012762275087	11.5961269852443
chr2	34740778	34740919	8	3	34.78	15	19.78	0.175323503740974	2.94642002509788	0.570472895389875	20.4183203733259
chr2	34740919	34741962	8	3	34.78	15	19.78	0.175323503740974	2.94642002509788	0.570472895389875	20.4183203733259
chr2	34741962	34750662	6	3	26.09	15	11.09	0.467448817987672	1.9685659708195	0.34928450945066	14.1867180820307
chr2	34750662	34766874	6	2	26.09	10	16.09	0.250251473166958	3.09588469819547	0.467947548626742	35.4758565428157
chr2	34766874	34939054	6	2	26.09	10	16.09	0.250251473166958	3.09588469819547	0.467947548626742	35.4758565428157
chr2	34939054	35047044	6	3	26.09	15	11.09	0.467448817987672	1.9685659708195	0.34928450945066	14.1867180820307
chr2	35047044	35374310	6	3	26.09	15	11.09	0.467448817987672	1.9685659708195	0.34928450945066	14.1867180820307
chr2	35374310	35539735	6	2	26.09	10	16.09	0.250251473166958	3.09588469819547	0.467947548626742	35.4758565428157
chr2	35539735	36246660	6	3	26.09	15	11.09	0.467448817987672	1.9685659708195	0.34928450945066	14.1867180820307
chr2	36246660	36953407	6	2	26.09	10	16.09	0.250251473166958	3.09588469819547	0.467947548626742	35.4758565428157
chr2	36953407	37856351	6	3	26.09	15	11.09	0.467448817987672	1.9685659708195	0.34928450945066	14.1867180820307
chr2	37856351	38019438	6	2	26.09	10	16.09	0.250251473166958	3.09588469819547	0.467947548626742	35.4758565428157
chr2	38019438	40605219	5	2	21.74	10	11.74	0.420459007810114	2.44930803446938	0.344176695262891	28.9176948427999
chr2	40605219	40825659	6	2	26.09	10	16.09	0.250251473166958	3.09588469819547	0.467947548626742	35.4758565428157
chr2	40825659	41525579	5	2	21.74	10	11.74	0.420459007810114	2.44930803446938	0.344176695262891	28.9176948427999
chr2	41525579	41743904	5	3	21.74	15	6.74	0.704138232215373	1.55774465672013	0.256045797027168	11.5988502241725
chr2	41743904	41959434	6	3	26.09	15	11.09	0.467448817987672	1.9685659708195	0.34928450945066	14.1867180820307
chr2	41959434	42010846	6	2	26.09	10	16.09	0.250251473166958	3.09588469819547	0.467947548626742	35.4758565428157
chr2	42010846	43721590	5	2	21.74	10	11.74	0.420459007810114	2.44930803446938	0.344176695262891	28.9176948427999
chr2	43721590	43889461	5	2	21.74	10	11.74	0.420459007810114	2.44930803446938	0.344176695262891	28.9176948427999
chr2	43889461	44270755	5	2	21.74	10	11.74	0.420459007810114	2.44930803446938	0.344176695262891	28.9176948427999
chr2	44270755	44739744	6	2	26.09	10	16.09	0.250251473166958	3.09588469819547	0.467947548626742	35.4758565428157
chr2	44739744	45061167	6	2	26.09	10	16.09	0.250251473166958	3.09588469819547	0.467947548626742	35.4758565428157
chr2	45061167	45122243	6	2	26.09	10	16.09	0.250251473166958	3.09588469819547	0.467947548626742	35.4758565428157
chr2	45122243	45170484	5	2	21.74	10	11.74	0.420459007810114	2.44930803446938	0.344176695262891	28.9176948427999
chr2	45170484	45503655	5	2	21.74	10	11.74	0.420459007810114	2.44930803446938	0.344176695262891	28.9176948427999
chr2	45503655	45976501	4	2	17.39	10	7.39	0.668833718748637	1.86752836592144	0.233752379308155	23.0430753395911
chr2	45976501	48830926	5	2	21.74	10	11.74	0.420459007810114	2.44930803446938	0.344176695262891	28.9176948427999
chr2	48830926	50446556	5	3	21.74	15	6.74	0.704138232215373	1.55774465672013	0.256045797027168	11.5988502241725
chr2	50446556	50758776	5	4	21.74	20	1.74	1	1.10839748860287	0.198754402048815	6.62367484517234
chr2	50758776	50834614	6	4	26.09	20	6.09	0.727906622971853	1.40054755801372	0.271745263966033	8.0778157395204
chr2	50834614	50894160	6	3	26.09	15	11.09	0.467448817987672	1.9685659708195	0.34928450945066	14.1867180820307
chr2	50894160	51813052	6	4	26.09	20	6.09	0.727906622971853	1.40054755801372	0.271745263966033	8.0778157395204
chr2	51813052	51882282	5	4	21.74	20	1.74	1	1.10839748860287	0.198754402048815	6.62367484517234
chr2	51882282	52703709	5	3	21.74	15	6.74	0.704138232215373	1.55774465672013	0.256045797027168	11.5988502241725
chr2	52703709	52736995	6	3	26.09	15	11.09	0.467448817987672	1.9685659708195	0.34928450945066	14.1867180820307
chr2	52736995	52737597	6	4	26.09	20	6.09	0.727906622971853	1.40054755801372	0.271745263966033	8.0778157395204
chr2	52737597	52742831	6	4	26.09	20	6.09	0.727906622971853	1.40054755801372	0.271745263966033	8.0778157395204
chr2	52742831	52747747	7	4	30.43	20	10.43	0.501162142115063	1.72750700542834	0.353469679028472	9.71939638654721
chr2	52747747	52784752	7	5	30.43	25	5.43	0.744912459036112	1.30424444877998	0.282346780576134	6.452427815901
chr2	52784752	52789044	7	4	30.43	20	10.43	0.501162142115063	1.72750700542834	0.353469679028472	9.71939638654721
chr2	52789044	52795100	7	4	30.43	20	10.43	0.501162142115063	1.72750700542834	0.353469679028472	9.71939638654721
chr2	52795100	52807520	7	4	30.43	20	10.43	0.501162142115063	1.72750700542834	0.353469679028472	9.71939638654721
chr2	52807520	52842339	7	3	30.43	15	15.43	0.293810281331552	2.42823686613657	0.453611323703387	17.104698085017
chr2	52842339	52847893	6	3	26.09	15	11.09	0.467448817987672	1.9685659708195	0.34928450945066	14.1867180820307
chr2	52847893	53061945	5	3	21.74	15	6.74	0.704138232215373	1.55774465672013	0.256045797027168	11.5988502241725
chr2	53061945	53127561	5	3	21.74	15	6.74	0.704138232215373	1.55774465672013	0.256045797027168	11.5988502241725
chr2	53127561	53407805	5	3	21.74	15	6.74	0.704138232215373	1.55774465672013	0.256045797027168	11.5988502241725
chr2	53407805	54646874	5	3	21.74	15	6.74	0.704138232215373	1.55774465672013	0.256045797027168	11.5988502241725
chr2	54646874	55199062	5	4	21.74	20	1.74	1	1.10839748860287	0.198754402048815	6.62367484517234
chr2	55199062	56599814	5	3	21.74	15	6.74	0.704138232215373	1.55774465672013	0.256045797027168	11.5988502241725
chr2	56599814	56700983	5	4	21.74	20	1.74	1	1.10839748860287	0.198754402048815	6.62367484517234
chr2	56700983	56743435	5	4	21.74	20	1.74	1	1.10839748860287	0.198754402048815	6.62367484517234
chr2	56743435	56802335	5	3	21.74	15	6.74	0.704138232215373	1.55774465672013	0.256045797027168	11.5988502241725
chr2	56802335	57398467	5	3	21.74	15	6.74	0.704138232215373	1.55774465672013	0.256045797027168	11.5988502241725
chr2	57398467	58478977	5	2	21.74	10	11.74	0.420459007810114	2.44930803446938	0.344176695262891	28.9176948427999
chr2	58478977	61010387	5	1	21.74	5	16.74	0.191796575517506	5.10134968472656	0.499861141258843	262.114232602451
chr2	61010387	63490317	5	1	21.74	5	16.74	0.191796575517506	5.10134968472656	0.499861141258843	262.114232602451
chr2	63490317	63575875	5	1	21.74	5	16.74	0.191796575517506	5.10134968472656	0.499861141258843	262.114232602451
chr2	63575875	63608125	5	2	21.74	10	11.74	0.420459007810114	2.44930803446938	0.344176695262891	28.9176948427999
chr2	63608125	63721052	5	2	21.74	10	11.74	0.420459007810114	2.44930803446938	0.344176695262891	28.9176948427999
chr2	63721052	65844204	5	1	21.74	5	16.74	0.191796575517506	5.10134968472656	0.499861141258843	262.114232602451
chr2	65844204	67305776	5	1	21.74	5	16.74	0.191796575517506	5.10134968472656	0.499861141258843	262.114232602451
chr2	67305776	67446675	4	1	17.39	5	12.39	0.350808956594549	3.88611189709473	0.342237278313382	206.917573717954
chr2	67446675	68025766	5	1	21.74	5	16.74	0.191796575517506	5.10134968472656	0.499861141258843	262.114232602451
chr2	68025766	68151515	5	1	21.74	5	16.74	0.191796575517506	5.10134968472656	0.499861141258843	262.114232602451
chr2	68151515	68165858	5	1	21.74	5	16.74	0.191796575517506	5.10134968472656	0.499861141258843	262.114232602451
chr2	68165858	68663754	4	1	17.39	5	12.39	0.350808956594549	3.88611189709473	0.342237278313382	206.917573717954
chr2	68663754	69519954	4	1	17.39	5	12.39	0.350808956594549	3.88611189709473	0.342237278313382	206.917573717954
chr2	69519954	69696804	5	1	21.74	5	16.74	0.191796575517506	5.10134968472656	0.499861141258843	262.114232602451
chr2	69696804	69703847	4	1	17.39	5	12.39	0.350808956594549	3.88611189709473	0.342237278313382	206.917573717954
chr2	69703847	69745765	4	2	17.39	10	7.39	0.668833718748637	1.86752836592144	0.233752379308155	23.0430753395911
chr2	69745765	70025265	5	2	21.74	10	11.74	0.420459007810114	2.44930803446938	0.344176695262891	28.9176948427999
chr2	70025265	70156855	4	2	17.39	10	7.39	0.668833718748637	1.86752836592144	0.233752379308155	23.0430753395911
chr2	70156855	70592822	5	2	21.74	10	11.74	0.420459007810114	2.44930803446938	0.344176695262891	28.9176948427999
chr2	70592822	70695375	4	2	17.39	10	7.39	0.668833718748637	1.86752836592144	0.233752379308155	23.0430753395911
chr2	70695375	73472218	4	1	17.39	5	12.39	0.350808956594549	3.88611189709473	0.342237278313382	206.917573717954
chr2	73472218	75302289	5	1	21.74	5	16.74	0.191796575517506	5.10134968472656	0.499861141258843	262.114232602451
chr2	75302289	75903693	4	1	17.39	5	12.39	0.350808956594549	3.88611189709473	0.342237278313382	206.917573717954
chr2	75903693	76418726	4	2	17.39	10	7.39	0.668833718748637	1.86752836592144	0.233752379308155	23.0430753395911
chr2	76418726	77590314	4	3	17.39	15	2.39	1	1.18811878164502	0.173009392604565	9.3036182080392
chr2	77590314	80529139	4	2	17.39	10	7.39	0.668833718748637	1.86752836592144	0.233752379308155	23.0430753395911
chr2	80529139	80915659	5	2	21.74	10	11.74	0.420459007810114	2.44930803446938	0.344176695262891	28.9176948427999
chr2	80915659	81378558	6	2	26.09	10	16.09	0.250251473166958	3.09588469819547	0.467947548626742	35.4758565428157
chr2	81378558	81507066	5	2	21.74	10	11.74	0.420459007810114	2.44930803446938	0.344176695262891	28.9176948427999
chr2	81507066	81620232	5	2	21.74	10	11.74	0.420459007810114	2.44930803446938	0.344176695262891	28.9176948427999
chr2	81620232	81626273	5	2	21.74	10	11.74	0.420459007810114	2.44930803446938	0.344176695262891	28.9176948427999
chr2	81626273	81962637	6	2	26.09	10	16.09	0.250251473166958	3.09588469819547	0.467947548626742	35.4758565428157
chr2	81962637	82239422	7	2	30.43	10	20.43	0.141652800756601	3.81926678362218	0.606332296915641	42.8801140062998
chr2	82239422	82247599	6	2	26.09	10	16.09	0.250251473166958	3.09588469819547	0.467947548626742	35.4758565428157
chr2	82247599	82472605	6	3	26.09	15	11.09	0.467448817987672	1.9685659708195	0.34928450945066	14.1867180820307
chr2	82472605	82499929	6	4	26.09	20	6.09	0.727906622971853	1.40054755801372	0.271745263966033	8.0778157395204
chr2	82499929	82612437	6	3	26.09	15	11.09	0.467448817987672	1.9685659708195	0.34928450945066	14.1867180820307
chr2	82612437	83002715	6	4	26.09	20	6.09	0.727906622971853	1.40054755801372	0.271745263966033	8.0778157395204
chr2	83002715	83028067	6	3	26.09	15	11.09	0.467448817987672	1.9685659708195	0.34928450945066	14.1867180820307
chr2	83028067	83370618	6	2	26.09	10	16.09	0.250251473166958	3.09588469819547	0.467947548626742	35.4758565428157
chr2	83370618	83485878	5	2	21.74	10	11.74	0.420459007810114	2.44930803446938	0.344176695262891	28.9176948427999
chr2	83485878	83598265	4	2	17.39	10	7.39	0.668833718748637	1.86752836592144	0.233752379308155	23.0430753395911
chr2	83598265	83636842	4	3	17.39	15	2.39	1	1.18811878164502	0.173009392604565	9.3036182080392
chr2	83636842	83750417	5	3	21.74	15	6.74	0.704138232215373	1.55774465672013	0.256045797027168	11.5988502241725
chr2	83750417	83857933	4	3	17.39	15	2.39	1	1.18811878164502	0.173009392604565	9.3036182080392
chr2	83857933	84203165	5	3	21.74	15	6.74	0.704138232215373	1.55774465672013	0.256045797027168	11.5988502241725
chr2	84203165	84341922	5	2	21.74	10	11.74	0.420459007810114	2.44930803446938	0.344176695262891	28.9176948427999
chr2	84341922	84387948	5	2	21.74	10	11.74	0.420459007810114	2.44930803446938	0.344176695262891	28.9176948427999
chr2	84387948	85700551	4	2	17.39	10	7.39	0.668833718748637	1.86752836592144	0.233752379308155	23.0430753395911
chr2	85700551	85760829	5	2	21.74	10	11.74	0.420459007810114	2.44930803446938	0.344176695262891	28.9176948427999
chr2	85760829	85960973	5	1	21.74	5	16.74	0.191796575517506	5.10134968472656	0.499861141258843	262.114232602451
chr2	85960973	86112400	4	1	17.39	5	12.39	0.350808956594549	3.88611189709473	0.342237278313382	206.917573717954
chr2	86112400	86465520	4	2	17.39	10	7.39	0.668833718748637	1.86752836592144	0.233752379308155	23.0430753395911
chr2	86465520	87334473	4	1	17.39	5	12.39	0.350808956594549	3.88611189709473	0.342237278313382	206.917573717954
chr2	87334473	87471902	4	0	17.39	0	17.39	0.111012073575885	Inf	0.60433867657842	Inf
chr2	87471902	88738899	4	1	17.39	5	12.39	0.350808956594549	3.88611189709473	0.342237278313382	206.917573717954
chr2	88738899	88949014	4	2	17.39	10	7.39	0.668833718748637	1.86752836592144	0.233752379308155	23.0430753395911
chr2	88949014	89132096	4	1	17.39	5	12.39	0.350808956594549	3.88611189709473	0.342237278313382	206.917573717954
chr2	89132096	89136180	2	1	8.7	5	3.7	1	1.78563156003681	0.0863932078575143	112.208702451218
chr2	89136180	89144104	1	1	4.35	5	-0.65	1	0.866597002415816	0.0105378438580926	71.2800920562264
chr2	89144104	89145847	1	0	4.35	0	4.35	1	Inf	0.0223118206521739	Inf
chr2	89145847	89377330	0	0	0	0	0	1	0	0	Inf
chr2	89377330	89406043	1	1	4.35	5	-0.65	1	0.866597002415816	0.0105378438580926	71.2800920562264
chr2	89406043	89413132	2	1	8.7	5	3.7	1	1.78563156003681	0.0863932078575143	112.208702451218
chr2	89413132	89418269	2	2	8.7	10	-1.3	1	0.860233320020961	0.0569540053158063	12.9883822183545
chr2	89418269	89464861	8	5	34.78	25	9.78	0.526265995352779	1.58262211772078	0.355735294003521	7.69362391150879
chr2	89464861	89469407	9	6	39.13	30	9.13	0.749168647150081	1.48589527839381	0.355807444547259	6.58368086674263
chr2	89469407	89477534	10	7	43.48	35	8.48	0.755583205556296	1.41672878344191	0.353562213973755	5.91456717615402
chr2	89477534	89499081	11	7	47.83	35	12.83	0.537488219744991	1.68125222569351	0.424420309594086	7.01028170470143
chr2	89499081	89548455	12	7	52.17	35	17.17	0.358554615711966	1.99245968196092	0.505850381453213	8.33864195787622
chr2	89548455	90321410	14	7	60.87	35	25.87	0.129207985627894	2.81530276956763	0.711636827069023	12.0629671927488
chr2	90321410	91618895	0	0	0	0	0	1	0	0	Inf
chr2	91618895	92285930	15	6	65.22	30	35.22	0.0328648840650264	4.21469423631668	1.03085687583706	19.3795153769669
chr2	92285930	93300000	14	6	60.87	30	30.87	0.0666996637805573	3.51566019435264	0.86879191872724	15.8327695628451
chr2	93300000	95327875	0	0	0	0	0	1	0	0	Inf
chr2	95327875	96027786	4	3	17.39	15	2.39	1	1.18811878164502	0.173009392604565	9.3036182080392
chr2	96027786	98664340	4	4	17.39	20	-2.61	1	0.845492157965303	0.133878396317281	5.33074463285635
chr2	98664340	98707552	4	3	17.39	15	2.39	1	1.18811878164502	0.173009392604565	9.3036182080392
chr2	98707552	98791728	4	2	17.39	10	7.39	0.668833718748637	1.86752836592144	0.233752379308155	23.0430753395911
chr2	98791728	99224006	4	2	17.39	10	7.39	0.668833718748637	1.86752836592144	0.233752379308155	23.0430753395911
chr2	99224006	100272495	4	3	17.39	15	2.39	1	1.18811878164502	0.173009392604565	9.3036182080392
chr2	100272495	100833026	4	2	17.39	10	7.39	0.668833718748637	1.86752836592144	0.233752379308155	23.0430753395911
chr2	100833026	100851177	4	3	17.39	15	2.39	1	1.18811878164502	0.173009392604565	9.3036182080392
chr2	100851177	101227250	4	3	17.39	15	2.39	1	1.18811878164502	0.173009392604565	9.3036182080392
chr2	101227250	102776225	4	2	17.39	10	7.39	0.668833718748637	1.86752836592144	0.233752379308155	23.0430753395911
chr2	102776225	102794572	4	3	17.39	15	2.39	1	1.18811878164502	0.173009392604565	9.3036182080392
chr2	102794572	103177354	5	3	21.74	15	6.74	0.704138232215373	1.55774465672013	0.256045797027168	11.5988502241725
chr2	103177354	103323591	5	2	21.74	10	11.74	0.420459007810114	2.44930803446938	0.344176695262891	28.9176948427999
chr2	103323591	114065796	4	2	17.39	10	7.39	0.668833718748637	1.86752836592144	0.233752379308155	23.0430753395911
chr2	114065796	114141866	4	3	17.39	15	2.39	1	1.18811878164502	0.173009392604565	9.3036182080392
chr2	114141866	114538900	4	4	17.39	20	-2.61	1	0.845492157965303	0.133878396317281	5.33074463285635
chr2	114538900	115015314	4	4	17.39	20	-2.61	1	0.845492157965303	0.133878396317281	5.33074463285635
chr2	115015314	115102406	4	3	17.39	15	2.39	1	1.18811878164502	0.173009392604565	9.3036182080392
chr2	115102406	115164966	4	2	17.39	10	7.39	0.668833718748637	1.86752836592144	0.233752379308155	23.0430753395911
chr2	115164966	115529489	4	2	17.39	10	7.39	0.668833718748637	1.86752836592144	0.233752379308155	23.0430753395911
chr2	115529489	115530481	4	2	17.39	10	7.39	0.668833718748637	1.86752836592144	0.233752379308155	23.0430753395911
chr2	115530481	115556828	4	3	17.39	15	2.39	1	1.18811878164502	0.173009392604565	9.3036182080392
chr2	115556828	116163884	4	2	17.39	10	7.39	0.668833718748637	1.86752836592144	0.233752379308155	23.0430753395911
chr2	116163884	117235795	4	2	17.39	10	7.39	0.668833718748637	1.86752836592144	0.233752379308155	23.0430753395911
chr2	117235795	117264998	5	2	21.74	10	11.74	0.420459007810114	2.44930803446938	0.344176695262891	28.9176948427999
chr2	117264998	117336769	6	2	26.09	10	16.09	0.250251473166958	3.09588469819547	0.467947548626742	35.4758565428157
chr2	117336769	117432222	6	2	26.09	10	16.09	0.250251473166958	3.09588469819547	0.467947548626742	35.4758565428157
chr2	117432222	117724486	5	2	21.74	10	11.74	0.420459007810114	2.44930803446938	0.344176695262891	28.9176948427999
chr2	117724486	118370272	5	3	21.74	15	6.74	0.704138232215373	1.55774465672013	0.256045797027168	11.5988502241725
chr2	118370272	118396742	5	2	21.74	10	11.74	0.420459007810114	2.44930803446938	0.344176695262891	28.9176948427999
chr2	118396742	118639674	4	2	17.39	10	7.39	0.668833718748637	1.86752836592144	0.233752379308155	23.0430753395911
chr2	118639674	118673877	4	3	17.39	15	2.39	1	1.18811878164502	0.173009392604565	9.3036182080392
chr2	118673877	119724722	4	3	17.39	15	2.39	1	1.18811878164502	0.173009392604565	9.3036182080392
chr2	119724722	123303518	4	2	17.39	10	7.39	0.668833718748637	1.86752836592144	0.233752379308155	23.0430753395911
chr2	123303518	123763096	5	2	21.74	10	11.74	0.420459007810114	2.44930803446938	0.344176695262891	28.9176948427999
chr2	123763096	124150575	5	2	21.74	10	11.74	0.420459007810114	2.44930803446938	0.344176695262891	28.9176948427999
chr2	124150575	124264630	5	2	21.74	10	11.74	0.420459007810114	2.44930803446938	0.344176695262891	28.9176948427999
chr2	124264630	124659197	5	2	21.74	10	11.74	0.420459007810114	2.44930803446938	0.344176695262891	28.9176948427999
chr2	124659197	124732664	5	2	21.74	10	11.74	0.420459007810114	2.44930803446938	0.344176695262891	28.9176948427999
chr2	124732664	124752835	5	2	21.74	10	11.74	0.420459007810114	2.44930803446938	0.344176695262891	28.9176948427999
chr2	124752835	125757320	4	2	17.39	10	7.39	0.668833718748637	1.86752836592144	0.233752379308155	23.0430753395911
chr2	125757320	126081043	4	2	17.39	10	7.39	0.668833718748637	1.86752836592144	0.233752379308155	23.0430753395911
chr2	126081043	126224975	5	2	21.74	10	11.74	0.420459007810114	2.44930803446938	0.344176695262891	28.9176948427999
chr2	126224975	127531673	4	2	17.39	10	7.39	0.668833718748637	1.86752836592144	0.233752379308155	23.0430753395911
chr2	127531673	127601207	4	2	17.39	10	7.39	0.668833718748637	1.86752836592144	0.233752379308155	23.0430753395911
chr2	127601207	127964966	4	2	17.39	10	7.39	0.668833718748637	1.86752836592144	0.233752379308155	23.0430753395911
chr2	127964966	129918063	4	3	17.39	15	2.39	1	1.18811878164502	0.173009392604565	9.3036182080392
chr2	129918063	130083319	5	3	21.74	15	6.74	0.704138232215373	1.55774465672013	0.256045797027168	11.5988502241725
chr2	130083319	130133643	4	3	17.39	15	2.39	1	1.18811878164502	0.173009392604565	9.3036182080392
chr2	130133643	130558709	5	3	21.74	15	6.74	0.704138232215373	1.55774465672013	0.256045797027168	11.5988502241725
chr2	130558709	130732434	4	3	17.39	15	2.39	1	1.18811878164502	0.173009392604565	9.3036182080392
chr2	130732434	131044268	4	3	17.39	15	2.39	1	1.18811878164502	0.173009392604565	9.3036182080392
chr2	131044268	133148002	4	3	17.39	15	2.39	1	1.18811878164502	0.173009392604565	9.3036182080392
chr2	133148002	133232232	4	3	17.39	15	2.39	1	1.18811878164502	0.173009392604565	9.3036182080392
chr2	133232232	134356898	4	3	17.39	15	2.39	1	1.18811878164502	0.173009392604565	9.3036182080392
chr2	134356898	134716889	4	4	17.39	20	-2.61	1	0.845492157965303	0.133878396317281	5.33074463285635
chr2	134716889	134721745	4	3	17.39	15	2.39	1	1.18811878164502	0.173009392604565	9.3036182080392
chr2	134721745	134734811	5	3	21.74	15	6.74	0.704138232215373	1.55774465672013	0.256045797027168	11.5988502241725
chr2	134734811	134788919	5	4	21.74	20	1.74	1	1.10839748860287	0.198754402048815	6.62367484517234
chr2	134788919	134901380	5	5	21.74	25	-3.26	1	0.836890369403644	0.158379764412864	4.40995357826738
chr2	134901380	134982033	5	4	21.74	20	1.74	1	1.10839748860287	0.198754402048815	6.62367484517234
chr2	134982033	135015951	5	5	21.74	25	-3.26	1	0.836890369403644	0.158379764412864	4.40995357826738
chr2	135015951	135029997	5	6	21.74	30	-8.26	0.727906622971853	0.65479511636507	0.128314118010855	3.18783744912993
chr2	135029997	135137979	5	7	21.74	35	-13.26	0.497113133528335	0.524009947876092	0.105032383930649	2.42191687978465
chr2	135137979	135209341	5	6	21.74	30	-8.26	0.727906622971853	0.65479511636507	0.128314118010855	3.18783744912993
chr2	135209341	135280315	5	7	21.74	35	-13.26	0.497113133528335	0.524009947876092	0.105032383930649	2.42191687978465
chr2	135280315	135291176	6	7	26.09	35	-8.91	0.740210384548298	0.662011964330923	0.143984968233252	2.94195998949506
chr2	135291176	135293655	7	7	30.43	35	-4.57	1	0.81645263763743	0.187609375943151	3.53232393555972
chr2	135293655	136038908	8	7	34.78	35	-0.219999999999999	1	0.990695411514737	0.236477297911513	4.20901350917765
chr2	136038908	136250535	8	7	34.78	35	-0.219999999999999	1	0.990695411514737	0.236477297911513	4.20901350917765
chr2	136250535	136831016	7	7	30.43	35	-4.57	1	0.81645263763743	0.187609375943151	3.53232393555972
chr2	136831016	136873773	6	5	26.09	25	1.09	1	1.05744522380795	0.216861803076709	5.36718046511847
chr2	136873773	136897646	6	4	26.09	20	6.09	0.727906622971853	1.40054755801372	0.271745263966033	8.0778157395204
chr2	136897646	136930116	5	4	21.74	20	1.74	1	1.10839748860287	0.198754402048815	6.62367484517234
chr2	136930116	136987937	5	5	21.74	25	-3.26	1	0.836890369403644	0.158379764412864	4.40995357826738
chr2	136987937	137483114	5	4	21.74	20	1.74	1	1.10839748860287	0.198754402048815	6.62367484517234
chr2	137483114	137649083	6	4	26.09	20	6.09	0.727906622971853	1.40054755801372	0.271745263966033	8.0778157395204
chr2	137649083	137803313	6	3	26.09	15	11.09	0.467448817987672	1.9685659708195	0.34928450945066	14.1867180820307
chr2	137803313	137868754	5	3	21.74	15	6.74	0.704138232215373	1.55774465672013	0.256045797027168	11.5988502241725
chr2	137868754	137987187	4	3	17.39	15	2.39	1	1.18811878164502	0.173009392604565	9.3036182080392
chr2	137987187	138362570	4	4	17.39	20	-2.61	1	0.845492157965303	0.133878396317281	5.33074463285635
chr2	138362570	138433733	4	3	17.39	15	2.39	1	1.18811878164502	0.173009392604565	9.3036182080392
chr2	138433733	138732943	4	4	17.39	20	-2.61	1	0.845492157965303	0.133878396317281	5.33074463285635
chr2	138732943	139686396	4	4	17.39	20	-2.61	1	0.845492157965303	0.133878396317281	5.33074463285635
chr2	139686396	139729837	4	3	17.39	15	2.39	1	1.18811878164502	0.173009392604565	9.3036182080392
chr2	139729837	141456827	5	3	21.74	15	6.74	0.704138232215373	1.55774465672013	0.256045797027168	11.5988502241725
chr2	141456827	141666187	5	3	21.74	15	6.74	0.704138232215373	1.55774465672013	0.256045797027168	11.5988502241725
chr2	141666187	141717821	5	4	21.74	20	1.74	1	1.10839748860287	0.198754402048815	6.62367484517234
chr2	141717821	142014612	4	4	17.39	20	-2.61	1	0.845492157965303	0.133878396317281	5.33074463285635
chr2	142014612	142143633	4	4	17.39	20	-2.61	1	0.845492157965303	0.133878396317281	5.33074463285635
chr2	142143633	142754077	4	3	17.39	15	2.39	1	1.18811878164502	0.173009392604565	9.3036182080392
chr2	142754077	142885890	4	4	17.39	20	-2.61	1	0.845492157965303	0.133878396317281	5.33074463285635
chr2	142885890	142978166	4	4	17.39	20	-2.61	1	0.845492157965303	0.133878396317281	5.33074463285635
chr2	142978166	143928279	5	4	21.74	20	1.74	1	1.10839748860287	0.198754402048815	6.62367484517234
chr2	143928279	143934478	5	3	21.74	15	6.74	0.704138232215373	1.55774465672013	0.256045797027168	11.5988502241725
chr2	143934478	144022209	5	3	21.74	15	6.74	0.704138232215373	1.55774465672013	0.256045797027168	11.5988502241725
chr2	144022209	144161332	5	3	21.74	15	6.74	0.704138232215373	1.55774465672013	0.256045797027168	11.5988502241725
chr2	144161332	146397847	4	3	17.39	15	2.39	1	1.18811878164502	0.173009392604565	9.3036182080392
chr2	146397847	146835346	4	3	17.39	15	2.39	1	1.18811878164502	0.173009392604565	9.3036182080392
chr2	146835346	146848745	6	3	26.09	15	11.09	0.467448817987672	1.9685659708195	0.34928450945066	14.1867180820307
chr2	146848745	146850082	8	3	34.78	15	19.78	0.175323503740974	2.94642002509788	0.570472895389875	20.4183203733259
chr2	146850082	146861395	8	4	34.78	20	14.78	0.327054772885743	2.09625087650561	0.445012762275087	11.5961269852443
chr2	146861395	146878944	8	5	34.78	25	9.78	0.526265995352779	1.58262211772078	0.355735294003521	7.69362391150879
chr2	146878944	146881076	6	5	26.09	25	1.09	1	1.05744522380795	0.216861803076709	5.36718046511847
chr2	146881076	146881268	4	5	17.39	25	-7.61	0.710900786907594	0.638439751305996	0.106457893614869	3.5574965837102
chr2	146881268	146884075	4	4	17.39	20	-2.61	1	0.845492157965303	0.133878396317281	5.33074463285635
chr2	146884075	148287637	4	3	17.39	15	2.39	1	1.18811878164502	0.173009392604565	9.3036182080392
chr2	148287637	150963005	4	3	17.39	15	2.39	1	1.18811878164502	0.173009392604565	9.3036182080392
chr2	150963005	152004197	4	2	17.39	10	7.39	0.668833718748637	1.86752836592144	0.233752379308155	23.0430753395911
chr2	152004197	152203563	5	2	21.74	10	11.74	0.420459007810114	2.44930803446938	0.344176695262891	28.9176948427999
chr2	152203563	152306867	4	2	17.39	10	7.39	0.668833718748637	1.86752836592144	0.233752379308155	23.0430753395911
chr2	152306867	154018115	5	2	21.74	10	11.74	0.420459007810114	2.44930803446938	0.344176695262891	28.9176948427999
chr2	154018115	156482552	4	2	17.39	10	7.39	0.668833718748637	1.86752836592144	0.233752379308155	23.0430753395911
chr2	156482552	157175193	4	2	17.39	10	7.39	0.668833718748637	1.86752836592144	0.233752379308155	23.0430753395911
chr2	157175193	157299691	4	3	17.39	15	2.39	1	1.18811878164502	0.173009392604565	9.3036182080392
chr2	157299691	158771491	4	3	17.39	15	2.39	1	1.18811878164502	0.173009392604565	9.3036182080392
chr2	158771491	161094683	4	2	17.39	10	7.39	0.668833718748637	1.86752836592144	0.233752379308155	23.0430753395911
chr2	161094683	161215789	4	2	17.39	10	7.39	0.668833718748637	1.86752836592144	0.233752379308155	23.0430753395911
chr2	161215789	161344150	4	2	17.39	10	7.39	0.668833718748637	1.86752836592144	0.233752379308155	23.0430753395911
chr2	161344150	161914056	4	3	17.39	15	2.39	1	1.18811878164502	0.173009392604565	9.3036182080392
chr2	161914056	164724718	4	2	17.39	10	7.39	0.668833718748637	1.86752836592144	0.233752379308155	23.0430753395911
chr2	164724718	165274792	4	3	17.39	15	2.39	1	1.18811878164502	0.173009392604565	9.3036182080392
chr2	165274792	166652235	4	2	17.39	10	7.39	0.668833718748637	1.86752836592144	0.233752379308155	23.0430753395911
chr2	166652235	167199501	4	3	17.39	15	2.39	1	1.18811878164502	0.173009392604565	9.3036182080392
chr2	167199501	171326548	4	2	17.39	10	7.39	0.668833718748637	1.86752836592144	0.233752379308155	23.0430753395911
chr2	171326548	171389716	4	2	17.39	10	7.39	0.668833718748637	1.86752836592144	0.233752379308155	23.0430753395911
chr2	171389716	172605438	4	2	17.39	10	7.39	0.668833718748637	1.86752836592144	0.233752379308155	23.0430753395911
chr2	172605438	172980883	4	2	17.39	10	7.39	0.668833718748637	1.86752836592144	0.233752379308155	23.0430753395911
chr2	172980883	175478447	4	2	17.39	10	7.39	0.668833718748637	1.86752836592144	0.233752379308155	23.0430753395911
chr2	175478447	175846091	4	3	17.39	15	2.39	1	1.18811878164502	0.173009392604565	9.3036182080392
chr2	175846091	175893697	4	4	17.39	20	-2.61	1	0.845492157965303	0.133878396317281	5.33074463285635
chr2	175893697	176596822	4	5	17.39	25	-7.61	0.710900786907594	0.638439751305996	0.106457893614869	3.5574965837102
chr2	176596822	176711541	4	4	17.39	20	-2.61	1	0.845492157965303	0.133878396317281	5.33074463285635
chr2	176711541	177357642	4	3	17.39	15	2.39	1	1.18811878164502	0.173009392604565	9.3036182080392
chr2	177357642	178003901	4	4	17.39	20	-2.61	1	0.845492157965303	0.133878396317281	5.33074463285635
chr2	178003901	178636372	4	4	17.39	20	-2.61	1	0.845492157965303	0.133878396317281	5.33074463285635
chr2	178636372	179232601	5	4	21.74	20	1.74	1	1.10839748860287	0.198754402048815	6.62367484517234
chr2	179232601	179858287	4	4	17.39	20	-2.61	1	0.845492157965303	0.133878396317281	5.33074463285635
chr2	179858287	180291983	5	4	21.74	20	1.74	1	1.10839748860287	0.198754402048815	6.62367484517234
chr2	180291983	180989295	4	4	17.39	20	-2.61	1	0.845492157965303	0.133878396317281	5.33074463285635
chr2	180989295	181517473	4	5	17.39	25	-7.61	0.710900786907594	0.638439751305996	0.106457893614869	3.5574965837102
chr2	181517473	184379787	4	4	17.39	20	-2.61	1	0.845492157965303	0.133878396317281	5.33074463285635
chr2	184379787	185015475	4	3	17.39	15	2.39	1	1.18811878164502	0.173009392604565	9.3036182080392
chr2	185015475	185751894	4	4	17.39	20	-2.61	1	0.845492157965303	0.133878396317281	5.33074463285635
chr2	185751894	185766822	4	3	17.39	15	2.39	1	1.18811878164502	0.173009392604565	9.3036182080392
chr2	185766822	186217716	4	3	17.39	15	2.39	1	1.18811878164502	0.173009392604565	9.3036182080392
chr2	186217716	186873604	4	4	17.39	20	-2.61	1	0.845492157965303	0.133878396317281	5.33074463285635
chr2	186873604	188119687	5	4	21.74	20	1.74	1	1.10839748860287	0.198754402048815	6.62367484517234
chr2	188119687	188296214	5	4	21.74	20	1.74	1	1.10839748860287	0.198754402048815	6.62367484517234
chr2	188296214	188413631	5	4	21.74	20	1.74	1	1.10839748860287	0.198754402048815	6.62367484517234
chr2	188413631	188417418	5	3	21.74	15	6.74	0.704138232215373	1.55774465672013	0.256045797027168	11.5988502241725
chr2	188417418	188513361	4	3	17.39	15	2.39	1	1.18811878164502	0.173009392604565	9.3036182080392
chr2	188513361	188707263	4	3	17.39	15	2.39	1	1.18811878164502	0.173009392604565	9.3036182080392
chr2	188707263	189712378	5	3	21.74	15	6.74	0.704138232215373	1.55774465672013	0.256045797027168	11.5988502241725
chr2	189712378	189868112	4	3	17.39	15	2.39	1	1.18811878164502	0.173009392604565	9.3036182080392
chr2	189868112	190486731	5	3	21.74	15	6.74	0.704138232215373	1.55774465672013	0.256045797027168	11.5988502241725
chr2	190486731	190952065	6	3	26.09	15	11.09	0.467448817987672	1.9685659708195	0.34928450945066	14.1867180820307
chr2	190952065	191019113	5	3	21.74	15	6.74	0.704138232215373	1.55774465672013	0.256045797027168	11.5988502241725
chr2	191019113	191841451	4	3	17.39	15	2.39	1	1.18811878164502	0.173009392604565	9.3036182080392
chr2	191841451	192345712	4	4	17.39	20	-2.61	1	0.845492157965303	0.133878396317281	5.33074463285635
chr2	192345712	193058416	4	3	17.39	15	2.39	1	1.18811878164502	0.173009392604565	9.3036182080392
chr2	193058416	193114183	5	3	21.74	15	6.74	0.704138232215373	1.55774465672013	0.256045797027168	11.5988502241725
chr2	193114183	193381748	6	3	26.09	15	11.09	0.467448817987672	1.9685659708195	0.34928450945066	14.1867180820307
chr2	193381748	193742390	6	3	26.09	15	11.09	0.467448817987672	1.9685659708195	0.34928450945066	14.1867180820307
chr2	193742390	193890562	6	3	26.09	15	11.09	0.467448817987672	1.9685659708195	0.34928450945066	14.1867180820307
chr2	193890562	194411821	6	4	26.09	20	6.09	0.727906622971853	1.40054755801372	0.271745263966033	8.0778157395204
chr2	194411821	195241677	7	4	30.43	20	10.43	0.501162142115063	1.72750700542834	0.353469679028472	9.71939638654721
chr2	195241677	195290133	6	4	26.09	20	6.09	0.727906622971853	1.40054755801372	0.271745263966033	8.0778157395204
chr2	195290133	195300192	5	4	21.74	20	1.74	1	1.10839748860287	0.198754402048815	6.62367484517234
chr2	195300192	195363049	4	4	17.39	20	-2.61	1	0.845492157965303	0.133878396317281	5.33074463285635
chr2	195363049	195444597	5	4	21.74	20	1.74	1	1.10839748860287	0.198754402048815	6.62367484517234
chr2	195444597	195515469	5	3	21.74	15	6.74	0.704138232215373	1.55774465672013	0.256045797027168	11.5988502241725
chr2	195515469	195834468	5	4	21.74	20	1.74	1	1.10839748860287	0.198754402048815	6.62367484517234
chr2	195834468	195885118	5	4	21.74	20	1.74	1	1.10839748860287	0.198754402048815	6.62367484517234
chr2	195885118	195900708	6	4	26.09	20	6.09	0.727906622971853	1.40054755801372	0.271745263966033	8.0778157395204
chr2	195900708	196415148	6	4	26.09	20	6.09	0.727906622971853	1.40054755801372	0.271745263966033	8.0778157395204
chr2	196415148	196425784	7	4	30.43	20	10.43	0.501162142115063	1.72750700542834	0.353469679028472	9.71939638654721
chr2	196425784	196480442	7	5	30.43	25	5.43	0.744912459036112	1.30424444877998	0.282346780576134	6.452427815901
chr2	196480442	196482493	8	5	34.78	25	9.78	0.526265995352779	1.58262211772078	0.355735294003521	7.69362391150879
chr2	196482493	196597738	7	5	30.43	25	5.43	0.744912459036112	1.30424444877998	0.282346780576134	6.452427815901
chr2	196597738	196646838	7	6	30.43	30	0.43	1	1.02034806808899	0.229075203907194	4.65581518302837
chr2	196646838	196657623	6	6	26.09	30	-3.91	1	0.827274122278739	0.175869628287066	3.87581735060944
chr2	196657623	196921028	6	6	26.09	30	-3.91	1	0.827274122278739	0.175869628287066	3.87581735060944
chr2	196921028	197070313	5	6	21.74	30	-8.26	0.727906622971853	0.65479511636507	0.128314118010855	3.18783744912993
chr2	197070313	197073422	6	5	26.09	25	1.09	1	1.05744522380795	0.216861803076709	5.36718046511847
chr2	197073422	197076640	6	5	26.09	25	1.09	1	1.05744522380795	0.216861803076709	5.36718046511847
chr2	197076640	197121757	6	3	26.09	15	11.09	0.467448817987672	1.9685659708195	0.34928450945066	14.1867180820307
chr2	197121757	197151855	6	4	26.09	20	6.09	0.727906622971853	1.40054755801372	0.271745263966033	8.0778157395204
chr2	197151855	197176032	7	4	30.43	20	10.43	0.501162142115063	1.72750700542834	0.353469679028472	9.71939638654721
chr2	197176032	197274321	7	4	30.43	20	10.43	0.501162142115063	1.72750700542834	0.353469679028472	9.71939638654721
chr2	197274321	197320145	7	5	30.43	25	5.43	0.744912459036112	1.30424444877998	0.282346780576134	6.452427815901
chr2	197320145	197492430	7	5	30.43	25	5.43	0.744912459036112	1.30424444877998	0.282346780576134	6.452427815901
chr2	197492430	197766218	7	4	30.43	20	10.43	0.501162142115063	1.72750700542834	0.353469679028472	9.71939638654721
chr2	197766218	197828728	6	4	26.09	20	6.09	0.727906622971853	1.40054755801372	0.271745263966033	8.0778157395204
chr2	197828728	197855450	7	4	30.43	20	10.43	0.501162142115063	1.72750700542834	0.353469679028472	9.71939638654721
chr2	197855450	197857927	7	5	30.43	25	5.43	0.744912459036112	1.30424444877998	0.282346780576134	6.452427815901
chr2	197857927	198142930	6	5	26.09	25	1.09	1	1.05744522380795	0.216861803076709	5.36718046511847
chr2	198142930	198143936	6	4	26.09	20	6.09	0.727906622971853	1.40054755801372	0.271745263966033	8.0778157395204
chr2	198143936	198144942	6	3	26.09	15	11.09	0.467448817987672	1.9685659708195	0.34928450945066	14.1867180820307
chr2	198144942	198243951	7	3	30.43	15	15.43	0.293810281331552	2.42823686613657	0.453611323703387	17.104698085017
chr2	198243951	198403856	6	3	26.09	15	11.09	0.467448817987672	1.9685659708195	0.34928450945066	14.1867180820307
chr2	198403856	198600719	5	3	21.74	15	6.74	0.704138232215373	1.55774465672013	0.256045797027168	11.5988502241725
chr2	198600719	198955336	5	3	21.74	15	6.74	0.704138232215373	1.55774465672013	0.256045797027168	11.5988502241725
chr2	198955336	199159668	5	3	21.74	15	6.74	0.704138232215373	1.55774465672013	0.256045797027168	11.5988502241725
chr2	199159668	199509528	5	4	21.74	20	1.74	1	1.10839748860287	0.198754402048815	6.62367484517234
chr2	199509528	199640361	5	5	21.74	25	-3.26	1	0.836890369403644	0.158379764412864	4.40995357826738
chr2	199640361	199664491	5	4	21.74	20	1.74	1	1.10839748860287	0.198754402048815	6.62367484517234
chr2	199664491	202646461	5	3	21.74	15	6.74	0.704138232215373	1.55774465672013	0.256045797027168	11.5988502241725
chr2	202646461	203852541	5	4	21.74	20	1.74	1	1.10839748860287	0.198754402048815	6.62367484517234
chr2	203852541	209673881	5	4	21.74	20	1.74	1	1.10839748860287	0.198754402048815	6.62367484517234
chr2	209673881	210234551	5	4	21.74	20	1.74	1	1.10839748860287	0.198754402048815	6.62367484517234
chr2	210234551	210288852	6	4	26.09	20	6.09	0.727906622971853	1.40054755801372	0.271745263966033	8.0778157395204
chr2	210288852	211173370	6	4	26.09	20	6.09	0.727906622971853	1.40054755801372	0.271745263966033	8.0778157395204
chr2	211173370	211340633	7	4	30.43	20	10.43	0.501162142115063	1.72750700542834	0.353469679028472	9.71939638654721
chr2	211340633	211460346	6	4	26.09	20	6.09	0.727906622971853	1.40054755801372	0.271745263966033	8.0778157395204
chr2	211460346	212340027	5	4	21.74	20	1.74	1	1.10839748860287	0.198754402048815	6.62367484517234
chr2	212340027	212375717	5	4	21.74	20	1.74	1	1.10839748860287	0.198754402048815	6.62367484517234
chr2	212375717	212400525	5	4	21.74	20	1.74	1	1.10839748860287	0.198754402048815	6.62367484517234
chr2	212400525	212463811	5	4	21.74	20	1.74	1	1.10839748860287	0.198754402048815	6.62367484517234
chr2	212463811	212730656	5	4	21.74	20	1.74	1	1.10839748860287	0.198754402048815	6.62367484517234
chr2	212730656	213181318	6	4	26.09	20	6.09	0.727906622971853	1.40054755801372	0.271745263966033	8.0778157395204
chr2	213181318	213206481	6	4	26.09	20	6.09	0.727906622971853	1.40054755801372	0.271745263966033	8.0778157395204
chr2	213206481	213738436	6	4	26.09	20	6.09	0.727906622971853	1.40054755801372	0.271745263966033	8.0778157395204
chr2	213738436	213831535	5	4	21.74	20	1.74	1	1.10839748860287	0.198754402048815	6.62367484517234
chr2	213831535	214113888	6	4	26.09	20	6.09	0.727906622971853	1.40054755801372	0.271745263966033	8.0778157395204
chr2	214113888	215394397	5	4	21.74	20	1.74	1	1.10839748860287	0.198754402048815	6.62367484517234
chr2	215394397	215406435	5	4	21.74	20	1.74	1	1.10839748860287	0.198754402048815	6.62367484517234
chr2	215406435	215510056	5	5	21.74	25	-3.26	1	0.836890369403644	0.158379764412864	4.40995357826738
chr2	215510056	215584461	5	5	21.74	25	-3.26	1	0.836890369403644	0.158379764412864	4.40995357826738
chr2	215584461	219654069	5	4	21.74	20	1.74	1	1.10839748860287	0.198754402048815	6.62367484517234
chr2	219654069	220429724	6	4	26.09	20	6.09	0.727906622971853	1.40054755801372	0.271745263966033	8.0778157395204
chr2	220429724	220937955	7	4	30.43	20	10.43	0.501162142115063	1.72750700542834	0.353469679028472	9.71939638654721
chr2	220937955	223197016	6	4	26.09	20	6.09	0.727906622971853	1.40054755801372	0.271745263966033	8.0778157395204
chr2	223197016	223721773	7	4	30.43	20	10.43	0.501162142115063	1.72750700542834	0.353469679028472	9.71939638654721
chr2	223721773	223823485	7	4	30.43	20	10.43	0.501162142115063	1.72750700542834	0.353469679028472	9.71939638654721
chr2	223823485	225303549	7	4	30.43	20	10.43	0.501162142115063	1.72750700542834	0.353469679028472	9.71939638654721
chr2	225303549	226632179	6	4	26.09	20	6.09	0.727906622971853	1.40054755801372	0.271745263966033	8.0778157395204
chr2	226632179	226686232	6	5	26.09	25	1.09	1	1.05744522380795	0.216861803076709	5.36718046511847
chr2	226686232	226688991	6	5	26.09	25	1.09	1	1.05744522380795	0.216861803076709	5.36718046511847
chr2	226688991	226857861	6	5	26.09	25	1.09	1	1.05744522380795	0.216861803076709	5.36718046511847
chr2	226857861	227131198	6	5	26.09	25	1.09	1	1.05744522380795	0.216861803076709	5.36718046511847
chr2	227131198	227206481	6	5	26.09	25	1.09	1	1.05744522380795	0.216861803076709	5.36718046511847
chr2	227206481	227664626	6	5	26.09	25	1.09	1	1.05744522380795	0.216861803076709	5.36718046511847
chr2	227664626	227668477	6	4	26.09	20	6.09	0.727906622971853	1.40054755801372	0.271745263966033	8.0778157395204
chr2	227668477	227763183	6	4	26.09	20	6.09	0.727906622971853	1.40054755801372	0.271745263966033	8.0778157395204
chr2	227763183	228297338	6	4	26.09	20	6.09	0.727906622971853	1.40054755801372	0.271745263966033	8.0778157395204
chr2	228297338	228443442	6	4	26.09	20	6.09	0.727906622971853	1.40054755801372	0.271745263966033	8.0778157395204
chr2	228443442	231111619	6	4	26.09	20	6.09	0.727906622971853	1.40054755801372	0.271745263966033	8.0778157395204
chr2	231111619	231238318	6	4	26.09	20	6.09	0.727906622971853	1.40054755801372	0.271745263966033	8.0778157395204
chr2	231238318	231443497	6	4	26.09	20	6.09	0.727906622971853	1.40054755801372	0.271745263966033	8.0778157395204
chr2	231443497	231708665	6	4	26.09	20	6.09	0.727906622971853	1.40054755801372	0.271745263966033	8.0778157395204
chr2	231708665	232128140	6	4	26.09	20	6.09	0.727906622971853	1.40054755801372	0.271745263966033	8.0778157395204
chr2	232128140	235507621	6	4	26.09	20	6.09	0.727906622971853	1.40054755801372	0.271745263966033	8.0778157395204
chr2	235507621	235633678	7	4	30.43	20	10.43	0.501162142115063	1.72750700542834	0.353469679028472	9.71939638654721
chr2	235633678	235744804	7	4	30.43	20	10.43	0.501162142115063	1.72750700542834	0.353469679028472	9.71939638654721
chr2	235744804	236197847	6	4	26.09	20	6.09	0.727906622971853	1.40054755801372	0.271745263966033	8.0778157395204
chr2	236197847	237046001	6	4	26.09	20	6.09	0.727906622971853	1.40054755801372	0.271745263966033	8.0778157395204
chr2	237046001	238213810	6	5	26.09	25	1.09	1	1.05744522380795	0.216861803076709	5.36718046511847
chr2	238213810	239722601	6	5	26.09	25	1.09	1	1.05744522380795	0.216861803076709	5.36718046511847
chr2	239722601	241934035	6	4	26.09	20	6.09	0.727906622971853	1.40054755801372	0.271745263966033	8.0778157395204
chr2	241934035	242486615	7	4	30.43	20	10.43	0.501162142115063	1.72750700542834	0.353469679028472	9.71939638654721
chr2	242486615	242783365	6	4	26.09	20	6.09	0.727906622971853	1.40054755801372	0.271745263966033	8.0778157395204
chr2	242783365	242849431	6	5	26.09	25	1.09	1	1.05744522380795	0.216861803076709	5.36718046511847
chr2	242849431	242920908	6	6	26.09	30	-3.91	1	0.827274122278739	0.175869628287066	3.87581735060944
chr2	242920908	243199373	7	6	30.43	30	0.43	1	1.02034806808899	0.229075203907194	4.65581518302837
chr3	0	365505	5	6	21.74	30	-8.26	0.727906622971853	0.65479511636507	0.128314118010855	3.18783744912993
chr3	365505	876963	5	5	21.74	25	-3.26	1	0.836890369403644	0.158379764412864	4.40995357826738
chr3	876963	1528610	5	5	21.74	25	-3.26	1	0.836890369403644	0.158379764412864	4.40995357826738
chr3	1528610	2619714	5	5	21.74	25	-3.26	1	0.836890369403644	0.158379764412864	4.40995357826738
chr3	2619714	3673632	5	4	21.74	20	1.74	1	1.10839748860287	0.198754402048815	6.62367484517234
chr3	3673632	3725875	5	5	21.74	25	-3.26	1	0.836890369403644	0.158379764412864	4.40995357826738
chr3	3725875	3786703	5	4	21.74	20	1.74	1	1.10839748860287	0.198754402048815	6.62367484517234
chr3	3786703	4035157	5	5	21.74	25	-3.26	1	0.836890369403644	0.158379764412864	4.40995357826738
chr3	4035157	4104587	5	4	21.74	20	1.74	1	1.10839748860287	0.198754402048815	6.62367484517234
chr3	4104587	4378902	5	5	21.74	25	-3.26	1	0.836890369403644	0.158379764412864	4.40995357826738
chr3	4378902	4713508	5	4	21.74	20	1.74	1	1.10839748860287	0.198754402048815	6.62367484517234
chr3	4713508	5357615	5	5	21.74	25	-3.26	1	0.836890369403644	0.158379764412864	4.40995357826738
chr3	5357615	7057675	5	4	21.74	20	1.74	1	1.10839748860287	0.198754402048815	6.62367484517234
chr3	7057675	8175197	5	4	21.74	20	1.74	1	1.10839748860287	0.198754402048815	6.62367484517234
chr3	8175197	8277941	5	4	21.74	20	1.74	1	1.10839748860287	0.198754402048815	6.62367484517234
chr3	8277941	8413471	5	4	21.74	20	1.74	1	1.10839748860287	0.198754402048815	6.62367484517234
chr3	8413471	10355865	4	4	17.39	20	-2.61	1	0.845492157965303	0.133878396317281	5.33074463285635
chr3	10355865	10401093	4	4	17.39	20	-2.61	1	0.845492157965303	0.133878396317281	5.33074463285635
chr3	10401093	10448437	4	4	17.39	20	-2.61	1	0.845492157965303	0.133878396317281	5.33074463285635
chr3	10448437	10453241	4	4	17.39	20	-2.61	1	0.845492157965303	0.133878396317281	5.33074463285635
chr3	10453241	14008792	4	4	17.39	20	-2.61	1	0.845492157965303	0.133878396317281	5.33074463285635
chr3	14008792	14195632	4	5	17.39	25	-7.61	0.710900786907594	0.638439751305996	0.106457893614869	3.5574965837102
chr3	14195632	14477738	4	5	17.39	25	-7.61	0.710900786907594	0.638439751305996	0.106457893614869	3.5574965837102
chr3	14477738	14913966	4	4	17.39	20	-2.61	1	0.845492157965303	0.133878396317281	5.33074463285635
chr3	14913966	14950602	4	5	17.39	25	-7.61	0.710900786907594	0.638439751305996	0.106457893614869	3.5574965837102
chr3	14950602	14994637	5	5	21.74	25	-3.26	1	0.836890369403644	0.158379764412864	4.40995357826738
chr3	14994637	15814081	5	5	21.74	25	-3.26	1	0.836890369403644	0.158379764412864	4.40995357826738
chr3	15814081	16072495	5	6	21.74	30	-8.26	0.727906622971853	0.65479511636507	0.128314118010855	3.18783744912993
chr3	16072495	16089159	5	5	21.74	25	-3.26	1	0.836890369403644	0.158379764412864	4.40995357826738
chr3	16089159	16380142	5	6	21.74	30	-8.26	0.727906622971853	0.65479511636507	0.128314118010855	3.18783744912993
chr3	16380142	16442342	5	5	21.74	25	-3.26	1	0.836890369403644	0.158379764412864	4.40995357826738
chr3	16442342	17194712	5	5	21.74	25	-3.26	1	0.836890369403644	0.158379764412864	4.40995357826738
chr3	17194712	17235761	5	5	21.74	25	-3.26	1	0.836890369403644	0.158379764412864	4.40995357826738
chr3	17235761	17414948	5	5	21.74	25	-3.26	1	0.836890369403644	0.158379764412864	4.40995357826738
chr3	17414948	18114127	5	4	21.74	20	1.74	1	1.10839748860287	0.198754402048815	6.62367484517234
chr3	18114127	18814992	5	4	21.74	20	1.74	1	1.10839748860287	0.198754402048815	6.62367484517234
chr3	18814992	21824226	5	4	21.74	20	1.74	1	1.10839748860287	0.198754402048815	6.62367484517234
chr3	21824226	22181752	5	5	21.74	25	-3.26	1	0.836890369403644	0.158379764412864	4.40995357826738
chr3	22181752	22272172	5	5	21.74	25	-3.26	1	0.836890369403644	0.158379764412864	4.40995357826738
chr3	22272172	24836775	5	4	21.74	20	1.74	1	1.10839748860287	0.198754402048815	6.62367484517234
chr3	24836775	25730894	6	4	26.09	20	6.09	0.727906622971853	1.40054755801372	0.271745263966033	8.0778157395204
chr3	25730894	26034565	5	4	21.74	20	1.74	1	1.10839748860287	0.198754402048815	6.62367484517234
chr3	26034565	26156446	5	5	21.74	25	-3.26	1	0.836890369403644	0.158379764412864	4.40995357826738
chr3	26156446	26456319	5	5	21.74	25	-3.26	1	0.836890369403644	0.158379764412864	4.40995357826738
chr3	26456319	26542989	5	4	21.74	20	1.74	1	1.10839748860287	0.198754402048815	6.62367484517234
chr3	26542989	26878173	5	5	21.74	25	-3.26	1	0.836890369403644	0.158379764412864	4.40995357826738
chr3	26878173	27338372	5	4	21.74	20	1.74	1	1.10839748860287	0.198754402048815	6.62367484517234
chr3	27338372	27941660	5	4	21.74	20	1.74	1	1.10839748860287	0.198754402048815	6.62367484517234
chr3	27941660	29550923	6	4	26.09	20	6.09	0.727906622971853	1.40054755801372	0.271745263966033	8.0778157395204
chr3	29550923	29690436	6	4	26.09	20	6.09	0.727906622971853	1.40054755801372	0.271745263966033	8.0778157395204
chr3	29690436	30698076	6	4	26.09	20	6.09	0.727906622971853	1.40054755801372	0.271745263966033	8.0778157395204
chr3	30698076	30996002	7	4	30.43	20	10.43	0.501162142115063	1.72750700542834	0.353469679028472	9.71939638654721
chr3	30996002	31059632	6	4	26.09	20	6.09	0.727906622971853	1.40054755801372	0.271745263966033	8.0778157395204
chr3	31059632	31344730	7	4	30.43	20	10.43	0.501162142115063	1.72750700542834	0.353469679028472	9.71939638654721
chr3	31344730	31445637	8	4	34.78	20	14.78	0.327054772885743	2.09625087650561	0.445012762275087	11.5961269852443
chr3	31445637	31749876	7	4	30.43	20	10.43	0.501162142115063	1.72750700542834	0.353469679028472	9.71939638654721
chr3	31749876	34407282	6	4	26.09	20	6.09	0.727906622971853	1.40054755801372	0.271745263966033	8.0778157395204
chr3	34407282	34543285	7	4	30.43	20	10.43	0.501162142115063	1.72750700542834	0.353469679028472	9.71939638654721
chr3	34543285	36073653	7	5	30.43	25	5.43	0.744912459036112	1.30424444877998	0.282346780576134	6.452427815901
chr3	36073653	36144951	7	4	30.43	20	10.43	0.501162142115063	1.72750700542834	0.353469679028472	9.71939638654721
chr3	36144951	36236150	7	4	30.43	20	10.43	0.501162142115063	1.72750700542834	0.353469679028472	9.71939638654721
chr3	36236150	36576023	7	4	30.43	20	10.43	0.501162142115063	1.72750700542834	0.353469679028472	9.71939638654721
chr3	36576023	37502729	7	4	30.43	20	10.43	0.501162142115063	1.72750700542834	0.353469679028472	9.71939638654721
chr3	37502729	37527902	6	4	26.09	20	6.09	0.727906622971853	1.40054755801372	0.271745263966033	8.0778157395204
chr3	37527902	37609576	7	4	30.43	20	10.43	0.501162142115063	1.72750700542834	0.353469679028472	9.71939638654721
chr3	37609576	37685516	6	4	26.09	20	6.09	0.727906622971853	1.40054755801372	0.271745263966033	8.0778157395204
chr3	37685516	38417825	7	4	30.43	20	10.43	0.501162142115063	1.72750700542834	0.353469679028472	9.71939638654721
chr3	38417825	38443097	6	4	26.09	20	6.09	0.727906622971853	1.40054755801372	0.271745263966033	8.0778157395204
chr3	38443097	38566869	6	4	26.09	20	6.09	0.727906622971853	1.40054755801372	0.271745263966033	8.0778157395204
chr3	38566869	38804473	6	4	26.09	20	6.09	0.727906622971853	1.40054755801372	0.271745263966033	8.0778157395204
chr3	38804473	39295271	6	5	26.09	25	1.09	1	1.05744522380795	0.216861803076709	5.36718046511847
chr3	39295271	39317229	7	5	30.43	25	5.43	0.744912459036112	1.30424444877998	0.282346780576134	6.452427815901
chr3	39317229	39733041	7	4	30.43	20	10.43	0.501162142115063	1.72750700542834	0.353469679028472	9.71939638654721
chr3	39733041	39838392	6	4	26.09	20	6.09	0.727906622971853	1.40054755801372	0.271745263966033	8.0778157395204
chr3	39838392	40085753	7	4	30.43	20	10.43	0.501162142115063	1.72750700542834	0.353469679028472	9.71939638654721
chr3	40085753	40195804	6	4	26.09	20	6.09	0.727906622971853	1.40054755801372	0.271745263966033	8.0778157395204
chr3	40195804	41017528	7	4	30.43	20	10.43	0.501162142115063	1.72750700542834	0.353469679028472	9.71939638654721
chr3	41017528	41041572	6	4	26.09	20	6.09	0.727906622971853	1.40054755801372	0.271745263966033	8.0778157395204
chr3	41041572	41479784	7	4	30.43	20	10.43	0.501162142115063	1.72750700542834	0.353469679028472	9.71939638654721
chr3	41479784	42265501	6	4	26.09	20	6.09	0.727906622971853	1.40054755801372	0.271745263966033	8.0778157395204
chr3	42265501	45294858	6	4	26.09	20	6.09	0.727906622971853	1.40054755801372	0.271745263966033	8.0778157395204
chr3	45294858	45361180	5	4	21.74	20	1.74	1	1.10839748860287	0.198754402048815	6.62367484517234
chr3	45361180	45797471	6	4	26.09	20	6.09	0.727906622971853	1.40054755801372	0.271745263966033	8.0778157395204
chr3	45797471	45816484	7	4	30.43	20	10.43	0.501162142115063	1.72750700542834	0.353469679028472	9.71939638654721
chr3	45816484	45832054	8	4	34.78	20	14.78	0.327054772885743	2.09625087650561	0.445012762275087	11.5961269852443
chr3	45832054	46250687	8	5	34.78	25	9.78	0.526265995352779	1.58262211772078	0.355735294003521	7.69362391150879
chr3	46250687	46506408	9	5	39.13	25	14.13	0.352818222683555	1.89930618542063	0.43828080963143	9.12766889164287
chr3	46506408	46660940	8	5	34.78	25	9.78	0.526265995352779	1.58262211772078	0.355735294003521	7.69362391150879
chr3	46660940	46704485	8	4	34.78	20	14.78	0.327054772885743	2.09625087650561	0.445012762275087	11.5961269852443
chr3	46704485	48581400	8	5	34.78	25	9.78	0.526265995352779	1.58262211772078	0.355735294003521	7.69362391150879
chr3	48581400	49766686	9	5	39.13	25	14.13	0.352818222683555	1.89930618542063	0.43828080963143	9.12766889164287
chr3	49766686	50220755	10	5	43.48	25	18.48	0.33634204558459	2.26282352576462	0.531655821533624	10.8060068231959
chr3	50220755	50374280	10	5	43.48	25	18.48	0.33634204558459	2.26282352576462	0.531655821533624	10.8060068231959
chr3	50374280	51777849	10	5	43.48	25	18.48	0.33634204558459	2.26282352576462	0.531655821533624	10.8060068231959
chr3	51777849	52139405	10	5	43.48	25	18.48	0.33634204558459	2.26282352576462	0.531655821533624	10.8060068231959
chr3	52139405	52354516	9	5	39.13	25	14.13	0.352818222683555	1.89930618542063	0.43828080963143	9.12766889164287
chr3	52354516	52561611	10	5	43.48	25	18.48	0.33634204558459	2.26282352576462	0.531655821533624	10.8060068231959
chr3	52561611	52852758	9	5	39.13	25	14.13	0.352818222683555	1.89930618542063	0.43828080963143	9.12766889164287
chr3	52852758	52913586	8	5	34.78	25	9.78	0.526265995352779	1.58262211772078	0.355735294003521	7.69362391150879
chr3	52913586	53587858	8	5	34.78	25	9.78	0.526265995352779	1.58262211772078	0.355735294003521	7.69362391150879
chr3	53587858	53617822	7	5	30.43	25	5.43	0.744912459036112	1.30424444877998	0.282346780576134	6.452427815901
chr3	53617822	53987537	7	4	30.43	20	10.43	0.501162142115063	1.72750700542834	0.353469679028472	9.71939638654721
chr3	53987537	54104045	7	4	30.43	20	10.43	0.501162142115063	1.72750700542834	0.353469679028472	9.71939638654721
chr3	54104045	54205958	7	4	30.43	20	10.43	0.501162142115063	1.72750700542834	0.353469679028472	9.71939638654721
chr3	54205958	54254187	7	4	30.43	20	10.43	0.501162142115063	1.72750700542834	0.353469679028472	9.71939638654721
chr3	54254187	54621924	8	4	34.78	20	14.78	0.327054772885743	2.09625087650561	0.445012762275087	11.5961269852443
chr3	54621924	55788284	8	4	34.78	20	14.78	0.327054772885743	2.09625087650561	0.445012762275087	11.5961269852443
chr3	55788284	59177074	8	4	34.78	20	14.78	0.327054772885743	2.09625087650561	0.445012762275087	11.5961269852443
chr3	59177074	59430648	9	4	39.13	20	19.13	0.202547758843845	2.51544637109367	0.548007235395629	13.7608385112849
chr3	59430648	59434828	8	4	34.78	20	14.78	0.327054772885743	2.09625087650561	0.445012762275087	11.5961269852443
chr3	59434828	59808291	7	4	30.43	20	10.43	0.501162142115063	1.72750700542834	0.353469679028472	9.71939638654721
chr3	59808291	59820563	7	5	30.43	25	5.43	0.744912459036112	1.30424444877998	0.282346780576134	6.452427815901
chr3	59820563	59951721	7	6	30.43	30	0.43	1	1.02034806808899	0.229075203907194	4.65581518302837
chr3	59951721	59957939	7	6	30.43	30	0.43	1	1.02034806808899	0.229075203907194	4.65581518302837
chr3	59957939	60008747	7	6	30.43	30	0.43	1	1.02034806808899	0.229075203907194	4.65581518302837
chr3	60008747	60010552	7	5	30.43	25	5.43	0.744912459036112	1.30424444877998	0.282346780576134	6.452427815901
chr3	60010552	60021531	7	4	30.43	20	10.43	0.501162142115063	1.72750700542834	0.353469679028472	9.71939638654721
chr3	60021531	60131496	7	4	30.43	20	10.43	0.501162142115063	1.72750700542834	0.353469679028472	9.71939638654721
chr3	60131496	60218123	7	4	30.43	20	10.43	0.501162142115063	1.72750700542834	0.353469679028472	9.71939638654721
chr3	60218123	60236912	7	4	30.43	20	10.43	0.501162142115063	1.72750700542834	0.353469679028472	9.71939638654721
chr3	60236912	60366710	7	4	30.43	20	10.43	0.501162142115063	1.72750700542834	0.353469679028472	9.71939638654721
chr3	60366710	60433987	7	4	30.43	20	10.43	0.501162142115063	1.72750700542834	0.353469679028472	9.71939638654721
chr3	60433987	60474911	7	5	30.43	25	5.43	0.744912459036112	1.30424444877998	0.282346780576134	6.452427815901
chr3	60474911	60478710	7	6	30.43	30	0.43	1	1.02034806808899	0.229075203907194	4.65581518302837
chr3	60478710	60511167	6	6	26.09	30	-3.91	1	0.827274122278739	0.175869628287066	3.87581735060944
chr3	60511167	60567840	6	6	26.09	30	-3.91	1	0.827274122278739	0.175869628287066	3.87581735060944
chr3	60567840	60568644	6	6	26.09	30	-3.91	1	0.827274122278739	0.175869628287066	3.87581735060944
chr3	60568644	60618370	6	5	26.09	25	1.09	1	1.05744522380795	0.216861803076709	5.36718046511847
chr3	60618370	60735735	6	5	26.09	25	1.09	1	1.05744522380795	0.216861803076709	5.36718046511847
chr3	60735735	60838678	6	5	26.09	25	1.09	1	1.05744522380795	0.216861803076709	5.36718046511847
chr3	60838678	60843480	6	6	26.09	30	-3.91	1	0.827274122278739	0.175869628287066	3.87581735060944
chr3	60843480	60916856	6	6	26.09	30	-3.91	1	0.827274122278739	0.175869628287066	3.87581735060944
chr3	60916856	61273134	6	5	26.09	25	1.09	1	1.05744522380795	0.216861803076709	5.36718046511847
chr3	61273134	61469629	6	4	26.09	20	6.09	0.727906622971853	1.40054755801372	0.271745263966033	8.0778157395204
chr3	61469629	63370881	6	4	26.09	20	6.09	0.727906622971853	1.40054755801372	0.271745263966033	8.0778157395204
chr3	63370881	66664080	6	4	26.09	20	6.09	0.727906622971853	1.40054755801372	0.271745263966033	8.0778157395204
chr3	66664080	67441717	6	4	26.09	20	6.09	0.727906622971853	1.40054755801372	0.271745263966033	8.0778157395204
chr3	67441717	67650729	6	4	26.09	20	6.09	0.727906622971853	1.40054755801372	0.271745263966033	8.0778157395204
chr3	67650729	67742648	6	4	26.09	20	6.09	0.727906622971853	1.40054755801372	0.271745263966033	8.0778157395204
chr3	67742648	67866837	6	4	26.09	20	6.09	0.727906622971853	1.40054755801372	0.271745263966033	8.0778157395204
chr3	67866837	67907442	7	4	30.43	20	10.43	0.501162142115063	1.72750700542834	0.353469679028472	9.71939638654721
chr3	67907442	68674192	6	4	26.09	20	6.09	0.727906622971853	1.40054755801372	0.271745263966033	8.0778157395204
chr3	68674192	68719059	6	4	26.09	20	6.09	0.727906622971853	1.40054755801372	0.271745263966033	8.0778157395204
chr3	68719059	68748772	6	5	26.09	25	1.09	1	1.05744522380795	0.216861803076709	5.36718046511847
chr3	68748772	68770961	6	5	26.09	25	1.09	1	1.05744522380795	0.216861803076709	5.36718046511847
chr3	68770961	68923440	6	4	26.09	20	6.09	0.727906622971853	1.40054755801372	0.271745263966033	8.0778157395204
chr3	68923440	69506108	6	4	26.09	20	6.09	0.727906622971853	1.40054755801372	0.271745263966033	8.0778157395204
chr3	69506108	69971120	5	4	21.74	20	1.74	1	1.10839748860287	0.198754402048815	6.62367484517234
chr3	69971120	72244379	4	4	17.39	20	-2.61	1	0.845492157965303	0.133878396317281	5.33074463285635
chr3	72244379	72448824	5	4	21.74	20	1.74	1	1.10839748860287	0.198754402048815	6.62367484517234
chr3	72448824	74344764	4	4	17.39	20	-2.61	1	0.845492157965303	0.133878396317281	5.33074463285635
chr3	74344764	75424139	4	4	17.39	20	-2.61	1	0.845492157965303	0.133878396317281	5.33074463285635
chr3	75424139	75535603	4	7	17.39	35	-17.61	0.294662704191916	0.399832523488232	0.0704654635607783	1.95939080504489
chr3	75535603	75543474	4	6	17.39	30	-12.61	0.472819082007965	0.499540369696203	0.0861399353833283	2.57616318308344
chr3	75543474	75662751	4	5	17.39	25	-7.61	0.710900786907594	0.638439751305996	0.106457893614869	3.5574965837102
chr3	75662751	76360887	4	4	17.39	20	-2.61	1	0.845492157965303	0.133878396317281	5.33074463285635
chr3	76360887	76387487	4	4	17.39	20	-2.61	1	0.845492157965303	0.133878396317281	5.33074463285635
chr3	76387487	77788157	4	4	17.39	20	-2.61	1	0.845492157965303	0.133878396317281	5.33074463285635
chr3	77788157	77836965	5	4	21.74	20	1.74	1	1.10839748860287	0.198754402048815	6.62367484517234
chr3	77836965	77946398	5	4	21.74	20	1.74	1	1.10839748860287	0.198754402048815	6.62367484517234
chr3	77946398	78051625	4	4	17.39	20	-2.61	1	0.845492157965303	0.133878396317281	5.33074463285635
chr3	78051625	78472085	4	4	17.39	20	-2.61	1	0.845492157965303	0.133878396317281	5.33074463285635
chr3	78472085	78592067	4	4	17.39	20	-2.61	1	0.845492157965303	0.133878396317281	5.33074463285635
chr3	78592067	78789028	4	5	17.39	25	-7.61	0.710900786907594	0.638439751305996	0.106457893614869	3.5574965837102
chr3	78789028	79295076	4	5	17.39	25	-7.61	0.710900786907594	0.638439751305996	0.106457893614869	3.5574965837102
chr3	79295076	79683102	4	5	17.39	25	-7.61	0.710900786907594	0.638439751305996	0.106457893614869	3.5574965837102
chr3	79683102	79861166	4	4	17.39	20	-2.61	1	0.845492157965303	0.133878396317281	5.33074463285635
chr3	79861166	80138056	4	5	17.39	25	-7.61	0.710900786907594	0.638439751305996	0.106457893614869	3.5574965837102
chr3	80138056	80287708	4	5	17.39	25	-7.61	0.710900786907594	0.638439751305996	0.106457893614869	3.5574965837102
chr3	80287708	81188803	4	5	17.39	25	-7.61	0.710900786907594	0.638439751305996	0.106457893614869	3.5574965837102
chr3	81188803	81341612	4	4	17.39	20	-2.61	1	0.845492157965303	0.133878396317281	5.33074463285635
chr3	81341612	81468908	4	4	17.39	20	-2.61	1	0.845492157965303	0.133878396317281	5.33074463285635
chr3	81468908	82735961	4	4	17.39	20	-2.61	1	0.845492157965303	0.133878396317281	5.33074463285635
chr3	82735961	83945558	4	4	17.39	20	-2.61	1	0.845492157965303	0.133878396317281	5.33074463285635
chr3	83945558	84020684	5	4	21.74	20	1.74	1	1.10839748860287	0.198754402048815	6.62367484517234
chr3	84020684	84696528	5	5	21.74	25	-3.26	1	0.836890369403644	0.158379764412864	4.40995357826738
chr3	84696528	84743008	5	5	21.74	25	-3.26	1	0.836890369403644	0.158379764412864	4.40995357826738
chr3	84743008	85620017	4	5	17.39	25	-7.61	0.710900786907594	0.638439751305996	0.106457893614869	3.5574965837102
chr3	85620017	85656989	4	4	17.39	20	-2.61	1	0.845492157965303	0.133878396317281	5.33074463285635
chr3	85656989	85870411	3	4	13.04	20	-6.96	0.686734598816278	0.607237661460393	0.0774292477002266	4.16850956734841
chr3	85870411	86029635	3	4	13.04	20	-6.96	0.686734598816278	0.607237661460393	0.0774292477002266	4.16850956734841
chr3	86029635	86313910	3	4	13.04	20	-6.96	0.686734598816278	0.607237661460393	0.0774292477002266	4.16850956734841
chr3	86313910	86731243	3	4	13.04	20	-6.96	0.686734598816278	0.607237661460393	0.0774292477002266	4.16850956734841
chr3	86731243	86993468	3	5	13.04	25	-11.96	0.439603004549119	0.458527951938255	0.0613748340888232	2.79167278671655
chr3	86993468	87278159	3	6	13.04	30	-16.96	0.263378785216562	0.358808836204513	0.0495365813541211	2.02656071997739
chr3	87278159	87485911	4	6	17.39	30	-12.61	0.472819082007965	0.499540369696203	0.0861399353833283	2.57616318308344
chr3	87485911	87645966	4	5	17.39	25	-7.61	0.710900786907594	0.638439751305996	0.106457893614869	3.5574965837102
chr3	87645966	87670818	3	5	13.04	25	-11.96	0.439603004549119	0.458527951938255	0.0613748340888232	2.79167278671655
chr3	87670818	87741860	3	6	13.04	30	-16.96	0.263378785216562	0.358808836204513	0.0495365813541211	2.02656071997739
chr3	87741860	88273129	4	6	17.39	30	-12.61	0.472819082007965	0.499540369696203	0.0861399353833283	2.57616318308344
chr3	88273129	88281487	4	7	17.39	35	-17.61	0.294662704191916	0.399832523488232	0.0704654635607783	1.95939080504489
chr3	88281487	88576449	3	7	13.04	35	-21.96	0.14804597220933	0.287244872122071	0.0404788086565152	1.54395882031445
chr3	88576449	88966350	3	6	13.04	30	-16.96	0.263378785216562	0.358808836204513	0.0495365813541211	2.02656071997739
chr3	88966350	89362031	3	7	13.04	35	-21.96	0.14804597220933	0.287244872122071	0.0404788086565152	1.54395882031445
chr3	89362031	89390847	4	7	17.39	35	-17.61	0.294662704191916	0.399832523488232	0.0704654635607783	1.95939080504489
chr3	89390847	89394616	4	7	17.39	35	-17.61	0.294662704191916	0.399832523488232	0.0704654635607783	1.95939080504489
chr3	89394616	89419651	4	6	17.39	30	-12.61	0.472819082007965	0.499540369696203	0.0861399353833283	2.57616318308344
chr3	89419651	89452218	4	6	17.39	30	-12.61	0.472819082007965	0.499540369696203	0.0861399353833283	2.57616318308344
chr3	89452218	89488884	4	7	17.39	35	-17.61	0.294662704191916	0.399832523488232	0.0704654635607783	1.95939080504489
chr3	89488884	91000000	4	6	17.39	30	-12.61	0.472819082007965	0.499540369696203	0.0861399353833283	2.57616318308344
chr3	91000000	93519466	0	0	0	0	0	1	0	0	Inf
chr3	93519466	93543006	3	4	13.04	20	-6.96	0.686734598816278	0.607237661460393	0.0774292477002266	4.16850956734841
chr3	93543006	94116459	4	4	17.39	20	-2.61	1	0.845492157965303	0.133878396317281	5.33074463285635
chr3	94116459	94164482	3	4	13.04	20	-6.96	0.686734598816278	0.607237661460393	0.0774292477002266	4.16850956734841
chr3	94164482	94178831	3	3	13.04	15	-1.96	1	0.853232008874007	0.100526362449566	7.23478912351614
chr3	94178831	94343000	3	3	13.04	15	-1.96	1	0.853232008874007	0.100526362449566	7.23478912351614
chr3	94343000	94816903	3	3	13.04	15	-1.96	1	0.853232008874007	0.100526362449566	7.23478912351614
chr3	94816903	94913317	3	2	13.04	10	3.04	1	1.34071300326427	0.136905270433279	17.7641357108826
chr3	94913317	95026709	4	2	17.39	10	7.39	0.668833718748637	1.86752836592144	0.233752379308155	23.0430753395911
chr3	95026709	95094725	3	2	13.04	10	3.04	1	1.34071300326427	0.136905270433279	17.7641357108826
chr3	95094725	95319234	4	3	17.39	15	2.39	1	1.18811878164502	0.173009392604565	9.3036182080392
chr3	95319234	95333680	4	4	17.39	20	-2.61	1	0.845492157965303	0.133878396317281	5.33074463285635
chr3	95333680	95639109	4	5	17.39	25	-7.61	0.710900786907594	0.638439751305996	0.106457893614869	3.5574965837102
chr3	95639109	95737582	3	5	13.04	25	-11.96	0.439603004549119	0.458527951938255	0.0613748340888232	2.79167278671655
chr3	95737582	95870526	4	5	17.39	25	-7.61	0.710900786907594	0.638439751305996	0.106457893614869	3.5574965837102
chr3	95870526	96085308	3	5	13.04	25	-11.96	0.439603004549119	0.458527951938255	0.0613748340888232	2.79167278671655
chr3	96085308	96335505	3	4	13.04	20	-6.96	0.686734598816278	0.607237661460393	0.0774292477002266	4.16850956734841
chr3	96335505	97393624	3	3	13.04	15	-1.96	1	0.853232008874007	0.100526362449566	7.23478912351614
chr3	97393624	98770655	3	2	13.04	10	3.04	1	1.34071300326427	0.136905270433279	17.7641357108826
chr3	98770655	98792722	3	4	13.04	20	-6.96	0.686734598816278	0.607237661460393	0.0774292477002266	4.16850956734841
chr3	98792722	98795079	4	4	17.39	20	-2.61	1	0.845492157965303	0.133878396317281	5.33074463285635
chr3	98795079	98863180	5	4	21.74	20	1.74	1	1.10839748860287	0.198754402048815	6.62367484517234
chr3	98863180	98941121	6	4	26.09	20	6.09	0.727906622971853	1.40054755801372	0.271745263966033	8.0778157395204
chr3	98941121	98971672	6	4	26.09	20	6.09	0.727906622971853	1.40054755801372	0.271745263966033	8.0778157395204
chr3	98971672	98971993	6	3	26.09	15	11.09	0.467448817987672	1.9685659708195	0.34928450945066	14.1867180820307
chr3	98971993	99002958	5	3	21.74	15	6.74	0.704138232215373	1.55774465672013	0.256045797027168	11.5988502241725
chr3	99002958	99054570	5	2	21.74	10	11.74	0.420459007810114	2.44930803446938	0.344176695262891	28.9176948427999
chr3	99054570	99162753	4	2	17.39	10	7.39	0.668833718748637	1.86752836592144	0.233752379308155	23.0430753395911
chr3	99162753	99197505	4	3	17.39	15	2.39	1	1.18811878164502	0.173009392604565	9.3036182080392
chr3	99197505	99949527	3	3	13.04	15	-1.96	1	0.853232008874007	0.100526362449566	7.23478912351614
chr3	99949527	100052685	3	2	13.04	10	3.04	1	1.34071300326427	0.136905270433279	17.7641357108826
chr3	100052685	100379728	3	3	13.04	15	-1.96	1	0.853232008874007	0.100526362449566	7.23478912351614
chr3	100379728	100590965	3	2	13.04	10	3.04	1	1.34071300326427	0.136905270433279	17.7641357108826
chr3	100590965	100594612	3	3	13.04	15	-1.96	1	0.853232008874007	0.100526362449566	7.23478912351614
chr3	100594612	101045942	3	4	13.04	20	-6.96	0.686734598816278	0.607237661460393	0.0774292477002266	4.16850956734841
chr3	101045942	101046812	3	3	13.04	15	-1.96	1	0.853232008874007	0.100526362449566	7.23478912351614
chr3	101046812	101279946	3	3	13.04	15	-1.96	1	0.853232008874007	0.100526362449566	7.23478912351614
chr3	101279946	101283624	3	4	13.04	20	-6.96	0.686734598816278	0.607237661460393	0.0774292477002266	4.16850956734841
chr3	101283624	101670659	3	4	13.04	20	-6.96	0.686734598816278	0.607237661460393	0.0774292477002266	4.16850956734841
chr3	101670659	101803663	3	3	13.04	15	-1.96	1	0.853232008874007	0.100526362449566	7.23478912351614
chr3	101803663	102465782	3	2	13.04	10	3.04	1	1.34071300326427	0.136905270433279	17.7641357108826
chr3	102465782	102976494	4	2	17.39	10	7.39	0.668833718748637	1.86752836592144	0.233752379308155	23.0430753395911
chr3	102976494	103821589	4	2	17.39	10	7.39	0.668833718748637	1.86752836592144	0.233752379308155	23.0430753395911
chr3	103821589	106492173	3	2	13.04	10	3.04	1	1.34071300326427	0.136905270433279	17.7641357108826
chr3	106492173	107149395	4	2	17.39	10	7.39	0.668833718748637	1.86752836592144	0.233752379308155	23.0430753395911
chr3	107149395	110144831	3	2	13.04	10	3.04	1	1.34071300326427	0.136905270433279	17.7641357108826
chr3	110144831	111238158	4	2	17.39	10	7.39	0.668833718748637	1.86752836592144	0.233752379308155	23.0430753395911
chr3	111238158	111521442	3	2	13.04	10	3.04	1	1.34071300326427	0.136905270433279	17.7641357108826
chr3	111521442	111623205	4	2	17.39	10	7.39	0.668833718748637	1.86752836592144	0.233752379308155	23.0430753395911
chr3	111623205	112316537	3	2	13.04	10	3.04	1	1.34071300326427	0.136905270433279	17.7641357108826
chr3	112316537	113317556	3	2	13.04	10	3.04	1	1.34071300326427	0.136905270433279	17.7641357108826
chr3	113317556	116202058	4	2	17.39	10	7.39	0.668833718748637	1.86752836592144	0.233752379308155	23.0430753395911
chr3	116202058	116968878	4	3	17.39	15	2.39	1	1.18811878164502	0.173009392604565	9.3036182080392
chr3	116968878	117872276	4	2	17.39	10	7.39	0.668833718748637	1.86752836592144	0.233752379308155	23.0430753395911
chr3	117872276	119269310	4	2	17.39	10	7.39	0.668833718748637	1.86752836592144	0.233752379308155	23.0430753395911
chr3	119269310	119531414	4	3	17.39	15	2.39	1	1.18811878164502	0.173009392604565	9.3036182080392
chr3	119531414	119915017	4	2	17.39	10	7.39	0.668833718748637	1.86752836592144	0.233752379308155	23.0430753395911
chr3	119915017	120402562	5	2	21.74	10	11.74	0.420459007810114	2.44930803446938	0.344176695262891	28.9176948427999
chr3	120402562	120406668	4	2	17.39	10	7.39	0.668833718748637	1.86752836592144	0.233752379308155	23.0430753395911
chr3	120406668	120522149	4	3	17.39	15	2.39	1	1.18811878164502	0.173009392604565	9.3036182080392
chr3	120522149	121260060	5	3	21.74	15	6.74	0.704138232215373	1.55774465672013	0.256045797027168	11.5988502241725
chr3	121260060	121797148	4	3	17.39	15	2.39	1	1.18811878164502	0.173009392604565	9.3036182080392
chr3	121797148	122291487	4	2	17.39	10	7.39	0.668833718748637	1.86752836592144	0.233752379308155	23.0430753395911
chr3	122291487	122832538	4	3	17.39	15	2.39	1	1.18811878164502	0.173009392604565	9.3036182080392
chr3	122832538	122878964	4	2	17.39	10	7.39	0.668833718748637	1.86752836592144	0.233752379308155	23.0430753395911
chr3	122878964	123010080	4	2	17.39	10	7.39	0.668833718748637	1.86752836592144	0.233752379308155	23.0430753395911
chr3	123010080	123764332	4	2	17.39	10	7.39	0.668833718748637	1.86752836592144	0.233752379308155	23.0430753395911
chr3	123764332	124130689	4	3	17.39	15	2.39	1	1.18811878164502	0.173009392604565	9.3036182080392
chr3	124130689	124182363	4	2	17.39	10	7.39	0.668833718748637	1.86752836592144	0.233752379308155	23.0430753395911
chr3	124182363	124703559	4	3	17.39	15	2.39	1	1.18811878164502	0.173009392604565	9.3036182080392
chr3	124703559	124931376	4	2	17.39	10	7.39	0.668833718748637	1.86752836592144	0.233752379308155	23.0430753395911
chr3	124931376	125733025	5	2	21.74	10	11.74	0.420459007810114	2.44930803446938	0.344176695262891	28.9176948427999
chr3	125733025	125854666	5	2	21.74	10	11.74	0.420459007810114	2.44930803446938	0.344176695262891	28.9176948427999
chr3	125854666	125987313	5	2	21.74	10	11.74	0.420459007810114	2.44930803446938	0.344176695262891	28.9176948427999
chr3	125987313	126319961	4	2	17.39	10	7.39	0.668833718748637	1.86752836592144	0.233752379308155	23.0430753395911
chr3	126319961	128425102	3	2	13.04	10	3.04	1	1.34071300326427	0.136905270433279	17.7641357108826
chr3	128425102	129763279	3	3	13.04	15	-1.96	1	0.853232008874007	0.100526362449566	7.23478912351614
chr3	129763279	129766450	3	4	13.04	20	-6.96	0.686734598816278	0.607237661460393	0.0774292477002266	4.16850956734841
chr3	129766450	129806580	4	4	17.39	20	-2.61	1	0.845492157965303	0.133878396317281	5.33074463285635
chr3	129806580	130103558	4	2	17.39	10	7.39	0.668833718748637	1.86752836592144	0.233752379308155	23.0430753395911
chr3	130103558	130358571	4	3	17.39	15	2.39	1	1.18811878164502	0.173009392604565	9.3036182080392
chr3	130358571	130509986	5	3	21.74	15	6.74	0.704138232215373	1.55774465672013	0.256045797027168	11.5988502241725
chr3	130509986	130768361	4	3	17.39	15	2.39	1	1.18811878164502	0.173009392604565	9.3036182080392
chr3	130768361	131382716	3	3	13.04	15	-1.96	1	0.853232008874007	0.100526362449566	7.23478912351614
chr3	131382716	131443789	3	2	13.04	10	3.04	1	1.34071300326427	0.136905270433279	17.7641357108826
chr3	131443789	131735297	4	2	17.39	10	7.39	0.668833718748637	1.86752836592144	0.233752379308155	23.0430753395911
chr3	131735297	131821681	4	2	17.39	10	7.39	0.668833718748637	1.86752836592144	0.233752379308155	23.0430753395911
chr3	131821681	131837683	5	2	21.74	10	11.74	0.420459007810114	2.44930803446938	0.344176695262891	28.9176948427999
chr3	131837683	132003253	4	2	17.39	10	7.39	0.668833718748637	1.86752836592144	0.233752379308155	23.0430753395911
chr3	132003253	133794520	3	2	13.04	10	3.04	1	1.34071300326427	0.136905270433279	17.7641357108826
chr3	133794520	134017852	2	2	8.7	10	-1.3	1	0.860233320020961	0.0569540053158063	12.9883822183545
chr3	134017852	134144862	2	3	8.7	15	-6.3	0.65043559201245	0.54751555451127	0.0412606217000432	5.36133899492759
chr3	134144862	134329153	2	3	8.7	15	-6.3	0.65043559201245	0.54751555451127	0.0412606217000432	5.36133899492759
chr3	134329153	134461345	2	3	8.7	15	-6.3	0.65043559201245	0.54751555451127	0.0412606217000432	5.36133899492759
chr3	134461345	134601063	3	3	13.04	15	-1.96	1	0.853232008874007	0.100526362449566	7.23478912351614
chr3	134601063	134631090	3	2	13.04	10	3.04	1	1.34071300326427	0.136905270433279	17.7641357108826
chr3	134631090	139791451	2	2	8.7	10	-1.3	1	0.860233320020961	0.0569540053158063	12.9883822183545
chr3	139791451	141168741	2	3	8.7	15	-6.3	0.65043559201245	0.54751555451127	0.0412606217000432	5.36133899492759
chr3	141168741	141333005	2	4	8.7	20	-11.3	0.392861817705834	0.389595122404989	0.0315122057931949	3.11414746411251
chr3	141333005	143958422	2	3	8.7	15	-6.3	0.65043559201245	0.54751555451127	0.0412606217000432	5.36133899492759
chr3	143958422	144063567	2	3	8.7	15	-6.3	0.65043559201245	0.54751555451127	0.0412606217000432	5.36133899492759
chr3	144063567	144098345	2	3	8.7	15	-6.3	0.65043559201245	0.54751555451127	0.0412606217000432	5.36133899492759
chr3	144098345	144973299	3	3	13.04	15	-1.96	1	0.853232008874007	0.100526362449566	7.23478912351614
chr3	144973299	148323082	2	3	8.7	15	-6.3	0.65043559201245	0.54751555451127	0.0412606217000432	5.36133899492759
chr3	148323082	148553282	3	3	13.04	15	-1.96	1	0.853232008874007	0.100526362449566	7.23478912351614
chr3	148553282	148617578	2	3	8.7	15	-6.3	0.65043559201245	0.54751555451127	0.0412606217000432	5.36133899492759
chr3	148617578	148636252	2	4	8.7	20	-11.3	0.392861817705834	0.389595122404989	0.0315122057931949	3.11414746411251
chr3	148636252	148796273	3	4	13.04	20	-6.96	0.686734598816278	0.607237661460393	0.0774292477002266	4.16850956734841
chr3	148796273	149451240	3	3	13.04	15	-1.96	1	0.853232008874007	0.100526362449566	7.23478912351614
chr3	149451240	150629469	2	3	8.7	15	-6.3	0.65043559201245	0.54751555451127	0.0412606217000432	5.36133899492759
chr3	150629469	151207750	3	3	13.04	15	-1.96	1	0.853232008874007	0.100526362449566	7.23478912351614
chr3	151207750	152172026	4	3	17.39	15	2.39	1	1.18811878164502	0.173009392604565	9.3036182080392
chr3	152172026	153289588	4	3	17.39	15	2.39	1	1.18811878164502	0.173009392604565	9.3036182080392
chr3	153289588	153388146	4	3	17.39	15	2.39	1	1.18811878164502	0.173009392604565	9.3036182080392
chr3	153388146	154827519	4	3	17.39	15	2.39	1	1.18811878164502	0.173009392604565	9.3036182080392
chr3	154827519	155804145	3	3	13.04	15	-1.96	1	0.853232008874007	0.100526362449566	7.23478912351614
chr3	155804145	156000254	3	3	13.04	15	-1.96	1	0.853232008874007	0.100526362449566	7.23478912351614
chr3	156000254	156245481	3	3	13.04	15	-1.96	1	0.853232008874007	0.100526362449566	7.23478912351614
chr3	156245481	157170856	4	3	17.39	15	2.39	1	1.18811878164502	0.173009392604565	9.3036182080392
chr3	157170856	157564085	3	3	13.04	15	-1.96	1	0.853232008874007	0.100526362449566	7.23478912351614
chr3	157564085	158464960	3	3	13.04	15	-1.96	1	0.853232008874007	0.100526362449566	7.23478912351614
chr3	158464960	158665385	3	4	13.04	20	-6.96	0.686734598816278	0.607237661460393	0.0774292477002266	4.16850956734841
chr3	158665385	159169427	4	4	17.39	20	-2.61	1	0.845492157965303	0.133878396317281	5.33074463285635
chr3	159169427	159859448	4	3	17.39	15	2.39	1	1.18811878164502	0.173009392604565	9.3036182080392
chr3	159859448	160312439	4	4	17.39	20	-2.61	1	0.845492157965303	0.133878396317281	5.33074463285635
chr3	160312439	160393659	4	5	17.39	25	-7.61	0.710900786907594	0.638439751305996	0.106457893614869	3.5574965837102
chr3	160393659	160430786	3	5	13.04	25	-11.96	0.439603004549119	0.458527951938255	0.0613748340888232	2.79167278671655
chr3	160430786	160431616	3	6	13.04	30	-16.96	0.263378785216562	0.358808836204513	0.0495365813541211	2.02656071997739
chr3	160431616	160660200	4	6	17.39	30	-12.61	0.472819082007965	0.499540369696203	0.0861399353833283	2.57616318308344
chr3	160660200	160826753	4	6	17.39	30	-12.61	0.472819082007965	0.499540369696203	0.0861399353833283	2.57616318308344
chr3	160826753	160869348	4	6	17.39	30	-12.61	0.472819082007965	0.499540369696203	0.0861399353833283	2.57616318308344
chr3	160869348	160938746	5	6	21.74	30	-8.26	0.727906622971853	0.65479511636507	0.128314118010855	3.18783744912993
chr3	160938746	161151168	6	6	26.09	30	-3.91	1	0.827274122278739	0.175869628287066	3.87581735060944
chr3	161151168	161494165	6	5	26.09	25	1.09	1	1.05744522380795	0.216861803076709	5.36718046511847
chr3	161494165	161496709	6	4	26.09	20	6.09	0.727906622971853	1.40054755801372	0.271745263966033	8.0778157395204
chr3	161496709	161535638	6	3	26.09	15	11.09	0.467448817987672	1.9685659708195	0.34928450945066	14.1867180820307
chr3	161535638	161574031	5	3	21.74	15	6.74	0.704138232215373	1.55774465672013	0.256045797027168	11.5988502241725
chr3	161574031	161625936	4	3	17.39	15	2.39	1	1.18811878164502	0.173009392604565	9.3036182080392
chr3	161625936	161629652	3	3	13.04	15	-1.96	1	0.853232008874007	0.100526362449566	7.23478912351614
chr3	161629652	161700536	2	3	8.7	15	-6.3	0.65043559201245	0.54751555451127	0.0412606217000432	5.36133899492759
chr3	161700536	161827490	3	3	13.04	15	-1.96	1	0.853232008874007	0.100526362449566	7.23478912351614
chr3	161827490	161963617	2	3	8.7	15	-6.3	0.65043559201245	0.54751555451127	0.0412606217000432	5.36133899492759
chr3	161963617	162245795	2	2	8.7	10	-1.3	1	0.860233320020961	0.0569540053158063	12.9883822183545
chr3	162245795	162510463	2	3	8.7	15	-6.3	0.65043559201245	0.54751555451127	0.0412606217000432	5.36133899492759
chr3	162510463	162626588	1	3	4.35	15	-10.65	0.323474596872215	0.265471217553456	0.00470337951078203	3.64487196742697
chr3	162626588	163343740	3	3	13.04	15	-1.96	1	0.853232008874007	0.100526362449566	7.23478912351614
chr3	163343740	163542517	3	2	13.04	10	3.04	1	1.34071300326427	0.136905270433279	17.7641357108826
chr3	163542517	164199267	2	2	8.7	10	-1.3	1	0.860233320020961	0.0569540053158063	12.9883822183545
chr3	164199267	164956795	2	2	8.7	10	-1.3	1	0.860233320020961	0.0569540053158063	12.9883822183545
chr3	164956795	165319639	1	2	4.35	10	-5.65	0.589984604164979	0.417538975420899	0.00664429717256669	8.63073247145641
chr3	165319639	166524747	2	2	8.7	10	-1.3	1	0.860233320020961	0.0569540053158063	12.9883822183545
chr3	166524747	167668298	1	2	4.35	10	-5.65	0.589984604164979	0.417538975420899	0.00664429717256669	8.63073247145641
chr3	167668298	168066804	2	2	8.7	10	-1.3	1	0.860233320020961	0.0569540053158063	12.9883822183545
chr3	168066804	168514950	1	2	4.35	10	-5.65	0.589984604164979	0.417538975420899	0.00664429717256669	8.63073247145641
chr3	168514950	169721685	2	2	8.7	10	-1.3	1	0.860233320020961	0.0569540053158063	12.9883822183545
chr3	169721685	172417957	1	2	4.35	10	-5.65	0.589984604164979	0.417538975420899	0.00664429717256669	8.63073247145641
chr3	172417957	172570325	2	2	8.7	10	-1.3	1	0.860233320020961	0.0569540053158063	12.9883822183545
chr3	172570325	173289633	1	2	4.35	10	-5.65	0.589984604164979	0.417538975420899	0.00664429717256669	8.63073247145641
chr3	173289633	173458846	2	2	8.7	10	-1.3	1	0.860233320020961	0.0569540053158063	12.9883822183545
chr3	173458846	173697025	3	2	13.04	10	3.04	1	1.34071300326427	0.136905270433279	17.7641357108826
chr3	173697025	173842208	3	2	13.04	10	3.04	1	1.34071300326427	0.136905270433279	17.7641357108826
chr3	173842208	173901866	2	2	8.7	10	-1.3	1	0.860233320020961	0.0569540053158063	12.9883822183545
chr3	173901866	174629526	1	2	4.35	10	-5.65	0.589984604164979	0.417538975420899	0.00664429717256669	8.63073247145641
chr3	174629526	174690992	1	3	4.35	15	-10.65	0.323474596872215	0.265471217553456	0.00470337951078203	3.64487196742697
chr3	174690992	174774368	2	3	8.7	15	-6.3	0.65043559201245	0.54751555451127	0.0412606217000432	5.36133899492759
chr3	174774368	174806455	2	2	8.7	10	-1.3	1	0.860233320020961	0.0569540053158063	12.9883822183545
chr3	174806455	174816111	2	2	8.7	10	-1.3	1	0.860233320020961	0.0569540053158063	12.9883822183545
chr3	174816111	174831454	3	2	13.04	10	3.04	1	1.34071300326427	0.136905270433279	17.7641357108826
chr3	174831454	174942598	2	2	8.7	10	-1.3	1	0.860233320020961	0.0569540053158063	12.9883822183545
chr3	174942598	175042616	2	2	8.7	10	-1.3	1	0.860233320020961	0.0569540053158063	12.9883822183545
chr3	175042616	175091792	1	2	4.35	10	-5.65	0.589984604164979	0.417538975420899	0.00664429717256669	8.63073247145641
chr3	175091792	175136567	1	2	4.35	10	-5.65	0.589984604164979	0.417538975420899	0.00664429717256669	8.63073247145641
chr3	175136567	175250487	1	3	4.35	15	-10.65	0.323474596872215	0.265471217553456	0.00470337951078203	3.64487196742697
chr3	175250487	175548789	1	3	4.35	15	-10.65	0.323474596872215	0.265471217553456	0.00470337951078203	3.64487196742697
chr3	175548789	182476780	1	2	4.35	10	-5.65	0.589984604164979	0.417538975420899	0.00664429717256669	8.63073247145641
chr3	182476780	183419429	1	3	4.35	15	-10.65	0.323474596872215	0.265471217553456	0.00470337951078203	3.64487196742697
chr3	183419429	189427334	2	3	8.7	15	-6.3	0.65043559201245	0.54751555451127	0.0412606217000432	5.36133899492759
chr3	189427334	189735462	3	3	13.04	15	-1.96	1	0.853232008874007	0.100526362449566	7.23478912351614
chr3	189735462	190882882	2	3	8.7	15	-6.3	0.65043559201245	0.54751555451127	0.0412606217000432	5.36133899492759
chr3	190882882	191016237	3	3	13.04	15	-1.96	1	0.853232008874007	0.100526362449566	7.23478912351614
chr3	191016237	191193338	2	3	8.7	15	-6.3	0.65043559201245	0.54751555451127	0.0412606217000432	5.36133899492759
chr3	191193338	192059224	3	3	13.04	15	-1.96	1	0.853232008874007	0.100526362449566	7.23478912351614
chr3	192059224	192452456	2	3	8.7	15	-6.3	0.65043559201245	0.54751555451127	0.0412606217000432	5.36133899492759
chr3	192452456	192563567	2	3	8.7	15	-6.3	0.65043559201245	0.54751555451127	0.0412606217000432	5.36133899492759
chr3	192563567	194095320	2	3	8.7	15	-6.3	0.65043559201245	0.54751555451127	0.0412606217000432	5.36133899492759
chr3	194095320	194820798	2	4	8.7	20	-11.3	0.392861817705834	0.389595122404989	0.0315122057931949	3.11414746411251
chr3	194820798	195281802	3	4	13.04	20	-6.96	0.686734598816278	0.607237661460393	0.0774292477002266	4.16850956734841
chr3	195281802	198022430	4	4	17.39	20	-2.61	1	0.845492157965303	0.133878396317281	5.33074463285635
chr4	0	61847	6	3	26.09	15	11.09	0.467448817987672	1.9685659708195	0.34928450945066	14.1867180820307
chr4	61847	66349	7	5	30.43	25	5.43	0.744912459036112	1.30424444877998	0.282346780576134	6.452427815901
chr4	66349	1671190	8	6	34.78	30	4.78	1	1.23813581206076	0.28871852384684	5.54861478127389
chr4	1671190	1686959	7	6	30.43	30	0.43	1	1.02034806808899	0.229075203907194	4.65581518302837
chr4	1686959	3178023	7	7	30.43	35	-4.57	1	0.81645263763743	0.187609375943151	3.53232393555972
chr4	3178023	3263457	7	6	30.43	30	0.43	1	1.02034806808899	0.229075203907194	4.65581518302837
chr4	3263457	7352178	6	6	26.09	30	-3.91	1	0.827274122278739	0.175869628287066	3.87581735060944
chr4	7352178	8314582	7	6	30.43	30	0.43	1	1.02034806808899	0.229075203907194	4.65581518302837
chr4	8314582	8527998	7	7	30.43	35	-4.57	1	0.81645263763743	0.187609375943151	3.53232393555972
chr4	8527998	9426784	8	7	34.78	35	-0.219999999999999	1	0.990695411514737	0.236477297911513	4.20901350917765
chr4	9426784	9786880	8	6	34.78	30	4.78	1	1.23813581206076	0.28871852384684	5.54861478127389
chr4	9786880	9895775	8	6	34.78	30	4.78	1	1.23813581206076	0.28871852384684	5.54861478127389
chr4	9895775	9903434	8	6	34.78	30	4.78	1	1.23813581206076	0.28871852384684	5.54861478127389
chr4	9903434	9914945	8	7	34.78	35	-0.219999999999999	1	0.990695411514737	0.236477297911513	4.20901350917765
chr4	9914945	9946004	8	7	34.78	35	-0.219999999999999	1	0.990695411514737	0.236477297911513	4.20901350917765
chr4	9946004	9985999	7	7	30.43	35	-4.57	1	0.81645263763743	0.187609375943151	3.53232393555972
chr4	9985999	10004787	7	7	30.43	35	-4.57	1	0.81645263763743	0.187609375943151	3.53232393555972
chr4	10004787	10040499	6	7	26.09	35	-8.91	0.740210384548298	0.662011964330923	0.143984968233252	2.94195998949506
chr4	10040499	10118066	7	7	30.43	35	-4.57	1	0.81645263763743	0.187609375943151	3.53232393555972
chr4	10118066	10173724	6	7	26.09	35	-8.91	0.740210384548298	0.662011964330923	0.143984968233252	2.94195998949506
chr4	10173724	10179274	6	7	26.09	35	-8.91	0.740210384548298	0.662011964330923	0.143984968233252	2.94195998949506
chr4	10179274	10180514	6	7	26.09	35	-8.91	0.740210384548298	0.662011964330923	0.143984968233252	2.94195998949506
chr4	10180514	10199879	6	6	26.09	30	-3.91	1	0.827274122278739	0.175869628287066	3.87581735060944
chr4	10199879	10204989	7	6	30.43	30	0.43	1	1.02034806808899	0.229075203907194	4.65581518302837
chr4	10204989	10209554	9	11	39.13	55	-15.87	0.366218705965712	0.534034377882605	0.131421532814309	2.07933949737672
chr4	10209554	10210128	12	11	52.17	55	-2.83	1	0.894926123573707	0.227296481270133	3.48472431075709
chr4	10210128	10210168	12	11	52.17	55	-2.83	1	0.894926123573707	0.227296481270133	3.48472431075709
chr4	10210168	10212275	13	12	56.52	60	-3.48	1	0.869557332248066	0.215795201061122	3.43889306356948
chr4	10212275	10235711	13	13	56.52	65	-8.48	0.755583205556296	0.705851403379071	0.169074079339522	2.82835653946389
chr4	10235711	10237283	12	8	52.17	40	12.17	0.543531980480326	1.61752822246934	0.415923422605496	6.54005245889702
chr4	10237283	10242669	11	8	47.83	40	7.83	0.759945105272522	1.36480846485446	0.349036665141904	5.49488156222829
chr4	10242669	10247843	9	8	39.13	40	-0.869999999999997	1	0.965084432887667	0.239682870499008	3.91168674061098
chr4	10247843	10253102	8	8	34.78	40	-5.22	0.761112997285792	0.804184072470031	0.194532726108249	3.29735563503997
chr4	10253102	10404872	8	7	34.78	35	-0.219999999999999	1	0.990695411514737	0.236477297911513	4.20901350917765
chr4	10404872	10417941	7	7	30.43	35	-4.57	1	0.81645263763743	0.187609375943151	3.53232393555972
chr4	10417941	10528377	6	7	26.09	35	-8.91	0.740210384548298	0.662011964330923	0.143984968233252	2.94195998949506
chr4	10528377	10582240	7	7	30.43	35	-4.57	1	0.81645263763743	0.187609375943151	3.53232393555972
chr4	10582240	10644735	7	7	30.43	35	-4.57	1	0.81645263763743	0.187609375943151	3.53232393555972
chr4	10644735	10671117	7	6	30.43	30	0.43	1	1.02034806808899	0.229075203907194	4.65581518302837
chr4	10671117	10697297	7	6	30.43	30	0.43	1	1.02034806808899	0.229075203907194	4.65581518302837
chr4	10697297	10763705	7	7	30.43	35	-4.57	1	0.81645263763743	0.187609375943151	3.53232393555972
chr4	10763705	10847596	7	7	30.43	35	-4.57	1	0.81645263763743	0.187609375943151	3.53232393555972
chr4	10847596	10867703	6	7	26.09	35	-8.91	0.740210384548298	0.662011964330923	0.143984968233252	2.94195998949506
chr4	10867703	10898493	6	6	26.09	30	-3.91	1	0.827274122278739	0.175869628287066	3.87581735060944
chr4	10898493	10906632	6	6	26.09	30	-3.91	1	0.827274122278739	0.175869628287066	3.87581735060944
chr4	10906632	10925254	6	6	26.09	30	-3.91	1	0.827274122278739	0.175869628287066	3.87581735060944
chr4	10925254	10956587	6	7	26.09	35	-8.91	0.740210384548298	0.662011964330923	0.143984968233252	2.94195998949506
chr4	10956587	11232916	6	7	26.09	35	-8.91	0.740210384548298	0.662011964330923	0.143984968233252	2.94195998949506
chr4	11232916	11288706	6	7	26.09	35	-8.91	0.740210384548298	0.662011964330923	0.143984968233252	2.94195998949506
chr4	11288706	13788646	6	6	26.09	30	-3.91	1	0.827274122278739	0.175869628287066	3.87581735060944
chr4	13788646	14290108	7	6	30.43	30	0.43	1	1.02034806808899	0.229075203907194	4.65581518302837
chr4	14290108	14397683	6	6	26.09	30	-3.91	1	0.827274122278739	0.175869628287066	3.87581735060944
chr4	14397683	14502875	6	6	26.09	30	-3.91	1	0.827274122278739	0.175869628287066	3.87581735060944
chr4	14502875	15028845	6	6	26.09	30	-3.91	1	0.827274122278739	0.175869628287066	3.87581735060944
chr4	15028845	16991554	5	6	21.74	30	-8.26	0.727906622971853	0.65479511636507	0.128314118010855	3.18783744912993
chr4	16991554	17382471	5	5	21.74	25	-3.26	1	0.836890369403644	0.158379764412864	4.40995357826738
chr4	17382471	17561092	6	5	26.09	25	1.09	1	1.05744522380795	0.216861803076709	5.36718046511847
chr4	17561092	18539345	5	5	21.74	25	-3.26	1	0.836890369403644	0.158379764412864	4.40995357826738
chr4	18539345	18905493	5	6	21.74	30	-8.26	0.727906622971853	0.65479511636507	0.128314118010855	3.18783744912993
chr4	18905493	19277770	5	5	21.74	25	-3.26	1	0.836890369403644	0.158379764412864	4.40995357826738
chr4	19277770	19435825	6	5	26.09	25	1.09	1	1.05744522380795	0.216861803076709	5.36718046511847
chr4	19435825	22091415	5	5	21.74	25	-3.26	1	0.836890369403644	0.158379764412864	4.40995357826738
chr4	22091415	27133789	5	5	21.74	25	-3.26	1	0.836890369403644	0.158379764412864	4.40995357826738
chr4	27133789	27364242	5	5	21.74	25	-3.26	1	0.836890369403644	0.158379764412864	4.40995357826738
chr4	27364242	28169195	5	5	21.74	25	-3.26	1	0.836890369403644	0.158379764412864	4.40995357826738
chr4	28169195	28181372	5	5	21.74	25	-3.26	1	0.836890369403644	0.158379764412864	4.40995357826738
chr4	28181372	28194053	5	6	21.74	30	-8.26	0.727906622971853	0.65479511636507	0.128314118010855	3.18783744912993
chr4	28194053	28277932	5	6	21.74	30	-8.26	0.727906622971853	0.65479511636507	0.128314118010855	3.18783744912993
chr4	28277932	28866853	5	6	21.74	30	-8.26	0.727906622971853	0.65479511636507	0.128314118010855	3.18783744912993
chr4	28866853	29760239	5	5	21.74	25	-3.26	1	0.836890369403644	0.158379764412864	4.40995357826738
chr4	29760239	30604443	5	6	21.74	30	-8.26	0.727906622971853	0.65479511636507	0.128314118010855	3.18783744912993
chr4	30604443	30901421	5	6	21.74	30	-8.26	0.727906622971853	0.65479511636507	0.128314118010855	3.18783744912993
chr4	30901421	31391445	5	5	21.74	25	-3.26	1	0.836890369403644	0.158379764412864	4.40995357826738
chr4	31391445	31946158	5	6	21.74	30	-8.26	0.727906622971853	0.65479511636507	0.128314118010855	3.18783744912993
chr4	31946158	32150167	6	6	26.09	30	-3.91	1	0.827274122278739	0.175869628287066	3.87581735060944
chr4	32150167	32182326	6	6	26.09	30	-3.91	1	0.827274122278739	0.175869628287066	3.87581735060944
chr4	32182326	32292548	6	7	26.09	35	-8.91	0.740210384548298	0.662011964330923	0.143984968233252	2.94195998949506
chr4	32292548	32339407	6	8	26.09	40	-13.91	0.515059384490157	0.537438936346809	0.118487804117924	2.30571628919649
chr4	32339407	32505730	5	8	21.74	40	-18.26	0.318434302991418	0.425486248158078	0.0864382347539416	1.89928376278698
chr4	32505730	32582655	5	7	21.74	35	-13.26	0.497113133528335	0.524009947876092	0.105032383930649	2.42191687978465
chr4	32582655	32736176	5	8	21.74	40	-18.26	0.318434302991418	0.425486248158078	0.0864382347539416	1.89928376278698
chr4	32736176	32802019	5	8	21.74	40	-18.26	0.318434302991418	0.425486248158078	0.0864382347539416	1.89928376278698
chr4	32802019	32803750	5	9	21.74	45	-23.26	0.19117135084694	0.348529371178939	0.0712765621827322	1.52102107763463
chr4	32803750	33068733	6	9	26.09	45	-18.91	0.219287414254627	0.440151519383877	0.0975963279690485	1.8458027124651
chr4	33068733	33151192	6	10	26.09	50	-23.91	0.126650835077101	0.361997295473784	0.0802062826510006	1.49816816570731
chr4	33151192	33167019	6	10	26.09	50	-23.91	0.126650835077101	0.361997295473784	0.0802062826510006	1.49816816570731
chr4	33167019	33247448	5	10	21.74	50	-28.26	0.0641665542201021	0.286721986194024	0.0586267400848659	1.23497864504623
chr4	33247448	33270755	6	10	26.09	50	-23.91	0.126650835077101	0.361997295473784	0.0802062826510006	1.49816816570731
chr4	33270755	33386079	5	10	21.74	50	-28.26	0.0641665542201021	0.286721986194024	0.0586267400848659	1.23497864504623
chr4	33386079	33387276	6	10	26.09	50	-23.91	0.126650835077101	0.361997295473784	0.0802062826510006	1.49816816570731
chr4	33387276	34167425	7	10	30.43	50	-19.57	0.22504493286171	0.446258454848916	0.104293087426248	1.79742179059109
chr4	34167425	34310656	7	9	30.43	45	-14.57	0.360977267739492	0.542704541901357	0.12709186768333	2.21483375768487
chr4	34310656	34348893	7	8	30.43	40	-9.57	0.540142519775149	0.662790322505239	0.154340620005787	2.76736579922823
chr4	34348893	34543154	6	7	26.09	35	-8.91	0.740210384548298	0.662011964330923	0.143984968233252	2.94195998949506
chr4	34543154	34756923	6	6	26.09	30	-3.91	1	0.827274122278739	0.175869628287066	3.87581735060944
chr4	34756923	34765389	6	6	26.09	30	-3.91	1	0.827274122278739	0.175869628287066	3.87581735060944
chr4	34765389	34765728	6	6	26.09	30	-3.91	1	0.827274122278739	0.175869628287066	3.87581735060944
chr4	34765728	34771911	7	6	30.43	30	0.43	1	1.02034806808899	0.229075203907194	4.65581518302837
chr4	34771911	34776188	7	6	30.43	30	0.43	1	1.02034806808899	0.229075203907194	4.65581518302837
chr4	34776188	34827299	8	11	34.78	55	-20.22	0.227615582224251	0.445127348874888	0.106834327221724	1.75247922414561
chr4	34827299	34829893	7	11	30.43	55	-24.57	0.130149685116854	0.367028369240317	0.0849962789464177	1.47125901781999
chr4	34829893	34829938	7	11	30.43	55	-24.57	0.130149685116854	0.367028369240317	0.0849962789464177	1.47125901781999
chr4	34829938	34829976	7	10	30.43	50	-19.57	0.22504493286171	0.446258454848916	0.104293087426248	1.79742179059109
chr4	34829976	34830911	7	9	30.43	45	-14.57	0.360977267739492	0.542704541901357	0.12709186768333	2.21483375768487
chr4	34830911	34833715	7	8	30.43	40	-9.57	0.540142519775149	0.662790322505239	0.154340620005787	2.76736579922823
chr4	34833715	34866174	6	5	26.09	25	1.09	1	1.05744522380795	0.216861803076709	5.36718046511847
chr4	34866174	34871544	6	5	26.09	25	1.09	1	1.05744522380795	0.216861803076709	5.36718046511847
chr4	34871544	35042497	6	4	26.09	20	6.09	0.727906622971853	1.40054755801372	0.271745263966033	8.0778157395204
chr4	35042497	35156763	6	4	26.09	20	6.09	0.727906622971853	1.40054755801372	0.271745263966033	8.0778157395204
chr4	35156763	35212598	5	4	21.74	20	1.74	1	1.10839748860287	0.198754402048815	6.62367484517234
chr4	35212598	35225733	5	5	21.74	25	-3.26	1	0.836890369403644	0.158379764412864	4.40995357826738
chr4	35225733	35404095	6	5	26.09	25	1.09	1	1.05744522380795	0.216861803076709	5.36718046511847
chr4	35404095	35442556	6	6	26.09	30	-3.91	1	0.827274122278739	0.175869628287066	3.87581735060944
chr4	35442556	35472556	6	6	26.09	30	-3.91	1	0.827274122278739	0.175869628287066	3.87581735060944
chr4	35472556	35530126	6	6	26.09	30	-3.91	1	0.827274122278739	0.175869628287066	3.87581735060944
chr4	35530126	35530900	6	6	26.09	30	-3.91	1	0.827274122278739	0.175869628287066	3.87581735060944
chr4	35530900	35536324	6	6	26.09	30	-3.91	1	0.827274122278739	0.175869628287066	3.87581735060944
chr4	35536324	35571649	7	6	30.43	30	0.43	1	1.02034806808899	0.229075203907194	4.65581518302837
chr4	35571649	35694663	7	6	30.43	30	0.43	1	1.02034806808899	0.229075203907194	4.65581518302837
chr4	35694663	35807928	7	5	30.43	25	5.43	0.744912459036112	1.30424444877998	0.282346780576134	6.452427815901
chr4	35807928	35876627	7	6	30.43	30	0.43	1	1.02034806808899	0.229075203907194	4.65581518302837
chr4	35876627	36010670	6	6	26.09	30	-3.91	1	0.827274122278739	0.175869628287066	3.87581735060944
chr4	36010670	36018293	5	6	21.74	30	-8.26	0.727906622971853	0.65479511636507	0.128314118010855	3.18783744912993
chr4	36018293	36107646	5	6	21.74	30	-8.26	0.727906622971853	0.65479511636507	0.128314118010855	3.18783744912993
chr4	36107646	36117678	5	6	21.74	30	-8.26	0.727906622971853	0.65479511636507	0.128314118010855	3.18783744912993
chr4	36117678	36304872	5	6	21.74	30	-8.26	0.727906622971853	0.65479511636507	0.128314118010855	3.18783744912993
chr4	36304872	38883356	5	5	21.74	25	-3.26	1	0.836890369403644	0.158379764412864	4.40995357826738
chr4	38883356	40970264	6	5	26.09	25	1.09	1	1.05744522380795	0.216861803076709	5.36718046511847
chr4	40970264	41312331	6	6	26.09	30	-3.91	1	0.827274122278739	0.175869628287066	3.87581735060944
chr4	41312331	41336510	6	6	26.09	30	-3.91	1	0.827274122278739	0.175869628287066	3.87581735060944
chr4	41336510	41484507	6	7	26.09	35	-8.91	0.740210384548298	0.662011964330923	0.143984968233252	2.94195998949506
chr4	41484507	41551069	6	7	26.09	35	-8.91	0.740210384548298	0.662011964330923	0.143984968233252	2.94195998949506
chr4	41551069	41620596	5	7	21.74	35	-13.26	0.497113133528335	0.524009947876092	0.105032383930649	2.42191687978465
chr4	41620596	41977489	5	7	21.74	35	-13.26	0.497113133528335	0.524009947876092	0.105032383930649	2.42191687978465
chr4	41977489	42108227	6	7	26.09	35	-8.91	0.740210384548298	0.662011964330923	0.143984968233252	2.94195998949506
chr4	42108227	42228526	5	7	21.74	35	-13.26	0.497113133528335	0.524009947876092	0.105032383930649	2.42191687978465
chr4	42228526	43752158	5	6	21.74	30	-8.26	0.727906622971853	0.65479511636507	0.128314118010855	3.18783744912993
chr4	43752158	44926464	5	5	21.74	25	-3.26	1	0.836890369403644	0.158379764412864	4.40995357826738
chr4	44926464	45296572	5	4	21.74	20	1.74	1	1.10839748860287	0.198754402048815	6.62367484517234
chr4	45296572	47409924	5	3	21.74	15	6.74	0.704138232215373	1.55774465672013	0.256045797027168	11.5988502241725
chr4	47409924	47500739	5	4	21.74	20	1.74	1	1.10839748860287	0.198754402048815	6.62367484517234
chr4	47500739	50400000	5	3	21.74	15	6.74	0.704138232215373	1.55774465672013	0.256045797027168	11.5988502241725
chr4	50400000	52685687	0	0	0	0	0	1	0	0	Inf
chr4	52685687	52696792	6	3	26.09	15	11.09	0.467448817987672	1.9685659708195	0.34928450945066	14.1867180820307
chr4	52696792	53271408	7	3	30.43	15	15.43	0.293810281331552	2.42823686613657	0.453611323703387	17.104698085017
chr4	53271408	53347134	7	4	30.43	20	10.43	0.501162142115063	1.72750700542834	0.353469679028472	9.71939638654721
chr4	53347134	53819626	7	5	30.43	25	5.43	0.744912459036112	1.30424444877998	0.282346780576134	6.452427815901
chr4	53819626	53829703	6	5	26.09	25	1.09	1	1.05744522380795	0.216861803076709	5.36718046511847
chr4	53829703	53913796	5	5	21.74	25	-3.26	1	0.836890369403644	0.158379764412864	4.40995357826738
chr4	53913796	53917118	4	5	17.39	25	-7.61	0.710900786907594	0.638439751305996	0.106457893614869	3.5574965837102
chr4	53917118	53956142	4	4	17.39	20	-2.61	1	0.845492157965303	0.133878396317281	5.33074463285635
chr4	53956142	54012619	4	3	17.39	15	2.39	1	1.18811878164502	0.173009392604565	9.3036182080392
chr4	54012619	54171911	5	4	21.74	20	1.74	1	1.10839748860287	0.198754402048815	6.62367484517234
chr4	54171911	54384372	5	3	21.74	15	6.74	0.704138232215373	1.55774465672013	0.256045797027168	11.5988502241725
chr4	54384372	54656644	5	2	21.74	10	11.74	0.420459007810114	2.44930803446938	0.344176695262891	28.9176948427999
chr4	54656644	55585944	5	3	21.74	15	6.74	0.704138232215373	1.55774465672013	0.256045797027168	11.5988502241725
chr4	55585944	55684485	5	2	21.74	10	11.74	0.420459007810114	2.44930803446938	0.344176695262891	28.9176948427999
chr4	55684485	55753830	5	2	21.74	10	11.74	0.420459007810114	2.44930803446938	0.344176695262891	28.9176948427999
chr4	55753830	57569248	5	2	21.74	10	11.74	0.420459007810114	2.44930803446938	0.344176695262891	28.9176948427999
chr4	57569248	58202651	5	3	21.74	15	6.74	0.704138232215373	1.55774465672013	0.256045797027168	11.5988502241725
chr4	58202651	58257925	5	3	21.74	15	6.74	0.704138232215373	1.55774465672013	0.256045797027168	11.5988502241725
chr4	58257925	58416996	4	3	17.39	15	2.39	1	1.18811878164502	0.173009392604565	9.3036182080392
chr4	58416996	58537303	4	2	17.39	10	7.39	0.668833718748637	1.86752836592144	0.233752379308155	23.0430753395911
chr4	58537303	58960769	4	2	17.39	10	7.39	0.668833718748637	1.86752836592144	0.233752379308155	23.0430753395911
chr4	58960769	59049672	4	3	17.39	15	2.39	1	1.18811878164502	0.173009392604565	9.3036182080392
chr4	59049672	59240011	4	3	17.39	15	2.39	1	1.18811878164502	0.173009392604565	9.3036182080392
chr4	59240011	59259976	5	3	21.74	15	6.74	0.704138232215373	1.55774465672013	0.256045797027168	11.5988502241725
chr4	59259976	59419602	5	3	21.74	15	6.74	0.704138232215373	1.55774465672013	0.256045797027168	11.5988502241725
chr4	59419602	59619615	5	3	21.74	15	6.74	0.704138232215373	1.55774465672013	0.256045797027168	11.5988502241725
chr4	59619615	60039390	5	4	21.74	20	1.74	1	1.10839748860287	0.198754402048815	6.62367484517234
chr4	60039390	60089915	5	4	21.74	20	1.74	1	1.10839748860287	0.198754402048815	6.62367484517234
chr4	60089915	60156909	6	4	26.09	20	6.09	0.727906622971853	1.40054755801372	0.271745263966033	8.0778157395204
chr4	60156909	60185890	6	5	26.09	25	1.09	1	1.05744522380795	0.216861803076709	5.36718046511847
chr4	60185890	60326084	6	5	26.09	25	1.09	1	1.05744522380795	0.216861803076709	5.36718046511847
chr4	60326084	60365593	6	5	26.09	25	1.09	1	1.05744522380795	0.216861803076709	5.36718046511847
chr4	60365593	60742040	6	6	26.09	30	-3.91	1	0.827274122278739	0.175869628287066	3.87581735060944
chr4	60742040	60751348	7	6	30.43	30	0.43	1	1.02034806808899	0.229075203907194	4.65581518302837
chr4	60751348	60852374	7	5	30.43	25	5.43	0.744912459036112	1.30424444877998	0.282346780576134	6.452427815901
chr4	60852374	61335850	7	6	30.43	30	0.43	1	1.02034806808899	0.229075203907194	4.65581518302837
chr4	61335850	61396959	7	6	30.43	30	0.43	1	1.02034806808899	0.229075203907194	4.65581518302837
chr4	61396959	61438581	7	5	30.43	25	5.43	0.744912459036112	1.30424444877998	0.282346780576134	6.452427815901
chr4	61438581	61587662	7	5	30.43	25	5.43	0.744912459036112	1.30424444877998	0.282346780576134	6.452427815901
chr4	61587662	61598438	6	5	26.09	25	1.09	1	1.05744522380795	0.216861803076709	5.36718046511847
chr4	61598438	61822478	5	5	21.74	25	-3.26	1	0.836890369403644	0.158379764412864	4.40995357826738
chr4	61822478	61829295	5	6	21.74	30	-8.26	0.727906622971853	0.65479511636507	0.128314118010855	3.18783744912993
chr4	61829295	61883627	5	6	21.74	30	-8.26	0.727906622971853	0.65479511636507	0.128314118010855	3.18783744912993
chr4	61883627	62293136	5	5	21.74	25	-3.26	1	0.836890369403644	0.158379764412864	4.40995357826738
chr4	62293136	62942662	5	4	21.74	20	1.74	1	1.10839748860287	0.198754402048815	6.62367484517234
chr4	62942662	62962989	5	3	21.74	15	6.74	0.704138232215373	1.55774465672013	0.256045797027168	11.5988502241725
chr4	62962989	63082480	5	4	21.74	20	1.74	1	1.10839748860287	0.198754402048815	6.62367484517234
chr4	63082480	63236166	5	4	21.74	20	1.74	1	1.10839748860287	0.198754402048815	6.62367484517234
chr4	63236166	64481809	5	5	21.74	25	-3.26	1	0.836890369403644	0.158379764412864	4.40995357826738
chr4	64481809	64517849	5	4	21.74	20	1.74	1	1.10839748860287	0.198754402048815	6.62367484517234
chr4	64517849	64673111	5	5	21.74	25	-3.26	1	0.836890369403644	0.158379764412864	4.40995357826738
chr4	64673111	64695705	5	6	21.74	30	-8.26	0.727906622971853	0.65479511636507	0.128314118010855	3.18783744912993
chr4	64695705	64724355	5	5	21.74	25	-3.26	1	0.836890369403644	0.158379764412864	4.40995357826738
chr4	64724355	64734956	5	4	21.74	20	1.74	1	1.10839748860287	0.198754402048815	6.62367484517234
chr4	64734956	64739596	4	4	17.39	20	-2.61	1	0.845492157965303	0.133878396317281	5.33074463285635
chr4	64739596	64877366	4	4	17.39	20	-2.61	1	0.845492157965303	0.133878396317281	5.33074463285635
chr4	64877366	64897894	4	5	17.39	25	-7.61	0.710900786907594	0.638439751305996	0.106457893614869	3.5574965837102
chr4	64897894	64907367	5	5	21.74	25	-3.26	1	0.836890369403644	0.158379764412864	4.40995357826738
chr4	64907367	65475066	5	5	21.74	25	-3.26	1	0.836890369403644	0.158379764412864	4.40995357826738
chr4	65475066	65475770	5	5	21.74	25	-3.26	1	0.836890369403644	0.158379764412864	4.40995357826738
chr4	65475770	65561918	5	5	21.74	25	-3.26	1	0.836890369403644	0.158379764412864	4.40995357826738
chr4	65561918	65602467	5	5	21.74	25	-3.26	1	0.836890369403644	0.158379764412864	4.40995357826738
chr4	65602467	65819138	5	5	21.74	25	-3.26	1	0.836890369403644	0.158379764412864	4.40995357826738
chr4	65819138	65895682	5	5	21.74	25	-3.26	1	0.836890369403644	0.158379764412864	4.40995357826738
chr4	65895682	66706104	5	5	21.74	25	-3.26	1	0.836890369403644	0.158379764412864	4.40995357826738
chr4	66706104	66813112	5	5	21.74	25	-3.26	1	0.836890369403644	0.158379764412864	4.40995357826738
chr4	66813112	66915613	5	5	21.74	25	-3.26	1	0.836890369403644	0.158379764412864	4.40995357826738
chr4	66915613	67816019	5	5	21.74	25	-3.26	1	0.836890369403644	0.158379764412864	4.40995357826738
chr4	67816019	68427800	6	5	26.09	25	1.09	1	1.05744522380795	0.216861803076709	5.36718046511847
chr4	68427800	68609952	6	5	26.09	25	1.09	1	1.05744522380795	0.216861803076709	5.36718046511847
chr4	68609952	68674624	6	5	26.09	25	1.09	1	1.05744522380795	0.216861803076709	5.36718046511847
chr4	68674624	68738677	6	5	26.09	25	1.09	1	1.05744522380795	0.216861803076709	5.36718046511847
chr4	68738677	68781573	6	5	26.09	25	1.09	1	1.05744522380795	0.216861803076709	5.36718046511847
chr4	68781573	68851250	7	5	30.43	25	5.43	0.744912459036112	1.30424444877998	0.282346780576134	6.452427815901
chr4	68851250	69125929	6	5	26.09	25	1.09	1	1.05744522380795	0.216861803076709	5.36718046511847
chr4	69125929	69352550	5	5	21.74	25	-3.26	1	0.836890369403644	0.158379764412864	4.40995357826738
chr4	69352550	69373472	4	3	17.39	15	2.39	1	1.18811878164502	0.173009392604565	9.3036182080392
chr4	69373472	69497225	7	2	30.43	10	20.43	0.141652800756601	3.81926678362218	0.606332296915641	42.8801140062998
chr4	69497225	69564117	6	3	26.09	15	11.09	0.467448817987672	1.9685659708195	0.34928450945066	14.1867180820307
chr4	69564117	69586872	5	3	21.74	15	6.74	0.704138232215373	1.55774465672013	0.256045797027168	11.5988502241725
chr4	69586872	69613960	6	4	26.09	20	6.09	0.727906622971853	1.40054755801372	0.271745263966033	8.0778157395204
chr4	69613960	69913632	6	4	26.09	20	6.09	0.727906622971853	1.40054755801372	0.271745263966033	8.0778157395204
chr4	69913632	70125577	5	4	21.74	20	1.74	1	1.10839748860287	0.198754402048815	6.62367484517234
chr4	70125577	70241009	5	4	21.74	20	1.74	1	1.10839748860287	0.198754402048815	6.62367484517234
chr4	70241009	70387276	5	4	21.74	20	1.74	1	1.10839748860287	0.198754402048815	6.62367484517234
chr4	70387276	70389601	5	4	21.74	20	1.74	1	1.10839748860287	0.198754402048815	6.62367484517234
chr4	70389601	70438442	5	4	21.74	20	1.74	1	1.10839748860287	0.198754402048815	6.62367484517234
chr4	70438442	70443308	5	4	21.74	20	1.74	1	1.10839748860287	0.198754402048815	6.62367484517234
chr4	70443308	70482042	5	4	21.74	20	1.74	1	1.10839748860287	0.198754402048815	6.62367484517234
chr4	70482042	70488795	6	4	26.09	20	6.09	0.727906622971853	1.40054755801372	0.271745263966033	8.0778157395204
chr4	70488795	71454155	6	5	26.09	25	1.09	1	1.05744522380795	0.216861803076709	5.36718046511847
chr4	71454155	71497549	6	5	26.09	25	1.09	1	1.05744522380795	0.216861803076709	5.36718046511847
chr4	71497549	71893845	6	6	26.09	30	-3.91	1	0.827274122278739	0.175869628287066	3.87581735060944
chr4	71893845	72015816	5	6	21.74	30	-8.26	0.727906622971853	0.65479511636507	0.128314118010855	3.18783744912993
chr4	72015816	72073133	6	6	26.09	30	-3.91	1	0.827274122278739	0.175869628287066	3.87581735060944
chr4	72073133	72278064	5	6	21.74	30	-8.26	0.727906622971853	0.65479511636507	0.128314118010855	3.18783744912993
chr4	72278064	72444985	4	6	17.39	30	-12.61	0.472819082007965	0.499540369696203	0.0861399353833283	2.57616318308344
chr4	72444985	72926044	4	5	17.39	25	-7.61	0.710900786907594	0.638439751305996	0.106457893614869	3.5574965837102
chr4	72926044	73062963	4	6	17.39	30	-12.61	0.472819082007965	0.499540369696203	0.0861399353833283	2.57616318308344
chr4	73062963	73153263	4	6	17.39	30	-12.61	0.472819082007965	0.499540369696203	0.0861399353833283	2.57616318308344
chr4	73153263	73878658	4	5	17.39	25	-7.61	0.710900786907594	0.638439751305996	0.106457893614869	3.5574965837102
chr4	73878658	74459764	4	4	17.39	20	-2.61	1	0.845492157965303	0.133878396317281	5.33074463285635
chr4	74459764	74536326	4	4	17.39	20	-2.61	1	0.845492157965303	0.133878396317281	5.33074463285635
chr4	74536326	75154021	4	5	17.39	25	-7.61	0.710900786907594	0.638439751305996	0.106457893614869	3.5574965837102
chr4	75154021	75199785	4	6	17.39	30	-12.61	0.472819082007965	0.499540369696203	0.0861399353833283	2.57616318308344
chr4	75199785	76301856	4	5	17.39	25	-7.61	0.710900786907594	0.638439751305996	0.106457893614869	3.5574965837102
chr4	76301856	76830177	5	5	21.74	25	-3.26	1	0.836890369403644	0.158379764412864	4.40995357826738
chr4	76830177	77077541	4	5	17.39	25	-7.61	0.710900786907594	0.638439751305996	0.106457893614869	3.5574965837102
chr4	77077541	77184763	4	6	17.39	30	-12.61	0.472819082007965	0.499540369696203	0.0861399353833283	2.57616318308344
chr4	77184763	77359002	4	5	17.39	25	-7.61	0.710900786907594	0.638439751305996	0.106457893614869	3.5574965837102
chr4	77359002	78166693	4	6	17.39	30	-12.61	0.472819082007965	0.499540369696203	0.0861399353833283	2.57616318308344
chr4	78166693	78177595	3	6	13.04	30	-16.96	0.263378785216562	0.358808836204513	0.0495365813541211	2.02656071997739
chr4	78177595	78179567	3	6	13.04	30	-16.96	0.263378785216562	0.358808836204513	0.0495365813541211	2.02656071997739
chr4	78179567	78195755	3	6	13.04	30	-16.96	0.263378785216562	0.358808836204513	0.0495365813541211	2.02656071997739
chr4	78195755	78237431	3	6	13.04	30	-16.96	0.263378785216562	0.358808836204513	0.0495365813541211	2.02656071997739
chr4	78237431	78267651	3	6	13.04	30	-16.96	0.263378785216562	0.358808836204513	0.0495365813541211	2.02656071997739
chr4	78267651	78331008	3	6	13.04	30	-16.96	0.263378785216562	0.358808836204513	0.0495365813541211	2.02656071997739
chr4	78331008	79443843	4	6	17.39	30	-12.61	0.472819082007965	0.499540369696203	0.0861399353833283	2.57616318308344
chr4	79443843	79511536	4	6	17.39	30	-12.61	0.472819082007965	0.499540369696203	0.0861399353833283	2.57616318308344
chr4	79511536	80773910	4	6	17.39	30	-12.61	0.472819082007965	0.499540369696203	0.0861399353833283	2.57616318308344
chr4	80773910	81244027	5	6	21.74	30	-8.26	0.727906622971853	0.65479511636507	0.128314118010855	3.18783744912993
chr4	81244027	81263120	5	7	21.74	35	-13.26	0.497113133528335	0.524009947876092	0.105032383930649	2.42191687978465
chr4	81263120	81408654	5	7	21.74	35	-13.26	0.497113133528335	0.524009947876092	0.105032383930649	2.42191687978465
chr4	81408654	81942018	5	8	21.74	40	-18.26	0.318434302991418	0.425486248158078	0.0864382347539416	1.89928376278698
chr4	81942018	82093457	5	8	21.74	40	-18.26	0.318434302991418	0.425486248158078	0.0864382347539416	1.89928376278698
chr4	82093457	82343333	5	8	21.74	40	-18.26	0.318434302991418	0.425486248158078	0.0864382347539416	1.89928376278698
chr4	82343333	82433531	5	7	21.74	35	-13.26	0.497113133528335	0.524009947876092	0.105032383930649	2.42191687978465
chr4	82433531	82572672	5	6	21.74	30	-8.26	0.727906622971853	0.65479511636507	0.128314118010855	3.18783744912993
chr4	82572672	82593438	5	6	21.74	30	-8.26	0.727906622971853	0.65479511636507	0.128314118010855	3.18783744912993
chr4	82593438	82652698	5	6	21.74	30	-8.26	0.727906622971853	0.65479511636507	0.128314118010855	3.18783744912993
chr4	82652698	82687647	5	6	21.74	30	-8.26	0.727906622971853	0.65479511636507	0.128314118010855	3.18783744912993
chr4	82687647	82730609	5	6	21.74	30	-8.26	0.727906622971853	0.65479511636507	0.128314118010855	3.18783744912993
chr4	82730609	82907545	5	6	21.74	30	-8.26	0.727906622971853	0.65479511636507	0.128314118010855	3.18783744912993
chr4	82907545	83094036	5	6	21.74	30	-8.26	0.727906622971853	0.65479511636507	0.128314118010855	3.18783744912993
chr4	83094036	83094628	4	6	17.39	30	-12.61	0.472819082007965	0.499540369696203	0.0861399353833283	2.57616318308344
chr4	83094628	83662316	4	5	17.39	25	-7.61	0.710900786907594	0.638439751305996	0.106457893614869	3.5574965837102
chr4	83662316	84457854	5	5	21.74	25	-3.26	1	0.836890369403644	0.158379764412864	4.40995357826738
chr4	84457854	85980951	4	5	17.39	25	-7.61	0.710900786907594	0.638439751305996	0.106457893614869	3.5574965837102
chr4	85980951	86019161	5	5	21.74	25	-3.26	1	0.836890369403644	0.158379764412864	4.40995357826738
chr4	86019161	86236949	5	6	21.74	30	-8.26	0.727906622971853	0.65479511636507	0.128314118010855	3.18783744912993
chr4	86236949	86243230	5	5	21.74	25	-3.26	1	0.836890369403644	0.158379764412864	4.40995357826738
chr4	86243230	86341549	6	5	26.09	25	1.09	1	1.05744522380795	0.216861803076709	5.36718046511847
chr4	86341549	86366622	5	5	21.74	25	-3.26	1	0.836890369403644	0.158379764412864	4.40995357826738
chr4	86366622	86616715	5	5	21.74	25	-3.26	1	0.836890369403644	0.158379764412864	4.40995357826738
chr4	86616715	86699815	6	5	26.09	25	1.09	1	1.05744522380795	0.216861803076709	5.36718046511847
chr4	86699815	87508277	5	5	21.74	25	-3.26	1	0.836890369403644	0.158379764412864	4.40995357826738
chr4	87508277	88148754	6	5	26.09	25	1.09	1	1.05744522380795	0.216861803076709	5.36718046511847
chr4	88148754	88400517	5	5	21.74	25	-3.26	1	0.836890369403644	0.158379764412864	4.40995357826738
chr4	88400517	89488181	5	5	21.74	25	-3.26	1	0.836890369403644	0.158379764412864	4.40995357826738
chr4	89488181	89691788	5	6	21.74	30	-8.26	0.727906622971853	0.65479511636507	0.128314118010855	3.18783744912993
chr4	89691788	90693191	4	6	17.39	30	-12.61	0.472819082007965	0.499540369696203	0.0861399353833283	2.57616318308344
chr4	90693191	91338835	4	6	17.39	30	-12.61	0.472819082007965	0.499540369696203	0.0861399353833283	2.57616318308344
chr4	91338835	91617914	4	6	17.39	30	-12.61	0.472819082007965	0.499540369696203	0.0861399353833283	2.57616318308344
chr4	91617914	91712897	4	6	17.39	30	-12.61	0.472819082007965	0.499540369696203	0.0861399353833283	2.57616318308344
chr4	91712897	91762689	4	6	17.39	30	-12.61	0.472819082007965	0.499540369696203	0.0861399353833283	2.57616318308344
chr4	91762689	91909734	4	6	17.39	30	-12.61	0.472819082007965	0.499540369696203	0.0861399353833283	2.57616318308344
chr4	91909734	91938066	5	6	21.74	30	-8.26	0.727906622971853	0.65479511636507	0.128314118010855	3.18783744912993
chr4	91938066	92075554	5	6	21.74	30	-8.26	0.727906622971853	0.65479511636507	0.128314118010855	3.18783744912993
chr4	92075554	92194291	5	6	21.74	30	-8.26	0.727906622971853	0.65479511636507	0.128314118010855	3.18783744912993
chr4	92194291	92242477	5	7	21.74	35	-13.26	0.497113133528335	0.524009947876092	0.105032383930649	2.42191687978465
chr4	92242477	92368370	4	7	17.39	35	-17.61	0.294662704191916	0.399832523488232	0.0704654635607783	1.95939080504489
chr4	92368370	93358069	4	6	17.39	30	-12.61	0.472819082007965	0.499540369696203	0.0861399353833283	2.57616318308344
chr4	93358069	93694041	5	6	21.74	30	-8.26	0.727906622971853	0.65479511636507	0.128314118010855	3.18783744912993
chr4	93694041	95340017	5	6	21.74	30	-8.26	0.727906622971853	0.65479511636507	0.128314118010855	3.18783744912993
chr4	95340017	96378113	5	6	21.74	30	-8.26	0.727906622971853	0.65479511636507	0.128314118010855	3.18783744912993
chr4	96378113	96410021	6	6	26.09	30	-3.91	1	0.827274122278739	0.175869628287066	3.87581735060944
chr4	96410021	96555042	6	6	26.09	30	-3.91	1	0.827274122278739	0.175869628287066	3.87581735060944
chr4	96555042	96680439	6	6	26.09	30	-3.91	1	0.827274122278739	0.175869628287066	3.87581735060944
chr4	96680439	97528780	5	6	21.74	30	-8.26	0.727906622971853	0.65479511636507	0.128314118010855	3.18783744912993
chr4	97528780	97647030	4	6	17.39	30	-12.61	0.472819082007965	0.499540369696203	0.0861399353833283	2.57616318308344
chr4	97647030	97797891	5	6	21.74	30	-8.26	0.727906622971853	0.65479511636507	0.128314118010855	3.18783744912993
chr4	97797891	98275522	5	6	21.74	30	-8.26	0.727906622971853	0.65479511636507	0.128314118010855	3.18783744912993
chr4	98275522	98800126	6	6	26.09	30	-3.91	1	0.827274122278739	0.175869628287066	3.87581735060944
chr4	98800126	98836056	6	6	26.09	30	-3.91	1	0.827274122278739	0.175869628287066	3.87581735060944
chr4	98836056	98892933	6	6	26.09	30	-3.91	1	0.827274122278739	0.175869628287066	3.87581735060944
chr4	98892933	98893344	6	6	26.09	30	-3.91	1	0.827274122278739	0.175869628287066	3.87581735060944
chr4	98893344	98893598	6	6	26.09	30	-3.91	1	0.827274122278739	0.175869628287066	3.87581735060944
chr4	98893598	99024697	6	6	26.09	30	-3.91	1	0.827274122278739	0.175869628287066	3.87581735060944
chr4	99024697	99037922	6	6	26.09	30	-3.91	1	0.827274122278739	0.175869628287066	3.87581735060944
chr4	99037922	99074285	6	6	26.09	30	-3.91	1	0.827274122278739	0.175869628287066	3.87581735060944
chr4	99074285	99077251	6	6	26.09	30	-3.91	1	0.827274122278739	0.175869628287066	3.87581735060944
chr4	99077251	99352668	6	6	26.09	30	-3.91	1	0.827274122278739	0.175869628287066	3.87581735060944
chr4	99352668	99464335	5	6	21.74	30	-8.26	0.727906622971853	0.65479511636507	0.128314118010855	3.18783744912993
chr4	99464335	99465653	6	6	26.09	30	-3.91	1	0.827274122278739	0.175869628287066	3.87581735060944
chr4	99465653	99552410	6	6	26.09	30	-3.91	1	0.827274122278739	0.175869628287066	3.87581735060944
chr4	99552410	99554395	6	6	26.09	30	-3.91	1	0.827274122278739	0.175869628287066	3.87581735060944
chr4	99554395	99985886	5	6	21.74	30	-8.26	0.727906622971853	0.65479511636507	0.128314118010855	3.18783744912993
chr4	99985886	100052722	4	6	17.39	30	-12.61	0.472819082007965	0.499540369696203	0.0861399353833283	2.57616318308344
chr4	100052722	102709058	5	6	21.74	30	-8.26	0.727906622971853	0.65479511636507	0.128314118010855	3.18783744912993
chr4	102709058	103116143	6	6	26.09	30	-3.91	1	0.827274122278739	0.175869628287066	3.87581735060944
chr4	103116143	105803240	5	6	21.74	30	-8.26	0.727906622971853	0.65479511636507	0.128314118010855	3.18783744912993
chr4	105803240	106011443	6	6	26.09	30	-3.91	1	0.827274122278739	0.175869628287066	3.87581735060944
chr4	106011443	106504029	5	6	21.74	30	-8.26	0.727906622971853	0.65479511636507	0.128314118010855	3.18783744912993
chr4	106504029	106679725	5	6	21.74	30	-8.26	0.727906622971853	0.65479511636507	0.128314118010855	3.18783744912993
chr4	106679725	107192059	6	6	26.09	30	-3.91	1	0.827274122278739	0.175869628287066	3.87581735060944
chr4	107192059	107297641	5	6	21.74	30	-8.26	0.727906622971853	0.65479511636507	0.128314118010855	3.18783744912993
chr4	107297641	107377357	5	6	21.74	30	-8.26	0.727906622971853	0.65479511636507	0.128314118010855	3.18783744912993
chr4	107377357	108873673	5	6	21.74	30	-8.26	0.727906622971853	0.65479511636507	0.128314118010855	3.18783744912993
chr4	108873673	109008469	5	6	21.74	30	-8.26	0.727906622971853	0.65479511636507	0.128314118010855	3.18783744912993
chr4	109008469	109276824	5	6	21.74	30	-8.26	0.727906622971853	0.65479511636507	0.128314118010855	3.18783744912993
chr4	109276824	109493254	5	6	21.74	30	-8.26	0.727906622971853	0.65479511636507	0.128314118010855	3.18783744912993
chr4	109493254	109581831	5	6	21.74	30	-8.26	0.727906622971853	0.65479511636507	0.128314118010855	3.18783744912993
chr4	109581831	109694198	5	6	21.74	30	-8.26	0.727906622971853	0.65479511636507	0.128314118010855	3.18783744912993
chr4	109694198	109749906	5	6	21.74	30	-8.26	0.727906622971853	0.65479511636507	0.128314118010855	3.18783744912993
chr4	109749906	109859327	5	6	21.74	30	-8.26	0.727906622971853	0.65479511636507	0.128314118010855	3.18783744912993
chr4	109859327	109901437	5	6	21.74	30	-8.26	0.727906622971853	0.65479511636507	0.128314118010855	3.18783744912993
chr4	109901437	110037773	5	6	21.74	30	-8.26	0.727906622971853	0.65479511636507	0.128314118010855	3.18783744912993
chr4	110037773	110536516	5	6	21.74	30	-8.26	0.727906622971853	0.65479511636507	0.128314118010855	3.18783744912993
chr4	110536516	110795713	5	7	21.74	35	-13.26	0.497113133528335	0.524009947876092	0.105032383930649	2.42191687978465
chr4	110795713	111030917	4	7	17.39	35	-17.61	0.294662704191916	0.399832523488232	0.0704654635607783	1.95939080504489
chr4	111030917	111136267	4	6	17.39	30	-12.61	0.472819082007965	0.499540369696203	0.0861399353833283	2.57616318308344
chr4	111136267	111608485	4	7	17.39	35	-17.61	0.294662704191916	0.399832523488232	0.0704654635607783	1.95939080504489
chr4	111608485	115154159	4	6	17.39	30	-12.61	0.472819082007965	0.499540369696203	0.0861399353833283	2.57616318308344
chr4	115154159	115183202	5	6	21.74	30	-8.26	0.727906622971853	0.65479511636507	0.128314118010855	3.18783744912993
chr4	115183202	116534914	4	6	17.39	30	-12.61	0.472819082007965	0.499540369696203	0.0861399353833283	2.57616318308344
chr4	116534914	117404810	4	6	17.39	30	-12.61	0.472819082007965	0.499540369696203	0.0861399353833283	2.57616318308344
chr4	117404810	117526026	4	6	17.39	30	-12.61	0.472819082007965	0.499540369696203	0.0861399353833283	2.57616318308344
chr4	117526026	117558942	4	6	17.39	30	-12.61	0.472819082007965	0.499540369696203	0.0861399353833283	2.57616318308344
chr4	117558942	118026739	5	6	21.74	30	-8.26	0.727906622971853	0.65479511636507	0.128314118010855	3.18783744912993
chr4	118026739	118146406	4	6	17.39	30	-12.61	0.472819082007965	0.499540369696203	0.0861399353833283	2.57616318308344
chr4	118146406	118862352	4	6	17.39	30	-12.61	0.472819082007965	0.499540369696203	0.0861399353833283	2.57616318308344
chr4	118862352	119042493	4	6	17.39	30	-12.61	0.472819082007965	0.499540369696203	0.0861399353833283	2.57616318308344
chr4	119042493	119649788	4	6	17.39	30	-12.61	0.472819082007965	0.499540369696203	0.0861399353833283	2.57616318308344
chr4	119649788	119718057	4	6	17.39	30	-12.61	0.472819082007965	0.499540369696203	0.0861399353833283	2.57616318308344
chr4	119718057	119807065	4	6	17.39	30	-12.61	0.472819082007965	0.499540369696203	0.0861399353833283	2.57616318308344
chr4	119807065	119812535	4	6	17.39	30	-12.61	0.472819082007965	0.499540369696203	0.0861399353833283	2.57616318308344
chr4	119812535	119864498	4	6	17.39	30	-12.61	0.472819082007965	0.499540369696203	0.0861399353833283	2.57616318308344
chr4	119864498	119873934	4	6	17.39	30	-12.61	0.472819082007965	0.499540369696203	0.0861399353833283	2.57616318308344
chr4	119873934	119956857	4	6	17.39	30	-12.61	0.472819082007965	0.499540369696203	0.0861399353833283	2.57616318308344
chr4	119956857	120982448	4	7	17.39	35	-17.61	0.294662704191916	0.399832523488232	0.0704654635607783	1.95939080504489
chr4	120982448	121122493	4	6	17.39	30	-12.61	0.472819082007965	0.499540369696203	0.0861399353833283	2.57616318308344
chr4	121122493	121277447	4	6	17.39	30	-12.61	0.472819082007965	0.499540369696203	0.0861399353833283	2.57616318308344
chr4	121277447	121539523	4	6	17.39	30	-12.61	0.472819082007965	0.499540369696203	0.0861399353833283	2.57616318308344
chr4	121539523	122137060	4	7	17.39	35	-17.61	0.294662704191916	0.399832523488232	0.0704654635607783	1.95939080504489
chr4	122137060	122219187	4	6	17.39	30	-12.61	0.472819082007965	0.499540369696203	0.0861399353833283	2.57616318308344
chr4	122219187	122262687	4	7	17.39	35	-17.61	0.294662704191916	0.399832523488232	0.0704654635607783	1.95939080504489
chr4	122262687	122364497	4	7	17.39	35	-17.61	0.294662704191916	0.399832523488232	0.0704654635607783	1.95939080504489
chr4	122364497	122899115	4	6	17.39	30	-12.61	0.472819082007965	0.499540369696203	0.0861399353833283	2.57616318308344
chr4	122899115	123087286	4	5	17.39	25	-7.61	0.710900786907594	0.638439751305996	0.106457893614869	3.5574965837102
chr4	123087286	124659921	4	6	17.39	30	-12.61	0.472819082007965	0.499540369696203	0.0861399353833283	2.57616318308344
chr4	124659921	124774776	4	6	17.39	30	-12.61	0.472819082007965	0.499540369696203	0.0861399353833283	2.57616318308344
chr4	124774776	126082462	4	6	17.39	30	-12.61	0.472819082007965	0.499540369696203	0.0861399353833283	2.57616318308344
chr4	126082462	132007995	4	6	17.39	30	-12.61	0.472819082007965	0.499540369696203	0.0861399353833283	2.57616318308344
chr4	132007995	132246406	5	6	21.74	30	-8.26	0.727906622971853	0.65479511636507	0.128314118010855	3.18783744912993
chr4	132246406	132414280	5	6	21.74	30	-8.26	0.727906622971853	0.65479511636507	0.128314118010855	3.18783744912993
chr4	132414280	132478770	5	6	21.74	30	-8.26	0.727906622971853	0.65479511636507	0.128314118010855	3.18783744912993
chr4	132478770	132958543	5	6	21.74	30	-8.26	0.727906622971853	0.65479511636507	0.128314118010855	3.18783744912993
chr4	132958543	132988008	5	6	21.74	30	-8.26	0.727906622971853	0.65479511636507	0.128314118010855	3.18783744912993
chr4	132988008	133066205	4	6	17.39	30	-12.61	0.472819082007965	0.499540369696203	0.0861399353833283	2.57616318308344
chr4	133066205	133435076	4	6	17.39	30	-12.61	0.472819082007965	0.499540369696203	0.0861399353833283	2.57616318308344
chr4	133435076	133529323	5	6	21.74	30	-8.26	0.727906622971853	0.65479511636507	0.128314118010855	3.18783744912993
chr4	133529323	133665252	5	6	21.74	30	-8.26	0.727906622971853	0.65479511636507	0.128314118010855	3.18783744912993
chr4	133665252	133731420	5	6	21.74	30	-8.26	0.727906622971853	0.65479511636507	0.128314118010855	3.18783744912993
chr4	133731420	133769005	6	6	26.09	30	-3.91	1	0.827274122278739	0.175869628287066	3.87581735060944
chr4	133769005	133789014	6	7	26.09	35	-8.91	0.740210384548298	0.662011964330923	0.143984968233252	2.94195998949506
chr4	133789014	135070091	5	7	21.74	35	-13.26	0.497113133528335	0.524009947876092	0.105032383930649	2.42191687978465
chr4	135070091	135289501	5	7	21.74	35	-13.26	0.497113133528335	0.524009947876092	0.105032383930649	2.42191687978465
chr4	135289501	135426941	5	7	21.74	35	-13.26	0.497113133528335	0.524009947876092	0.105032383930649	2.42191687978465
chr4	135426941	135739230	5	7	21.74	35	-13.26	0.497113133528335	0.524009947876092	0.105032383930649	2.42191687978465
chr4	135739230	135780302	4	7	17.39	35	-17.61	0.294662704191916	0.399832523488232	0.0704654635607783	1.95939080504489
chr4	135780302	135949696	4	6	17.39	30	-12.61	0.472819082007965	0.499540369696203	0.0861399353833283	2.57616318308344
chr4	135949696	136229337	4	6	17.39	30	-12.61	0.472819082007965	0.499540369696203	0.0861399353833283	2.57616318308344
chr4	136229337	138031723	4	6	17.39	30	-12.61	0.472819082007965	0.499540369696203	0.0861399353833283	2.57616318308344
chr4	138031723	138062891	4	7	17.39	35	-17.61	0.294662704191916	0.399832523488232	0.0704654635607783	1.95939080504489
chr4	138062891	138065378	5	7	21.74	35	-13.26	0.497113133528335	0.524009947876092	0.105032383930649	2.42191687978465
chr4	138065378	138385043	5	7	21.74	35	-13.26	0.497113133528335	0.524009947876092	0.105032383930649	2.42191687978465
chr4	138385043	138536654	4	7	17.39	35	-17.61	0.294662704191916	0.399832523488232	0.0704654635607783	1.95939080504489
chr4	138536654	138918389	5	7	21.74	35	-13.26	0.497113133528335	0.524009947876092	0.105032383930649	2.42191687978465
chr4	138918389	139094620	5	7	21.74	35	-13.26	0.497113133528335	0.524009947876092	0.105032383930649	2.42191687978465
chr4	139094620	139234628	5	7	21.74	35	-13.26	0.497113133528335	0.524009947876092	0.105032383930649	2.42191687978465
chr4	139234628	140676695	4	7	17.39	35	-17.61	0.294662704191916	0.399832523488232	0.0704654635607783	1.95939080504489
chr4	140676695	140749211	5	7	21.74	35	-13.26	0.497113133528335	0.524009947876092	0.105032383930649	2.42191687978465
chr4	140749211	141555869	4	7	17.39	35	-17.61	0.294662704191916	0.399832523488232	0.0704654635607783	1.95939080504489
chr4	141555869	141981838	4	7	17.39	35	-17.61	0.294662704191916	0.399832523488232	0.0704654635607783	1.95939080504489
chr4	141981838	141996211	4	8	17.39	40	-22.61	0.172180194443382	0.324711743650998	0.0580093231519598	1.53790231203246
chr4	141996211	142096269	5	8	21.74	40	-18.26	0.318434302991418	0.425486248158078	0.0864382347539416	1.89928376278698
chr4	142096269	142165422	5	7	21.74	35	-13.26	0.497113133528335	0.524009947876092	0.105032383930649	2.42191687978465
chr4	142165422	142766401	4	7	17.39	35	-17.61	0.294662704191916	0.399832523488232	0.0704654635607783	1.95939080504489
chr4	142766401	142820959	5	7	21.74	35	-13.26	0.497113133528335	0.524009947876092	0.105032383930649	2.42191687978465
chr4	142820959	142969991	5	7	21.74	35	-13.26	0.497113133528335	0.524009947876092	0.105032383930649	2.42191687978465
chr4	142969991	143224944	5	7	21.74	35	-13.26	0.497113133528335	0.524009947876092	0.105032383930649	2.42191687978465
chr4	143224944	143341170	4	7	17.39	35	-17.61	0.294662704191916	0.399832523488232	0.0704654635607783	1.95939080504489
chr4	143341170	143347567	5	7	21.74	35	-13.26	0.497113133528335	0.524009947876092	0.105032383930649	2.42191687978465
chr4	143347567	143485264	6	7	26.09	35	-8.91	0.740210384548298	0.662011964330923	0.143984968233252	2.94195998949506
chr4	143485264	143585306	7	7	30.43	35	-4.57	1	0.81645263763743	0.187609375943151	3.53232393555972
chr4	143585306	143625515	8	7	34.78	35	-0.219999999999999	1	0.990695411514737	0.236477297911513	4.20901350917765
chr4	143625515	143846267	9	7	39.13	35	4.13	1	1.18896687095492	0.291424391283176	4.99335658688033
chr4	143846267	143935442	8	7	34.78	35	-0.219999999999999	1	0.990695411514737	0.236477297911513	4.20901350917765
chr4	143935442	144036620	8	7	34.78	35	-0.219999999999999	1	0.990695411514737	0.236477297911513	4.20901350917765
chr4	144036620	144279987	7	7	30.43	35	-4.57	1	0.81645263763743	0.187609375943151	3.53232393555972
chr4	144279987	144496378	6	7	26.09	35	-8.91	0.740210384548298	0.662011964330923	0.143984968233252	2.94195998949506
chr4	144496378	144509004	5	7	21.74	35	-13.26	0.497113133528335	0.524009947876092	0.105032383930649	2.42191687978465
chr4	144509004	144607282	4	7	17.39	35	-17.61	0.294662704191916	0.399832523488232	0.0704654635607783	1.95939080504489
chr4	144607282	144649204	4	7	17.39	35	-17.61	0.294662704191916	0.399832523488232	0.0704654635607783	1.95939080504489
chr4	144649204	144718293	4	7	17.39	35	-17.61	0.294662704191916	0.399832523488232	0.0704654635607783	1.95939080504489
chr4	144718293	144726168	4	7	17.39	35	-17.61	0.294662704191916	0.399832523488232	0.0704654635607783	1.95939080504489
chr4	144726168	146186588	4	7	17.39	35	-17.61	0.294662704191916	0.399832523488232	0.0704654635607783	1.95939080504489
chr4	146186588	147785586	4	7	17.39	35	-17.61	0.294662704191916	0.399832523488232	0.0704654635607783	1.95939080504489
chr4	147785586	148464888	4	8	17.39	40	-22.61	0.172180194443382	0.324711743650998	0.0580093231519598	1.53790231203246
chr4	148464888	148550586	4	7	17.39	35	-17.61	0.294662704191916	0.399832523488232	0.0704654635607783	1.95939080504489
chr4	148550586	149129584	4	8	17.39	40	-22.61	0.172180194443382	0.324711743650998	0.0580093231519598	1.53790231203246
chr4	149129584	152589857	4	7	17.39	35	-17.61	0.294662704191916	0.399832523488232	0.0704654635607783	1.95939080504489
chr4	152589857	152657468	4	7	17.39	35	-17.61	0.294662704191916	0.399832523488232	0.0704654635607783	1.95939080504489
chr4	152657468	152746833	4	7	17.39	35	-17.61	0.294662704191916	0.399832523488232	0.0704654635607783	1.95939080504489
chr4	152746833	152888462	5	7	21.74	35	-13.26	0.497113133528335	0.524009947876092	0.105032383930649	2.42191687978465
chr4	152888462	153003631	5	8	21.74	40	-18.26	0.318434302991418	0.425486248158078	0.0864382347539416	1.89928376278698
chr4	153003631	153784406	4	8	17.39	40	-22.61	0.172180194443382	0.324711743650998	0.0580093231519598	1.53790231203246
chr4	153784406	154647433	4	7	17.39	35	-17.61	0.294662704191916	0.399832523488232	0.0704654635607783	1.95939080504489
chr4	154647433	155404969	4	7	17.39	35	-17.61	0.294662704191916	0.399832523488232	0.0704654635607783	1.95939080504489
chr4	155404969	155563514	4	7	17.39	35	-17.61	0.294662704191916	0.399832523488232	0.0704654635607783	1.95939080504489
chr4	155563514	159330478	4	7	17.39	35	-17.61	0.294662704191916	0.399832523488232	0.0704654635607783	1.95939080504489
chr4	159330478	160806922	4	8	17.39	40	-22.61	0.172180194443382	0.324711743650998	0.0580093231519598	1.53790231203246
chr4	160806922	161041003	4	8	17.39	40	-22.61	0.172180194443382	0.324711743650998	0.0580093231519598	1.53790231203246
chr4	161041003	161088632	5	8	21.74	40	-18.26	0.318434302991418	0.425486248158078	0.0864382347539416	1.89928376278698
chr4	161088632	161473986	4	8	17.39	40	-22.61	0.172180194443382	0.324711743650998	0.0580093231519598	1.53790231203246
chr4	161473986	162486551	4	7	17.39	35	-17.61	0.294662704191916	0.399832523488232	0.0704654635607783	1.95939080504489
chr4	162486551	164784281	5	7	21.74	35	-13.26	0.497113133528335	0.524009947876092	0.105032383930649	2.42191687978465
chr4	164784281	164918858	4	7	17.39	35	-17.61	0.294662704191916	0.399832523488232	0.0704654635607783	1.95939080504489
chr4	164918858	165122778	5	7	21.74	35	-13.26	0.497113133528335	0.524009947876092	0.105032383930649	2.42191687978465
chr4	165122778	167207766	4	7	17.39	35	-17.61	0.294662704191916	0.399832523488232	0.0704654635607783	1.95939080504489
chr4	167207766	173422335	5	7	21.74	35	-13.26	0.497113133528335	0.524009947876092	0.105032383930649	2.42191687978465
chr4	173422335	174086616	6	7	26.09	35	-8.91	0.740210384548298	0.662011964330923	0.143984968233252	2.94195998949506
chr4	174086616	174637916	6	7	26.09	35	-8.91	0.740210384548298	0.662011964330923	0.143984968233252	2.94195998949506
chr4	174637916	180053522	6	7	26.09	35	-8.91	0.740210384548298	0.662011964330923	0.143984968233252	2.94195998949506
chr4	180053522	180098163	6	7	26.09	35	-8.91	0.740210384548298	0.662011964330923	0.143984968233252	2.94195998949506
chr4	180098163	180176741	6	7	26.09	35	-8.91	0.740210384548298	0.662011964330923	0.143984968233252	2.94195998949506
chr4	180176741	180235453	6	7	26.09	35	-8.91	0.740210384548298	0.662011964330923	0.143984968233252	2.94195998949506
chr4	180235453	180714097	6	7	26.09	35	-8.91	0.740210384548298	0.662011964330923	0.143984968233252	2.94195998949506
chr4	180714097	182051961	6	8	26.09	40	-13.91	0.515059384490157	0.537438936346809	0.118487804117924	2.30571628919649
chr4	182051961	183729893	6	7	26.09	35	-8.91	0.740210384548298	0.662011964330923	0.143984968233252	2.94195998949506
chr4	183729893	183932674	6	7	26.09	35	-8.91	0.740210384548298	0.662011964330923	0.143984968233252	2.94195998949506
chr4	183932674	184928994	6	7	26.09	35	-8.91	0.740210384548298	0.662011964330923	0.143984968233252	2.94195998949506
chr4	184928994	184947740	7	7	30.43	35	-4.57	1	0.81645263763743	0.187609375943151	3.53232393555972
chr4	184947740	184999727	7	8	30.43	40	-9.57	0.540142519775149	0.662790322505239	0.154340620005787	2.76736579922823
chr4	184999727	185054107	6	8	26.09	40	-13.91	0.515059384490157	0.537438936346809	0.118487804117924	2.30571628919649
chr4	185054107	185246190	6	7	26.09	35	-8.91	0.740210384548298	0.662011964330923	0.143984968233252	2.94195998949506
chr4	185246190	186038929	6	7	26.09	35	-8.91	0.740210384548298	0.662011964330923	0.143984968233252	2.94195998949506
chr4	186038929	186233053	6	7	26.09	35	-8.91	0.740210384548298	0.662011964330923	0.143984968233252	2.94195998949506
chr4	186233053	187966507	6	7	26.09	35	-8.91	0.740210384548298	0.662011964330923	0.143984968233252	2.94195998949506
chr4	187966507	188855223	7	7	30.43	35	-4.57	1	0.81645263763743	0.187609375943151	3.53232393555972
chr4	188855223	188885767	6	7	26.09	35	-8.91	0.740210384548298	0.662011964330923	0.143984968233252	2.94195998949506
chr4	188885767	190096487	5	7	21.74	35	-13.26	0.497113133528335	0.524009947876092	0.105032383930649	2.42191687978465
chr4	190096487	191154276	5	7	21.74	35	-13.26	0.497113133528335	0.524009947876092	0.105032383930649	2.42191687978465
chr5	0	2829876	3	0	13.04	0	13.04	0.235880398671096	Inf	0.367558670101445	Inf
chr5	2829876	3849010	3	0	13.04	0	13.04	0.235880398671096	Inf	0.367558670101445	Inf
chr5	3849010	4012697	3	1	13.04	5	8.04	0.61048537395673	2.7867131780195	0.203045667762975	157.208629821264
chr5	4012697	8702387	3	0	13.04	0	13.04	0.235880398671096	Inf	0.367558670101445	Inf
chr5	8702387	8748430	4	1	17.39	5	12.39	0.350808956594549	3.88611189709473	0.342237278313382	206.917573717954
chr5	8748430	8750841	4	1	17.39	5	12.39	0.350808956594549	3.88611189709473	0.342237278313382	206.917573717954
chr5	8750841	8913379	3	0	13.04	0	13.04	0.235880398671096	Inf	0.367558670101445	Inf
chr5	8913379	8993159	3	0	13.04	0	13.04	0.235880398671096	Inf	0.367558670101445	Inf
chr5	8993159	17509447	3	0	13.04	0	13.04	0.235880398671096	Inf	0.367558670101445	Inf
chr5	17509447	18742132	4	0	17.39	0	17.39	0.111012073575885	Inf	0.60433867657842	Inf
chr5	18742132	19912201	4	1	17.39	5	12.39	0.350808956594549	3.88611189709473	0.342237278313382	206.917573717954
chr5	19912201	20300105	4	2	17.39	10	7.39	0.668833718748637	1.86752836592144	0.233752379308155	23.0430753395911
chr5	20300105	22625342	4	1	17.39	5	12.39	0.350808956594549	3.88611189709473	0.342237278313382	206.917573717954
chr5	22625342	22776342	4	2	17.39	10	7.39	0.668833718748637	1.86752836592144	0.233752379308155	23.0430753395911
chr5	22776342	23485063	4	2	17.39	10	7.39	0.668833718748637	1.86752836592144	0.233752379308155	23.0430753395911
chr5	23485063	24642948	4	1	17.39	5	12.39	0.350808956594549	3.88611189709473	0.342237278313382	206.917573717954
chr5	24642948	26659113	4	2	17.39	10	7.39	0.668833718748637	1.86752836592144	0.233752379308155	23.0430753395911
chr5	26659113	26717489	4	1	17.39	5	12.39	0.350808956594549	3.88611189709473	0.342237278313382	206.917573717954
chr5	26717489	28384667	4	0	17.39	0	17.39	0.111012073575885	Inf	0.60433867657842	Inf
chr5	28384667	28602549	5	0	21.74	0	21.74	0.0510628528212192	Inf	0.869848753482635	Inf
chr5	28602549	28719592	4	0	17.39	0	17.39	0.111012073575885	Inf	0.60433867657842	Inf
chr5	28719592	29900222	5	0	21.74	0	21.74	0.0510628528212192	Inf	0.869848753482635	Inf
chr5	29900222	29936199	5	0	21.74	0	21.74	0.0510628528212192	Inf	0.869848753482635	Inf
chr5	29936199	30831682	4	0	17.39	0	17.39	0.111012073575885	Inf	0.60433867657842	Inf
chr5	30831682	34170195	3	0	13.04	0	13.04	0.235880398671096	Inf	0.367558670101445	Inf
chr5	34170195	34830719	3	0	13.04	0	13.04	0.235880398671096	Inf	0.367558670101445	Inf
chr5	34830719	35308272	3	1	13.04	5	8.04	0.61048537395673	2.7867131780195	0.203045667762975	157.208629821264
chr5	35308272	35937464	3	0	13.04	0	13.04	0.235880398671096	Inf	0.367558670101445	Inf
chr5	35937464	37935716	3	0	13.04	0	13.04	0.235880398671096	Inf	0.367558670101445	Inf
chr5	37935716	38033386	3	0	13.04	0	13.04	0.235880398671096	Inf	0.367558670101445	Inf
chr5	38033386	38812410	3	0	13.04	0	13.04	0.235880398671096	Inf	0.367558670101445	Inf
chr5	38812410	39443868	3	1	13.04	5	8.04	0.61048537395673	2.7867131780195	0.203045667762975	157.208629821264
chr5	39443868	39588621	3	0	13.04	0	13.04	0.235880398671096	Inf	0.367558670101445	Inf
chr5	39588621	40217947	4	0	17.39	0	17.39	0.111012073575885	Inf	0.60433867657842	Inf
chr5	40217947	41576933	3	0	13.04	0	13.04	0.235880398671096	Inf	0.367558670101445	Inf
chr5	41576933	41725116	3	1	13.04	5	8.04	0.61048537395673	2.7867131780195	0.203045667762975	157.208629821264
chr5	41725116	41851821	4	1	17.39	5	12.39	0.350808956594549	3.88611189709473	0.342237278313382	206.917573717954
chr5	41851821	42620530	3	1	13.04	5	8.04	0.61048537395673	2.7867131780195	0.203045667762975	157.208629821264
chr5	42620530	42857481	4	1	17.39	5	12.39	0.350808956594549	3.88611189709473	0.342237278313382	206.917573717954
chr5	42857481	42945486	5	1	21.74	5	16.74	0.191796575517506	5.10134968472656	0.499861141258843	262.114232602451
chr5	42945486	43028315	5	2	21.74	10	11.74	0.420459007810114	2.44930803446938	0.344176695262891	28.9176948427999
chr5	43028315	43143938	4	2	17.39	10	7.39	0.668833718748637	1.86752836592144	0.233752379308155	23.0430753395911
chr5	43143938	43255258	3	2	13.04	10	3.04	1	1.34071300326427	0.136905270433279	17.7641357108826
chr5	43255258	43258355	4	2	17.39	10	7.39	0.668833718748637	1.86752836592144	0.233752379308155	23.0430753395911
chr5	43258355	44062928	4	1	17.39	5	12.39	0.350808956594549	3.88611189709473	0.342237278313382	206.917573717954
chr5	44062928	44396347	4	0	17.39	0	17.39	0.111012073575885	Inf	0.60433867657842	Inf
chr5	44396347	44437742	4	1	17.39	5	12.39	0.350808956594549	3.88611189709473	0.342237278313382	206.917573717954
chr5	44437742	44566171	4	2	17.39	10	7.39	0.668833718748637	1.86752836592144	0.233752379308155	23.0430753395911
chr5	44566171	46389286	4	3	17.39	15	2.39	1	1.18811878164502	0.173009392604565	9.3036182080392
chr5	46389286	49432819	0	0	0	0	0	1	0	0	Inf
chr5	49432819	50259327	7	4	30.43	20	10.43	0.501162142115063	1.72750700542834	0.353469679028472	9.71939638654721
chr5	50259327	50333076	7	3	30.43	15	15.43	0.293810281331552	2.42823686613657	0.453611323703387	17.104698085017
chr5	50333076	50374527	7	2	30.43	10	20.43	0.141652800756601	3.81926678362218	0.606332296915641	42.8801140062998
chr5	50374527	50771562	8	2	34.78	10	24.78	0.0764424519387651	4.63440007610641	0.761234133005329	51.3133952712392
chr5	50771562	50807303	7	2	30.43	10	20.43	0.141652800756601	3.81926678362218	0.606332296915641	42.8801140062998
chr5	50807303	50983753	7	3	30.43	15	15.43	0.293810281331552	2.42823686613657	0.453611323703387	17.104698085017
chr5	50983753	51177546	7	2	30.43	10	20.43	0.141652800756601	3.81926678362218	0.606332296915641	42.8801140062998
chr5	51177546	51987869	7	3	30.43	15	15.43	0.293810281331552	2.42823686613657	0.453611323703387	17.104698085017
chr5	51987869	52179052	6	3	26.09	15	11.09	0.467448817987672	1.9685659708195	0.34928450945066	14.1867180820307
chr5	52179052	52783382	7	3	30.43	15	15.43	0.293810281331552	2.42823686613657	0.453611323703387	17.104698085017
chr5	52783382	53287874	6	3	26.09	15	11.09	0.467448817987672	1.9685659708195	0.34928450945066	14.1867180820307
chr5	53287874	54293688	7	3	30.43	15	15.43	0.293810281331552	2.42823686613657	0.453611323703387	17.104698085017
chr5	54293688	55017102	7	3	30.43	15	15.43	0.293810281331552	2.42823686613657	0.453611323703387	17.104698085017
chr5	55017102	55073741	8	3	34.78	15	19.78	0.175323503740974	2.94642002509788	0.570472895389875	20.4183203733259
chr5	55073741	55735080	8	3	34.78	15	19.78	0.175323503740974	2.94642002509788	0.570472895389875	20.4183203733259
chr5	55735080	56343917	8	3	34.78	15	19.78	0.175323503740974	2.94642002509788	0.570472895389875	20.4183203733259
chr5	56343917	56542117	8	3	34.78	15	19.78	0.175323503740974	2.94642002509788	0.570472895389875	20.4183203733259
chr5	56542117	57179901	8	3	34.78	15	19.78	0.175323503740974	2.94642002509788	0.570472895389875	20.4183203733259
chr5	57179901	57297157	7	3	30.43	15	15.43	0.293810281331552	2.42823686613657	0.453611323703387	17.104698085017
chr5	57297157	57299205	6	3	26.09	15	11.09	0.467448817987672	1.9685659708195	0.34928450945066	14.1867180820307
chr5	57299205	57304500	6	4	26.09	20	6.09	0.727906622971853	1.40054755801372	0.271745263966033	8.0778157395204
chr5	57304500	57309051	5	4	21.74	20	1.74	1	1.10839748860287	0.198754402048815	6.62367484517234
chr5	57309051	57323830	5	3	21.74	15	6.74	0.704138232215373	1.55774465672013	0.256045797027168	11.5988502241725
chr5	57323830	57335951	4	2	17.39	10	7.39	0.668833718748637	1.86752836592144	0.233752379308155	23.0430753395911
chr5	57335951	57341079	5	2	21.74	10	11.74	0.420459007810114	2.44930803446938	0.344176695262891	28.9176948427999
chr5	57341079	57352699	5	1	21.74	5	16.74	0.191796575517506	5.10134968472656	0.499861141258843	262.114232602451
chr5	57352699	57353585	6	1	26.09	5	21.09	0.100331602600463	6.4522844409231	0.676085288181629	323.759342003101
chr5	57353585	57372247	6	2	26.09	10	16.09	0.250251473166958	3.09588469819547	0.467947548626742	35.4758565428157
chr5	57372247	57441565	7	3	30.43	15	15.43	0.293810281331552	2.42823686613657	0.453611323703387	17.104698085017
chr5	57441565	57960191	7	3	30.43	15	15.43	0.293810281331552	2.42823686613657	0.453611323703387	17.104698085017
chr5	57960191	58094288	8	3	34.78	15	19.78	0.175323503740974	2.94642002509788	0.570472895389875	20.4183203733259
chr5	58094288	58171549	8	3	34.78	15	19.78	0.175323503740974	2.94642002509788	0.570472895389875	20.4183203733259
chr5	58171549	58522570	8	3	34.78	15	19.78	0.175323503740974	2.94642002509788	0.570472895389875	20.4183203733259
chr5	58522570	58784662	9	3	39.13	15	24.13	0.0994578691685895	3.53532745657071	0.70192304856228	24.2401886949086
chr5	58784662	58906016	9	3	39.13	15	24.13	0.0994578691685895	3.53532745657071	0.70192304856228	24.2401886949086
chr5	58906016	59008390	9	3	39.13	15	24.13	0.0994578691685895	3.53532745657071	0.70192304856228	24.2401886949086
chr5	59008390	59050657	9	4	39.13	20	19.13	0.202547758843845	2.51544637109367	0.548007235395629	13.7608385112849
chr5	59050657	59159873	9	5	39.13	25	14.13	0.352818222683555	1.89930618542063	0.43828080963143	9.12766889164287
chr5	59159873	59230478	9	5	39.13	25	14.13	0.352818222683555	1.89930618542063	0.43828080963143	9.12766889164287
chr5	59230478	59283228	9	5	39.13	25	14.13	0.352818222683555	1.89930618542063	0.43828080963143	9.12766889164287
chr5	59283228	59357918	10	5	43.48	25	18.48	0.33634204558459	2.26282352576462	0.531655821533624	10.8060068231959
chr5	59357918	59415102	10	4	43.48	20	23.48	0.119064167821784	2.99651885946245	0.664517933612412	16.2823676197995
chr5	59415102	60863970	9	4	39.13	20	19.13	0.202547758843845	2.51544637109367	0.548007235395629	13.7608385112849
chr5	60863970	60939245	9	3	39.13	15	24.13	0.0994578691685895	3.53532745657071	0.70192304856228	24.2401886949086
chr5	60939245	61016101	9	4	39.13	20	19.13	0.202547758843845	2.51544637109367	0.548007235395629	13.7608385112849
chr5	61016101	61022048	9	3	39.13	15	24.13	0.0994578691685895	3.53532745657071	0.70192304856228	24.2401886949086
chr5	61022048	61031625	9	4	39.13	20	19.13	0.202547758843845	2.51544637109367	0.548007235395629	13.7608385112849
chr5	61031625	61228787	9	5	39.13	25	14.13	0.352818222683555	1.89930618542063	0.43828080963143	9.12766889164287
chr5	61228787	61369212	9	4	39.13	20	19.13	0.202547758843845	2.51544637109367	0.548007235395629	13.7608385112849
chr5	61369212	67639635	9	3	39.13	15	24.13	0.0994578691685895	3.53532745657071	0.70192304856228	24.2401886949086
chr5	67639635	71050841	9	3	39.13	15	24.13	0.0994578691685895	3.53532745657071	0.70192304856228	24.2401886949086
chr5	71050841	71879560	9	3	39.13	15	24.13	0.0994578691685895	3.53532745657071	0.70192304856228	24.2401886949086
chr5	71879560	72246386	8	3	34.78	15	19.78	0.175323503740974	2.94642002509788	0.570472895389875	20.4183203733259
chr5	72246386	75676908	8	2	34.78	10	24.78	0.0764424519387651	4.63440007610641	0.761234133005329	51.3133952712392
chr5	75676908	78260500	9	2	39.13	10	29.13	0.0393620575129367	5.56020697057439	0.935464517760788	61.0268632721825
chr5	78260500	79039706	9	3	39.13	15	24.13	0.0994578691685895	3.53532745657071	0.70192304856228	24.2401886949086
chr5	79039706	80370843	9	4	39.13	20	19.13	0.202547758843845	2.51544637109367	0.548007235395629	13.7608385112849
chr5	80370843	80808259	9	4	39.13	20	19.13	0.202547758843845	2.51544637109367	0.548007235395629	13.7608385112849
chr5	80808259	80822841	9	4	39.13	20	19.13	0.202547758843845	2.51544637109367	0.548007235395629	13.7608385112849
chr5	80822841	80991689	9	4	39.13	20	19.13	0.202547758843845	2.51544637109367	0.548007235395629	13.7608385112849
chr5	80991689	81714688	9	4	39.13	20	19.13	0.202547758843845	2.51544637109367	0.548007235395629	13.7608385112849
chr5	81714688	81969628	9	5	39.13	25	14.13	0.352818222683555	1.89930618542063	0.43828080963143	9.12766889164287
chr5	81969628	82034840	9	4	39.13	20	19.13	0.202547758843845	2.51544637109367	0.548007235395629	13.7608385112849
chr5	82034840	82112226	9	4	39.13	20	19.13	0.202547758843845	2.51544637109367	0.548007235395629	13.7608385112849
chr5	82112226	82309121	9	4	39.13	20	19.13	0.202547758843845	2.51544637109367	0.548007235395629	13.7608385112849
chr5	82309121	82850832	9	3	39.13	15	24.13	0.0994578691685895	3.53532745657071	0.70192304856228	24.2401886949086
chr5	82850832	83523459	9	3	39.13	15	24.13	0.0994578691685895	3.53532745657071	0.70192304856228	24.2401886949086
chr5	83523459	83682417	9	3	39.13	15	24.13	0.0994578691685895	3.53532745657071	0.70192304856228	24.2401886949086
chr5	83682417	83776107	9	3	39.13	15	24.13	0.0994578691685895	3.53532745657071	0.70192304856228	24.2401886949086
chr5	83776107	83914339	10	3	43.48	15	28.48	0.0536401404240315	4.210770155385	0.850607526617328	28.7013063800478
chr5	83914339	84092445	9	3	39.13	15	24.13	0.0994578691685895	3.53532745657071	0.70192304856228	24.2401886949086
chr5	84092445	84400653	10	3	43.48	15	28.48	0.0536401404240315	4.210770155385	0.850607526617328	28.7013063800478
chr5	84400653	84519262	10	3	43.48	15	28.48	0.0536401404240315	4.210770155385	0.850607526617328	28.7013063800478
chr5	84519262	84565541	10	3	43.48	15	28.48	0.0536401404240315	4.210770155385	0.850607526617328	28.7013063800478
chr5	84565541	85369445	10	3	43.48	15	28.48	0.0536401404240315	4.210770155385	0.850607526617328	28.7013063800478
chr5	85369445	85810575	10	3	43.48	15	28.48	0.0536401404240315	4.210770155385	0.850607526617328	28.7013063800478
chr5	85810575	86135536	10	3	43.48	15	28.48	0.0536401404240315	4.210770155385	0.850607526617328	28.7013063800478
chr5	86135536	86137647	9	3	39.13	15	24.13	0.0994578691685895	3.53532745657071	0.70192304856228	24.2401886949086
chr5	86137647	88872064	9	3	39.13	15	24.13	0.0994578691685895	3.53532745657071	0.70192304856228	24.2401886949086
chr5	88872064	91381047	9	3	39.13	15	24.13	0.0994578691685895	3.53532745657071	0.70192304856228	24.2401886949086
chr5	91381047	91514836	9	3	39.13	15	24.13	0.0994578691685895	3.53532745657071	0.70192304856228	24.2401886949086
chr5	91514836	94557799	9	3	39.13	15	24.13	0.0994578691685895	3.53532745657071	0.70192304856228	24.2401886949086
chr5	94557799	95827015	9	3	39.13	15	24.13	0.0994578691685895	3.53532745657071	0.70192304856228	24.2401886949086
chr5	95827015	95969159	9	4	39.13	20	19.13	0.202547758843845	2.51544637109367	0.548007235395629	13.7608385112849
chr5	95969159	96469298	9	3	39.13	15	24.13	0.0994578691685895	3.53532745657071	0.70192304856228	24.2401886949086
chr5	96469298	96935447	10	3	43.48	15	28.48	0.0536401404240315	4.210770155385	0.850607526617328	28.7013063800478
chr5	96935447	97044362	10	3	43.48	15	28.48	0.0536401404240315	4.210770155385	0.850607526617328	28.7013063800478
chr5	97044362	97046793	10	3	43.48	15	28.48	0.0536401404240315	4.210770155385	0.850607526617328	28.7013063800478
chr5	97046793	97073643	10	3	43.48	15	28.48	0.0536401404240315	4.210770155385	0.850607526617328	28.7013063800478
chr5	97073643	97123087	10	3	43.48	15	28.48	0.0536401404240315	4.210770155385	0.850607526617328	28.7013063800478
chr5	97123087	97436156	10	3	43.48	15	28.48	0.0536401404240315	4.210770155385	0.850607526617328	28.7013063800478
chr5	97436156	97662905	9	3	39.13	15	24.13	0.0994578691685895	3.53532745657071	0.70192304856228	24.2401886949086
chr5	97662905	97741297	10	3	43.48	15	28.48	0.0536401404240315	4.210770155385	0.850607526617328	28.7013063800478
chr5	97741297	97868051	10	3	43.48	15	28.48	0.0536401404240315	4.210770155385	0.850607526617328	28.7013063800478
chr5	97868051	97901752	10	3	43.48	15	28.48	0.0536401404240315	4.210770155385	0.850607526617328	28.7013063800478
chr5	97901752	99109488	11	3	47.83	15	32.83	0.0274705294649305	4.99356027958049	1.02010036220812	33.9008251574834
chr5	99109488	99127052	11	4	47.83	20	27.83	0.107396957836281	3.5544340085631	0.797282327781347	19.2665461405851
chr5	99127052	99729964	10	4	43.48	20	23.48	0.119064167821784	2.99651885946245	0.664517933612412	16.2823676197995
chr5	99729964	99845885	10	5	43.48	25	18.48	0.33634204558459	2.26282352576462	0.531655821533624	10.8060068231959
chr5	99845885	99972964	10	4	43.48	20	23.48	0.119064167821784	2.99651885946245	0.664517933612412	16.2823676197995
chr5	99972964	100464703	10	4	43.48	20	23.48	0.119064167821784	2.99651885946245	0.664517933612412	16.2823676197995
chr5	100464703	100465581	10	4	43.48	20	23.48	0.119064167821784	2.99651885946245	0.664517933612412	16.2823676197995
chr5	100465581	100611747	10	4	43.48	20	23.48	0.119064167821784	2.99651885946245	0.664517933612412	16.2823676197995
chr5	100611747	100612210	10	4	43.48	20	23.48	0.119064167821784	2.99651885946245	0.664517933612412	16.2823676197995
chr5	100612210	100822844	10	4	43.48	20	23.48	0.119064167821784	2.99651885946245	0.664517933612412	16.2823676197995
chr5	100822844	100972014	10	4	43.48	20	23.48	0.119064167821784	2.99651885946245	0.664517933612412	16.2823676197995
chr5	100972014	101575174	10	3	43.48	15	28.48	0.0536401404240315	4.210770155385	0.850607526617328	28.7013063800478
chr5	101575174	102045958	11	3	47.83	15	32.83	0.0274705294649305	4.99356027958049	1.02010036220812	33.9008251574834
chr5	102045958	102165511	11	3	47.83	15	32.83	0.0274705294649305	4.99356027958049	1.02010036220812	33.9008251574834
chr5	102165511	103773581	11	3	47.83	15	32.83	0.0274705294649305	4.99356027958049	1.02010036220812	33.9008251574834
chr5	103773581	104085652	11	4	47.83	20	27.83	0.107396957836281	3.5544340085631	0.797282327781347	19.2665461405851
chr5	104085652	104207719	11	3	47.83	15	32.83	0.0274705294649305	4.99356027958049	1.02010036220812	33.9008251574834
chr5	104207719	104689391	11	4	47.83	20	27.83	0.107396957836281	3.5544340085631	0.797282327781347	19.2665461405851
chr5	104689391	107348965	11	3	47.83	15	32.83	0.0274705294649305	4.99356027958049	1.02010036220812	33.9008251574834
chr5	107348965	107985822	11	4	47.83	20	27.83	0.107396957836281	3.5544340085631	0.797282327781347	19.2665461405851
chr5	107985822	108558526	11	3	47.83	15	32.83	0.0274705294649305	4.99356027958049	1.02010036220812	33.9008251574834
chr5	108558526	109232687	11	3	47.83	15	32.83	0.0274705294649305	4.99356027958049	1.02010036220812	33.9008251574834
chr5	109232687	109496637	11	4	47.83	20	27.83	0.107396957836281	3.5544340085631	0.797282327781347	19.2665461405851
chr5	109496637	109604829	11	3	47.83	15	32.83	0.0274705294649305	4.99356027958049	1.02010036220812	33.9008251574834
chr5	109604829	110367256	12	3	52.17	15	37.17	0.0231400535333751	5.91185449532331	1.21499098012492	40.1797933537174
chr5	110367256	110771690	12	3	52.17	15	37.17	0.0231400535333751	5.91185449532331	1.21499098012492	40.1797933537174
chr5	110771690	112364298	11	3	47.83	15	32.83	0.0274705294649305	4.99356027958049	1.02010036220812	33.9008251574834
chr5	112364298	112456549	11	3	47.83	15	32.83	0.0274705294649305	4.99356027958049	1.02010036220812	33.9008251574834
chr5	112456549	113616539	11	3	47.83	15	32.83	0.0274705294649305	4.99356027958049	1.02010036220812	33.9008251574834
chr5	113616539	113756810	11	3	47.83	15	32.83	0.0274705294649305	4.99356027958049	1.02010036220812	33.9008251574834
chr5	113756810	114615141	12	3	52.17	15	37.17	0.0231400535333751	5.91185449532331	1.21499098012492	40.1797933537174
chr5	114615141	114894384	11	3	47.83	15	32.83	0.0274705294649305	4.99356027958049	1.02010036220812	33.9008251574834
chr5	114894384	114934591	11	3	47.83	15	32.83	0.0274705294649305	4.99356027958049	1.02010036220812	33.9008251574834
chr5	114934591	115064853	10	3	43.48	15	28.48	0.0536401404240315	4.210770155385	0.850607526617328	28.7013063800478
chr5	115064853	115113306	10	3	43.48	15	28.48	0.0536401404240315	4.210770155385	0.850607526617328	28.7013063800478
chr5	115113306	115282802	10	3	43.48	15	28.48	0.0536401404240315	4.210770155385	0.850607526617328	28.7013063800478
chr5	115282802	115369172	10	3	43.48	15	28.48	0.0536401404240315	4.210770155385	0.850607526617328	28.7013063800478
chr5	115369172	115832561	10	3	43.48	15	28.48	0.0536401404240315	4.210770155385	0.850607526617328	28.7013063800478
chr5	115832561	115885053	10	3	43.48	15	28.48	0.0536401404240315	4.210770155385	0.850607526617328	28.7013063800478
chr5	115885053	115963986	10	3	43.48	15	28.48	0.0536401404240315	4.210770155385	0.850607526617328	28.7013063800478
chr5	115963986	116128876	10	3	43.48	15	28.48	0.0536401404240315	4.210770155385	0.850607526617328	28.7013063800478
chr5	116128876	116131657	10	3	43.48	15	28.48	0.0536401404240315	4.210770155385	0.850607526617328	28.7013063800478
chr5	116131657	116160960	10	3	43.48	15	28.48	0.0536401404240315	4.210770155385	0.850607526617328	28.7013063800478
chr5	116160960	116198023	10	3	43.48	15	28.48	0.0536401404240315	4.210770155385	0.850607526617328	28.7013063800478
chr5	116198023	116232307	10	3	43.48	15	28.48	0.0536401404240315	4.210770155385	0.850607526617328	28.7013063800478
chr5	116232307	116369489	10	3	43.48	15	28.48	0.0536401404240315	4.210770155385	0.850607526617328	28.7013063800478
chr5	116369489	116576357	11	3	47.83	15	32.83	0.0274705294649305	4.99356027958049	1.02010036220812	33.9008251574834
[truncated: 4,138 more rows]
