# Supplementary material for: 1p36 deletion is a marker for tumour dissemination in microsatellite stable stage II-III colon cancer
Source: BMC Cancer. 2014 Nov 24;14:872. doi: 10.1186/1471-2407-14-872 (PMC4251789; doi:10.1186/1471-2407-14-872)
Supplement: Supplementary file 1 — Additional file 1: This file includes supplementary figures, genome-wide copy number estimates and statistics. (ZIP 5 MB) [file 12885_2014_5046_MOESM1_ESM.zip › Supplementary Data/MSS statistics Stage II-III (excl chemo)/Relative Gain.Recurrence (SII&SIII excl MSI-H) noCyt.No recurrence (SII&SIII excl MSI-H) noCyt.txt]

Chromosome	Start (hg19)	End (hg19)	Observations in G1	Observations in G2	Frequency G1 (%)	Frequency G2 (%)	Frequency difference	Fisher's Exact test p-value	Odds Ratio	Lower 95% CI	Upper 95% CI
chr1	0	1282669	0	2	0	10	-10	0.210409745293466	0	0	4.57862720744622
chr1	1282669	3285435	0	1	0	5	-5	0.465116279069767	0	0	33.9134022411323
chr1	3285435	5302242	0	1	0	5	-5	0.465116279069767	0	0	33.9134022411323
chr1	5302242	5303408	0	2	0	10	-10	0.210409745293466	0	0	4.57862720744622
chr1	5303408	5390197	0	3	0	15	-15	0.0923750101288388	0	0	2.02825357821856
chr1	5390197	9355434	0	1	0	5	-5	0.465116279069767	0	0	33.9134022411323
chr1	9355434	10261223	0	2	0	10	-10	0.210409745293466	0	0	4.57862720744622
chr1	10261223	10889248	0	2	0	10	-10	0.210409745293466	0	0	4.57862720744622
chr1	10889248	11069331	1	2	4.35	10	-5.65	0.589984604164979	0.417538975420899	0.00664429717256669	8.63073247145641
chr1	11069331	12840752	0	2	0	10	-10	0.210409745293466	0	0	4.57862720744622
chr1	12840752	13489404	0	3	0	15	-15	0.0923750101288388	0	0	2.02825357821856
chr1	13489404	14726333	0	2	0	10	-10	0.210409745293466	0	0	4.57862720744622
chr1	14726333	16829505	0	2	0	10	-10	0.210409745293466	0	0	4.57862720744622
chr1	16829505	16895445	0	3	0	15	-15	0.0923750101288388	0	0	2.02825357821856
chr1	16895445	16969763	0	4	0	20	-20	0.0392593793047565	0	0	1.2240566584117
chr1	16969763	17082502	0	3	0	15	-15	0.0923750101288388	0	0	2.02825357821856
chr1	17082502	18220650	0	2	0	10	-10	0.210409745293466	0	0	4.57862720744622
chr1	18220650	26475643	0	1	0	5	-5	0.465116279069767	0	0	33.9134022411323
chr1	26475643	31328384	0	0	0	0	0	1	0	0	Inf
chr1	31328384	34255575	1	0	4.35	0	4.35	1	Inf	0.0223118206521739	Inf
chr1	34255575	39067670	2	0	8.7	0	8.7	0.490586932447397	Inf	0.164020185066117	Inf
chr1	39067670	39276073	2	1	8.7	5	3.7	1	1.78563156003681	0.0863932078575143	112.208702451218
chr1	39276073	39582716	2	1	8.7	5	3.7	1	1.78563156003681	0.0863932078575143	112.208702451218
chr1	39582716	39787718	2	1	8.7	5	3.7	1	1.78563156003681	0.0863932078575143	112.208702451218
chr1	39787718	42404443	2	0	8.7	0	8.7	0.490586932447397	Inf	0.164020185066117	Inf
chr1	42404443	42551075	3	0	13.04	0	13.04	0.235880398671096	Inf	0.367558670101445	Inf
chr1	42551075	43105494	2	0	8.7	0	8.7	0.490586932447397	Inf	0.164020185066117	Inf
chr1	43105494	43336502	2	1	8.7	5	3.7	1	1.78563156003681	0.0863932078575143	112.208702451218
chr1	43336502	43516289	1	1	4.35	5	-0.65	1	0.866597002415816	0.0105378438580926	71.2800920562264
chr1	43516289	43613782	1	0	4.35	0	4.35	1	Inf	0.0223118206521739	Inf
chr1	43613782	45990640	1	1	4.35	5	-0.65	1	0.866597002415816	0.0105378438580926	71.2800920562264
chr1	45990640	46244471	1	1	4.35	5	-0.65	1	0.866597002415816	0.0105378438580926	71.2800920562264
chr1	46244471	46977303	1	1	4.35	5	-0.65	1	0.866597002415816	0.0105378438580926	71.2800920562264
chr1	46977303	49021323	1	1	4.35	5	-0.65	1	0.866597002415816	0.0105378438580926	71.2800920562264
chr1	49021323	49124871	1	2	4.35	10	-5.65	0.589984604164979	0.417538975420899	0.00664429717256669	8.63073247145641
chr1	49124871	51000765	1	1	4.35	5	-0.65	1	0.866597002415816	0.0105378438580926	71.2800920562264
chr1	51000765	53631828	1	0	4.35	0	4.35	1	Inf	0.0223118206521739	Inf
chr1	53631828	53762856	2	0	8.7	0	8.7	0.490586932447397	Inf	0.164020185066117	Inf
chr1	53762856	55383053	1	0	4.35	0	4.35	1	Inf	0.0223118206521739	Inf
chr1	55383053	55477275	1	1	4.35	5	-0.65	1	0.866597002415816	0.0105378438580926	71.2800920562264
chr1	55477275	56433649	1	0	4.35	0	4.35	1	Inf	0.0223118206521739	Inf
chr1	56433649	58317599	1	0	4.35	0	4.35	1	Inf	0.0223118206521739	Inf
chr1	58317599	58414833	1	0	4.35	0	4.35	1	Inf	0.0223118206521739	Inf
chr1	58414833	62716300	1	0	4.35	0	4.35	1	Inf	0.0223118206521739	Inf
chr1	62716300	62789726	1	0	4.35	0	4.35	1	Inf	0.0223118206521739	Inf
chr1	62789726	64097204	1	0	4.35	0	4.35	1	Inf	0.0223118206521739	Inf
chr1	64097204	64172431	1	1	4.35	5	-0.65	1	0.866597002415816	0.0105378438580926	71.2800920562264
chr1	64172431	72740403	1	0	4.35	0	4.35	1	Inf	0.0223118206521739	Inf
chr1	72740403	72746574	2	0	8.7	0	8.7	0.490586932447397	Inf	0.164020185066117	Inf
chr1	72746574	72748221	4	0	17.39	0	17.39	0.111012073575885	Inf	0.60433867657842	Inf
chr1	72748221	72765894	5	1	21.74	5	16.74	0.191796575517506	5.10134968472656	0.499861141258843	262.114232602451
chr1	72765894	72767022	14	13	60.87	65	-4.13	1	0.841066327774843	0.200266090074045	3.43142176808497
chr1	72767022	72768458	15	13	65.22	65	0.219999999999999	1	1.00939197696599	0.237585362417946	4.22873573417686
chr1	72768458	72768926	16	14	69.57	70	-0.430000000000007	1	0.980057718806588	0.214785158063244	4.36537863087589
chr1	72768926	72811532	18	15	78.26	75	3.26000000000001	1	1.19489963866186	0.226759756594284	6.31393791818761
chr1	72811532	72814597	17	15	73.91	75	-1.09	1	0.945675461466375	0.186317565898714	4.61123160377985
chr1	72814597	72816882	7	3	30.43	15	15.43	0.293810281331552	2.42823686613657	0.453611323703387	17.104698085017
chr1	72816882	72817810	6	2	26.09	10	16.09	0.250251473166958	3.09588469819547	0.467947548626742	35.4758565428157
chr1	72817810	72818695	6	1	26.09	5	21.09	0.100331602600463	6.4522844409231	0.676085288181629	323.759342003101
chr1	72818695	72825407	5	0	21.74	0	21.74	0.0510628528212192	Inf	0.869848753482635	Inf
chr1	72825407	72842761	4	0	17.39	0	17.39	0.111012073575885	Inf	0.60433867657842	Inf
chr1	72842761	72871533	3	0	13.04	0	13.04	0.235880398671096	Inf	0.367558670101445	Inf
chr1	72871533	74238922	2	0	8.7	0	8.7	0.490586932447397	Inf	0.164020185066117	Inf
chr1	74238922	83108932	1	0	4.35	0	4.35	1	Inf	0.0223118206521739	Inf
chr1	83108932	83219296	1	0	4.35	0	4.35	1	Inf	0.0223118206521739	Inf
chr1	83219296	106016291	1	0	4.35	0	4.35	1	Inf	0.0223118206521739	Inf
chr1	106016291	106124746	1	1	4.35	5	-0.65	1	0.866597002415816	0.0105378438580926	71.2800920562264
chr1	106124746	110219553	1	0	4.35	0	4.35	1	Inf	0.0223118206521739	Inf
chr1	110219553	110220332	1	1	4.35	5	-0.65	1	0.866597002415816	0.0105378438580926	71.2800920562264
chr1	110220332	110250866	2	1	8.7	5	3.7	1	1.78563156003681	0.0863932078575143	112.208702451218
chr1	110250866	110251150	2	0	8.7	0	8.7	0.490586932447397	Inf	0.164020185066117	Inf
chr1	110251150	114606743	1	0	4.35	0	4.35	1	Inf	0.0223118206521739	Inf
chr1	114606743	114711158	2	0	8.7	0	8.7	0.490586932447397	Inf	0.164020185066117	Inf
chr1	114711158	115231162	1	0	4.35	0	4.35	1	Inf	0.0223118206521739	Inf
chr1	115231162	117425042	1	1	4.35	5	-0.65	1	0.866597002415816	0.0105378438580926	71.2800920562264
chr1	117425042	118298727	1	2	4.35	10	-5.65	0.589984604164979	0.417538975420899	0.00664429717256669	8.63073247145641
chr1	118298727	119841119	2	2	8.7	10	-1.3	1	0.860233320020961	0.0569540053158063	12.9883822183545
chr1	119841119	119906116	3	2	13.04	10	3.04	1	1.34071300326427	0.136905270433279	17.7641357108826
chr1	119906116	120107863	2	2	8.7	10	-1.3	1	0.860233320020961	0.0569540053158063	12.9883822183545
chr1	120107863	120156630	2	3	8.7	15	-6.3	0.65043559201245	0.54751555451127	0.0412606217000432	5.36133899492759
chr1	120156630	121482991	2	2	8.7	10	-1.3	1	0.860233320020961	0.0569540053158063	12.9883822183545
chr1	121482991	142702814	0	0	0	0	0	1	0	0	Inf
chr1	142702814	145676238	6	4	26.09	20	6.09	0.727906622971853	1.40054755801372	0.271745263966033	8.0778157395204
chr1	145676238	146902173	6	4	26.09	20	6.09	0.727906622971853	1.40054755801372	0.271745263966033	8.0778157395204
chr1	146902173	146968167	7	4	30.43	20	10.43	0.501162142115063	1.72750700542834	0.353469679028472	9.71939638654721
chr1	146968167	146969670	7	4	30.43	20	10.43	0.501162142115063	1.72750700542834	0.353469679028472	9.71939638654721
chr1	146969670	146979012	6	4	26.09	20	6.09	0.727906622971853	1.40054755801372	0.271745263966033	8.0778157395204
chr1	146979012	147073946	6	3	26.09	15	11.09	0.467448817987672	1.9685659708195	0.34928450945066	14.1867180820307
chr1	147073946	147149426	6	2	26.09	10	16.09	0.250251473166958	3.09588469819547	0.467947548626742	35.4758565428157
chr1	147149426	147244350	6	3	26.09	15	11.09	0.467448817987672	1.9685659708195	0.34928450945066	14.1867180820307
chr1	147244350	151515323	6	3	26.09	15	11.09	0.467448817987672	1.9685659708195	0.34928450945066	14.1867180820307
chr1	151515323	151602648	6	3	26.09	15	11.09	0.467448817987672	1.9685659708195	0.34928450945066	14.1867180820307
chr1	151602648	151668636	6	3	26.09	15	11.09	0.467448817987672	1.9685659708195	0.34928450945066	14.1867180820307
chr1	151668636	151762677	6	3	26.09	15	11.09	0.467448817987672	1.9685659708195	0.34928450945066	14.1867180820307
chr1	151762677	151817535	6	3	26.09	15	11.09	0.467448817987672	1.9685659708195	0.34928450945066	14.1867180820307
chr1	151817535	151833280	7	3	30.43	15	15.43	0.293810281331552	2.42823686613657	0.453611323703387	17.104698085017
chr1	151833280	151844913	7	3	30.43	15	15.43	0.293810281331552	2.42823686613657	0.453611323703387	17.104698085017
chr1	151844913	151993276	7	3	30.43	15	15.43	0.293810281331552	2.42823686613657	0.453611323703387	17.104698085017
chr1	151993276	152142546	7	3	30.43	15	15.43	0.293810281331552	2.42823686613657	0.453611323703387	17.104698085017
chr1	152142546	152159867	7	3	30.43	15	15.43	0.293810281331552	2.42823686613657	0.453611323703387	17.104698085017
chr1	152159867	152488600	6	3	26.09	15	11.09	0.467448817987672	1.9685659708195	0.34928450945066	14.1867180820307
chr1	152488600	152537874	7	3	30.43	15	15.43	0.293810281331552	2.42823686613657	0.453611323703387	17.104698085017
chr1	152537874	152547919	6	3	26.09	15	11.09	0.467448817987672	1.9685659708195	0.34928450945066	14.1867180820307
chr1	152547919	152547986	4	3	17.39	15	2.39	1	1.18811878164502	0.173009392604565	9.3036182080392
chr1	152547986	152548103	3	2	13.04	10	3.04	1	1.34071300326427	0.136905270433279	17.7641357108826
chr1	152548103	152555617	2	2	8.7	10	-1.3	1	0.860233320020961	0.0569540053158063	12.9883822183545
chr1	152555617	152586558	2	1	8.7	5	3.7	1	1.78563156003681	0.0863932078575143	112.208702451218
chr1	152586558	152588544	4	1	17.39	5	12.39	0.350808956594549	3.88611189709473	0.342237278313382	206.917573717954
chr1	152588544	152591118	5	1	21.74	5	16.74	0.191796575517506	5.10134968472656	0.499861141258843	262.114232602451
chr1	152591118	152592467	6	1	26.09	5	21.09	0.100331602600463	6.4522844409231	0.676085288181629	323.759342003101
chr1	152592467	152627231	6	2	26.09	10	16.09	0.250251473166958	3.09588469819547	0.467947548626742	35.4758565428157
chr1	152627231	152779500	5	2	21.74	10	11.74	0.420459007810114	2.44930803446938	0.344176695262891	28.9176948427999
chr1	152779500	152780399	6	2	26.09	10	16.09	0.250251473166958	3.09588469819547	0.467947548626742	35.4758565428157
chr1	152780399	152894491	6	2	26.09	10	16.09	0.250251473166958	3.09588469819547	0.467947548626742	35.4758565428157
chr1	152894491	152960865	6	2	26.09	10	16.09	0.250251473166958	3.09588469819547	0.467947548626742	35.4758565428157
chr1	152960865	153062058	6	1	26.09	5	21.09	0.100331602600463	6.4522844409231	0.676085288181629	323.759342003101
chr1	153062058	153099116	6	2	26.09	10	16.09	0.250251473166958	3.09588469819547	0.467947548626742	35.4758565428157
chr1	153099116	153474782	6	3	26.09	15	11.09	0.467448817987672	1.9685659708195	0.34928450945066	14.1867180820307
chr1	153474782	153659420	6	3	26.09	15	11.09	0.467448817987672	1.9685659708195	0.34928450945066	14.1867180820307
chr1	153659420	156114254	6	3	26.09	15	11.09	0.467448817987672	1.9685659708195	0.34928450945066	14.1867180820307
chr1	156114254	156172843	7	3	30.43	15	15.43	0.293810281331552	2.42823686613657	0.453611323703387	17.104698085017
chr1	156172843	156272446	7	3	30.43	15	15.43	0.293810281331552	2.42823686613657	0.453611323703387	17.104698085017
chr1	156272446	156378784	7	3	30.43	15	15.43	0.293810281331552	2.42823686613657	0.453611323703387	17.104698085017
chr1	156378784	157341941	7	3	30.43	15	15.43	0.293810281331552	2.42823686613657	0.453611323703387	17.104698085017
chr1	157341941	157482412	7	3	30.43	15	15.43	0.293810281331552	2.42823686613657	0.453611323703387	17.104698085017
chr1	157482412	157549650	6	3	26.09	15	11.09	0.467448817987672	1.9685659708195	0.34928450945066	14.1867180820307
chr1	157549650	158433062	6	2	26.09	10	16.09	0.250251473166958	3.09588469819547	0.467947548626742	35.4758565428157
chr1	158433062	158593074	6	2	26.09	10	16.09	0.250251473166958	3.09588469819547	0.467947548626742	35.4758565428157
chr1	158593074	159458673	6	2	26.09	10	16.09	0.250251473166958	3.09588469819547	0.467947548626742	35.4758565428157
chr1	159458673	160803768	7	2	30.43	10	20.43	0.141652800756601	3.81926678362218	0.606332296915641	42.8801140062998
chr1	160803768	160940058	7	2	30.43	10	20.43	0.141652800756601	3.81926678362218	0.606332296915641	42.8801140062998
chr1	160940058	161834315	7	2	30.43	10	20.43	0.141652800756601	3.81926678362218	0.606332296915641	42.8801140062998
chr1	161834315	161886426	7	1	30.43	5	25.43	0.0503583124116306	7.95956738381228	0.872785216979058	393.051873860585
chr1	161886426	161892824	7	1	30.43	5	25.43	0.0503583124116306	7.95956738381228	0.872785216979058	393.051873860585
chr1	161892824	161949000	7	2	30.43	10	20.43	0.141652800756601	3.81926678362218	0.606332296915641	42.8801140062998
chr1	161949000	161950764	7	2	30.43	10	20.43	0.141652800756601	3.81926678362218	0.606332296915641	42.8801140062998
chr1	161950764	162004103	7	1	30.43	5	25.43	0.0503583124116306	7.95956738381228	0.872785216979058	393.051873860585
chr1	162004103	162027608	7	1	30.43	5	25.43	0.0503583124116306	7.95956738381228	0.872785216979058	393.051873860585
chr1	162027608	162050852	7	1	30.43	5	25.43	0.0503583124116306	7.95956738381228	0.872785216979058	393.051873860585
chr1	162050852	162113708	7	2	30.43	10	20.43	0.141652800756601	3.81926678362218	0.606332296915641	42.8801140062998
chr1	162113708	162118007	7	2	30.43	10	20.43	0.141652800756601	3.81926678362218	0.606332296915641	42.8801140062998
chr1	162118007	162139658	7	2	30.43	10	20.43	0.141652800756601	3.81926678362218	0.606332296915641	42.8801140062998
chr1	162139658	162282318	7	3	30.43	15	15.43	0.293810281331552	2.42823686613657	0.453611323703387	17.104698085017
chr1	162282318	163970734	7	3	30.43	15	15.43	0.293810281331552	2.42823686613657	0.453611323703387	17.104698085017
chr1	163970734	164072008	8	3	34.78	15	19.78	0.175323503740974	2.94642002509788	0.570472895389875	20.4183203733259
chr1	164072008	164401946	7	3	30.43	15	15.43	0.293810281331552	2.42823686613657	0.453611323703387	17.104698085017
chr1	164401946	164532219	7	4	30.43	20	10.43	0.501162142115063	1.72750700542834	0.353469679028472	9.71939638654721
chr1	164532219	164654166	7	3	30.43	15	15.43	0.293810281331552	2.42823686613657	0.453611323703387	17.104698085017
chr1	164654166	165562449	7	3	30.43	15	15.43	0.293810281331552	2.42823686613657	0.453611323703387	17.104698085017
chr1	165562449	165697454	7	4	30.43	20	10.43	0.501162142115063	1.72750700542834	0.353469679028472	9.71939638654721
chr1	165697454	166807526	7	3	30.43	15	15.43	0.293810281331552	2.42823686613657	0.453611323703387	17.104698085017
chr1	166807526	166962786	7	3	30.43	15	15.43	0.293810281331552	2.42823686613657	0.453611323703387	17.104698085017
chr1	166962786	167026433	7	3	30.43	15	15.43	0.293810281331552	2.42823686613657	0.453611323703387	17.104698085017
chr1	167026433	167087663	7	4	30.43	20	10.43	0.501162142115063	1.72750700542834	0.353469679028472	9.71939638654721
chr1	167087663	168423458	7	3	30.43	15	15.43	0.293810281331552	2.42823686613657	0.453611323703387	17.104698085017
chr1	168423458	168896179	7	3	30.43	15	15.43	0.293810281331552	2.42823686613657	0.453611323703387	17.104698085017
chr1	168896179	169147950	7	3	30.43	15	15.43	0.293810281331552	2.42823686613657	0.453611323703387	17.104698085017
chr1	169147950	171701661	7	3	30.43	15	15.43	0.293810281331552	2.42823686613657	0.453611323703387	17.104698085017
chr1	171701661	171713221	7	4	30.43	20	10.43	0.501162142115063	1.72750700542834	0.353469679028472	9.71939638654721
chr1	171713221	171716129	8	4	34.78	20	14.78	0.327054772885743	2.09625087650561	0.445012762275087	11.5961269852443
chr1	171716129	171774314	8	4	34.78	20	14.78	0.327054772885743	2.09625087650561	0.445012762275087	11.5961269852443
chr1	171774314	171811512	8	4	34.78	20	14.78	0.327054772885743	2.09625087650561	0.445012762275087	11.5961269852443
chr1	171811512	171823940	9	3	39.13	15	24.13	0.0994578691685895	3.53532745657071	0.70192304856228	24.2401886949086
chr1	171823940	171833144	8	3	34.78	15	19.78	0.175323503740974	2.94642002509788	0.570472895389875	20.4183203733259
chr1	171833144	171875093	8	3	34.78	15	19.78	0.175323503740974	2.94642002509788	0.570472895389875	20.4183203733259
chr1	171875093	171890437	8	3	34.78	15	19.78	0.175323503740974	2.94642002509788	0.570472895389875	20.4183203733259
chr1	171890437	172696368	7	3	30.43	15	15.43	0.293810281331552	2.42823686613657	0.453611323703387	17.104698085017
chr1	172696368	172716479	7	4	30.43	20	10.43	0.501162142115063	1.72750700542834	0.353469679028472	9.71939638654721
chr1	172716479	172862961	6	4	26.09	20	6.09	0.727906622971853	1.40054755801372	0.271745263966033	8.0778157395204
chr1	172862961	175386793	6	3	26.09	15	11.09	0.467448817987672	1.9685659708195	0.34928450945066	14.1867180820307
chr1	175386793	175439238	7	3	30.43	15	15.43	0.293810281331552	2.42823686613657	0.453611323703387	17.104698085017
chr1	175439238	175764324	6	3	26.09	15	11.09	0.467448817987672	1.9685659708195	0.34928450945066	14.1867180820307
chr1	175764324	180900980	5	3	21.74	15	6.74	0.704138232215373	1.55774465672013	0.256045797027168	11.5988502241725
chr1	180900980	180910018	5	3	21.74	15	6.74	0.704138232215373	1.55774465672013	0.256045797027168	11.5988502241725
chr1	180910018	180980506	5	3	21.74	15	6.74	0.704138232215373	1.55774465672013	0.256045797027168	11.5988502241725
chr1	180980506	180981964	5	2	21.74	10	11.74	0.420459007810114	2.44930803446938	0.344176695262891	28.9176948427999
chr1	180981964	181180262	5	2	21.74	10	11.74	0.420459007810114	2.44930803446938	0.344176695262891	28.9176948427999
chr1	181180262	181181280	5	3	21.74	15	6.74	0.704138232215373	1.55774465672013	0.256045797027168	11.5988502241725
chr1	181181280	181231155	5	4	21.74	20	1.74	1	1.10839748860287	0.198754402048815	6.62367484517234
chr1	181231155	181239599	5	3	21.74	15	6.74	0.704138232215373	1.55774465672013	0.256045797027168	11.5988502241725
chr1	181239599	181258295	5	2	21.74	10	11.74	0.420459007810114	2.44930803446938	0.344176695262891	28.9176948427999
chr1	181258295	181315547	5	3	21.74	15	6.74	0.704138232215373	1.55774465672013	0.256045797027168	11.5988502241725
chr1	181315547	182404179	5	2	21.74	10	11.74	0.420459007810114	2.44930803446938	0.344176695262891	28.9176948427999
chr1	182404179	182501983	5	3	21.74	15	6.74	0.704138232215373	1.55774465672013	0.256045797027168	11.5988502241725
chr1	182501983	182601699	5	3	21.74	15	6.74	0.704138232215373	1.55774465672013	0.256045797027168	11.5988502241725
chr1	182601699	183378279	5	2	21.74	10	11.74	0.420459007810114	2.44930803446938	0.344176695262891	28.9176948427999
chr1	183378279	183405785	5	3	21.74	15	6.74	0.704138232215373	1.55774465672013	0.256045797027168	11.5988502241725
chr1	183405785	183544382	6	3	26.09	15	11.09	0.467448817987672	1.9685659708195	0.34928450945066	14.1867180820307
chr1	183544382	183556085	6	3	26.09	15	11.09	0.467448817987672	1.9685659708195	0.34928450945066	14.1867180820307
chr1	183556085	183666767	7	3	30.43	15	15.43	0.293810281331552	2.42823686613657	0.453611323703387	17.104698085017
chr1	183666767	183844412	6	3	26.09	15	11.09	0.467448817987672	1.9685659708195	0.34928450945066	14.1867180820307
chr1	183844412	183930433	5	3	21.74	15	6.74	0.704138232215373	1.55774465672013	0.256045797027168	11.5988502241725
chr1	183930433	184192441	6	3	26.09	15	11.09	0.467448817987672	1.9685659708195	0.34928450945066	14.1867180820307
chr1	184192441	184317928	6	3	26.09	15	11.09	0.467448817987672	1.9685659708195	0.34928450945066	14.1867180820307
chr1	184317928	184321349	6	4	26.09	20	6.09	0.727906622971853	1.40054755801372	0.271745263966033	8.0778157395204
chr1	184321349	185458710	5	4	21.74	20	1.74	1	1.10839748860287	0.198754402048815	6.62367484517234
chr1	185458710	185573287	6	4	26.09	20	6.09	0.727906622971853	1.40054755801372	0.271745263966033	8.0778157395204
chr1	185573287	185573849	6	4	26.09	20	6.09	0.727906622971853	1.40054755801372	0.271745263966033	8.0778157395204
chr1	185573849	185967153	6	4	26.09	20	6.09	0.727906622971853	1.40054755801372	0.271745263966033	8.0778157395204
chr1	185967153	185977462	6	3	26.09	15	11.09	0.467448817987672	1.9685659708195	0.34928450945066	14.1867180820307
chr1	185977462	186033774	6	3	26.09	15	11.09	0.467448817987672	1.9685659708195	0.34928450945066	14.1867180820307
chr1	186033774	186088308	6	3	26.09	15	11.09	0.467448817987672	1.9685659708195	0.34928450945066	14.1867180820307
chr1	186088308	186101612	6	3	26.09	15	11.09	0.467448817987672	1.9685659708195	0.34928450945066	14.1867180820307
chr1	186101612	186112577	6	3	26.09	15	11.09	0.467448817987672	1.9685659708195	0.34928450945066	14.1867180820307
chr1	186112577	186113011	6	3	26.09	15	11.09	0.467448817987672	1.9685659708195	0.34928450945066	14.1867180820307
chr1	186113011	186188333	6	3	26.09	15	11.09	0.467448817987672	1.9685659708195	0.34928450945066	14.1867180820307
chr1	186188333	186193512	6	4	26.09	20	6.09	0.727906622971853	1.40054755801372	0.271745263966033	8.0778157395204
chr1	186193512	186288810	6	4	26.09	20	6.09	0.727906622971853	1.40054755801372	0.271745263966033	8.0778157395204
chr1	186288810	186339935	6	3	26.09	15	11.09	0.467448817987672	1.9685659708195	0.34928450945066	14.1867180820307
chr1	186339935	186858150	5	3	21.74	15	6.74	0.704138232215373	1.55774465672013	0.256045797027168	11.5988502241725
chr1	186858150	186924211	5	4	21.74	20	1.74	1	1.10839748860287	0.198754402048815	6.62367484517234
chr1	186924211	186937446	5	3	21.74	15	6.74	0.704138232215373	1.55774465672013	0.256045797027168	11.5988502241725
chr1	186937446	187066549	5	3	21.74	15	6.74	0.704138232215373	1.55774465672013	0.256045797027168	11.5988502241725
chr1	187066549	187491111	4	3	17.39	15	2.39	1	1.18811878164502	0.173009392604565	9.3036182080392
chr1	187491111	187606591	4	3	17.39	15	2.39	1	1.18811878164502	0.173009392604565	9.3036182080392
chr1	187606591	187628820	3	3	13.04	15	-1.96	1	0.853232008874007	0.100526362449566	7.23478912351614
chr1	187628820	187742083	3	3	13.04	15	-1.96	1	0.853232008874007	0.100526362449566	7.23478912351614
chr1	187742083	187983837	3	3	13.04	15	-1.96	1	0.853232008874007	0.100526362449566	7.23478912351614
chr1	187983837	188117642	3	3	13.04	15	-1.96	1	0.853232008874007	0.100526362449566	7.23478912351614
chr1	188117642	188248433	3	3	13.04	15	-1.96	1	0.853232008874007	0.100526362449566	7.23478912351614
chr1	188248433	188751488	3	3	13.04	15	-1.96	1	0.853232008874007	0.100526362449566	7.23478912351614
chr1	188751488	188898834	3	3	13.04	15	-1.96	1	0.853232008874007	0.100526362449566	7.23478912351614
chr1	188898834	188931453	3	3	13.04	15	-1.96	1	0.853232008874007	0.100526362449566	7.23478912351614
chr1	188931453	189048379	3	3	13.04	15	-1.96	1	0.853232008874007	0.100526362449566	7.23478912351614
chr1	189048379	189315823	3	3	13.04	15	-1.96	1	0.853232008874007	0.100526362449566	7.23478912351614
chr1	189315823	189610706	3	2	13.04	10	3.04	1	1.34071300326427	0.136905270433279	17.7641357108826
chr1	189610706	189809386	3	2	13.04	10	3.04	1	1.34071300326427	0.136905270433279	17.7641357108826
chr1	189809386	189837322	3	2	13.04	10	3.04	1	1.34071300326427	0.136905270433279	17.7641357108826
chr1	189837322	189840429	3	2	13.04	10	3.04	1	1.34071300326427	0.136905270433279	17.7641357108826
chr1	189840429	189926555	3	3	13.04	15	-1.96	1	0.853232008874007	0.100526362449566	7.23478912351614
chr1	189926555	189943023	3	3	13.04	15	-1.96	1	0.853232008874007	0.100526362449566	7.23478912351614
chr1	189943023	189958441	3	3	13.04	15	-1.96	1	0.853232008874007	0.100526362449566	7.23478912351614
chr1	189958441	189984753	3	3	13.04	15	-1.96	1	0.853232008874007	0.100526362449566	7.23478912351614
chr1	189984753	190088034	3	3	13.04	15	-1.96	1	0.853232008874007	0.100526362449566	7.23478912351614
chr1	190088034	190322346	3	2	13.04	10	3.04	1	1.34071300326427	0.136905270433279	17.7641357108826
chr1	190322346	190469772	3	2	13.04	10	3.04	1	1.34071300326427	0.136905270433279	17.7641357108826
chr1	190469772	190886646	3	2	13.04	10	3.04	1	1.34071300326427	0.136905270433279	17.7641357108826
chr1	190886646	191088177	3	2	13.04	10	3.04	1	1.34071300326427	0.136905270433279	17.7641357108826
chr1	191088177	191246082	3	2	13.04	10	3.04	1	1.34071300326427	0.136905270433279	17.7641357108826
chr1	191246082	192249099	3	2	13.04	10	3.04	1	1.34071300326427	0.136905270433279	17.7641357108826
chr1	192249099	192428392	4	2	17.39	10	7.39	0.668833718748637	1.86752836592144	0.233752379308155	23.0430753395911
chr1	192428392	192557246	4	2	17.39	10	7.39	0.668833718748637	1.86752836592144	0.233752379308155	23.0430753395911
chr1	192557246	192667542	4	2	17.39	10	7.39	0.668833718748637	1.86752836592144	0.233752379308155	23.0430753395911
chr1	192667542	192788470	4	2	17.39	10	7.39	0.668833718748637	1.86752836592144	0.233752379308155	23.0430753395911
chr1	192788470	192789165	4	2	17.39	10	7.39	0.668833718748637	1.86752836592144	0.233752379308155	23.0430753395911
chr1	192789165	192794564	4	1	17.39	5	12.39	0.350808956594549	3.88611189709473	0.342237278313382	206.917573717954
chr1	192794564	193367203	4	1	17.39	5	12.39	0.350808956594549	3.88611189709473	0.342237278313382	206.917573717954
chr1	193367203	193441591	4	2	17.39	10	7.39	0.668833718748637	1.86752836592144	0.233752379308155	23.0430753395911
chr1	193441591	193763933	4	2	17.39	10	7.39	0.668833718748637	1.86752836592144	0.233752379308155	23.0430753395911
chr1	193763933	193826104	4	2	17.39	10	7.39	0.668833718748637	1.86752836592144	0.233752379308155	23.0430753395911
chr1	193826104	194364318	4	2	17.39	10	7.39	0.668833718748637	1.86752836592144	0.233752379308155	23.0430753395911
chr1	194364318	194376036	4	1	17.39	5	12.39	0.350808956594549	3.88611189709473	0.342237278313382	206.917573717954
chr1	194376036	194380014	4	1	17.39	5	12.39	0.350808956594549	3.88611189709473	0.342237278313382	206.917573717954
chr1	194380014	194990050	4	1	17.39	5	12.39	0.350808956594549	3.88611189709473	0.342237278313382	206.917573717954
chr1	194990050	195111533	4	2	17.39	10	7.39	0.668833718748637	1.86752836592144	0.233752379308155	23.0430753395911
chr1	195111533	195392769	4	1	17.39	5	12.39	0.350808956594549	3.88611189709473	0.342237278313382	206.917573717954
chr1	195392769	195562222	4	2	17.39	10	7.39	0.668833718748637	1.86752836592144	0.233752379308155	23.0430753395911
chr1	195562222	195794345	4	1	17.39	5	12.39	0.350808956594549	3.88611189709473	0.342237278313382	206.917573717954
chr1	195794345	195876424	5	1	21.74	5	16.74	0.191796575517506	5.10134968472656	0.499861141258843	262.114232602451
chr1	195876424	196170923	4	1	17.39	5	12.39	0.350808956594549	3.88611189709473	0.342237278313382	206.917573717954
chr1	196170923	196947886	4	1	17.39	5	12.39	0.350808956594549	3.88611189709473	0.342237278313382	206.917573717954
chr1	196947886	197150631	4	1	17.39	5	12.39	0.350808956594549	3.88611189709473	0.342237278313382	206.917573717954
chr1	197150631	197311165	4	1	17.39	5	12.39	0.350808956594549	3.88611189709473	0.342237278313382	206.917573717954
chr1	197311165	197834480	4	1	17.39	5	12.39	0.350808956594549	3.88611189709473	0.342237278313382	206.917573717954
chr1	197834480	197971364	4	1	17.39	5	12.39	0.350808956594549	3.88611189709473	0.342237278313382	206.917573717954
chr1	197971364	198182202	4	1	17.39	5	12.39	0.350808956594549	3.88611189709473	0.342237278313382	206.917573717954
chr1	198182202	198394500	3	1	13.04	5	8.04	0.61048537395673	2.7867131780195	0.203045667762975	157.208629821264
chr1	198394500	199787781	3	1	13.04	5	8.04	0.61048537395673	2.7867131780195	0.203045667762975	157.208629821264
chr1	199787781	199953761	4	1	17.39	5	12.39	0.350808956594549	3.88611189709473	0.342237278313382	206.917573717954
chr1	199953761	199964065	4	2	17.39	10	7.39	0.668833718748637	1.86752836592144	0.233752379308155	23.0430753395911
chr1	199964065	200068642	5	2	21.74	10	11.74	0.420459007810114	2.44930803446938	0.344176695262891	28.9176948427999
chr1	200068642	200161337	5	1	21.74	5	16.74	0.191796575517506	5.10134968472656	0.499861141258843	262.114232602451
chr1	200161337	200662294	6	1	26.09	5	21.09	0.100331602600463	6.4522844409231	0.676085288181629	323.759342003101
chr1	200662294	200672709	6	2	26.09	10	16.09	0.250251473166958	3.09588469819547	0.467947548626742	35.4758565428157
chr1	200672709	201393536	6	3	26.09	15	11.09	0.467448817987672	1.9685659708195	0.34928450945066	14.1867180820307
chr1	201393536	202129115	5	3	21.74	15	6.74	0.704138232215373	1.55774465672013	0.256045797027168	11.5988502241725
chr1	202129115	202168311	5	3	21.74	15	6.74	0.704138232215373	1.55774465672013	0.256045797027168	11.5988502241725
chr1	202168311	202330224	6	3	26.09	15	11.09	0.467448817987672	1.9685659708195	0.34928450945066	14.1867180820307
chr1	202330224	202475051	5	3	21.74	15	6.74	0.704138232215373	1.55774465672013	0.256045797027168	11.5988502241725
chr1	202475051	202547168	6	3	26.09	15	11.09	0.467448817987672	1.9685659708195	0.34928450945066	14.1867180820307
chr1	202547168	202978108	6	3	26.09	15	11.09	0.467448817987672	1.9685659708195	0.34928450945066	14.1867180820307
chr1	202978108	204131331	7	3	30.43	15	15.43	0.293810281331552	2.42823686613657	0.453611323703387	17.104698085017
chr1	204131331	204144761	7	4	30.43	20	10.43	0.501162142115063	1.72750700542834	0.353469679028472	9.71939638654721
chr1	204144761	204146242	7	4	30.43	20	10.43	0.501162142115063	1.72750700542834	0.353469679028472	9.71939638654721
chr1	204146242	204184486	7	5	30.43	25	5.43	0.744912459036112	1.30424444877998	0.282346780576134	6.452427815901
chr1	204184486	204195171	8	5	34.78	25	9.78	0.526265995352779	1.58262211772078	0.355735294003521	7.69362391150879
chr1	204195171	204236821	8	5	34.78	25	9.78	0.526265995352779	1.58262211772078	0.355735294003521	7.69362391150879
chr1	204236821	204256483	8	5	34.78	25	9.78	0.526265995352779	1.58262211772078	0.355735294003521	7.69362391150879
chr1	204256483	204257909	8	4	34.78	20	14.78	0.327054772885743	2.09625087650561	0.445012762275087	11.5961269852443
chr1	204257909	204288789	7	4	30.43	20	10.43	0.501162142115063	1.72750700542834	0.353469679028472	9.71939638654721
chr1	204288789	204292940	6	4	26.09	20	6.09	0.727906622971853	1.40054755801372	0.271745263966033	8.0778157395204
chr1	204292940	204746688	6	4	26.09	20	6.09	0.727906622971853	1.40054755801372	0.271745263966033	8.0778157395204
chr1	204746688	204768154	7	4	30.43	20	10.43	0.501162142115063	1.72750700542834	0.353469679028472	9.71939638654721
chr1	204768154	204888000	7	4	30.43	20	10.43	0.501162142115063	1.72750700542834	0.353469679028472	9.71939638654721
chr1	204888000	204891757	8	4	34.78	20	14.78	0.327054772885743	2.09625087650561	0.445012762275087	11.5961269852443
chr1	204891757	206555897	8	4	34.78	20	14.78	0.327054772885743	2.09625087650561	0.445012762275087	11.5961269852443
chr1	206555897	207264933	7	4	30.43	20	10.43	0.501162142115063	1.72750700542834	0.353469679028472	9.71939638654721
chr1	207264933	207303079	6	4	26.09	20	6.09	0.727906622971853	1.40054755801372	0.271745263966033	8.0778157395204
chr1	207303079	207558131	5	4	21.74	20	1.74	1	1.10839748860287	0.198754402048815	6.62367484517234
chr1	207558131	207656010	6	4	26.09	20	6.09	0.727906622971853	1.40054755801372	0.271745263966033	8.0778157395204
chr1	207656010	207824707	5	4	21.74	20	1.74	1	1.10839748860287	0.198754402048815	6.62367484517234
chr1	207824707	207882677	6	4	26.09	20	6.09	0.727906622971853	1.40054755801372	0.271745263966033	8.0778157395204
chr1	207882677	207979347	6	4	26.09	20	6.09	0.727906622971853	1.40054755801372	0.271745263966033	8.0778157395204
chr1	207979347	208181306	6	4	26.09	20	6.09	0.727906622971853	1.40054755801372	0.271745263966033	8.0778157395204
chr1	208181306	208447487	6	4	26.09	20	6.09	0.727906622971853	1.40054755801372	0.271745263966033	8.0778157395204
chr1	208447487	208450101	6	3	26.09	15	11.09	0.467448817987672	1.9685659708195	0.34928450945066	14.1867180820307
chr1	208450101	208571718	5	2	21.74	10	11.74	0.420459007810114	2.44930803446938	0.344176695262891	28.9176948427999
chr1	208571718	209083895	5	2	21.74	10	11.74	0.420459007810114	2.44930803446938	0.344176695262891	28.9176948427999
chr1	209083895	209183479	5	2	21.74	10	11.74	0.420459007810114	2.44930803446938	0.344176695262891	28.9176948427999
chr1	209183479	209628867	5	2	21.74	10	11.74	0.420459007810114	2.44930803446938	0.344176695262891	28.9176948427999
chr1	209628867	209629836	5	3	21.74	15	6.74	0.704138232215373	1.55774465672013	0.256045797027168	11.5988502241725
chr1	209629836	209666079	5	3	21.74	15	6.74	0.704138232215373	1.55774465672013	0.256045797027168	11.5988502241725
chr1	209666079	209677223	5	3	21.74	15	6.74	0.704138232215373	1.55774465672013	0.256045797027168	11.5988502241725
chr1	209677223	209687779	5	3	21.74	15	6.74	0.704138232215373	1.55774465672013	0.256045797027168	11.5988502241725
chr1	209687779	209959108	5	2	21.74	10	11.74	0.420459007810114	2.44930803446938	0.344176695262891	28.9176948427999
chr1	209959108	210067651	6	2	26.09	10	16.09	0.250251473166958	3.09588469819547	0.467947548626742	35.4758565428157
chr1	210067651	210929677	5	2	21.74	10	11.74	0.420459007810114	2.44930803446938	0.344176695262891	28.9176948427999
chr1	210929677	211192218	5	2	21.74	10	11.74	0.420459007810114	2.44930803446938	0.344176695262891	28.9176948427999
chr1	211192218	214426424	4	2	17.39	10	7.39	0.668833718748637	1.86752836592144	0.233752379308155	23.0430753395911
chr1	214426424	214827410	4	2	17.39	10	7.39	0.668833718748637	1.86752836592144	0.233752379308155	23.0430753395911
chr1	214827410	214862771	5	2	21.74	10	11.74	0.420459007810114	2.44930803446938	0.344176695262891	28.9176948427999
chr1	214862771	214863082	5	3	21.74	15	6.74	0.704138232215373	1.55774465672013	0.256045797027168	11.5988502241725
chr1	214863082	214863131	5	4	21.74	20	1.74	1	1.10839748860287	0.198754402048815	6.62367484517234
chr1	214863131	214911802	6	4	26.09	20	6.09	0.727906622971853	1.40054755801372	0.271745263966033	8.0778157395204
chr1	214911802	214940728	7	4	30.43	20	10.43	0.501162142115063	1.72750700542834	0.353469679028472	9.71939638654721
chr1	214940728	214946019	7	4	30.43	20	10.43	0.501162142115063	1.72750700542834	0.353469679028472	9.71939638654721
chr1	214946019	214991612	8	4	34.78	20	14.78	0.327054772885743	2.09625087650561	0.445012762275087	11.5961269852443
chr1	214991612	214999361	7	4	30.43	20	10.43	0.501162142115063	1.72750700542834	0.353469679028472	9.71939638654721
chr1	214999361	215004599	7	3	30.43	15	15.43	0.293810281331552	2.42823686613657	0.453611323703387	17.104698085017
chr1	215004599	215009397	6	3	26.09	15	11.09	0.467448817987672	1.9685659708195	0.34928450945066	14.1867180820307
chr1	215009397	215012423	6	2	26.09	10	16.09	0.250251473166958	3.09588469819547	0.467947548626742	35.4758565428157
chr1	215012423	215046296	5	1	21.74	5	16.74	0.191796575517506	5.10134968472656	0.499861141258843	262.114232602451
chr1	215046296	215183085	4	1	17.39	5	12.39	0.350808956594549	3.88611189709473	0.342237278313382	206.917573717954
chr1	215183085	215972732	4	1	17.39	5	12.39	0.350808956594549	3.88611189709473	0.342237278313382	206.917573717954
chr1	215972732	216320751	4	1	17.39	5	12.39	0.350808956594549	3.88611189709473	0.342237278313382	206.917573717954
chr1	216320751	219414089	4	1	17.39	5	12.39	0.350808956594549	3.88611189709473	0.342237278313382	206.917573717954
chr1	219414089	220069352	4	1	17.39	5	12.39	0.350808956594549	3.88611189709473	0.342237278313382	206.917573717954
chr1	220069352	220112202	5	1	21.74	5	16.74	0.191796575517506	5.10134968472656	0.499861141258843	262.114232602451
chr1	220112202	220112355	5	1	21.74	5	16.74	0.191796575517506	5.10134968472656	0.499861141258843	262.114232602451
chr1	220112355	220191554	6	1	26.09	5	21.09	0.100331602600463	6.4522844409231	0.676085288181629	323.759342003101
chr1	220191554	220208974	5	1	21.74	5	16.74	0.191796575517506	5.10134968472656	0.499861141258843	262.114232602451
chr1	220208974	220264416	4	1	17.39	5	12.39	0.350808956594549	3.88611189709473	0.342237278313382	206.917573717954
chr1	220264416	220465869	5	1	21.74	5	16.74	0.191796575517506	5.10134968472656	0.499861141258843	262.114232602451
chr1	220465869	221204782	5	1	21.74	5	16.74	0.191796575517506	5.10134968472656	0.499861141258843	262.114232602451
chr1	221204782	221381300	4	1	17.39	5	12.39	0.350808956594549	3.88611189709473	0.342237278313382	206.917573717954
chr1	221381300	222804620	5	1	21.74	5	16.74	0.191796575517506	5.10134968472656	0.499861141258843	262.114232602451
chr1	222804620	223201572	4	1	17.39	5	12.39	0.350808956594549	3.88611189709473	0.342237278313382	206.917573717954
chr1	223201572	223484624	4	1	17.39	5	12.39	0.350808956594549	3.88611189709473	0.342237278313382	206.917573717954
chr1	223484624	223591244	5	1	21.74	5	16.74	0.191796575517506	5.10134968472656	0.499861141258843	262.114232602451
chr1	223591244	223673190	4	1	17.39	5	12.39	0.350808956594549	3.88611189709473	0.342237278313382	206.917573717954
chr1	223673190	223687316	4	2	17.39	10	7.39	0.668833718748637	1.86752836592144	0.233752379308155	23.0430753395911
chr1	223687316	223699221	5	2	21.74	10	11.74	0.420459007810114	2.44930803446938	0.344176695262891	28.9176948427999
chr1	223699221	223906267	5	2	21.74	10	11.74	0.420459007810114	2.44930803446938	0.344176695262891	28.9176948427999
chr1	223906267	224185546	5	2	21.74	10	11.74	0.420459007810114	2.44930803446938	0.344176695262891	28.9176948427999
chr1	224185546	224269505	5	2	21.74	10	11.74	0.420459007810114	2.44930803446938	0.344176695262891	28.9176948427999
chr1	224269505	224340575	5	2	21.74	10	11.74	0.420459007810114	2.44930803446938	0.344176695262891	28.9176948427999
chr1	224340575	224543014	5	2	21.74	10	11.74	0.420459007810114	2.44930803446938	0.344176695262891	28.9176948427999
chr1	224543014	224651173	5	2	21.74	10	11.74	0.420459007810114	2.44930803446938	0.344176695262891	28.9176948427999
chr1	224651173	224805411	5	2	21.74	10	11.74	0.420459007810114	2.44930803446938	0.344176695262891	28.9176948427999
chr1	224805411	224900055	5	2	21.74	10	11.74	0.420459007810114	2.44930803446938	0.344176695262891	28.9176948427999
chr1	224900055	225482623	5	1	21.74	5	16.74	0.191796575517506	5.10134968472656	0.499861141258843	262.114232602451
chr1	225482623	225494762	5	1	21.74	5	16.74	0.191796575517506	5.10134968472656	0.499861141258843	262.114232602451
chr1	225494762	225551271	4	1	17.39	5	12.39	0.350808956594549	3.88611189709473	0.342237278313382	206.917573717954
chr1	225551271	225556500	5	1	21.74	5	16.74	0.191796575517506	5.10134968472656	0.499861141258843	262.114232602451
chr1	225556500	225880038	5	1	21.74	5	16.74	0.191796575517506	5.10134968472656	0.499861141258843	262.114232602451
chr1	225880038	225994535	5	2	21.74	10	11.74	0.420459007810114	2.44930803446938	0.344176695262891	28.9176948427999
chr1	225994535	226213163	5	2	21.74	10	11.74	0.420459007810114	2.44930803446938	0.344176695262891	28.9176948427999
chr1	226213163	226235354	5	2	21.74	10	11.74	0.420459007810114	2.44930803446938	0.344176695262891	28.9176948427999
chr1	226235354	229114240	6	2	26.09	10	16.09	0.250251473166958	3.09588469819547	0.467947548626742	35.4758565428157
chr1	229114240	230228742	6	2	26.09	10	16.09	0.250251473166958	3.09588469819547	0.467947548626742	35.4758565428157
chr1	230228742	230327080	6	2	26.09	10	16.09	0.250251473166958	3.09588469819547	0.467947548626742	35.4758565428157
chr1	230327080	230328196	5	2	21.74	10	11.74	0.420459007810114	2.44930803446938	0.344176695262891	28.9176948427999
chr1	230328196	232465238	5	2	21.74	10	11.74	0.420459007810114	2.44930803446938	0.344176695262891	28.9176948427999
chr1	232465238	232507194	5	2	21.74	10	11.74	0.420459007810114	2.44930803446938	0.344176695262891	28.9176948427999
chr1	232507194	232534155	5	1	21.74	5	16.74	0.191796575517506	5.10134968472656	0.499861141258843	262.114232602451
chr1	232534155	232638184	5	1	21.74	5	16.74	0.191796575517506	5.10134968472656	0.499861141258843	262.114232602451
chr1	232638184	232706649	5	2	21.74	10	11.74	0.420459007810114	2.44930803446938	0.344176695262891	28.9176948427999
chr1	232706649	232726409	5	2	21.74	10	11.74	0.420459007810114	2.44930803446938	0.344176695262891	28.9176948427999
chr1	232726409	232825834	5	1	21.74	5	16.74	0.191796575517506	5.10134968472656	0.499861141258843	262.114232602451
chr1	232825834	232827751	5	1	21.74	5	16.74	0.191796575517506	5.10134968472656	0.499861141258843	262.114232602451
chr1	232827751	233058751	5	1	21.74	5	16.74	0.191796575517506	5.10134968472656	0.499861141258843	262.114232602451
chr1	233058751	233155049	5	1	21.74	5	16.74	0.191796575517506	5.10134968472656	0.499861141258843	262.114232602451
chr1	233155049	233433704	5	1	21.74	5	16.74	0.191796575517506	5.10134968472656	0.499861141258843	262.114232602451
chr1	233433704	233694272	4	1	17.39	5	12.39	0.350808956594549	3.88611189709473	0.342237278313382	206.917573717954
chr1	233694272	233788946	4	1	17.39	5	12.39	0.350808956594549	3.88611189709473	0.342237278313382	206.917573717954
chr1	233788946	235476569	4	1	17.39	5	12.39	0.350808956594549	3.88611189709473	0.342237278313382	206.917573717954
chr1	235476569	236799999	3	1	13.04	5	8.04	0.61048537395673	2.7867131780195	0.203045667762975	157.208629821264
chr1	236799999	236855656	4	1	17.39	5	12.39	0.350808956594549	3.88611189709473	0.342237278313382	206.917573717954
chr1	236855656	237815856	3	1	13.04	5	8.04	0.61048537395673	2.7867131780195	0.203045667762975	157.208629821264
chr1	237815856	238264172	4	1	17.39	5	12.39	0.350808956594549	3.88611189709473	0.342237278313382	206.917573717954
chr1	238264172	239576403	3	1	13.04	5	8.04	0.61048537395673	2.7867131780195	0.203045667762975	157.208629821264
chr1	239576403	241055778	4	1	17.39	5	12.39	0.350808956594549	3.88611189709473	0.342237278313382	206.917573717954
chr1	241055778	241526165	4	1	17.39	5	12.39	0.350808956594549	3.88611189709473	0.342237278313382	206.917573717954
chr1	241526165	241601886	4	1	17.39	5	12.39	0.350808956594549	3.88611189709473	0.342237278313382	206.917573717954
chr1	241601886	242800582	4	1	17.39	5	12.39	0.350808956594549	3.88611189709473	0.342237278313382	206.917573717954
chr1	242800582	242914456	3	1	13.04	5	8.04	0.61048537395673	2.7867131780195	0.203045667762975	157.208629821264
chr1	242914456	244243309	4	1	17.39	5	12.39	0.350808956594549	3.88611189709473	0.342237278313382	206.917573717954
chr1	244243309	245124655	5	1	21.74	5	16.74	0.191796575517506	5.10134968472656	0.499861141258843	262.114232602451
chr1	245124655	245229526	5	1	21.74	5	16.74	0.191796575517506	5.10134968472656	0.499861141258843	262.114232602451
chr1	245229526	245521026	5	1	21.74	5	16.74	0.191796575517506	5.10134968472656	0.499861141258843	262.114232602451
chr1	245521026	247394790	5	1	21.74	5	16.74	0.191796575517506	5.10134968472656	0.499861141258843	262.114232602451
chr1	247394790	247544721	4	1	17.39	5	12.39	0.350808956594549	3.88611189709473	0.342237278313382	206.917573717954
chr1	247544721	248343933	3	1	13.04	5	8.04	0.61048537395673	2.7867131780195	0.203045667762975	157.208629821264
chr1	248343933	248485046	3	2	13.04	10	3.04	1	1.34071300326427	0.136905270433279	17.7641357108826
chr1	248485046	248491926	3	1	13.04	5	8.04	0.61048537395673	2.7867131780195	0.203045667762975	157.208629821264
chr1	248491926	248492266	3	1	13.04	5	8.04	0.61048537395673	2.7867131780195	0.203045667762975	157.208629821264
chr1	248492266	249250621	4	1	17.39	5	12.39	0.350808956594549	3.88611189709473	0.342237278313382	206.917573717954
chr2	0	589746	1	2	4.35	10	-5.65	0.589984604164979	0.417538975420899	0.00664429717256669	8.63073247145641
chr2	589746	590360	2	2	8.7	10	-1.3	1	0.860233320020961	0.0569540053158063	12.9883822183545
chr2	590360	651235	3	2	13.04	10	3.04	1	1.34071300326427	0.136905270433279	17.7641357108826
chr2	651235	651503	3	2	13.04	10	3.04	1	1.34071300326427	0.136905270433279	17.7641357108826
chr2	651503	651620	2	2	8.7	10	-1.3	1	0.860233320020961	0.0569540053158063	12.9883822183545
chr2	651620	8085272	1	2	4.35	10	-5.65	0.589984604164979	0.417538975420899	0.00664429717256669	8.63073247145641
chr2	8085272	8266524	1	3	4.35	15	-10.65	0.323474596872215	0.265471217553456	0.00470337951078203	3.64487196742697
chr2	8266524	8364523	1	3	4.35	15	-10.65	0.323474596872215	0.265471217553456	0.00470337951078203	3.64487196742697
chr2	8364523	11983013	2	3	8.7	15	-6.3	0.65043559201245	0.54751555451127	0.0412606217000432	5.36133899492759
chr2	11983013	12442023	2	2	8.7	10	-1.3	1	0.860233320020961	0.0569540053158063	12.9883822183545
chr2	12442023	12845256	2	2	8.7	10	-1.3	1	0.860233320020961	0.0569540053158063	12.9883822183545
chr2	12845256	14228812	1	2	4.35	10	-5.65	0.589984604164979	0.417538975420899	0.00664429717256669	8.63073247145641
chr2	14228812	14538923	1	3	4.35	15	-10.65	0.323474596872215	0.265471217553456	0.00470337951078203	3.64487196742697
chr2	14538923	14602715	1	4	4.35	20	-15.65	0.166827689232681	0.188732562919304	0.00354072929990975	2.14515998081995
chr2	14602715	14653234	2	4	8.7	20	-11.3	0.392861817705834	0.389595122404989	0.0315122057931949	3.11414746411251
chr2	14653234	14685856	2	3	8.7	15	-6.3	0.65043559201245	0.54751555451127	0.0412606217000432	5.36133899492759
chr2	14685856	14712792	2	3	8.7	15	-6.3	0.65043559201245	0.54751555451127	0.0412606217000432	5.36133899492759
chr2	14712792	15104013	2	2	8.7	10	-1.3	1	0.860233320020961	0.0569540053158063	12.9883822183545
chr2	15104013	15221347	2	2	8.7	10	-1.3	1	0.860233320020961	0.0569540053158063	12.9883822183545
chr2	15221347	15887075	1	2	4.35	10	-5.65	0.589984604164979	0.417538975420899	0.00664429717256669	8.63073247145641
chr2	15887075	15983319	1	2	4.35	10	-5.65	0.589984604164979	0.417538975420899	0.00664429717256669	8.63073247145641
chr2	15983319	16646396	1	2	4.35	10	-5.65	0.589984604164979	0.417538975420899	0.00664429717256669	8.63073247145641
chr2	16646396	16704760	1	3	4.35	15	-10.65	0.323474596872215	0.265471217553456	0.00470337951078203	3.64487196742697
chr2	16704760	16969973	1	2	4.35	10	-5.65	0.589984604164979	0.417538975420899	0.00664429717256669	8.63073247145641
chr2	16969973	17033919	1	2	4.35	10	-5.65	0.589984604164979	0.417538975420899	0.00664429717256669	8.63073247145641
chr2	17033919	17114516	2	2	8.7	10	-1.3	1	0.860233320020961	0.0569540053158063	12.9883822183545
chr2	17114516	17126789	2	2	8.7	10	-1.3	1	0.860233320020961	0.0569540053158063	12.9883822183545
chr2	17126789	17438184	1	2	4.35	10	-5.65	0.589984604164979	0.417538975420899	0.00664429717256669	8.63073247145641
chr2	17438184	17535156	1	3	4.35	15	-10.65	0.323474596872215	0.265471217553456	0.00470337951078203	3.64487196742697
chr2	17535156	18266602	1	2	4.35	10	-5.65	0.589984604164979	0.417538975420899	0.00664429717256669	8.63073247145641
chr2	18266602	18511508	1	2	4.35	10	-5.65	0.589984604164979	0.417538975420899	0.00664429717256669	8.63073247145641
chr2	18511508	18570261	1	2	4.35	10	-5.65	0.589984604164979	0.417538975420899	0.00664429717256669	8.63073247145641
chr2	18570261	19304236	1	2	4.35	10	-5.65	0.589984604164979	0.417538975420899	0.00664429717256669	8.63073247145641
chr2	19304236	19439070	1	2	4.35	10	-5.65	0.589984604164979	0.417538975420899	0.00664429717256669	8.63073247145641
chr2	19439070	19560874	1	1	4.35	5	-0.65	1	0.866597002415816	0.0105378438580926	71.2800920562264
chr2	19560874	20376362	1	2	4.35	10	-5.65	0.589984604164979	0.417538975420899	0.00664429717256669	8.63073247145641
chr2	20376362	23676601	1	2	4.35	10	-5.65	0.589984604164979	0.417538975420899	0.00664429717256669	8.63073247145641
chr2	23676601	26793013	1	1	4.35	5	-0.65	1	0.866597002415816	0.0105378438580926	71.2800920562264
chr2	26793013	26837363	1	1	4.35	5	-0.65	1	0.866597002415816	0.0105378438580926	71.2800920562264
chr2	26837363	26932619	2	1	8.7	5	3.7	1	1.78563156003681	0.0863932078575143	112.208702451218
chr2	26932619	26966488	1	1	4.35	5	-0.65	1	0.866597002415816	0.0105378438580926	71.2800920562264
chr2	26966488	27052192	1	1	4.35	5	-0.65	1	0.866597002415816	0.0105378438580926	71.2800920562264
chr2	27052192	27181498	1	2	4.35	10	-5.65	0.589984604164979	0.417538975420899	0.00664429717256669	8.63073247145641
chr2	27181498	27238503	2	2	8.7	10	-1.3	1	0.860233320020961	0.0569540053158063	12.9883822183545
chr2	27238503	27345596	2	2	8.7	10	-1.3	1	0.860233320020961	0.0569540053158063	12.9883822183545
chr2	27345596	28932955	1	2	4.35	10	-5.65	0.589984604164979	0.417538975420899	0.00664429717256669	8.63073247145641
chr2	28932955	28981652	1	3	4.35	15	-10.65	0.323474596872215	0.265471217553456	0.00470337951078203	3.64487196742697
chr2	28981652	29115435	1	2	4.35	10	-5.65	0.589984604164979	0.417538975420899	0.00664429717256669	8.63073247145641
chr2	29115435	30030061	1	2	4.35	10	-5.65	0.589984604164979	0.417538975420899	0.00664429717256669	8.63073247145641
chr2	30030061	30114357	2	2	8.7	10	-1.3	1	0.860233320020961	0.0569540053158063	12.9883822183545
chr2	30114357	31232575	1	2	4.35	10	-5.65	0.589984604164979	0.417538975420899	0.00664429717256669	8.63073247145641
chr2	31232575	31342749	1	3	4.35	15	-10.65	0.323474596872215	0.265471217553456	0.00470337951078203	3.64487196742697
chr2	31342749	33209937	1	2	4.35	10	-5.65	0.589984604164979	0.417538975420899	0.00664429717256669	8.63073247145641
chr2	33209937	35851344	1	2	4.35	10	-5.65	0.589984604164979	0.417538975420899	0.00664429717256669	8.63073247145641
chr2	35851344	35954395	1	2	4.35	10	-5.65	0.589984604164979	0.417538975420899	0.00664429717256669	8.63073247145641
chr2	35954395	37702651	1	2	4.35	10	-5.65	0.589984604164979	0.417538975420899	0.00664429717256669	8.63073247145641
chr2	37702651	37839040	2	2	8.7	10	-1.3	1	0.860233320020961	0.0569540053158063	12.9883822183545
chr2	37839040	37856351	1	2	4.35	10	-5.65	0.589984604164979	0.417538975420899	0.00664429717256669	8.63073247145641
chr2	37856351	37905440	1	3	4.35	15	-10.65	0.323474596872215	0.265471217553456	0.00470337951078203	3.64487196742697
chr2	37905440	37994764	1	2	4.35	10	-5.65	0.589984604164979	0.417538975420899	0.00664429717256669	8.63073247145641
chr2	37994764	39164869	1	3	4.35	15	-10.65	0.323474596872215	0.265471217553456	0.00470337951078203	3.64487196742697
chr2	39164869	39324902	1	2	4.35	10	-5.65	0.589984604164979	0.417538975420899	0.00664429717256669	8.63073247145641
chr2	39324902	39953614	1	3	4.35	15	-10.65	0.323474596872215	0.265471217553456	0.00470337951078203	3.64487196742697
chr2	39953614	40059807	2	3	8.7	15	-6.3	0.65043559201245	0.54751555451127	0.0412606217000432	5.36133899492759
chr2	40059807	40267791	1	3	4.35	15	-10.65	0.323474596872215	0.265471217553456	0.00470337951078203	3.64487196742697
chr2	40267791	40377104	1	3	4.35	15	-10.65	0.323474596872215	0.265471217553456	0.00470337951078203	3.64487196742697
chr2	40377104	40825659	1	3	4.35	15	-10.65	0.323474596872215	0.265471217553456	0.00470337951078203	3.64487196742697
chr2	40825659	40907950	2	3	8.7	15	-6.3	0.65043559201245	0.54751555451127	0.0412606217000432	5.36133899492759
chr2	40907950	40990489	2	3	8.7	15	-6.3	0.65043559201245	0.54751555451127	0.0412606217000432	5.36133899492759
chr2	40990489	41367456	2	2	8.7	10	-1.3	1	0.860233320020961	0.0569540053158063	12.9883822183545
chr2	41367456	41398560	3	2	13.04	10	3.04	1	1.34071300326427	0.136905270433279	17.7641357108826
chr2	41398560	41443972	3	3	13.04	15	-1.96	1	0.853232008874007	0.100526362449566	7.23478912351614
chr2	41443972	41482056	2	3	8.7	15	-6.3	0.65043559201245	0.54751555451127	0.0412606217000432	5.36133899492759
chr2	41482056	41558250	2	2	8.7	10	-1.3	1	0.860233320020961	0.0569540053158063	12.9883822183545
chr2	41558250	41671964	2	3	8.7	15	-6.3	0.65043559201245	0.54751555451127	0.0412606217000432	5.36133899492759
chr2	41671964	41692172	2	2	8.7	10	-1.3	1	0.860233320020961	0.0569540053158063	12.9883822183545
chr2	41692172	41801614	2	3	8.7	15	-6.3	0.65043559201245	0.54751555451127	0.0412606217000432	5.36133899492759
chr2	41801614	41940680	1	3	4.35	15	-10.65	0.323474596872215	0.265471217553456	0.00470337951078203	3.64487196742697
chr2	41940680	42017917	2	3	8.7	15	-6.3	0.65043559201245	0.54751555451127	0.0412606217000432	5.36133899492759
chr2	42017917	42785074	2	4	8.7	20	-11.3	0.392861817705834	0.389595122404989	0.0315122057931949	3.11414746411251
chr2	42785074	43029950	2	3	8.7	15	-6.3	0.65043559201245	0.54751555451127	0.0412606217000432	5.36133899492759
chr2	43029950	43420837	2	4	8.7	20	-11.3	0.392861817705834	0.389595122404989	0.0315122057931949	3.11414746411251
chr2	43420837	45503655	2	4	8.7	20	-11.3	0.392861817705834	0.389595122404989	0.0315122057931949	3.11414746411251
chr2	45503655	45635725	2	4	8.7	20	-11.3	0.392861817705834	0.389595122404989	0.0315122057931949	3.11414746411251
chr2	45635725	45976501	2	4	8.7	20	-11.3	0.392861817705834	0.389595122404989	0.0315122057931949	3.11414746411251
chr2	45976501	47110539	2	4	8.7	20	-11.3	0.392861817705834	0.389595122404989	0.0315122057931949	3.11414746411251
chr2	47110539	47211981	3	4	13.04	20	-6.96	0.686734598816278	0.607237661460393	0.0774292477002266	4.16850956734841
chr2	47211981	48155556	2	4	8.7	20	-11.3	0.392861817705834	0.389595122404989	0.0315122057931949	3.11414746411251
chr2	48155556	48556568	2	3	8.7	15	-6.3	0.65043559201245	0.54751555451127	0.0412606217000432	5.36133899492759
chr2	48556568	49087369	1	3	4.35	15	-10.65	0.323474596872215	0.265471217553456	0.00470337951078203	3.64487196742697
chr2	49087369	54646874	1	3	4.35	15	-10.65	0.323474596872215	0.265471217553456	0.00470337951078203	3.64487196742697
chr2	54646874	55199062	1	4	4.35	20	-15.65	0.166827689232681	0.188732562919304	0.00354072929990975	2.14515998081995
chr2	55199062	56743564	1	3	4.35	15	-10.65	0.323474596872215	0.265471217553456	0.00470337951078203	3.64487196742697
chr2	56743564	56839071	1	5	4.35	25	-20.65	0.0814078151003846	0.142410807114948	0.00276643606624328	1.4561169154819
chr2	56839071	57392833	1	3	4.35	15	-10.65	0.323474596872215	0.265471217553456	0.00470337951078203	3.64487196742697
chr2	57392833	57398467	3	3	13.04	15	-1.96	1	0.853232008874007	0.100526362449566	7.23478912351614
chr2	57398467	57440814	3	4	13.04	20	-6.96	0.686734598816278	0.607237661460393	0.0774292477002266	4.16850956734841
chr2	57440814	57441801	2	4	8.7	20	-11.3	0.392861817705834	0.389595122404989	0.0315122057931949	3.11414746411251
chr2	57441801	57482280	2	3	8.7	15	-6.3	0.65043559201245	0.54751555451127	0.0412606217000432	5.36133899492759
chr2	57482280	58478977	1	3	4.35	15	-10.65	0.323474596872215	0.265471217553456	0.00470337951078203	3.64487196742697
chr2	58478977	60561535	1	4	4.35	20	-15.65	0.166827689232681	0.188732562919304	0.00354072929990975	2.14515998081995
chr2	60561535	60936164	1	3	4.35	15	-10.65	0.323474596872215	0.265471217553456	0.00470337951078203	3.64487196742697
chr2	60936164	62069226	1	3	4.35	15	-10.65	0.323474596872215	0.265471217553456	0.00470337951078203	3.64487196742697
chr2	62069226	63490317	2	3	8.7	15	-6.3	0.65043559201245	0.54751555451127	0.0412606217000432	5.36133899492759
chr2	63490317	63575875	4	3	17.39	15	2.39	1	1.18811878164502	0.173009392604565	9.3036182080392
chr2	63575875	64542248	2	3	8.7	15	-6.3	0.65043559201245	0.54751555451127	0.0412606217000432	5.36133899492759
chr2	64542248	64547286	2	4	8.7	20	-11.3	0.392861817705834	0.389595122404989	0.0315122057931949	3.11414746411251
chr2	64547286	64639559	2	5	8.7	25	-16.3	0.222057587060423	0.294158844745719	0.024829893402484	2.09672759866973
chr2	64639559	65716030	2	4	8.7	20	-11.3	0.392861817705834	0.389595122404989	0.0315122057931949	3.11414746411251
chr2	65716030	67305776	1	4	4.35	20	-15.65	0.166827689232681	0.188732562919304	0.00354072929990975	2.14515998081995
chr2	67305776	67446675	2	4	8.7	20	-11.3	0.392861817705834	0.389595122404989	0.0315122057931949	3.11414746411251
chr2	67446675	68165858	2	4	8.7	20	-11.3	0.392861817705834	0.389595122404989	0.0315122057931949	3.11414746411251
chr2	68165858	68794639	2	4	8.7	20	-11.3	0.392861817705834	0.389595122404989	0.0315122057931949	3.11414746411251
chr2	68794639	69520333	2	4	8.7	20	-11.3	0.392861817705834	0.389595122404989	0.0315122057931949	3.11414746411251
chr2	69520333	69691968	3	4	13.04	20	-6.96	0.686734598816278	0.607237661460393	0.0774292477002266	4.16850956734841
chr2	69691968	71053664	3	4	13.04	20	-6.96	0.686734598816278	0.607237661460393	0.0774292477002266	4.16850956734841
chr2	71053664	72542542	3	4	13.04	20	-6.96	0.686734598816278	0.607237661460393	0.0774292477002266	4.16850956734841
chr2	72542542	74969776	2	4	8.7	20	-11.3	0.392861817705834	0.389595122404989	0.0315122057931949	3.11414746411251
chr2	74969776	76384042	1	4	4.35	20	-15.65	0.166827689232681	0.188732562919304	0.00354072929990975	2.14515998081995
chr2	76384042	76387100	1	4	4.35	20	-15.65	0.166827689232681	0.188732562919304	0.00354072929990975	2.14515998081995
chr2	76387100	79567971	2	4	8.7	20	-11.3	0.392861817705834	0.389595122404989	0.0315122057931949	3.11414746411251
chr2	79567971	79568825	2	4	8.7	20	-11.3	0.392861817705834	0.389595122404989	0.0315122057931949	3.11414746411251
chr2	79568825	79622974	3	4	13.04	20	-6.96	0.686734598816278	0.607237661460393	0.0774292477002266	4.16850956734841
chr2	79622974	79629951	2	4	8.7	20	-11.3	0.392861817705834	0.389595122404989	0.0315122057931949	3.11414746411251
chr2	79629951	79907578	2	4	8.7	20	-11.3	0.392861817705834	0.389595122404989	0.0315122057931949	3.11414746411251
chr2	79907578	79986154	2	4	8.7	20	-11.3	0.392861817705834	0.389595122404989	0.0315122057931949	3.11414746411251
chr2	79986154	82247599	2	4	8.7	20	-11.3	0.392861817705834	0.389595122404989	0.0315122057931949	3.11414746411251
chr2	82247599	82499929	2	4	8.7	20	-11.3	0.392861817705834	0.389595122404989	0.0315122057931949	3.11414746411251
chr2	82499929	82612437	2	4	8.7	20	-11.3	0.392861817705834	0.389595122404989	0.0315122057931949	3.11414746411251
chr2	82612437	83028067	2	4	8.7	20	-11.3	0.392861817705834	0.389595122404989	0.0315122057931949	3.11414746411251
chr2	83028067	83108889	2	4	8.7	20	-11.3	0.392861817705834	0.389595122404989	0.0315122057931949	3.11414746411251
chr2	83108889	83352636	2	4	8.7	20	-11.3	0.392861817705834	0.389595122404989	0.0315122057931949	3.11414746411251
chr2	83352636	83370618	2	4	8.7	20	-11.3	0.392861817705834	0.389595122404989	0.0315122057931949	3.11414746411251
chr2	83370618	83378139	2	4	8.7	20	-11.3	0.392861817705834	0.389595122404989	0.0315122057931949	3.11414746411251
chr2	83378139	83480155	3	4	13.04	20	-6.96	0.686734598816278	0.607237661460393	0.0774292477002266	4.16850956734841
chr2	83480155	83598265	2	4	8.7	20	-11.3	0.392861817705834	0.389595122404989	0.0315122057931949	3.11414746411251
chr2	83598265	83691308	2	4	8.7	20	-11.3	0.392861817705834	0.389595122404989	0.0315122057931949	3.11414746411251
chr2	83691308	83876194	2	4	8.7	20	-11.3	0.392861817705834	0.389595122404989	0.0315122057931949	3.11414746411251
chr2	83876194	83882654	3	4	13.04	20	-6.96	0.686734598816278	0.607237661460393	0.0774292477002266	4.16850956734841
chr2	83882654	83905826	3	4	13.04	20	-6.96	0.686734598816278	0.607237661460393	0.0774292477002266	4.16850956734841
chr2	83905826	83982293	4	4	17.39	20	-2.61	1	0.845492157965303	0.133878396317281	5.33074463285635
chr2	83982293	84056243	3	4	13.04	20	-6.96	0.686734598816278	0.607237661460393	0.0774292477002266	4.16850956734841
chr2	84056243	84203165	2	4	8.7	20	-11.3	0.392861817705834	0.389595122404989	0.0315122057931949	3.11414746411251
chr2	84203165	84392986	2	3	8.7	15	-6.3	0.65043559201245	0.54751555451127	0.0412606217000432	5.36133899492759
chr2	84392986	84427251	2	3	8.7	15	-6.3	0.65043559201245	0.54751555451127	0.0412606217000432	5.36133899492759
chr2	84427251	84507540	2	4	8.7	20	-11.3	0.392861817705834	0.389595122404989	0.0315122057931949	3.11414746411251
chr2	84507540	84535082	3	4	13.04	20	-6.96	0.686734598816278	0.607237661460393	0.0774292477002266	4.16850956734841
chr2	84535082	84556528	3	4	13.04	20	-6.96	0.686734598816278	0.607237661460393	0.0774292477002266	4.16850956734841
chr2	84556528	85135599	3	3	13.04	15	-1.96	1	0.853232008874007	0.100526362449566	7.23478912351614
chr2	85135599	85760829	3	2	13.04	10	3.04	1	1.34071300326427	0.136905270433279	17.7641357108826
chr2	85760829	85892070	3	3	13.04	15	-1.96	1	0.853232008874007	0.100526362449566	7.23478912351614
chr2	85892070	85952033	3	3	13.04	15	-1.96	1	0.853232008874007	0.100526362449566	7.23478912351614
chr2	85952033	86103374	3	2	13.04	10	3.04	1	1.34071300326427	0.136905270433279	17.7641357108826
chr2	86103374	86248401	3	3	13.04	15	-1.96	1	0.853232008874007	0.100526362449566	7.23478912351614
chr2	86248401	87105542	3	3	13.04	15	-1.96	1	0.853232008874007	0.100526362449566	7.23478912351614
chr2	87105542	87799838	3	4	13.04	20	-6.96	0.686734598816278	0.607237661460393	0.0774292477002266	4.16850956734841
chr2	87799838	87882066	3	5	13.04	25	-11.96	0.439603004549119	0.458527951938255	0.0613748340888232	2.79167278671655
chr2	87882066	89109686	3	4	13.04	20	-6.96	0.686734598816278	0.607237661460393	0.0774292477002266	4.16850956734841
chr2	89109686	89126253	4	4	17.39	20	-2.61	1	0.845492157965303	0.133878396317281	5.33074463285635
chr2	89126253	89132096	6	4	26.09	20	6.09	0.727906622971853	1.40054755801372	0.271745263966033	8.0778157395204
chr2	89132096	89133378	14	6	60.87	30	30.87	0.0666996637805573	3.51566019435264	0.86879191872724	15.8327695628451
chr2	89133378	89134842	16	8	69.57	40	29.57	0.0693376296566833	3.32523214846102	0.826915971721987	14.6195935015695
chr2	89134842	89136136	17	8	73.91	40	33.91	0.0333085694011712	4.09709143191529	0.991840201241622	18.9528039817353
chr2	89136136	89136167	18	8	78.26	40	38.26	0.014311607967381	5.16809307877973	1.20280062606701	25.8100439513111
chr2	89136167	89136180	18	9	78.26	45	33.26	0.0316166032620378	4.23770455656096	0.98891054473557	20.8715151101078
chr2	89136180	89144104	18	9	78.26	45	33.26	0.0316166032620378	4.23770455656096	0.98891054473557	20.8715151101078
chr2	89144104	89144968	19	14	82.61	70	12.61	0.472819082007965	2.00184021285037	0.388174167912409	11.6090172990023
chr2	89144968	89145847	20	17	86.96	85	1.95999999999999	1	1.172014164494	0.138221029380051	9.94763936178136
chr2	89145847	89146088	22	18	95.65	90	5.65000000000001	0.589984604164979	2.3949859985932	0.115865021109993	150.505008133718
chr2	89146088	89147617	23	18	100	90	10	0.210409745293466	Inf	0.218406075597004	Inf
chr2	89147617	89148677	23	19	100	95	5	0.465116279069767	Inf	0.0294868675484033	Inf
chr2	89148677	89358337	23	20	100	100	0	1	0	0	Inf
chr2	89358337	89377330	23	20	100	100	0	1	0	0	Inf
chr2	89377330	89388678	22	20	95.65	100	-4.34999999999999	1	0	0	44.819291782115
chr2	89388678	89406043	22	20	95.65	100	-4.34999999999999	1	0	0	44.819291782115
chr2	89406043	89413132	22	20	95.65	100	-4.34999999999999	1	0	0	44.819291782115
chr2	89413132	89418269	22	19	95.65	95	0.650000000000006	1	1.15393890956499	0.0140291625775565	94.896072998087
chr2	89418269	89423512	20	16	86.96	80	6.95999999999999	0.686734598816278	1.64680167826716	0.23989389585019	12.9150163497853
chr2	89423512	89464861	20	14	86.96	70	16.96	0.263378785216562	2.78699936873913	0.493446848220346	20.1871015856205
chr2	89464861	89469407	20	14	86.96	70	16.96	0.263378785216562	2.78699936873913	0.493446848220346	20.1871015856205
chr2	89469407	89477534	20	14	86.96	70	16.96	0.263378785216562	2.78699936873913	0.493446848220346	20.1871015856205
chr2	89477534	89499081	19	14	82.61	70	12.61	0.472819082007965	2.00184021285037	0.388174167912409	11.6090172990023
chr2	89499081	89548455	18	14	78.26	70	8.26000000000001	0.727906622971853	1.527195263079	0.313692280725585	7.7933746925292
chr2	89548455	90262898	17	14	73.91	70	3.91	1	1.20878917044508	0.258010094268957	5.68603009934002
chr2	90262898	90321410	16	14	69.57	70	-0.430000000000007	1	0.980057718806588	0.214785158063244	4.36537863087589
chr2	90321410	91618895	0	0	0	0	0	1	0	0	Inf
chr2	91618895	93300000	7	12	30.43	60	-29.57	0.0693376296566833	0.300730882943863	0.0684013546541253	1.20931271640283
chr2	93300000	95327875	0	0	0	0	0	1	0	0	Inf
chr2	95327875	98709711	1	2	4.35	10	-5.65	0.589984604164979	0.417538975420899	0.00664429717256669	8.63073247145641
chr2	98709711	99036466	1	3	4.35	15	-10.65	0.323474596872215	0.265471217553456	0.00470337951078203	3.64487196742697
chr2	99036466	99224006	1	4	4.35	20	-15.65	0.166827689232681	0.188732562919304	0.00354072929990975	2.14515998081995
chr2	99224006	99982102	1	3	4.35	15	-10.65	0.323474596872215	0.265471217553456	0.00470337951078203	3.64487196742697
chr2	99982102	101282702	1	4	4.35	20	-15.65	0.166827689232681	0.188732562919304	0.00354072929990975	2.14515998081995
chr2	101282702	101348437	1	4	4.35	20	-15.65	0.166827689232681	0.188732562919304	0.00354072929990975	2.14515998081995
chr2	101348437	101983877	1	4	4.35	20	-15.65	0.166827689232681	0.188732562919304	0.00354072929990975	2.14515998081995
chr2	101983877	102776225	1	5	4.35	25	-20.65	0.0814078151003846	0.142410807114948	0.00276643606624328	1.4561169154819
chr2	102776225	103177354	1	4	4.35	20	-15.65	0.166827689232681	0.188732562919304	0.00354072929990975	2.14515998081995
chr2	103177354	103251525	1	5	4.35	25	-20.65	0.0814078151003846	0.142410807114948	0.00276643606624328	1.4561169154819
chr2	103251525	103331597	1	4	4.35	20	-15.65	0.166827689232681	0.188732562919304	0.00354072929990975	2.14515998081995
chr2	103331597	103474118	1	5	4.35	25	-20.65	0.0814078151003846	0.142410807114948	0.00276643606624328	1.4561169154819
chr2	103474118	104492357	1	5	4.35	25	-20.65	0.0814078151003846	0.142410807114948	0.00276643606624328	1.4561169154819
chr2	104492357	105729857	1	6	4.35	30	-25.65	0.0376785223637181	0.111397148672513	0.00221377575391531	1.06646550472424
chr2	105729857	106036592	2	6	8.7	30	-21.3	0.117983859333831	0.23017817393345	0.019991174196491	1.52736468005405
chr2	106036592	106336164	2	6	8.7	30	-21.3	0.117983859333831	0.23017817393345	0.019991174196491	1.52736468005405
chr2	106336164	106352668	2	6	8.7	30	-21.3	0.117983859333831	0.23017817393345	0.019991174196491	1.52736468005405
chr2	106352668	106385691	2	7	8.7	35	-26.3	0.0590530255873421	0.184278460087297	0.0162897438183648	1.16657212869462
chr2	106385691	106422541	2	7	8.7	35	-26.3	0.0590530255873421	0.184278460087297	0.0162897438183648	1.16657212869462
chr2	106422541	106439354	2	7	8.7	35	-26.3	0.0590530255873421	0.184278460087297	0.0162897438183648	1.16657212869462
chr2	106439354	106477279	1	7	4.35	35	-30.65	0.0165455389505304	0.0891947863220778	0.00179951363392001	0.817569938401132
chr2	106477279	106479017	1	7	4.35	35	-30.65	0.0165455389505304	0.0891947863220778	0.00179951363392001	0.817569938401132
chr2	106479017	106535422	1	7	4.35	35	-30.65	0.0165455389505304	0.0891947863220778	0.00179951363392001	0.817569938401132
chr2	106535422	108747611	1	7	4.35	35	-30.65	0.0165455389505304	0.0891947863220778	0.00179951363392001	0.817569938401132
chr2	108747611	109102371	1	6	4.35	30	-25.65	0.0376785223637181	0.111397148672513	0.00221377575391531	1.06646550472424
chr2	109102371	109663461	1	6	4.35	30	-25.65	0.0376785223637181	0.111397148672513	0.00221377575391531	1.06646550472424
chr2	109663461	109721380	1	6	4.35	30	-25.65	0.0376785223637181	0.111397148672513	0.00221377575391531	1.06646550472424
chr2	109721380	109917621	2	6	8.7	30	-21.3	0.117983859333831	0.23017817393345	0.019991174196491	1.52736468005405
chr2	109917621	110019668	2	6	8.7	30	-21.3	0.117983859333831	0.23017817393345	0.019991174196491	1.52736468005405
chr2	110019668	111452744	2	6	8.7	30	-21.3	0.117983859333831	0.23017817393345	0.019991174196491	1.52736468005405
chr2	111452744	111657158	2	6	8.7	30	-21.3	0.117983859333831	0.23017817393345	0.019991174196491	1.52736468005405
chr2	111657158	111706155	2	5	8.7	25	-16.3	0.222057587060423	0.294158844745719	0.024829893402484	2.09672759866973
chr2	111706155	111873449	2	5	8.7	25	-16.3	0.222057587060423	0.294158844745719	0.024829893402484	2.09672759866973
chr2	111873449	112665100	2	6	8.7	30	-21.3	0.117983859333831	0.23017817393345	0.019991174196491	1.52736468005405
chr2	112665100	114809064	2	7	8.7	35	-26.3	0.0590530255873421	0.184278460087297	0.0162897438183648	1.16657212869462
chr2	114809064	114813480	2	6	8.7	30	-21.3	0.117983859333831	0.23017817393345	0.019991174196491	1.52736468005405
chr2	114813480	117432222	1	6	4.35	30	-25.65	0.0376785223637181	0.111397148672513	0.00221377575391531	1.06646550472424
chr2	117432222	117516132	2	6	8.7	30	-21.3	0.117983859333831	0.23017817393345	0.019991174196491	1.52736468005405
chr2	117516132	117520292	1	6	4.35	30	-25.65	0.0376785223637181	0.111397148672513	0.00221377575391531	1.06646550472424
chr2	117520292	117703760	1	7	4.35	35	-30.65	0.0165455389505304	0.0891947863220778	0.00179951363392001	0.817569938401132
chr2	117703760	117721854	1	6	4.35	30	-25.65	0.0376785223637181	0.111397148672513	0.00221377575391531	1.06646550472424
chr2	117721854	119462992	1	6	4.35	30	-25.65	0.0376785223637181	0.111397148672513	0.00221377575391531	1.06646550472424
chr2	119462992	120183034	1	6	4.35	30	-25.65	0.0376785223637181	0.111397148672513	0.00221377575391531	1.06646550472424
chr2	120183034	120487339	1	5	4.35	25	-20.65	0.0814078151003846	0.142410807114948	0.00276643606624328	1.4561169154819
chr2	120487339	121883450	1	4	4.35	20	-15.65	0.166827689232681	0.188732562919304	0.00354072929990975	2.14515998081995
chr2	121883450	122783122	1	3	4.35	15	-10.65	0.323474596872215	0.265471217553456	0.00470337951078203	3.64487196742697
chr2	122783122	124741959	1	3	4.35	15	-10.65	0.323474596872215	0.265471217553456	0.00470337951078203	3.64487196742697
chr2	124741959	127271389	1	3	4.35	15	-10.65	0.323474596872215	0.265471217553456	0.00470337951078203	3.64487196742697
chr2	127271389	127524060	1	4	4.35	20	-15.65	0.166827689232681	0.188732562919304	0.00354072929990975	2.14515998081995
chr2	127524060	127524514	2	4	8.7	20	-11.3	0.392861817705834	0.389595122404989	0.0315122057931949	3.11414746411251
chr2	127524514	127524985	3	5	13.04	25	-11.96	0.439603004549119	0.458527951938255	0.0613748340888232	2.79167278671655
chr2	127524985	127583043	4	5	17.39	25	-7.61	0.710900786907594	0.638439751305996	0.106457893614869	3.5574965837102
chr2	127583043	127601207	2	5	8.7	25	-16.3	0.222057587060423	0.294158844745719	0.024829893402484	2.09672759866973
chr2	127601207	127964966	1	4	4.35	20	-15.65	0.166827689232681	0.188732562919304	0.00354072929990975	2.14515998081995
chr2	127964966	130662445	1	3	4.35	15	-10.65	0.323474596872215	0.265471217553456	0.00470337951078203	3.64487196742697
chr2	130662445	130928303	2	3	8.7	15	-6.3	0.65043559201245	0.54751555451127	0.0412606217000432	5.36133899492759
chr2	130928303	133158059	1	3	4.35	15	-10.65	0.323474596872215	0.265471217553456	0.00470337951078203	3.64487196742697
chr2	133158059	133232232	2	3	8.7	15	-6.3	0.65043559201245	0.54751555451127	0.0412606217000432	5.36133899492759
chr2	133232232	133548771	1	3	4.35	15	-10.65	0.323474596872215	0.265471217553456	0.00470337951078203	3.64487196742697
chr2	133548771	134451621	1	3	4.35	15	-10.65	0.323474596872215	0.265471217553456	0.00470337951078203	3.64487196742697
chr2	134451621	134650117	1	2	4.35	10	-5.65	0.589984604164979	0.417538975420899	0.00664429717256669	8.63073247145641
chr2	134650117	134716889	1	2	4.35	10	-5.65	0.589984604164979	0.417538975420899	0.00664429717256669	8.63073247145641
chr2	134716889	134727285	1	3	4.35	15	-10.65	0.323474596872215	0.265471217553456	0.00470337951078203	3.64487196742697
chr2	134727285	134734811	1	4	4.35	20	-15.65	0.166827689232681	0.188732562919304	0.00354072929990975	2.14515998081995
chr2	134734811	134788919	1	4	4.35	20	-15.65	0.166827689232681	0.188732562919304	0.00354072929990975	2.14515998081995
chr2	134788919	134795279	1	3	4.35	15	-10.65	0.323474596872215	0.265471217553456	0.00470337951078203	3.64487196742697
chr2	134795279	134901380	1	2	4.35	10	-5.65	0.589984604164979	0.417538975420899	0.00664429717256669	8.63073247145641
chr2	134901380	134982033	1	2	4.35	10	-5.65	0.589984604164979	0.417538975420899	0.00664429717256669	8.63073247145641
chr2	134982033	136831016	1	2	4.35	10	-5.65	0.589984604164979	0.417538975420899	0.00664429717256669	8.63073247145641
chr2	136831016	137993510	1	2	4.35	10	-5.65	0.589984604164979	0.417538975420899	0.00664429717256669	8.63073247145641
chr2	137993510	138362570	1	2	4.35	10	-5.65	0.589984604164979	0.417538975420899	0.00664429717256669	8.63073247145641
chr2	138362570	138433733	1	3	4.35	15	-10.65	0.323474596872215	0.265471217553456	0.00470337951078203	3.64487196742697
chr2	138433733	139389946	1	2	4.35	10	-5.65	0.589984604164979	0.417538975420899	0.00664429717256669	8.63073247145641
chr2	139389946	140799891	2	2	8.7	10	-1.3	1	0.860233320020961	0.0569540053158063	12.9883822183545
chr2	140799891	140906992	2	2	8.7	10	-1.3	1	0.860233320020961	0.0569540053158063	12.9883822183545
chr2	140906992	141129264	2	2	8.7	10	-1.3	1	0.860233320020961	0.0569540053158063	12.9883822183545
chr2	141129264	147710142	1	2	4.35	10	-5.65	0.589984604164979	0.417538975420899	0.00664429717256669	8.63073247145641
chr2	147710142	148322951	1	2	4.35	10	-5.65	0.589984604164979	0.417538975420899	0.00664429717256669	8.63073247145641
chr2	148322951	148461553	1	3	4.35	15	-10.65	0.323474596872215	0.265471217553456	0.00470337951078203	3.64487196742697
chr2	148461553	151617575	1	2	4.35	10	-5.65	0.589984604164979	0.417538975420899	0.00664429717256669	8.63073247145641
chr2	151617575	151718955	2	2	8.7	10	-1.3	1	0.860233320020961	0.0569540053158063	12.9883822183545
chr2	151718955	151868888	1	2	4.35	10	-5.65	0.589984604164979	0.417538975420899	0.00664429717256669	8.63073247145641
chr2	151868888	153388125	1	2	4.35	10	-5.65	0.589984604164979	0.417538975420899	0.00664429717256669	8.63073247145641
chr2	153388125	153843159	1	1	4.35	5	-0.65	1	0.866597002415816	0.0105378438580926	71.2800920562264
chr2	153843159	156154583	1	2	4.35	10	-5.65	0.589984604164979	0.417538975420899	0.00664429717256669	8.63073247145641
chr2	156154583	156540803	1	3	4.35	15	-10.65	0.323474596872215	0.265471217553456	0.00470337951078203	3.64487196742697
chr2	156540803	161078357	1	3	4.35	15	-10.65	0.323474596872215	0.265471217553456	0.00470337951078203	3.64487196742697
chr2	161078357	161098138	1	3	4.35	15	-10.65	0.323474596872215	0.265471217553456	0.00470337951078203	3.64487196742697
chr2	161098138	161217128	2	3	8.7	15	-6.3	0.65043559201245	0.54751555451127	0.0412606217000432	5.36133899492759
chr2	161217128	161269524	2	3	8.7	15	-6.3	0.65043559201245	0.54751555451127	0.0412606217000432	5.36133899492759
chr2	161269524	167746668	1	3	4.35	15	-10.65	0.323474596872215	0.265471217553456	0.00470337951078203	3.64487196742697
chr2	167746668	168954795	1	4	4.35	20	-15.65	0.166827689232681	0.188732562919304	0.00354072929990975	2.14515998081995
chr2	168954795	169069608	1	5	4.35	25	-20.65	0.0814078151003846	0.142410807114948	0.00276643606624328	1.4561169154819
chr2	169069608	169946431	1	4	4.35	20	-15.65	0.166827689232681	0.188732562919304	0.00354072929990975	2.14515998081995
chr2	169946431	169958358	2	4	8.7	20	-11.3	0.392861817705834	0.389595122404989	0.0315122057931949	3.11414746411251
chr2	169958358	169987774	2	5	8.7	25	-16.3	0.222057587060423	0.294158844745719	0.024829893402484	2.09672759866973
chr2	169987774	170037073	2	5	8.7	25	-16.3	0.222057587060423	0.294158844745719	0.024829893402484	2.09672759866973
chr2	170037073	170050909	2	4	8.7	20	-11.3	0.392861817705834	0.389595122404989	0.0315122057931949	3.11414746411251
chr2	170050909	170090198	2	4	8.7	20	-11.3	0.392861817705834	0.389595122404989	0.0315122057931949	3.11414746411251
chr2	170090198	175846091	2	4	8.7	20	-11.3	0.392861817705834	0.389595122404989	0.0315122057931949	3.11414746411251
chr2	175846091	178350518	2	3	8.7	15	-6.3	0.65043559201245	0.54751555451127	0.0412606217000432	5.36133899492759
chr2	178350518	178470255	2	4	8.7	20	-11.3	0.392861817705834	0.389595122404989	0.0315122057931949	3.11414746411251
chr2	178470255	180926408	2	3	8.7	15	-6.3	0.65043559201245	0.54751555451127	0.0412606217000432	5.36133899492759
chr2	180926408	180989295	2	4	8.7	20	-11.3	0.392861817705834	0.389595122404989	0.0315122057931949	3.11414746411251
chr2	180989295	181312092	2	3	8.7	15	-6.3	0.65043559201245	0.54751555451127	0.0412606217000432	5.36133899492759
chr2	181312092	182134971	2	3	8.7	15	-6.3	0.65043559201245	0.54751555451127	0.0412606217000432	5.36133899492759
chr2	182134971	182263400	2	4	8.7	20	-11.3	0.392861817705834	0.389595122404989	0.0315122057931949	3.11414746411251
chr2	182263400	185751894	2	3	8.7	15	-6.3	0.65043559201245	0.54751555451127	0.0412606217000432	5.36133899492759
chr2	185751894	186217716	2	4	8.7	20	-11.3	0.392861817705834	0.389595122404989	0.0315122057931949	3.11414746411251
chr2	186217716	188403424	2	4	8.7	20	-11.3	0.392861817705834	0.389595122404989	0.0315122057931949	3.11414746411251
chr2	188403424	188413631	2	4	8.7	20	-11.3	0.392861817705834	0.389595122404989	0.0315122057931949	3.11414746411251
chr2	188413631	188500219	2	4	8.7	20	-11.3	0.392861817705834	0.389595122404989	0.0315122057931949	3.11414746411251
chr2	188500219	189163988	2	4	8.7	20	-11.3	0.392861817705834	0.389595122404989	0.0315122057931949	3.11414746411251
chr2	189163988	189424683	2	4	8.7	20	-11.3	0.392861817705834	0.389595122404989	0.0315122057931949	3.11414746411251
chr2	189424683	189991499	2	4	8.7	20	-11.3	0.392861817705834	0.389595122404989	0.0315122057931949	3.11414746411251
chr2	189991499	189997204	2	3	8.7	15	-6.3	0.65043559201245	0.54751555451127	0.0412606217000432	5.36133899492759
chr2	189997204	190170365	2	3	8.7	15	-6.3	0.65043559201245	0.54751555451127	0.0412606217000432	5.36133899492759
chr2	190170365	190436056	2	4	8.7	20	-11.3	0.392861817705834	0.389595122404989	0.0315122057931949	3.11414746411251
chr2	190436056	190486731	3	4	13.04	20	-6.96	0.686734598816278	0.607237661460393	0.0774292477002266	4.16850956734841
chr2	190486731	191930248	2	4	8.7	20	-11.3	0.392861817705834	0.389595122404989	0.0315122057931949	3.11414746411251
chr2	191930248	192007869	2	4	8.7	20	-11.3	0.392861817705834	0.389595122404989	0.0315122057931949	3.11414746411251
chr2	192007869	192133934	2	4	8.7	20	-11.3	0.392861817705834	0.389595122404989	0.0315122057931949	3.11414746411251
chr2	192133934	192208409	3	4	13.04	20	-6.96	0.686734598816278	0.607237661460393	0.0774292477002266	4.16850956734841
chr2	192208409	192447865	2	4	8.7	20	-11.3	0.392861817705834	0.389595122404989	0.0315122057931949	3.11414746411251
chr2	192447865	192533361	2	4	8.7	20	-11.3	0.392861817705834	0.389595122404989	0.0315122057931949	3.11414746411251
chr2	192533361	192874043	2	4	8.7	20	-11.3	0.392861817705834	0.389595122404989	0.0315122057931949	3.11414746411251
chr2	192874043	192979793	2	4	8.7	20	-11.3	0.392861817705834	0.389595122404989	0.0315122057931949	3.11414746411251
chr2	192979793	193381748	2	4	8.7	20	-11.3	0.392861817705834	0.389595122404989	0.0315122057931949	3.11414746411251
chr2	193381748	193741350	2	4	8.7	20	-11.3	0.392861817705834	0.389595122404989	0.0315122057931949	3.11414746411251
chr2	193741350	193890562	2	4	8.7	20	-11.3	0.392861817705834	0.389595122404989	0.0315122057931949	3.11414746411251
chr2	193890562	194411821	2	4	8.7	20	-11.3	0.392861817705834	0.389595122404989	0.0315122057931949	3.11414746411251
chr2	194411821	195444597	1	4	4.35	20	-15.65	0.166827689232681	0.188732562919304	0.00354072929990975	2.14515998081995
chr2	195444597	195536292	1	4	4.35	20	-15.65	0.166827689232681	0.188732562919304	0.00354072929990975	2.14515998081995
chr2	195536292	196326105	1	4	4.35	20	-15.65	0.166827689232681	0.188732562919304	0.00354072929990975	2.14515998081995
chr2	196326105	196328198	2	4	8.7	20	-11.3	0.392861817705834	0.389595122404989	0.0315122057931949	3.11414746411251
chr2	196328198	196415148	2	4	8.7	20	-11.3	0.392861817705834	0.389595122404989	0.0315122057931949	3.11414746411251
chr2	196415148	196425784	1	4	4.35	20	-15.65	0.166827689232681	0.188732562919304	0.00354072929990975	2.14515998081995
chr2	196425784	197076640	1	4	4.35	20	-15.65	0.166827689232681	0.188732562919304	0.00354072929990975	2.14515998081995
chr2	197076640	197124984	1	4	4.35	20	-15.65	0.166827689232681	0.188732562919304	0.00354072929990975	2.14515998081995
chr2	197124984	197766218	1	4	4.35	20	-15.65	0.166827689232681	0.188732562919304	0.00354072929990975	2.14515998081995
chr2	197766218	197855450	1	4	4.35	20	-15.65	0.166827689232681	0.188732562919304	0.00354072929990975	2.14515998081995
chr2	197855450	198143936	1	4	4.35	20	-15.65	0.166827689232681	0.188732562919304	0.00354072929990975	2.14515998081995
chr2	198143936	198958678	1	4	4.35	20	-15.65	0.166827689232681	0.188732562919304	0.00354072929990975	2.14515998081995
chr2	198958678	199509528	1	4	4.35	20	-15.65	0.166827689232681	0.188732562919304	0.00354072929990975	2.14515998081995
chr2	199509528	199640361	1	5	4.35	25	-20.65	0.0814078151003846	0.142410807114948	0.00276643606624328	1.4561169154819
chr2	199640361	202646461	1	4	4.35	20	-15.65	0.166827689232681	0.188732562919304	0.00354072929990975	2.14515998081995
chr2	202646461	207983186	1	3	4.35	15	-10.65	0.323474596872215	0.265471217553456	0.00470337951078203	3.64487196742697
chr2	207983186	208097060	1	4	4.35	20	-15.65	0.166827689232681	0.188732562919304	0.00354072929990975	2.14515998081995
chr2	208097060	210121603	1	3	4.35	15	-10.65	0.323474596872215	0.265471217553456	0.00470337951078203	3.64487196742697
chr2	210121603	210234551	2	3	8.7	15	-6.3	0.65043559201245	0.54751555451127	0.0412606217000432	5.36133899492759
chr2	210234551	210503932	1	3	4.35	15	-10.65	0.323474596872215	0.265471217553456	0.00470337951078203	3.64487196742697
chr2	210503932	210672718	1	4	4.35	20	-15.65	0.166827689232681	0.188732562919304	0.00354072929990975	2.14515998081995
chr2	210672718	211340633	1	3	4.35	15	-10.65	0.323474596872215	0.265471217553456	0.00470337951078203	3.64487196742697
chr2	211340633	212340027	2	3	8.7	15	-6.3	0.65043559201245	0.54751555451127	0.0412606217000432	5.36133899492759
chr2	212340027	212346715	1	3	4.35	15	-10.65	0.323474596872215	0.265471217553456	0.00470337951078203	3.64487196742697
chr2	212346715	212470238	1	3	4.35	15	-10.65	0.323474596872215	0.265471217553456	0.00470337951078203	3.64487196742697
chr2	212470238	215510056	0	3	0	15	-15	0.0923750101288388	0	0	2.02825357821856
chr2	215510056	215522175	1	3	4.35	15	-10.65	0.323474596872215	0.265471217553456	0.00470337951078203	3.64487196742697
chr2	215522175	216130274	1	3	4.35	15	-10.65	0.323474596872215	0.265471217553456	0.00470337951078203	3.64487196742697
chr2	216130274	216248382	1	3	4.35	15	-10.65	0.323474596872215	0.265471217553456	0.00470337951078203	3.64487196742697
chr2	216248382	217892249	1	3	4.35	15	-10.65	0.323474596872215	0.265471217553456	0.00470337951078203	3.64487196742697
chr2	217892249	217951617	1	4	4.35	20	-15.65	0.166827689232681	0.188732562919304	0.00354072929990975	2.14515998081995
chr2	217951617	219822051	1	3	4.35	15	-10.65	0.323474596872215	0.265471217553456	0.00470337951078203	3.64487196742697
chr2	219822051	219893282	1	2	4.35	10	-5.65	0.589984604164979	0.417538975420899	0.00664429717256669	8.63073247145641
chr2	219893282	220049338	2	2	8.7	10	-1.3	1	0.860233320020961	0.0569540053158063	12.9883822183545
chr2	220049338	220603906	1	2	4.35	10	-5.65	0.589984604164979	0.417538975420899	0.00664429717256669	8.63073247145641
chr2	220603906	220723450	1	3	4.35	15	-10.65	0.323474596872215	0.265471217553456	0.00470337951078203	3.64487196742697
chr2	220723450	220923655	1	3	4.35	15	-10.65	0.323474596872215	0.265471217553456	0.00470337951078203	3.64487196742697
chr2	220923655	221037763	1	3	4.35	15	-10.65	0.323474596872215	0.265471217553456	0.00470337951078203	3.64487196742697
chr2	221037763	222969587	1	2	4.35	10	-5.65	0.589984604164979	0.417538975420899	0.00664429717256669	8.63073247145641
chr2	222969587	224263027	1	2	4.35	10	-5.65	0.589984604164979	0.417538975420899	0.00664429717256669	8.63073247145641
chr2	224263027	224341489	1	3	4.35	15	-10.65	0.323474596872215	0.265471217553456	0.00470337951078203	3.64487196742697
chr2	224341489	226632179	1	2	4.35	10	-5.65	0.589984604164979	0.417538975420899	0.00664429717256669	8.63073247145641
chr2	226632179	227664626	1	2	4.35	10	-5.65	0.589984604164979	0.417538975420899	0.00664429717256669	8.63073247145641
chr2	227664626	227927968	1	2	4.35	10	-5.65	0.589984604164979	0.417538975420899	0.00664429717256669	8.63073247145641
chr2	227927968	230518428	1	2	4.35	10	-5.65	0.589984604164979	0.417538975420899	0.00664429717256669	8.63073247145641
chr2	230518428	232130364	1	1	4.35	5	-0.65	1	0.866597002415816	0.0105378438580926	71.2800920562264
chr2	232130364	235532268	2	1	8.7	5	3.7	1	1.78563156003681	0.0863932078575143	112.208702451218
chr2	235532268	235626330	2	2	8.7	10	-1.3	1	0.860233320020961	0.0569540053158063	12.9883822183545
chr2	235626330	238213810	2	1	8.7	5	3.7	1	1.78563156003681	0.0863932078575143	112.208702451218
chr2	238213810	243199373	3	1	13.04	5	8.04	0.61048537395673	2.7867131780195	0.203045667762975	157.208629821264
chr3	0	365505	1	1	4.35	5	-0.65	1	0.866597002415816	0.0105378438580926	71.2800920562264
chr3	365505	414909	1	1	4.35	5	-0.65	1	0.866597002415816	0.0105378438580926	71.2800920562264
chr3	414909	646051	1	1	4.35	5	-0.65	1	0.866597002415816	0.0105378438580926	71.2800920562264
chr3	646051	2621070	1	1	4.35	5	-0.65	1	0.866597002415816	0.0105378438580926	71.2800920562264
chr3	2621070	3205368	1	0	4.35	0	4.35	1	Inf	0.0223118206521739	Inf
chr3	3205368	3277641	1	1	4.35	5	-0.65	1	0.866597002415816	0.0105378438580926	71.2800920562264
chr3	3277641	7528274	1	0	4.35	0	4.35	1	Inf	0.0223118206521739	Inf
chr3	7528274	7602635	0	0	0	0	0	1	0	0	Inf
chr3	7602635	8172803	1	0	4.35	0	4.35	1	Inf	0.0223118206521739	Inf
chr3	8172803	8173027	1	0	4.35	0	4.35	1	Inf	0.0223118206521739	Inf
chr3	8173027	8240383	2	0	8.7	0	8.7	0.490586932447397	Inf	0.164020185066117	Inf
chr3	8240383	8277941	1	0	4.35	0	4.35	1	Inf	0.0223118206521739	Inf
chr3	8277941	17235761	0	0	0	0	0	1	0	0	Inf
chr3	17235761	17367563	1	0	4.35	0	4.35	1	Inf	0.0223118206521739	Inf
chr3	17367563	21546579	1	0	4.35	0	4.35	1	Inf	0.0223118206521739	Inf
chr3	21546579	21662598	2	0	8.7	0	8.7	0.490586932447397	Inf	0.164020185066117	Inf
chr3	21662598	30409509	1	0	4.35	0	4.35	1	Inf	0.0223118206521739	Inf
chr3	30409509	30639772	2	0	8.7	0	8.7	0.490586932447397	Inf	0.164020185066117	Inf
chr3	30639772	30698076	2	0	8.7	0	8.7	0.490586932447397	Inf	0.164020185066117	Inf
chr3	30698076	31059632	1	0	4.35	0	4.35	1	Inf	0.0223118206521739	Inf
chr3	31059632	31749876	2	0	8.7	0	8.7	0.490586932447397	Inf	0.164020185066117	Inf
chr3	31749876	36137904	1	0	4.35	0	4.35	1	Inf	0.0223118206521739	Inf
chr3	36137904	36144951	1	1	4.35	5	-0.65	1	0.866597002415816	0.0105378438580926	71.2800920562264
chr3	36144951	36179708	1	1	4.35	5	-0.65	1	0.866597002415816	0.0105378438580926	71.2800920562264
chr3	36179708	36231978	1	0	4.35	0	4.35	1	Inf	0.0223118206521739	Inf
chr3	36231978	37597227	0	0	0	0	0	1	0	0	Inf
chr3	37597227	37670760	1	0	4.35	0	4.35	1	Inf	0.0223118206521739	Inf
chr3	37670760	38072949	1	0	4.35	0	4.35	1	Inf	0.0223118206521739	Inf
chr3	38072949	40085753	0	0	0	0	0	1	0	0	Inf
chr3	40085753	40195804	2	0	8.7	0	8.7	0.490586932447397	Inf	0.164020185066117	Inf
chr3	40195804	40207208	1	0	4.35	0	4.35	1	Inf	0.0223118206521739	Inf
chr3	40207208	40899365	0	0	0	0	0	1	0	0	Inf
chr3	40899365	41041572	1	0	4.35	0	4.35	1	Inf	0.0223118206521739	Inf
chr3	41041572	41111324	1	0	4.35	0	4.35	1	Inf	0.0223118206521739	Inf
chr3	41111324	41224616	2	0	8.7	0	8.7	0.490586932447397	Inf	0.164020185066117	Inf
chr3	41224616	41479784	1	0	4.35	0	4.35	1	Inf	0.0223118206521739	Inf
chr3	41479784	59750232	0	0	0	0	0	1	0	0	Inf
chr3	59750232	60018938	1	0	4.35	0	4.35	1	Inf	0.0223118206521739	Inf
chr3	60018938	61439514	1	0	4.35	0	4.35	1	Inf	0.0223118206521739	Inf
chr3	61439514	61959274	2	0	8.7	0	8.7	0.490586932447397	Inf	0.164020185066117	Inf
chr3	61959274	62038506	3	0	13.04	0	13.04	0.235880398671096	Inf	0.367558670101445	Inf
chr3	62038506	64627228	2	0	8.7	0	8.7	0.490586932447397	Inf	0.164020185066117	Inf
chr3	64627228	64698711	3	0	13.04	0	13.04	0.235880398671096	Inf	0.367558670101445	Inf
chr3	64698711	65082991	3	0	13.04	0	13.04	0.235880398671096	Inf	0.367558670101445	Inf
chr3	65082991	67649922	2	0	8.7	0	8.7	0.490586932447397	Inf	0.164020185066117	Inf
chr3	67649922	67742648	2	0	8.7	0	8.7	0.490586932447397	Inf	0.164020185066117	Inf
chr3	67742648	67809186	1	1	4.35	5	-0.65	1	0.866597002415816	0.0105378438580926	71.2800920562264
chr3	67809186	67884279	1	0	4.35	0	4.35	1	Inf	0.0223118206521739	Inf
chr3	67884279	68016212	1	1	4.35	5	-0.65	1	0.866597002415816	0.0105378438580926	71.2800920562264
chr3	68016212	69971120	1	0	4.35	0	4.35	1	Inf	0.0223118206521739	Inf
chr3	69971120	71021238	2	0	8.7	0	8.7	0.490586932447397	Inf	0.164020185066117	Inf
chr3	71021238	72244379	2	0	8.7	0	8.7	0.490586932447397	Inf	0.164020185066117	Inf
chr3	72244379	72448824	1	0	4.35	0	4.35	1	Inf	0.0223118206521739	Inf
chr3	72448824	73432958	2	0	8.7	0	8.7	0.490586932447397	Inf	0.164020185066117	Inf
chr3	73432958	74741683	2	0	8.7	0	8.7	0.490586932447397	Inf	0.164020185066117	Inf
chr3	74741683	75864196	2	0	8.7	0	8.7	0.490586932447397	Inf	0.164020185066117	Inf
chr3	75864196	80539753	1	0	4.35	0	4.35	1	Inf	0.0223118206521739	Inf
chr3	80539753	80694454	2	0	8.7	0	8.7	0.490586932447397	Inf	0.164020185066117	Inf
chr3	80694454	84195560	1	0	4.35	0	4.35	1	Inf	0.0223118206521739	Inf
chr3	84195560	87485911	1	0	4.35	0	4.35	1	Inf	0.0223118206521739	Inf
chr3	87485911	87581674	1	1	4.35	5	-0.65	1	0.866597002415816	0.0105378438580926	71.2800920562264
chr3	87581674	91000000	1	0	4.35	0	4.35	1	Inf	0.0223118206521739	Inf
chr3	91000000	93519466	0	0	0	0	0	1	0	0	Inf
chr3	93519466	95150728	2	1	8.7	5	3.7	1	1.78563156003681	0.0863932078575143	112.208702451218
chr3	95150728	95155172	2	1	8.7	5	3.7	1	1.78563156003681	0.0863932078575143	112.208702451218
chr3	95155172	95259439	4	1	17.39	5	12.39	0.350808956594549	3.88611189709473	0.342237278313382	206.917573717954
chr3	95259439	95319234	3	1	13.04	5	8.04	0.61048537395673	2.7867131780195	0.203045667762975	157.208629821264
chr3	95319234	95998732	1	1	4.35	5	-0.65	1	0.866597002415816	0.0105378438580926	71.2800920562264
chr3	95998732	96054975	2	1	8.7	5	3.7	1	1.78563156003681	0.0863932078575143	112.208702451218
chr3	96054975	96167672	2	1	8.7	5	3.7	1	1.78563156003681	0.0863932078575143	112.208702451218
chr3	96167672	97778567	1	1	4.35	5	-0.65	1	0.866597002415816	0.0105378438580926	71.2800920562264
chr3	97778567	97921432	1	2	4.35	10	-5.65	0.589984604164979	0.417538975420899	0.00664429717256669	8.63073247145641
chr3	97921432	98245751	1	1	4.35	5	-0.65	1	0.866597002415816	0.0105378438580926	71.2800920562264
chr3	98245751	98494530	1	1	4.35	5	-0.65	1	0.866597002415816	0.0105378438580926	71.2800920562264
chr3	98494530	101712262	1	1	4.35	5	-0.65	1	0.866597002415816	0.0105378438580926	71.2800920562264
chr3	101712262	101863197	1	2	4.35	10	-5.65	0.589984604164979	0.417538975420899	0.00664429717256669	8.63073247145641
chr3	101863197	102465782	1	1	4.35	5	-0.65	1	0.866597002415816	0.0105378438580926	71.2800920562264
chr3	102465782	103821589	0	1	0	5	-5	0.465116279069767	0	0	33.9134022411323
chr3	103821589	106769466	1	1	4.35	5	-0.65	1	0.866597002415816	0.0105378438580926	71.2800920562264
chr3	106769466	107104112	1	1	4.35	5	-0.65	1	0.866597002415816	0.0105378438580926	71.2800920562264
chr3	107104112	107178746	1	1	4.35	5	-0.65	1	0.866597002415816	0.0105378438580926	71.2800920562264
chr3	107178746	108039533	1	1	4.35	5	-0.65	1	0.866597002415816	0.0105378438580926	71.2800920562264
chr3	108039533	108155255	1	1	4.35	5	-0.65	1	0.866597002415816	0.0105378438580926	71.2800920562264
chr3	108155255	110525931	1	1	4.35	5	-0.65	1	0.866597002415816	0.0105378438580926	71.2800920562264
chr3	110525931	111562043	1	1	4.35	5	-0.65	1	0.866597002415816	0.0105378438580926	71.2800920562264
chr3	111562043	111686879	1	1	4.35	5	-0.65	1	0.866597002415816	0.0105378438580926	71.2800920562264
chr3	111686879	113318465	1	1	4.35	5	-0.65	1	0.866597002415816	0.0105378438580926	71.2800920562264
chr3	113318465	113535665	1	1	4.35	5	-0.65	1	0.866597002415816	0.0105378438580926	71.2800920562264
chr3	113535665	115999742	1	1	4.35	5	-0.65	1	0.866597002415816	0.0105378438580926	71.2800920562264
chr3	115999742	122291487	1	1	4.35	5	-0.65	1	0.866597002415816	0.0105378438580926	71.2800920562264
chr3	122291487	122343213	1	1	4.35	5	-0.65	1	0.866597002415816	0.0105378438580926	71.2800920562264
chr3	122343213	122587632	1	1	4.35	5	-0.65	1	0.866597002415816	0.0105378438580926	71.2800920562264
chr3	122587632	122832538	2	1	8.7	5	3.7	1	1.78563156003681	0.0863932078575143	112.208702451218
chr3	122832538	122906180	2	1	8.7	5	3.7	1	1.78563156003681	0.0863932078575143	112.208702451218
chr3	122906180	123530884	1	1	4.35	5	-0.65	1	0.866597002415816	0.0105378438580926	71.2800920562264
chr3	123530884	123627300	1	2	4.35	10	-5.65	0.589984604164979	0.417538975420899	0.00664429717256669	8.63073247145641
chr3	123627300	124288915	1	1	4.35	5	-0.65	1	0.866597002415816	0.0105378438580926	71.2800920562264
chr3	124288915	125725850	1	1	4.35	5	-0.65	1	0.866597002415816	0.0105378438580926	71.2800920562264
chr3	125725850	125826323	3	1	13.04	5	8.04	0.61048537395673	2.7867131780195	0.203045667762975	157.208629821264
chr3	125826323	125854666	4	1	17.39	5	12.39	0.350808956594549	3.88611189709473	0.342237278313382	206.917573717954
chr3	125854666	125882542	2	1	8.7	5	3.7	1	1.78563156003681	0.0863932078575143	112.208702451218
chr3	125882542	125927853	2	1	8.7	5	3.7	1	1.78563156003681	0.0863932078575143	112.208702451218
chr3	125927853	125959357	1	1	4.35	5	-0.65	1	0.866597002415816	0.0105378438580926	71.2800920562264
chr3	125959357	126012750	1	1	4.35	5	-0.65	1	0.866597002415816	0.0105378438580926	71.2800920562264
chr3	126012750	126129775	2	1	8.7	5	3.7	1	1.78563156003681	0.0863932078575143	112.208702451218
chr3	126129775	127709804	1	1	4.35	5	-0.65	1	0.866597002415816	0.0105378438580926	71.2800920562264
chr3	127709804	127926783	1	1	4.35	5	-0.65	1	0.866597002415816	0.0105378438580926	71.2800920562264
chr3	127926783	127929568	2	1	8.7	5	3.7	1	1.78563156003681	0.0863932078575143	112.208702451218
chr3	127929568	127948698	2	2	8.7	10	-1.3	1	0.860233320020961	0.0569540053158063	12.9883822183545
chr3	127948698	128058165	3	2	13.04	10	3.04	1	1.34071300326427	0.136905270433279	17.7641357108826
chr3	128058165	128059534	3	1	13.04	5	8.04	0.61048537395673	2.7867131780195	0.203045667762975	157.208629821264
chr3	128059534	128137913	2	1	8.7	5	3.7	1	1.78563156003681	0.0863932078575143	112.208702451218
chr3	128137913	128248418	3	1	13.04	5	8.04	0.61048537395673	2.7867131780195	0.203045667762975	157.208629821264
chr3	128248418	128290829	2	1	8.7	5	3.7	1	1.78563156003681	0.0863932078575143	112.208702451218
chr3	128290829	129854172	1	1	4.35	5	-0.65	1	0.866597002415816	0.0105378438580926	71.2800920562264
chr3	129854172	130248809	1	1	4.35	5	-0.65	1	0.866597002415816	0.0105378438580926	71.2800920562264
chr3	130248809	130358571	1	1	4.35	5	-0.65	1	0.866597002415816	0.0105378438580926	71.2800920562264
chr3	130358571	130768361	1	1	4.35	5	-0.65	1	0.866597002415816	0.0105378438580926	71.2800920562264
chr3	130768361	130944411	1	1	4.35	5	-0.65	1	0.866597002415816	0.0105378438580926	71.2800920562264
chr3	130944411	131348362	1	1	4.35	5	-0.65	1	0.866597002415816	0.0105378438580926	71.2800920562264
chr3	131348362	131443789	2	1	8.7	5	3.7	1	1.78563156003681	0.0863932078575143	112.208702451218
chr3	131443789	131725479	1	1	4.35	5	-0.65	1	0.866597002415816	0.0105378438580926	71.2800920562264
chr3	131725479	131821681	1	1	4.35	5	-0.65	1	0.866597002415816	0.0105378438580926	71.2800920562264
chr3	131821681	132003253	2	1	8.7	5	3.7	1	1.78563156003681	0.0863932078575143	112.208702451218
chr3	132003253	132649575	1	1	4.35	5	-0.65	1	0.866597002415816	0.0105378438580926	71.2800920562264
chr3	132649575	132685021	1	0	4.35	0	4.35	1	Inf	0.0223118206521739	Inf
chr3	132685021	132767944	2	0	8.7	0	8.7	0.490586932447397	Inf	0.164020185066117	Inf
chr3	132767944	133794520	2	1	8.7	5	3.7	1	1.78563156003681	0.0863932078575143	112.208702451218
chr3	133794520	133870018	3	1	13.04	5	8.04	0.61048537395673	2.7867131780195	0.203045667762975	157.208629821264
chr3	133870018	134017852	4	1	17.39	5	12.39	0.350808956594549	3.88611189709473	0.342237278313382	206.917573717954
chr3	134017852	134150040	4	2	17.39	10	7.39	0.668833718748637	1.86752836592144	0.233752379308155	23.0430753395911
chr3	134150040	134331197	4	2	17.39	10	7.39	0.668833718748637	1.86752836592144	0.233752379308155	23.0430753395911
chr3	134331197	134349971	4	2	17.39	10	7.39	0.668833718748637	1.86752836592144	0.233752379308155	23.0430753395911
chr3	134349971	134461345	4	2	17.39	10	7.39	0.668833718748637	1.86752836592144	0.233752379308155	23.0430753395911
chr3	134461345	134601063	4	2	17.39	10	7.39	0.668833718748637	1.86752836592144	0.233752379308155	23.0430753395911
chr3	134601063	134603765	4	2	17.39	10	7.39	0.668833718748637	1.86752836592144	0.233752379308155	23.0430753395911
chr3	134603765	134631090	3	2	13.04	10	3.04	1	1.34071300326427	0.136905270433279	17.7641357108826
chr3	134631090	134686974	2	2	8.7	10	-1.3	1	0.860233320020961	0.0569540053158063	12.9883822183545
chr3	134686974	136763295	2	1	8.7	5	3.7	1	1.78563156003681	0.0863932078575143	112.208702451218
chr3	136763295	136936175	2	2	8.7	10	-1.3	1	0.860233320020961	0.0569540053158063	12.9883822183545
chr3	136936175	139083910	2	1	8.7	5	3.7	1	1.78563156003681	0.0863932078575143	112.208702451218
chr3	139083910	139240049	3	1	13.04	5	8.04	0.61048537395673	2.7867131780195	0.203045667762975	157.208629821264
chr3	139240049	140047478	2	1	8.7	5	3.7	1	1.78563156003681	0.0863932078575143	112.208702451218
chr3	140047478	141168741	2	1	8.7	5	3.7	1	1.78563156003681	0.0863932078575143	112.208702451218
chr3	141168741	141333005	2	1	8.7	5	3.7	1	1.78563156003681	0.0863932078575143	112.208702451218
chr3	141333005	142731495	2	1	8.7	5	3.7	1	1.78563156003681	0.0863932078575143	112.208702451218
chr3	142731495	142752137	2	1	8.7	5	3.7	1	1.78563156003681	0.0863932078575143	112.208702451218
chr3	142752137	142863579	2	2	8.7	10	-1.3	1	0.860233320020961	0.0569540053158063	12.9883822183545
chr3	142863579	142930145	2	1	8.7	5	3.7	1	1.78563156003681	0.0863932078575143	112.208702451218
chr3	142930145	143736024	2	1	8.7	5	3.7	1	1.78563156003681	0.0863932078575143	112.208702451218
chr3	143736024	144144553	2	1	8.7	5	3.7	1	1.78563156003681	0.0863932078575143	112.208702451218
chr3	144144553	144185872	3	1	13.04	5	8.04	0.61048537395673	2.7867131780195	0.203045667762975	157.208629821264
chr3	144185872	144265514	4	1	17.39	5	12.39	0.350808956594549	3.88611189709473	0.342237278313382	206.917573717954
chr3	144265514	144268070	3	1	13.04	5	8.04	0.61048537395673	2.7867131780195	0.203045667762975	157.208629821264
chr3	144268070	146359032	2	1	8.7	5	3.7	1	1.78563156003681	0.0863932078575143	112.208702451218
chr3	146359032	148323082	3	1	13.04	5	8.04	0.61048537395673	2.7867131780195	0.203045667762975	157.208629821264
chr3	148323082	148553282	3	1	13.04	5	8.04	0.61048537395673	2.7867131780195	0.203045667762975	157.208629821264
chr3	148553282	148636252	3	1	13.04	5	8.04	0.61048537395673	2.7867131780195	0.203045667762975	157.208629821264
chr3	148636252	149451240	2	1	8.7	5	3.7	1	1.78563156003681	0.0863932078575143	112.208702451218
chr3	149451240	150220524	3	1	13.04	5	8.04	0.61048537395673	2.7867131780195	0.203045667762975	157.208629821264
chr3	150220524	150349395	3	1	13.04	5	8.04	0.61048537395673	2.7867131780195	0.203045667762975	157.208629821264
chr3	150349395	151207750	3	1	13.04	5	8.04	0.61048537395673	2.7867131780195	0.203045667762975	157.208629821264
chr3	151207750	157170856	2	1	8.7	5	3.7	1	1.78563156003681	0.0863932078575143	112.208702451218
chr3	157170856	157276391	3	1	13.04	5	8.04	0.61048537395673	2.7867131780195	0.203045667762975	157.208629821264
chr3	157276391	157386223	2	1	8.7	5	3.7	1	1.78563156003681	0.0863932078575143	112.208702451218
chr3	157386223	157391935	3	1	13.04	5	8.04	0.61048537395673	2.7867131780195	0.203045667762975	157.208629821264
chr3	157391935	157540978	4	1	17.39	5	12.39	0.350808956594549	3.88611189709473	0.342237278313382	206.917573717954
chr3	157540978	157549766	3	1	13.04	5	8.04	0.61048537395673	2.7867131780195	0.203045667762975	157.208629821264
chr3	157549766	158542053	2	1	8.7	5	3.7	1	1.78563156003681	0.0863932078575143	112.208702451218
chr3	158542053	158665385	3	1	13.04	5	8.04	0.61048537395673	2.7867131780195	0.203045667762975	157.208629821264
chr3	158665385	160393659	2	1	8.7	5	3.7	1	1.78563156003681	0.0863932078575143	112.208702451218
chr3	160393659	160600456	3	1	13.04	5	8.04	0.61048537395673	2.7867131780195	0.203045667762975	157.208629821264
chr3	160600456	161535638	3	0	13.04	0	13.04	0.235880398671096	Inf	0.367558670101445	Inf
chr3	161535638	161619138	4	0	17.39	0	17.39	0.111012073575885	Inf	0.60433867657842	Inf
chr3	161619138	161827490	3	0	13.04	0	13.04	0.235880398671096	Inf	0.367558670101445	Inf
chr3	161827490	161953574	4	0	17.39	0	17.39	0.111012073575885	Inf	0.60433867657842	Inf
chr3	161953574	162447751	3	0	13.04	0	13.04	0.235880398671096	Inf	0.367558670101445	Inf
chr3	162447751	162491038	4	0	17.39	0	17.39	0.111012073575885	Inf	0.60433867657842	Inf
chr3	162491038	162503213	5	1	21.74	5	16.74	0.191796575517506	5.10134968472656	0.499861141258843	262.114232602451
chr3	162503213	162508230	6	2	26.09	10	16.09	0.250251473166958	3.09588469819547	0.467947548626742	35.4758565428157
chr3	162508230	162510463	7	3	30.43	15	15.43	0.293810281331552	2.42823686613657	0.453611323703387	17.104698085017
chr3	162510463	162512916	9	5	39.13	25	14.13	0.352818222683555	1.89930618542063	0.43828080963143	9.12766889164287
chr3	162512916	162513120	10	5	43.48	25	18.48	0.33634204558459	2.26282352576462	0.531655821533624	10.8060068231959
chr3	162513120	162543103	11	5	47.83	25	22.83	0.205700715975257	2.68469211482784	0.638064676934551	12.791450698681
chr3	162543103	162619879	13	5	56.52	25	31.52	0.0624650343478284	3.77148964507489	0.902494488802476	18.1308447971804
chr3	162619879	162625988	13	4	56.52	20	36.52	0.0274725122835805	4.98997624877442	1.12724204380633	27.2384632523525
chr3	162625988	162626284	12	2	52.17	10	42.17	0.00400981919837243	9.28842371729907	1.61581811588205	100.96490894552
chr3	162626284	162626588	12	0	52.17	0	52.17	9.63608450846115e-05	Inf	3.90012085847433	Inf
chr3	162626588	162627609	7	0	30.43	0	30.43	0.0100135258955452	Inf	1.49491055134564	Inf
chr3	162627609	162628629	6	0	26.09	0	26.09	0.0229161082819619	Inf	1.16544713647778	Inf
chr3	162628629	162628661	5	0	21.74	0	21.74	0.0510628528212192	Inf	0.869848753482635	Inf
chr3	162628661	162730203	4	0	17.39	0	17.39	0.111012073575885	Inf	0.60433867657842	Inf
chr3	162730203	164407712	3	0	13.04	0	13.04	0.235880398671096	Inf	0.367558670101445	Inf
chr3	164407712	164956795	2	0	8.7	0	8.7	0.490586932447397	Inf	0.164020185066117	Inf
chr3	164956795	166710340	3	0	13.04	0	13.04	0.235880398671096	Inf	0.367558670101445	Inf
chr3	166710340	167117604	3	1	13.04	5	8.04	0.61048537395673	2.7867131780195	0.203045667762975	157.208629821264
chr3	167117604	167387193	3	1	13.04	5	8.04	0.61048537395673	2.7867131780195	0.203045667762975	157.208629821264
chr3	167387193	167454484	3	1	13.04	5	8.04	0.61048537395673	2.7867131780195	0.203045667762975	157.208629821264
chr3	167454484	167666470	4	1	17.39	5	12.39	0.350808956594549	3.88611189709473	0.342237278313382	206.917573717954
chr3	167666470	167742994	4	1	17.39	5	12.39	0.350808956594549	3.88611189709473	0.342237278313382	206.917573717954
chr3	167742994	167898053	4	1	17.39	5	12.39	0.350808956594549	3.88611189709473	0.342237278313382	206.917573717954
chr3	167898053	168066804	4	1	17.39	5	12.39	0.350808956594549	3.88611189709473	0.342237278313382	206.917573717954
chr3	168066804	168169171	5	1	21.74	5	16.74	0.191796575517506	5.10134968472656	0.499861141258843	262.114232602451
chr3	168169171	170906288	4	1	17.39	5	12.39	0.350808956594549	3.88611189709473	0.342237278313382	206.917573717954
chr3	170906288	171269893	4	1	17.39	5	12.39	0.350808956594549	3.88611189709473	0.342237278313382	206.917573717954
chr3	171269893	171390082	4	1	17.39	5	12.39	0.350808956594549	3.88611189709473	0.342237278313382	206.917573717954
chr3	171390082	171514906	4	1	17.39	5	12.39	0.350808956594549	3.88611189709473	0.342237278313382	206.917573717954
chr3	171514906	173681916	4	1	17.39	5	12.39	0.350808956594549	3.88611189709473	0.342237278313382	206.917573717954
chr3	173681916	173846215	4	0	17.39	0	17.39	0.111012073575885	Inf	0.60433867657842	Inf
chr3	173846215	173901866	4	1	17.39	5	12.39	0.350808956594549	3.88611189709473	0.342237278313382	206.917573717954
chr3	173901866	173974339	5	1	21.74	5	16.74	0.191796575517506	5.10134968472656	0.499861141258843	262.114232602451
chr3	173974339	173984154	5	1	21.74	5	16.74	0.191796575517506	5.10134968472656	0.499861141258843	262.114232602451
chr3	173984154	174033335	4	1	17.39	5	12.39	0.350808956594549	3.88611189709473	0.342237278313382	206.917573717954
chr3	174033335	174058716	4	1	17.39	5	12.39	0.350808956594549	3.88611189709473	0.342237278313382	206.917573717954
chr3	174058716	174095881	4	1	17.39	5	12.39	0.350808956594549	3.88611189709473	0.342237278313382	206.917573717954
chr3	174095881	174156124	5	1	21.74	5	16.74	0.191796575517506	5.10134968472656	0.499861141258843	262.114232602451
chr3	174156124	174215589	5	1	21.74	5	16.74	0.191796575517506	5.10134968472656	0.499861141258843	262.114232602451
chr3	174215589	174218017	5	1	21.74	5	16.74	0.191796575517506	5.10134968472656	0.499861141258843	262.114232602451
chr3	174218017	174341519	5	1	21.74	5	16.74	0.191796575517506	5.10134968472656	0.499861141258843	262.114232602451
chr3	174341519	174419508	5	0	21.74	0	21.74	0.0510628528212192	Inf	0.869848753482635	Inf
chr3	174419508	175268086	4	0	17.39	0	17.39	0.111012073575885	Inf	0.60433867657842	Inf
chr3	175268086	175364862	5	0	21.74	0	21.74	0.0510628528212192	Inf	0.869848753482635	Inf
chr3	175364862	175548789	4	0	17.39	0	17.39	0.111012073575885	Inf	0.60433867657842	Inf
chr3	175548789	175559502	4	1	17.39	5	12.39	0.350808956594549	3.88611189709473	0.342237278313382	206.917573717954
chr3	175559502	175580983	4	1	17.39	5	12.39	0.350808956594549	3.88611189709473	0.342237278313382	206.917573717954
chr3	175580983	175670017	5	1	21.74	5	16.74	0.191796575517506	5.10134968472656	0.499861141258843	262.114232602451
chr3	175670017	176036278	4	1	17.39	5	12.39	0.350808956594549	3.88611189709473	0.342237278313382	206.917573717954
chr3	176036278	176048379	3	1	13.04	5	8.04	0.61048537395673	2.7867131780195	0.203045667762975	157.208629821264
chr3	176048379	176157156	3	2	13.04	10	3.04	1	1.34071300326427	0.136905270433279	17.7641357108826
chr3	176157156	176202950	3	1	13.04	5	8.04	0.61048537395673	2.7867131780195	0.203045667762975	157.208629821264
chr3	176202950	176331326	4	1	17.39	5	12.39	0.350808956594549	3.88611189709473	0.342237278313382	206.917573717954
chr3	176331326	177298047	3	1	13.04	5	8.04	0.61048537395673	2.7867131780195	0.203045667762975	157.208629821264
chr3	177298047	177314573	3	2	13.04	10	3.04	1	1.34071300326427	0.136905270433279	17.7641357108826
chr3	177314573	177428437	4	2	17.39	10	7.39	0.668833718748637	1.86752836592144	0.233752379308155	23.0430753395911
chr3	177428437	177438221	4	1	17.39	5	12.39	0.350808956594549	3.88611189709473	0.342237278313382	206.917573717954
chr3	177438221	177809059	3	1	13.04	5	8.04	0.61048537395673	2.7867131780195	0.203045667762975	157.208629821264
chr3	177809059	178792167	3	1	13.04	5	8.04	0.61048537395673	2.7867131780195	0.203045667762975	157.208629821264
chr3	178792167	182227186	3	1	13.04	5	8.04	0.61048537395673	2.7867131780195	0.203045667762975	157.208629821264
chr3	182227186	182808148	3	1	13.04	5	8.04	0.61048537395673	2.7867131780195	0.203045667762975	157.208629821264
chr3	182808148	187374473	3	1	13.04	5	8.04	0.61048537395673	2.7867131780195	0.203045667762975	157.208629821264
chr3	187374473	187505136	4	1	17.39	5	12.39	0.350808956594549	3.88611189709473	0.342237278313382	206.917573717954
chr3	187505136	187913196	4	1	17.39	5	12.39	0.350808956594549	3.88611189709473	0.342237278313382	206.917573717954
chr3	187913196	188058941	4	2	17.39	10	7.39	0.668833718748637	1.86752836592144	0.233752379308155	23.0430753395911
chr3	188058941	189174171	4	1	17.39	5	12.39	0.350808956594549	3.88611189709473	0.342237278313382	206.917573717954
chr3	189174171	189256114	5	1	21.74	5	16.74	0.191796575517506	5.10134968472656	0.499861141258843	262.114232602451
chr3	189256114	189427334	5	1	21.74	5	16.74	0.191796575517506	5.10134968472656	0.499861141258843	262.114232602451
chr3	189427334	189822806	4	1	17.39	5	12.39	0.350808956594549	3.88611189709473	0.342237278313382	206.917573717954
chr3	189822806	190086837	5	1	21.74	5	16.74	0.191796575517506	5.10134968472656	0.499861141258843	262.114232602451
chr3	190086837	190354742	5	1	21.74	5	16.74	0.191796575517506	5.10134968472656	0.499861141258843	262.114232602451
chr3	190354742	190520446	4	1	17.39	5	12.39	0.350808956594549	3.88611189709473	0.342237278313382	206.917573717954
chr3	190520446	190838727	4	1	17.39	5	12.39	0.350808956594549	3.88611189709473	0.342237278313382	206.917573717954
chr3	190838727	190958263	3	1	13.04	5	8.04	0.61048537395673	2.7867131780195	0.203045667762975	157.208629821264
chr3	190958263	191152996	4	1	17.39	5	12.39	0.350808956594549	3.88611189709473	0.342237278313382	206.917573717954
chr3	191152996	192047852	4	1	17.39	5	12.39	0.350808956594549	3.88611189709473	0.342237278313382	206.917573717954
chr3	192047852	192869784	4	1	17.39	5	12.39	0.350808956594549	3.88611189709473	0.342237278313382	206.917573717954
chr3	192869784	192929887	4	2	17.39	10	7.39	0.668833718748637	1.86752836592144	0.233752379308155	23.0430753395911
chr3	192929887	193424571	4	1	17.39	5	12.39	0.350808956594549	3.88611189709473	0.342237278313382	206.917573717954
chr3	193424571	198022430	4	1	17.39	5	12.39	0.350808956594549	3.88611189709473	0.342237278313382	206.917573717954
chr6	0	1289870	5	3	21.74	15	6.74	0.704138232215373	1.55774465672013	0.256045797027168	11.5988502241725
chr6	1289870	2747363	5	3	21.74	15	6.74	0.704138232215373	1.55774465672013	0.256045797027168	11.5988502241725
chr6	2747363	4165404	5	3	21.74	15	6.74	0.704138232215373	1.55774465672013	0.256045797027168	11.5988502241725
chr6	4165404	4238111	5	3	21.74	15	6.74	0.704138232215373	1.55774465672013	0.256045797027168	11.5988502241725
chr6	4238111	4385191	5	3	21.74	15	6.74	0.704138232215373	1.55774465672013	0.256045797027168	11.5988502241725
chr6	4385191	4478871	5	3	21.74	15	6.74	0.704138232215373	1.55774465672013	0.256045797027168	11.5988502241725
chr6	4478871	4956050	5	3	21.74	15	6.74	0.704138232215373	1.55774465672013	0.256045797027168	11.5988502241725
chr6	4956050	5052853	6	3	26.09	15	11.09	0.467448817987672	1.9685659708195	0.34928450945066	14.1867180820307
chr6	5052853	5058878	5	3	21.74	15	6.74	0.704138232215373	1.55774465672013	0.256045797027168	11.5988502241725
chr6	5058878	5135335	5	4	21.74	20	1.74	1	1.10839748860287	0.198754402048815	6.62367484517234
chr6	5135335	5145658	4	4	17.39	20	-2.61	1	0.845492157965303	0.133878396317281	5.33074463285635
chr6	5145658	5652289	4	3	17.39	15	2.39	1	1.18811878164502	0.173009392604565	9.3036182080392
chr6	5652289	6734474	5	3	21.74	15	6.74	0.704138232215373	1.55774465672013	0.256045797027168	11.5988502241725
chr6	6734474	6848523	5	4	21.74	20	1.74	1	1.10839748860287	0.198754402048815	6.62367484517234
chr6	6848523	7256697	5	3	21.74	15	6.74	0.704138232215373	1.55774465672013	0.256045797027168	11.5988502241725
chr6	7256697	7502006	5	3	21.74	15	6.74	0.704138232215373	1.55774465672013	0.256045797027168	11.5988502241725
chr6	7502006	7588870	6	3	26.09	15	11.09	0.467448817987672	1.9685659708195	0.34928450945066	14.1867180820307
chr6	7588870	8237217	6	3	26.09	15	11.09	0.467448817987672	1.9685659708195	0.34928450945066	14.1867180820307
chr6	8237217	8433567	6	2	26.09	10	16.09	0.250251473166958	3.09588469819547	0.467947548626742	35.4758565428157
chr6	8433567	8441048	6	2	26.09	10	16.09	0.250251473166958	3.09588469819547	0.467947548626742	35.4758565428157
chr6	8441048	8562784	6	3	26.09	15	11.09	0.467448817987672	1.9685659708195	0.34928450945066	14.1867180820307
chr6	8562784	8569669	6	3	26.09	15	11.09	0.467448817987672	1.9685659708195	0.34928450945066	14.1867180820307
chr6	8569669	10924617	6	2	26.09	10	16.09	0.250251473166958	3.09588469819547	0.467947548626742	35.4758565428157
chr6	10924617	12197758	6	3	26.09	15	11.09	0.467448817987672	1.9685659708195	0.34928450945066	14.1867180820307
chr6	12197758	12256781	6	2	26.09	10	16.09	0.250251473166958	3.09588469819547	0.467947548626742	35.4758565428157
chr6	12256781	12360030	6	3	26.09	15	11.09	0.467448817987672	1.9685659708195	0.34928450945066	14.1867180820307
chr6	12360030	12402704	6	3	26.09	15	11.09	0.467448817987672	1.9685659708195	0.34928450945066	14.1867180820307
chr6	12402704	12428759	7	3	30.43	15	15.43	0.293810281331552	2.42823686613657	0.453611323703387	17.104698085017
chr6	12428759	12516941	7	2	30.43	10	20.43	0.141652800756601	3.81926678362218	0.606332296915641	42.8801140062998
chr6	12516941	12951809	6	2	26.09	10	16.09	0.250251473166958	3.09588469819547	0.467947548626742	35.4758565428157
chr6	12951809	13033452	6	3	26.09	15	11.09	0.467448817987672	1.9685659708195	0.34928450945066	14.1867180820307
chr6	13033452	13394663	6	2	26.09	10	16.09	0.250251473166958	3.09588469819547	0.467947548626742	35.4758565428157
chr6	13394663	14808932	6	3	26.09	15	11.09	0.467448817987672	1.9685659708195	0.34928450945066	14.1867180820307
chr6	14808932	15303468	6	2	26.09	10	16.09	0.250251473166958	3.09588469819547	0.467947548626742	35.4758565428157
chr6	15303468	19974011	6	1	26.09	5	21.09	0.100331602600463	6.4522844409231	0.676085288181629	323.759342003101
chr6	19974011	24164561	5	1	21.74	5	16.74	0.191796575517506	5.10134968472656	0.499861141258843	262.114232602451
chr6	24164561	27325500	6	1	26.09	5	21.09	0.100331602600463	6.4522844409231	0.676085288181629	323.759342003101
chr6	27325500	27488613	6	1	26.09	5	21.09	0.100331602600463	6.4522844409231	0.676085288181629	323.759342003101
chr6	27488613	29417826	6	1	26.09	5	21.09	0.100331602600463	6.4522844409231	0.676085288181629	323.759342003101
chr6	29417826	29556855	6	1	26.09	5	21.09	0.100331602600463	6.4522844409231	0.676085288181629	323.759342003101
chr6	29556855	30307712	6	1	26.09	5	21.09	0.100331602600463	6.4522844409231	0.676085288181629	323.759342003101
chr6	30307712	30692752	6	1	26.09	5	21.09	0.100331602600463	6.4522844409231	0.676085288181629	323.759342003101
chr6	30692752	30915149	6	1	26.09	5	21.09	0.100331602600463	6.4522844409231	0.676085288181629	323.759342003101
chr6	30915149	32341435	6	1	26.09	5	21.09	0.100331602600463	6.4522844409231	0.676085288181629	323.759342003101
chr6	32341435	32362674	6	2	26.09	10	16.09	0.250251473166958	3.09588469819547	0.467947548626742	35.4758565428157
chr6	32362674	32379025	6	2	26.09	10	16.09	0.250251473166958	3.09588469819547	0.467947548626742	35.4758565428157
chr6	32379025	32431219	7	2	30.43	10	20.43	0.141652800756601	3.81926678362218	0.606332296915641	42.8801140062998
chr6	32431219	32431416	8	2	34.78	10	24.78	0.0764424519387651	4.63440007610641	0.761234133005329	51.3133952712392
chr6	32431416	32540544	9	3	39.13	15	24.13	0.0994578691685895	3.53532745657071	0.70192304856228	24.2401886949086
chr6	32540544	32576238	8	3	34.78	15	19.78	0.175323503740974	2.94642002509788	0.570472895389875	20.4183203733259
chr6	32576238	32581870	7	3	30.43	15	15.43	0.293810281331552	2.42823686613657	0.453611323703387	17.104698085017
chr6	32581870	32638621	7	3	30.43	15	15.43	0.293810281331552	2.42823686613657	0.453611323703387	17.104698085017
chr6	32638621	32680264	6	2	26.09	10	16.09	0.250251473166958	3.09588469819547	0.467947548626742	35.4758565428157
chr6	32680264	32745198	6	2	26.09	10	16.09	0.250251473166958	3.09588469819547	0.467947548626742	35.4758565428157
chr6	32745198	32779233	6	2	26.09	10	16.09	0.250251473166958	3.09588469819547	0.467947548626742	35.4758565428157
chr6	32779233	33019808	6	2	26.09	10	16.09	0.250251473166958	3.09588469819547	0.467947548626742	35.4758565428157
chr6	33019808	33024386	6	2	26.09	10	16.09	0.250251473166958	3.09588469819547	0.467947548626742	35.4758565428157
chr6	33024386	33209014	5	2	21.74	10	11.74	0.420459007810114	2.44930803446938	0.344176695262891	28.9176948427999
chr6	33209014	35681554	6	2	26.09	10	16.09	0.250251473166958	3.09588469819547	0.467947548626742	35.4758565428157
chr6	35681554	35689647	7	2	30.43	10	20.43	0.141652800756601	3.81926678362218	0.606332296915641	42.8801140062998
chr6	35689647	35756069	8	2	34.78	10	24.78	0.0764424519387651	4.63440007610641	0.761234133005329	51.3133952712392
chr6	35756069	35776665	8	2	34.78	10	24.78	0.0764424519387651	4.63440007610641	0.761234133005329	51.3133952712392
chr6	35776665	35778268	8	2	34.78	10	24.78	0.0764424519387651	4.63440007610641	0.761234133005329	51.3133952712392
chr6	35778268	35821914	8	2	34.78	10	24.78	0.0764424519387651	4.63440007610641	0.761234133005329	51.3133952712392
chr6	35821914	35835643	7	2	30.43	10	20.43	0.141652800756601	3.81926678362218	0.606332296915641	42.8801140062998
chr6	35835643	35901635	6	2	26.09	10	16.09	0.250251473166958	3.09588469819547	0.467947548626742	35.4758565428157
chr6	35901635	36797285	6	2	26.09	10	16.09	0.250251473166958	3.09588469819547	0.467947548626742	35.4758565428157
chr6	36797285	36933707	6	2	26.09	10	16.09	0.250251473166958	3.09588469819547	0.467947548626742	35.4758565428157
chr6	36933707	37634022	6	2	26.09	10	16.09	0.250251473166958	3.09588469819547	0.467947548626742	35.4758565428157
chr6	37634022	37719562	6	2	26.09	10	16.09	0.250251473166958	3.09588469819547	0.467947548626742	35.4758565428157
chr6	37719562	38668060	6	2	26.09	10	16.09	0.250251473166958	3.09588469819547	0.467947548626742	35.4758565428157
chr6	38668060	38727867	6	2	26.09	10	16.09	0.250251473166958	3.09588469819547	0.467947548626742	35.4758565428157
chr6	38727867	39198916	6	2	26.09	10	16.09	0.250251473166958	3.09588469819547	0.467947548626742	35.4758565428157
chr6	39198916	39257379	6	3	26.09	15	11.09	0.467448817987672	1.9685659708195	0.34928450945066	14.1867180820307
chr6	39257379	39300958	6	3	26.09	15	11.09	0.467448817987672	1.9685659708195	0.34928450945066	14.1867180820307
chr6	39300958	39995099	6	2	26.09	10	16.09	0.250251473166958	3.09588469819547	0.467947548626742	35.4758565428157
chr6	39995099	40449275	6	3	26.09	15	11.09	0.467448817987672	1.9685659708195	0.34928450945066	14.1867180820307
chr6	40449275	40463299	6	4	26.09	20	6.09	0.727906622971853	1.40054755801372	0.271745263966033	8.0778157395204
chr6	40463299	40476820	6	4	26.09	20	6.09	0.727906622971853	1.40054755801372	0.271745263966033	8.0778157395204
chr6	40476820	40504167	6	4	26.09	20	6.09	0.727906622971853	1.40054755801372	0.271745263966033	8.0778157395204
chr6	40504167	40521785	6	4	26.09	20	6.09	0.727906622971853	1.40054755801372	0.271745263966033	8.0778157395204
chr6	40521785	40574270	6	5	26.09	25	1.09	1	1.05744522380795	0.216861803076709	5.36718046511847
chr6	40574270	40605168	6	5	26.09	25	1.09	1	1.05744522380795	0.216861803076709	5.36718046511847
chr6	40605168	40616731	6	5	26.09	25	1.09	1	1.05744522380795	0.216861803076709	5.36718046511847
chr6	40616731	40673318	6	4	26.09	20	6.09	0.727906622971853	1.40054755801372	0.271745263966033	8.0778157395204
chr6	40673318	40939634	6	4	26.09	20	6.09	0.727906622971853	1.40054755801372	0.271745263966033	8.0778157395204
chr6	40939634	41057041	6	5	26.09	25	1.09	1	1.05744522380795	0.216861803076709	5.36718046511847
chr6	41057041	41880280	6	5	26.09	25	1.09	1	1.05744522380795	0.216861803076709	5.36718046511847
chr6	41880280	42036086	6	5	26.09	25	1.09	1	1.05744522380795	0.216861803076709	5.36718046511847
chr6	42036086	43248929	6	5	26.09	25	1.09	1	1.05744522380795	0.216861803076709	5.36718046511847
chr6	43248929	43631080	6	5	26.09	25	1.09	1	1.05744522380795	0.216861803076709	5.36718046511847
chr6	43631080	43925566	6	5	26.09	25	1.09	1	1.05744522380795	0.216861803076709	5.36718046511847
chr6	43925566	44289444	6	5	26.09	25	1.09	1	1.05744522380795	0.216861803076709	5.36718046511847
chr6	44289444	44501627	6	5	26.09	25	1.09	1	1.05744522380795	0.216861803076709	5.36718046511847
chr6	44501627	44524022	6	5	26.09	25	1.09	1	1.05744522380795	0.216861803076709	5.36718046511847
chr6	44524022	44575851	6	5	26.09	25	1.09	1	1.05744522380795	0.216861803076709	5.36718046511847
chr6	44575851	44597669	6	5	26.09	25	1.09	1	1.05744522380795	0.216861803076709	5.36718046511847
chr6	44597669	44602311	6	5	26.09	25	1.09	1	1.05744522380795	0.216861803076709	5.36718046511847
chr6	44602311	45409373	6	5	26.09	25	1.09	1	1.05744522380795	0.216861803076709	5.36718046511847
chr6	45409373	45529866	6	5	26.09	25	1.09	1	1.05744522380795	0.216861803076709	5.36718046511847
chr6	45529866	45580626	6	5	26.09	25	1.09	1	1.05744522380795	0.216861803076709	5.36718046511847
chr6	45580626	45587022	6	4	26.09	20	6.09	0.727906622971853	1.40054755801372	0.271745263966033	8.0778157395204
chr6	45587022	45624432	6	3	26.09	15	11.09	0.467448817987672	1.9685659708195	0.34928450945066	14.1867180820307
chr6	45624432	45720837	6	3	26.09	15	11.09	0.467448817987672	1.9685659708195	0.34928450945066	14.1867180820307
chr6	45720837	45779839	6	3	26.09	15	11.09	0.467448817987672	1.9685659708195	0.34928450945066	14.1867180820307
chr6	45779839	45783506	6	3	26.09	15	11.09	0.467448817987672	1.9685659708195	0.34928450945066	14.1867180820307
chr6	45783506	45895747	6	3	26.09	15	11.09	0.467448817987672	1.9685659708195	0.34928450945066	14.1867180820307
chr6	45895747	46094920	6	4	26.09	20	6.09	0.727906622971853	1.40054755801372	0.271745263966033	8.0778157395204
chr6	46094920	46293657	7	4	30.43	20	10.43	0.501162142115063	1.72750700542834	0.353469679028472	9.71939638654721
chr6	46293657	46293993	7	4	30.43	20	10.43	0.501162142115063	1.72750700542834	0.353469679028472	9.71939638654721
chr6	46293993	46456717	7	4	30.43	20	10.43	0.501162142115063	1.72750700542834	0.353469679028472	9.71939638654721
chr6	46456717	46488910	7	4	30.43	20	10.43	0.501162142115063	1.72750700542834	0.353469679028472	9.71939638654721
chr6	46488910	47505716	7	4	30.43	20	10.43	0.501162142115063	1.72750700542834	0.353469679028472	9.71939638654721
chr6	47505716	47703544	6	4	26.09	20	6.09	0.727906622971853	1.40054755801372	0.271745263966033	8.0778157395204
chr6	47703544	47732361	6	3	26.09	15	11.09	0.467448817987672	1.9685659708195	0.34928450945066	14.1867180820307
chr6	47732361	48081013	6	3	26.09	15	11.09	0.467448817987672	1.9685659708195	0.34928450945066	14.1867180820307
chr6	48081013	48258055	6	3	26.09	15	11.09	0.467448817987672	1.9685659708195	0.34928450945066	14.1867180820307
chr6	48258055	48348307	6	3	26.09	15	11.09	0.467448817987672	1.9685659708195	0.34928450945066	14.1867180820307
chr6	48348307	48393972	6	3	26.09	15	11.09	0.467448817987672	1.9685659708195	0.34928450945066	14.1867180820307
chr6	48393972	48481244	6	3	26.09	15	11.09	0.467448817987672	1.9685659708195	0.34928450945066	14.1867180820307
chr6	48481244	48492379	6	3	26.09	15	11.09	0.467448817987672	1.9685659708195	0.34928450945066	14.1867180820307
chr6	48492379	51617899	6	3	26.09	15	11.09	0.467448817987672	1.9685659708195	0.34928450945066	14.1867180820307
chr6	51617899	51676210	6	3	26.09	15	11.09	0.467448817987672	1.9685659708195	0.34928450945066	14.1867180820307
chr6	51676210	53557017	6	3	26.09	15	11.09	0.467448817987672	1.9685659708195	0.34928450945066	14.1867180820307
chr6	53557017	53931400	6	4	26.09	20	6.09	0.727906622971853	1.40054755801372	0.271745263966033	8.0778157395204
chr6	53931400	53931611	6	4	26.09	20	6.09	0.727906622971853	1.40054755801372	0.271745263966033	8.0778157395204
chr6	53931611	54078918	6	4	26.09	20	6.09	0.727906622971853	1.40054755801372	0.271745263966033	8.0778157395204
chr6	54078918	54160677	6	4	26.09	20	6.09	0.727906622971853	1.40054755801372	0.271745263966033	8.0778157395204
chr6	54160677	54287938	6	4	26.09	20	6.09	0.727906622971853	1.40054755801372	0.271745263966033	8.0778157395204
chr6	54287938	54354175	6	4	26.09	20	6.09	0.727906622971853	1.40054755801372	0.271745263966033	8.0778157395204
chr6	54354175	54694592	5	4	21.74	20	1.74	1	1.10839748860287	0.198754402048815	6.62367484517234
chr6	54694592	55132955	5	3	21.74	15	6.74	0.704138232215373	1.55774465672013	0.256045797027168	11.5988502241725
chr6	55132955	55218426	5	3	21.74	15	6.74	0.704138232215373	1.55774465672013	0.256045797027168	11.5988502241725
chr6	55218426	55319580	5	3	21.74	15	6.74	0.704138232215373	1.55774465672013	0.256045797027168	11.5988502241725
chr6	55319580	55334074	5	3	21.74	15	6.74	0.704138232215373	1.55774465672013	0.256045797027168	11.5988502241725
chr6	55334074	55429036	5	3	21.74	15	6.74	0.704138232215373	1.55774465672013	0.256045797027168	11.5988502241725
chr6	55429036	55483544	5	3	21.74	15	6.74	0.704138232215373	1.55774465672013	0.256045797027168	11.5988502241725
chr6	55483544	56138253	5	3	21.74	15	6.74	0.704138232215373	1.55774465672013	0.256045797027168	11.5988502241725
chr6	56138253	56271926	5	3	21.74	15	6.74	0.704138232215373	1.55774465672013	0.256045797027168	11.5988502241725
chr6	56271926	56558369	5	3	21.74	15	6.74	0.704138232215373	1.55774465672013	0.256045797027168	11.5988502241725
chr6	56558369	56729501	5	3	21.74	15	6.74	0.704138232215373	1.55774465672013	0.256045797027168	11.5988502241725
chr6	56729501	57666407	5	3	21.74	15	6.74	0.704138232215373	1.55774465672013	0.256045797027168	11.5988502241725
chr6	57666407	58070247	5	3	21.74	15	6.74	0.704138232215373	1.55774465672013	0.256045797027168	11.5988502241725
chr6	58070247	58309349	5	4	21.74	20	1.74	1	1.10839748860287	0.198754402048815	6.62367484517234
chr6	58309349	58777385	5	3	21.74	15	6.74	0.704138232215373	1.55774465672013	0.256045797027168	11.5988502241725
chr6	58777385	61000000	0	0	0	0	0	1	0	0	Inf
chr6	61000000	62041408	5	3	21.74	15	6.74	0.704138232215373	1.55774465672013	0.256045797027168	11.5988502241725
chr6	62041408	62241844	5	4	21.74	20	1.74	1	1.10839748860287	0.198754402048815	6.62367484517234
chr6	62241844	62563742	5	3	21.74	15	6.74	0.704138232215373	1.55774465672013	0.256045797027168	11.5988502241725
chr6	62563742	62649896	5	3	21.74	15	6.74	0.704138232215373	1.55774465672013	0.256045797027168	11.5988502241725
chr6	62649896	62738943	5	4	21.74	20	1.74	1	1.10839748860287	0.198754402048815	6.62367484517234
chr6	62738943	62891732	5	3	21.74	15	6.74	0.704138232215373	1.55774465672013	0.256045797027168	11.5988502241725
chr6	62891732	63565555	5	4	21.74	20	1.74	1	1.10839748860287	0.198754402048815	6.62367484517234
chr6	63565555	63728754	5	4	21.74	20	1.74	1	1.10839748860287	0.198754402048815	6.62367484517234
chr6	63728754	63760168	5	4	21.74	20	1.74	1	1.10839748860287	0.198754402048815	6.62367484517234
chr6	63760168	63766002	5	4	21.74	20	1.74	1	1.10839748860287	0.198754402048815	6.62367484517234
chr6	63766002	64613357	5	4	21.74	20	1.74	1	1.10839748860287	0.198754402048815	6.62367484517234
chr6	64613357	64677360	5	4	21.74	20	1.74	1	1.10839748860287	0.198754402048815	6.62367484517234
chr6	64677360	64679903	5	4	21.74	20	1.74	1	1.10839748860287	0.198754402048815	6.62367484517234
chr6	64679903	64691179	5	4	21.74	20	1.74	1	1.10839748860287	0.198754402048815	6.62367484517234
chr6	64691179	64797618	5	4	21.74	20	1.74	1	1.10839748860287	0.198754402048815	6.62367484517234
chr6	64797618	64889894	5	4	21.74	20	1.74	1	1.10839748860287	0.198754402048815	6.62367484517234
chr6	64889894	64914621	5	3	21.74	15	6.74	0.704138232215373	1.55774465672013	0.256045797027168	11.5988502241725
chr6	64914621	64915726	5	3	21.74	15	6.74	0.704138232215373	1.55774465672013	0.256045797027168	11.5988502241725
chr6	64915726	65074177	6	3	26.09	15	11.09	0.467448817987672	1.9685659708195	0.34928450945066	14.1867180820307
chr6	65074177	65095802	6	4	26.09	20	6.09	0.727906622971853	1.40054755801372	0.271745263966033	8.0778157395204
chr6	65095802	65099120	5	4	21.74	20	1.74	1	1.10839748860287	0.198754402048815	6.62367484517234
chr6	65099120	65335646	5	4	21.74	20	1.74	1	1.10839748860287	0.198754402048815	6.62367484517234
chr6	65335646	66765932	5	3	21.74	15	6.74	0.704138232215373	1.55774465672013	0.256045797027168	11.5988502241725
chr6	66765932	67554032	5	3	21.74	15	6.74	0.704138232215373	1.55774465672013	0.256045797027168	11.5988502241725
chr6	67554032	69212521	5	3	21.74	15	6.74	0.704138232215373	1.55774465672013	0.256045797027168	11.5988502241725
chr6	69212521	69519830	5	3	21.74	15	6.74	0.704138232215373	1.55774465672013	0.256045797027168	11.5988502241725
chr6	69519830	69571269	5	3	21.74	15	6.74	0.704138232215373	1.55774465672013	0.256045797027168	11.5988502241725
chr6	69571269	70534418	5	3	21.74	15	6.74	0.704138232215373	1.55774465672013	0.256045797027168	11.5988502241725
chr6	70534418	70605293	5	3	21.74	15	6.74	0.704138232215373	1.55774465672013	0.256045797027168	11.5988502241725
chr6	70605293	70795281	5	3	21.74	15	6.74	0.704138232215373	1.55774465672013	0.256045797027168	11.5988502241725
chr6	70795281	70897832	5	3	21.74	15	6.74	0.704138232215373	1.55774465672013	0.256045797027168	11.5988502241725
chr6	70897832	71349390	5	3	21.74	15	6.74	0.704138232215373	1.55774465672013	0.256045797027168	11.5988502241725
chr6	71349390	71382276	5	3	21.74	15	6.74	0.704138232215373	1.55774465672013	0.256045797027168	11.5988502241725
chr6	71382276	71802103	5	2	21.74	10	11.74	0.420459007810114	2.44930803446938	0.344176695262891	28.9176948427999
chr6	71802103	71890296	5	2	21.74	10	11.74	0.420459007810114	2.44930803446938	0.344176695262891	28.9176948427999
chr6	71890296	74410088	5	2	21.74	10	11.74	0.420459007810114	2.44930803446938	0.344176695262891	28.9176948427999
chr6	74410088	74414381	5	2	21.74	10	11.74	0.420459007810114	2.44930803446938	0.344176695262891	28.9176948427999
chr6	74414381	74529073	5	2	21.74	10	11.74	0.420459007810114	2.44930803446938	0.344176695262891	28.9176948427999
chr6	74529073	74780169	5	2	21.74	10	11.74	0.420459007810114	2.44930803446938	0.344176695262891	28.9176948427999
chr6	74780169	74780675	5	2	21.74	10	11.74	0.420459007810114	2.44930803446938	0.344176695262891	28.9176948427999
chr6	74780675	74877308	5	2	21.74	10	11.74	0.420459007810114	2.44930803446938	0.344176695262891	28.9176948427999
chr6	74877308	74921123	5	2	21.74	10	11.74	0.420459007810114	2.44930803446938	0.344176695262891	28.9176948427999
chr6	74921123	74924456	5	2	21.74	10	11.74	0.420459007810114	2.44930803446938	0.344176695262891	28.9176948427999
chr6	74924456	75320538	5	2	21.74	10	11.74	0.420459007810114	2.44930803446938	0.344176695262891	28.9176948427999
chr6	75320538	75451780	5	2	21.74	10	11.74	0.420459007810114	2.44930803446938	0.344176695262891	28.9176948427999
chr6	75451780	75452911	5	2	21.74	10	11.74	0.420459007810114	2.44930803446938	0.344176695262891	28.9176948427999
chr6	75452911	75994194	5	2	21.74	10	11.74	0.420459007810114	2.44930803446938	0.344176695262891	28.9176948427999
chr6	75994194	76107766	5	2	21.74	10	11.74	0.420459007810114	2.44930803446938	0.344176695262891	28.9176948427999
chr6	76107766	76196578	5	2	21.74	10	11.74	0.420459007810114	2.44930803446938	0.344176695262891	28.9176948427999
chr6	76196578	76627488	5	2	21.74	10	11.74	0.420459007810114	2.44930803446938	0.344176695262891	28.9176948427999
chr6	76627488	76683733	5	2	21.74	10	11.74	0.420459007810114	2.44930803446938	0.344176695262891	28.9176948427999
chr6	76683733	76845892	5	2	21.74	10	11.74	0.420459007810114	2.44930803446938	0.344176695262891	28.9176948427999
chr6	76845892	76923800	5	2	21.74	10	11.74	0.420459007810114	2.44930803446938	0.344176695262891	28.9176948427999
chr6	76923800	76927401	5	2	21.74	10	11.74	0.420459007810114	2.44930803446938	0.344176695262891	28.9176948427999
chr6	76927401	77015918	5	2	21.74	10	11.74	0.420459007810114	2.44930803446938	0.344176695262891	28.9176948427999
chr6	77015918	77017018	5	2	21.74	10	11.74	0.420459007810114	2.44930803446938	0.344176695262891	28.9176948427999
chr6	77017018	77034889	5	2	21.74	10	11.74	0.420459007810114	2.44930803446938	0.344176695262891	28.9176948427999
chr6	77034889	77051123	6	2	26.09	10	16.09	0.250251473166958	3.09588469819547	0.467947548626742	35.4758565428157
chr6	77051123	77092648	6	2	26.09	10	16.09	0.250251473166958	3.09588469819547	0.467947548626742	35.4758565428157
chr6	77092648	77198270	6	2	26.09	10	16.09	0.250251473166958	3.09588469819547	0.467947548626742	35.4758565428157
chr6	77198270	77235295	5	2	21.74	10	11.74	0.420459007810114	2.44930803446938	0.344176695262891	28.9176948427999
chr6	77235295	77274145	5	2	21.74	10	11.74	0.420459007810114	2.44930803446938	0.344176695262891	28.9176948427999
chr6	77274145	77275540	5	2	21.74	10	11.74	0.420459007810114	2.44930803446938	0.344176695262891	28.9176948427999
chr6	77275540	77360425	5	2	21.74	10	11.74	0.420459007810114	2.44930803446938	0.344176695262891	28.9176948427999
chr6	77360425	77417785	5	2	21.74	10	11.74	0.420459007810114	2.44930803446938	0.344176695262891	28.9176948427999
chr6	77417785	78166644	5	2	21.74	10	11.74	0.420459007810114	2.44930803446938	0.344176695262891	28.9176948427999
chr6	78166644	78206908	6	2	26.09	10	16.09	0.250251473166958	3.09588469819547	0.467947548626742	35.4758565428157
chr6	78206908	78258124	6	3	26.09	15	11.09	0.467448817987672	1.9685659708195	0.34928450945066	14.1867180820307
chr6	78258124	78269193	5	3	21.74	15	6.74	0.704138232215373	1.55774465672013	0.256045797027168	11.5988502241725
chr6	78269193	78350920	5	2	21.74	10	11.74	0.420459007810114	2.44930803446938	0.344176695262891	28.9176948427999
chr6	78350920	78962272	5	2	21.74	10	11.74	0.420459007810114	2.44930803446938	0.344176695262891	28.9176948427999
chr6	78962272	78962744	4	2	17.39	10	7.39	0.668833718748637	1.86752836592144	0.233752379308155	23.0430753395911
chr6	78962744	78965977	3	2	13.04	10	3.04	1	1.34071300326427	0.136905270433279	17.7641357108826
chr6	78965977	79037215	1	2	4.35	10	-5.65	0.589984604164979	0.417538975420899	0.00664429717256669	8.63073247145641
chr6	79037215	79040433	3	2	13.04	10	3.04	1	1.34071300326427	0.136905270433279	17.7641357108826
chr6	79040433	80233587	5	2	21.74	10	11.74	0.420459007810114	2.44930803446938	0.344176695262891	28.9176948427999
chr6	80233587	80939160	5	2	21.74	10	11.74	0.420459007810114	2.44930803446938	0.344176695262891	28.9176948427999
chr6	80939160	80965911	5	2	21.74	10	11.74	0.420459007810114	2.44930803446938	0.344176695262891	28.9176948427999
chr6	80965911	81043109	5	2	21.74	10	11.74	0.420459007810114	2.44930803446938	0.344176695262891	28.9176948427999
chr6	81043109	81102815	5	2	21.74	10	11.74	0.420459007810114	2.44930803446938	0.344176695262891	28.9176948427999
chr6	81102815	82658573	5	2	21.74	10	11.74	0.420459007810114	2.44930803446938	0.344176695262891	28.9176948427999
chr6	82658573	82785189	5	2	21.74	10	11.74	0.420459007810114	2.44930803446938	0.344176695262891	28.9176948427999
chr6	82785189	82981501	5	2	21.74	10	11.74	0.420459007810114	2.44930803446938	0.344176695262891	28.9176948427999
chr6	82981501	83169438	5	2	21.74	10	11.74	0.420459007810114	2.44930803446938	0.344176695262891	28.9176948427999
chr6	83169438	83593481	5	2	21.74	10	11.74	0.420459007810114	2.44930803446938	0.344176695262891	28.9176948427999
chr6	83593481	83909360	5	2	21.74	10	11.74	0.420459007810114	2.44930803446938	0.344176695262891	28.9176948427999
chr6	83909360	84273409	5	2	21.74	10	11.74	0.420459007810114	2.44930803446938	0.344176695262891	28.9176948427999
chr6	84273409	84389037	5	2	21.74	10	11.74	0.420459007810114	2.44930803446938	0.344176695262891	28.9176948427999
chr6	84389037	84530097	5	2	21.74	10	11.74	0.420459007810114	2.44930803446938	0.344176695262891	28.9176948427999
chr6	84530097	84642772	5	3	21.74	15	6.74	0.704138232215373	1.55774465672013	0.256045797027168	11.5988502241725
chr6	84642772	84799041	5	3	21.74	15	6.74	0.704138232215373	1.55774465672013	0.256045797027168	11.5988502241725
chr6	84799041	85043761	5	2	21.74	10	11.74	0.420459007810114	2.44930803446938	0.344176695262891	28.9176948427999
chr6	85043761	85103290	5	2	21.74	10	11.74	0.420459007810114	2.44930803446938	0.344176695262891	28.9176948427999
chr6	85103290	85315476	5	2	21.74	10	11.74	0.420459007810114	2.44930803446938	0.344176695262891	28.9176948427999
chr6	85315476	85440446	5	2	21.74	10	11.74	0.420459007810114	2.44930803446938	0.344176695262891	28.9176948427999
chr6	85440446	86062725	5	2	21.74	10	11.74	0.420459007810114	2.44930803446938	0.344176695262891	28.9176948427999
chr6	86062725	86280502	5	3	21.74	15	6.74	0.704138232215373	1.55774465672013	0.256045797027168	11.5988502241725
chr6	86280502	96090771	5	2	21.74	10	11.74	0.420459007810114	2.44930803446938	0.344176695262891	28.9176948427999
chr6	96090771	96263674	5	2	21.74	10	11.74	0.420459007810114	2.44930803446938	0.344176695262891	28.9176948427999
chr6	96263674	96736610	5	2	21.74	10	11.74	0.420459007810114	2.44930803446938	0.344176695262891	28.9176948427999
chr6	96736610	96744060	5	2	21.74	10	11.74	0.420459007810114	2.44930803446938	0.344176695262891	28.9176948427999
chr6	96744060	96914933	5	1	21.74	5	16.74	0.191796575517506	5.10134968472656	0.499861141258843	262.114232602451
chr6	96914933	99823962	5	1	21.74	5	16.74	0.191796575517506	5.10134968472656	0.499861141258843	262.114232602451
chr6	99823962	103686729	4	1	17.39	5	12.39	0.350808956594549	3.88611189709473	0.342237278313382	206.917573717954
chr6	103686729	103825708	3	1	13.04	5	8.04	0.61048537395673	2.7867131780195	0.203045667762975	157.208629821264
chr6	103825708	103990784	4	1	17.39	5	12.39	0.350808956594549	3.88611189709473	0.342237278313382	206.917573717954
chr6	103990784	104072660	4	1	17.39	5	12.39	0.350808956594549	3.88611189709473	0.342237278313382	206.917573717954
chr6	104072660	104321945	4	1	17.39	5	12.39	0.350808956594549	3.88611189709473	0.342237278313382	206.917573717954
chr6	104321945	104984353	5	1	21.74	5	16.74	0.191796575517506	5.10134968472656	0.499861141258843	262.114232602451
chr6	104984353	105531403	4	1	17.39	5	12.39	0.350808956594549	3.88611189709473	0.342237278313382	206.917573717954
chr6	105531403	106417328	5	2	21.74	10	11.74	0.420459007810114	2.44930803446938	0.344176695262891	28.9176948427999
chr6	106417328	106521840	5	2	21.74	10	11.74	0.420459007810114	2.44930803446938	0.344176695262891	28.9176948427999
chr6	106521840	108854992	5	2	21.74	10	11.74	0.420459007810114	2.44930803446938	0.344176695262891	28.9176948427999
chr6	108854992	109026306	5	3	21.74	15	6.74	0.704138232215373	1.55774465672013	0.256045797027168	11.5988502241725
chr6	109026306	109523203	5	2	21.74	10	11.74	0.420459007810114	2.44930803446938	0.344176695262891	28.9176948427999
chr6	109523203	109524633	5	3	21.74	15	6.74	0.704138232215373	1.55774465672013	0.256045797027168	11.5988502241725
chr6	109524633	109625126	7	3	30.43	15	15.43	0.293810281331552	2.42823686613657	0.453611323703387	17.104698085017
chr6	109625126	109636401	7	3	30.43	15	15.43	0.293810281331552	2.42823686613657	0.453611323703387	17.104698085017
chr6	109636401	109640762	7	2	30.43	10	20.43	0.141652800756601	3.81926678362218	0.606332296915641	42.8801140062998
chr6	109640762	109827999	5	2	21.74	10	11.74	0.420459007810114	2.44930803446938	0.344176695262891	28.9176948427999
chr6	109827999	109865011	5	2	21.74	10	11.74	0.420459007810114	2.44930803446938	0.344176695262891	28.9176948427999
chr6	109865011	110027602	5	2	21.74	10	11.74	0.420459007810114	2.44930803446938	0.344176695262891	28.9176948427999
chr6	110027602	110185246	5	2	21.74	10	11.74	0.420459007810114	2.44930803446938	0.344176695262891	28.9176948427999
chr6	110185246	110246256	5	2	21.74	10	11.74	0.420459007810114	2.44930803446938	0.344176695262891	28.9176948427999
chr6	110246256	110255697	5	3	21.74	15	6.74	0.704138232215373	1.55774465672013	0.256045797027168	11.5988502241725
chr6	110255697	110300095	5	3	21.74	15	6.74	0.704138232215373	1.55774465672013	0.256045797027168	11.5988502241725
chr6	110300095	110358186	5	3	21.74	15	6.74	0.704138232215373	1.55774465672013	0.256045797027168	11.5988502241725
chr6	110358186	110385638	5	2	21.74	10	11.74	0.420459007810114	2.44930803446938	0.344176695262891	28.9176948427999
chr6	110385638	111903142	5	1	21.74	5	16.74	0.191796575517506	5.10134968472656	0.499861141258843	262.114232602451
chr6	111903142	112002931	5	2	21.74	10	11.74	0.420459007810114	2.44930803446938	0.344176695262891	28.9176948427999
chr6	112002931	112026849	5	2	21.74	10	11.74	0.420459007810114	2.44930803446938	0.344176695262891	28.9176948427999
chr6	112026849	112346284	6	2	26.09	10	16.09	0.250251473166958	3.09588469819547	0.467947548626742	35.4758565428157
chr6	112346284	112441290	6	2	26.09	10	16.09	0.250251473166958	3.09588469819547	0.467947548626742	35.4758565428157
chr6	112441290	112669491	6	2	26.09	10	16.09	0.250251473166958	3.09588469819547	0.467947548626742	35.4758565428157
chr6	112669491	112674875	6	1	26.09	5	21.09	0.100331602600463	6.4522844409231	0.676085288181629	323.759342003101
chr6	112674875	112727503	6	1	26.09	5	21.09	0.100331602600463	6.4522844409231	0.676085288181629	323.759342003101
chr6	112727503	112921938	6	1	26.09	5	21.09	0.100331602600463	6.4522844409231	0.676085288181629	323.759342003101
chr6	112921938	112998556	6	1	26.09	5	21.09	0.100331602600463	6.4522844409231	0.676085288181629	323.759342003101
chr6	112998556	113144967	6	1	26.09	5	21.09	0.100331602600463	6.4522844409231	0.676085288181629	323.759342003101
chr6	113144967	114220411	6	1	26.09	5	21.09	0.100331602600463	6.4522844409231	0.676085288181629	323.759342003101
chr6	114220411	114359446	6	1	26.09	5	21.09	0.100331602600463	6.4522844409231	0.676085288181629	323.759342003101
chr6	114359446	114718344	6	1	26.09	5	21.09	0.100331602600463	6.4522844409231	0.676085288181629	323.759342003101
chr6	114718344	114825042	6	1	26.09	5	21.09	0.100331602600463	6.4522844409231	0.676085288181629	323.759342003101
chr6	114825042	115657504	6	1	26.09	5	21.09	0.100331602600463	6.4522844409231	0.676085288181629	323.759342003101
chr6	115657504	116278798	5	1	21.74	5	16.74	0.191796575517506	5.10134968472656	0.499861141258843	262.114232602451
chr6	116278798	116340455	5	1	21.74	5	16.74	0.191796575517506	5.10134968472656	0.499861141258843	262.114232602451
chr6	116340455	117213264	6	1	26.09	5	21.09	0.100331602600463	6.4522844409231	0.676085288181629	323.759342003101
chr6	117213264	117246078	6	1	26.09	5	21.09	0.100331602600463	6.4522844409231	0.676085288181629	323.759342003101
chr6	117246078	117281984	7	1	30.43	5	25.43	0.0503583124116306	7.95956738381228	0.872785216979058	393.051873860585
chr6	117281984	117282255	6	1	26.09	5	21.09	0.100331602600463	6.4522844409231	0.676085288181629	323.759342003101
chr6	117282255	123703559	6	1	26.09	5	21.09	0.100331602600463	6.4522844409231	0.676085288181629	323.759342003101
chr6	123703559	123729871	6	1	26.09	5	21.09	0.100331602600463	6.4522844409231	0.676085288181629	323.759342003101
chr6	123729871	123871542	6	2	26.09	10	16.09	0.250251473166958	3.09588469819547	0.467947548626742	35.4758565428157
chr6	123871542	124155988	6	2	26.09	10	16.09	0.250251473166958	3.09588469819547	0.467947548626742	35.4758565428157
chr6	124155988	124165700	6	2	26.09	10	16.09	0.250251473166958	3.09588469819547	0.467947548626742	35.4758565428157
chr6	124165700	124181027	6	2	26.09	10	16.09	0.250251473166958	3.09588469819547	0.467947548626742	35.4758565428157
chr6	124181027	124182338	6	2	26.09	10	16.09	0.250251473166958	3.09588469819547	0.467947548626742	35.4758565428157
chr6	124182338	124250349	7	2	30.43	10	20.43	0.141652800756601	3.81926678362218	0.606332296915641	42.8801140062998
chr6	124250349	124253728	7	1	30.43	5	25.43	0.0503583124116306	7.95956738381228	0.872785216979058	393.051873860585
chr6	124253728	124257017	7	1	30.43	5	25.43	0.0503583124116306	7.95956738381228	0.872785216979058	393.051873860585
chr6	124257017	124262246	7	1	30.43	5	25.43	0.0503583124116306	7.95956738381228	0.872785216979058	393.051873860585
chr6	124262246	125909453	6	1	26.09	5	21.09	0.100331602600463	6.4522844409231	0.676085288181629	323.759342003101
chr6	125909453	126053194	6	1	26.09	5	21.09	0.100331602600463	6.4522844409231	0.676085288181629	323.759342003101
chr6	126053194	127229173	6	1	26.09	5	21.09	0.100331602600463	6.4522844409231	0.676085288181629	323.759342003101
chr6	127229173	127230986	6	1	26.09	5	21.09	0.100331602600463	6.4522844409231	0.676085288181629	323.759342003101
chr6	127230986	127260324	6	1	26.09	5	21.09	0.100331602600463	6.4522844409231	0.676085288181629	323.759342003101
chr6	127260324	127340256	6	1	26.09	5	21.09	0.100331602600463	6.4522844409231	0.676085288181629	323.759342003101
chr6	127340256	127345818	6	1	26.09	5	21.09	0.100331602600463	6.4522844409231	0.676085288181629	323.759342003101
chr6	127345818	127402433	6	1	26.09	5	21.09	0.100331602600463	6.4522844409231	0.676085288181629	323.759342003101
chr6	127402433	127426617	6	1	26.09	5	21.09	0.100331602600463	6.4522844409231	0.676085288181629	323.759342003101
chr6	127426617	128025937	6	1	26.09	5	21.09	0.100331602600463	6.4522844409231	0.676085288181629	323.759342003101
chr6	128025937	128197132	6	1	26.09	5	21.09	0.100331602600463	6.4522844409231	0.676085288181629	323.759342003101
chr6	128197132	128238266	6	1	26.09	5	21.09	0.100331602600463	6.4522844409231	0.676085288181629	323.759342003101
chr6	128238266	128626151	5	1	21.74	5	16.74	0.191796575517506	5.10134968472656	0.499861141258843	262.114232602451
chr6	128626151	128750458	5	1	21.74	5	16.74	0.191796575517506	5.10134968472656	0.499861141258843	262.114232602451
chr6	128750458	128758936	6	1	26.09	5	21.09	0.100331602600463	6.4522844409231	0.676085288181629	323.759342003101
chr6	128758936	129722114	6	1	26.09	5	21.09	0.100331602600463	6.4522844409231	0.676085288181629	323.759342003101
chr6	129722114	129940324	6	1	26.09	5	21.09	0.100331602600463	6.4522844409231	0.676085288181629	323.759342003101
chr6	129940324	129970688	6	1	26.09	5	21.09	0.100331602600463	6.4522844409231	0.676085288181629	323.759342003101
chr6	129970688	129980259	6	1	26.09	5	21.09	0.100331602600463	6.4522844409231	0.676085288181629	323.759342003101
chr6	129980259	130008189	5	1	21.74	5	16.74	0.191796575517506	5.10134968472656	0.499861141258843	262.114232602451
chr6	130008189	130020542	5	1	21.74	5	16.74	0.191796575517506	5.10134968472656	0.499861141258843	262.114232602451
chr6	130020542	130038437	5	1	21.74	5	16.74	0.191796575517506	5.10134968472656	0.499861141258843	262.114232602451
chr6	130038437	130079955	4	1	17.39	5	12.39	0.350808956594549	3.88611189709473	0.342237278313382	206.917573717954
chr6	130079955	130177712	4	1	17.39	5	12.39	0.350808956594549	3.88611189709473	0.342237278313382	206.917573717954
chr6	130177712	130296290	4	1	17.39	5	12.39	0.350808956594549	3.88611189709473	0.342237278313382	206.917573717954
chr6	130296290	130394445	5	1	21.74	5	16.74	0.191796575517506	5.10134968472656	0.499861141258843	262.114232602451
chr6	130394445	130550455	5	1	21.74	5	16.74	0.191796575517506	5.10134968472656	0.499861141258843	262.114232602451
chr6	130550455	130570332	4	1	17.39	5	12.39	0.350808956594549	3.88611189709473	0.342237278313382	206.917573717954
chr6	130570332	130600205	5	1	21.74	5	16.74	0.191796575517506	5.10134968472656	0.499861141258843	262.114232602451
chr6	130600205	130682944	5	1	21.74	5	16.74	0.191796575517506	5.10134968472656	0.499861141258843	262.114232602451
chr6	130682944	130693213	5	1	21.74	5	16.74	0.191796575517506	5.10134968472656	0.499861141258843	262.114232602451
chr6	130693213	130723626	6	1	26.09	5	21.09	0.100331602600463	6.4522844409231	0.676085288181629	323.759342003101
chr6	130723626	130991502	5	1	21.74	5	16.74	0.191796575517506	5.10134968472656	0.499861141258843	262.114232602451
chr6	130991502	131058597	5	1	21.74	5	16.74	0.191796575517506	5.10134968472656	0.499861141258843	262.114232602451
chr6	131058597	131512223	5	1	21.74	5	16.74	0.191796575517506	5.10134968472656	0.499861141258843	262.114232602451
chr6	131512223	131534875	5	2	21.74	10	11.74	0.420459007810114	2.44930803446938	0.344176695262891	28.9176948427999
chr6	131534875	131691076	5	2	21.74	10	11.74	0.420459007810114	2.44930803446938	0.344176695262891	28.9176948427999
chr6	131691076	132138093	5	1	21.74	5	16.74	0.191796575517506	5.10134968472656	0.499861141258843	262.114232602451
chr6	132138093	132243609	5	1	21.74	5	16.74	0.191796575517506	5.10134968472656	0.499861141258843	262.114232602451
chr6	132243609	132515564	5	1	21.74	5	16.74	0.191796575517506	5.10134968472656	0.499861141258843	262.114232602451
chr6	132515564	135514780	5	1	21.74	5	16.74	0.191796575517506	5.10134968472656	0.499861141258843	262.114232602451
chr6	135514780	135586788	6	1	26.09	5	21.09	0.100331602600463	6.4522844409231	0.676085288181629	323.759342003101
chr6	135586788	137027229	5	1	21.74	5	16.74	0.191796575517506	5.10134968472656	0.499861141258843	262.114232602451
chr6	137027229	137208484	5	1	21.74	5	16.74	0.191796575517506	5.10134968472656	0.499861141258843	262.114232602451
chr6	137208484	140269419	5	1	21.74	5	16.74	0.191796575517506	5.10134968472656	0.499861141258843	262.114232602451
chr6	140269419	140670470	5	2	21.74	10	11.74	0.420459007810114	2.44930803446938	0.344176695262891	28.9176948427999
chr6	140670470	143079986	6	2	26.09	10	16.09	0.250251473166958	3.09588469819547	0.467947548626742	35.4758565428157
chr6	143079986	143157835	7	2	30.43	10	20.43	0.141652800756601	3.81926678362218	0.606332296915641	42.8801140062998
chr6	143157835	145930363	6	2	26.09	10	16.09	0.250251473166958	3.09588469819547	0.467947548626742	35.4758565428157
chr6	145930363	146162301	6	2	26.09	10	16.09	0.250251473166958	3.09588469819547	0.467947548626742	35.4758565428157
chr6	146162301	147180304	6	2	26.09	10	16.09	0.250251473166958	3.09588469819547	0.467947548626742	35.4758565428157
chr6	147180304	147245875	6	2	26.09	10	16.09	0.250251473166958	3.09588469819547	0.467947548626742	35.4758565428157
chr6	147245875	147354907	6	3	26.09	15	11.09	0.467448817987672	1.9685659708195	0.34928450945066	14.1867180820307
chr6	147354907	147873055	6	2	26.09	10	16.09	0.250251473166958	3.09588469819547	0.467947548626742	35.4758565428157
chr6	147873055	147934210	6	1	26.09	5	21.09	0.100331602600463	6.4522844409231	0.676085288181629	323.759342003101
chr6	147934210	148195728	6	2	26.09	10	16.09	0.250251473166958	3.09588469819547	0.467947548626742	35.4758565428157
chr6	148195728	148270207	6	3	26.09	15	11.09	0.467448817987672	1.9685659708195	0.34928450945066	14.1867180820307
chr6	148270207	149413282	6	2	26.09	10	16.09	0.250251473166958	3.09588469819547	0.467947548626742	35.4758565428157
chr6	149413282	149440848	6	2	26.09	10	16.09	0.250251473166958	3.09588469819547	0.467947548626742	35.4758565428157
chr6	149440848	149575634	7	2	30.43	10	20.43	0.141652800756601	3.81926678362218	0.606332296915641	42.8801140062998
chr6	149575634	150600410	6	2	26.09	10	16.09	0.250251473166958	3.09588469819547	0.467947548626742	35.4758565428157
chr6	150600410	153275813	6	2	26.09	10	16.09	0.250251473166958	3.09588469819547	0.467947548626742	35.4758565428157
chr6	153275813	153413256	6	3	26.09	15	11.09	0.467448817987672	1.9685659708195	0.34928450945066	14.1867180820307
chr6	153413256	157082513	6	2	26.09	10	16.09	0.250251473166958	3.09588469819547	0.467947548626742	35.4758565428157
chr6	157082513	158863657	6	2	26.09	10	16.09	0.250251473166958	3.09588469819547	0.467947548626742	35.4758565428157
chr6	158863657	159011496	6	2	26.09	10	16.09	0.250251473166958	3.09588469819547	0.467947548626742	35.4758565428157
chr6	159011496	160696926	6	2	26.09	10	16.09	0.250251473166958	3.09588469819547	0.467947548626742	35.4758565428157
chr6	160696926	160781699	6	3	26.09	15	11.09	0.467448817987672	1.9685659708195	0.34928450945066	14.1867180820307
chr6	160781699	160805134	6	2	26.09	10	16.09	0.250251473166958	3.09588469819547	0.467947548626742	35.4758565428157
chr6	160805134	162337630	6	2	26.09	10	16.09	0.250251473166958	3.09588469819547	0.467947548626742	35.4758565428157
chr6	162337630	162474974	6	2	26.09	10	16.09	0.250251473166958	3.09588469819547	0.467947548626742	35.4758565428157
chr6	162474974	162546145	5	2	21.74	10	11.74	0.420459007810114	2.44930803446938	0.344176695262891	28.9176948427999
chr6	162546145	163439889	6	2	26.09	10	16.09	0.250251473166958	3.09588469819547	0.467947548626742	35.4758565428157
chr6	163439889	164194936	6	2	26.09	10	16.09	0.250251473166958	3.09588469819547	0.467947548626742	35.4758565428157
chr6	164194936	164239020	6	2	26.09	10	16.09	0.250251473166958	3.09588469819547	0.467947548626742	35.4758565428157
chr6	164239020	164277412	6	2	26.09	10	16.09	0.250251473166958	3.09588469819547	0.467947548626742	35.4758565428157
chr6	164277412	164666072	6	2	26.09	10	16.09	0.250251473166958	3.09588469819547	0.467947548626742	35.4758565428157
chr6	164666072	164739215	6	2	26.09	10	16.09	0.250251473166958	3.09588469819547	0.467947548626742	35.4758565428157
chr6	164739215	165169269	6	2	26.09	10	16.09	0.250251473166958	3.09588469819547	0.467947548626742	35.4758565428157
chr6	165169269	165315172	6	2	26.09	10	16.09	0.250251473166958	3.09588469819547	0.467947548626742	35.4758565428157
chr6	165315172	166660450	6	2	26.09	10	16.09	0.250251473166958	3.09588469819547	0.467947548626742	35.4758565428157
chr6	166660450	167333549	6	2	26.09	10	16.09	0.250251473166958	3.09588469819547	0.467947548626742	35.4758565428157
chr6	167333549	170231210	6	3	26.09	15	11.09	0.467448817987672	1.9685659708195	0.34928450945066	14.1867180820307
chr6	170231210	171115067	6	2	26.09	10	16.09	0.250251473166958	3.09588469819547	0.467947548626742	35.4758565428157
chr8	0	1220302	1	0	4.35	0	4.35	1	Inf	0.0223118206521739	Inf
chr8	1220302	1446121	2	0	8.7	0	8.7	0.490586932447397	Inf	0.164020185066117	Inf
chr8	1446121	1535398	2	0	8.7	0	8.7	0.490586932447397	Inf	0.164020185066117	Inf
chr8	1535398	2326784	1	0	4.35	0	4.35	1	Inf	0.0223118206521739	Inf
chr8	2326784	2596252	2	0	8.7	0	8.7	0.490586932447397	Inf	0.164020185066117	Inf
chr8	2596252	4433136	1	0	4.35	0	4.35	1	Inf	0.0223118206521739	Inf
chr8	4433136	4839348	2	0	8.7	0	8.7	0.490586932447397	Inf	0.164020185066117	Inf
chr8	4839348	5482770	1	0	4.35	0	4.35	1	Inf	0.0223118206521739	Inf
chr8	5482770	5884211	2	0	8.7	0	8.7	0.490586932447397	Inf	0.164020185066117	Inf
chr8	5884211	6209257	1	0	4.35	0	4.35	1	Inf	0.0223118206521739	Inf
chr8	6209257	6259363	2	0	8.7	0	8.7	0.490586932447397	Inf	0.164020185066117	Inf
chr8	6259363	6838819	1	0	4.35	0	4.35	1	Inf	0.0223118206521739	Inf
chr8	6838819	6911318	2	0	8.7	0	8.7	0.490586932447397	Inf	0.164020185066117	Inf
chr8	6911318	7355835	1	0	4.35	0	4.35	1	Inf	0.0223118206521739	Inf
chr8	7355835	7783172	1	1	4.35	5	-0.65	1	0.866597002415816	0.0105378438580926	71.2800920562264
chr8	7783172	8171601	1	0	4.35	0	4.35	1	Inf	0.0223118206521739	Inf
chr8	8171601	8241544	1	1	4.35	5	-0.65	1	0.866597002415816	0.0105378438580926	71.2800920562264
chr8	8241544	8561386	1	1	4.35	5	-0.65	1	0.866597002415816	0.0105378438580926	71.2800920562264
chr8	8561386	8630283	1	1	4.35	5	-0.65	1	0.866597002415816	0.0105378438580926	71.2800920562264
chr8	8630283	9290356	1	1	4.35	5	-0.65	1	0.866597002415816	0.0105378438580926	71.2800920562264
chr8	9290356	11285344	1	0	4.35	0	4.35	1	Inf	0.0223118206521739	Inf
chr8	11285344	11353457	1	2	4.35	10	-5.65	0.589984604164979	0.417538975420899	0.00664429717256669	8.63073247145641
chr8	11353457	12207132	1	0	4.35	0	4.35	1	Inf	0.0223118206521739	Inf
chr8	12207132	12241398	1	1	4.35	5	-0.65	1	0.866597002415816	0.0105378438580926	71.2800920562264
chr8	12241398	12286479	1	2	4.35	10	-5.65	0.589984604164979	0.417538975420899	0.00664429717256669	8.63073247145641
chr8	12286479	12458299	1	1	4.35	5	-0.65	1	0.866597002415816	0.0105378438580926	71.2800920562264
chr8	12458299	13738086	1	0	4.35	0	4.35	1	Inf	0.0223118206521739	Inf
chr8	13738086	13827073	1	0	4.35	0	4.35	1	Inf	0.0223118206521739	Inf
chr8	13827073	13896432	1	0	4.35	0	4.35	1	Inf	0.0223118206521739	Inf
chr8	13896432	13948122	1	0	4.35	0	4.35	1	Inf	0.0223118206521739	Inf
chr8	13948122	14023179	2	0	8.7	0	8.7	0.490586932447397	Inf	0.164020185066117	Inf
chr8	14023179	14040875	2	0	8.7	0	8.7	0.490586932447397	Inf	0.164020185066117	Inf
chr8	14040875	14083724	1	0	4.35	0	4.35	1	Inf	0.0223118206521739	Inf
chr8	14083724	14631234	1	0	4.35	0	4.35	1	Inf	0.0223118206521739	Inf
chr8	14631234	17505798	1	0	4.35	0	4.35	1	Inf	0.0223118206521739	Inf
chr8	17505798	17616098	2	0	8.7	0	8.7	0.490586932447397	Inf	0.164020185066117	Inf
chr8	17616098	17632940	1	0	4.35	0	4.35	1	Inf	0.0223118206521739	Inf
chr8	17632940	17735628	1	1	4.35	5	-0.65	1	0.866597002415816	0.0105378438580926	71.2800920562264
chr8	17735628	17790320	2	1	8.7	5	3.7	1	1.78563156003681	0.0863932078575143	112.208702451218
chr8	17790320	19269687	1	1	4.35	5	-0.65	1	0.866597002415816	0.0105378438580926	71.2800920562264
chr8	19269687	19270801	1	1	4.35	5	-0.65	1	0.866597002415816	0.0105378438580926	71.2800920562264
chr8	19270801	19370848	2	1	8.7	5	3.7	1	1.78563156003681	0.0863932078575143	112.208702451218
chr8	19370848	19373336	2	1	8.7	5	3.7	1	1.78563156003681	0.0863932078575143	112.208702451218
chr8	19373336	19646604	1	1	4.35	5	-0.65	1	0.866597002415816	0.0105378438580926	71.2800920562264
chr8	19646604	24367903	1	0	4.35	0	4.35	1	Inf	0.0223118206521739	Inf
chr8	24367903	24407092	2	0	8.7	0	8.7	0.490586932447397	Inf	0.164020185066117	Inf
chr8	24407092	24973309	1	0	4.35	0	4.35	1	Inf	0.0223118206521739	Inf
chr8	24973309	25006685	0	0	0	0	0	1	0	0	Inf
chr8	25006685	25076105	1	0	4.35	0	4.35	1	Inf	0.0223118206521739	Inf
chr8	25076105	27133458	2	0	8.7	0	8.7	0.490586932447397	Inf	0.164020185066117	Inf
chr8	27133458	27263666	3	0	13.04	0	13.04	0.235880398671096	Inf	0.367558670101445	Inf
chr8	27263666	27324112	2	0	8.7	0	8.7	0.490586932447397	Inf	0.164020185066117	Inf
chr8	27324112	28117109	3	0	13.04	0	13.04	0.235880398671096	Inf	0.367558670101445	Inf
chr8	28117109	28367257	3	0	13.04	0	13.04	0.235880398671096	Inf	0.367558670101445	Inf
chr8	28367257	28529538	4	0	17.39	0	17.39	0.111012073575885	Inf	0.60433867657842	Inf
chr8	28529538	28617919	4	0	17.39	0	17.39	0.111012073575885	Inf	0.60433867657842	Inf
chr8	28617919	29265522	4	0	17.39	0	17.39	0.111012073575885	Inf	0.60433867657842	Inf
chr8	29265522	29868247	3	0	13.04	0	13.04	0.235880398671096	Inf	0.367558670101445	Inf
chr8	29868247	31682342	2	0	8.7	0	8.7	0.490586932447397	Inf	0.164020185066117	Inf
chr8	31682342	33263100	3	0	13.04	0	13.04	0.235880398671096	Inf	0.367558670101445	Inf
chr8	33263100	33347009	3	0	13.04	0	13.04	0.235880398671096	Inf	0.367558670101445	Inf
chr8	33347009	33482578	4	0	17.39	0	17.39	0.111012073575885	Inf	0.60433867657842	Inf
chr8	33482578	33548901	5	0	21.74	0	21.74	0.0510628528212192	Inf	0.869848753482635	Inf
chr8	33548901	33565228	6	0	26.09	0	26.09	0.0229161082819619	Inf	1.16544713647778	Inf
chr8	33565228	33584144	5	0	21.74	0	21.74	0.0510628528212192	Inf	0.869848753482635	Inf
chr8	33584144	33804156	5	0	21.74	0	21.74	0.0510628528212192	Inf	0.869848753482635	Inf
chr8	33804156	34323892	4	0	17.39	0	17.39	0.111012073575885	Inf	0.60433867657842	Inf
chr8	34323892	34492475	4	0	17.39	0	17.39	0.111012073575885	Inf	0.60433867657842	Inf
chr8	34492475	34847428	4	1	17.39	5	12.39	0.350808956594549	3.88611189709473	0.342237278313382	206.917573717954
chr8	34847428	34957254	4	1	17.39	5	12.39	0.350808956594549	3.88611189709473	0.342237278313382	206.917573717954
chr8	34957254	34964911	4	2	17.39	10	7.39	0.668833718748637	1.86752836592144	0.233752379308155	23.0430753395911
chr8	34964911	35004793	4	2	17.39	10	7.39	0.668833718748637	1.86752836592144	0.233752379308155	23.0430753395911
chr8	35004793	35076066	4	2	17.39	10	7.39	0.668833718748637	1.86752836592144	0.233752379308155	23.0430753395911
chr8	35076066	35403788	4	1	17.39	5	12.39	0.350808956594549	3.88611189709473	0.342237278313382	206.917573717954
chr8	35403788	35443161	4	2	17.39	10	7.39	0.668833718748637	1.86752836592144	0.233752379308155	23.0430753395911
chr8	35443161	35811249	4	1	17.39	5	12.39	0.350808956594549	3.88611189709473	0.342237278313382	206.917573717954
chr8	35811249	36334710	4	1	17.39	5	12.39	0.350808956594549	3.88611189709473	0.342237278313382	206.917573717954
chr8	36334710	36574623	5	1	21.74	5	16.74	0.191796575517506	5.10134968472656	0.499861141258843	262.114232602451
chr8	36574623	36707973	5	0	21.74	0	21.74	0.0510628528212192	Inf	0.869848753482635	Inf
chr8	36707973	36789863	6	0	26.09	0	26.09	0.0229161082819619	Inf	1.16544713647778	Inf
chr8	36789863	36870643	6	1	26.09	5	21.09	0.100331602600463	6.4522844409231	0.676085288181629	323.759342003101
chr8	36870643	36872097	5	1	21.74	5	16.74	0.191796575517506	5.10134968472656	0.499861141258843	262.114232602451
chr8	36872097	36879835	5	1	21.74	5	16.74	0.191796575517506	5.10134968472656	0.499861141258843	262.114232602451
chr8	36879835	36985905	5	0	21.74	0	21.74	0.0510628528212192	Inf	0.869848753482635	Inf
chr8	36985905	37012712	5	0	21.74	0	21.74	0.0510628528212192	Inf	0.869848753482635	Inf
chr8	37012712	37102726	5	1	21.74	5	16.74	0.191796575517506	5.10134968472656	0.499861141258843	262.114232602451
chr8	37102726	37176144	5	1	21.74	5	16.74	0.191796575517506	5.10134968472656	0.499861141258843	262.114232602451
chr8	37176144	37242553	5	1	21.74	5	16.74	0.191796575517506	5.10134968472656	0.499861141258843	262.114232602451
chr8	37242553	37347490	5	1	21.74	5	16.74	0.191796575517506	5.10134968472656	0.499861141258843	262.114232602451
chr8	37347490	37378617	5	2	21.74	10	11.74	0.420459007810114	2.44930803446938	0.344176695262891	28.9176948427999
chr8	37378617	37397896	5	2	21.74	10	11.74	0.420459007810114	2.44930803446938	0.344176695262891	28.9176948427999
chr8	37397896	37409285	6	2	26.09	10	16.09	0.250251473166958	3.09588469819547	0.467947548626742	35.4758565428157
chr8	37409285	37505113	6	3	26.09	15	11.09	0.467448817987672	1.9685659708195	0.34928450945066	14.1867180820307
chr8	37505113	38094899	6	2	26.09	10	16.09	0.250251473166958	3.09588469819547	0.467947548626742	35.4758565428157
chr8	38094899	38145616	5	2	21.74	10	11.74	0.420459007810114	2.44930803446938	0.344176695262891	28.9176948427999
chr8	38145616	38864215	5	3	21.74	15	6.74	0.704138232215373	1.55774465672013	0.256045797027168	11.5988502241725
chr8	38864215	39230492	5	2	21.74	10	11.74	0.420459007810114	2.44930803446938	0.344176695262891	28.9176948427999
chr8	39230492	39233131	5	1	21.74	5	16.74	0.191796575517506	5.10134968472656	0.499861141258843	262.114232602451
chr8	39233131	39290423	3	1	13.04	5	8.04	0.61048537395673	2.7867131780195	0.203045667762975	157.208629821264
chr8	39290423	39384412	4	1	17.39	5	12.39	0.350808956594549	3.88611189709473	0.342237278313382	206.917573717954
chr8	39384412	39387632	5	1	21.74	5	16.74	0.191796575517506	5.10134968472656	0.499861141258843	262.114232602451
chr8	39387632	39567338	6	2	26.09	10	16.09	0.250251473166958	3.09588469819547	0.467947548626742	35.4758565428157
chr8	39567338	39728266	6	1	26.09	5	21.09	0.100331602600463	6.4522844409231	0.676085288181629	323.759342003101
chr8	39728266	39807418	6	2	26.09	10	16.09	0.250251473166958	3.09588469819547	0.467947548626742	35.4758565428157
chr8	39807418	40124366	6	3	26.09	15	11.09	0.467448817987672	1.9685659708195	0.34928450945066	14.1867180820307
chr8	40124366	40463621	7	3	30.43	15	15.43	0.293810281331552	2.42823686613657	0.453611323703387	17.104698085017
chr8	40463621	41000086	7	4	30.43	20	10.43	0.501162142115063	1.72750700542834	0.353469679028472	9.71939638654721
chr8	41000086	41189718	7	5	30.43	25	5.43	0.744912459036112	1.30424444877998	0.282346780576134	6.452427815901
chr8	41189718	42060976	7	4	30.43	20	10.43	0.501162142115063	1.72750700542834	0.353469679028472	9.71939638654721
chr8	42060976	42063837	7	4	30.43	20	10.43	0.501162142115063	1.72750700542834	0.353469679028472	9.71939638654721
chr8	42063837	42464212	7	4	30.43	20	10.43	0.501162142115063	1.72750700542834	0.353469679028472	9.71939638654721
chr8	42464212	43505560	6	4	26.09	20	6.09	0.727906622971853	1.40054755801372	0.271745263966033	8.0778157395204
chr8	43505560	43824061	7	4	30.43	20	10.43	0.501162142115063	1.72750700542834	0.353469679028472	9.71939638654721
chr8	43824061	46847522	0	0	0	0	0	1	0	0	Inf
chr8	46847522	47193317	7	5	30.43	25	5.43	0.744912459036112	1.30424444877998	0.282346780576134	6.452427815901
chr8	47193317	48557964	6	5	26.09	25	1.09	1	1.05744522380795	0.216861803076709	5.36718046511847
chr8	48557964	49088298	6	5	26.09	25	1.09	1	1.05744522380795	0.216861803076709	5.36718046511847
chr8	49088298	49094792	6	5	26.09	25	1.09	1	1.05744522380795	0.216861803076709	5.36718046511847
chr8	49094792	49102884	6	6	26.09	30	-3.91	1	0.827274122278739	0.175869628287066	3.87581735060944
chr8	49102884	49211781	6	7	26.09	35	-8.91	0.740210384548298	0.662011964330923	0.143984968233252	2.94195998949506
chr8	49211781	49276921	6	6	26.09	30	-3.91	1	0.827274122278739	0.175869628287066	3.87581735060944
chr8	49276921	49494290	6	5	26.09	25	1.09	1	1.05744522380795	0.216861803076709	5.36718046511847
chr8	49494290	49589274	7	5	30.43	25	5.43	0.744912459036112	1.30424444877998	0.282346780576134	6.452427815901
chr8	49589274	49620474	7	5	30.43	25	5.43	0.744912459036112	1.30424444877998	0.282346780576134	6.452427815901
chr8	49620474	49719000	7	5	30.43	25	5.43	0.744912459036112	1.30424444877998	0.282346780576134	6.452427815901
chr8	49719000	49834362	7	5	30.43	25	5.43	0.744912459036112	1.30424444877998	0.282346780576134	6.452427815901
chr8	49834362	50008811	7	5	30.43	25	5.43	0.744912459036112	1.30424444877998	0.282346780576134	6.452427815901
chr8	50008811	50014702	7	5	30.43	25	5.43	0.744912459036112	1.30424444877998	0.282346780576134	6.452427815901
chr8	50014702	50058741	7	5	30.43	25	5.43	0.744912459036112	1.30424444877998	0.282346780576134	6.452427815901
chr8	50058741	50090568	6	5	26.09	25	1.09	1	1.05744522380795	0.216861803076709	5.36718046511847
chr8	50090568	50131183	6	5	26.09	25	1.09	1	1.05744522380795	0.216861803076709	5.36718046511847
chr8	50131183	50176042	6	5	26.09	25	1.09	1	1.05744522380795	0.216861803076709	5.36718046511847
chr8	50176042	50242910	6	5	26.09	25	1.09	1	1.05744522380795	0.216861803076709	5.36718046511847
chr8	50242910	50283613	6	5	26.09	25	1.09	1	1.05744522380795	0.216861803076709	5.36718046511847
chr8	50283613	50310171	6	5	26.09	25	1.09	1	1.05744522380795	0.216861803076709	5.36718046511847
chr8	50310171	50379124	6	5	26.09	25	1.09	1	1.05744522380795	0.216861803076709	5.36718046511847
chr8	50379124	51011738	6	5	26.09	25	1.09	1	1.05744522380795	0.216861803076709	5.36718046511847
chr8	51011738	51186666	6	5	26.09	25	1.09	1	1.05744522380795	0.216861803076709	5.36718046511847
chr8	51186666	51200737	6	5	26.09	25	1.09	1	1.05744522380795	0.216861803076709	5.36718046511847
chr8	51200737	51247479	6	5	26.09	25	1.09	1	1.05744522380795	0.216861803076709	5.36718046511847
chr8	51247479	51279616	7	5	30.43	25	5.43	0.744912459036112	1.30424444877998	0.282346780576134	6.452427815901
chr8	51279616	51308859	7	5	30.43	25	5.43	0.744912459036112	1.30424444877998	0.282346780576134	6.452427815901
chr8	51308859	51335547	6	5	26.09	25	1.09	1	1.05744522380795	0.216861803076709	5.36718046511847
chr8	51335547	51343251	6	5	26.09	25	1.09	1	1.05744522380795	0.216861803076709	5.36718046511847
chr8	51343251	51462421	6	5	26.09	25	1.09	1	1.05744522380795	0.216861803076709	5.36718046511847
chr8	51462421	51917290	6	5	26.09	25	1.09	1	1.05744522380795	0.216861803076709	5.36718046511847
chr8	51917290	51946852	6	5	26.09	25	1.09	1	1.05744522380795	0.216861803076709	5.36718046511847
chr8	51946852	51981295	6	5	26.09	25	1.09	1	1.05744522380795	0.216861803076709	5.36718046511847
chr8	51981295	51991130	6	5	26.09	25	1.09	1	1.05744522380795	0.216861803076709	5.36718046511847
chr8	51991130	52033875	6	5	26.09	25	1.09	1	1.05744522380795	0.216861803076709	5.36718046511847
chr8	52033875	52148175	6	5	26.09	25	1.09	1	1.05744522380795	0.216861803076709	5.36718046511847
chr8	52148175	52335860	6	5	26.09	25	1.09	1	1.05744522380795	0.216861803076709	5.36718046511847
chr8	52335860	52402430	6	5	26.09	25	1.09	1	1.05744522380795	0.216861803076709	5.36718046511847
chr8	52402430	52427747	6	5	26.09	25	1.09	1	1.05744522380795	0.216861803076709	5.36718046511847
chr8	52427747	52438345	6	5	26.09	25	1.09	1	1.05744522380795	0.216861803076709	5.36718046511847
chr8	52438345	52502852	6	5	26.09	25	1.09	1	1.05744522380795	0.216861803076709	5.36718046511847
chr8	52502852	52534714	6	5	26.09	25	1.09	1	1.05744522380795	0.216861803076709	5.36718046511847
chr8	52534714	52818008	6	5	26.09	25	1.09	1	1.05744522380795	0.216861803076709	5.36718046511847
chr8	52818008	52913426	6	5	26.09	25	1.09	1	1.05744522380795	0.216861803076709	5.36718046511847
chr8	52913426	53009321	6	5	26.09	25	1.09	1	1.05744522380795	0.216861803076709	5.36718046511847
chr8	53009321	53076688	6	5	26.09	25	1.09	1	1.05744522380795	0.216861803076709	5.36718046511847
chr8	53076688	53244981	6	5	26.09	25	1.09	1	1.05744522380795	0.216861803076709	5.36718046511847
chr8	53244981	53561356	6	5	26.09	25	1.09	1	1.05744522380795	0.216861803076709	5.36718046511847
chr8	53561356	53732021	6	5	26.09	25	1.09	1	1.05744522380795	0.216861803076709	5.36718046511847
chr8	53732021	54307228	6	5	26.09	25	1.09	1	1.05744522380795	0.216861803076709	5.36718046511847
chr8	54307228	54394067	6	5	26.09	25	1.09	1	1.05744522380795	0.216861803076709	5.36718046511847
chr8	54394067	54453715	6	5	26.09	25	1.09	1	1.05744522380795	0.216861803076709	5.36718046511847
chr8	54453715	54469975	6	5	26.09	25	1.09	1	1.05744522380795	0.216861803076709	5.36718046511847
chr8	54469975	54471606	6	5	26.09	25	1.09	1	1.05744522380795	0.216861803076709	5.36718046511847
chr8	54471606	54582832	6	5	26.09	25	1.09	1	1.05744522380795	0.216861803076709	5.36718046511847
chr8	54582832	54600446	6	5	26.09	25	1.09	1	1.05744522380795	0.216861803076709	5.36718046511847
chr8	54600446	54880449	6	5	26.09	25	1.09	1	1.05744522380795	0.216861803076709	5.36718046511847
chr8	54880449	55001762	7	5	30.43	25	5.43	0.744912459036112	1.30424444877998	0.282346780576134	6.452427815901
chr8	55001762	55073586	8	5	34.78	25	9.78	0.526265995352779	1.58262211772078	0.355735294003521	7.69362391150879
chr8	55073586	55166721	8	4	34.78	20	14.78	0.327054772885743	2.09625087650561	0.445012762275087	11.5961269852443
chr8	55166721	55271883	8	4	34.78	20	14.78	0.327054772885743	2.09625087650561	0.445012762275087	11.5961269852443
chr8	55271883	55398113	8	4	34.78	20	14.78	0.327054772885743	2.09625087650561	0.445012762275087	11.5961269852443
chr8	55398113	55398641	8	4	34.78	20	14.78	0.327054772885743	2.09625087650561	0.445012762275087	11.5961269852443
chr8	55398641	55404022	8	4	34.78	20	14.78	0.327054772885743	2.09625087650561	0.445012762275087	11.5961269852443
chr8	55404022	55472449	8	4	34.78	20	14.78	0.327054772885743	2.09625087650561	0.445012762275087	11.5961269852443
chr8	55472449	55486149	8	4	34.78	20	14.78	0.327054772885743	2.09625087650561	0.445012762275087	11.5961269852443
chr8	55486149	55524936	8	4	34.78	20	14.78	0.327054772885743	2.09625087650561	0.445012762275087	11.5961269852443
chr8	55524936	56334301	8	4	34.78	20	14.78	0.327054772885743	2.09625087650561	0.445012762275087	11.5961269852443
chr8	56334301	56348965	8	4	34.78	20	14.78	0.327054772885743	2.09625087650561	0.445012762275087	11.5961269852443
chr8	56348965	56403083	8	4	34.78	20	14.78	0.327054772885743	2.09625087650561	0.445012762275087	11.5961269852443
chr8	56403083	56409216	8	4	34.78	20	14.78	0.327054772885743	2.09625087650561	0.445012762275087	11.5961269852443
chr8	56409216	56447519	8	4	34.78	20	14.78	0.327054772885743	2.09625087650561	0.445012762275087	11.5961269852443
chr8	56447519	56497176	7	4	30.43	20	10.43	0.501162142115063	1.72750700542834	0.353469679028472	9.71939638654721
chr8	56497176	56665553	7	4	30.43	20	10.43	0.501162142115063	1.72750700542834	0.353469679028472	9.71939638654721
chr8	56665553	56866204	7	4	30.43	20	10.43	0.501162142115063	1.72750700542834	0.353469679028472	9.71939638654721
chr8	56866204	56882804	7	4	30.43	20	10.43	0.501162142115063	1.72750700542834	0.353469679028472	9.71939638654721
chr8	56882804	56920313	8	4	34.78	20	14.78	0.327054772885743	2.09625087650561	0.445012762275087	11.5961269852443
chr8	56920313	56973984	8	4	34.78	20	14.78	0.327054772885743	2.09625087650561	0.445012762275087	11.5961269852443
chr8	56973984	57752823	8	4	34.78	20	14.78	0.327054772885743	2.09625087650561	0.445012762275087	11.5961269852443
chr8	57752823	57836722	8	4	34.78	20	14.78	0.327054772885743	2.09625087650561	0.445012762275087	11.5961269852443
chr8	57836722	57985590	8	4	34.78	20	14.78	0.327054772885743	2.09625087650561	0.445012762275087	11.5961269852443
chr8	57985590	58054850	9	4	39.13	20	19.13	0.202547758843845	2.51544637109367	0.548007235395629	13.7608385112849
chr8	58054850	58188072	9	4	39.13	20	19.13	0.202547758843845	2.51544637109367	0.548007235395629	13.7608385112849
chr8	58188072	58198708	9	4	39.13	20	19.13	0.202547758843845	2.51544637109367	0.548007235395629	13.7608385112849
chr8	58198708	58200331	8	4	34.78	20	14.78	0.327054772885743	2.09625087650561	0.445012762275087	11.5961269852443
chr8	58200331	58206584	8	4	34.78	20	14.78	0.327054772885743	2.09625087650561	0.445012762275087	11.5961269852443
chr8	58206584	58349818	8	4	34.78	20	14.78	0.327054772885743	2.09625087650561	0.445012762275087	11.5961269852443
chr8	58349818	58435176	8	4	34.78	20	14.78	0.327054772885743	2.09625087650561	0.445012762275087	11.5961269852443
chr8	58435176	58711386	8	4	34.78	20	14.78	0.327054772885743	2.09625087650561	0.445012762275087	11.5961269852443
chr8	58711386	58838540	8	4	34.78	20	14.78	0.327054772885743	2.09625087650561	0.445012762275087	11.5961269852443
chr8	58838540	58954929	8	4	34.78	20	14.78	0.327054772885743	2.09625087650561	0.445012762275087	11.5961269852443
chr8	58954929	59068796	8	4	34.78	20	14.78	0.327054772885743	2.09625087650561	0.445012762275087	11.5961269852443
chr8	59068796	59418047	8	4	34.78	20	14.78	0.327054772885743	2.09625087650561	0.445012762275087	11.5961269852443
chr8	59418047	60625298	8	4	34.78	20	14.78	0.327054772885743	2.09625087650561	0.445012762275087	11.5961269852443
chr8	60625298	60650996	8	4	34.78	20	14.78	0.327054772885743	2.09625087650561	0.445012762275087	11.5961269852443
chr8	60650996	60730157	8	4	34.78	20	14.78	0.327054772885743	2.09625087650561	0.445012762275087	11.5961269852443
chr8	60730157	60842643	8	4	34.78	20	14.78	0.327054772885743	2.09625087650561	0.445012762275087	11.5961269852443
chr8	60842643	61021929	8	4	34.78	20	14.78	0.327054772885743	2.09625087650561	0.445012762275087	11.5961269852443
chr8	61021929	61028825	8	4	34.78	20	14.78	0.327054772885743	2.09625087650561	0.445012762275087	11.5961269852443
chr8	61028825	61100737	8	4	34.78	20	14.78	0.327054772885743	2.09625087650561	0.445012762275087	11.5961269852443
chr8	61100737	61111420	8	4	34.78	20	14.78	0.327054772885743	2.09625087650561	0.445012762275087	11.5961269852443
chr8	61111420	61484713	8	4	34.78	20	14.78	0.327054772885743	2.09625087650561	0.445012762275087	11.5961269852443
chr8	61484713	61587248	9	4	39.13	20	19.13	0.202547758843845	2.51544637109367	0.548007235395629	13.7608385112849
chr8	61587248	61654236	8	4	34.78	20	14.78	0.327054772885743	2.09625087650561	0.445012762275087	11.5961269852443
chr8	61654236	61759861	8	4	34.78	20	14.78	0.327054772885743	2.09625087650561	0.445012762275087	11.5961269852443
chr8	61759861	61975501	8	4	34.78	20	14.78	0.327054772885743	2.09625087650561	0.445012762275087	11.5961269852443
chr8	61975501	62006173	8	4	34.78	20	14.78	0.327054772885743	2.09625087650561	0.445012762275087	11.5961269852443
chr8	62006173	62055201	8	4	34.78	20	14.78	0.327054772885743	2.09625087650561	0.445012762275087	11.5961269852443
chr8	62055201	62570257	8	4	34.78	20	14.78	0.327054772885743	2.09625087650561	0.445012762275087	11.5961269852443
chr8	62570257	62699499	8	4	34.78	20	14.78	0.327054772885743	2.09625087650561	0.445012762275087	11.5961269852443
chr8	62699499	63259973	8	4	34.78	20	14.78	0.327054772885743	2.09625087650561	0.445012762275087	11.5961269852443
chr8	63259973	63413426	8	4	34.78	20	14.78	0.327054772885743	2.09625087650561	0.445012762275087	11.5961269852443
chr8	63413426	63872385	8	4	34.78	20	14.78	0.327054772885743	2.09625087650561	0.445012762275087	11.5961269852443
chr8	63872385	64071970	8	4	34.78	20	14.78	0.327054772885743	2.09625087650561	0.445012762275087	11.5961269852443
chr8	64071970	68166323	8	4	34.78	20	14.78	0.327054772885743	2.09625087650561	0.445012762275087	11.5961269852443
chr8	68166323	68653967	9	4	39.13	20	19.13	0.202547758843845	2.51544637109367	0.548007235395629	13.7608385112849
chr8	68653967	68792223	9	5	39.13	25	14.13	0.352818222683555	1.89930618542063	0.43828080963143	9.12766889164287
chr8	68792223	69047122	9	5	39.13	25	14.13	0.352818222683555	1.89930618542063	0.43828080963143	9.12766889164287
chr8	69047122	69135623	9	5	39.13	25	14.13	0.352818222683555	1.89930618542063	0.43828080963143	9.12766889164287
chr8	69135623	69157168	9	5	39.13	25	14.13	0.352818222683555	1.89930618542063	0.43828080963143	9.12766889164287
chr8	69157168	69239892	9	5	39.13	25	14.13	0.352818222683555	1.89930618542063	0.43828080963143	9.12766889164287
chr8	69239892	69413687	9	5	39.13	25	14.13	0.352818222683555	1.89930618542063	0.43828080963143	9.12766889164287
chr8	69413687	69994031	9	5	39.13	25	14.13	0.352818222683555	1.89930618542063	0.43828080963143	9.12766889164287
chr8	69994031	70483886	9	5	39.13	25	14.13	0.352818222683555	1.89930618542063	0.43828080963143	9.12766889164287
chr8	70483886	71631430	8	5	34.78	25	9.78	0.526265995352779	1.58262211772078	0.355735294003521	7.69362391150879
chr8	71631430	72978551	9	5	39.13	25	14.13	0.352818222683555	1.89930618542063	0.43828080963143	9.12766889164287
chr8	72978551	73186933	9	6	39.13	30	9.13	0.749168647150081	1.48589527839381	0.355807444547259	6.58368086674263
chr8	73186933	73268845	10	6	43.48	30	13.48	0.528198169639438	1.77052085138359	0.431694509717045	7.79504686446568
chr8	73268845	73965261	11	6	47.83	30	17.83	0.349475300942142	2.10089617964549	0.518169479012859	9.23599710425823
chr8	73965261	74048471	11	6	47.83	30	17.83	0.349475300942142	2.10089617964549	0.518169479012859	9.23599710425823
chr8	74048471	74088439	11	6	47.83	30	17.83	0.349475300942142	2.10089617964549	0.518169479012859	9.23599710425823
chr8	74088439	74263847	11	6	47.83	30	17.83	0.349475300942142	2.10089617964549	0.518169479012859	9.23599710425823
chr8	74263847	74640450	11	6	47.83	30	17.83	0.349475300942142	2.10089617964549	0.518169479012859	9.23599710425823
chr8	74640450	75015450	10	6	43.48	30	13.48	0.528198169639438	1.77052085138359	0.431694509717045	7.79504686446568
chr8	75015450	75039957	11	6	47.83	30	17.83	0.349475300942142	2.10089617964549	0.518169479012859	9.23599710425823
chr8	75039957	75071393	11	6	47.83	30	17.83	0.349475300942142	2.10089617964549	0.518169479012859	9.23599710425823
chr8	75071393	75232691	10	6	43.48	30	13.48	0.528198169639438	1.77052085138359	0.431694509717045	7.79504686446568
chr8	75232691	75308068	11	6	47.83	30	17.83	0.349475300942142	2.10089617964549	0.518169479012859	9.23599710425823
chr8	75308068	75328065	11	6	47.83	30	17.83	0.349475300942142	2.10089617964549	0.518169479012859	9.23599710425823
chr8	75328065	75814880	10	6	43.48	30	13.48	0.528198169639438	1.77052085138359	0.431694509717045	7.79504686446568
chr8	75814880	75901799	11	6	47.83	30	17.83	0.349475300942142	2.10089617964549	0.518169479012859	9.23599710425823
chr8	75901799	76136829	10	6	43.48	30	13.48	0.528198169639438	1.77052085138359	0.431694509717045	7.79504686446568
chr8	76136829	76157501	10	6	43.48	30	13.48	0.528198169639438	1.77052085138359	0.431694509717045	7.79504686446568
chr8	76157501	76251496	10	6	43.48	30	13.48	0.528198169639438	1.77052085138359	0.431694509717045	7.79504686446568
chr8	76251496	77859820	10	6	43.48	30	13.48	0.528198169639438	1.77052085138359	0.431694509717045	7.79504686446568
chr8	77859820	78423231	11	6	47.83	30	17.83	0.349475300942142	2.10089617964549	0.518169479012859	9.23599710425823
chr8	78423231	78565640	11	5	47.83	25	22.83	0.205700715975257	2.68469211482784	0.638064676934551	12.791450698681
chr8	78565640	79409392	11	6	47.83	30	17.83	0.349475300942142	2.10089617964549	0.518169479012859	9.23599710425823
chr8	79409392	80227852	11	6	47.83	30	17.83	0.349475300942142	2.10089617964549	0.518169479012859	9.23599710425823
chr8	80227852	80305910	11	6	47.83	30	17.83	0.349475300942142	2.10089617964549	0.518169479012859	9.23599710425823
chr8	80305910	80993567	11	6	47.83	30	17.83	0.349475300942142	2.10089617964549	0.518169479012859	9.23599710425823
chr8	80993567	80996327	11	6	47.83	30	17.83	0.349475300942142	2.10089617964549	0.518169479012859	9.23599710425823
chr8	80996327	81005951	11	6	47.83	30	17.83	0.349475300942142	2.10089617964549	0.518169479012859	9.23599710425823
chr8	81005951	81023012	11	5	47.83	25	22.83	0.205700715975257	2.68469211482784	0.638064676934551	12.791450698681
chr8	81023012	81080677	11	5	47.83	25	22.83	0.205700715975257	2.68469211482784	0.638064676934551	12.791450698681
chr8	81080677	81091834	11	5	47.83	25	22.83	0.205700715975257	2.68469211482784	0.638064676934551	12.791450698681
chr8	81091834	81093266	11	6	47.83	30	17.83	0.349475300942142	2.10089617964549	0.518169479012859	9.23599710425823
chr8	81093266	81173197	11	6	47.83	30	17.83	0.349475300942142	2.10089617964549	0.518169479012859	9.23599710425823
chr8	81173197	81226122	11	6	47.83	30	17.83	0.349475300942142	2.10089617964549	0.518169479012859	9.23599710425823
chr8	81226122	82063527	11	6	47.83	30	17.83	0.349475300942142	2.10089617964549	0.518169479012859	9.23599710425823
chr8	82063527	82150232	11	6	47.83	30	17.83	0.349475300942142	2.10089617964549	0.518169479012859	9.23599710425823
chr8	82150232	82153771	10	6	43.48	30	13.48	0.528198169639438	1.77052085138359	0.431694509717045	7.79504686446568
chr8	82153771	82245095	10	6	43.48	30	13.48	0.528198169639438	1.77052085138359	0.431694509717045	7.79504686446568
chr8	82245095	83134379	10	6	43.48	30	13.48	0.528198169639438	1.77052085138359	0.431694509717045	7.79504686446568
chr8	83134379	83730868	10	5	43.48	25	18.48	0.33634204558459	2.26282352576462	0.531655821533624	10.8060068231959
chr8	83730868	83886033	10	5	43.48	25	18.48	0.33634204558459	2.26282352576462	0.531655821533624	10.8060068231959
chr8	83886033	84287053	10	5	43.48	25	18.48	0.33634204558459	2.26282352576462	0.531655821533624	10.8060068231959
chr8	84287053	84394956	10	5	43.48	25	18.48	0.33634204558459	2.26282352576462	0.531655821533624	10.8060068231959
chr8	84394956	84619641	10	5	43.48	25	18.48	0.33634204558459	2.26282352576462	0.531655821533624	10.8060068231959
chr8	84619641	84721105	10	5	43.48	25	18.48	0.33634204558459	2.26282352576462	0.531655821533624	10.8060068231959
chr8	84721105	84742262	10	5	43.48	25	18.48	0.33634204558459	2.26282352576462	0.531655821533624	10.8060068231959
chr8	84742262	84801687	10	5	43.48	25	18.48	0.33634204558459	2.26282352576462	0.531655821533624	10.8060068231959
chr8	84801687	84829849	10	5	43.48	25	18.48	0.33634204558459	2.26282352576462	0.531655821533624	10.8060068231959
chr8	84829849	84834800	10	5	43.48	25	18.48	0.33634204558459	2.26282352576462	0.531655821533624	10.8060068231959
chr8	84834800	84912160	10	5	43.48	25	18.48	0.33634204558459	2.26282352576462	0.531655821533624	10.8060068231959
chr8	84912160	84940099	10	5	43.48	25	18.48	0.33634204558459	2.26282352576462	0.531655821533624	10.8060068231959
chr8	84940099	84982120	10	5	43.48	25	18.48	0.33634204558459	2.26282352576462	0.531655821533624	10.8060068231959
chr8	84982120	85765735	10	5	43.48	25	18.48	0.33634204558459	2.26282352576462	0.531655821533624	10.8060068231959
chr8	85765735	86265042	10	5	43.48	25	18.48	0.33634204558459	2.26282352576462	0.531655821533624	10.8060068231959
chr8	86265042	86424920	10	5	43.48	25	18.48	0.33634204558459	2.26282352576462	0.531655821533624	10.8060068231959
chr8	86424920	86917735	10	5	43.48	25	18.48	0.33634204558459	2.26282352576462	0.531655821533624	10.8060068231959
chr8	86917735	87064305	10	6	43.48	30	13.48	0.528198169639438	1.77052085138359	0.431694509717045	7.79504686446568
chr8	87064305	87243214	10	5	43.48	25	18.48	0.33634204558459	2.26282352576462	0.531655821533624	10.8060068231959
chr8	87243214	87333710	10	5	43.48	25	18.48	0.33634204558459	2.26282352576462	0.531655821533624	10.8060068231959
chr8	87333710	87338528	10	5	43.48	25	18.48	0.33634204558459	2.26282352576462	0.531655821533624	10.8060068231959
chr8	87338528	87556748	10	5	43.48	25	18.48	0.33634204558459	2.26282352576462	0.531655821533624	10.8060068231959
chr8	87556748	87670331	10	5	43.48	25	18.48	0.33634204558459	2.26282352576462	0.531655821533624	10.8060068231959
chr8	87670331	87720384	10	5	43.48	25	18.48	0.33634204558459	2.26282352576462	0.531655821533624	10.8060068231959
chr8	87720384	87783547	10	5	43.48	25	18.48	0.33634204558459	2.26282352576462	0.531655821533624	10.8060068231959
chr8	87783547	87828525	10	5	43.48	25	18.48	0.33634204558459	2.26282352576462	0.531655821533624	10.8060068231959
chr8	87828525	87907318	10	5	43.48	25	18.48	0.33634204558459	2.26282352576462	0.531655821533624	10.8060068231959
chr8	87907318	88039554	10	5	43.48	25	18.48	0.33634204558459	2.26282352576462	0.531655821533624	10.8060068231959
chr8	88039554	88785915	10	5	43.48	25	18.48	0.33634204558459	2.26282352576462	0.531655821533624	10.8060068231959
chr8	88785915	89098404	10	5	43.48	25	18.48	0.33634204558459	2.26282352576462	0.531655821533624	10.8060068231959
chr8	89098404	89461545	10	5	43.48	25	18.48	0.33634204558459	2.26282352576462	0.531655821533624	10.8060068231959
chr8	89461545	89612935	10	5	43.48	25	18.48	0.33634204558459	2.26282352576462	0.531655821533624	10.8060068231959
chr8	89612935	89887617	10	5	43.48	25	18.48	0.33634204558459	2.26282352576462	0.531655821533624	10.8060068231959
chr8	89887617	89939086	10	5	43.48	25	18.48	0.33634204558459	2.26282352576462	0.531655821533624	10.8060068231959
chr8	89939086	90020320	10	5	43.48	25	18.48	0.33634204558459	2.26282352576462	0.531655821533624	10.8060068231959
chr8	90020320	90279015	10	5	43.48	25	18.48	0.33634204558459	2.26282352576462	0.531655821533624	10.8060068231959
chr8	90279015	90308213	10	5	43.48	25	18.48	0.33634204558459	2.26282352576462	0.531655821533624	10.8060068231959
chr8	90308213	90338109	10	5	43.48	25	18.48	0.33634204558459	2.26282352576462	0.531655821533624	10.8060068231959
chr8	90338109	90425196	10	5	43.48	25	18.48	0.33634204558459	2.26282352576462	0.531655821533624	10.8060068231959
chr8	90425196	91238664	10	5	43.48	25	18.48	0.33634204558459	2.26282352576462	0.531655821533624	10.8060068231959
chr8	91238664	91373686	10	5	43.48	25	18.48	0.33634204558459	2.26282352576462	0.531655821533624	10.8060068231959
chr8	91373686	91448841	10	5	43.48	25	18.48	0.33634204558459	2.26282352576462	0.531655821533624	10.8060068231959
chr8	91448841	91580008	10	5	43.48	25	18.48	0.33634204558459	2.26282352576462	0.531655821533624	10.8060068231959
chr8	91580008	91671168	10	5	43.48	25	18.48	0.33634204558459	2.26282352576462	0.531655821533624	10.8060068231959
chr8	91671168	91784240	10	5	43.48	25	18.48	0.33634204558459	2.26282352576462	0.531655821533624	10.8060068231959
chr8	91784240	91797835	10	5	43.48	25	18.48	0.33634204558459	2.26282352576462	0.531655821533624	10.8060068231959
chr8	91797835	91942921	10	5	43.48	25	18.48	0.33634204558459	2.26282352576462	0.531655821533624	10.8060068231959
chr8	91942921	92613982	10	5	43.48	25	18.48	0.33634204558459	2.26282352576462	0.531655821533624	10.8060068231959
chr8	92613982	93187850	10	5	43.48	25	18.48	0.33634204558459	2.26282352576462	0.531655821533624	10.8060068231959
chr8	93187850	93488647	10	5	43.48	25	18.48	0.33634204558459	2.26282352576462	0.531655821533624	10.8060068231959
chr8	93488647	93939147	10	5	43.48	25	18.48	0.33634204558459	2.26282352576462	0.531655821533624	10.8060068231959
chr8	93939147	94260840	10	5	43.48	25	18.48	0.33634204558459	2.26282352576462	0.531655821533624	10.8060068231959
chr8	94260840	94351208	10	5	43.48	25	18.48	0.33634204558459	2.26282352576462	0.531655821533624	10.8060068231959
chr8	94351208	94357605	10	5	43.48	25	18.48	0.33634204558459	2.26282352576462	0.531655821533624	10.8060068231959
chr8	94357605	94406975	9	5	39.13	25	14.13	0.352818222683555	1.89930618542063	0.43828080963143	9.12766889164287
chr8	94406975	94687101	9	5	39.13	25	14.13	0.352818222683555	1.89930618542063	0.43828080963143	9.12766889164287
chr8	94687101	94935652	9	5	39.13	25	14.13	0.352818222683555	1.89930618542063	0.43828080963143	9.12766889164287
chr8	94935652	94949748	9	5	39.13	25	14.13	0.352818222683555	1.89930618542063	0.43828080963143	9.12766889164287
chr8	94949748	95214222	9	5	39.13	25	14.13	0.352818222683555	1.89930618542063	0.43828080963143	9.12766889164287
chr8	95214222	95284229	8	5	34.78	25	9.78	0.526265995352779	1.58262211772078	0.355735294003521	7.69362391150879
chr8	95284229	95691705	9	5	39.13	25	14.13	0.352818222683555	1.89930618542063	0.43828080963143	9.12766889164287
chr8	95691705	95863094	9	5	39.13	25	14.13	0.352818222683555	1.89930618542063	0.43828080963143	9.12766889164287
chr8	95863094	95875284	9	5	39.13	25	14.13	0.352818222683555	1.89930618542063	0.43828080963143	9.12766889164287
chr8	95875284	96005720	9	5	39.13	25	14.13	0.352818222683555	1.89930618542063	0.43828080963143	9.12766889164287
chr8	96005720	96145545	9	5	39.13	25	14.13	0.352818222683555	1.89930618542063	0.43828080963143	9.12766889164287
chr8	96145545	96595628	10	5	43.48	25	18.48	0.33634204558459	2.26282352576462	0.531655821533624	10.8060068231959
chr8	96595628	96771004	10	5	43.48	25	18.48	0.33634204558459	2.26282352576462	0.531655821533624	10.8060068231959
chr8	96771004	96854367	10	5	43.48	25	18.48	0.33634204558459	2.26282352576462	0.531655821533624	10.8060068231959
chr8	96854367	98810287	10	5	43.48	25	18.48	0.33634204558459	2.26282352576462	0.531655821533624	10.8060068231959
chr8	98810287	98919015	10	5	43.48	25	18.48	0.33634204558459	2.26282352576462	0.531655821533624	10.8060068231959
chr8	98919015	101331895	10	5	43.48	25	18.48	0.33634204558459	2.26282352576462	0.531655821533624	10.8060068231959
chr8	101331895	101617999	10	5	43.48	25	18.48	0.33634204558459	2.26282352576462	0.531655821533624	10.8060068231959
chr8	101617999	102256179	10	5	43.48	25	18.48	0.33634204558459	2.26282352576462	0.531655821533624	10.8060068231959
chr8	102256179	102371184	10	6	43.48	30	13.48	0.528198169639438	1.77052085138359	0.431694509717045	7.79504686446568
chr8	102371184	102589913	10	5	43.48	25	18.48	0.33634204558459	2.26282352576462	0.531655821533624	10.8060068231959
chr8	102589913	102805596	9	5	39.13	25	14.13	0.352818222683555	1.89930618542063	0.43828080963143	9.12766889164287
chr8	102805596	102920609	9	5	39.13	25	14.13	0.352818222683555	1.89930618542063	0.43828080963143	9.12766889164287
chr8	102920609	104116785	9	5	39.13	25	14.13	0.352818222683555	1.89930618542063	0.43828080963143	9.12766889164287
chr8	104116785	104366602	9	5	39.13	25	14.13	0.352818222683555	1.89930618542063	0.43828080963143	9.12766889164287
chr8	104366602	106363035	9	5	39.13	25	14.13	0.352818222683555	1.89930618542063	0.43828080963143	9.12766889164287
chr8	106363035	108176205	10	5	43.48	25	18.48	0.33634204558459	2.26282352576462	0.531655821533624	10.8060068231959
chr8	108176205	108841323	10	5	43.48	25	18.48	0.33634204558459	2.26282352576462	0.531655821533624	10.8060068231959
chr8	108841323	108922534	10	5	43.48	25	18.48	0.33634204558459	2.26282352576462	0.531655821533624	10.8060068231959
chr8	108922534	109014484	10	5	43.48	25	18.48	0.33634204558459	2.26282352576462	0.531655821533624	10.8060068231959
chr8	109014484	109403884	10	5	43.48	25	18.48	0.33634204558459	2.26282352576462	0.531655821533624	10.8060068231959
chr8	109403884	109550319	10	6	43.48	30	13.48	0.528198169639438	1.77052085138359	0.431694509717045	7.79504686446568
chr8	109550319	109685001	10	5	43.48	25	18.48	0.33634204558459	2.26282352576462	0.531655821533624	10.8060068231959
chr8	109685001	109716659	10	6	43.48	30	13.48	0.528198169639438	1.77052085138359	0.431694509717045	7.79504686446568
chr8	109716659	109831552	10	6	43.48	30	13.48	0.528198169639438	1.77052085138359	0.431694509717045	7.79504686446568
chr8	109831552	109853908	10	5	43.48	25	18.48	0.33634204558459	2.26282352576462	0.531655821533624	10.8060068231959
chr8	109853908	110156546	10	5	43.48	25	18.48	0.33634204558459	2.26282352576462	0.531655821533624	10.8060068231959
chr8	110156546	110223336	10	5	43.48	25	18.48	0.33634204558459	2.26282352576462	0.531655821533624	10.8060068231959
chr8	110223336	110346757	10	6	43.48	30	13.48	0.528198169639438	1.77052085138359	0.431694509717045	7.79504686446568
chr8	110346757	110782908	10	6	43.48	30	13.48	0.528198169639438	1.77052085138359	0.431694509717045	7.79504686446568
chr8	110782908	110940917	10	6	43.48	30	13.48	0.528198169639438	1.77052085138359	0.431694509717045	7.79504686446568
chr8	110940917	111047698	10	6	43.48	30	13.48	0.528198169639438	1.77052085138359	0.431694509717045	7.79504686446568
chr8	111047698	111118218	10	6	43.48	30	13.48	0.528198169639438	1.77052085138359	0.431694509717045	7.79504686446568
chr8	111118218	111188926	10	6	43.48	30	13.48	0.528198169639438	1.77052085138359	0.431694509717045	7.79504686446568
chr8	111188926	111190982	10	6	43.48	30	13.48	0.528198169639438	1.77052085138359	0.431694509717045	7.79504686446568
chr8	111190982	111298632	10	6	43.48	30	13.48	0.528198169639438	1.77052085138359	0.431694509717045	7.79504686446568
chr8	111298632	111457816	10	6	43.48	30	13.48	0.528198169639438	1.77052085138359	0.431694509717045	7.79504686446568
chr8	111457816	111565364	10	7	43.48	35	8.48	0.755583205556296	1.41672878344191	0.353562213973755	5.91456717615402
chr8	111565364	111646641	10	6	43.48	30	13.48	0.528198169639438	1.77052085138359	0.431694509717045	7.79504686446568
chr8	111646641	111807907	10	6	43.48	30	13.48	0.528198169639438	1.77052085138359	0.431694509717045	7.79504686446568
chr8	111807907	112045645	11	6	47.83	30	17.83	0.349475300942142	2.10089617964549	0.518169479012859	9.23599710425823
chr8	112045645	112556625	11	6	47.83	30	17.83	0.349475300942142	2.10089617964549	0.518169479012859	9.23599710425823
chr8	112556625	112651518	11	6	47.83	30	17.83	0.349475300942142	2.10089617964549	0.518169479012859	9.23599710425823
chr8	112651518	112741360	11	6	47.83	30	17.83	0.349475300942142	2.10089617964549	0.518169479012859	9.23599710425823
chr8	112741360	112788266	11	7	47.83	35	12.83	0.537488219744991	1.68125222569351	0.424420309594086	7.01028170470143
chr8	112788266	112948431	11	7	47.83	35	12.83	0.537488219744991	1.68125222569351	0.424420309594086	7.01028170470143
chr8	112948431	113245644	11	6	47.83	30	17.83	0.349475300942142	2.10089617964549	0.518169479012859	9.23599710425823
chr8	113245644	113320483	11	6	47.83	30	17.83	0.349475300942142	2.10089617964549	0.518169479012859	9.23599710425823
chr8	113320483	113357940	11	6	47.83	30	17.83	0.349475300942142	2.10089617964549	0.518169479012859	9.23599710425823
chr8	113357940	113472706	11	6	47.83	30	17.83	0.349475300942142	2.10089617964549	0.518169479012859	9.23599710425823
chr8	113472706	113807679	11	6	47.83	30	17.83	0.349475300942142	2.10089617964549	0.518169479012859	9.23599710425823
chr8	113807679	113971839	11	6	47.83	30	17.83	0.349475300942142	2.10089617964549	0.518169479012859	9.23599710425823
chr8	113971839	114140717	11	7	47.83	35	12.83	0.537488219744991	1.68125222569351	0.424420309594086	7.01028170470143
chr8	114140717	114603660	11	6	47.83	30	17.83	0.349475300942142	2.10089617964549	0.518169479012859	9.23599710425823
chr8	114603660	114675414	11	6	47.83	30	17.83	0.349475300942142	2.10089617964549	0.518169479012859	9.23599710425823
chr8	114675414	114798611	12	6	52.17	30	22.17	0.216293786095614	2.48931638320477	0.617567017510293	10.9794612436494
chr8	114798611	114918144	11	6	47.83	30	17.83	0.349475300942142	2.10089617964549	0.518169479012859	9.23599710425823
chr8	114918144	115061479	11	6	47.83	30	17.83	0.349475300942142	2.10089617964549	0.518169479012859	9.23599710425823
chr8	115061479	115442698	11	6	47.83	30	17.83	0.349475300942142	2.10089617964549	0.518169479012859	9.23599710425823
chr8	115442698	116409413	11	6	47.83	30	17.83	0.349475300942142	2.10089617964549	0.518169479012859	9.23599710425823
chr8	116409413	116506452	11	6	47.83	30	17.83	0.349475300942142	2.10089617964549	0.518169479012859	9.23599710425823
chr8	116506452	116508077	11	6	47.83	30	17.83	0.349475300942142	2.10089617964549	0.518169479012859	9.23599710425823
chr8	116508077	116648233	12	6	52.17	30	22.17	0.216293786095614	2.48931638320477	0.617567017510293	10.9794612436494
chr8	116648233	116663927	11	6	47.83	30	17.83	0.349475300942142	2.10089617964549	0.518169479012859	9.23599710425823
chr8	116663927	117120456	11	6	47.83	30	17.83	0.349475300942142	2.10089617964549	0.518169479012859	9.23599710425823
chr8	117120456	117474734	11	6	47.83	30	17.83	0.349475300942142	2.10089617964549	0.518169479012859	9.23599710425823
chr8	117474734	117858828	11	6	47.83	30	17.83	0.349475300942142	2.10089617964549	0.518169479012859	9.23599710425823
chr8	117858828	118391597	11	6	47.83	30	17.83	0.349475300942142	2.10089617964549	0.518169479012859	9.23599710425823
chr8	118391597	118556792	11	6	47.83	30	17.83	0.349475300942142	2.10089617964549	0.518169479012859	9.23599710425823
chr8	118556792	118899048	11	6	47.83	30	17.83	0.349475300942142	2.10089617964549	0.518169479012859	9.23599710425823
chr8	118899048	119048888	11	6	47.83	30	17.83	0.349475300942142	2.10089617964549	0.518169479012859	9.23599710425823
chr8	119048888	119448431	11	6	47.83	30	17.83	0.349475300942142	2.10089617964549	0.518169479012859	9.23599710425823
chr8	119448431	119481086	11	7	47.83	35	12.83	0.537488219744991	1.68125222569351	0.424420309594086	7.01028170470143
chr8	119481086	119510596	10	7	43.48	35	8.48	0.755583205556296	1.41672878344191	0.353562213973755	5.91456717615402
chr8	119510596	119557121	10	7	43.48	35	8.48	0.755583205556296	1.41672878344191	0.353562213973755	5.91456717615402
chr8	119557121	119589261	10	6	43.48	30	13.48	0.528198169639438	1.77052085138359	0.431694509717045	7.79504686446568
chr8	119589261	119739374	10	6	43.48	30	13.48	0.528198169639438	1.77052085138359	0.431694509717045	7.79504686446568
chr8	119739374	120053002	10	6	43.48	30	13.48	0.528198169639438	1.77052085138359	0.431694509717045	7.79504686446568
chr8	120053002	120112239	10	6	43.48	30	13.48	0.528198169639438	1.77052085138359	0.431694509717045	7.79504686446568
chr8	120112239	120846815	10	6	43.48	30	13.48	0.528198169639438	1.77052085138359	0.431694509717045	7.79504686446568
chr8	120846815	121013814	10	7	43.48	35	8.48	0.755583205556296	1.41672878344191	0.353562213973755	5.91456717615402
chr8	121013814	121174473	11	7	47.83	35	12.83	0.537488219744991	1.68125222569351	0.424420309594086	7.01028170470143
chr8	121174473	121184935	11	7	47.83	35	12.83	0.537488219744991	1.68125222569351	0.424420309594086	7.01028170470143
chr8	121184935	121211586	11	8	47.83	40	7.83	0.759945105272522	1.36480846485446	0.349036665141904	5.49488156222829
chr8	121211586	121261605	11	8	47.83	40	7.83	0.759945105272522	1.36480846485446	0.349036665141904	5.49488156222829
chr8	121261605	121269052	11	7	47.83	35	12.83	0.537488219744991	1.68125222569351	0.424420309594086	7.01028170470143
chr8	121269052	121371019	11	6	47.83	30	17.83	0.349475300942142	2.10089617964549	0.518169479012859	9.23599710425823
chr8	121371019	121629578	11	6	47.83	30	17.83	0.349475300942142	2.10089617964549	0.518169479012859	9.23599710425823
chr8	121629578	121694776	12	6	52.17	30	22.17	0.216293786095614	2.48931638320477	0.617567017510293	10.9794612436494
chr8	121694776	122238863	11	6	47.83	30	17.83	0.349475300942142	2.10089617964549	0.518169479012859	9.23599710425823
chr8	122238863	122325406	11	6	47.83	30	17.83	0.349475300942142	2.10089617964549	0.518169479012859	9.23599710425823
chr8	122325406	123435618	11	6	47.83	30	17.83	0.349475300942142	2.10089617964549	0.518169479012859	9.23599710425823
chr8	123435618	125032788	11	7	47.83	35	12.83	0.537488219744991	1.68125222569351	0.424420309594086	7.01028170470143
chr8	125032788	125041978	11	7	47.83	35	12.83	0.537488219744991	1.68125222569351	0.424420309594086	7.01028170470143
chr8	125041978	125098914	11	7	47.83	35	12.83	0.537488219744991	1.68125222569351	0.424420309594086	7.01028170470143
chr8	125098914	125164350	11	7	47.83	35	12.83	0.537488219744991	1.68125222569351	0.424420309594086	7.01028170470143
chr8	125164350	125190460	11	6	47.83	30	17.83	0.349475300942142	2.10089617964549	0.518169479012859	9.23599710425823
chr8	125190460	125200072	11	6	47.83	30	17.83	0.349475300942142	2.10089617964549	0.518169479012859	9.23599710425823
chr8	125200072	126882644	11	6	47.83	30	17.83	0.349475300942142	2.10089617964549	0.518169479012859	9.23599710425823
chr8	126882644	126917069	12	6	52.17	30	22.17	0.216293786095614	2.48931638320477	0.617567017510293	10.9794612436494
chr8	126917069	127045932	12	6	52.17	30	22.17	0.216293786095614	2.48931638320477	0.617567017510293	10.9794612436494
chr8	127045932	127175158	11	6	47.83	30	17.83	0.349475300942142	2.10089617964549	0.518169479012859	9.23599710425823
chr8	127175158	127386386	11	6	47.83	30	17.83	0.349475300942142	2.10089617964549	0.518169479012859	9.23599710425823
chr8	127386386	127457081	11	6	47.83	30	17.83	0.349475300942142	2.10089617964549	0.518169479012859	9.23599710425823
chr8	127457081	127764540	12	6	52.17	30	22.17	0.216293786095614	2.48931638320477	0.617567017510293	10.9794612436494
chr8	127764540	128556883	12	6	52.17	30	22.17	0.216293786095614	2.48931638320477	0.617567017510293	10.9794612436494
chr8	128556883	128935063	12	6	52.17	30	22.17	0.216293786095614	2.48931638320477	0.617567017510293	10.9794612436494
chr8	128935063	129311152	12	6	52.17	30	22.17	0.216293786095614	2.48931638320477	0.617567017510293	10.9794612436494
chr8	129311152	129435713	12	6	52.17	30	22.17	0.216293786095614	2.48931638320477	0.617567017510293	10.9794612436494
chr8	129435713	129438163	11	6	47.83	30	17.83	0.349475300942142	2.10089617964549	0.518169479012859	9.23599710425823
chr8	129438163	129718460	12	6	52.17	30	22.17	0.216293786095614	2.48931638320477	0.617567017510293	10.9794612436494
chr8	129718460	129726368	12	6	52.17	30	22.17	0.216293786095614	2.48931638320477	0.617567017510293	10.9794612436494
chr8	129726368	129799870	12	6	52.17	30	22.17	0.216293786095614	2.48931638320477	0.617567017510293	10.9794612436494
chr8	129799870	129995192	12	6	52.17	30	22.17	0.216293786095614	2.48931638320477	0.617567017510293	10.9794612436494
chr8	129995192	130269158	11	6	47.83	30	17.83	0.349475300942142	2.10089617964549	0.518169479012859	9.23599710425823
chr8	130269158	130373784	11	6	47.83	30	17.83	0.349475300942142	2.10089617964549	0.518169479012859	9.23599710425823
chr8	130373784	130713874	11	6	47.83	30	17.83	0.349475300942142	2.10089617964549	0.518169479012859	9.23599710425823
chr8	130713874	130831583	11	6	47.83	30	17.83	0.349475300942142	2.10089617964549	0.518169479012859	9.23599710425823
chr8	130831583	131587605	11	6	47.83	30	17.83	0.349475300942142	2.10089617964549	0.518169479012859	9.23599710425823
chr8	131587605	131958331	11	6	47.83	30	17.83	0.349475300942142	2.10089617964549	0.518169479012859	9.23599710425823
chr8	131958331	131974863	11	6	47.83	30	17.83	0.349475300942142	2.10089617964549	0.518169479012859	9.23599710425823
chr8	131974863	132146872	11	6	47.83	30	17.83	0.349475300942142	2.10089617964549	0.518169479012859	9.23599710425823
chr8	132146872	132328247	10	6	43.48	30	13.48	0.528198169639438	1.77052085138359	0.431694509717045	7.79504686446568
chr8	132328247	132449917	11	6	47.83	30	17.83	0.349475300942142	2.10089617964549	0.518169479012859	9.23599710425823
chr8	132449917	133003595	10	6	43.48	30	13.48	0.528198169639438	1.77052085138359	0.431694509717045	7.79504686446568
chr8	133003595	133222906	10	5	43.48	25	18.48	0.33634204558459	2.26282352576462	0.531655821533624	10.8060068231959
chr8	133222906	133330588	10	5	43.48	25	18.48	0.33634204558459	2.26282352576462	0.531655821533624	10.8060068231959
chr8	133330588	133905354	10	5	43.48	25	18.48	0.33634204558459	2.26282352576462	0.531655821533624	10.8060068231959
chr8	133905354	134224551	10	6	43.48	30	13.48	0.528198169639438	1.77052085138359	0.431694509717045	7.79504686446568
chr8	134224551	136887170	10	5	43.48	25	18.48	0.33634204558459	2.26282352576462	0.531655821533624	10.8060068231959
chr8	136887170	136959782	10	6	43.48	30	13.48	0.528198169639438	1.77052085138359	0.431694509717045	7.79504686446568
chr8	136959782	137358253	10	5	43.48	25	18.48	0.33634204558459	2.26282352576462	0.531655821533624	10.8060068231959
chr8	137358253	138566205	10	5	43.48	25	18.48	0.33634204558459	2.26282352576462	0.531655821533624	10.8060068231959
chr8	138566205	138751100	10	5	43.48	25	18.48	0.33634204558459	2.26282352576462	0.531655821533624	10.8060068231959
chr8	138751100	138870068	10	5	43.48	25	18.48	0.33634204558459	2.26282352576462	0.531655821533624	10.8060068231959
chr8	138870068	139043908	10	5	43.48	25	18.48	0.33634204558459	2.26282352576462	0.531655821533624	10.8060068231959
chr8	139043908	139413647	10	5	43.48	25	18.48	0.33634204558459	2.26282352576462	0.531655821533624	10.8060068231959
chr8	139413647	139488029	10	5	43.48	25	18.48	0.33634204558459	2.26282352576462	0.531655821533624	10.8060068231959
chr8	139488029	140351086	10	5	43.48	25	18.48	0.33634204558459	2.26282352576462	0.531655821533624	10.8060068231959
chr8	140351086	140505941	10	5	43.48	25	18.48	0.33634204558459	2.26282352576462	0.531655821533624	10.8060068231959
chr8	140505941	140552557	10	5	43.48	25	18.48	0.33634204558459	2.26282352576462	0.531655821533624	10.8060068231959
chr8	140552557	140668474	10	6	43.48	30	13.48	0.528198169639438	1.77052085138359	0.431694509717045	7.79504686446568
chr8	140668474	141019813	10	6	43.48	30	13.48	0.528198169639438	1.77052085138359	0.431694509717045	7.79504686446568
chr8	141019813	142273728	10	6	43.48	30	13.48	0.528198169639438	1.77052085138359	0.431694509717045	7.79504686446568
chr8	142273728	142284654	10	6	43.48	30	13.48	0.528198169639438	1.77052085138359	0.431694509717045	7.79504686446568
chr8	142284654	143567969	11	6	47.83	30	17.83	0.349475300942142	2.10089617964549	0.518169479012859	9.23599710425823
chr8	143567969	143811903	11	7	47.83	35	12.83	0.537488219744991	1.68125222569351	0.424420309594086	7.01028170470143
chr8	143811903	143923651	10	7	43.48	35	8.48	0.755583205556296	1.41672878344191	0.353562213973755	5.91456717615402
chr8	143923651	144118421	10	6	43.48	30	13.48	0.528198169639438	1.77052085138359	0.431694509717045	7.79504686446568
chr8	144118421	144671557	10	7	43.48	35	8.48	0.755583205556296	1.41672878344191	0.353562213973755	5.91456717615402
chr8	144671557	146364022	11	7	47.83	35	12.83	0.537488219744991	1.68125222569351	0.424420309594086	7.01028170470143
chr11	0	2980411	2	3	8.7	15	-6.3	0.65043559201245	0.54751555451127	0.0412606217000432	5.36133899492759
chr11	2980411	3163592	2	3	8.7	15	-6.3	0.65043559201245	0.54751555451127	0.0412606217000432	5.36133899492759
chr11	3163592	3744028	2	3	8.7	15	-6.3	0.65043559201245	0.54751555451127	0.0412606217000432	5.36133899492759
chr11	3744028	3974269	1	3	4.35	15	-10.65	0.323474596872215	0.265471217553456	0.00470337951078203	3.64487196742697
chr11	3974269	4115745	1	2	4.35	10	-5.65	0.589984604164979	0.417538975420899	0.00664429717256669	8.63073247145641
chr11	4115745	4177589	1	1	4.35	5	-0.65	1	0.866597002415816	0.0105378438580926	71.2800920562264
chr11	4177589	4534427	2	1	8.7	5	3.7	1	1.78563156003681	0.0863932078575143	112.208702451218
chr11	4534427	4535635	2	1	8.7	5	3.7	1	1.78563156003681	0.0863932078575143	112.208702451218
chr11	4535635	4562991	2	2	8.7	10	-1.3	1	0.860233320020961	0.0569540053158063	12.9883822183545
chr11	4562991	4569632	2	2	8.7	10	-1.3	1	0.860233320020961	0.0569540053158063	12.9883822183545
chr11	4569632	5441578	2	1	8.7	5	3.7	1	1.78563156003681	0.0863932078575143	112.208702451218
chr11	5441578	5492576	3	1	13.04	5	8.04	0.61048537395673	2.7867131780195	0.203045667762975	157.208629821264
chr11	5492576	5566601	2	1	8.7	5	3.7	1	1.78563156003681	0.0863932078575143	112.208702451218
chr11	5566601	5771075	1	1	4.35	5	-0.65	1	0.866597002415816	0.0105378438580926	71.2800920562264
chr11	5771075	6304449	1	1	4.35	5	-0.65	1	0.866597002415816	0.0105378438580926	71.2800920562264
chr11	6304449	6514578	2	1	8.7	5	3.7	1	1.78563156003681	0.0863932078575143	112.208702451218
chr11	6514578	6635127	2	2	8.7	10	-1.3	1	0.860233320020961	0.0569540053158063	12.9883822183545
chr11	6635127	10943790	2	1	8.7	5	3.7	1	1.78563156003681	0.0863932078575143	112.208702451218
chr11	10943790	11172460	3	1	13.04	5	8.04	0.61048537395673	2.7867131780195	0.203045667762975	157.208629821264
chr11	11172460	15455871	2	1	8.7	5	3.7	1	1.78563156003681	0.0863932078575143	112.208702451218
chr11	15455871	17402341	2	1	8.7	5	3.7	1	1.78563156003681	0.0863932078575143	112.208702451218
chr11	17402341	17496989	2	1	8.7	5	3.7	1	1.78563156003681	0.0863932078575143	112.208702451218
chr11	17496989	18940863	2	1	8.7	5	3.7	1	1.78563156003681	0.0863932078575143	112.208702451218
chr11	18940863	18944971	1	1	4.35	5	-0.65	1	0.866597002415816	0.0105378438580926	71.2800920562264
chr11	18944971	18961322	3	1	13.04	5	8.04	0.61048537395673	2.7867131780195	0.203045667762975	157.208629821264
chr11	18961322	18961929	2	1	8.7	5	3.7	1	1.78563156003681	0.0863932078575143	112.208702451218
chr11	18961929	18962075	1	1	4.35	5	-0.65	1	0.866597002415816	0.0105378438580926	71.2800920562264
chr11	18962075	19983070	1	1	4.35	5	-0.65	1	0.866597002415816	0.0105378438580926	71.2800920562264
chr11	19983070	20069143	1	2	4.35	10	-5.65	0.589984604164979	0.417538975420899	0.00664429717256669	8.63073247145641
chr11	20069143	20601155	1	1	4.35	5	-0.65	1	0.866597002415816	0.0105378438580926	71.2800920562264
chr11	20601155	20660014	1	2	4.35	10	-5.65	0.589984604164979	0.417538975420899	0.00664429717256669	8.63073247145641
chr11	20660014	23119026	1	1	4.35	5	-0.65	1	0.866597002415816	0.0105378438580926	71.2800920562264
chr11	23119026	26017903	1	1	4.35	5	-0.65	1	0.866597002415816	0.0105378438580926	71.2800920562264
chr11	26017903	26024893	2	1	8.7	5	3.7	1	1.78563156003681	0.0863932078575143	112.208702451218
chr11	26024893	26041915	3	1	13.04	5	8.04	0.61048537395673	2.7867131780195	0.203045667762975	157.208629821264
chr11	26041915	26047297	3	2	13.04	10	3.04	1	1.34071300326427	0.136905270433279	17.7641357108826
chr11	26047297	26093480	2	2	8.7	10	-1.3	1	0.860233320020961	0.0569540053158063	12.9883822183545
chr11	26093480	26101308	1	2	4.35	10	-5.65	0.589984604164979	0.417538975420899	0.00664429717256669	8.63073247145641
chr11	26101308	30061369	1	1	4.35	5	-0.65	1	0.866597002415816	0.0105378438580926	71.2800920562264
chr11	30061369	31062133	1	1	4.35	5	-0.65	1	0.866597002415816	0.0105378438580926	71.2800920562264
chr11	31062133	31896697	1	1	4.35	5	-0.65	1	0.866597002415816	0.0105378438580926	71.2800920562264
chr11	31896697	32019386	1	1	4.35	5	-0.65	1	0.866597002415816	0.0105378438580926	71.2800920562264
chr11	32019386	32295594	1	1	4.35	5	-0.65	1	0.866597002415816	0.0105378438580926	71.2800920562264
chr11	32295594	33630841	1	1	4.35	5	-0.65	1	0.866597002415816	0.0105378438580926	71.2800920562264
chr11	33630841	34654479	1	1	4.35	5	-0.65	1	0.866597002415816	0.0105378438580926	71.2800920562264
chr11	34654479	34753045	1	2	4.35	10	-5.65	0.589984604164979	0.417538975420899	0.00664429717256669	8.63073247145641
chr11	34753045	34769913	1	3	4.35	15	-10.65	0.323474596872215	0.265471217553456	0.00470337951078203	3.64487196742697
chr11	34769913	34776588	1	2	4.35	10	-5.65	0.589984604164979	0.417538975420899	0.00664429717256669	8.63073247145641
chr11	34776588	34871228	1	3	4.35	15	-10.65	0.323474596872215	0.265471217553456	0.00470337951078203	3.64487196742697
chr11	34871228	35035168	1	3	4.35	15	-10.65	0.323474596872215	0.265471217553456	0.00470337951078203	3.64487196742697
chr11	35035168	35135891	1	2	4.35	10	-5.65	0.589984604164979	0.417538975420899	0.00664429717256669	8.63073247145641
chr11	35135891	35859550	1	2	4.35	10	-5.65	0.589984604164979	0.417538975420899	0.00664429717256669	8.63073247145641
chr11	35859550	36584564	1	2	4.35	10	-5.65	0.589984604164979	0.417538975420899	0.00664429717256669	8.63073247145641
chr11	36584564	36622162	2	2	8.7	10	-1.3	1	0.860233320020961	0.0569540053158063	12.9883822183545
chr11	36622162	36743691	3	2	13.04	10	3.04	1	1.34071300326427	0.136905270433279	17.7641357108826
chr11	36743691	36774336	1	2	4.35	10	-5.65	0.589984604164979	0.417538975420899	0.00664429717256669	8.63073247145641
chr11	36774336	37357396	1	1	4.35	5	-0.65	1	0.866597002415816	0.0105378438580926	71.2800920562264
chr11	37357396	37672416	1	1	4.35	5	-0.65	1	0.866597002415816	0.0105378438580926	71.2800920562264
chr11	37672416	37729982	1	1	4.35	5	-0.65	1	0.866597002415816	0.0105378438580926	71.2800920562264
chr11	37729982	38345740	1	1	4.35	5	-0.65	1	0.866597002415816	0.0105378438580926	71.2800920562264
chr11	38345740	38470324	1	1	4.35	5	-0.65	1	0.866597002415816	0.0105378438580926	71.2800920562264
chr11	38470324	38473556	1	2	4.35	10	-5.65	0.589984604164979	0.417538975420899	0.00664429717256669	8.63073247145641
chr11	38473556	38604774	1	2	4.35	10	-5.65	0.589984604164979	0.417538975420899	0.00664429717256669	8.63073247145641
chr11	38604774	39587662	1	1	4.35	5	-0.65	1	0.866597002415816	0.0105378438580926	71.2800920562264
chr11	39587662	39729543	1	1	4.35	5	-0.65	1	0.866597002415816	0.0105378438580926	71.2800920562264
chr11	39729543	39804436	1	1	4.35	5	-0.65	1	0.866597002415816	0.0105378438580926	71.2800920562264
chr11	39804436	41805716	1	1	4.35	5	-0.65	1	0.866597002415816	0.0105378438580926	71.2800920562264
chr11	41805716	41912199	2	1	8.7	5	3.7	1	1.78563156003681	0.0863932078575143	112.208702451218
chr11	41912199	41925214	2	1	8.7	5	3.7	1	1.78563156003681	0.0863932078575143	112.208702451218
chr11	41925214	42735805	1	1	4.35	5	-0.65	1	0.866597002415816	0.0105378438580926	71.2800920562264
chr11	42735805	42868249	1	1	4.35	5	-0.65	1	0.866597002415816	0.0105378438580926	71.2800920562264
chr11	42868249	43160887	1	1	4.35	5	-0.65	1	0.866597002415816	0.0105378438580926	71.2800920562264
chr11	43160887	43593048	0	1	0	5	-5	0.465116279069767	0	0	33.9134022411323
chr11	43593048	46918256	1	1	4.35	5	-0.65	1	0.866597002415816	0.0105378438580926	71.2800920562264
chr11	46918256	49166483	0	1	0	5	-5	0.465116279069767	0	0	33.9134022411323
chr11	49166483	50513955	1	1	4.35	5	-0.65	1	0.866597002415816	0.0105378438580926	71.2800920562264
chr11	50513955	51392916	1	0	4.35	0	4.35	1	Inf	0.0223118206521739	Inf
chr11	51392916	51563636	1	1	4.35	5	-0.65	1	0.866597002415816	0.0105378438580926	71.2800920562264
chr11	51563636	51564440	0	1	0	5	-5	0.465116279069767	0	0	33.9134022411323
chr11	51564440	54701633	0	0	0	0	0	1	0	0	Inf
[truncated: 3,964 more rows]
