# Supplementary material for: 1p36 deletion is a marker for tumour dissemination in microsatellite stable stage II-III colon cancer
Source: BMC Cancer. 2014 Nov 24;14:872. doi: 10.1186/1471-2407-14-872 (PMC4251789; doi:10.1186/1471-2407-14-872)
Supplement: Supplementary file 1 — Additional file 1: This file includes supplementary figures, genome-wide copy number estimates and statistics. (ZIP 5 MB) [file 12885_2014_5046_MOESM1_ESM.zip › Supplementary Data/MSS statistics Stage II-III (excl chemo)/Relative Loss.Recurrence (SII&SIII excl MSI-H) noCyt.No recurrence (SII&SIII excl MSI-H) noCyt.txt]

Chromosome	Start (hg19)	End (hg19)	Observations in G1	Observations in G2	Frequency G1 (%)	Frequency G2 (%)	Frequency difference	Fisher's Exact test p-value	Odds Ratio	Lower 95% CI	Upper 95% CI
chr1	0	1282669	4	1	17.39	5	12.39	0.350808956594549	3.88611189709473	0.342237278313382	206.917573717954
chr1	1282669	3728424	4	2	17.39	10	7.39	0.668833718748637	1.86752836592144	0.233752379308155	23.0430753395911
chr1	3728424	4585274	5	2	21.74	10	11.74	0.420459007810114	2.44930803446938	0.344176695262891	28.9176948427999
chr1	4585274	5960887	6	2	26.09	10	16.09	0.250251473166958	3.09588469819547	0.467947548626742	35.4758565428157
chr1	5960887	8160476	6	2	26.09	10	16.09	0.250251473166958	3.09588469819547	0.467947548626742	35.4758565428157
chr1	8160476	8490495	6	3	26.09	15	11.09	0.467448817987672	1.9685659708195	0.34928450945066	14.1867180820307
chr1	8490495	8704800	6	3	26.09	15	11.09	0.467448817987672	1.9685659708195	0.34928450945066	14.1867180820307
chr1	8704800	9355434	6	3	26.09	15	11.09	0.467448817987672	1.9685659708195	0.34928450945066	14.1867180820307
chr1	9355434	11131044	6	2	26.09	10	16.09	0.250251473166958	3.09588469819547	0.467947548626742	35.4758565428157
chr1	11131044	11133117	7	2	30.43	10	20.43	0.141652800756601	3.81926678362218	0.606332296915641	42.8801140062998
chr1	11133117	17792373	7	1	30.43	5	25.43	0.0503583124116306	7.95956738381228	0.872785216979058	393.051873860585
chr1	17792373	24903069	8	1	34.78	5	29.78	0.0242741728844962	9.65970912883928	1.09290567895959	471.507447781117
chr1	24903069	25530550	7	1	30.43	5	25.43	0.0503583124116306	7.95956738381228	0.872785216979058	393.051873860585
chr1	25530550	25532279	8	1	34.78	5	29.78	0.0242741728844962	9.65970912883928	1.09290567895959	471.507447781117
chr1	25532279	25540843	8	2	34.78	10	24.78	0.0764424519387651	4.63440007610641	0.761234133005329	51.3133952712392
chr1	25540843	25552210	8	3	34.78	15	19.78	0.175323503740974	2.94642002509788	0.570472895389875	20.4183203733259
chr1	25552210	25554856	8	5	34.78	25	9.78	0.526265995352779	1.58262211772078	0.355735294003521	7.69362391150879
chr1	25554856	25557631	8	6	34.78	30	4.78	1	1.23813581206076	0.28871852384684	5.54861478127389
chr1	25557631	25654244	8	7	34.78	35	-0.219999999999999	1	0.990695411514737	0.236477297911513	4.20901350917765
chr1	25654244	25662109	7	6	30.43	30	0.43	1	1.02034806808899	0.229075203907194	4.65581518302837
chr1	25662109	25668249	7	5	30.43	25	5.43	0.744912459036112	1.30424444877998	0.282346780576134	6.452427815901
chr1	25668249	25675619	7	3	30.43	15	15.43	0.293810281331552	2.42823686613657	0.453611323703387	17.104698085017
chr1	25675619	25678369	7	2	30.43	10	20.43	0.141652800756601	3.81926678362218	0.606332296915641	42.8801140062998
chr1	25678369	26364487	7	1	30.43	5	25.43	0.0503583124116306	7.95956738381228	0.872785216979058	393.051873860585
chr1	26364487	26805030	7	2	30.43	10	20.43	0.141652800756601	3.81926678362218	0.606332296915641	42.8801140062998
chr1	26805030	27514462	7	3	30.43	15	15.43	0.293810281331552	2.42823686613657	0.453611323703387	17.104698085017
chr1	27514462	29518176	6	3	26.09	15	11.09	0.467448817987672	1.9685659708195	0.34928450945066	14.1867180820307
chr1	29518176	31328384	6	2	26.09	10	16.09	0.250251473166958	3.09588469819547	0.467947548626742	35.4758565428157
chr1	31328384	32895256	5	2	21.74	10	11.74	0.420459007810114	2.44930803446938	0.344176695262891	28.9176948427999
chr1	32895256	33678080	6	2	26.09	10	16.09	0.250251473166958	3.09588469819547	0.467947548626742	35.4758565428157
chr1	33678080	34173804	5	2	21.74	10	11.74	0.420459007810114	2.44930803446938	0.344176695262891	28.9176948427999
chr1	34173804	34255575	5	2	21.74	10	11.74	0.420459007810114	2.44930803446938	0.344176695262891	28.9176948427999
chr1	34255575	34258257	4	2	17.39	10	7.39	0.668833718748637	1.86752836592144	0.233752379308155	23.0430753395911
chr1	34258257	34312268	4	2	17.39	10	7.39	0.668833718748637	1.86752836592144	0.233752379308155	23.0430753395911
chr1	34312268	34868622	4	2	17.39	10	7.39	0.668833718748637	1.86752836592144	0.233752379308155	23.0430753395911
chr1	34868622	35044317	3	2	13.04	10	3.04	1	1.34071300326427	0.136905270433279	17.7641357108826
chr1	35044317	35048145	4	2	17.39	10	7.39	0.668833718748637	1.86752836592144	0.233752379308155	23.0430753395911
chr1	35048145	35109386	5	2	21.74	10	11.74	0.420459007810114	2.44930803446938	0.344176695262891	28.9176948427999
chr1	35109386	35116045	4	2	17.39	10	7.39	0.668833718748637	1.86752836592144	0.233752379308155	23.0430753395911
chr1	35116045	35127237	3	2	13.04	10	3.04	1	1.34071300326427	0.136905270433279	17.7641357108826
chr1	35127237	35328335	3	2	13.04	10	3.04	1	1.34071300326427	0.136905270433279	17.7641357108826
chr1	35328335	36529749	2	2	8.7	10	-1.3	1	0.860233320020961	0.0569540053158063	12.9883822183545
chr1	36529749	36789079	1	2	4.35	10	-5.65	0.589984604164979	0.417538975420899	0.00664429717256669	8.63073247145641
chr1	36789079	39067670	1	1	4.35	5	-0.65	1	0.866597002415816	0.0105378438580926	71.2800920562264
chr1	39067670	39787718	1	0	4.35	0	4.35	1	Inf	0.0223118206521739	Inf
chr1	39787718	43105494	1	1	4.35	5	-0.65	1	0.866597002415816	0.0105378438580926	71.2800920562264
chr1	43105494	43516289	1	0	4.35	0	4.35	1	Inf	0.0223118206521739	Inf
chr1	43516289	43613782	1	1	4.35	5	-0.65	1	0.866597002415816	0.0105378438580926	71.2800920562264
chr1	43613782	45894584	1	0	4.35	0	4.35	1	Inf	0.0223118206521739	Inf
chr1	45894584	46111944	2	0	8.7	0	8.7	0.490586932447397	Inf	0.164020185066117	Inf
chr1	46111944	46608589	2	0	8.7	0	8.7	0.490586932447397	Inf	0.164020185066117	Inf
chr1	46608589	49757876	1	0	4.35	0	4.35	1	Inf	0.0223118206521739	Inf
chr1	49757876	49982200	1	1	4.35	5	-0.65	1	0.866597002415816	0.0105378438580926	71.2800920562264
chr1	49982200	50151395	1	0	4.35	0	4.35	1	Inf	0.0223118206521739	Inf
chr1	50151395	50238748	1	1	4.35	5	-0.65	1	0.866597002415816	0.0105378438580926	71.2800920562264
chr1	50238748	50387962	1	2	4.35	10	-5.65	0.589984604164979	0.417538975420899	0.00664429717256669	8.63073247145641
chr1	50387962	50434686	1	1	4.35	5	-0.65	1	0.866597002415816	0.0105378438580926	71.2800920562264
chr1	50434686	50709469	1	0	4.35	0	4.35	1	Inf	0.0223118206521739	Inf
chr1	50709469	51000765	2	0	8.7	0	8.7	0.490586932447397	Inf	0.164020185066117	Inf
chr1	51000765	53041459	3	0	13.04	0	13.04	0.235880398671096	Inf	0.367558670101445	Inf
chr1	53041459	53120254	2	0	8.7	0	8.7	0.490586932447397	Inf	0.164020185066117	Inf
chr1	53120254	53484494	3	0	13.04	0	13.04	0.235880398671096	Inf	0.367558670101445	Inf
chr1	53484494	54071129	2	0	8.7	0	8.7	0.490586932447397	Inf	0.164020185066117	Inf
chr1	54071129	54177799	2	0	8.7	0	8.7	0.490586932447397	Inf	0.164020185066117	Inf
chr1	54177799	55784962	2	0	8.7	0	8.7	0.490586932447397	Inf	0.164020185066117	Inf
chr1	55784962	59910861	3	0	13.04	0	13.04	0.235880398671096	Inf	0.367558670101445	Inf
chr1	59910861	62680136	3	0	13.04	0	13.04	0.235880398671096	Inf	0.367558670101445	Inf
chr1	62680136	62765525	2	0	8.7	0	8.7	0.490586932447397	Inf	0.164020185066117	Inf
chr1	62765525	64085696	3	0	13.04	0	13.04	0.235880398671096	Inf	0.367558670101445	Inf
chr1	64085696	64189965	3	1	13.04	5	8.04	0.61048537395673	2.7867131780195	0.203045667762975	157.208629821264
chr1	64189965	64554974	3	0	13.04	0	13.04	0.235880398671096	Inf	0.367558670101445	Inf
chr1	64554974	64692395	2	0	8.7	0	8.7	0.490586932447397	Inf	0.164020185066117	Inf
chr1	64692395	65272687	3	0	13.04	0	13.04	0.235880398671096	Inf	0.367558670101445	Inf
chr1	65272687	65420978	3	1	13.04	5	8.04	0.61048537395673	2.7867131780195	0.203045667762975	157.208629821264
chr1	65420978	65464905	4	1	17.39	5	12.39	0.350808956594549	3.88611189709473	0.342237278313382	206.917573717954
chr1	65464905	65907617	4	0	17.39	0	17.39	0.111012073575885	Inf	0.60433867657842	Inf
chr1	65907617	66063207	4	0	17.39	0	17.39	0.111012073575885	Inf	0.60433867657842	Inf
chr1	66063207	66585810	4	0	17.39	0	17.39	0.111012073575885	Inf	0.60433867657842	Inf
chr1	66585810	66687749	4	1	17.39	5	12.39	0.350808956594549	3.88611189709473	0.342237278313382	206.917573717954
chr1	66687749	67319522	4	0	17.39	0	17.39	0.111012073575885	Inf	0.60433867657842	Inf
chr1	67319522	67513461	4	0	17.39	0	17.39	0.111012073575885	Inf	0.60433867657842	Inf
chr1	67513461	70232225	4	0	17.39	0	17.39	0.111012073575885	Inf	0.60433867657842	Inf
chr1	70232225	70521784	4	0	17.39	0	17.39	0.111012073575885	Inf	0.60433867657842	Inf
chr1	70521784	71153212	4	1	17.39	5	12.39	0.350808956594549	3.88611189709473	0.342237278313382	206.917573717954
chr1	71153212	72273331	5	1	21.74	5	16.74	0.191796575517506	5.10134968472656	0.499861141258843	262.114232602451
chr1	72273331	72746574	4	1	17.39	5	12.39	0.350808956594549	3.88611189709473	0.342237278313382	206.917573717954
chr1	72746574	72765894	3	1	13.04	5	8.04	0.61048537395673	2.7867131780195	0.203045667762975	157.208629821264
chr1	72765894	72814597	1	0	4.35	0	4.35	1	Inf	0.0223118206521739	Inf
chr1	72814597	72915824	4	1	17.39	5	12.39	0.350808956594549	3.88611189709473	0.342237278313382	206.917573717954
chr1	72915824	73008722	4	1	17.39	5	12.39	0.350808956594549	3.88611189709473	0.342237278313382	206.917573717954
chr1	73008722	73092629	4	1	17.39	5	12.39	0.350808956594549	3.88611189709473	0.342237278313382	206.917573717954
chr1	73092629	74126290	4	1	17.39	5	12.39	0.350808956594549	3.88611189709473	0.342237278313382	206.917573717954
chr1	74126290	77037594	4	1	17.39	5	12.39	0.350808956594549	3.88611189709473	0.342237278313382	206.917573717954
chr1	77037594	77112748	3	1	13.04	5	8.04	0.61048537395673	2.7867131780195	0.203045667762975	157.208629821264
chr1	77112748	77369226	4	1	17.39	5	12.39	0.350808956594549	3.88611189709473	0.342237278313382	206.917573717954
chr1	77369226	79379832	5	1	21.74	5	16.74	0.191796575517506	5.10134968472656	0.499861141258843	262.114232602451
chr1	79379832	83092244	5	1	21.74	5	16.74	0.191796575517506	5.10134968472656	0.499861141258843	262.114232602451
chr1	83092244	83124282	5	2	21.74	10	11.74	0.420459007810114	2.44930803446938	0.344176695262891	28.9176948427999
chr1	83124282	83135595	5	2	21.74	10	11.74	0.420459007810114	2.44930803446938	0.344176695262891	28.9176948427999
chr1	83135595	83190382	5	2	21.74	10	11.74	0.420459007810114	2.44930803446938	0.344176695262891	28.9176948427999
chr1	83190382	83217159	5	2	21.74	10	11.74	0.420459007810114	2.44930803446938	0.344176695262891	28.9176948427999
chr1	83217159	83240981	5	2	21.74	10	11.74	0.420459007810114	2.44930803446938	0.344176695262891	28.9176948427999
chr1	83240981	84442874	5	1	21.74	5	16.74	0.191796575517506	5.10134968472656	0.499861141258843	262.114232602451
chr1	84442874	85695634	5	1	21.74	5	16.74	0.191796575517506	5.10134968472656	0.499861141258843	262.114232602451
chr1	85695634	89401974	4	1	17.39	5	12.39	0.350808956594549	3.88611189709473	0.342237278313382	206.917573717954
chr1	89401974	95815659	5	1	21.74	5	16.74	0.191796575517506	5.10134968472656	0.499861141258843	262.114232602451
chr1	95815659	96647807	5	1	21.74	5	16.74	0.191796575517506	5.10134968472656	0.499861141258843	262.114232602451
chr1	96647807	100188378	5	2	21.74	10	11.74	0.420459007810114	2.44930803446938	0.344176695262891	28.9176948427999
chr1	100188378	100251873	5	2	21.74	10	11.74	0.420459007810114	2.44930803446938	0.344176695262891	28.9176948427999
chr1	100251873	101172707	5	2	21.74	10	11.74	0.420459007810114	2.44930803446938	0.344176695262891	28.9176948427999
chr1	101172707	102655932	5	2	21.74	10	11.74	0.420459007810114	2.44930803446938	0.344176695262891	28.9176948427999
chr1	102655932	102855854	5	3	21.74	15	6.74	0.704138232215373	1.55774465672013	0.256045797027168	11.5988502241725
chr1	102855854	106007458	5	2	21.74	10	11.74	0.420459007810114	2.44930803446938	0.344176695262891	28.9176948427999
chr1	106007458	106050750	6	2	26.09	10	16.09	0.250251473166958	3.09588469819547	0.467947548626742	35.4758565428157
chr1	106050750	107092227	5	2	21.74	10	11.74	0.420459007810114	2.44930803446938	0.344176695262891	28.9176948427999
chr1	107092227	108438082	4	2	17.39	10	7.39	0.668833718748637	1.86752836592144	0.233752379308155	23.0430753395911
chr1	108438082	109972717	4	2	17.39	10	7.39	0.668833718748637	1.86752836592144	0.233752379308155	23.0430753395911
chr1	109972717	110146364	4	2	17.39	10	7.39	0.668833718748637	1.86752836592144	0.233752379308155	23.0430753395911
chr1	110146364	110220332	4	2	17.39	10	7.39	0.668833718748637	1.86752836592144	0.233752379308155	23.0430753395911
chr1	110220332	110251150	3	2	13.04	10	3.04	1	1.34071300326427	0.136905270433279	17.7641357108826
chr1	110251150	110690150	4	2	17.39	10	7.39	0.668833718748637	1.86752836592144	0.233752379308155	23.0430753395911
chr1	110690150	110823624	3	2	13.04	10	3.04	1	1.34071300326427	0.136905270433279	17.7641357108826
chr1	110823624	111017136	4	2	17.39	10	7.39	0.668833718748637	1.86752836592144	0.233752379308155	23.0430753395911
chr1	111017136	111187704	5	2	21.74	10	11.74	0.420459007810114	2.44930803446938	0.344176695262891	28.9176948427999
chr1	111187704	111368243	5	1	21.74	5	16.74	0.191796575517506	5.10134968472656	0.499861141258843	262.114232602451
chr1	111368243	111370452	5	2	21.74	10	11.74	0.420459007810114	2.44930803446938	0.344176695262891	28.9176948427999
chr1	111370452	111390153	5	3	21.74	15	6.74	0.704138232215373	1.55774465672013	0.256045797027168	11.5988502241725
chr1	111390153	111393615	5	2	21.74	10	11.74	0.420459007810114	2.44930803446938	0.344176695262891	28.9176948427999
chr1	111393615	112597540	5	1	21.74	5	16.74	0.191796575517506	5.10134968472656	0.499861141258843	262.114232602451
chr1	112597540	112669058	5	2	21.74	10	11.74	0.420459007810114	2.44930803446938	0.344176695262891	28.9176948427999
chr1	112669058	112670396	6	2	26.09	10	16.09	0.250251473166958	3.09588469819547	0.467947548626742	35.4758565428157
chr1	112670396	112696026	7	2	30.43	10	20.43	0.141652800756601	3.81926678362218	0.606332296915641	42.8801140062998
chr1	112696026	112706216	8	3	34.78	15	19.78	0.175323503740974	2.94642002509788	0.570472895389875	20.4183203733259
chr1	112706216	112707636	7	3	30.43	15	15.43	0.293810281331552	2.42823686613657	0.453611323703387	17.104698085017
chr1	112707636	112711113	6	3	26.09	15	11.09	0.467448817987672	1.9685659708195	0.34928450945066	14.1867180820307
chr1	112711113	112711479	6	3	26.09	15	11.09	0.467448817987672	1.9685659708195	0.34928450945066	14.1867180820307
chr1	112711479	112766255	5	3	21.74	15	6.74	0.704138232215373	1.55774465672013	0.256045797027168	11.5988502241725
chr1	112766255	112772487	4	3	17.39	15	2.39	1	1.18811878164502	0.173009392604565	9.3036182080392
chr1	112772487	112795990	4	2	17.39	10	7.39	0.668833718748637	1.86752836592144	0.233752379308155	23.0430753395911
chr1	112795990	112819259	4	1	17.39	5	12.39	0.350808956594549	3.88611189709473	0.342237278313382	206.917573717954
chr1	112819259	115529216	4	1	17.39	5	12.39	0.350808956594549	3.88611189709473	0.342237278313382	206.917573717954
chr1	115529216	118298727	3	1	13.04	5	8.04	0.61048537395673	2.7867131780195	0.203045667762975	157.208629821264
chr1	118298727	118948887	2	1	8.7	5	3.7	1	1.78563156003681	0.0863932078575143	112.208702451218
chr1	118948887	121482991	2	0	8.7	0	8.7	0.490586932447397	Inf	0.164020185066117	Inf
chr1	121482991	145759345	0	0	0	0	0	1	0	0	Inf
chr1	145759345	148916125	1	0	4.35	0	4.35	1	Inf	0.0223118206521739	Inf
chr1	148916125	149030666	1	1	4.35	5	-0.65	1	0.866597002415816	0.0105378438580926	71.2800920562264
chr1	149030666	149196437	3	1	13.04	5	8.04	0.61048537395673	2.7867131780195	0.203045667762975	157.208629821264
chr1	149196437	149258054	2	1	8.7	5	3.7	1	1.78563156003681	0.0863932078575143	112.208702451218
chr1	149258054	149324712	2	0	8.7	0	8.7	0.490586932447397	Inf	0.164020185066117	Inf
chr1	149324712	149387276	1	0	4.35	0	4.35	1	Inf	0.0223118206521739	Inf
chr1	149387276	150237853	0	0	0	0	0	1	0	0	Inf
chr1	150237853	152537874	0	1	0	5	-5	0.465116279069767	0	0	33.9134022411323
chr1	152537874	152538160	1	1	4.35	5	-0.65	1	0.866597002415816	0.0105378438580926	71.2800920562264
chr1	152538160	152545074	1	2	4.35	10	-5.65	0.589984604164979	0.417538975420899	0.00664429717256669	8.63073247145641
chr1	152545074	152547919	1	3	4.35	15	-10.65	0.323474596872215	0.265471217553456	0.00470337951078203	3.64487196742697
chr1	152547919	152547986	4	4	17.39	20	-2.61	1	0.845492157965303	0.133878396317281	5.33074463285635
chr1	152547986	152548103	5	5	21.74	25	-3.26	1	0.836890369403644	0.158379764412864	4.40995357826738
chr1	152548103	152551554	7	8	30.43	40	-9.57	0.540142519775149	0.662790322505239	0.154340620005787	2.76736579922823
chr1	152551554	152552058	8	8	34.78	40	-5.22	0.761112997285792	0.804184072470031	0.194532726108249	3.29735563503997
chr1	152552058	152552470	9	9	39.13	45	-5.87	0.76310372230841	0.790157196660434	0.197199529054295	3.13038872691604
chr1	152552470	152552923	9	10	39.13	50	-10.87	0.547169175854985	0.649578827515288	0.161628157222878	2.54042723111903
chr1	152552923	152555617	9	11	39.13	55	-15.87	0.366218705965712	0.534034377882605	0.131421532814309	2.07933949737672
chr1	152555617	152586558	9	12	39.13	60	-20.87	0.227056448152681	0.437362235135784	0.105425048623395	1.70914391262738
chr1	152586558	152586585	6	10	26.09	50	-23.91	0.126650835077101	0.361997295473784	0.0802062826510006	1.49816816570731
chr1	152586585	152588544	5	9	21.74	45	-23.26	0.19117135084694	0.348529371178939	0.0712765621827322	1.52102107763463
chr1	152588544	152590536	3	5	13.04	25	-11.96	0.439603004549119	0.458527951938255	0.0613748340888232	2.79167278671655
chr1	152590536	152591118	2	4	8.7	20	-11.3	0.392861817705834	0.389595122404989	0.0315122057931949	3.11414746411251
chr1	152591118	152591326	1	4	4.35	20	-15.65	0.166827689232681	0.188732562919304	0.00354072929990975	2.14515998081995
chr1	152591326	152591500	0	3	0	15	-15	0.0923750101288388	0	0	2.02825357821856
chr1	152591500	152592467	0	2	0	10	-10	0.210409745293466	0	0	4.57862720744622
chr1	152592467	152609961	0	1	0	5	-5	0.465116279069767	0	0	33.9134022411323
chr1	152609961	152698441	0	0	0	0	0	1	0	0	Inf
chr1	152698441	152752940	0	1	0	5	-5	0.465116279069767	0	0	33.9134022411323
chr1	152752940	152756480	0	2	0	10	-10	0.210409745293466	0	0	4.57862720744622
chr1	152756480	152757248	2	3	8.7	15	-6.3	0.65043559201245	0.54751555451127	0.0412606217000432	5.36133899492759
chr1	152757248	152778567	2	4	8.7	20	-11.3	0.392861817705834	0.389595122404989	0.0315122057931949	3.11414746411251
chr1	152778567	152779500	2	3	8.7	15	-6.3	0.65043559201245	0.54751555451127	0.0412606217000432	5.36133899492759
chr1	152779500	152782123	0	2	0	10	-10	0.210409745293466	0	0	4.57862720744622
chr1	152782123	152854283	0	1	0	5	-5	0.465116279069767	0	0	33.9134022411323
chr1	152854283	153324858	0	0	0	0	0	1	0	0	Inf
chr1	153324858	157250191	0	1	0	5	-5	0.465116279069767	0	0	33.9134022411323
chr1	157250191	160832603	0	0	0	0	0	1	0	0	Inf
chr1	160832603	160991098	0	1	0	5	-5	0.465116279069767	0	0	33.9134022411323
chr1	160991098	161830935	0	0	0	0	0	1	0	0	Inf
chr1	161830935	161945740	1	0	4.35	0	4.35	1	Inf	0.0223118206521739	Inf
chr1	161945740	174796481	0	0	0	0	0	1	0	0	Inf
chr1	174796481	174852683	1	0	4.35	0	4.35	1	Inf	0.0223118206521739	Inf
chr1	174852683	176780020	0	0	0	0	0	1	0	0	Inf
chr1	176780020	177017426	1	0	4.35	0	4.35	1	Inf	0.0223118206521739	Inf
chr1	177017426	177117753	1	0	4.35	0	4.35	1	Inf	0.0223118206521739	Inf
chr1	177117753	177234213	1	0	4.35	0	4.35	1	Inf	0.0223118206521739	Inf
chr1	177234213	177986778	1	0	4.35	0	4.35	1	Inf	0.0223118206521739	Inf
chr1	177986778	181735660	0	0	0	0	0	1	0	0	Inf
chr1	181735660	181872570	1	0	4.35	0	4.35	1	Inf	0.0223118206521739	Inf
chr1	181872570	188667783	0	0	0	0	0	1	0	0	Inf
chr1	188667783	189907429	1	0	4.35	0	4.35	1	Inf	0.0223118206521739	Inf
chr1	189907429	189984753	0	0	0	0	0	1	0	0	Inf
chr1	189984753	190088034	1	0	4.35	0	4.35	1	Inf	0.0223118206521739	Inf
chr1	190088034	191652369	0	0	0	0	0	1	0	0	Inf
chr1	191652369	193831152	0	1	0	5	-5	0.465116279069767	0	0	33.9134022411323
chr1	193831152	195949293	0	1	0	5	-5	0.465116279069767	0	0	33.9134022411323
chr1	195949293	196726535	0	0	0	0	0	1	0	0	Inf
chr1	196726535	196807290	0	1	0	5	-5	0.465116279069767	0	0	33.9134022411323
chr1	196807290	199785551	0	0	0	0	0	1	0	0	Inf
chr1	199785551	199903802	0	1	0	5	-5	0.465116279069767	0	0	33.9134022411323
chr1	199903802	201726433	0	0	0	0	0	1	0	0	Inf
chr1	201726433	201846901	1	0	4.35	0	4.35	1	Inf	0.0223118206521739	Inf
chr1	201846901	202792181	2	0	8.7	0	8.7	0.490586932447397	Inf	0.164020185066117	Inf
chr1	202792181	202978108	1	0	4.35	0	4.35	1	Inf	0.0223118206521739	Inf
chr1	202978108	211247648	0	0	0	0	0	1	0	0	Inf
chr1	211247648	211877185	1	0	4.35	0	4.35	1	Inf	0.0223118206521739	Inf
chr1	211877185	212637070	2	0	8.7	0	8.7	0.490586932447397	Inf	0.164020185066117	Inf
chr1	212637070	212728685	2	0	8.7	0	8.7	0.490586932447397	Inf	0.164020185066117	Inf
chr1	212728685	213307411	2	0	8.7	0	8.7	0.490586932447397	Inf	0.164020185066117	Inf
chr1	213307411	216416987	1	0	4.35	0	4.35	1	Inf	0.0223118206521739	Inf
chr1	216416987	216749949	2	0	8.7	0	8.7	0.490586932447397	Inf	0.164020185066117	Inf
chr1	216749949	216848538	1	0	4.35	0	4.35	1	Inf	0.0223118206521739	Inf
chr1	216848538	217099710	1	1	4.35	5	-0.65	1	0.866597002415816	0.0105378438580926	71.2800920562264
chr1	217099710	218200904	1	0	4.35	0	4.35	1	Inf	0.0223118206521739	Inf
chr1	218200904	218233321	2	0	8.7	0	8.7	0.490586932447397	Inf	0.164020185066117	Inf
chr1	218233321	218952529	2	0	8.7	0	8.7	0.490586932447397	Inf	0.164020185066117	Inf
chr1	218952529	220804823	1	0	4.35	0	4.35	1	Inf	0.0223118206521739	Inf
chr1	220804823	221204782	2	0	8.7	0	8.7	0.490586932447397	Inf	0.164020185066117	Inf
chr1	221204782	221305585	2	0	8.7	0	8.7	0.490586932447397	Inf	0.164020185066117	Inf
chr1	221305585	221493660	2	0	8.7	0	8.7	0.490586932447397	Inf	0.164020185066117	Inf
chr1	221493660	222975548	1	0	4.35	0	4.35	1	Inf	0.0223118206521739	Inf
chr1	222975548	228591907	1	0	4.35	0	4.35	1	Inf	0.0223118206521739	Inf
chr1	228591907	233577898	2	0	8.7	0	8.7	0.490586932447397	Inf	0.164020185066117	Inf
chr1	233577898	233645727	3	0	13.04	0	13.04	0.235880398671096	Inf	0.367558670101445	Inf
chr1	233645727	233684270	3	0	13.04	0	13.04	0.235880398671096	Inf	0.367558670101445	Inf
chr1	233684270	235130645	2	0	8.7	0	8.7	0.490586932447397	Inf	0.164020185066117	Inf
chr1	235130645	235622485	3	0	13.04	0	13.04	0.235880398671096	Inf	0.367558670101445	Inf
chr1	235622485	235776700	3	0	13.04	0	13.04	0.235880398671096	Inf	0.367558670101445	Inf
chr1	235776700	236296233	3	0	13.04	0	13.04	0.235880398671096	Inf	0.367558670101445	Inf
chr1	236296233	236490359	2	0	8.7	0	8.7	0.490586932447397	Inf	0.164020185066117	Inf
chr1	236490359	236594905	2	0	8.7	0	8.7	0.490586932447397	Inf	0.164020185066117	Inf
chr1	236594905	238264172	1	0	4.35	0	4.35	1	Inf	0.0223118206521739	Inf
chr1	238264172	243662380	2	0	8.7	0	8.7	0.490586932447397	Inf	0.164020185066117	Inf
chr1	243662380	243781179	2	1	8.7	5	3.7	1	1.78563156003681	0.0863932078575143	112.208702451218
chr1	243781179	248403228	2	0	8.7	0	8.7	0.490586932447397	Inf	0.164020185066117	Inf
chr1	248403228	248492710	2	0	8.7	0	8.7	0.490586932447397	Inf	0.164020185066117	Inf
chr1	248492710	248703504	2	0	8.7	0	8.7	0.490586932447397	Inf	0.164020185066117	Inf
chr1	248703504	248709643	3	0	13.04	0	13.04	0.235880398671096	Inf	0.367558670101445	Inf
chr1	248709643	248713930	3	1	13.04	5	8.04	0.61048537395673	2.7867131780195	0.203045667762975	157.208629821264
chr1	248713930	248812363	4	1	17.39	5	12.39	0.350808956594549	3.88611189709473	0.342237278313382	206.917573717954
chr1	248812363	248815731	3	1	13.04	5	8.04	0.61048537395673	2.7867131780195	0.203045667762975	157.208629821264
chr1	248815731	248820741	3	0	13.04	0	13.04	0.235880398671096	Inf	0.367558670101445	Inf
chr1	248820741	249250621	2	0	8.7	0	8.7	0.490586932447397	Inf	0.164020185066117	Inf
chr2	0	2440889	2	0	8.7	0	8.7	0.490586932447397	Inf	0.164020185066117	Inf
chr2	2440889	4174461	2	0	8.7	0	8.7	0.490586932447397	Inf	0.164020185066117	Inf
chr2	4174461	4198875	3	0	13.04	0	13.04	0.235880398671096	Inf	0.367558670101445	Inf
chr2	4198875	4223340	3	1	13.04	5	8.04	0.61048537395673	2.7867131780195	0.203045667762975	157.208629821264
chr2	4223340	4227047	2	1	8.7	5	3.7	1	1.78563156003681	0.0863932078575143	112.208702451218
chr2	4227047	5752691	2	0	8.7	0	8.7	0.490586932447397	Inf	0.164020185066117	Inf
chr2	5752691	15008962	1	0	4.35	0	4.35	1	Inf	0.0223118206521739	Inf
chr2	15008962	25196378	2	0	8.7	0	8.7	0.490586932447397	Inf	0.164020185066117	Inf
chr2	25196378	25369131	3	0	13.04	0	13.04	0.235880398671096	Inf	0.367558670101445	Inf
chr2	25369131	25756294	2	0	8.7	0	8.7	0.490586932447397	Inf	0.164020185066117	Inf
chr2	25756294	26719273	3	0	13.04	0	13.04	0.235880398671096	Inf	0.367558670101445	Inf
chr2	26719273	27337714	2	0	8.7	0	8.7	0.490586932447397	Inf	0.164020185066117	Inf
chr2	27337714	27537280	3	0	13.04	0	13.04	0.235880398671096	Inf	0.367558670101445	Inf
chr2	27537280	31230937	2	0	8.7	0	8.7	0.490586932447397	Inf	0.164020185066117	Inf
chr2	31230937	31607633	2	0	8.7	0	8.7	0.490586932447397	Inf	0.164020185066117	Inf
chr2	31607633	31814904	2	0	8.7	0	8.7	0.490586932447397	Inf	0.164020185066117	Inf
chr2	31814904	34695192	2	0	8.7	0	8.7	0.490586932447397	Inf	0.164020185066117	Inf
chr2	34695192	34700348	5	2	21.74	10	11.74	0.420459007810114	2.44930803446938	0.344176695262891	28.9176948427999
chr2	34700348	34701598	5	3	21.74	15	6.74	0.704138232215373	1.55774465672013	0.256045797027168	11.5988502241725
chr2	34701598	34709689	6	3	26.09	15	11.09	0.467448817987672	1.9685659708195	0.34928450945066	14.1867180820307
chr2	34709689	34739336	6	4	26.09	20	6.09	0.727906622971853	1.40054755801372	0.271745263966033	8.0778157395204
chr2	34739336	34740698	5	4	21.74	20	1.74	1	1.10839748860287	0.198754402048815	6.62367484517234
chr2	34740698	34740778	5	3	21.74	15	6.74	0.704138232215373	1.55774465672013	0.256045797027168	11.5988502241725
chr2	34740778	34740919	5	2	21.74	10	11.74	0.420459007810114	2.44930803446938	0.344176695262891	28.9176948427999
chr2	34740919	34741962	4	2	17.39	10	7.39	0.668833718748637	1.86752836592144	0.233752379308155	23.0430753395911
chr2	34741962	34750662	2	2	8.7	10	-1.3	1	0.860233320020961	0.0569540053158063	12.9883822183545
chr2	34750662	34766874	2	1	8.7	5	3.7	1	1.78563156003681	0.0863932078575143	112.208702451218
chr2	34766874	38019438	2	0	8.7	0	8.7	0.490586932447397	Inf	0.164020185066117	Inf
chr2	38019438	43721590	1	0	4.35	0	4.35	1	Inf	0.0223118206521739	Inf
chr2	43721590	43889461	2	0	8.7	0	8.7	0.490586932447397	Inf	0.164020185066117	Inf
chr2	43889461	52703709	1	0	4.35	0	4.35	1	Inf	0.0223118206521739	Inf
chr2	52703709	52736995	2	0	8.7	0	8.7	0.490586932447397	Inf	0.164020185066117	Inf
chr2	52736995	52737597	2	1	8.7	5	3.7	1	1.78563156003681	0.0863932078575143	112.208702451218
chr2	52737597	52742831	2	2	8.7	10	-1.3	1	0.860233320020961	0.0569540053158063	12.9883822183545
chr2	52742831	52747747	3	2	13.04	10	3.04	1	1.34071300326427	0.136905270433279	17.7641357108826
chr2	52747747	52784752	4	3	17.39	15	2.39	1	1.18811878164502	0.173009392604565	9.3036182080392
chr2	52784752	52789044	4	2	17.39	10	7.39	0.668833718748637	1.86752836592144	0.233752379308155	23.0430753395911
chr2	52789044	52795100	4	1	17.39	5	12.39	0.350808956594549	3.88611189709473	0.342237278313382	206.917573717954
chr2	52795100	52807520	3	1	13.04	5	8.04	0.61048537395673	2.7867131780195	0.203045667762975	157.208629821264
chr2	52807520	52842339	3	0	13.04	0	13.04	0.235880398671096	Inf	0.367558670101445	Inf
chr2	52842339	52847893	2	0	8.7	0	8.7	0.490586932447397	Inf	0.164020185066117	Inf
chr2	52847893	53407805	1	0	4.35	0	4.35	1	Inf	0.0223118206521739	Inf
chr2	53407805	56700983	1	0	4.35	0	4.35	1	Inf	0.0223118206521739	Inf
chr2	56700983	56802335	1	0	4.35	0	4.35	1	Inf	0.0223118206521739	Inf
chr2	56802335	63490317	1	0	4.35	0	4.35	1	Inf	0.0223118206521739	Inf
chr2	63490317	63575875	1	0	4.35	0	4.35	1	Inf	0.0223118206521739	Inf
chr2	63575875	63608125	1	1	4.35	5	-0.65	1	0.866597002415816	0.0105378438580926	71.2800920562264
chr2	63608125	63721052	1	1	4.35	5	-0.65	1	0.866597002415816	0.0105378438580926	71.2800920562264
chr2	63721052	67287516	1	0	4.35	0	4.35	1	Inf	0.0223118206521739	Inf
chr2	67287516	67305776	1	1	4.35	5	-0.65	1	0.866597002415816	0.0105378438580926	71.2800920562264
chr2	67305776	69519954	0	1	0	5	-5	0.465116279069767	0	0	33.9134022411323
chr2	69519954	69696804	1	1	4.35	5	-0.65	1	0.866597002415816	0.0105378438580926	71.2800920562264
chr2	69696804	81507066	0	1	0	5	-5	0.465116279069767	0	0	33.9134022411323
chr2	81507066	81620232	1	1	4.35	5	-0.65	1	0.866597002415816	0.0105378438580926	71.2800920562264
chr2	81620232	87411127	0	1	0	5	-5	0.465116279069767	0	0	33.9134022411323
chr2	87411127	89548455	0	0	0	0	0	1	0	0	Inf
chr2	89548455	90321410	1	0	4.35	0	4.35	1	Inf	0.0223118206521739	Inf
chr2	90321410	115107679	0	0	0	0	0	1	0	0	Inf
chr2	115107679	115199791	1	0	4.35	0	4.35	1	Inf	0.0223118206521739	Inf
chr2	115199791	115530481	0	0	0	0	0	1	0	0	Inf
chr2	115530481	115556828	0	1	0	5	-5	0.465116279069767	0	0	33.9134022411323
chr2	115556828	117264998	0	0	0	0	0	1	0	0	Inf
chr2	117264998	117336769	1	0	4.35	0	4.35	1	Inf	0.0223118206521739	Inf
chr2	117336769	124264630	0	0	0	0	0	1	0	0	Inf
chr2	124264630	124659197	0	1	0	5	-5	0.465116279069767	0	0	33.9134022411323
chr2	124659197	126081043	0	0	0	0	0	1	0	0	Inf
chr2	126081043	126224975	1	0	4.35	0	4.35	1	Inf	0.0223118206521739	Inf
chr2	126224975	127964966	0	0	0	0	0	1	0	0	Inf
chr2	127964966	136038908	0	1	0	5	-5	0.465116279069767	0	0	33.9134022411323
chr2	136038908	136250535	1	1	4.35	5	-0.65	1	0.866597002415816	0.0105378438580926	71.2800920562264
chr2	136250535	141666187	0	1	0	5	-5	0.465116279069767	0	0	33.9134022411323
chr2	141666187	142014612	0	2	0	10	-10	0.210409745293466	0	0	4.57862720744622
chr2	142014612	142143633	0	2	0	10	-10	0.210409745293466	0	0	4.57862720744622
chr2	142143633	143934478	0	1	0	5	-5	0.465116279069767	0	0	33.9134022411323
chr2	143934478	144022209	0	1	0	5	-5	0.465116279069767	0	0	33.9134022411323
chr2	144022209	146835346	0	1	0	5	-5	0.465116279069767	0	0	33.9134022411323
chr2	146835346	146848745	2	1	8.7	5	3.7	1	1.78563156003681	0.0863932078575143	112.208702451218
chr2	146848745	146850082	4	1	17.39	5	12.39	0.350808956594549	3.88611189709473	0.342237278313382	206.917573717954
chr2	146850082	146861395	4	2	17.39	10	7.39	0.668833718748637	1.86752836592144	0.233752379308155	23.0430753395911
chr2	146861395	146878944	4	3	17.39	15	2.39	1	1.18811878164502	0.173009392604565	9.3036182080392
chr2	146878944	146881076	2	3	8.7	15	-6.3	0.65043559201245	0.54751555451127	0.0412606217000432	5.36133899492759
chr2	146881076	146881268	0	3	0	15	-15	0.0923750101288388	0	0	2.02825357821856
chr2	146881268	146884075	0	2	0	10	-10	0.210409745293466	0	0	4.57862720744622
chr2	146884075	150963005	0	1	0	5	-5	0.465116279069767	0	0	33.9134022411323
chr2	150963005	157175193	0	0	0	0	0	1	0	0	Inf
chr2	157175193	157299691	0	1	0	5	-5	0.465116279069767	0	0	33.9134022411323
chr2	157299691	171326548	0	0	0	0	0	1	0	0	Inf
chr2	171326548	171389716	1	0	4.35	0	4.35	1	Inf	0.0223118206521739	Inf
chr2	171389716	172605438	0	0	0	0	0	1	0	0	Inf
chr2	172605438	172980883	1	0	4.35	0	4.35	1	Inf	0.0223118206521739	Inf
chr2	172980883	185015475	0	0	0	0	0	1	0	0	Inf
chr2	185015475	188119687	0	1	0	5	-5	0.465116279069767	0	0	33.9134022411323
chr2	188119687	188296214	0	2	0	10	-10	0.210409745293466	0	0	4.57862720744622
chr2	188296214	188513361	0	1	0	5	-5	0.465116279069767	0	0	33.9134022411323
chr2	188513361	195834468	0	1	0	5	-5	0.465116279069767	0	0	33.9134022411323
chr2	195834468	195900708	0	2	0	10	-10	0.210409745293466	0	0	4.57862720744622
chr2	195900708	196480442	0	1	0	5	-5	0.465116279069767	0	0	33.9134022411323
chr2	196480442	196646838	1	1	4.35	5	-0.65	1	0.866597002415816	0.0105378438580926	71.2800920562264
chr2	196646838	196657623	0	1	0	5	-5	0.465116279069767	0	0	33.9134022411323
chr2	196657623	198144942	0	1	0	5	-5	0.465116279069767	0	0	33.9134022411323
chr2	198144942	198243951	1	1	4.35	5	-0.65	1	0.866597002415816	0.0105378438580926	71.2800920562264
chr2	198243951	198600719	0	1	0	5	-5	0.465116279069767	0	0	33.9134022411323
chr2	198600719	203852541	0	1	0	5	-5	0.465116279069767	0	0	33.9134022411323
chr2	203852541	209673881	1	1	4.35	5	-0.65	1	0.866597002415816	0.0105378438580926	71.2800920562264
chr2	209673881	210288852	1	1	4.35	5	-0.65	1	0.866597002415816	0.0105378438580926	71.2800920562264
chr2	210288852	212340027	1	1	4.35	5	-0.65	1	0.866597002415816	0.0105378438580926	71.2800920562264
chr2	212340027	212400525	2	1	8.7	5	3.7	1	1.78563156003681	0.0863932078575143	112.208702451218
chr2	212400525	212463811	2	1	8.7	5	3.7	1	1.78563156003681	0.0863932078575143	112.208702451218
chr2	212463811	213181318	1	1	4.35	5	-0.65	1	0.866597002415816	0.0105378438580926	71.2800920562264
chr2	213181318	213206481	2	1	8.7	5	3.7	1	1.78563156003681	0.0863932078575143	112.208702451218
chr2	213206481	223721773	1	1	4.35	5	-0.65	1	0.866597002415816	0.0105378438580926	71.2800920562264
chr2	223721773	223823485	2	1	8.7	5	3.7	1	1.78563156003681	0.0863932078575143	112.208702451218
chr2	223823485	226686232	1	1	4.35	5	-0.65	1	0.866597002415816	0.0105378438580926	71.2800920562264
chr2	226686232	226857861	1	1	4.35	5	-0.65	1	0.866597002415816	0.0105378438580926	71.2800920562264
chr2	226857861	235507621	1	1	4.35	5	-0.65	1	0.866597002415816	0.0105378438580926	71.2800920562264
chr2	235507621	235633678	2	1	8.7	5	3.7	1	1.78563156003681	0.0863932078575143	112.208702451218
chr2	235633678	235744804	2	1	8.7	5	3.7	1	1.78563156003681	0.0863932078575143	112.208702451218
chr2	235744804	242783365	1	1	4.35	5	-0.65	1	0.866597002415816	0.0105378438580926	71.2800920562264
chr2	242783365	242849431	1	2	4.35	10	-5.65	0.589984604164979	0.417538975420899	0.00664429717256669	8.63073247145641
chr2	242849431	243199373	1	4	4.35	20	-15.65	0.166827689232681	0.188732562919304	0.00354072929990975	2.14515998081995
chr4	0	61847	4	3	17.39	15	2.39	1	1.18811878164502	0.173009392604565	9.3036182080392
chr4	61847	66349	4	5	17.39	25	-7.61	0.710900786907594	0.638439751305996	0.106457893614869	3.5574965837102
chr4	66349	1686959	5	6	21.74	30	-8.26	0.727906622971853	0.65479511636507	0.128314118010855	3.18783744912993
chr4	1686959	3178023	5	7	21.74	35	-13.26	0.497113133528335	0.524009947876092	0.105032383930649	2.42191687978465
chr4	3178023	3263457	5	6	21.74	30	-8.26	0.727906622971853	0.65479511636507	0.128314118010855	3.18783744912993
chr4	3263457	9786880	4	6	17.39	30	-12.61	0.472819082007965	0.499540369696203	0.0861399353833283	2.57616318308344
chr4	9786880	9895775	4	6	17.39	30	-12.61	0.472819082007965	0.499540369696203	0.0861399353833283	2.57616318308344
chr4	9895775	9914945	4	6	17.39	30	-12.61	0.472819082007965	0.499540369696203	0.0861399353833283	2.57616318308344
chr4	9914945	9946004	3	6	13.04	30	-16.96	0.263378785216562	0.358808836204513	0.0495365813541211	2.02656071997739
chr4	9946004	9985999	2	6	8.7	30	-21.3	0.117983859333831	0.23017817393345	0.019991174196491	1.52736468005405
chr4	9985999	10040499	2	6	8.7	30	-21.3	0.117983859333831	0.23017817393345	0.019991174196491	1.52736468005405
chr4	10040499	10173724	3	6	13.04	30	-16.96	0.263378785216562	0.358808836204513	0.0495365813541211	2.02656071997739
chr4	10173724	10179274	3	6	13.04	30	-16.96	0.263378785216562	0.358808836204513	0.0495365813541211	2.02656071997739
chr4	10179274	10180514	4	6	17.39	30	-12.61	0.472819082007965	0.499540369696203	0.0861399353833283	2.57616318308344
chr4	10180514	10199879	4	6	17.39	30	-12.61	0.472819082007965	0.499540369696203	0.0861399353833283	2.57616318308344
chr4	10199879	10204989	5	6	21.74	30	-8.26	0.727906622971853	0.65479511636507	0.128314118010855	3.18783744912993
chr4	10204989	10209554	7	12	30.43	60	-29.57	0.0693376296566833	0.300730882943863	0.0684013546541253	1.20931271640283
chr4	10209554	10210168	10	12	43.48	60	-16.52	0.364044295687383	0.52098592171884	0.127620227660317	2.02559300247606
chr4	10210168	10212275	11	12	47.83	60	-12.17	0.543531980480326	0.618227234683663	0.152903972297594	2.40428873597845
chr4	10212275	10235711	11	13	47.83	65	-17.17	0.358554615711966	0.501892213455396	0.119923604473203	1.97686912309365
chr4	10235711	10237283	9	7	39.13	35	4.13	1	1.18896687095492	0.291424391283176	4.99335658688033
chr4	10237283	10242669	8	7	34.78	35	-0.219999999999999	1	0.990695411514737	0.236477297911513	4.20901350917765
chr4	10242669	10247843	5	7	21.74	35	-13.26	0.497113133528335	0.524009947876092	0.105032383930649	2.42191687978465
chr4	10247843	10253102	4	7	17.39	35	-17.61	0.294662704191916	0.399832523488232	0.0704654635607783	1.95939080504489
chr4	10253102	10582240	4	6	17.39	30	-12.61	0.472819082007965	0.499540369696203	0.0861399353833283	2.57616318308344
chr4	10582240	10671117	4	6	17.39	30	-12.61	0.472819082007965	0.499540369696203	0.0861399353833283	2.57616318308344
chr4	10671117	10763705	4	6	17.39	30	-12.61	0.472819082007965	0.499540369696203	0.0861399353833283	2.57616318308344
chr4	10763705	10898493	4	6	17.39	30	-12.61	0.472819082007965	0.499540369696203	0.0861399353833283	2.57616318308344
chr4	10898493	10906632	4	6	17.39	30	-12.61	0.472819082007965	0.499540369696203	0.0861399353833283	2.57616318308344
chr4	10906632	10956587	4	6	17.39	30	-12.61	0.472819082007965	0.499540369696203	0.0861399353833283	2.57616318308344
chr4	10956587	11232916	4	6	17.39	30	-12.61	0.472819082007965	0.499540369696203	0.0861399353833283	2.57616318308344
chr4	11232916	14397683	4	6	17.39	30	-12.61	0.472819082007965	0.499540369696203	0.0861399353833283	2.57616318308344
chr4	14397683	14502875	4	6	17.39	30	-12.61	0.472819082007965	0.499540369696203	0.0861399353833283	2.57616318308344
chr4	14502875	15028845	4	6	17.39	30	-12.61	0.472819082007965	0.499540369696203	0.0861399353833283	2.57616318308344
chr4	15028845	16991554	3	6	13.04	30	-16.96	0.263378785216562	0.358808836204513	0.0495365813541211	2.02656071997739
chr4	16991554	18539345	3	5	13.04	25	-11.96	0.439603004549119	0.458527951938255	0.0613748340888232	2.79167278671655
chr4	18539345	18905493	3	6	13.04	30	-16.96	0.263378785216562	0.358808836204513	0.0495365813541211	2.02656071997739
chr4	18905493	19277770	3	5	13.04	25	-11.96	0.439603004549119	0.458527951938255	0.0613748340888232	2.79167278671655
chr4	19277770	19435825	4	5	17.39	25	-7.61	0.710900786907594	0.638439751305996	0.106457893614869	3.5574965837102
chr4	19435825	22091415	3	5	13.04	25	-11.96	0.439603004549119	0.458527951938255	0.0613748340888232	2.79167278671655
chr4	22091415	27133789	3	5	13.04	25	-11.96	0.439603004549119	0.458527951938255	0.0613748340888232	2.79167278671655
chr4	27133789	27364242	4	5	17.39	25	-7.61	0.710900786907594	0.638439751305996	0.106457893614869	3.5574965837102
chr4	27364242	27373359	4	5	17.39	25	-7.61	0.710900786907594	0.638439751305996	0.106457893614869	3.5574965837102
chr4	27373359	28169195	4	6	17.39	30	-12.61	0.472819082007965	0.499540369696203	0.0861399353833283	2.57616318308344
chr4	28169195	28181372	5	6	21.74	30	-8.26	0.727906622971853	0.65479511636507	0.128314118010855	3.18783744912993
chr4	28181372	28194053	5	6	21.74	30	-8.26	0.727906622971853	0.65479511636507	0.128314118010855	3.18783744912993
chr4	28194053	28277932	5	6	21.74	30	-8.26	0.727906622971853	0.65479511636507	0.128314118010855	3.18783744912993
chr4	28277932	29760239	4	5	17.39	25	-7.61	0.710900786907594	0.638439751305996	0.106457893614869	3.5574965837102
chr4	29760239	30604443	4	5	17.39	25	-7.61	0.710900786907594	0.638439751305996	0.106457893614869	3.5574965837102
chr4	30604443	30901421	4	5	17.39	25	-7.61	0.710900786907594	0.638439751305996	0.106457893614869	3.5574965837102
chr4	30901421	31391445	4	5	17.39	25	-7.61	0.710900786907594	0.638439751305996	0.106457893614869	3.5574965837102
chr4	31391445	32150167	4	6	17.39	30	-12.61	0.472819082007965	0.499540369696203	0.0861399353833283	2.57616318308344
chr4	32150167	32292548	4	6	17.39	30	-12.61	0.472819082007965	0.499540369696203	0.0861399353833283	2.57616318308344
chr4	32292548	32736176	4	6	17.39	30	-12.61	0.472819082007965	0.499540369696203	0.0861399353833283	2.57616318308344
chr4	32736176	33151192	4	6	17.39	30	-12.61	0.472819082007965	0.499540369696203	0.0861399353833283	2.57616318308344
chr4	33151192	33270755	4	6	17.39	30	-12.61	0.472819082007965	0.499540369696203	0.0861399353833283	2.57616318308344
chr4	33270755	33386079	3	6	13.04	30	-16.96	0.263378785216562	0.358808836204513	0.0495365813541211	2.02656071997739
chr4	33386079	33387276	4	6	17.39	30	-12.61	0.472819082007965	0.499540369696203	0.0861399353833283	2.57616318308344
chr4	33387276	34167425	5	6	21.74	30	-8.26	0.727906622971853	0.65479511636507	0.128314118010855	3.18783744912993
chr4	34167425	34310656	5	5	21.74	25	-3.26	1	0.836890369403644	0.158379764412864	4.40995357826738
chr4	34310656	34348893	5	4	21.74	20	1.74	1	1.10839748860287	0.198754402048815	6.62367484517234
chr4	34348893	34543154	5	4	21.74	20	1.74	1	1.10839748860287	0.198754402048815	6.62367484517234
chr4	34543154	34756923	5	4	21.74	20	1.74	1	1.10839748860287	0.198754402048815	6.62367484517234
chr4	34756923	34765389	5	5	21.74	25	-3.26	1	0.836890369403644	0.158379764412864	4.40995357826738
chr4	34765389	34765728	6	5	26.09	25	1.09	1	1.05744522380795	0.216861803076709	5.36718046511847
chr4	34765728	34771911	7	5	30.43	25	5.43	0.744912459036112	1.30424444877998	0.282346780576134	6.452427815901
chr4	34771911	34776188	7	6	30.43	30	0.43	1	1.02034806808899	0.229075203907194	4.65581518302837
chr4	34776188	34827299	8	10	34.78	50	-15.22	0.365200017787471	0.54132924386673	0.131299133848374	2.14111323848433
chr4	34827299	34829893	7	9	30.43	45	-14.57	0.360977267739492	0.542704541901357	0.12709186768333	2.21483375768487
chr4	34829893	34829938	7	9	30.43	45	-14.57	0.360977267739492	0.542704541901357	0.12709186768333	2.21483375768487
chr4	34829938	34829976	7	8	30.43	40	-9.57	0.540142519775149	0.662790322505239	0.154340620005787	2.76736579922823
chr4	34829976	34830911	7	7	30.43	35	-4.57	1	0.81645263763743	0.187609375943151	3.53232393555972
chr4	34830911	34833715	7	6	30.43	30	0.43	1	1.02034806808899	0.229075203907194	4.65581518302837
chr4	34833715	34866174	6	4	26.09	20	6.09	0.727906622971853	1.40054755801372	0.271745263966033	8.0778157395204
chr4	34866174	35042497	6	4	26.09	20	6.09	0.727906622971853	1.40054755801372	0.271745263966033	8.0778157395204
chr4	35042497	35156763	6	4	26.09	20	6.09	0.727906622971853	1.40054755801372	0.271745263966033	8.0778157395204
chr4	35156763	35212598	5	4	21.74	20	1.74	1	1.10839748860287	0.198754402048815	6.62367484517234
chr4	35212598	35225733	5	5	21.74	25	-3.26	1	0.836890369403644	0.158379764412864	4.40995357826738
chr4	35225733	35404095	6	5	26.09	25	1.09	1	1.05744522380795	0.216861803076709	5.36718046511847
chr4	35404095	35442556	7	7	30.43	35	-4.57	1	0.81645263763743	0.187609375943151	3.53232393555972
chr4	35442556	35472556	8	7	34.78	35	-0.219999999999999	1	0.990695411514737	0.236477297911513	4.20901350917765
chr4	35472556	35530126	8	7	34.78	35	-0.219999999999999	1	0.990695411514737	0.236477297911513	4.20901350917765
chr4	35530126	35530900	8	7	34.78	35	-0.219999999999999	1	0.990695411514737	0.236477297911513	4.20901350917765
chr4	35530900	35536324	7	6	30.43	30	0.43	1	1.02034806808899	0.229075203907194	4.65581518302837
chr4	35536324	35571649	6	6	26.09	30	-3.91	1	0.827274122278739	0.175869628287066	3.87581735060944
chr4	35571649	35694663	5	6	21.74	30	-8.26	0.727906622971853	0.65479511636507	0.128314118010855	3.18783744912993
chr4	35694663	35807928	5	6	21.74	30	-8.26	0.727906622971853	0.65479511636507	0.128314118010855	3.18783744912993
chr4	35807928	35876627	5	5	21.74	25	-3.26	1	0.836890369403644	0.158379764412864	4.40995357826738
chr4	35876627	36018293	4	5	17.39	25	-7.61	0.710900786907594	0.638439751305996	0.106457893614869	3.5574965837102
chr4	36018293	36107646	3	5	13.04	25	-11.96	0.439603004549119	0.458527951938255	0.0613748340888232	2.79167278671655
chr4	36107646	36117678	3	5	13.04	25	-11.96	0.439603004549119	0.458527951938255	0.0613748340888232	2.79167278671655
chr4	36117678	37368212	3	5	13.04	25	-11.96	0.439603004549119	0.458527951938255	0.0613748340888232	2.79167278671655
chr4	37368212	38883356	3	4	13.04	20	-6.96	0.686734598816278	0.607237661460393	0.0774292477002266	4.16850956734841
chr4	38883356	40970264	4	4	17.39	20	-2.61	1	0.845492157965303	0.133878396317281	5.33074463285635
chr4	40970264	41484507	4	5	17.39	25	-7.61	0.710900786907594	0.638439751305996	0.106457893614869	3.5574965837102
chr4	41484507	41551069	4	5	17.39	25	-7.61	0.710900786907594	0.638439751305996	0.106457893614869	3.5574965837102
chr4	41551069	41620596	3	5	13.04	25	-11.96	0.439603004549119	0.458527951938255	0.0613748340888232	2.79167278671655
chr4	41620596	41977489	3	5	13.04	25	-11.96	0.439603004549119	0.458527951938255	0.0613748340888232	2.79167278671655
chr4	41977489	42108227	4	5	17.39	25	-7.61	0.710900786907594	0.638439751305996	0.106457893614869	3.5574965837102
chr4	42108227	43752158	3	5	13.04	25	-11.96	0.439603004549119	0.458527951938255	0.0613748340888232	2.79167278671655
chr4	43752158	44926464	3	4	13.04	20	-6.96	0.686734598816278	0.607237661460393	0.0774292477002266	4.16850956734841
chr4	44926464	45296572	3	3	13.04	15	-1.96	1	0.853232008874007	0.100526362449566	7.23478912351614
chr4	45296572	50400000	3	2	13.04	10	3.04	1	1.34071300326427	0.136905270433279	17.7641357108826
chr4	50400000	52685687	0	0	0	0	0	1	0	0	Inf
chr4	52685687	52696792	1	2	4.35	10	-5.65	0.589984604164979	0.417538975420899	0.00664429717256669	8.63073247145641
chr4	52696792	53347134	2	2	8.7	10	-1.3	1	0.860233320020961	0.0569540053158063	12.9883822183545
chr4	53347134	54012619	2	3	8.7	15	-6.3	0.65043559201245	0.54751555451127	0.0412606217000432	5.36133899492759
chr4	54012619	54171911	3	3	13.04	15	-1.96	1	0.853232008874007	0.100526362449566	7.23478912351614
chr4	54171911	55684485	3	2	13.04	10	3.04	1	1.34071300326427	0.136905270433279	17.7641357108826
chr4	55684485	55753830	3	1	13.04	5	8.04	0.61048537395673	2.7867131780195	0.203045667762975	157.208629821264
chr4	55753830	57569248	3	2	13.04	10	3.04	1	1.34071300326427	0.136905270433279	17.7641357108826
chr4	57569248	58202651	3	3	13.04	15	-1.96	1	0.853232008874007	0.100526362449566	7.23478912351614
chr4	58202651	58257925	3	3	13.04	15	-1.96	1	0.853232008874007	0.100526362449566	7.23478912351614
chr4	58257925	58416996	2	3	8.7	15	-6.3	0.65043559201245	0.54751555451127	0.0412606217000432	5.36133899492759
chr4	58416996	58537303	2	2	8.7	10	-1.3	1	0.860233320020961	0.0569540053158063	12.9883822183545
chr4	58537303	58960769	3	2	13.04	10	3.04	1	1.34071300326427	0.136905270433279	17.7641357108826
chr4	58960769	59240011	3	3	13.04	15	-1.96	1	0.853232008874007	0.100526362449566	7.23478912351614
chr4	59240011	59259976	4	3	17.39	15	2.39	1	1.18811878164502	0.173009392604565	9.3036182080392
chr4	59259976	59419602	4	3	17.39	15	2.39	1	1.18811878164502	0.173009392604565	9.3036182080392
chr4	59419602	59619615	4	3	17.39	15	2.39	1	1.18811878164502	0.173009392604565	9.3036182080392
chr4	59619615	59998294	4	4	17.39	20	-2.61	1	0.845492157965303	0.133878396317281	5.33074463285635
chr4	59998294	60039390	5	4	21.74	20	1.74	1	1.10839748860287	0.198754402048815	6.62367484517234
chr4	60039390	60104250	6	4	26.09	20	6.09	0.727906622971853	1.40054755801372	0.271745263966033	8.0778157395204
chr4	60104250	60156909	5	4	21.74	20	1.74	1	1.10839748860287	0.198754402048815	6.62367484517234
chr4	60156909	60185890	5	4	21.74	20	1.74	1	1.10839748860287	0.198754402048815	6.62367484517234
chr4	60185890	60326084	5	4	21.74	20	1.74	1	1.10839748860287	0.198754402048815	6.62367484517234
chr4	60326084	61335850	5	4	21.74	20	1.74	1	1.10839748860287	0.198754402048815	6.62367484517234
chr4	61335850	61829295	4	4	17.39	20	-2.61	1	0.845492157965303	0.133878396317281	5.33074463285635
chr4	61829295	62293136	4	4	17.39	20	-2.61	1	0.845492157965303	0.133878396317281	5.33074463285635
chr4	62293136	62452587	4	3	17.39	15	2.39	1	1.18811878164502	0.173009392604565	9.3036182080392
chr4	62452587	62942662	4	4	17.39	20	-2.61	1	0.845492157965303	0.133878396317281	5.33074463285635
chr4	62942662	62962989	4	3	17.39	15	2.39	1	1.18811878164502	0.173009392604565	9.3036182080392
chr4	62962989	63082480	4	4	17.39	20	-2.61	1	0.845492157965303	0.133878396317281	5.33074463285635
chr4	63082480	63083441	4	4	17.39	20	-2.61	1	0.845492157965303	0.133878396317281	5.33074463285635
chr4	63083441	63236166	4	3	17.39	15	2.39	1	1.18811878164502	0.173009392604565	9.3036182080392
chr4	63236166	64481809	4	4	17.39	20	-2.61	1	0.845492157965303	0.133878396317281	5.33074463285635
chr4	64481809	64673111	4	3	17.39	15	2.39	1	1.18811878164502	0.173009392604565	9.3036182080392
chr4	64673111	64695705	4	4	17.39	20	-2.61	1	0.845492157965303	0.133878396317281	5.33074463285635
chr4	64695705	64724355	4	5	17.39	25	-7.61	0.710900786907594	0.638439751305996	0.106457893614869	3.5574965837102
chr4	64724355	64734956	4	4	17.39	20	-2.61	1	0.845492157965303	0.133878396317281	5.33074463285635
chr4	64734956	64739596	3	4	13.04	20	-6.96	0.686734598816278	0.607237661460393	0.0774292477002266	4.16850956734841
chr4	64739596	64798603	4	4	17.39	20	-2.61	1	0.845492157965303	0.133878396317281	5.33074463285635
chr4	64798603	64877366	4	3	17.39	15	2.39	1	1.18811878164502	0.173009392604565	9.3036182080392
chr4	64877366	64897894	4	4	17.39	20	-2.61	1	0.845492157965303	0.133878396317281	5.33074463285635
chr4	64897894	64907367	5	4	21.74	20	1.74	1	1.10839748860287	0.198754402048815	6.62367484517234
chr4	64907367	65475066	4	4	17.39	20	-2.61	1	0.845492157965303	0.133878396317281	5.33074463285635
chr4	65475066	65475770	4	4	17.39	20	-2.61	1	0.845492157965303	0.133878396317281	5.33074463285635
chr4	65475770	65561918	4	4	17.39	20	-2.61	1	0.845492157965303	0.133878396317281	5.33074463285635
chr4	65561918	65602467	4	4	17.39	20	-2.61	1	0.845492157965303	0.133878396317281	5.33074463285635
chr4	65602467	66706104	4	4	17.39	20	-2.61	1	0.845492157965303	0.133878396317281	5.33074463285635
chr4	66706104	66813112	5	4	21.74	20	1.74	1	1.10839748860287	0.198754402048815	6.62367484517234
chr4	66813112	66915613	4	4	17.39	20	-2.61	1	0.845492157965303	0.133878396317281	5.33074463285635
chr4	66915613	68427800	4	4	17.39	20	-2.61	1	0.845492157965303	0.133878396317281	5.33074463285635
chr4	68427800	68609952	4	4	17.39	20	-2.61	1	0.845492157965303	0.133878396317281	5.33074463285635
chr4	68609952	68674624	4	4	17.39	20	-2.61	1	0.845492157965303	0.133878396317281	5.33074463285635
chr4	68674624	68738677	4	4	17.39	20	-2.61	1	0.845492157965303	0.133878396317281	5.33074463285635
chr4	68738677	69352550	4	4	17.39	20	-2.61	1	0.845492157965303	0.133878396317281	5.33074463285635
chr4	69352550	69373472	3	3	13.04	15	-1.96	1	0.853232008874007	0.100526362449566	7.23478912351614
chr4	69373472	69497225	6	3	26.09	15	11.09	0.467448817987672	1.9685659708195	0.34928450945066	14.1867180820307
chr4	69497225	69564117	5	3	21.74	15	6.74	0.704138232215373	1.55774465672013	0.256045797027168	11.5988502241725
chr4	69564117	69586872	4	3	17.39	15	2.39	1	1.18811878164502	0.173009392604565	9.3036182080392
chr4	69586872	69613960	4	4	17.39	20	-2.61	1	0.845492157965303	0.133878396317281	5.33074463285635
chr4	69613960	70125577	3	4	13.04	20	-6.96	0.686734598816278	0.607237661460393	0.0774292477002266	4.16850956734841
chr4	70125577	70241009	3	4	13.04	20	-6.96	0.686734598816278	0.607237661460393	0.0774292477002266	4.16850956734841
chr4	70241009	70387276	3	4	13.04	20	-6.96	0.686734598816278	0.607237661460393	0.0774292477002266	4.16850956734841
chr4	70387276	70389601	3	3	13.04	15	-1.96	1	0.853232008874007	0.100526362449566	7.23478912351614
chr4	70389601	70438442	3	3	13.04	15	-1.96	1	0.853232008874007	0.100526362449566	7.23478912351614
chr4	70438442	70443308	3	3	13.04	15	-1.96	1	0.853232008874007	0.100526362449566	7.23478912351614
chr4	70443308	70488795	3	3	13.04	15	-1.96	1	0.853232008874007	0.100526362449566	7.23478912351614
chr4	70488795	71454155	3	4	13.04	20	-6.96	0.686734598816278	0.607237661460393	0.0774292477002266	4.16850956734841
chr4	71454155	71893845	3	4	13.04	20	-6.96	0.686734598816278	0.607237661460393	0.0774292477002266	4.16850956734841
chr4	71893845	72015816	4	4	17.39	20	-2.61	1	0.845492157965303	0.133878396317281	5.33074463285635
chr4	72015816	73062963	3	4	13.04	20	-6.96	0.686734598816278	0.607237661460393	0.0774292477002266	4.16850956734841
chr4	73062963	73153263	3	3	13.04	15	-1.96	1	0.853232008874007	0.100526362449566	7.23478912351614
chr4	73153263	75154021	3	2	13.04	10	3.04	1	1.34071300326427	0.136905270433279	17.7641357108826
chr4	75154021	76301856	3	3	13.04	15	-1.96	1	0.853232008874007	0.100526362449566	7.23478912351614
chr4	76301856	76830177	4	3	17.39	15	2.39	1	1.18811878164502	0.173009392604565	9.3036182080392
chr4	76830177	77359002	3	3	13.04	15	-1.96	1	0.853232008874007	0.100526362449566	7.23478912351614
chr4	77359002	78166693	3	4	13.04	20	-6.96	0.686734598816278	0.607237661460393	0.0774292477002266	4.16850956734841
chr4	78166693	78179567	2	4	8.7	20	-11.3	0.392861817705834	0.389595122404989	0.0315122057931949	3.11414746411251
chr4	78179567	78195755	2	4	8.7	20	-11.3	0.392861817705834	0.389595122404989	0.0315122057931949	3.11414746411251
chr4	78195755	78237431	2	4	8.7	20	-11.3	0.392861817705834	0.389595122404989	0.0315122057931949	3.11414746411251
chr4	78237431	78267651	2	4	8.7	20	-11.3	0.392861817705834	0.389595122404989	0.0315122057931949	3.11414746411251
chr4	78267651	78331008	2	4	8.7	20	-11.3	0.392861817705834	0.389595122404989	0.0315122057931949	3.11414746411251
chr4	78331008	79443843	3	4	13.04	20	-6.96	0.686734598816278	0.607237661460393	0.0774292477002266	4.16850956734841
chr4	79443843	79511536	3	4	13.04	20	-6.96	0.686734598816278	0.607237661460393	0.0774292477002266	4.16850956734841
chr4	79511536	82652698	3	4	13.04	20	-6.96	0.686734598816278	0.607237661460393	0.0774292477002266	4.16850956734841
chr4	82652698	82907545	3	4	13.04	20	-6.96	0.686734598816278	0.607237661460393	0.0774292477002266	4.16850956734841
chr4	82907545	83094628	3	4	13.04	20	-6.96	0.686734598816278	0.607237661460393	0.0774292477002266	4.16850956734841
chr4	83094628	83662316	3	3	13.04	15	-1.96	1	0.853232008874007	0.100526362449566	7.23478912351614
chr4	83662316	84457854	4	3	17.39	15	2.39	1	1.18811878164502	0.173009392604565	9.3036182080392
chr4	84457854	90693191	3	3	13.04	15	-1.96	1	0.853232008874007	0.100526362449566	7.23478912351614
chr4	90693191	91338835	2	3	8.7	15	-6.3	0.65043559201245	0.54751555451127	0.0412606217000432	5.36133899492759
chr4	91338835	91617914	2	3	8.7	15	-6.3	0.65043559201245	0.54751555451127	0.0412606217000432	5.36133899492759
chr4	91617914	91712897	2	3	8.7	15	-6.3	0.65043559201245	0.54751555451127	0.0412606217000432	5.36133899492759
chr4	91712897	91762689	3	3	13.04	15	-1.96	1	0.853232008874007	0.100526362449566	7.23478912351614
chr4	91762689	91909734	4	3	17.39	15	2.39	1	1.18811878164502	0.173009392604565	9.3036182080392
chr4	91909734	91938066	5	3	21.74	15	6.74	0.704138232215373	1.55774465672013	0.256045797027168	11.5988502241725
chr4	91938066	92075554	4	3	17.39	15	2.39	1	1.18811878164502	0.173009392604565	9.3036182080392
chr4	92075554	92194291	4	3	17.39	15	2.39	1	1.18811878164502	0.173009392604565	9.3036182080392
chr4	92194291	92242477	4	4	17.39	20	-2.61	1	0.845492157965303	0.133878396317281	5.33074463285635
chr4	92242477	92368370	3	4	13.04	20	-6.96	0.686734598816278	0.607237661460393	0.0774292477002266	4.16850956734841
chr4	92368370	93358069	3	3	13.04	15	-1.96	1	0.853232008874007	0.100526362449566	7.23478912351614
chr4	93358069	93694041	4	3	17.39	15	2.39	1	1.18811878164502	0.173009392604565	9.3036182080392
chr4	93694041	96410021	3	3	13.04	15	-1.96	1	0.853232008874007	0.100526362449566	7.23478912351614
chr4	96410021	96555042	3	3	13.04	15	-1.96	1	0.853232008874007	0.100526362449566	7.23478912351614
chr4	96555042	97528780	3	3	13.04	15	-1.96	1	0.853232008874007	0.100526362449566	7.23478912351614
chr4	97528780	97647030	2	3	8.7	15	-6.3	0.65043559201245	0.54751555451127	0.0412606217000432	5.36133899492759
chr4	97647030	97797891	3	3	13.04	15	-1.96	1	0.853232008874007	0.100526362449566	7.23478912351614
chr4	97797891	98800126	3	3	13.04	15	-1.96	1	0.853232008874007	0.100526362449566	7.23478912351614
chr4	98800126	98836056	3	4	13.04	20	-6.96	0.686734598816278	0.607237661460393	0.0774292477002266	4.16850956734841
chr4	98836056	98893344	4	4	17.39	20	-2.61	1	0.845492157965303	0.133878396317281	5.33074463285635
chr4	98893344	98893598	4	4	17.39	20	-2.61	1	0.845492157965303	0.133878396317281	5.33074463285635
chr4	98893598	99024697	4	4	17.39	20	-2.61	1	0.845492157965303	0.133878396317281	5.33074463285635
chr4	99024697	99037922	4	3	17.39	15	2.39	1	1.18811878164502	0.173009392604565	9.3036182080392
chr4	99037922	99074285	3	3	13.04	15	-1.96	1	0.853232008874007	0.100526362449566	7.23478912351614
chr4	99074285	99077251	3	3	13.04	15	-1.96	1	0.853232008874007	0.100526362449566	7.23478912351614
chr4	99077251	99465653	3	3	13.04	15	-1.96	1	0.853232008874007	0.100526362449566	7.23478912351614
chr4	99465653	99552410	3	3	13.04	15	-1.96	1	0.853232008874007	0.100526362449566	7.23478912351614
chr4	99552410	99985886	3	3	13.04	15	-1.96	1	0.853232008874007	0.100526362449566	7.23478912351614
chr4	99985886	100052722	2	3	8.7	15	-6.3	0.65043559201245	0.54751555451127	0.0412606217000432	5.36133899492759
chr4	100052722	106504029	3	3	13.04	15	-1.96	1	0.853232008874007	0.100526362449566	7.23478912351614
chr4	106504029	106679725	3	3	13.04	15	-1.96	1	0.853232008874007	0.100526362449566	7.23478912351614
chr4	106679725	107192059	4	3	17.39	15	2.39	1	1.18811878164502	0.173009392604565	9.3036182080392
chr4	107192059	107297641	3	3	13.04	15	-1.96	1	0.853232008874007	0.100526362449566	7.23478912351614
chr4	107297641	107377357	3	3	13.04	15	-1.96	1	0.853232008874007	0.100526362449566	7.23478912351614
chr4	107377357	108873673	3	3	13.04	15	-1.96	1	0.853232008874007	0.100526362449566	7.23478912351614
chr4	108873673	109008469	3	3	13.04	15	-1.96	1	0.853232008874007	0.100526362449566	7.23478912351614
chr4	109008469	109276824	3	3	13.04	15	-1.96	1	0.853232008874007	0.100526362449566	7.23478912351614
chr4	109276824	109859327	3	3	13.04	15	-1.96	1	0.853232008874007	0.100526362449566	7.23478912351614
chr4	109859327	110795713	3	3	13.04	15	-1.96	1	0.853232008874007	0.100526362449566	7.23478912351614
chr4	110795713	115154159	2	3	8.7	15	-6.3	0.65043559201245	0.54751555451127	0.0412606217000432	5.36133899492759
chr4	115154159	115183202	3	3	13.04	15	-1.96	1	0.853232008874007	0.100526362449566	7.23478912351614
chr4	115183202	116534914	2	3	8.7	15	-6.3	0.65043559201245	0.54751555451127	0.0412606217000432	5.36133899492759
chr4	116534914	117404810	2	3	8.7	15	-6.3	0.65043559201245	0.54751555451127	0.0412606217000432	5.36133899492759
chr4	117404810	117526026	2	3	8.7	15	-6.3	0.65043559201245	0.54751555451127	0.0412606217000432	5.36133899492759
chr4	117526026	118862352	2	3	8.7	15	-6.3	0.65043559201245	0.54751555451127	0.0412606217000432	5.36133899492759
chr4	118862352	119042493	2	3	8.7	15	-6.3	0.65043559201245	0.54751555451127	0.0412606217000432	5.36133899492759
chr4	119042493	122899115	2	3	8.7	15	-6.3	0.65043559201245	0.54751555451127	0.0412606217000432	5.36133899492759
chr4	122899115	123087286	2	2	8.7	10	-1.3	1	0.860233320020961	0.0569540053158063	12.9883822183545
chr4	123087286	132007995	2	3	8.7	15	-6.3	0.65043559201245	0.54751555451127	0.0412606217000432	5.36133899492759
chr4	132007995	132246406	3	3	13.04	15	-1.96	1	0.853232008874007	0.100526362449566	7.23478912351614
chr4	132246406	132414280	3	3	13.04	15	-1.96	1	0.853232008874007	0.100526362449566	7.23478912351614
chr4	132414280	132958543	3	3	13.04	15	-1.96	1	0.853232008874007	0.100526362449566	7.23478912351614
chr4	132958543	132988008	4	3	17.39	15	2.39	1	1.18811878164502	0.173009392604565	9.3036182080392
chr4	132988008	133066205	3	3	13.04	15	-1.96	1	0.853232008874007	0.100526362449566	7.23478912351614
chr4	133066205	133769005	3	3	13.04	15	-1.96	1	0.853232008874007	0.100526362449566	7.23478912351614
chr4	133769005	135070091	3	4	13.04	20	-6.96	0.686734598816278	0.607237661460393	0.0774292477002266	4.16850956734841
chr4	135070091	135289501	3	4	13.04	20	-6.96	0.686734598816278	0.607237661460393	0.0774292477002266	4.16850956734841
chr4	135289501	135426941	3	5	13.04	25	-11.96	0.439603004549119	0.458527951938255	0.0613748340888232	2.79167278671655
chr4	135426941	135780302	3	4	13.04	20	-6.96	0.686734598816278	0.607237661460393	0.0774292477002266	4.16850956734841
chr4	135780302	135949696	3	3	13.04	15	-1.96	1	0.853232008874007	0.100526362449566	7.23478912351614
chr4	135949696	136070170	3	3	13.04	15	-1.96	1	0.853232008874007	0.100526362449566	7.23478912351614
chr4	136070170	136229337	4	3	17.39	15	2.39	1	1.18811878164502	0.173009392604565	9.3036182080392
chr4	136229337	138031723	3	3	13.04	15	-1.96	1	0.853232008874007	0.100526362449566	7.23478912351614
chr4	138031723	138065378	3	4	13.04	20	-6.96	0.686734598816278	0.607237661460393	0.0774292477002266	4.16850956734841
chr4	138065378	140676695	2	4	8.7	20	-11.3	0.392861817705834	0.389595122404989	0.0315122057931949	3.11414746411251
chr4	140676695	140749211	3	4	13.04	20	-6.96	0.686734598816278	0.607237661460393	0.0774292477002266	4.16850956734841
chr4	140749211	141555869	2	4	8.7	20	-11.3	0.392861817705834	0.389595122404989	0.0315122057931949	3.11414746411251
chr4	141555869	141981838	2	4	8.7	20	-11.3	0.392861817705834	0.389595122404989	0.0315122057931949	3.11414746411251
chr4	141981838	142096269	2	5	8.7	25	-16.3	0.222057587060423	0.294158844745719	0.024829893402484	2.09672759866973
chr4	142096269	142820959	2	4	8.7	20	-11.3	0.392861817705834	0.389595122404989	0.0315122057931949	3.11414746411251
chr4	142820959	142969991	2	4	8.7	20	-11.3	0.392861817705834	0.389595122404989	0.0315122057931949	3.11414746411251
chr4	142969991	143920499	2	4	8.7	20	-11.3	0.392861817705834	0.389595122404989	0.0315122057931949	3.11414746411251
chr4	143920499	143935442	2	5	8.7	25	-16.3	0.222057587060423	0.294158844745719	0.024829893402484	2.09672759866973
chr4	143935442	144036620	3	5	13.04	25	-11.96	0.439603004549119	0.458527951938255	0.0613748340888232	2.79167278671655
chr4	144036620	144127798	2	5	8.7	25	-16.3	0.222057587060423	0.294158844745719	0.024829893402484	2.09672759866973
chr4	144127798	144649204	2	4	8.7	20	-11.3	0.392861817705834	0.389595122404989	0.0315122057931949	3.11414746411251
chr4	144649204	144726168	2	3	8.7	15	-6.3	0.65043559201245	0.54751555451127	0.0412606217000432	5.36133899492759
chr4	144726168	146186588	2	4	8.7	20	-11.3	0.392861817705834	0.389595122404989	0.0315122057931949	3.11414746411251
chr4	146186588	152589857	2	4	8.7	20	-11.3	0.392861817705834	0.389595122404989	0.0315122057931949	3.11414746411251
chr4	152589857	152657468	2	4	8.7	20	-11.3	0.392861817705834	0.389595122404989	0.0315122057931949	3.11414746411251
chr4	152657468	152888462	2	4	8.7	20	-11.3	0.392861817705834	0.389595122404989	0.0315122057931949	3.11414746411251
chr4	152888462	153784406	2	5	8.7	25	-16.3	0.222057587060423	0.294158844745719	0.024829893402484	2.09672759866973
chr4	153784406	159409018	2	4	8.7	20	-11.3	0.392861817705834	0.389595122404989	0.0315122057931949	3.11414746411251
chr4	159409018	161041003	3	4	13.04	20	-6.96	0.686734598816278	0.607237661460393	0.0774292477002266	4.16850956734841
chr4	161041003	161088632	4	4	17.39	20	-2.61	1	0.845492157965303	0.133878396317281	5.33074463285635
chr4	161088632	162289972	3	4	13.04	20	-6.96	0.686734598816278	0.607237661460393	0.0774292477002266	4.16850956734841
chr4	162289972	162425925	4	4	17.39	20	-2.61	1	0.845492157965303	0.133878396317281	5.33074463285635
chr4	162425925	164918858	3	4	13.04	20	-6.96	0.686734598816278	0.607237661460393	0.0774292477002266	4.16850956734841
chr4	164918858	165122778	3	4	13.04	20	-6.96	0.686734598816278	0.607237661460393	0.0774292477002266	4.16850956734841
chr4	165122778	167207766	2	4	8.7	20	-11.3	0.392861817705834	0.389595122404989	0.0315122057931949	3.11414746411251
chr4	167207766	173422335	3	4	13.04	20	-6.96	0.686734598816278	0.607237661460393	0.0774292477002266	4.16850956734841
chr4	173422335	174086616	4	4	17.39	20	-2.61	1	0.845492157965303	0.133878396317281	5.33074463285635
chr4	174086616	180053522	4	4	17.39	20	-2.61	1	0.845492157965303	0.133878396317281	5.33074463285635
chr4	180053522	180098163	4	4	17.39	20	-2.61	1	0.845492157965303	0.133878396317281	5.33074463285635
chr4	180098163	180176741	4	4	17.39	20	-2.61	1	0.845492157965303	0.133878396317281	5.33074463285635
chr4	180176741	180235453	4	4	17.39	20	-2.61	1	0.845492157965303	0.133878396317281	5.33074463285635
chr4	180235453	180714097	4	4	17.39	20	-2.61	1	0.845492157965303	0.133878396317281	5.33074463285635
chr4	180714097	182051961	4	5	17.39	25	-7.61	0.710900786907594	0.638439751305996	0.106457893614869	3.5574965837102
chr4	182051961	183690118	4	4	17.39	20	-2.61	1	0.845492157965303	0.133878396317281	5.33074463285635
chr4	183690118	183932674	5	4	21.74	20	1.74	1	1.10839748860287	0.198754402048815	6.62367484517234
chr4	183932674	184928994	5	4	21.74	20	1.74	1	1.10839748860287	0.198754402048815	6.62367484517234
chr4	184928994	184947740	6	4	26.09	20	6.09	0.727906622971853	1.40054755801372	0.271745263966033	8.0778157395204
chr4	184947740	184999727	6	5	26.09	25	1.09	1	1.05744522380795	0.216861803076709	5.36718046511847
chr4	184999727	185054107	5	5	21.74	25	-3.26	1	0.836890369403644	0.158379764412864	4.40995357826738
chr4	185054107	185246190	5	4	21.74	20	1.74	1	1.10839748860287	0.198754402048815	6.62367484517234
chr4	185246190	186038929	5	4	21.74	20	1.74	1	1.10839748860287	0.198754402048815	6.62367484517234
chr4	186038929	186233053	5	4	21.74	20	1.74	1	1.10839748860287	0.198754402048815	6.62367484517234
chr4	186233053	187021652	5	4	21.74	20	1.74	1	1.10839748860287	0.198754402048815	6.62367484517234
chr4	187021652	188855223	4	4	17.39	20	-2.61	1	0.845492157965303	0.133878396317281	5.33074463285635
chr4	188855223	191154276	3	4	13.04	20	-6.96	0.686734598816278	0.607237661460393	0.0774292477002266	4.16850956734841
chr6	0	255812	1	0	4.35	0	4.35	1	Inf	0.0223118206521739	Inf
chr6	255812	268720	2	0	8.7	0	8.7	0.490586932447397	Inf	0.164020185066117	Inf
chr6	268720	284200	2	1	8.7	5	3.7	1	1.78563156003681	0.0863932078575143	112.208702451218
chr6	284200	364875	2	2	8.7	10	-1.3	1	0.860233320020961	0.0569540053158063	12.9883822183545
chr6	364875	375524	1	2	4.35	10	-5.65	0.589984604164979	0.417538975420899	0.00664429717256669	8.63073247145641
chr6	375524	381860	1	1	4.35	5	-0.65	1	0.866597002415816	0.0105378438580926	71.2800920562264
chr6	381860	5135335	1	0	4.35	0	4.35	1	Inf	0.0223118206521739	Inf
chr6	5135335	5652289	2	0	8.7	0	8.7	0.490586932447397	Inf	0.164020185066117	Inf
chr6	5652289	7890034	1	0	4.35	0	4.35	1	Inf	0.0223118206521739	Inf
chr6	7890034	9515663	2	0	8.7	0	8.7	0.490586932447397	Inf	0.164020185066117	Inf
chr6	9515663	9525624	2	1	8.7	5	3.7	1	1.78563156003681	0.0863932078575143	112.208702451218
chr6	9525624	9584144	2	2	8.7	10	-1.3	1	0.860233320020961	0.0569540053158063	12.9883822183545
chr6	9584144	11127259	2	1	8.7	5	3.7	1	1.78563156003681	0.0863932078575143	112.208702451218
chr6	11127259	11339257	3	1	13.04	5	8.04	0.61048537395673	2.7867131780195	0.203045667762975	157.208629821264
chr6	11339257	13109565	2	1	8.7	5	3.7	1	1.78563156003681	0.0863932078575143	112.208702451218
chr6	13109565	13859922	2	2	8.7	10	-1.3	1	0.860233320020961	0.0569540053158063	12.9883822183545
chr6	13859922	24161852	2	1	8.7	5	3.7	1	1.78563156003681	0.0863932078575143	112.208702451218
chr6	24161852	24976394	2	1	8.7	5	3.7	1	1.78563156003681	0.0863932078575143	112.208702451218
chr6	24976394	25094798	2	1	8.7	5	3.7	1	1.78563156003681	0.0863932078575143	112.208702451218
chr6	25094798	25252924	2	1	8.7	5	3.7	1	1.78563156003681	0.0863932078575143	112.208702451218
chr6	25252924	25353488	2	1	8.7	5	3.7	1	1.78563156003681	0.0863932078575143	112.208702451218
chr6	25353488	27072682	2	1	8.7	5	3.7	1	1.78563156003681	0.0863932078575143	112.208702451218
chr6	27072682	27302931	2	2	8.7	10	-1.3	1	0.860233320020961	0.0569540053158063	12.9883822183545
chr6	27302931	27478976	2	2	8.7	10	-1.3	1	0.860233320020961	0.0569540053158063	12.9883822183545
chr6	27478976	27486209	2	2	8.7	10	-1.3	1	0.860233320020961	0.0569540053158063	12.9883822183545
chr6	27486209	28341811	2	2	8.7	10	-1.3	1	0.860233320020961	0.0569540053158063	12.9883822183545
chr6	28341811	28444116	2	2	8.7	10	-1.3	1	0.860233320020961	0.0569540053158063	12.9883822183545
chr6	28444116	28722749	2	2	8.7	10	-1.3	1	0.860233320020961	0.0569540053158063	12.9883822183545
chr6	28722749	29225884	2	2	8.7	10	-1.3	1	0.860233320020961	0.0569540053158063	12.9883822183545
chr6	29225884	30187672	2	2	8.7	10	-1.3	1	0.860233320020961	0.0569540053158063	12.9883822183545
chr6	30187672	30333908	2	2	8.7	10	-1.3	1	0.860233320020961	0.0569540053158063	12.9883822183545
chr6	30333908	30368560	2	2	8.7	10	-1.3	1	0.860233320020961	0.0569540053158063	12.9883822183545
chr6	30368560	30436757	2	2	8.7	10	-1.3	1	0.860233320020961	0.0569540053158063	12.9883822183545
chr6	30436757	30725135	2	3	8.7	15	-6.3	0.65043559201245	0.54751555451127	0.0412606217000432	5.36133899492759
chr6	30725135	30800451	2	3	8.7	15	-6.3	0.65043559201245	0.54751555451127	0.0412606217000432	5.36133899492759
chr6	30800451	30946012	2	2	8.7	10	-1.3	1	0.860233320020961	0.0569540053158063	12.9883822183545
chr6	30946012	31005579	2	3	8.7	15	-6.3	0.65043559201245	0.54751555451127	0.0412606217000432	5.36133899492759
chr6	31005579	31082825	2	3	8.7	15	-6.3	0.65043559201245	0.54751555451127	0.0412606217000432	5.36133899492759
chr6	31082825	31386945	2	2	8.7	10	-1.3	1	0.860233320020961	0.0569540053158063	12.9883822183545
chr6	31386945	33209014	2	1	8.7	5	3.7	1	1.78563156003681	0.0863932078575143	112.208702451218
chr6	33209014	34252422	1	1	4.35	5	-0.65	1	0.866597002415816	0.0105378438580926	71.2800920562264
chr6	34252422	35301026	2	1	8.7	5	3.7	1	1.78563156003681	0.0863932078575143	112.208702451218
chr6	35301026	35471649	2	0	8.7	0	8.7	0.490586932447397	Inf	0.164020185066117	Inf
chr6	35471649	37408271	2	0	8.7	0	8.7	0.490586932447397	Inf	0.164020185066117	Inf
chr6	37408271	41780968	1	0	4.35	0	4.35	1	Inf	0.0223118206521739	Inf
chr6	41780968	43994821	1	1	4.35	5	-0.65	1	0.866597002415816	0.0105378438580926	71.2800920562264
chr6	43994821	47888053	1	0	4.35	0	4.35	1	Inf	0.0223118206521739	Inf
chr6	47888053	48393972	1	1	4.35	5	-0.65	1	0.866597002415816	0.0105378438580926	71.2800920562264
chr6	48393972	55294105	1	0	4.35	0	4.35	1	Inf	0.0223118206521739	Inf
chr6	55294105	55335450	1	0	4.35	0	4.35	1	Inf	0.0223118206521739	Inf
chr6	55335450	55341645	1	1	4.35	5	-0.65	1	0.866597002415816	0.0105378438580926	71.2800920562264
chr6	55341645	55412722	1	2	4.35	10	-5.65	0.589984604164979	0.417538975420899	0.00664429717256669	8.63073247145641
chr6	55412722	55415672	1	2	4.35	10	-5.65	0.589984604164979	0.417538975420899	0.00664429717256669	8.63073247145641
chr6	55415672	55433072	1	1	4.35	5	-0.65	1	0.866597002415816	0.0105378438580926	71.2800920562264
chr6	55433072	57959569	1	0	4.35	0	4.35	1	Inf	0.0223118206521739	Inf
chr6	57959569	58777385	2	0	8.7	0	8.7	0.490586932447397	Inf	0.164020185066117	Inf
chr6	58777385	61000000	0	0	0	0	0	1	0	0	Inf
chr6	61000000	63769521	1	0	4.35	0	4.35	1	Inf	0.0223118206521739	Inf
chr6	63769521	64385954	1	0	4.35	0	4.35	1	Inf	0.0223118206521739	Inf
chr6	64385954	66391261	2	0	8.7	0	8.7	0.490586932447397	Inf	0.164020185066117	Inf
chr6	66391261	66433489	3	0	13.04	0	13.04	0.235880398671096	Inf	0.367558670101445	Inf
chr6	66433489	66914625	2	0	8.7	0	8.7	0.490586932447397	Inf	0.164020185066117	Inf
chr6	66914625	67008548	3	0	13.04	0	13.04	0.235880398671096	Inf	0.367558670101445	Inf
chr6	67008548	67049017	5	2	21.74	10	11.74	0.420459007810114	2.44930803446938	0.344176695262891	28.9176948427999
chr6	67049017	67512322	2	0	8.7	0	8.7	0.490586932447397	Inf	0.164020185066117	Inf
chr6	67512322	67557948	3	0	13.04	0	13.04	0.235880398671096	Inf	0.367558670101445	Inf
chr6	67557948	67576108	4	0	17.39	0	17.39	0.111012073575885	Inf	0.60433867657842	Inf
chr6	67576108	67596275	3	0	13.04	0	13.04	0.235880398671096	Inf	0.367558670101445	Inf
chr6	67596275	67741777	2	0	8.7	0	8.7	0.490586932447397	Inf	0.164020185066117	Inf
chr6	67741777	71812971	3	0	13.04	0	13.04	0.235880398671096	Inf	0.367558670101445	Inf
chr6	71812971	74811700	3	1	13.04	5	8.04	0.61048537395673	2.7867131780195	0.203045667762975	157.208629821264
chr6	74811700	77327988	3	0	13.04	0	13.04	0.235880398671096	Inf	0.367558670101445	Inf
chr6	77327988	77408764	3	1	13.04	5	8.04	0.61048537395673	2.7867131780195	0.203045667762975	157.208629821264
chr6	77408764	77415488	3	3	13.04	15	-1.96	1	0.853232008874007	0.100526362449566	7.23478912351614
chr6	77415488	77456938	5	3	21.74	15	6.74	0.704138232215373	1.55774465672013	0.256045797027168	11.5988502241725
chr6	77456938	77468867	5	1	21.74	5	16.74	0.191796575517506	5.10134968472656	0.499861141258843	262.114232602451
chr6	77468867	78203315	3	1	13.04	5	8.04	0.61048537395673	2.7867131780195	0.203045667762975	157.208629821264
chr6	78203315	78316607	3	1	13.04	5	8.04	0.61048537395673	2.7867131780195	0.203045667762975	157.208629821264
chr6	78316607	78962272	3	1	13.04	5	8.04	0.61048537395673	2.7867131780195	0.203045667762975	157.208629821264
chr6	78962272	78962744	4	1	17.39	5	12.39	0.350808956594549	3.88611189709473	0.342237278313382	206.917573717954
chr6	78962744	78965859	5	1	21.74	5	16.74	0.191796575517506	5.10134968472656	0.499861141258843	262.114232602451
chr6	78965859	78965977	5	1	21.74	5	16.74	0.191796575517506	5.10134968472656	0.499861141258843	262.114232602451
chr6	78965977	78969085	9	2	39.13	10	29.13	0.0393620575129367	5.56020697057439	0.935464517760788	61.0268632721825
chr6	78969085	78970401	11	2	47.83	10	37.83	0.00903711425549201	7.84944053782787	1.35736417968313	85.5111321727193
chr6	78970401	78971747	13	3	56.52	15	41.52	0.0103041353728289	7.00461277749584	1.44147222419168	47.7533649084153
chr6	78971747	78972317	14	3	60.87	15	45.87	0.00424738701969911	8.32743141675051	1.70793335003663	57.2727404407205
chr6	78972317	79026837	16	3	69.57	15	54.57	0.000556548798277019	12.037465677722	2.41311740061639	85.352322400469
chr6	79026837	79027050	14	2	60.87	10	50.87	0.00117946541621426	13.0611552390323	2.26995680081936	143.333120411295
chr6	79027050	79032455	13	2	56.52	10	46.52	0.00168099869397145	10.9968762144439	1.91634580738603	119.901010795317
chr6	79032455	79037215	11	2	47.83	10	37.83	0.00903711425549201	7.84944053782787	1.35736417968313	85.5111321727193
chr6	79037215	79040433	7	2	30.43	10	20.43	0.141652800756601	3.81926678362218	0.606332296915641	42.8801140062998
chr6	79040433	81843705	3	1	13.04	5	8.04	0.61048537395673	2.7867131780195	0.203045667762975	157.208629821264
chr6	81843705	82644449	3	0	13.04	0	13.04	0.235880398671096	Inf	0.367558670101445	Inf
chr6	82644449	84799041	3	1	13.04	5	8.04	0.61048537395673	2.7867131780195	0.203045667762975	157.208629821264
chr6	84799041	88181210	3	2	13.04	10	3.04	1	1.34071300326427	0.136905270433279	17.7641357108826
chr6	88181210	91300655	3	2	13.04	10	3.04	1	1.34071300326427	0.136905270433279	17.7641357108826
chr6	91300655	94040266	3	1	13.04	5	8.04	0.61048537395673	2.7867131780195	0.203045667762975	157.208629821264
chr6	94040266	97205868	3	0	13.04	0	13.04	0.235880398671096	Inf	0.367558670101445	Inf
chr6	97205868	99673663	3	1	13.04	5	8.04	0.61048537395673	2.7867131780195	0.203045667762975	157.208629821264
chr6	99673663	99823962	3	1	13.04	5	8.04	0.61048537395673	2.7867131780195	0.203045667762975	157.208629821264
chr6	99823962	100077899	4	1	17.39	5	12.39	0.350808956594549	3.88611189709473	0.342237278313382	206.917573717954
chr6	100077899	100427839	4	2	17.39	10	7.39	0.668833718748637	1.86752836592144	0.233752379308155	23.0430753395911
chr6	100427839	100619689	4	2	17.39	10	7.39	0.668833718748637	1.86752836592144	0.233752379308155	23.0430753395911
chr6	100619689	103734403	4	2	17.39	10	7.39	0.668833718748637	1.86752836592144	0.233752379308155	23.0430753395911
chr6	103734403	103734724	4	3	17.39	15	2.39	1	1.18811878164502	0.173009392604565	9.3036182080392
chr6	103734724	103734820	5	4	21.74	20	1.74	1	1.10839748860287	0.198754402048815	6.62367484517234
chr6	103734820	103763766	5	5	21.74	25	-3.26	1	0.836890369403644	0.158379764412864	4.40995357826738
chr6	103763766	103765576	4	3	17.39	15	2.39	1	1.18811878164502	0.173009392604565	9.3036182080392
chr6	103765576	103784484	4	2	17.39	10	7.39	0.668833718748637	1.86752836592144	0.233752379308155	23.0430753395911
chr6	103784484	104000559	4	2	17.39	10	7.39	0.668833718748637	1.86752836592144	0.233752379308155	23.0430753395911
chr6	104000559	104321945	4	2	17.39	10	7.39	0.668833718748637	1.86752836592144	0.233752379308155	23.0430753395911
chr6	104321945	105518489	3	2	13.04	10	3.04	1	1.34071300326427	0.136905270433279	17.7641357108826
chr6	105518489	107200245	3	2	13.04	10	3.04	1	1.34071300326427	0.136905270433279	17.7641357108826
chr6	107200245	107994246	3	2	13.04	10	3.04	1	1.34071300326427	0.136905270433279	17.7641357108826
chr6	107994246	108089962	3	2	13.04	10	3.04	1	1.34071300326427	0.136905270433279	17.7641357108826
chr6	108089962	109521442	3	2	13.04	10	3.04	1	1.34071300326427	0.136905270433279	17.7641357108826
chr6	109521442	109524633	3	2	13.04	10	3.04	1	1.34071300326427	0.136905270433279	17.7641357108826
chr6	109524633	109633578	3	2	13.04	10	3.04	1	1.34071300326427	0.136905270433279	17.7641357108826
chr6	109633578	109640762	3	2	13.04	10	3.04	1	1.34071300326427	0.136905270433279	17.7641357108826
chr6	109640762	111983620	3	2	13.04	10	3.04	1	1.34071300326427	0.136905270433279	17.7641357108826
chr6	111983620	114368138	3	2	13.04	10	3.04	1	1.34071300326427	0.136905270433279	17.7641357108826
chr6	114368138	115657504	3	2	13.04	10	3.04	1	1.34071300326427	0.136905270433279	17.7641357108826
chr6	115657504	115924608	4	2	17.39	10	7.39	0.668833718748637	1.86752836592144	0.233752379308155	23.0430753395911
chr6	115924608	116015691	4	2	17.39	10	7.39	0.668833718748637	1.86752836592144	0.233752379308155	23.0430753395911
chr6	116015691	116038345	3	2	13.04	10	3.04	1	1.34071300326427	0.136905270433279	17.7641357108826
chr6	116038345	117175965	2	2	8.7	10	-1.3	1	0.860233320020961	0.0569540053158063	12.9883822183545
chr6	117175965	117580412	2	2	8.7	10	-1.3	1	0.860233320020961	0.0569540053158063	12.9883822183545
chr6	117580412	120155424	2	3	8.7	15	-6.3	0.65043559201245	0.54751555451127	0.0412606217000432	5.36133899492759
chr6	120155424	120788281	2	3	8.7	15	-6.3	0.65043559201245	0.54751555451127	0.0412606217000432	5.36133899492759
chr6	120788281	122508875	1	3	4.35	15	-10.65	0.323474596872215	0.265471217553456	0.00470337951078203	3.64487196742697
chr6	122508875	124617776	1	2	4.35	10	-5.65	0.589984604164979	0.417538975420899	0.00664429717256669	8.63073247145641
chr6	124617776	126254002	1	2	4.35	10	-5.65	0.589984604164979	0.417538975420899	0.00664429717256669	8.63073247145641
chr6	126254002	127114015	1	1	4.35	5	-0.65	1	0.866597002415816	0.0105378438580926	71.2800920562264
chr6	127114015	127371101	1	1	4.35	5	-0.65	1	0.866597002415816	0.0105378438580926	71.2800920562264
chr6	127371101	128041180	1	0	4.35	0	4.35	1	Inf	0.0223118206521739	Inf
chr6	128041180	128238266	1	1	4.35	5	-0.65	1	0.866597002415816	0.0105378438580926	71.2800920562264
chr6	128238266	128533043	2	1	8.7	5	3.7	1	1.78563156003681	0.0863932078575143	112.208702451218
chr6	128533043	128750458	2	0	8.7	0	8.7	0.490586932447397	Inf	0.164020185066117	Inf
chr6	128750458	130569008	1	0	4.35	0	4.35	1	Inf	0.0223118206521739	Inf
chr6	130569008	130574042	2	0	8.7	0	8.7	0.490586932447397	Inf	0.164020185066117	Inf
chr6	130574042	130587747	3	0	13.04	0	13.04	0.235880398671096	Inf	0.367558670101445	Inf
chr6	130587747	130588432	3	0	13.04	0	13.04	0.235880398671096	Inf	0.367558670101445	Inf
chr6	130588432	130680614	4	0	17.39	0	17.39	0.111012073575885	Inf	0.60433867657842	Inf
chr6	130680614	130683542	3	0	13.04	0	13.04	0.235880398671096	Inf	0.367558670101445	Inf
chr6	130683542	130693213	2	0	8.7	0	8.7	0.490586932447397	Inf	0.164020185066117	Inf
chr6	130693213	130713697	1	0	4.35	0	4.35	1	Inf	0.0223118206521739	Inf
chr6	130713697	131019706	1	0	4.35	0	4.35	1	Inf	0.0223118206521739	Inf
chr6	131019706	131109715	2	0	8.7	0	8.7	0.490586932447397	Inf	0.164020185066117	Inf
chr6	131109715	133150267	1	0	4.35	0	4.35	1	Inf	0.0223118206521739	Inf
chr6	133150267	133281853	1	1	4.35	5	-0.65	1	0.866597002415816	0.0105378438580926	71.2800920562264
chr6	133281853	136350000	1	0	4.35	0	4.35	1	Inf	0.0223118206521739	Inf
chr6	136350000	137095409	1	1	4.35	5	-0.65	1	0.866597002415816	0.0105378438580926	71.2800920562264
chr6	137095409	141831531	1	1	4.35	5	-0.65	1	0.866597002415816	0.0105378438580926	71.2800920562264
chr6	141831531	141999817	1	2	4.35	10	-5.65	0.589984604164979	0.417538975420899	0.00664429717256669	8.63073247145641
chr6	141999817	142499888	1	1	4.35	5	-0.65	1	0.866597002415816	0.0105378438580926	71.2800920562264
chr6	142499888	146982327	1	0	4.35	0	4.35	1	Inf	0.0223118206521739	Inf
chr6	146982327	147201390	2	0	8.7	0	8.7	0.490586932447397	Inf	0.164020185066117	Inf
chr6	147201390	147873055	1	0	4.35	0	4.35	1	Inf	0.0223118206521739	Inf
chr6	147873055	147934210	1	1	4.35	5	-0.65	1	0.866597002415816	0.0105378438580926	71.2800920562264
chr6	147934210	149785890	1	0	4.35	0	4.35	1	Inf	0.0223118206521739	Inf
chr6	149785890	149892098	1	1	4.35	5	-0.65	1	0.866597002415816	0.0105378438580926	71.2800920562264
chr6	149892098	150146871	1	2	4.35	10	-5.65	0.589984604164979	0.417538975420899	0.00664429717256669	8.63073247145641
chr6	150146871	152744236	1	1	4.35	5	-0.65	1	0.866597002415816	0.0105378438580926	71.2800920562264
chr6	152744236	156119422	1	0	4.35	0	4.35	1	Inf	0.0223118206521739	Inf
chr6	156119422	159605415	2	0	8.7	0	8.7	0.490586932447397	Inf	0.164020185066117	Inf
chr6	159605415	159731609	2	0	8.7	0	8.7	0.490586932447397	Inf	0.164020185066117	Inf
chr6	159731609	160263096	2	0	8.7	0	8.7	0.490586932447397	Inf	0.164020185066117	Inf
chr6	160263096	162233913	2	0	8.7	0	8.7	0.490586932447397	Inf	0.164020185066117	Inf
chr6	162233913	162304138	2	0	8.7	0	8.7	0.490586932447397	Inf	0.164020185066117	Inf
chr6	162304138	162362206	2	0	8.7	0	8.7	0.490586932447397	Inf	0.164020185066117	Inf
chr6	162362206	162525443	2	1	8.7	5	3.7	1	1.78563156003681	0.0863932078575143	112.208702451218
chr6	162525443	162546145	3	1	13.04	5	8.04	0.61048537395673	2.7867131780195	0.203045667762975	157.208629821264
chr6	162546145	162661458	3	2	13.04	10	3.04	1	1.34071300326427	0.136905270433279	17.7641357108826
chr6	162661458	162687945	4	2	17.39	10	7.39	0.668833718748637	1.86752836592144	0.233752379308155	23.0430753395911
chr6	162687945	162709020	5	2	21.74	10	11.74	0.420459007810114	2.44930803446938	0.344176695262891	28.9176948427999
chr6	162709020	162740267	5	2	21.74	10	11.74	0.420459007810114	2.44930803446938	0.344176695262891	28.9176948427999
chr6	162740267	162790195	5	2	21.74	10	11.74	0.420459007810114	2.44930803446938	0.344176695262891	28.9176948427999
chr6	162790195	162805192	4	2	17.39	10	7.39	0.668833718748637	1.86752836592144	0.233752379308155	23.0430753395911
chr6	162805192	162873146	3	2	13.04	10	3.04	1	1.34071300326427	0.136905270433279	17.7641357108826
chr6	162873146	162963521	3	1	13.04	5	8.04	0.61048537395673	2.7867131780195	0.203045667762975	157.208629821264
chr6	162963521	163033421	3	1	13.04	5	8.04	0.61048537395673	2.7867131780195	0.203045667762975	157.208629821264
chr6	163033421	163078521	3	2	13.04	10	3.04	1	1.34071300326427	0.136905270433279	17.7641357108826
chr6	163078521	163201332	3	1	13.04	5	8.04	0.61048537395673	2.7867131780195	0.203045667762975	157.208629821264
chr6	163201332	163233459	3	0	13.04	0	13.04	0.235880398671096	Inf	0.367558670101445	Inf
chr6	163233459	163392846	2	0	8.7	0	8.7	0.490586932447397	Inf	0.164020185066117	Inf
chr6	163392846	165820478	1	0	4.35	0	4.35	1	Inf	0.0223118206521739	Inf
chr6	165820478	166013843	2	0	8.7	0	8.7	0.490586932447397	Inf	0.164020185066117	Inf
chr6	166013843	166073963	2	0	8.7	0	8.7	0.490586932447397	Inf	0.164020185066117	Inf
chr6	166073963	166197257	2	0	8.7	0	8.7	0.490586932447397	Inf	0.164020185066117	Inf
chr6	166197257	166262951	2	0	8.7	0	8.7	0.490586932447397	Inf	0.164020185066117	Inf
chr6	166262951	166366523	2	0	8.7	0	8.7	0.490586932447397	Inf	0.164020185066117	Inf
chr6	166366523	167586278	2	0	8.7	0	8.7	0.490586932447397	Inf	0.164020185066117	Inf
chr6	167586278	171115067	2	0	8.7	0	8.7	0.490586932447397	Inf	0.164020185066117	Inf
chr7	0	3306418	1	1	4.35	5	-0.65	1	0.866597002415816	0.0105378438580926	71.2800920562264
chr7	3306418	4272601	1	0	4.35	0	4.35	1	Inf	0.0223118206521739	Inf
chr7	4272601	6869913	1	1	4.35	5	-0.65	1	0.866597002415816	0.0105378438580926	71.2800920562264
chr7	6869913	7507397	1	0	4.35	0	4.35	1	Inf	0.0223118206521739	Inf
chr7	7507397	21929300	2	0	8.7	0	8.7	0.490586932447397	Inf	0.164020185066117	Inf
chr7	21929300	29682311	1	0	4.35	0	4.35	1	Inf	0.0223118206521739	Inf
chr7	29682311	61063962	0	0	0	0	0	1	0	0	Inf
chr7	61063962	62647143	1	0	4.35	0	4.35	1	Inf	0.0223118206521739	Inf
chr7	62647143	67914328	2	0	8.7	0	8.7	0.490586932447397	Inf	0.164020185066117	Inf
chr7	67914328	70113341	1	0	4.35	0	4.35	1	Inf	0.0223118206521739	Inf
chr7	70113341	71408288	1	1	4.35	5	-0.65	1	0.866597002415816	0.0105378438580926	71.2800920562264
chr7	71408288	77632477	2	1	8.7	5	3.7	1	1.78563156003681	0.0863932078575143	112.208702451218
chr7	77632477	77691868	2	0	8.7	0	8.7	0.490586932447397	Inf	0.164020185066117	Inf
chr7	77691868	89776944	1	0	4.35	0	4.35	1	Inf	0.0223118206521739	Inf
chr7	89776944	89864707	1	1	4.35	5	-0.65	1	0.866597002415816	0.0105378438580926	71.2800920562264
chr7	89864707	91587824	1	0	4.35	0	4.35	1	Inf	0.0223118206521739	Inf
chr7	91587824	91810473	1	0	4.35	0	4.35	1	Inf	0.0223118206521739	Inf
chr7	91810473	97371703	1	0	4.35	0	4.35	1	Inf	0.0223118206521739	Inf
chr7	97371703	98382300	1	1	4.35	5	-0.65	1	0.866597002415816	0.0105378438580926	71.2800920562264
chr7	98382300	99463832	2	1	8.7	5	3.7	1	1.78563156003681	0.0863932078575143	112.208702451218
chr7	99463832	99471303	2	1	8.7	5	3.7	1	1.78563156003681	0.0863932078575143	112.208702451218
chr7	99471303	100665065	2	1	8.7	5	3.7	1	1.78563156003681	0.0863932078575143	112.208702451218
chr7	100665065	100891340	2	1	8.7	5	3.7	1	1.78563156003681	0.0863932078575143	112.208702451218
chr7	100891340	102101741	1	1	4.35	5	-0.65	1	0.866597002415816	0.0105378438580926	71.2800920562264
chr7	102101741	107465049	1	0	4.35	0	4.35	1	Inf	0.0223118206521739	Inf
chr7	107465049	107592056	2	0	8.7	0	8.7	0.490586932447397	Inf	0.164020185066117	Inf
chr7	107592056	109423876	1	0	4.35	0	4.35	1	Inf	0.0223118206521739	Inf
chr7	109423876	109425299	2	0	8.7	0	8.7	0.490586932447397	Inf	0.164020185066117	Inf
chr7	109425299	109426244	2	1	8.7	5	3.7	1	1.78563156003681	0.0863932078575143	112.208702451218
chr7	109426244	109427493	3	1	13.04	5	8.04	0.61048537395673	2.7867131780195	0.203045667762975	157.208629821264
chr7	109427493	109433781	4	1	17.39	5	12.39	0.350808956594549	3.88611189709473	0.342237278313382	206.917573717954
chr7	109433781	109435445	4	2	17.39	10	7.39	0.668833718748637	1.86752836592144	0.233752379308155	23.0430753395911
chr7	109435445	109453946	5	2	21.74	10	11.74	0.420459007810114	2.44930803446938	0.344176695262891	28.9176948427999
chr7	109453946	109458574	3	1	13.04	5	8.04	0.61048537395673	2.7867131780195	0.203045667762975	157.208629821264
chr7	109458574	109461572	2	1	8.7	5	3.7	1	1.78563156003681	0.0863932078575143	112.208702451218
chr7	109461572	109461892	2	0	8.7	0	8.7	0.490586932447397	Inf	0.164020185066117	Inf
chr7	109461892	119577226	1	0	4.35	0	4.35	1	Inf	0.0223118206521739	Inf
chr7	119577226	122708624	0	0	0	0	0	1	0	0	Inf
chr7	122708624	127189299	1	0	4.35	0	4.35	1	Inf	0.0223118206521739	Inf
chr7	127189299	133757079	1	0	4.35	0	4.35	1	Inf	0.0223118206521739	Inf
chr7	133757079	133758031	2	0	8.7	0	8.7	0.490586932447397	Inf	0.164020185066117	Inf
chr7	133758031	133759683	3	0	13.04	0	13.04	0.235880398671096	Inf	0.367558670101445	Inf
chr7	133759683	133774177	4	0	17.39	0	17.39	0.111012073575885	Inf	0.60433867657842	Inf
chr7	133774177	133776946	8	3	34.78	15	19.78	0.175323503740974	2.94642002509788	0.570472895389875	20.4183203733259
chr7	133776946	133795650	9	3	39.13	15	24.13	0.0994578691685895	3.53532745657071	0.70192304856228	24.2401886949086
chr7	133795650	133795773	8	3	34.78	15	19.78	0.175323503740974	2.94642002509788	0.570472895389875	20.4183203733259
chr7	133795773	133802727	6	3	26.09	15	11.09	0.467448817987672	1.9685659708195	0.34928450945066	14.1867180820307
chr7	133802727	133816742	2	0	8.7	0	8.7	0.490586932447397	Inf	0.164020185066117	Inf
chr7	133816742	134261891	1	0	4.35	0	4.35	1	Inf	0.0223118206521739	Inf
chr7	134261891	134374024	1	0	4.35	0	4.35	1	Inf	0.0223118206521739	Inf
chr7	134374024	135167677	1	0	4.35	0	4.35	1	Inf	0.0223118206521739	Inf
chr7	135167677	140011373	0	0	0	0	0	1	0	0	Inf
chr7	140011373	140146100	0	1	0	5	-5	0.465116279069767	0	0	33.9134022411323
chr7	140146100	141762278	0	0	0	0	0	1	0	0	Inf
chr7	141762278	141766384	0	1	0	5	-5	0.465116279069767	0	0	33.9134022411323
chr7	141766384	141799132	1	1	4.35	5	-0.65	1	0.866597002415816	0.0105378438580926	71.2800920562264
chr7	141799132	141842842	1	0	4.35	0	4.35	1	Inf	0.0223118206521739	Inf
chr7	141842842	142459136	0	0	0	0	0	1	0	0	Inf
chr7	142459136	142465957	1	0	4.35	0	4.35	1	Inf	0.0223118206521739	Inf
chr7	142465957	142474632	2	0	8.7	0	8.7	0.490586932447397	Inf	0.164020185066117	Inf
chr7	142474632	142475488	2	1	8.7	5	3.7	1	1.78563156003681	0.0863932078575143	112.208702451218
chr7	142475488	142489788	3	1	13.04	5	8.04	0.61048537395673	2.7867131780195	0.203045667762975	157.208629821264
chr7	142489788	142491996	2	1	8.7	5	3.7	1	1.78563156003681	0.0863932078575143	112.208702451218
chr7	142491996	142502255	1	1	4.35	5	-0.65	1	0.866597002415816	0.0105378438580926	71.2800920562264
chr7	142502255	142506407	1	0	4.35	0	4.35	1	Inf	0.0223118206521739	Inf
chr7	142506407	146539334	0	0	0	0	0	1	0	0	Inf
chr7	146539334	146689043	0	1	0	5	-5	0.465116279069767	0	0	33.9134022411323
chr7	146689043	157079551	0	0	0	0	0	1	0	0	Inf
chr7	157079551	157233577	1	0	4.35	0	4.35	1	Inf	0.0223118206521739	Inf
chr8	0	1148287	8	12	34.78	60	-25.22	0.131000082011132	0.364641686780743	0.0858478116728514	1.44042113043862
chr8	1148287	1220302	8	12	34.78	60	-25.22	0.131000082011132	0.364641686780743	0.0858478116728514	1.44042113043862
chr8	1220302	1460410	7	12	30.43	60	-29.57	0.0693376296566833	0.300730882943863	0.0684013546541253	1.20931271640283
chr8	1460410	1535398	7	12	30.43	60	-29.57	0.0693376296566833	0.300730882943863	0.0684013546541253	1.20931271640283
chr8	1535398	1561788	8	12	34.78	60	-25.22	0.131000082011132	0.364641686780743	0.0858478116728514	1.44042113043862
chr8	1561788	1613348	8	12	34.78	60	-25.22	0.131000082011132	0.364641686780743	0.0858478116728514	1.44042113043862
chr8	1613348	2127126	8	12	34.78	60	-25.22	0.131000082011132	0.364641686780743	0.0858478116728514	1.44042113043862
chr8	2127126	2195637	8	12	34.78	60	-25.22	0.131000082011132	0.364641686780743	0.0858478116728514	1.44042113043862
chr8	2195637	2289480	8	11	34.78	55	-20.22	0.227615582224251	0.445127348874888	0.106834327221724	1.75247922414561
chr8	2289480	2292029	9	11	39.13	55	-15.87	0.366218705965712	0.534034377882605	0.131421532814309	2.07933949737672
chr8	2292029	2597239	9	11	39.13	55	-15.87	0.366218705965712	0.534034377882605	0.131421532814309	2.07933949737672
chr8	2597239	2782579	9	12	39.13	60	-20.87	0.227056448152681	0.437362235135784	0.105425048623395	1.70914391262738
chr8	2782579	3183624	9	11	39.13	55	-15.87	0.366218705965712	0.534034377882605	0.131421532814309	2.07933949737672
chr8	3183624	3230770	9	11	39.13	55	-15.87	0.366218705965712	0.534034377882605	0.131421532814309	2.07933949737672
chr8	3230770	3316206	9	11	39.13	55	-15.87	0.366218705965712	0.534034377882605	0.131421532814309	2.07933949737672
chr8	3316206	3653033	9	11	39.13	55	-15.87	0.366218705965712	0.534034377882605	0.131421532814309	2.07933949737672
chr8	3653033	3706714	9	11	39.13	55	-15.87	0.366218705965712	0.534034377882605	0.131421532814309	2.07933949737672
chr8	3706714	3710324	9	11	39.13	55	-15.87	0.366218705965712	0.534034377882605	0.131421532814309	2.07933949737672
chr8	3710324	3737875	9	11	39.13	55	-15.87	0.366218705965712	0.534034377882605	0.131421532814309	2.07933949737672
chr8	3737875	3770057	9	11	39.13	55	-15.87	0.366218705965712	0.534034377882605	0.131421532814309	2.07933949737672
chr8	3770057	3910320	9	11	39.13	55	-15.87	0.366218705965712	0.534034377882605	0.131421532814309	2.07933949737672
chr8	3910320	4166026	10	11	43.48	55	-11.52	0.546694759066986	0.636265345410572	0.159200460620867	2.46431133496759
chr8	4166026	4433136	10	11	43.48	55	-11.52	0.546694759066986	0.636265345410572	0.159200460620867	2.46431133496759
chr8	4433136	4839348	9	11	39.13	55	-15.87	0.366218705965712	0.534034377882605	0.131421532814309	2.07933949737672
chr8	4839348	5482770	10	11	43.48	55	-11.52	0.546694759066986	0.636265345410572	0.159200460620867	2.46431133496759
chr8	5482770	5524645	9	11	39.13	55	-15.87	0.366218705965712	0.534034377882605	0.131421532814309	2.07933949737672
chr8	5524645	5884211	9	11	39.13	55	-15.87	0.366218705965712	0.534034377882605	0.131421532814309	2.07933949737672
chr8	5884211	6019926	10	11	43.48	55	-11.52	0.546694759066986	0.636265345410572	0.159200460620867	2.46431133496759
chr8	6019926	6209257	10	11	43.48	55	-11.52	0.546694759066986	0.636265345410572	0.159200460620867	2.46431133496759
chr8	6209257	6259363	9	11	39.13	55	-15.87	0.366218705965712	0.534034377882605	0.131421532814309	2.07933949737672
chr8	6259363	6324975	10	11	43.48	55	-11.52	0.546694759066986	0.636265345410572	0.159200460620867	2.46431133496759
chr8	6324975	6390916	9	11	39.13	55	-15.87	0.366218705965712	0.534034377882605	0.131421532814309	2.07933949737672
chr8	6390916	6838819	8	11	34.78	55	-20.22	0.227615582224251	0.445127348874888	0.106834327221724	1.75247922414561
chr8	6838819	6911318	7	11	30.43	55	-24.57	0.130149685116854	0.367028369240317	0.0849962789464177	1.47125901781999
chr8	6911318	7997106	8	11	34.78	55	-20.22	0.227615582224251	0.445127348874888	0.106834327221724	1.75247922414561
chr8	7997106	9372037	9	11	39.13	55	-15.87	0.366218705965712	0.534034377882605	0.131421532814309	2.07933949737672
chr8	9372037	10111601	9	11	39.13	55	-15.87	0.366218705965712	0.534034377882605	0.131421532814309	2.07933949737672
chr8	10111601	10158699	9	10	39.13	50	-10.87	0.547169175854985	0.649578827515288	0.161628157222878	2.54042723111903
chr8	10158699	10227385	9	11	39.13	55	-15.87	0.366218705965712	0.534034377882605	0.131421532814309	2.07933949737672
chr8	10227385	10326563	10	11	43.48	55	-11.52	0.546694759066986	0.636265345410572	0.159200460620867	2.46431133496759
chr8	10326563	10382795	10	11	43.48	55	-11.52	0.546694759066986	0.636265345410572	0.159200460620867	2.46431133496759
chr8	10382795	11032425	10	11	43.48	55	-11.52	0.546694759066986	0.636265345410572	0.159200460620867	2.46431133496759
chr8	11032425	11839791	10	11	43.48	55	-11.52	0.546694759066986	0.636265345410572	0.159200460620867	2.46431133496759
chr8	11839791	11869508	10	11	43.48	55	-11.52	0.546694759066986	0.636265345410572	0.159200460620867	2.46431133496759
chr8	11869508	12264584	10	11	43.48	55	-11.52	0.546694759066986	0.636265345410572	0.159200460620867	2.46431133496759
chr8	12264584	12655214	10	11	43.48	55	-11.52	0.546694759066986	0.636265345410572	0.159200460620867	2.46431133496759
chr8	12655214	12851817	10	11	43.48	55	-11.52	0.546694759066986	0.636265345410572	0.159200460620867	2.46431133496759
chr8	12851817	12862304	10	11	43.48	55	-11.52	0.546694759066986	0.636265345410572	0.159200460620867	2.46431133496759
chr8	12862304	13176046	11	11	47.83	55	-7.17	0.762554397606516	0.755060536363118	0.190868420544722	2.92452457151751
chr8	13176046	13613446	11	11	47.83	55	-7.17	0.762554397606516	0.755060536363118	0.190868420544722	2.92452457151751
chr8	13613446	13656341	11	11	47.83	55	-7.17	0.762554397606516	0.755060536363118	0.190868420544722	2.92452457151751
chr8	13656341	13681244	12	11	52.17	55	-2.83	1	0.894926123573707	0.227296481270133	3.48472431075709
chr8	13681244	13727554	12	11	52.17	55	-2.83	1	0.894926123573707	0.227296481270133	3.48472431075709
chr8	13727554	13739551	12	11	52.17	55	-2.83	1	0.894926123573707	0.227296481270133	3.48472431075709
chr8	13739551	14021996	11	11	47.83	55	-7.17	0.762554397606516	0.755060536363118	0.190868420544722	2.92452457151751
chr8	14021996	14132641	11	11	47.83	55	-7.17	0.762554397606516	0.755060536363118	0.190868420544722	2.92452457151751
chr8	14132641	14397665	11	11	47.83	55	-7.17	0.762554397606516	0.755060536363118	0.190868420544722	2.92452457151751
chr8	14397665	14487405	11	11	47.83	55	-7.17	0.762554397606516	0.755060536363118	0.190868420544722	2.92452457151751
chr8	14487405	14503478	11	11	47.83	55	-7.17	0.762554397606516	0.755060536363118	0.190868420544722	2.92452457151751
chr8	14503478	14896249	11	11	47.83	55	-7.17	0.762554397606516	0.755060536363118	0.190868420544722	2.92452457151751
chr8	14896249	14964047	11	11	47.83	55	-7.17	0.762554397606516	0.755060536363118	0.190868420544722	2.92452457151751
chr8	14964047	15610088	11	11	47.83	55	-7.17	0.762554397606516	0.755060536363118	0.190868420544722	2.92452457151751
chr8	15610088	15643516	11	11	47.83	55	-7.17	0.762554397606516	0.755060536363118	0.190868420544722	2.92452457151751
chr8	15643516	15677074	11	11	47.83	55	-7.17	0.762554397606516	0.755060536363118	0.190868420544722	2.92452457151751
chr8	15677074	15712064	12	11	52.17	55	-2.83	1	0.894926123573707	0.227296481270133	3.48472431075709
chr8	15712064	15714782	12	11	52.17	55	-2.83	1	0.894926123573707	0.227296481270133	3.48472431075709
chr8	15714782	15735805	11	11	47.83	55	-7.17	0.762554397606516	0.755060536363118	0.190868420544722	2.92452457151751
chr8	15735805	15744843	10	11	43.48	55	-11.52	0.546694759066986	0.636265345410572	0.159200460620867	2.46431133496759
chr8	15744843	15813827	10	11	43.48	55	-11.52	0.546694759066986	0.636265345410572	0.159200460620867	2.46431133496759
chr8	15813827	15947142	11	11	47.83	55	-7.17	0.762554397606516	0.755060536363118	0.190868420544722	2.92452457151751
chr8	15947142	16024303	11	12	47.83	60	-12.17	0.543531980480326	0.618227234683663	0.152903972297594	2.40428873597845
chr8	16024303	16024574	11	11	47.83	55	-7.17	0.762554397606516	0.755060536363118	0.190868420544722	2.92452457151751
chr8	16024574	17133277	11	11	47.83	55	-7.17	0.762554397606516	0.755060536363118	0.190868420544722	2.92452457151751
chr8	17133277	17773337	11	11	47.83	55	-7.17	0.762554397606516	0.755060536363118	0.190868420544722	2.92452457151751
chr8	17773337	17943109	11	11	47.83	55	-7.17	0.762554397606516	0.755060536363118	0.190868420544722	2.92452457151751
chr8	17943109	18065940	11	11	47.83	55	-7.17	0.762554397606516	0.755060536363118	0.190868420544722	2.92452457151751
chr8	18065940	18194456	11	11	47.83	55	-7.17	0.762554397606516	0.755060536363118	0.190868420544722	2.92452457151751
chr8	18194456	18406269	11	11	47.83	55	-7.17	0.762554397606516	0.755060536363118	0.190868420544722	2.92452457151751
chr8	18406269	18435840	10	11	43.48	55	-11.52	0.546694759066986	0.636265345410572	0.159200460620867	2.46431133496759
chr8	18435840	19883857	10	11	43.48	55	-11.52	0.546694759066986	0.636265345410572	0.159200460620867	2.46431133496759
chr8	19883857	23787060	10	11	43.48	55	-11.52	0.546694759066986	0.636265345410572	0.159200460620867	2.46431133496759
chr8	23787060	23866751	10	11	43.48	55	-11.52	0.546694759066986	0.636265345410572	0.159200460620867	2.46431133496759
chr8	23866751	24889256	10	11	43.48	55	-11.52	0.546694759066986	0.636265345410572	0.159200460620867	2.46431133496759
chr8	24889256	24970510	10	12	43.48	60	-16.52	0.364044295687383	0.52098592171884	0.127620227660317	2.02559300247606
chr8	24970510	24973309	10	13	43.48	65	-21.52	0.223328887675546	0.423030446746326	0.100166805362714	1.66550932238262
chr8	24973309	24984298	13	15	56.52	75	-18.48	0.33634204558459	0.441925757185194	0.0925411223925407	1.88091611056827
chr8	24984298	24993714	13	14	56.52	70	-13.48	0.528198169639438	0.564805548163152	0.128286592420448	2.31645290243661
chr8	24993714	25006685	13	13	56.52	65	-8.48	0.755583205556296	0.705851403379071	0.169074079339522	2.82835653946389
chr8	25006685	25007860	11	11	47.83	55	-7.17	0.762554397606516	0.755060536363118	0.190868420544722	2.92452457151751
chr8	25007860	25076105	10	11	43.48	55	-11.52	0.546694759066986	0.636265345410572	0.159200460620867	2.46431133496759
chr8	25076105	26812743	9	11	39.13	55	-15.87	0.366218705965712	0.534034377882605	0.131421532814309	2.07933949737672
chr8	26812743	28367257	8	11	34.78	55	-20.22	0.227615582224251	0.445127348874888	0.106834327221724	1.75247922414561
chr8	28367257	28565194	7	11	30.43	55	-24.57	0.130149685116854	0.367028369240317	0.0849962789464177	1.47125901781999
chr8	28565194	28605754	7	11	30.43	55	-24.57	0.130149685116854	0.367028369240317	0.0849962789464177	1.47125901781999
chr8	28605754	29084288	7	11	30.43	55	-24.57	0.130149685116854	0.367028369240317	0.0849962789464177	1.47125901781999
chr8	29084288	29230609	6	11	26.09	55	-28.91	0.0677293960743082	0.297806462484551	0.0654500476599115	1.22647551518782
chr8	29230609	29265522	7	11	30.43	55	-24.57	0.130149685116854	0.367028369240317	0.0849962789464177	1.47125901781999
chr8	29265522	29431890	8	11	34.78	55	-20.22	0.227615582224251	0.445127348874888	0.106834327221724	1.75247922414561
chr8	29431890	29868247	8	10	34.78	50	-15.22	0.365200017787471	0.54132924386673	0.131299133848374	2.14111323848433
chr8	29868247	29980407	9	10	39.13	50	-10.87	0.547169175854985	0.649578827515288	0.161628157222878	2.54042723111903
chr8	29980407	30436894	9	9	39.13	45	-5.87	0.76310372230841	0.790157196660434	0.197199529054295	3.13038872691604
chr8	30436894	30793114	10	9	43.48	45	-1.52	1	0.941533916237539	0.239148756806191	3.70936047376392
chr8	30793114	31682342	10	10	43.48	50	-6.52	0.763582300647181	0.773964562866884	0.195932570622973	3.01041135449947
chr8	31682342	31758278	9	10	39.13	50	-10.87	0.547169175854985	0.649578827515288	0.161628157222878	2.54042723111903
chr8	31758278	32044719	9	10	39.13	50	-10.87	0.547169175854985	0.649578827515288	0.161628157222878	2.54042723111903
chr8	32044719	32153151	9	9	39.13	45	-5.87	0.76310372230841	0.790157196660434	0.197199529054295	3.13038872691604
chr8	32153151	32218068	9	9	39.13	45	-5.87	0.76310372230841	0.790157196660434	0.197199529054295	3.13038872691604
chr8	32218068	32714373	9	9	39.13	45	-5.87	0.76310372230841	0.790157196660434	0.197199529054295	3.13038872691604
chr8	32714373	33051329	9	9	39.13	45	-5.87	0.76310372230841	0.790157196660434	0.197199529054295	3.13038872691604
chr8	33051329	33089645	9	9	39.13	45	-5.87	0.76310372230841	0.790157196660434	0.197199529054295	3.13038872691604
chr8	33089645	33091358	9	9	39.13	45	-5.87	0.76310372230841	0.790157196660434	0.197199529054295	3.13038872691604
chr8	33091358	33093909	8	9	34.78	45	-10.22	0.545008736497105	0.658452995624075	0.160092419089372	2.63869787541333
chr8	33093909	33195588	8	9	34.78	45	-10.22	0.545008736497105	0.658452995624075	0.160092419089372	2.63869787541333
chr8	33195588	33482578	8	9	34.78	45	-10.22	0.545008736497105	0.658452995624075	0.160092419089372	2.63869787541333
chr8	33482578	33770981	7	9	30.43	45	-14.57	0.360977267739492	0.542704541901357	0.12709186768333	2.21483375768487
chr8	33770981	33775877	7	9	30.43	45	-14.57	0.360977267739492	0.542704541901357	0.12709186768333	2.21483375768487
chr8	33775877	33782331	7	8	30.43	40	-9.57	0.540142519775149	0.662790322505239	0.154340620005787	2.76736579922823
chr8	33782331	33801611	7	8	30.43	40	-9.57	0.540142519775149	0.662790322505239	0.154340620005787	2.76736579922823
chr8	33801611	33804156	7	7	30.43	35	-4.57	1	0.81645263763743	0.187609375943151	3.53232393555972
chr8	33804156	33850684	8	7	34.78	35	-0.219999999999999	1	0.990695411514737	0.236477297911513	4.20901350917765
chr8	33850684	33936134	9	7	39.13	35	4.13	1	1.18896687095492	0.291424391283176	4.99335658688033
chr8	33936134	33944605	9	7	39.13	35	4.13	1	1.18896687095492	0.291424391283176	4.99335658688033
chr8	33944605	34021258	8	7	34.78	35	-0.219999999999999	1	0.990695411514737	0.236477297911513	4.20901350917765
chr8	34021258	34132030	9	7	39.13	35	4.13	1	1.18896687095492	0.291424391283176	4.99335658688033
chr8	34132030	34149384	9	7	39.13	35	4.13	1	1.18896687095492	0.291424391283176	4.99335658688033
chr8	34149384	34266767	9	7	39.13	35	4.13	1	1.18896687095492	0.291424391283176	4.99335658688033
chr8	34266767	34287587	9	7	39.13	35	4.13	1	1.18896687095492	0.291424391283176	4.99335658688033
chr8	34287587	34321236	9	7	39.13	35	4.13	1	1.18896687095492	0.291424391283176	4.99335658688033
chr8	34321236	34418416	9	7	39.13	35	4.13	1	1.18896687095492	0.291424391283176	4.99335658688033
chr8	34418416	34791067	9	7	39.13	35	4.13	1	1.18896687095492	0.291424391283176	4.99335658688033
chr8	34791067	34843493	9	7	39.13	35	4.13	1	1.18896687095492	0.291424391283176	4.99335658688033
chr8	34843493	34878505	9	7	39.13	35	4.13	1	1.18896687095492	0.291424391283176	4.99335658688033
chr8	34878505	34887000	9	7	39.13	35	4.13	1	1.18896687095492	0.291424391283176	4.99335658688033
chr8	34887000	34967020	9	7	39.13	35	4.13	1	1.18896687095492	0.291424391283176	4.99335658688033
chr8	34967020	34980472	9	7	39.13	35	4.13	1	1.18896687095492	0.291424391283176	4.99335658688033
chr8	34980472	35040993	9	7	39.13	35	4.13	1	1.18896687095492	0.291424391283176	4.99335658688033
chr8	35040993	35056398	9	7	39.13	35	4.13	1	1.18896687095492	0.291424391283176	4.99335658688033
chr8	35056398	35281718	9	7	39.13	35	4.13	1	1.18896687095492	0.291424391283176	4.99335658688033
chr8	35281718	35337668	9	7	39.13	35	4.13	1	1.18896687095492	0.291424391283176	4.99335658688033
chr8	35337668	35403788	8	7	34.78	35	-0.219999999999999	1	0.990695411514737	0.236477297911513	4.20901350917765
chr8	35403788	35443161	8	6	34.78	30	4.78	1	1.23813581206076	0.28871852384684	5.54861478127389
chr8	35443161	35906972	8	7	34.78	35	-0.219999999999999	1	0.990695411514737	0.236477297911513	4.20901350917765
chr8	35906972	35996297	8	7	34.78	35	-0.219999999999999	1	0.990695411514737	0.236477297911513	4.20901350917765
chr8	35996297	36334710	8	7	34.78	35	-0.219999999999999	1	0.990695411514737	0.236477297911513	4.20901350917765
chr8	36334710	36377874	7	7	30.43	35	-4.57	1	0.81645263763743	0.187609375943151	3.53232393555972
chr8	36377874	36425407	7	7	30.43	35	-4.57	1	0.81645263763743	0.187609375943151	3.53232393555972
chr8	36425407	36553820	6	7	26.09	35	-8.91	0.740210384548298	0.662011964330923	0.143984968233252	2.94195998949506
chr8	36553820	36633181	6	7	26.09	35	-8.91	0.740210384548298	0.662011964330923	0.143984968233252	2.94195998949506
chr8	36633181	36750738	6	7	26.09	35	-8.91	0.740210384548298	0.662011964330923	0.143984968233252	2.94195998949506
chr8	36750738	36812564	6	7	26.09	35	-8.91	0.740210384548298	0.662011964330923	0.143984968233252	2.94195998949506
chr8	36812564	36904725	6	7	26.09	35	-8.91	0.740210384548298	0.662011964330923	0.143984968233252	2.94195998949506
chr8	36904725	37012712	6	7	26.09	35	-8.91	0.740210384548298	0.662011964330923	0.143984968233252	2.94195998949506
chr8	37012712	37125782	6	6	26.09	30	-3.91	1	0.827274122278739	0.175869628287066	3.87581735060944
chr8	37125782	37180823	6	6	26.09	30	-3.91	1	0.827274122278739	0.175869628287066	3.87581735060944
chr8	37180823	37327474	6	6	26.09	30	-3.91	1	0.827274122278739	0.175869628287066	3.87581735060944
chr8	37327474	37347490	6	5	26.09	25	1.09	1	1.05744522380795	0.216861803076709	5.36718046511847
chr8	37347490	37397896	6	4	26.09	20	6.09	0.727906622971853	1.40054755801372	0.271745263966033	8.0778157395204
chr8	37397896	38094899	5	4	21.74	20	1.74	1	1.10839748860287	0.198754402048815	6.62367484517234
chr8	38094899	38272544	6	4	26.09	20	6.09	0.727906622971853	1.40054755801372	0.271745263966033	8.0778157395204
chr8	38272544	39195404	5	4	21.74	20	1.74	1	1.10839748860287	0.198754402048815	6.62367484517234
chr8	39195404	39220198	5	5	21.74	25	-3.26	1	0.836890369403644	0.158379764412864	4.40995357826738
chr8	39220198	39230492	6	5	26.09	25	1.09	1	1.05744522380795	0.216861803076709	5.36718046511847
chr8	39230492	39233131	6	6	26.09	30	-3.91	1	0.827274122278739	0.175869628287066	3.87581735060944
chr8	39233131	39290423	13	13	56.52	65	-8.48	0.755583205556296	0.705851403379071	0.169074079339522	2.82835653946389
chr8	39290423	39365927	12	13	52.17	65	-12.83	0.537488219744991	0.594794751624793	0.142647619899405	2.35615491859095
chr8	39365927	39384412	12	12	52.17	60	-7.83	0.759945105272522	0.732703544674039	0.181987543985293	2.86502851954949
chr8	39384412	39387632	11	12	47.83	60	-12.17	0.543531980480326	0.618227234683663	0.152903972297594	2.40428873597845
chr8	39387632	39392117	9	9	39.13	45	-5.87	0.76310372230841	0.790157196660434	0.197199529054295	3.13038872691604
chr8	39392117	39408354	8	9	34.78	45	-10.22	0.545008736497105	0.658452995624075	0.160092419089372	2.63869787541333
chr8	39408354	39408533	8	8	34.78	40	-5.22	0.761112997285792	0.804184072470031	0.194532726108249	3.29735563503997
chr8	39408533	39425530	7	7	30.43	35	-4.57	1	0.81645263763743	0.187609375943151	3.53232393555972
chr8	39425530	39429046	6	7	26.09	35	-8.91	0.740210384548298	0.662011964330923	0.143984968233252	2.94195998949506
chr8	39429046	39429518	6	7	26.09	35	-8.91	0.740210384548298	0.662011964330923	0.143984968233252	2.94195998949506
chr8	39429518	39430293	5	7	21.74	35	-13.26	0.497113133528335	0.524009947876092	0.105032383930649	2.42191687978465
chr8	39430293	39449618	4	7	17.39	35	-17.61	0.294662704191916	0.399832523488232	0.0704654635607783	1.95939080504489
chr8	39449618	39450796	4	5	17.39	25	-7.61	0.710900786907594	0.638439751305996	0.106457893614869	3.5574965837102
chr8	39450796	39567338	4	4	17.39	20	-2.61	1	0.845492157965303	0.133878396317281	5.33074463285635
chr8	39567338	39728266	4	5	17.39	25	-7.61	0.710900786907594	0.638439751305996	0.106457893614869	3.5574965837102
chr8	39728266	39804254	4	4	17.39	20	-2.61	1	0.845492157965303	0.133878396317281	5.33074463285635
chr8	39804254	40463621	4	3	17.39	15	2.39	1	1.18811878164502	0.173009392604565	9.3036182080392
chr8	40463621	41000086	4	2	17.39	10	7.39	0.668833718748637	1.86752836592144	0.233752379308155	23.0430753395911
chr8	41000086	41189718	4	1	17.39	5	12.39	0.350808956594549	3.88611189709473	0.342237278313382	206.917573717954
chr8	41189718	41611735	4	2	17.39	10	7.39	0.668833718748637	1.86752836592144	0.233752379308155	23.0430753395911
chr8	41611735	43505560	4	1	17.39	5	12.39	0.350808956594549	3.88611189709473	0.342237278313382	206.917573717954
chr8	43505560	43824061	3	1	13.04	5	8.04	0.61048537395673	2.7867131780195	0.203045667762975	157.208629821264
chr8	43824061	46847522	0	0	0	0	0	1	0	0	Inf
chr8	46847522	49199652	3	1	13.04	5	8.04	0.61048537395673	2.7867131780195	0.203045667762975	157.208629821264
chr8	49199652	49509263	3	0	13.04	0	13.04	0.235880398671096	Inf	0.367558670101445	Inf
chr8	49509263	49577822	3	0	13.04	0	13.04	0.235880398671096	Inf	0.367558670101445	Inf
chr8	49577822	49750550	3	0	13.04	0	13.04	0.235880398671096	Inf	0.367558670101445	Inf
chr8	49750550	49968680	3	0	13.04	0	13.04	0.235880398671096	Inf	0.367558670101445	Inf
chr8	49968680	50059222	3	0	13.04	0	13.04	0.235880398671096	Inf	0.367558670101445	Inf
chr8	50059222	50090568	3	0	13.04	0	13.04	0.235880398671096	Inf	0.367558670101445	Inf
chr8	50090568	50128794	3	0	13.04	0	13.04	0.235880398671096	Inf	0.367558670101445	Inf
chr8	50128794	50133480	3	0	13.04	0	13.04	0.235880398671096	Inf	0.367558670101445	Inf
chr8	50133480	50943008	3	1	13.04	5	8.04	0.61048537395673	2.7867131780195	0.203045667762975	157.208629821264
chr8	50943008	51056153	3	0	13.04	0	13.04	0.235880398671096	Inf	0.367558670101445	Inf
chr8	51056153	51200737	3	0	13.04	0	13.04	0.235880398671096	Inf	0.367558670101445	Inf
chr8	51200737	51328228	3	0	13.04	0	13.04	0.235880398671096	Inf	0.367558670101445	Inf
chr8	51328228	51460129	3	0	13.04	0	13.04	0.235880398671096	Inf	0.367558670101445	Inf
chr8	51460129	51815710	3	0	13.04	0	13.04	0.235880398671096	Inf	0.367558670101445	Inf
chr8	51815710	51899970	4	0	17.39	0	17.39	0.111012073575885	Inf	0.60433867657842	Inf
chr8	51899970	52026712	3	0	13.04	0	13.04	0.235880398671096	Inf	0.367558670101445	Inf
chr8	52026712	52038241	4	0	17.39	0	17.39	0.111012073575885	Inf	0.60433867657842	Inf
chr8	52038241	52148175	4	0	17.39	0	17.39	0.111012073575885	Inf	0.60433867657842	Inf
chr8	52148175	52155594	4	0	17.39	0	17.39	0.111012073575885	Inf	0.60433867657842	Inf
chr8	52155594	52674528	4	0	17.39	0	17.39	0.111012073575885	Inf	0.60433867657842	Inf
chr8	52674528	52854046	4	0	17.39	0	17.39	0.111012073575885	Inf	0.60433867657842	Inf
chr8	52854046	52893455	4	0	17.39	0	17.39	0.111012073575885	Inf	0.60433867657842	Inf
chr8	52893455	53017401	4	0	17.39	0	17.39	0.111012073575885	Inf	0.60433867657842	Inf
chr8	53017401	53411601	4	0	17.39	0	17.39	0.111012073575885	Inf	0.60433867657842	Inf
chr8	53411601	53734143	4	0	17.39	0	17.39	0.111012073575885	Inf	0.60433867657842	Inf
chr8	53734143	53810350	4	0	17.39	0	17.39	0.111012073575885	Inf	0.60433867657842	Inf
chr8	53810350	54469975	4	0	17.39	0	17.39	0.111012073575885	Inf	0.60433867657842	Inf
chr8	54469975	54600446	3	0	13.04	0	13.04	0.235880398671096	Inf	0.367558670101445	Inf
chr8	54600446	54781370	4	0	17.39	0	17.39	0.111012073575885	Inf	0.60433867657842	Inf
chr8	54781370	54838661	4	1	17.39	5	12.39	0.350808956594549	3.88611189709473	0.342237278313382	206.917573717954
chr8	54838661	54880449	4	1	17.39	5	12.39	0.350808956594549	3.88611189709473	0.342237278313382	206.917573717954
chr8	54880449	55001762	3	0	13.04	0	13.04	0.235880398671096	Inf	0.367558670101445	Inf
chr8	55001762	55269928	2	0	8.7	0	8.7	0.490586932447397	Inf	0.164020185066117	Inf
chr8	55269928	55398113	2	0	8.7	0	8.7	0.490586932447397	Inf	0.164020185066117	Inf
chr8	55398113	55472449	2	0	8.7	0	8.7	0.490586932447397	Inf	0.164020185066117	Inf
chr8	55472449	55892271	2	0	8.7	0	8.7	0.490586932447397	Inf	0.164020185066117	Inf
chr8	55892271	56027849	2	0	8.7	0	8.7	0.490586932447397	Inf	0.164020185066117	Inf
chr8	56027849	57855153	2	0	8.7	0	8.7	0.490586932447397	Inf	0.164020185066117	Inf
chr8	57855153	57978312	2	1	8.7	5	3.7	1	1.78563156003681	0.0863932078575143	112.208702451218
chr8	57978312	58054850	2	0	8.7	0	8.7	0.490586932447397	Inf	0.164020185066117	Inf
chr8	58054850	58171952	2	0	8.7	0	8.7	0.490586932447397	Inf	0.164020185066117	Inf
chr8	58171952	60574525	2	0	8.7	0	8.7	0.490586932447397	Inf	0.164020185066117	Inf
chr8	60574525	73268845	1	0	4.35	0	4.35	1	Inf	0.0223118206521739	Inf
chr8	73268845	74640450	0	0	0	0	0	1	0	0	Inf
chr8	74640450	88279800	1	0	4.35	0	4.35	1	Inf	0.0223118206521739	Inf
chr8	88279800	88439508	1	0	4.35	0	4.35	1	Inf	0.0223118206521739	Inf
chr8	88439508	94357605	1	0	4.35	0	4.35	1	Inf	0.0223118206521739	Inf
chr8	94357605	96145545	2	0	8.7	0	8.7	0.490586932447397	Inf	0.164020185066117	Inf
chr8	96145545	96535082	1	0	4.35	0	4.35	1	Inf	0.0223118206521739	Inf
chr8	96535082	102589913	1	0	4.35	0	4.35	1	Inf	0.0223118206521739	Inf
chr8	102589913	105214534	2	0	8.7	0	8.7	0.490586932447397	Inf	0.164020185066117	Inf
chr8	105214534	106363035	2	0	8.7	0	8.7	0.490586932447397	Inf	0.164020185066117	Inf
chr8	106363035	113959627	1	0	4.35	0	4.35	1	Inf	0.0223118206521739	Inf
chr8	113959627	114571936	2	0	8.7	0	8.7	0.490586932447397	Inf	0.164020185066117	Inf
chr8	114571936	114758638	2	0	8.7	0	8.7	0.490586932447397	Inf	0.164020185066117	Inf
chr8	114758638	114962487	2	0	8.7	0	8.7	0.490586932447397	Inf	0.164020185066117	Inf
chr8	114962487	115119227	1	0	4.35	0	4.35	1	Inf	0.0223118206521739	Inf
chr8	115119227	115231584	2	0	8.7	0	8.7	0.490586932447397	Inf	0.164020185066117	Inf
chr8	115231584	119481086	1	0	4.35	0	4.35	1	Inf	0.0223118206521739	Inf
chr8	119481086	121013814	2	0	8.7	0	8.7	0.490586932447397	Inf	0.164020185066117	Inf
chr8	121013814	125040566	1	0	4.35	0	4.35	1	Inf	0.0223118206521739	Inf
chr8	125040566	125164350	1	0	4.35	0	4.35	1	Inf	0.0223118206521739	Inf
chr8	125164350	127457081	1	0	4.35	0	4.35	1	Inf	0.0223118206521739	Inf
chr8	127457081	129995192	0	0	0	0	0	1	0	0	Inf
chr8	129995192	132146872	1	0	4.35	0	4.35	1	Inf	0.0223118206521739	Inf
chr8	132146872	140934522	2	0	8.7	0	8.7	0.490586932447397	Inf	0.164020185066117	Inf
chr8	140934522	142284654	2	1	8.7	5	3.7	1	1.78563156003681	0.0863932078575143	112.208702451218
chr8	142284654	142657478	1	1	4.35	5	-0.65	1	0.866597002415816	0.0105378438580926	71.2800920562264
chr8	142657478	143811903	1	1	4.35	5	-0.65	1	0.866597002415816	0.0105378438580926	71.2800920562264
chr8	143811903	144671557	2	1	8.7	5	3.7	1	1.78563156003681	0.0863932078575143	112.208702451218
chr8	144671557	146364022	1	1	4.35	5	-0.65	1	0.866597002415816	0.0105378438580926	71.2800920562264
chr12	867533	892990	1	2	4.35	10	-5.65	0.589984604164979	0.417538975420899	0.00664429717256669	8.63073247145641
chr12	892990	1405716	0	0	0	0	0	1	0	0	Inf
chr12	1405716	1547248	0	1	0	5	-5	0.465116279069767	0	0	33.9134022411323
chr12	1547248	2235752	0	0	0	0	0	1	0	0	Inf
chr12	2235752	2240876	2	0	8.7	0	8.7	0.490586932447397	Inf	0.164020185066117	Inf
chr12	2240876	2269933	2	1	8.7	5	3.7	1	1.78563156003681	0.0863932078575143	112.208702451218
chr12	2269933	2271584	0	1	0	5	-5	0.465116279069767	0	0	33.9134022411323
chr12	2271584	8622794	0	0	0	0	0	1	0	0	Inf
chr12	8622794	8919837	0	1	0	5	-5	0.465116279069767	0	0	33.9134022411323
chr12	8919837	9613462	1	1	4.35	5	-0.65	1	0.866597002415816	0.0105378438580926	71.2800920562264
chr12	9613462	9613968	4	2	17.39	10	7.39	0.668833718748637	1.86752836592144	0.233752379308155	23.0430753395911
chr12	9613968	9617002	4	3	17.39	15	2.39	1	1.18811878164502	0.173009392604565	9.3036182080392
chr12	9617002	9618119	4	5	17.39	25	-7.61	0.710900786907594	0.638439751305996	0.106457893614869	3.5574965837102
chr12	9618119	9619443	5	10	21.74	50	-28.26	0.0641665542201021	0.286721986194024	0.0586267400848659	1.23497864504623
chr12	9619443	9619901	5	11	21.74	55	-33.26	0.0316166032620378	0.235976809296855	0.0479121901177031	1.01121381031223
chr12	9619901	9739667	6	11	26.09	55	-28.91	0.0677293960743082	0.297806462484551	0.0654500476599115	1.22647551518782
chr12	9739667	9739941	3	10	13.04	50	-36.96	0.0179827422247784	0.157435461068138	0.0226608333722636	0.79103223876242
chr12	9739941	9740337	3	9	13.04	45	-31.96	0.0387227403676638	0.191220994474811	0.0274909369062073	0.973163137977657
chr12	9740337	9741822	3	7	13.04	35	-21.96	0.14804597220933	0.287244872122071	0.0404788086565152	1.54395882031445
chr12	9741822	9743406	2	2	8.7	10	-1.3	1	0.860233320020961	0.0569540053158063	12.9883822183545
chr12	9743406	9745206	2	1	8.7	5	3.7	1	1.78563156003681	0.0863932078575143	112.208702451218
chr12	9745206	11494375	1	1	4.35	5	-0.65	1	0.866597002415816	0.0105378438580926	71.2800920562264
chr12	11494375	11547799	1	1	4.35	5	-0.65	1	0.866597002415816	0.0105378438580926	71.2800920562264
chr12	11547799	24466926	1	1	4.35	5	-0.65	1	0.866597002415816	0.0105378438580926	71.2800920562264
chr12	24466926	31229334	1	0	4.35	0	4.35	1	Inf	0.0223118206521739	Inf
chr12	31229334	31408507	0	0	0	0	0	1	0	0	Inf
chr12	31408507	31676471	1	0	4.35	0	4.35	1	Inf	0.0223118206521739	Inf
chr12	31676471	31837179	1	1	4.35	5	-0.65	1	0.866597002415816	0.0105378438580926	71.2800920562264
chr12	31837179	32056219	1	0	4.35	0	4.35	1	Inf	0.0223118206521739	Inf
chr12	32056219	32243582	2	0	8.7	0	8.7	0.490586932447397	Inf	0.164020185066117	Inf
chr12	32243582	32686509	1	0	4.35	0	4.35	1	Inf	0.0223118206521739	Inf
chr12	32686509	32804369	2	0	8.7	0	8.7	0.490586932447397	Inf	0.164020185066117	Inf
chr12	32804369	33016263	1	0	4.35	0	4.35	1	Inf	0.0223118206521739	Inf
chr12	33016263	33440713	0	0	0	0	0	1	0	0	Inf
chr12	33440713	33568904	1	0	4.35	0	4.35	1	Inf	0.0223118206521739	Inf
chr12	33568904	37857751	0	0	0	0	0	1	0	0	Inf
chr12	37857751	37968646	1	0	4.35	0	4.35	1	Inf	0.0223118206521739	Inf
chr12	37968646	43002578	0	0	0	0	0	1	0	0	Inf
chr12	43002578	46725939	0	1	0	5	-5	0.465116279069767	0	0	33.9134022411323
chr12	46725939	56854852	0	0	0	0	0	1	0	0	Inf
chr12	56854852	65190962	0	1	0	5	-5	0.465116279069767	0	0	33.9134022411323
chr12	65190962	66504614	0	0	0	0	0	1	0	0	Inf
chr12	66504614	73684227	0	1	0	5	-5	0.465116279069767	0	0	33.9134022411323
chr12	73684227	74034919	1	1	4.35	5	-0.65	1	0.866597002415816	0.0105378438580926	71.2800920562264
chr12	74034919	74142509	2	1	8.7	5	3.7	1	1.78563156003681	0.0863932078575143	112.208702451218
chr12	74142509	75034544	1	1	4.35	5	-0.65	1	0.866597002415816	0.0105378438580926	71.2800920562264
chr12	75034544	81094717	2	1	8.7	5	3.7	1	1.78563156003681	0.0863932078575143	112.208702451218
chr12	81094717	84597895	1	1	4.35	5	-0.65	1	0.866597002415816	0.0105378438580926	71.2800920562264
chr12	84597895	84731201	2	1	8.7	5	3.7	1	1.78563156003681	0.0863932078575143	112.208702451218
chr12	84731201	85502619	1	1	4.35	5	-0.65	1	0.866597002415816	0.0105378438580926	71.2800920562264
chr12	85502619	98818984	0	1	0	5	-5	0.465116279069767	0	0	33.9134022411323
chr12	98818984	99775937	1	1	4.35	5	-0.65	1	0.866597002415816	0.0105378438580926	71.2800920562264
chr12	99775937	99805707	2	1	8.7	5	3.7	1	1.78563156003681	0.0863932078575143	112.208702451218
chr12	99805707	100190836	1	1	4.35	5	-0.65	1	0.866597002415816	0.0105378438580926	71.2800920562264
chr12	100190836	118137048	0	1	0	5	-5	0.465116279069767	0	0	33.9134022411323
chr12	118137048	119241089	0	0	0	0	0	1	0	0	Inf
chr12	119241089	124157301	0	1	0	5	-5	0.465116279069767	0	0	33.9134022411323
chr12	124157301	124250888	0	2	0	10	-10	0.210409745293466	0	0	4.57862720744622
chr12	124250888	130186490	0	1	0	5	-5	0.465116279069767	0	0	33.9134022411323
chr12	130186490	131512363	0	0	0	0	0	1	0	0	Inf
chr12	131512363	133851895	0	1	0	5	-5	0.465116279069767	0	0	33.9134022411323
chr15	20016316	20071673	9	4	39.13	20	19.13	0.202547758843845	2.51544637109367	0.548007235395629	13.7608385112849
chr15	20071673	22120337	10	4	43.48	20	23.48	0.119064167821784	2.99651885946245	0.664517933612412	16.2823676197995
chr15	22120337	22329724	10	5	43.48	25	18.48	0.33634204558459	2.26282352576462	0.531655821533624	10.8060068231959
chr15	22329724	22442876	10	6	43.48	30	13.48	0.528198169639438	1.77052085138359	0.431694509717045	7.79504686446568
chr15	22442876	22486906	10	5	43.48	25	18.48	0.33634204558459	2.26282352576462	0.531655821533624	10.8060068231959
chr15	22486906	22558085	10	4	43.48	20	23.48	0.119064167821784	2.99651885946245	0.664517933612412	16.2823676197995
chr15	22558085	22563504	11	4	47.83	20	27.83	0.107396957836281	3.5544340085631	0.797282327781347	19.2665461405851
chr15	22563504	22583908	11	4	47.83	20	27.83	0.107396957836281	3.5544340085631	0.797282327781347	19.2665461405851
chr15	22583908	22630703	11	5	47.83	25	22.83	0.205700715975257	2.68469211482784	0.638064676934551	12.791450698681
chr15	22630703	22677238	10	4	43.48	20	23.48	0.119064167821784	2.99651885946245	0.664517933612412	16.2823676197995
chr15	22677238	22681163	10	3	43.48	15	28.48	0.0536401404240315	4.210770155385	0.850607526617328	28.7013063800478
chr15	22681163	23059837	8	3	34.78	15	19.78	0.175323503740974	2.94642002509788	0.570472895389875	20.4183203733259
chr15	23059837	23231816	7	3	30.43	15	15.43	0.293810281331552	2.42823686613657	0.453611323703387	17.104698085017
chr15	23231816	24452408	7	3	30.43	15	15.43	0.293810281331552	2.42823686613657	0.453611323703387	17.104698085017
chr15	24452408	24666497	7	4	30.43	20	10.43	0.501162142115063	1.72750700542834	0.353469679028472	9.71939638654721
chr15	24666497	24674819	8	4	34.78	20	14.78	0.327054772885743	2.09625087650561	0.445012762275087	11.5961269852443
chr15	24674819	24677763	9	4	39.13	20	19.13	0.202547758843845	2.51544637109367	0.548007235395629	13.7608385112849
chr15	24677763	24731439	9	4	39.13	20	19.13	0.202547758843845	2.51544637109367	0.548007235395629	13.7608385112849
chr15	24731439	24738354	8	4	34.78	20	14.78	0.327054772885743	2.09625087650561	0.445012762275087	11.5961269852443
chr15	24738354	24760965	7	4	30.43	20	10.43	0.501162142115063	1.72750700542834	0.353469679028472	9.71939638654721
chr15	24760965	25924166	7	4	30.43	20	10.43	0.501162142115063	1.72750700542834	0.353469679028472	9.71939638654721
chr15	25924166	26271810	7	4	30.43	20	10.43	0.501162142115063	1.72750700542834	0.353469679028472	9.71939638654721
chr15	26271810	26965913	7	4	30.43	20	10.43	0.501162142115063	1.72750700542834	0.353469679028472	9.71939638654721
chr15	26965913	26987276	8	4	34.78	20	14.78	0.327054772885743	2.09625087650561	0.445012762275087	11.5961269852443
chr15	26987276	29846117	8	3	34.78	15	19.78	0.175323503740974	2.94642002509788	0.570472895389875	20.4183203733259
chr15	29846117	30780327	8	3	34.78	15	19.78	0.175323503740974	2.94642002509788	0.570472895389875	20.4183203733259
chr15	30780327	33001560	9	3	39.13	15	24.13	0.0994578691685895	3.53532745657071	0.70192304856228	24.2401886949086
chr15	33001560	34675432	9	4	39.13	20	19.13	0.202547758843845	2.51544637109367	0.548007235395629	13.7608385112849
chr15	34675432	34694979	10	4	43.48	20	23.48	0.119064167821784	2.99651885946245	0.664517933612412	16.2823676197995
chr15	34694979	34805335	10	4	43.48	20	23.48	0.119064167821784	2.99651885946245	0.664517933612412	16.2823676197995
chr15	34805335	34830666	10	4	43.48	20	23.48	0.119064167821784	2.99651885946245	0.664517933612412	16.2823676197995
chr15	34830666	34981402	9	4	39.13	20	19.13	0.202547758843845	2.51544637109367	0.548007235395629	13.7608385112849
chr15	34981402	35054585	9	4	39.13	20	19.13	0.202547758843845	2.51544637109367	0.548007235395629	13.7608385112849
chr15	35054585	35607726	9	4	39.13	20	19.13	0.202547758843845	2.51544637109367	0.548007235395629	13.7608385112849
chr15	35607726	35727382	9	5	39.13	25	14.13	0.352818222683555	1.89930618542063	0.43828080963143	9.12766889164287
chr15	35727382	36531529	9	4	39.13	20	19.13	0.202547758843845	2.51544637109367	0.548007235395629	13.7608385112849
chr15	36531529	37246791	9	5	39.13	25	14.13	0.352818222683555	1.89930618542063	0.43828080963143	9.12766889164287
chr15	37246791	38515867	10	5	43.48	25	18.48	0.33634204558459	2.26282352576462	0.531655821533624	10.8060068231959
chr15	38515867	39195858	11	5	47.83	25	22.83	0.205700715975257	2.68469211482784	0.638064676934551	12.791450698681
chr15	39195858	39670068	11	5	47.83	25	22.83	0.205700715975257	2.68469211482784	0.638064676934551	12.791450698681
chr15	39670068	39732240	11	5	47.83	25	22.83	0.205700715975257	2.68469211482784	0.638064676934551	12.791450698681
chr15	39732240	40079940	11	5	47.83	25	22.83	0.205700715975257	2.68469211482784	0.638064676934551	12.791450698681
chr15	40079940	41694057	11	5	47.83	25	22.83	0.205700715975257	2.68469211482784	0.638064676934551	12.791450698681
chr15	41694057	42441220	11	5	47.83	25	22.83	0.205700715975257	2.68469211482784	0.638064676934551	12.791450698681
chr15	42441220	42520347	12	5	52.17	25	27.17	0.117501543306481	3.18040825510534	0.760380697741005	15.18605835954
chr15	42520347	43831913	11	5	47.83	25	22.83	0.205700715975257	2.68469211482784	0.638064676934551	12.791450698681
chr15	43831913	44228978	11	5	47.83	25	22.83	0.205700715975257	2.68469211482784	0.638064676934551	12.791450698681
chr15	44228978	45469160	11	4	47.83	20	27.83	0.107396957836281	3.5544340085631	0.797282327781347	19.2665461405851
chr15	45469160	45512084	10	4	43.48	20	23.48	0.119064167821784	2.99651885946245	0.664517933612412	16.2823676197995
chr15	45512084	45649891	10	4	43.48	20	23.48	0.119064167821784	2.99651885946245	0.664517933612412	16.2823676197995
chr15	45649891	46032150	10	4	43.48	20	23.48	0.119064167821784	2.99651885946245	0.664517933612412	16.2823676197995
chr15	46032150	46160537	10	4	43.48	20	23.48	0.119064167821784	2.99651885946245	0.664517933612412	16.2823676197995
chr15	46160537	46193419	10	4	43.48	20	23.48	0.119064167821784	2.99651885946245	0.664517933612412	16.2823676197995
chr15	46193419	46207739	11	4	47.83	20	27.83	0.107396957836281	3.5544340085631	0.797282327781347	19.2665461405851
chr15	46207739	46279652	11	4	47.83	20	27.83	0.107396957836281	3.5544340085631	0.797282327781347	19.2665461405851
chr15	46279652	46295450	11	4	47.83	20	27.83	0.107396957836281	3.5544340085631	0.797282327781347	19.2665461405851
chr15	46295450	46302625	10	4	43.48	20	23.48	0.119064167821784	2.99651885946245	0.664517933612412	16.2823676197995
chr15	46302625	46307232	10	4	43.48	20	23.48	0.119064167821784	2.99651885946245	0.664517933612412	16.2823676197995
chr15	46307232	46467721	10	4	43.48	20	23.48	0.119064167821784	2.99651885946245	0.664517933612412	16.2823676197995
chr15	46467721	46696113	10	4	43.48	20	23.48	0.119064167821784	2.99651885946245	0.664517933612412	16.2823676197995
chr15	46696113	47080582	10	4	43.48	20	23.48	0.119064167821784	2.99651885946245	0.664517933612412	16.2823676197995
chr15	47080582	47211423	10	4	43.48	20	23.48	0.119064167821784	2.99651885946245	0.664517933612412	16.2823676197995
chr15	47211423	47432521	10	4	43.48	20	23.48	0.119064167821784	2.99651885946245	0.664517933612412	16.2823676197995
chr15	47432521	47544273	9	4	39.13	20	19.13	0.202547758843845	2.51544637109367	0.548007235395629	13.7608385112849
chr15	47544273	47665516	8	4	34.78	20	14.78	0.327054772885743	2.09625087650561	0.445012762275087	11.5961269852443
chr15	47665516	47719519	9	4	39.13	20	19.13	0.202547758843845	2.51544637109367	0.548007235395629	13.7608385112849
chr15	47719519	47741739	9	4	39.13	20	19.13	0.202547758843845	2.51544637109367	0.548007235395629	13.7608385112849
chr15	47741739	47834468	9	4	39.13	20	19.13	0.202547758843845	2.51544637109367	0.548007235395629	13.7608385112849
chr15	47834468	48089355	9	4	39.13	20	19.13	0.202547758843845	2.51544637109367	0.548007235395629	13.7608385112849
chr15	48089355	48149889	9	4	39.13	20	19.13	0.202547758843845	2.51544637109367	0.548007235395629	13.7608385112849
chr15	48149889	48386383	9	4	39.13	20	19.13	0.202547758843845	2.51544637109367	0.548007235395629	13.7608385112849
chr15	48386383	49011244	9	4	39.13	20	19.13	0.202547758843845	2.51544637109367	0.548007235395629	13.7608385112849
chr15	49011244	49123828	9	4	39.13	20	19.13	0.202547758843845	2.51544637109367	0.548007235395629	13.7608385112849
chr15	49123828	49754798	9	4	39.13	20	19.13	0.202547758843845	2.51544637109367	0.548007235395629	13.7608385112849
chr15	49754798	51160790	9	4	39.13	20	19.13	0.202547758843845	2.51544637109367	0.548007235395629	13.7608385112849
chr15	51160790	51981471	9	4	39.13	20	19.13	0.202547758843845	2.51544637109367	0.548007235395629	13.7608385112849
chr15	51981471	52103368	8	4	34.78	20	14.78	0.327054772885743	2.09625087650561	0.445012762275087	11.5961269852443
chr15	52103368	52103721	8	4	34.78	20	14.78	0.327054772885743	2.09625087650561	0.445012762275087	11.5961269852443
chr15	52103721	52113974	8	4	34.78	20	14.78	0.327054772885743	2.09625087650561	0.445012762275087	11.5961269852443
chr15	52113974	52242810	7	4	30.43	20	10.43	0.501162142115063	1.72750700542834	0.353469679028472	9.71939638654721
chr15	52242810	52246882	8	5	34.78	25	9.78	0.526265995352779	1.58262211772078	0.355735294003521	7.69362391150879
chr15	52246882	52257172	8	5	34.78	25	9.78	0.526265995352779	1.58262211772078	0.355735294003521	7.69362391150879
chr15	52257172	52388882	8	5	34.78	25	9.78	0.526265995352779	1.58262211772078	0.355735294003521	7.69362391150879
chr15	52388882	52509023	9	5	39.13	25	14.13	0.352818222683555	1.89930618542063	0.43828080963143	9.12766889164287
chr15	52509023	52709905	8	5	34.78	25	9.78	0.526265995352779	1.58262211772078	0.355735294003521	7.69362391150879
chr15	52709905	52710979	8	5	34.78	25	9.78	0.526265995352779	1.58262211772078	0.355735294003521	7.69362391150879
chr15	52710979	52713040	8	5	34.78	25	9.78	0.526265995352779	1.58262211772078	0.355735294003521	7.69362391150879
chr15	52713040	52836537	7	5	30.43	25	5.43	0.744912459036112	1.30424444877998	0.282346780576134	6.452427815901
chr15	52836537	52955470	7	5	30.43	25	5.43	0.744912459036112	1.30424444877998	0.282346780576134	6.452427815901
chr15	52955470	52956559	8	5	34.78	25	9.78	0.526265995352779	1.58262211772078	0.355735294003521	7.69362391150879
chr15	52956559	52981988	8	5	34.78	25	9.78	0.526265995352779	1.58262211772078	0.355735294003521	7.69362391150879
chr15	52981988	52987227	8	4	34.78	20	14.78	0.327054772885743	2.09625087650561	0.445012762275087	11.5961269852443
chr15	52987227	53013065	8	4	34.78	20	14.78	0.327054772885743	2.09625087650561	0.445012762275087	11.5961269852443
chr15	53013065	53350755	7	4	30.43	20	10.43	0.501162142115063	1.72750700542834	0.353469679028472	9.71939638654721
chr15	53350755	53598335	8	4	34.78	20	14.78	0.327054772885743	2.09625087650561	0.445012762275087	11.5961269852443
chr15	53598335	53662080	9	4	39.13	20	19.13	0.202547758843845	2.51544637109367	0.548007235395629	13.7608385112849
chr15	53662080	55112879	8	4	34.78	20	14.78	0.327054772885743	2.09625087650561	0.445012762275087	11.5961269852443
chr15	55112879	55894516	8	4	34.78	20	14.78	0.327054772885743	2.09625087650561	0.445012762275087	11.5961269852443
chr15	55894516	57263846	8	5	34.78	25	9.78	0.526265995352779	1.58262211772078	0.355735294003521	7.69362391150879
chr15	57263846	57370735	8	6	34.78	30	4.78	1	1.23813581206076	0.28871852384684	5.54861478127389
chr15	57370735	57653948	7	6	30.43	30	0.43	1	1.02034806808899	0.229075203907194	4.65581518302837
chr15	57653948	62154989	7	6	30.43	30	0.43	1	1.02034806808899	0.229075203907194	4.65581518302837
chr15	62154989	62286279	7	6	30.43	30	0.43	1	1.02034806808899	0.229075203907194	4.65581518302837
chr15	62286279	62382754	7	5	30.43	25	5.43	0.744912459036112	1.30424444877998	0.282346780576134	6.452427815901
chr15	62382754	63579197	7	5	30.43	25	5.43	0.744912459036112	1.30424444877998	0.282346780576134	6.452427815901
chr15	63579197	65328505	7	5	30.43	25	5.43	0.744912459036112	1.30424444877998	0.282346780576134	6.452427815901
chr15	65328505	72065609	7	4	30.43	20	10.43	0.501162142115063	1.72750700542834	0.353469679028472	9.71939638654721
chr15	72065609	72265833	8	4	34.78	20	14.78	0.327054772885743	2.09625087650561	0.445012762275087	11.5961269852443
chr15	72265833	76464313	7	4	30.43	20	10.43	0.501162142115063	1.72750700542834	0.353469679028472	9.71939638654721
chr15	76464313	76483201	8	4	34.78	20	14.78	0.327054772885743	2.09625087650561	0.445012762275087	11.5961269852443
chr15	76483201	76809215	9	4	39.13	20	19.13	0.202547758843845	2.51544637109367	0.548007235395629	13.7608385112849
chr15	76809215	76809809	10	4	43.48	20	23.48	0.119064167821784	2.99651885946245	0.664517933612412	16.2823676197995
chr15	76809809	76814655	10	5	43.48	25	18.48	0.33634204558459	2.26282352576462	0.531655821533624	10.8060068231959
chr15	76814655	76833255	12	5	52.17	25	27.17	0.117501543306481	3.18040825510534	0.760380697741005	15.18605835954
chr15	76833255	76836029	12	5	52.17	25	27.17	0.117501543306481	3.18040825510534	0.760380697741005	15.18605835954
chr15	76836029	76869859	14	5	60.87	25	35.87	0.0307573787183387	4.48844182607783	1.06960259226828	21.8423483501575
chr15	76869859	76898977	14	6	60.87	30	30.87	0.0666996637805573	3.51566019435264	0.86879191872724	15.8327695628451
chr15	76898977	76902187	13	6	56.52	30	26.52	0.124734913055332	2.95278969682601	0.7330211799194	13.1200387863226
chr15	76902187	76902398	13	5	56.52	25	31.52	0.0624650343478284	3.77148964507489	0.902494488802476	18.1308447971804
chr15	76902398	76902665	12	5	52.17	25	27.17	0.117501543306481	3.18040825510534	0.760380697741005	15.18605835954
chr15	76902665	76908219	12	5	52.17	25	27.17	0.117501543306481	3.18040825510534	0.760380697741005	15.18605835954
chr15	76908219	76940835	10	5	43.48	25	18.48	0.33634204558459	2.26282352576462	0.531655821533624	10.8060068231959
chr15	76940835	77450319	10	4	43.48	20	23.48	0.119064167821784	2.99651885946245	0.664517933612412	16.2823676197995
chr15	77450319	77686487	10	3	43.48	15	28.48	0.0536401404240315	4.210770155385	0.850607526617328	28.7013063800478
chr15	77686487	77801627	10	4	43.48	20	23.48	0.119064167821784	2.99651885946245	0.664517933612412	16.2823676197995
chr15	77801627	77907340	10	3	43.48	15	28.48	0.0536401404240315	4.210770155385	0.850607526617328	28.7013063800478
chr15	77907340	78256020	9	3	39.13	15	24.13	0.0994578691685895	3.53532745657071	0.70192304856228	24.2401886949086
chr15	78256020	78656270	9	2	39.13	10	29.13	0.0393620575129367	5.56020697057439	0.935464517760788	61.0268632721825
chr15	78656270	79370048	9	2	39.13	10	29.13	0.0393620575129367	5.56020697057439	0.935464517760788	61.0268632721825
chr15	79370048	79774300	9	2	39.13	10	29.13	0.0393620575129367	5.56020697057439	0.935464517760788	61.0268632721825
chr15	79774300	79800031	9	2	39.13	10	29.13	0.0393620575129367	5.56020697057439	0.935464517760788	61.0268632721825
chr15	79800031	79801638	9	2	39.13	10	29.13	0.0393620575129367	5.56020697057439	0.935464517760788	61.0268632721825
chr15	79801638	79863135	9	2	39.13	10	29.13	0.0393620575129367	5.56020697057439	0.935464517760788	61.0268632721825
chr15	79863135	79863829	9	2	39.13	10	29.13	0.0393620575129367	5.56020697057439	0.935464517760788	61.0268632721825
chr15	79863829	79866128	9	2	39.13	10	29.13	0.0393620575129367	5.56020697057439	0.935464517760788	61.0268632721825
chr15	79866128	80293726	9	2	39.13	10	29.13	0.0393620575129367	5.56020697057439	0.935464517760788	61.0268632721825
chr15	80293726	80689082	9	3	39.13	15	24.13	0.0994578691685895	3.53532745657071	0.70192304856228	24.2401886949086
chr15	80689082	83198862	8	3	34.78	15	19.78	0.175323503740974	2.94642002509788	0.570472895389875	20.4183203733259
chr15	83198862	83220127	9	3	39.13	15	24.13	0.0994578691685895	3.53532745657071	0.70192304856228	24.2401886949086
chr15	83220127	84545414	10	3	43.48	15	28.48	0.0536401404240315	4.210770155385	0.850607526617328	28.7013063800478
chr15	84545414	85698627	10	2	43.48	10	33.48	0.0193301202943857	6.62114895241473	1.13262789682602	72.3474185745563
chr15	85698627	87281648	9	2	39.13	10	29.13	0.0393620575129367	5.56020697057439	0.935464517760788	61.0268632721825
chr15	87281648	90038117	8	2	34.78	10	24.78	0.0764424519387651	4.63440007610641	0.761234133005329	51.3133952712392
chr15	90038117	92586325	8	3	34.78	15	19.78	0.175323503740974	2.94642002509788	0.570472895389875	20.4183203733259
chr15	92586325	92984205	9	3	39.13	15	24.13	0.0994578691685895	3.53532745657071	0.70192304856228	24.2401886949086
chr15	92984205	92987321	9	3	39.13	15	24.13	0.0994578691685895	3.53532745657071	0.70192304856228	24.2401886949086
chr15	92987321	94243222	9	2	39.13	10	29.13	0.0393620575129367	5.56020697057439	0.935464517760788	61.0268632721825
chr15	94243222	94870907	9	3	39.13	15	24.13	0.0994578691685895	3.53532745657071	0.70192304856228	24.2401886949086
chr15	94870907	99024758	9	3	39.13	15	24.13	0.0994578691685895	3.53532745657071	0.70192304856228	24.2401886949086
chr15	99024758	99655455	8	3	34.78	15	19.78	0.175323503740974	2.94642002509788	0.570472895389875	20.4183203733259
chr15	99655455	102531392	8	3	34.78	15	19.78	0.175323503740974	2.94642002509788	0.570472895389875	20.4183203733259
chr17	0	822074	10	9	43.48	45	-1.52	1	0.941533916237539	0.239148756806191	3.70936047376392
chr17	822074	4545859	10	8	43.48	40	3.48	1	1.15001042819649	0.29079124634426	4.63402334751994
chr17	4545859	5478932	10	9	43.48	45	-1.52	1	0.941533916237539	0.239148756806191	3.70936047376392
chr17	5478932	9741162	11	9	47.83	45	2.83	1	1.11741067073414	0.286966747100501	4.39954017067048
chr17	9741162	10164703	11	9	47.83	45	2.83	1	1.11741067073414	0.286966747100501	4.39954017067048
chr17	10164703	10193301	11	8	47.83	40	7.83	0.759945105272522	1.36480846485446	0.349036665141904	5.49488156222829
chr17	10193301	11212340	10	8	43.48	40	3.48	1	1.15001042819649	0.29079124634426	4.63402334751994
chr17	11212340	12370221	10	8	43.48	40	3.48	1	1.15001042819649	0.29079124634426	4.63402334751994
chr17	12370221	13675723	10	9	43.48	45	-1.52	1	0.941533916237539	0.239148756806191	3.70936047376392
chr17	13675723	14675806	11	9	47.83	45	2.83	1	1.11741067073414	0.286966747100501	4.39954017067048
chr17	14675806	14775530	11	8	47.83	40	7.83	0.759945105272522	1.36480846485446	0.349036665141904	5.49488156222829
chr17	14775530	15340495	11	9	47.83	45	2.83	1	1.11741067073414	0.286966747100501	4.39954017067048
chr17	15340495	15341714	12	9	52.17	45	7.17	0.762554397606516	1.32439712028479	0.341935920025835	5.239211374758
chr17	15341714	15940261	12	9	52.17	45	7.17	0.762554397606516	1.32439712028479	0.341935920025835	5.239211374758
chr17	15940261	16162020	12	9	52.17	45	7.17	0.762554397606516	1.32439712028479	0.341935920025835	5.239211374758
chr17	16162020	17471894	12	9	52.17	45	7.17	0.762554397606516	1.32439712028479	0.341935920025835	5.239211374758
chr17	17471894	17663272	12	10	52.17	50	2.17	1	1.08870219032816	0.279948021339887	4.2552935653592
chr17	17663272	18283370	12	10	52.17	50	2.17	1	1.08870219032816	0.279948021339887	4.2552935653592
chr17	18283370	18315472	12	10	52.17	50	2.17	1	1.08870219032816	0.279948021339887	4.2552935653592
chr17	18315472	18467209	13	10	56.52	50	6.52	0.763582300647181	1.29204881977522	0.332180516960037	5.10379666239499
chr17	18467209	18538979	13	10	56.52	50	6.52	0.763582300647181	1.29204881977522	0.332180516960037	5.10379666239499
chr17	18538979	18667930	12	10	52.17	50	2.17	1	1.08870219032816	0.279948021339887	4.2552935653592
chr17	18667930	18876935	12	9	52.17	45	7.17	0.762554397606516	1.32439712028479	0.341935920025835	5.239211374758
chr17	18876935	19161080	12	8	52.17	40	12.17	0.543531980480326	1.61752822246934	0.415923422605496	6.54005245889702
chr17	19161080	20026424	11	8	47.83	40	7.83	0.759945105272522	1.36480846485446	0.349036665141904	5.49488156222829
chr17	20026424	20167858	11	8	47.83	40	7.83	0.759945105272522	1.36480846485446	0.349036665141904	5.49488156222829
chr17	20167858	20216265	10	8	43.48	40	3.48	1	1.15001042819649	0.29079124634426	4.63402334751994
chr17	20216265	21109187	10	8	43.48	40	3.48	1	1.15001042819649	0.29079124634426	4.63402334751994
chr17	21109187	21109828	9	8	39.13	40	-0.869999999999997	1	0.965084432887667	0.239682870499008	3.91168674061098
chr17	21109828	21521630	7	8	30.43	40	-9.57	0.540142519775149	0.662790322505239	0.154340620005787	2.76736579922823
chr17	21521630	21630112	7	7	30.43	35	-4.57	1	0.81645263763743	0.187609375943151	3.53232393555972
chr17	21630112	21708724	7	6	30.43	30	0.43	1	1.02034806808899	0.229075203907194	4.65581518302837
chr17	21708724	21733407	7	5	30.43	25	5.43	0.744912459036112	1.30424444877998	0.282346780576134	6.452427815901
chr17	21733407	22235650	6	5	26.09	25	1.09	1	1.05744522380795	0.216861803076709	5.36718046511847
chr17	22235650	25270399	0	0	0	0	0	1	0	0	Inf
chr17	25270399	25852670	3	1	13.04	5	8.04	0.61048537395673	2.7867131780195	0.203045667762975	157.208629821264
chr17	25852670	26564933	3	1	13.04	5	8.04	0.61048537395673	2.7867131780195	0.203045667762975	157.208629821264
chr17	26564933	26807308	3	2	13.04	10	3.04	1	1.34071300326427	0.136905270433279	17.7641357108826
chr17	26807308	27009798	2	2	8.7	10	-1.3	1	0.860233320020961	0.0569540053158063	12.9883822183545
chr17	27009798	27319015	3	2	13.04	10	3.04	1	1.34071300326427	0.136905270433279	17.7641357108826
chr17	27319015	28998911	3	2	13.04	10	3.04	1	1.34071300326427	0.136905270433279	17.7641357108826
chr17	28998911	29505834	4	2	17.39	10	7.39	0.668833718748637	1.86752836592144	0.233752379308155	23.0430753395911
chr17	29505834	29892342	4	1	17.39	5	12.39	0.350808956594549	3.88611189709473	0.342237278313382	206.917573717954
chr17	29892342	30408988	4	1	17.39	5	12.39	0.350808956594549	3.88611189709473	0.342237278313382	206.917573717954
chr17	30408988	30793112	2	1	8.7	5	3.7	1	1.78563156003681	0.0863932078575143	112.208702451218
chr17	30793112	30951104	3	1	13.04	5	8.04	0.61048537395673	2.7867131780195	0.203045667762975	157.208629821264
chr17	30951104	31128995	3	1	13.04	5	8.04	0.61048537395673	2.7867131780195	0.203045667762975	157.208629821264
chr17	31128995	31366036	3	1	13.04	5	8.04	0.61048537395673	2.7867131780195	0.203045667762975	157.208629821264
chr17	31366036	31504636	2	1	8.7	5	3.7	1	1.78563156003681	0.0863932078575143	112.208702451218
chr17	31504636	32296261	1	1	4.35	5	-0.65	1	0.866597002415816	0.0105378438580926	71.2800920562264
chr17	32296261	32575125	2	1	8.7	5	3.7	1	1.78563156003681	0.0863932078575143	112.208702451218
chr17	32575125	34506608	3	1	13.04	5	8.04	0.61048537395673	2.7867131780195	0.203045667762975	157.208629821264
chr17	34506608	34828732	3	2	13.04	10	3.04	1	1.34071300326427	0.136905270433279	17.7641357108826
chr17	34828732	35055749	2	2	8.7	10	-1.3	1	0.860233320020961	0.0569540053158063	12.9883822183545
chr17	35055749	35145250	2	2	8.7	10	-1.3	1	0.860233320020961	0.0569540053158063	12.9883822183545
chr17	35145250	35610176	2	2	8.7	10	-1.3	1	0.860233320020961	0.0569540053158063	12.9883822183545
chr17	35610176	39433202	3	2	13.04	10	3.04	1	1.34071300326427	0.136905270433279	17.7641357108826
chr17	39433202	39619726	3	1	13.04	5	8.04	0.61048537395673	2.7867131780195	0.203045667762975	157.208629821264
chr17	39619726	39806993	3	1	13.04	5	8.04	0.61048537395673	2.7867131780195	0.203045667762975	157.208629821264
chr17	39806993	44210545	3	1	13.04	5	8.04	0.61048537395673	2.7867131780195	0.203045667762975	157.208629821264
chr17	44210545	44379313	2	1	8.7	5	3.7	1	1.78563156003681	0.0863932078575143	112.208702451218
chr17	44379313	44490960	3	1	13.04	5	8.04	0.61048537395673	2.7867131780195	0.203045667762975	157.208629821264
chr17	44490960	46338125	4	1	17.39	5	12.39	0.350808956594549	3.88611189709473	0.342237278313382	206.917573717954
chr17	46338125	48335535	4	1	17.39	5	12.39	0.350808956594549	3.88611189709473	0.342237278313382	206.917573717954
chr17	48335535	49253045	3	1	13.04	5	8.04	0.61048537395673	2.7867131780195	0.203045667762975	157.208629821264
chr17	49253045	49413778	2	1	8.7	5	3.7	1	1.78563156003681	0.0863932078575143	112.208702451218
chr17	49413778	49432427	1	1	4.35	5	-0.65	1	0.866597002415816	0.0105378438580926	71.2800920562264
chr17	49432427	49657971	1	0	4.35	0	4.35	1	Inf	0.0223118206521739	Inf
chr17	49657971	50316127	1	0	4.35	0	4.35	1	Inf	0.0223118206521739	Inf
chr17	50316127	51305806	1	1	4.35	5	-0.65	1	0.866597002415816	0.0105378438580926	71.2800920562264
chr17	51305806	51465572	1	0	4.35	0	4.35	1	Inf	0.0223118206521739	Inf
chr17	51465572	53869684	2	0	8.7	0	8.7	0.490586932447397	Inf	0.164020185066117	Inf
chr17	53869684	54005953	2	0	8.7	0	8.7	0.490586932447397	Inf	0.164020185066117	Inf
chr17	54005953	54805377	2	0	8.7	0	8.7	0.490586932447397	Inf	0.164020185066117	Inf
chr17	54805377	54815699	2	1	8.7	5	3.7	1	1.78563156003681	0.0863932078575143	112.208702451218
chr17	54815699	54852077	3	1	13.04	5	8.04	0.61048537395673	2.7867131780195	0.203045667762975	157.208629821264
chr17	54852077	55446564	2	1	8.7	5	3.7	1	1.78563156003681	0.0863932078575143	112.208702451218
chr17	55446564	55589571	3	1	13.04	5	8.04	0.61048537395673	2.7867131780195	0.203045667762975	157.208629821264
chr17	55589571	55639191	2	1	8.7	5	3.7	1	1.78563156003681	0.0863932078575143	112.208702451218
chr17	55639191	63093930	3	1	13.04	5	8.04	0.61048537395673	2.7867131780195	0.203045667762975	157.208629821264
chr17	63093930	65771990	3	1	13.04	5	8.04	0.61048537395673	2.7867131780195	0.203045667762975	157.208629821264
chr17	65771990	66428216	4	1	17.39	5	12.39	0.350808956594549	3.88611189709473	0.342237278313382	206.917573717954
chr17	66428216	66811203	3	1	13.04	5	8.04	0.61048537395673	2.7867131780195	0.203045667762975	157.208629821264
chr17	66811203	66884594	3	0	13.04	0	13.04	0.235880398671096	Inf	0.367558670101445	Inf
chr17	66884594	70073403	3	0	13.04	0	13.04	0.235880398671096	Inf	0.367558670101445	Inf
chr17	70073403	70935182	2	0	8.7	0	8.7	0.490586932447397	Inf	0.164020185066117	Inf
chr17	70935182	71835087	1	0	4.35	0	4.35	1	Inf	0.0223118206521739	Inf
chr17	71835087	72133653	2	0	8.7	0	8.7	0.490586932447397	Inf	0.164020185066117	Inf
chr17	72133653	72175426	3	0	13.04	0	13.04	0.235880398671096	Inf	0.367558670101445	Inf
chr17	72175426	73694867	3	1	13.04	5	8.04	0.61048537395673	2.7867131780195	0.203045667762975	157.208629821264
chr17	73694867	77198573	2	1	8.7	5	3.7	1	1.78563156003681	0.0863932078575143	112.208702451218
chr17	77198573	79795688	1	1	4.35	5	-0.65	1	0.866597002415816	0.0105378438580926	71.2800920562264
chr17	79795688	81195210	2	1	8.7	5	3.7	1	1.78563156003681	0.0863932078575143	112.208702451218
chr18	0	1900119	14	9	60.87	45	15.87	0.366218705965712	1.872538625631	0.480921947215255	7.60910315521082
chr18	1900119	3030854	15	9	65.22	45	20.22	0.227615582224251	2.2465481002855	0.570620174106505	9.360287334656
chr18	3030854	3381647	15	9	65.22	45	20.22	0.227615582224251	2.2465481002855	0.570620174106505	9.360287334656
chr18	3381647	4335515	15	9	65.22	45	20.22	0.227615582224251	2.2465481002855	0.570620174106505	9.360287334656
chr18	4335515	8064375	15	9	65.22	45	20.22	0.227615582224251	2.2465481002855	0.570620174106505	9.360287334656
chr18	8064375	9000115	15	8	65.22	40	25.22	0.131000082011132	2.74241820464508	0.69424141236771	11.6485205681281
chr18	9000115	9624709	15	8	65.22	40	25.22	0.131000082011132	2.74241820464508	0.69424141236771	11.6485205681281
chr18	9624709	9804239	15	9	65.22	45	20.22	0.227615582224251	2.2465481002855	0.570620174106505	9.360287334656
chr18	9804239	10739998	15	10	65.22	50	15.22	0.365200017787471	1.84730459573359	0.467046759613653	7.61619647205605
chr18	10739998	10803128	15	9	65.22	45	20.22	0.227615582224251	2.2465481002855	0.570620174106505	9.360287334656
chr18	10803128	10929249	15	9	65.22	45	20.22	0.227615582224251	2.2465481002855	0.570620174106505	9.360287334656
chr18	10929249	12010260	15	9	65.22	45	20.22	0.227615582224251	2.2465481002855	0.570620174106505	9.360287334656
chr18	12010260	12023962	15	9	65.22	45	20.22	0.227615582224251	2.2465481002855	0.570620174106505	9.360287334656
chr18	12023962	12031006	15	9	65.22	45	20.22	0.227615582224251	2.2465481002855	0.570620174106505	9.360287334656
chr18	12031006	12035888	15	9	65.22	45	20.22	0.227615582224251	2.2465481002855	0.570620174106505	9.360287334656
chr18	12035888	12038040	15	9	65.22	45	20.22	0.227615582224251	2.2465481002855	0.570620174106505	9.360287334656
chr18	12038040	12162307	15	9	65.22	45	20.22	0.227615582224251	2.2465481002855	0.570620174106505	9.360287334656
chr18	12162307	12171666	15	9	65.22	45	20.22	0.227615582224251	2.2465481002855	0.570620174106505	9.360287334656
chr18	12171666	12256599	15	9	65.22	45	20.22	0.227615582224251	2.2465481002855	0.570620174106505	9.360287334656
chr18	12256599	12635178	15	9	65.22	45	20.22	0.227615582224251	2.2465481002855	0.570620174106505	9.360287334656
chr18	12635178	15402421	15	10	65.22	50	15.22	0.365200017787471	1.84730459573359	0.467046759613653	7.61619647205605
chr18	15402421	18529341	0	0	0	0	0	1	0	0	Inf
chr18	18529341	18560354	14	6	60.87	30	30.87	0.0666996637805573	3.51566019435264	0.86879191872724	15.8327695628451
chr18	18560354	19563853	15	6	65.22	30	35.22	0.0328648840650264	4.21469423631668	1.03085687583706	19.3795153769669
chr18	19563853	19919292	16	6	69.57	30	39.57	0.0148005525219888	5.10564929006679	1.22777937967508	24.2116916474362
chr18	19919292	20152185	17	6	73.91	30	43.91	0.00602644862965622	6.28322314856234	1.47252680479144	31.1479542592355
chr18	20152185	20177033	17	7	73.91	35	38.91	0.0149295834615819	5.03884751680646	1.20624631952803	23.9608981896299
chr18	20177033	20313550	17	8	73.91	40	33.91	0.0333085694011712	4.09709143191529	0.991840201241622	18.9528039817353
chr18	20313550	20794324	17	8	73.91	40	33.91	0.0333085694011712	4.09709143191529	0.991840201241622	18.9528039817353
chr18	20794324	20870564	18	8	78.26	40	38.26	0.014311607967381	5.16809307877973	1.20280062606701	25.8100439513111
chr18	20870564	21075751	18	9	78.26	45	33.26	0.0316166032620378	4.23770455656096	0.98891054473557	20.8715151101078
chr18	21075751	21394202	19	9	82.61	45	37.61	0.01296819385898	5.54738491032738	1.21958451241495	30.9880119630872
chr18	21394202	21495378	19	10	82.61	50	32.61	0.0483436613932652	4.56721469458973	0.998931935173589	25.3790076735266
chr18	21495378	22052712	19	10	82.61	50	32.61	0.0483436613932652	4.56721469458973	0.998931935173589	25.3790076735266
chr18	22052712	22101871	19	10	82.61	50	32.61	0.0483436613932652	4.56721469458973	0.998931935173589	25.3790076735266
chr18	22101871	22108667	18	10	78.26	50	28.26	0.0641665542201021	3.48769905396548	0.809730600615015	17.0570630151436
chr18	22108667	22186854	18	10	78.26	50	28.26	0.0641665542201021	3.48769905396548	0.809730600615015	17.0570630151436
chr18	22186854	22380154	18	11	78.26	55	23.26	0.19117135084694	2.86919864635049	0.657453085104591	14.0298573524954
chr18	22380154	23055725	18	11	78.26	55	23.26	0.19117135084694	2.86919864635049	0.657453085104591	14.0298573524954
chr18	23055725	23059572	18	12	78.26	60	18.26	0.318434302991418	2.35025222161464	0.52651426795363	11.5689544429805
chr18	23059572	23164836	18	12	78.26	60	18.26	0.318434302991418	2.35025222161464	0.52651426795363	11.5689544429805
chr18	23164836	23182644	18	12	78.26	60	18.26	0.318434302991418	2.35025222161464	0.52651426795363	11.5689544429805
chr18	23182644	23188787	18	12	78.26	60	18.26	0.318434302991418	2.35025222161464	0.52651426795363	11.5689544429805
chr18	23188787	23198168	18	11	78.26	55	23.26	0.19117135084694	2.86919864635049	0.657453085104591	14.0298573524954
chr18	23198168	23277912	18	11	78.26	55	23.26	0.19117135084694	2.86919864635049	0.657453085104591	14.0298573524954
chr18	23277912	23286166	18	11	78.26	55	23.26	0.19117135084694	2.86919864635049	0.657453085104591	14.0298573524954
chr18	23286166	23616131	18	11	78.26	55	23.26	0.19117135084694	2.86919864635049	0.657453085104591	14.0298573524954
chr18	23616131	25353549	18	10	78.26	50	28.26	0.0641665542201021	3.48769905396548	0.809730600615015	17.0570630151436
chr18	25353549	25469777	18	10	78.26	50	28.26	0.0641665542201021	3.48769905396548	0.809730600615015	17.0570630151436
chr18	25469777	26111260	18	10	78.26	50	28.26	0.0641665542201021	3.48769905396548	0.809730600615015	17.0570630151436
chr18	26111260	27008487	18	11	78.26	55	23.26	0.19117135084694	2.86919864635049	0.657453085104591	14.0298573524954
chr18	27008487	27163205	18	11	78.26	55	23.26	0.19117135084694	2.86919864635049	0.657453085104591	14.0298573524954
chr18	27163205	27296592	18	11	78.26	55	23.26	0.19117135084694	2.86919864635049	0.657453085104591	14.0298573524954
chr18	27296592	29294662	18	11	78.26	55	23.26	0.19117135084694	2.86919864635049	0.657453085104591	14.0298573524954
chr18	29294662	29819025	17	11	73.91	55	18.91	0.219287414254627	2.27194490070101	0.541769709864866	10.2462871381507
chr18	29819025	30263451	17	11	73.91	55	18.91	0.219287414254627	2.27194490070101	0.541769709864866	10.2462871381507
chr18	30263451	30304423	16	11	69.57	55	14.57	0.360977267739492	1.8426232374922	0.451501155122939	7.86832405745788
chr18	30304423	30377252	16	11	69.57	55	14.57	0.360977267739492	1.8426232374922	0.451501155122939	7.86832405745788
chr18	30377252	30383039	16	12	69.57	60	9.56999999999999	0.540142519775149	1.50877278385744	0.361354469394282	6.47917573457009
chr18	30383039	30630898	16	12	69.57	60	9.56999999999999	0.540142519775149	1.50877278385744	0.361354469394282	6.47917573457009
chr18	30630898	30813311	16	12	69.57	60	9.56999999999999	0.540142519775149	1.50877278385744	0.361354469394282	6.47917573457009
chr18	30813311	30924521	16	12	69.57	60	9.56999999999999	0.540142519775149	1.50877278385744	0.361354469394282	6.47917573457009
chr18	30924521	31047994	16	12	69.57	60	9.56999999999999	0.540142519775149	1.50877278385744	0.361354469394282	6.47917573457009
chr18	31047994	31280677	16	12	69.57	60	9.56999999999999	0.540142519775149	1.50877278385744	0.361354469394282	6.47917573457009
chr18	31280677	32968335	17	12	73.91	60	13.91	0.515059384490157	1.86067650177601	0.43370470369036	8.43968716818109
chr18	32968335	33313257	17	12	73.91	60	13.91	0.515059384490157	1.86067650177601	0.43370470369036	8.43968716818109
chr18	33313257	33454071	17	12	73.91	60	13.91	0.515059384490157	1.86067650177601	0.43370470369036	8.43968716818109
chr18	33454071	33497421	17	12	73.91	60	13.91	0.515059384490157	1.86067650177601	0.43370470369036	8.43968716818109
chr18	33497421	34147543	17	11	73.91	55	18.91	0.219287414254627	2.27194490070101	0.541769709864866	10.2462871381507
chr18	34147543	34954464	17	11	73.91	55	18.91	0.219287414254627	2.27194490070101	0.541769709864866	10.2462871381507
chr18	34954464	35009970	17	11	73.91	55	18.91	0.219287414254627	2.27194490070101	0.541769709864866	10.2462871381507
chr18	35009970	35054679	17	10	73.91	50	23.91	0.126650835077101	2.76245157768705	0.66748181071374	12.4678512324436
chr18	35054679	35108469	17	10	73.91	50	23.91	0.126650835077101	2.76245157768705	0.66748181071374	12.4678512324436
chr18	35108469	35503648	17	11	73.91	55	18.91	0.219287414254627	2.27194490070101	0.541769709864866	10.2462871381507
chr18	35503648	35594803	18	11	78.26	55	23.26	0.19117135084694	2.86919864635049	0.657453085104591	14.0298573524954
chr18	35594803	35710633	18	11	78.26	55	23.26	0.19117135084694	2.86919864635049	0.657453085104591	14.0298573524954
chr18	35710633	35716072	18	11	78.26	55	23.26	0.19117135084694	2.86919864635049	0.657453085104591	14.0298573524954
chr18	35716072	35876902	18	11	78.26	55	23.26	0.19117135084694	2.86919864635049	0.657453085104591	14.0298573524954
chr18	35876902	36851858	18	11	78.26	55	23.26	0.19117135084694	2.86919864635049	0.657453085104591	14.0298573524954
chr18	36851858	36883651	18	11	78.26	55	23.26	0.19117135084694	2.86919864635049	0.657453085104591	14.0298573524954
chr18	36883651	37056866	17	11	73.91	55	18.91	0.219287414254627	2.27194490070101	0.541769709864866	10.2462871381507
chr18	37056866	37253554	17	12	73.91	60	13.91	0.515059384490157	1.86067650177601	0.43370470369036	8.43968716818109
chr18	37253554	38202864	17	12	73.91	60	13.91	0.515059384490157	1.86067650177601	0.43370470369036	8.43968716818109
chr18	38202864	38257972	17	12	73.91	60	13.91	0.515059384490157	1.86067650177601	0.43370470369036	8.43968716818109
chr18	38257972	38283439	17	13	73.91	65	8.91	0.740210384548298	1.51054671800482	0.339909449336745	6.94516943171476
chr18	38283439	38346583	17	12	73.91	60	13.91	0.515059384490157	1.86067650177601	0.43370470369036	8.43968716818109
chr18	38346583	38844475	17	11	73.91	55	18.91	0.219287414254627	2.27194490070101	0.541769709864866	10.2462871381507
chr18	38844475	39399732	17	11	73.91	55	18.91	0.219287414254627	2.27194490070101	0.541769709864866	10.2462871381507
chr18	39399732	39457510	17	11	73.91	55	18.91	0.219287414254627	2.27194490070101	0.541769709864866	10.2462871381507
chr18	39457510	39741211	17	11	73.91	55	18.91	0.219287414254627	2.27194490070101	0.541769709864866	10.2462871381507
chr18	39741211	39812772	17	11	73.91	55	18.91	0.219287414254627	2.27194490070101	0.541769709864866	10.2462871381507
chr18	39812772	39841055	17	11	73.91	55	18.91	0.219287414254627	2.27194490070101	0.541769709864866	10.2462871381507
chr18	39841055	39906558	17	11	73.91	55	18.91	0.219287414254627	2.27194490070101	0.541769709864866	10.2462871381507
chr18	39906558	40389384	17	11	73.91	55	18.91	0.219287414254627	2.27194490070101	0.541769709864866	10.2462871381507
chr18	40389384	40472184	17	11	73.91	55	18.91	0.219287414254627	2.27194490070101	0.541769709864866	10.2462871381507
chr18	40472184	40941431	17	11	73.91	55	18.91	0.219287414254627	2.27194490070101	0.541769709864866	10.2462871381507
chr18	40941431	40991932	17	11	73.91	55	18.91	0.219287414254627	2.27194490070101	0.541769709864866	10.2462871381507
chr18	40991932	42094574	17	11	73.91	55	18.91	0.219287414254627	2.27194490070101	0.541769709864866	10.2462871381507
chr18	42094574	42095389	17	11	73.91	55	18.91	0.219287414254627	2.27194490070101	0.541769709864866	10.2462871381507
chr18	42095389	43296517	17	11	73.91	55	18.91	0.219287414254627	2.27194490070101	0.541769709864866	10.2462871381507
chr18	43296517	43424980	17	11	73.91	55	18.91	0.219287414254627	2.27194490070101	0.541769709864866	10.2462871381507
chr18	43424980	44092599	17	11	73.91	55	18.91	0.219287414254627	2.27194490070101	0.541769709864866	10.2462871381507
chr18	44092599	44985893	17	11	73.91	55	18.91	0.219287414254627	2.27194490070101	0.541769709864866	10.2462871381507
chr18	44985893	45037532	17	11	73.91	55	18.91	0.219287414254627	2.27194490070101	0.541769709864866	10.2462871381507
chr18	45037532	45584829	17	11	73.91	55	18.91	0.219287414254627	2.27194490070101	0.541769709864866	10.2462871381507
chr18	45584829	45975927	17	11	73.91	55	18.91	0.219287414254627	2.27194490070101	0.541769709864866	10.2462871381507
chr18	45975927	47370048	17	11	73.91	55	18.91	0.219287414254627	2.27194490070101	0.541769709864866	10.2462871381507
chr18	47370048	47433786	17	11	73.91	55	18.91	0.219287414254627	2.27194490070101	0.541769709864866	10.2462871381507
chr18	47433786	47744585	17	11	73.91	55	18.91	0.219287414254627	2.27194490070101	0.541769709864866	10.2462871381507
chr18	47744585	47810051	18	11	78.26	55	23.26	0.19117135084694	2.86919864635049	0.657453085104591	14.0298573524954
chr18	47810051	48297494	18	11	78.26	55	23.26	0.19117135084694	2.86919864635049	0.657453085104591	14.0298573524954
chr18	48297494	48777267	19	11	82.61	55	27.61	0.0943020857389693	3.75870509768507	0.811462934087085	20.8996854952199
chr18	48777267	48861821	19	11	82.61	55	27.61	0.0943020857389693	3.75870509768507	0.811462934087085	20.8996854952199
chr18	48861821	48942629	19	11	82.61	55	27.61	0.0943020857389693	3.75870509768507	0.811462934087085	20.8996854952199
chr18	48942629	48968109	19	11	82.61	55	27.61	0.0943020857389693	3.75870509768507	0.811462934087085	20.8996854952199
chr18	48968109	49013725	19	11	82.61	55	27.61	0.0943020857389693	3.75870509768507	0.811462934087085	20.8996854952199
chr18	49013725	49659288	19	11	82.61	55	27.61	0.0943020857389693	3.75870509768507	0.811462934087085	20.8996854952199
chr18	49659288	49960537	19	11	82.61	55	27.61	0.0943020857389693	3.75870509768507	0.811462934087085	20.8996854952199
chr18	49960537	50036817	19	11	82.61	55	27.61	0.0943020857389693	3.75870509768507	0.811462934087085	20.8996854952199
chr18	50036817	50545988	19	11	82.61	55	27.61	0.0943020857389693	3.75870509768507	0.811462934087085	20.8996854952199
chr18	50545988	50683602	19	11	82.61	55	27.61	0.0943020857389693	3.75870509768507	0.811462934087085	20.8996854952199
chr18	50683602	51061312	19	11	82.61	55	27.61	0.0943020857389693	3.75870509768507	0.811462934087085	20.8996854952199
chr18	51061312	51170937	19	11	82.61	55	27.61	0.0943020857389693	3.75870509768507	0.811462934087085	20.8996854952199
chr18	51170937	51256326	19	11	82.61	55	27.61	0.0943020857389693	3.75870509768507	0.811462934087085	20.8996854952199
chr18	51256326	51279082	19	11	82.61	55	27.61	0.0943020857389693	3.75870509768507	0.811462934087085	20.8996854952199
chr18	51279082	51368030	19	12	82.61	60	22.61	0.172180194443382	3.07965455377803	0.650236359082146	17.238608307503
chr18	51368030	51386639	19	12	82.61	60	22.61	0.172180194443382	3.07965455377803	0.650236359082146	17.238608307503
chr18	51386639	51403239	19	12	82.61	60	22.61	0.172180194443382	3.07965455377803	0.650236359082146	17.238608307503
chr18	51403239	51448672	19	12	82.61	60	22.61	0.172180194443382	3.07965455377803	0.650236359082146	17.238608307503
chr18	51448672	51512613	19	11	82.61	55	27.61	0.0943020857389693	3.75870509768507	0.811462934087085	20.8996854952199
chr18	51512613	51518813	19	11	82.61	55	27.61	0.0943020857389693	3.75870509768507	0.811462934087085	20.8996854952199
chr18	51518813	51522508	19	11	82.61	55	27.61	0.0943020857389693	3.75870509768507	0.811462934087085	20.8996854952199
chr18	51522508	52661668	19	11	82.61	55	27.61	0.0943020857389693	3.75870509768507	0.811462934087085	20.8996854952199
chr18	52661668	52823400	18	11	78.26	55	23.26	0.19117135084694	2.86919864635049	0.657453085104591	14.0298573524954
chr18	52823400	53268417	19	11	82.61	55	27.61	0.0943020857389693	3.75870509768507	0.811462934087085	20.8996854952199
chr18	53268417	56199489	18	11	78.26	55	23.26	0.19117135084694	2.86919864635049	0.657453085104591	14.0298573524954
chr18	56199489	58313350	18	11	78.26	55	23.26	0.19117135084694	2.86919864635049	0.657453085104591	14.0298573524954
chr18	58313350	58473606	18	11	78.26	55	23.26	0.19117135084694	2.86919864635049	0.657453085104591	14.0298573524954
chr18	58473606	59209378	18	11	78.26	55	23.26	0.19117135084694	2.86919864635049	0.657453085104591	14.0298573524954
chr18	59209378	60514338	18	11	78.26	55	23.26	0.19117135084694	2.86919864635049	0.657453085104591	14.0298573524954
chr18	60514338	60921666	17	11	73.91	55	18.91	0.219287414254627	2.27194490070101	0.541769709864866	10.2462871381507
chr18	60921666	61160459	17	11	73.91	55	18.91	0.219287414254627	2.27194490070101	0.541769709864866	10.2462871381507
chr18	61160459	61182890	17	11	73.91	55	18.91	0.219287414254627	2.27194490070101	0.541769709864866	10.2462871381507
chr18	61182890	61184239	18	11	78.26	55	23.26	0.19117135084694	2.86919864635049	0.657453085104591	14.0298573524954
chr18	61184239	61385183	18	11	78.26	55	23.26	0.19117135084694	2.86919864635049	0.657453085104591	14.0298573524954
chr18	61385183	61387276	19	11	82.61	55	27.61	0.0943020857389693	3.75870509768507	0.811462934087085	20.8996854952199
chr18	61387276	61564655	19	11	82.61	55	27.61	0.0943020857389693	3.75870509768507	0.811462934087085	20.8996854952199
chr18	61564655	61860886	19	11	82.61	55	27.61	0.0943020857389693	3.75870509768507	0.811462934087085	20.8996854952199
chr18	61860886	61937422	19	11	82.61	55	27.61	0.0943020857389693	3.75870509768507	0.811462934087085	20.8996854952199
chr18	61937422	62228028	19	11	82.61	55	27.61	0.0943020857389693	3.75870509768507	0.811462934087085	20.8996854952199
chr18	62228028	62356758	19	11	82.61	55	27.61	0.0943020857389693	3.75870509768507	0.811462934087085	20.8996854952199
chr18	62356758	62449776	18	11	78.26	55	23.26	0.19117135084694	2.86919864635049	0.657453085104591	14.0298573524954
chr18	62449776	63496991	19	11	82.61	55	27.61	0.0943020857389693	3.75870509768507	0.811462934087085	20.8996854952199
chr18	63496991	64460982	19	11	82.61	55	27.61	0.0943020857389693	3.75870509768507	0.811462934087085	20.8996854952199
chr18	64460982	65447850	19	12	82.61	60	22.61	0.172180194443382	3.07965455377803	0.650236359082146	17.238608307503
chr18	65447850	65694003	19	12	82.61	60	22.61	0.172180194443382	3.07965455377803	0.650236359082146	17.238608307503
chr18	65694003	65830999	19	12	82.61	60	22.61	0.172180194443382	3.07965455377803	0.650236359082146	17.238608307503
chr18	65830999	65907291	19	11	82.61	55	27.61	0.0943020857389693	3.75870509768507	0.811462934087085	20.8996854952199
chr18	65907291	66003449	18	11	78.26	55	23.26	0.19117135084694	2.86919864635049	0.657453085104591	14.0298573524954
chr18	66003449	66124098	19	11	82.61	55	27.61	0.0943020857389693	3.75870509768507	0.811462934087085	20.8996854952199
chr18	66124098	66182453	18	11	78.26	55	23.26	0.19117135084694	2.86919864635049	0.657453085104591	14.0298573524954
chr18	66182453	67177061	19	11	82.61	55	27.61	0.0943020857389693	3.75870509768507	0.811462934087085	20.8996854952199
chr18	67177061	67377401	19	11	82.61	55	27.61	0.0943020857389693	3.75870509768507	0.811462934087085	20.8996854952199
chr18	67377401	67473763	19	11	82.61	55	27.61	0.0943020857389693	3.75870509768507	0.811462934087085	20.8996854952199
chr18	67473763	67924470	19	11	82.61	55	27.61	0.0943020857389693	3.75870509768507	0.811462934087085	20.8996854952199
chr18	67924470	68050882	18	11	78.26	55	23.26	0.19117135084694	2.86919864635049	0.657453085104591	14.0298573524954
chr18	68050882	68052671	19	11	82.61	55	27.61	0.0943020857389693	3.75870509768507	0.811462934087085	20.8996854952199
chr18	68052671	68216290	18	11	78.26	55	23.26	0.19117135084694	2.86919864635049	0.657453085104591	14.0298573524954
chr18	68216290	68429193	19	11	82.61	55	27.61	0.0943020857389693	3.75870509768507	0.811462934087085	20.8996854952199
chr18	68429193	68513917	19	11	82.61	55	27.61	0.0943020857389693	3.75870509768507	0.811462934087085	20.8996854952199
chr18	68513917	68521738	19	11	82.61	55	27.61	0.0943020857389693	3.75870509768507	0.811462934087085	20.8996854952199
chr18	68521738	68850374	19	11	82.61	55	27.61	0.0943020857389693	3.75870509768507	0.811462934087085	20.8996854952199
chr18	68850374	71214306	19	12	82.61	60	22.61	0.172180194443382	3.07965455377803	0.650236359082146	17.238608307503
chr18	71214306	71497733	19	12	82.61	60	22.61	0.172180194443382	3.07965455377803	0.650236359082146	17.238608307503
chr18	71497733	72670721	19	12	82.61	60	22.61	0.172180194443382	3.07965455377803	0.650236359082146	17.238608307503
chr18	72670721	74072582	19	12	82.61	60	22.61	0.172180194443382	3.07965455377803	0.650236359082146	17.238608307503
chr18	74072582	75341094	19	12	82.61	60	22.61	0.172180194443382	3.07965455377803	0.650236359082146	17.238608307503
chr18	75341094	75680015	19	12	82.61	60	22.61	0.172180194443382	3.07965455377803	0.650236359082146	17.238608307503
chr18	75680015	75846485	19	12	82.61	60	22.61	0.172180194443382	3.07965455377803	0.650236359082146	17.238608307503
chr18	75846485	75925837	19	12	82.61	60	22.61	0.172180194443382	3.07965455377803	0.650236359082146	17.238608307503
chr18	75925837	77657062	19	12	82.61	60	22.61	0.172180194443382	3.07965455377803	0.650236359082146	17.238608307503
chr18	77657062	77803784	19	13	82.61	65	17.61	0.294662704191916	2.50104716663809	0.510362709381546	14.1913492009809
chr18	77803784	78077248	19	12	82.61	60	22.61	0.172180194443382	3.07965455377803	0.650236359082146	17.238608307503
chrX	0	2320376	4	4	17.39	20	-2.61	1	0.845492157965303	0.133878396317281	5.33074463285635
chrX	2320376	2641590	4	3	17.39	15	2.39	1	1.18811878164502	0.173009392604565	9.3036182080392
chrX	2641590	2642942	4	3	17.39	15	2.39	1	1.18811878164502	0.173009392604565	9.3036182080392
chrX	2642942	2643932	4	3	17.39	15	2.39	1	1.18811878164502	0.173009392604565	9.3036182080392
chrX	2643932	2665781	4	4	17.39	20	-2.61	1	0.845492157965303	0.133878396317281	5.33074463285635
chrX	2665781	2684878	5	5	21.74	25	-3.26	1	0.836890369403644	0.158379764412864	4.40995357826738
chrX	2684878	2703512	8	6	34.78	30	4.78	1	1.23813581206076	0.28871852384684	5.54861478127389
chrX	2703512	2703788	8	6	34.78	30	4.78	1	1.23813581206076	0.28871852384684	5.54861478127389
chrX	2703788	2707339	9	6	39.13	30	9.13	0.749168647150081	1.48589527839381	0.355807444547259	6.58368086674263
chrX	2707339	2711134	10	9	43.48	45	-1.52	1	0.941533916237539	0.239148756806191	3.70936047376392
chrX	2711134	3117425	11	9	47.83	45	2.83	1	1.11741067073414	0.286966747100501	4.39954017067048
chrX	3117425	3186572	11	9	47.83	45	2.83	1	1.11741067073414	0.286966747100501	4.39954017067048
chrX	3186572	3329970	11	9	47.83	45	2.83	1	1.11741067073414	0.286966747100501	4.39954017067048
chrX	3329970	3445217	11	9	47.83	45	2.83	1	1.11741067073414	0.286966747100501	4.39954017067048
chrX	3445217	4148194	11	9	47.83	45	2.83	1	1.11741067073414	0.286966747100501	4.39954017067048
chrX	4148194	6665667	11	9	47.83	45	2.83	1	1.11741067073414	0.286966747100501	4.39954017067048
chrX	6665667	6743686	12	9	52.17	45	7.17	0.762554397606516	1.32439712028479	0.341935920025835	5.239211374758
chrX	6743686	6755811	11	9	47.83	45	2.83	1	1.11741067073414	0.286966747100501	4.39954017067048
chrX	6755811	6816845	11	9	47.83	45	2.83	1	1.11741067073414	0.286966747100501	4.39954017067048
chrX	6816845	6880109	11	9	47.83	45	2.83	1	1.11741067073414	0.286966747100501	4.39954017067048
chrX	6880109	6994032	11	9	47.83	45	2.83	1	1.11741067073414	0.286966747100501	4.39954017067048
chrX	6994032	7123328	12	9	52.17	45	7.17	0.762554397606516	1.32439712028479	0.341935920025835	5.239211374758
chrX	7123328	7352069	11	9	47.83	45	2.83	1	1.11741067073414	0.286966747100501	4.39954017067048
chrX	7352069	7383978	12	9	52.17	45	7.17	0.762554397606516	1.32439712028479	0.341935920025835	5.239211374758
chrX	7383978	7448491	12	10	52.17	50	2.17	1	1.08870219032816	0.279948021339887	4.2552935653592
chrX	7448491	7457854	12	9	52.17	45	7.17	0.762554397606516	1.32439712028479	0.341935920025835	5.239211374758
chrX	7457854	7480656	12	10	52.17	50	2.17	1	1.08870219032816	0.279948021339887	4.2552935653592
chrX	7480656	7571910	11	10	47.83	50	-2.17	1	0.918524835243122	0.235001412861532	3.57209168764187
chrX	7571910	7971394	11	9	47.83	45	2.83	1	1.11741067073414	0.286966747100501	4.39954017067048
chrX	7971394	8231210	11	9	47.83	45	2.83	1	1.11741067073414	0.286966747100501	4.39954017067048
chrX	8231210	8347160	11	9	47.83	45	2.83	1	1.11741067073414	0.286966747100501	4.39954017067048
chrX	8347160	8640776	11	9	47.83	45	2.83	1	1.11741067073414	0.286966747100501	4.39954017067048
chrX	8640776	8826746	11	9	47.83	45	2.83	1	1.11741067073414	0.286966747100501	4.39954017067048
chrX	8826746	12830267	11	9	47.83	45	2.83	1	1.11741067073414	0.286966747100501	4.39954017067048
chrX	12830267	14675741	11	9	47.83	45	2.83	1	1.11741067073414	0.286966747100501	4.39954017067048
chrX	14675741	14762319	12	9	52.17	45	7.17	0.762554397606516	1.32439712028479	0.341935920025835	5.239211374758
chrX	14762319	16165902	11	9	47.83	45	2.83	1	1.11741067073414	0.286966747100501	4.39954017067048
chrX	16165902	16269473	11	9	47.83	45	2.83	1	1.11741067073414	0.286966747100501	4.39954017067048
chrX	16269473	16884764	11	9	47.83	45	2.83	1	1.11741067073414	0.286966747100501	4.39954017067048
chrX	16884764	19974559	11	9	47.83	45	2.83	1	1.11741067073414	0.286966747100501	4.39954017067048
chrX	19974559	20169413	12	9	52.17	45	7.17	0.762554397606516	1.32439712028479	0.341935920025835	5.239211374758
chrX	20169413	23363890	11	9	47.83	45	2.83	1	1.11741067073414	0.286966747100501	4.39954017067048
chrX	23363890	23497197	11	9	47.83	45	2.83	1	1.11741067073414	0.286966747100501	4.39954017067048
chrX	23497197	24468092	11	9	47.83	45	2.83	1	1.11741067073414	0.286966747100501	4.39954017067048
chrX	24468092	24546206	11	9	47.83	45	2.83	1	1.11741067073414	0.286966747100501	4.39954017067048
chrX	24546206	25043754	11	9	47.83	45	2.83	1	1.11741067073414	0.286966747100501	4.39954017067048
chrX	25043754	25169892	11	9	47.83	45	2.83	1	1.11741067073414	0.286966747100501	4.39954017067048
chrX	25169892	25219934	11	9	47.83	45	2.83	1	1.11741067073414	0.286966747100501	4.39954017067048
chrX	25219934	25463915	11	9	47.83	45	2.83	1	1.11741067073414	0.286966747100501	4.39954017067048
chrX	25463915	27071472	11	9	47.83	45	2.83	1	1.11741067073414	0.286966747100501	4.39954017067048
chrX	27071472	28672374	11	9	47.83	45	2.83	1	1.11741067073414	0.286966747100501	4.39954017067048
chrX	28672374	28808141	11	9	47.83	45	2.83	1	1.11741067073414	0.286966747100501	4.39954017067048
chrX	28808141	29286760	11	9	47.83	45	2.83	1	1.11741067073414	0.286966747100501	4.39954017067048
chrX	29286760	29372239	11	9	47.83	45	2.83	1	1.11741067073414	0.286966747100501	4.39954017067048
chrX	29372239	29388094	11	9	47.83	45	2.83	1	1.11741067073414	0.286966747100501	4.39954017067048
chrX	29388094	30978956	11	9	47.83	45	2.83	1	1.11741067073414	0.286966747100501	4.39954017067048
chrX	30978956	31060661	11	9	47.83	45	2.83	1	1.11741067073414	0.286966747100501	4.39954017067048
chrX	31060661	31227550	11	9	47.83	45	2.83	1	1.11741067073414	0.286966747100501	4.39954017067048
chrX	31227550	36286938	11	9	47.83	45	2.83	1	1.11741067073414	0.286966747100501	4.39954017067048
chrX	36286938	36392275	11	10	47.83	50	-2.17	1	0.918524835243122	0.235001412861532	3.57209168764187
chrX	36392275	37243200	11	9	47.83	45	2.83	1	1.11741067073414	0.286966747100501	4.39954017067048
chrX	37243200	37294988	11	9	47.83	45	2.83	1	1.11741067073414	0.286966747100501	4.39954017067048
chrX	37294988	37525138	11	9	47.83	45	2.83	1	1.11741067073414	0.286966747100501	4.39954017067048
chrX	37525138	38238226	11	9	47.83	45	2.83	1	1.11741067073414	0.286966747100501	4.39954017067048
chrX	38238226	39297556	11	9	47.83	45	2.83	1	1.11741067073414	0.286966747100501	4.39954017067048
chrX	39297556	40964291	11	9	47.83	45	2.83	1	1.11741067073414	0.286966747100501	4.39954017067048
chrX	40964291	40964756	12	9	52.17	45	7.17	0.762554397606516	1.32439712028479	0.341935920025835	5.239211374758
chrX	40964756	42739426	12	8	52.17	40	12.17	0.543531980480326	1.61752822246934	0.415923422605496	6.54005245889702
chrX	42739426	43804912	12	9	52.17	45	7.17	0.762554397606516	1.32439712028479	0.341935920025835	5.239211374758
chrX	43804912	43877221	12	9	52.17	45	7.17	0.762554397606516	1.32439712028479	0.341935920025835	5.239211374758
chrX	43877221	44063426	12	9	52.17	45	7.17	0.762554397606516	1.32439712028479	0.341935920025835	5.239211374758
chrX	44063426	44093406	12	9	52.17	45	7.17	0.762554397606516	1.32439712028479	0.341935920025835	5.239211374758
chrX	44093406	44228439	12	9	52.17	45	7.17	0.762554397606516	1.32439712028479	0.341935920025835	5.239211374758
chrX	44228439	44573310	12	9	52.17	45	7.17	0.762554397606516	1.32439712028479	0.341935920025835	5.239211374758
chrX	44573310	44703951	12	9	52.17	45	7.17	0.762554397606516	1.32439712028479	0.341935920025835	5.239211374758
chrX	44703951	49166558	12	9	52.17	45	7.17	0.762554397606516	1.32439712028479	0.341935920025835	5.239211374758
chrX	49166558	49428137	12	8	52.17	40	12.17	0.543531980480326	1.61752822246934	0.415923422605496	6.54005245889702
chrX	49428137	50109623	12	9	52.17	45	7.17	0.762554397606516	1.32439712028479	0.341935920025835	5.239211374758
chrX	50109623	50236199	12	9	52.17	45	7.17	0.762554397606516	1.32439712028479	0.341935920025835	5.239211374758
chrX	50236199	51016635	12	9	52.17	45	7.17	0.762554397606516	1.32439712028479	0.341935920025835	5.239211374758
chrX	51016635	51064945	12	9	52.17	45	7.17	0.762554397606516	1.32439712028479	0.341935920025835	5.239211374758
chrX	51064945	51153899	12	9	52.17	45	7.17	0.762554397606516	1.32439712028479	0.341935920025835	5.239211374758
chrX	51153899	51188625	12	9	52.17	45	7.17	0.762554397606516	1.32439712028479	0.341935920025835	5.239211374758
chrX	51188625	51348001	12	9	52.17	45	7.17	0.762554397606516	1.32439712028479	0.341935920025835	5.239211374758
chrX	51348001	51487310	13	9	56.52	45	11.52	0.546694759066986	1.57167132739992	0.405792882502466	6.28138886093729
chrX	51487310	51695364	12	9	52.17	45	7.17	0.762554397606516	1.32439712028479	0.341935920025835	5.239211374758
chrX	51695364	51902621	12	9	52.17	45	7.17	0.762554397606516	1.32439712028479	0.341935920025835	5.239211374758
chrX	51902621	53056217	12	9	52.17	45	7.17	0.762554397606516	1.32439712028479	0.341935920025835	5.239211374758
chrX	53056217	53056625	12	8	52.17	40	12.17	0.543531980480326	1.61752822246934	0.415923422605496	6.54005245889702
chrX	53056625	53167975	12	8	52.17	40	12.17	0.543531980480326	1.61752822246934	0.415923422605496	6.54005245889702
chrX	53167975	53923576	12	8	52.17	40	12.17	0.543531980480326	1.61752822246934	0.415923422605496	6.54005245889702
chrX	53923576	54215460	12	8	52.17	40	12.17	0.543531980480326	1.61752822246934	0.415923422605496	6.54005245889702
chrX	54215460	54661110	12	8	52.17	40	12.17	0.543531980480326	1.61752822246934	0.415923422605496	6.54005245889702
chrX	54661110	54780626	12	8	52.17	40	12.17	0.543531980480326	1.61752822246934	0.415923422605496	6.54005245889702
chrX	54780626	55242070	12	8	52.17	40	12.17	0.543531980480326	1.61752822246934	0.415923422605496	6.54005245889702
chrX	55242070	55463636	12	8	52.17	40	12.17	0.543531980480326	1.61752822246934	0.415923422605496	6.54005245889702
chrX	55463636	56106875	12	8	52.17	40	12.17	0.543531980480326	1.61752822246934	0.415923422605496	6.54005245889702
chrX	56106875	56369715	12	9	52.17	45	7.17	0.762554397606516	1.32439712028479	0.341935920025835	5.239211374758
chrX	56369715	56927967	12	8	52.17	40	12.17	0.543531980480326	1.61752822246934	0.415923422605496	6.54005245889702
chrX	56927967	56996499	12	8	52.17	40	12.17	0.543531980480326	1.61752822246934	0.415923422605496	6.54005245889702
chrX	56996499	58081751	12	8	52.17	40	12.17	0.543531980480326	1.61752822246934	0.415923422605496	6.54005245889702
chrX	58081751	58254025	12	8	52.17	40	12.17	0.543531980480326	1.61752822246934	0.415923422605496	6.54005245889702
chrX	58254025	58284398	12	7	52.17	35	17.17	0.358554615711966	1.99245968196092	0.505850381453213	8.33864195787622
chrX	58284398	58460172	12	7	52.17	35	17.17	0.358554615711966	1.99245968196092	0.505850381453213	8.33864195787622
chrX	58460172	58465181	12	7	52.17	35	17.17	0.358554615711966	1.99245968196092	0.505850381453213	8.33864195787622
chrX	58465181	58472057	12	6	52.17	30	22.17	0.216293786095614	2.48931638320477	0.617567017510293	10.9794612436494
chrX	58472057	58473436	11	6	47.83	30	17.83	0.349475300942142	2.10089617964549	0.518169479012859	9.23599710425823
chrX	58473436	58473610	10	6	43.48	30	13.48	0.528198169639438	1.77052085138359	0.431694509717045	7.79504686446568
chrX	58473610	59357188	10	5	43.48	25	18.48	0.33634204558459	2.26282352576462	0.531655821533624	10.8060068231959
chrX	59357188	61728817	0	0	0	0	0	1	0	0	Inf
chrX	61728817	62254340	13	10	56.52	50	6.52	0.763582300647181	1.29204881977522	0.332180516960037	5.10379666239499
chrX	62254340	62255204	12	10	52.17	50	2.17	1	1.08870219032816	0.279948021339887	4.2552935653592
chrX	62255204	63329956	12	10	52.17	50	2.17	1	1.08870219032816	0.279948021339887	4.2552935653592
chrX	63329956	63479171	12	10	52.17	50	2.17	1	1.08870219032816	0.279948021339887	4.2552935653592
chrX	63479171	63574269	12	10	52.17	50	2.17	1	1.08870219032816	0.279948021339887	4.2552935653592
chrX	63574269	65085277	12	9	52.17	45	7.17	0.762554397606516	1.32439712028479	0.341935920025835	5.239211374758
chrX	65085277	66964203	12	10	52.17	50	2.17	1	1.08870219032816	0.279948021339887	4.2552935653592
chrX	66964203	67027967	12	9	52.17	45	7.17	0.762554397606516	1.32439712028479	0.341935920025835	5.239211374758
chrX	67027967	67258614	12	10	52.17	50	2.17	1	1.08870219032816	0.279948021339887	4.2552935653592
chrX	67258614	67426895	12	9	52.17	45	7.17	0.762554397606516	1.32439712028479	0.341935920025835	5.239211374758
chrX	67426895	67628421	12	9	52.17	45	7.17	0.762554397606516	1.32439712028479	0.341935920025835	5.239211374758
chrX	67628421	67820949	12	9	52.17	45	7.17	0.762554397606516	1.32439712028479	0.341935920025835	5.239211374758
chrX	67820949	67968321	12	9	52.17	45	7.17	0.762554397606516	1.32439712028479	0.341935920025835	5.239211374758
chrX	67968321	69410930	12	9	52.17	45	7.17	0.762554397606516	1.32439712028479	0.341935920025835	5.239211374758
chrX	69410930	71424180	12	9	52.17	45	7.17	0.762554397606516	1.32439712028479	0.341935920025835	5.239211374758
chrX	71424180	71551672	12	9	52.17	45	7.17	0.762554397606516	1.32439712028479	0.341935920025835	5.239211374758
chrX	71551672	72907964	12	9	52.17	45	7.17	0.762554397606516	1.32439712028479	0.341935920025835	5.239211374758
chrX	72907964	73806665	12	9	52.17	45	7.17	0.762554397606516	1.32439712028479	0.341935920025835	5.239211374758
chrX	73806665	73895960	12	9	52.17	45	7.17	0.762554397606516	1.32439712028479	0.341935920025835	5.239211374758
chrX	73895960	74138910	13	9	56.52	45	11.52	0.546694759066986	1.57167132739992	0.405792882502466	6.28138886093729
chrX	74138910	74802627	12	9	52.17	45	7.17	0.762554397606516	1.32439712028479	0.341935920025835	5.239211374758
chrX	74802627	74892403	12	9	52.17	45	7.17	0.762554397606516	1.32439712028479	0.341935920025835	5.239211374758
chrX	74892403	75237216	12	9	52.17	45	7.17	0.762554397606516	1.32439712028479	0.341935920025835	5.239211374758
chrX	75237216	75385502	12	10	52.17	50	2.17	1	1.08870219032816	0.279948021339887	4.2552935653592
chrX	75385502	76289236	12	9	52.17	45	7.17	0.762554397606516	1.32439712028479	0.341935920025835	5.239211374758
chrX	76289236	76290536	13	9	56.52	45	11.52	0.546694759066986	1.57167132739992	0.405792882502466	6.28138886093729
chrX	76290536	76827661	13	9	56.52	45	11.52	0.546694759066986	1.57167132739992	0.405792882502466	6.28138886093729
chrX	76827661	77274454	13	9	56.52	45	11.52	0.546694759066986	1.57167132739992	0.405792882502466	6.28138886093729
chrX	77274454	77690392	13	9	56.52	45	11.52	0.546694759066986	1.57167132739992	0.405792882502466	6.28138886093729
chrX	77690392	77991313	13	10	56.52	50	6.52	0.763582300647181	1.29204881977522	0.332180516960037	5.10379666239499
chrX	77991313	78591377	13	9	56.52	45	11.52	0.546694759066986	1.57167132739992	0.405792882502466	6.28138886093729
chrX	78591377	79123820	13	9	56.52	45	11.52	0.546694759066986	1.57167132739992	0.405792882502466	6.28138886093729
chrX	79123820	79164475	13	9	56.52	45	11.52	0.546694759066986	1.57167132739992	0.405792882502466	6.28138886093729
chrX	79164475	79280453	13	9	56.52	45	11.52	0.546694759066986	1.57167132739992	0.405792882502466	6.28138886093729
chrX	79280453	79484282	13	10	56.52	50	6.52	0.763582300647181	1.29204881977522	0.332180516960037	5.10379666239499
chrX	79484282	80179948	13	10	56.52	50	6.52	0.763582300647181	1.29204881977522	0.332180516960037	5.10379666239499
chrX	80179948	80184380	12	10	52.17	50	2.17	1	1.08870219032816	0.279948021339887	4.2552935653592
chrX	80184380	80345649	12	9	52.17	45	7.17	0.762554397606516	1.32439712028479	0.341935920025835	5.239211374758
chrX	80345649	80609893	12	10	52.17	50	2.17	1	1.08870219032816	0.279948021339887	4.2552935653592
chrX	80609893	80679090	12	10	52.17	50	2.17	1	1.08870219032816	0.279948021339887	4.2552935653592
chrX	80679090	80688036	12	10	52.17	50	2.17	1	1.08870219032816	0.279948021339887	4.2552935653592
chrX	80688036	80843157	12	10	52.17	50	2.17	1	1.08870219032816	0.279948021339887	4.2552935653592
chrX	80843157	81050351	12	10	52.17	50	2.17	1	1.08870219032816	0.279948021339887	4.2552935653592
chrX	81050351	81128614	13	10	56.52	50	6.52	0.763582300647181	1.29204881977522	0.332180516960037	5.10379666239499
chrX	81128614	81156448	13	10	56.52	50	6.52	0.763582300647181	1.29204881977522	0.332180516960037	5.10379666239499
chrX	81156448	81684362	12	10	52.17	50	2.17	1	1.08870219032816	0.279948021339887	4.2552935653592
chrX	81684362	81707697	12	10	52.17	50	2.17	1	1.08870219032816	0.279948021339887	4.2552935653592
chrX	81707697	81759876	12	10	52.17	50	2.17	1	1.08870219032816	0.279948021339887	4.2552935653592
chrX	81759876	81772599	13	10	56.52	50	6.52	0.763582300647181	1.29204881977522	0.332180516960037	5.10379666239499
chrX	81772599	81879597	13	9	56.52	45	11.52	0.546694759066986	1.57167132739992	0.405792882502466	6.28138886093729
chrX	81879597	81933095	13	10	56.52	50	6.52	0.763582300647181	1.29204881977522	0.332180516960037	5.10379666239499
chrX	81933095	81995641	13	11	56.52	55	1.52	1	1.06209663056653	0.269588250339361	4.18149779808562
chrX	81995641	82140587	13	10	56.52	50	6.52	0.763582300647181	1.29204881977522	0.332180516960037	5.10379666239499
chrX	82140587	82149015	13	10	56.52	50	6.52	0.763582300647181	1.29204881977522	0.332180516960037	5.10379666239499
chrX	82149015	82257800	12	10	52.17	50	2.17	1	1.08870219032816	0.279948021339887	4.2552935653592
chrX	82257800	82535763	12	10	52.17	50	2.17	1	1.08870219032816	0.279948021339887	4.2552935653592
chrX	82535763	82591321	12	11	52.17	55	-2.83	1	0.894926123573707	0.227296481270133	3.48472431075709
chrX	82591321	82594836	13	11	56.52	55	1.52	1	1.06209663056653	0.269588250339361	4.18149779808562
chrX	82594836	82778074	13	11	56.52	55	1.52	1	1.06209663056653	0.269588250339361	4.18149779808562
chrX	82778074	82845329	13	10	56.52	50	6.52	0.763582300647181	1.29204881977522	0.332180516960037	5.10379666239499
chrX	82845329	84104411	12	10	52.17	50	2.17	1	1.08870219032816	0.279948021339887	4.2552935653592
chrX	84104411	84154057	12	10	52.17	50	2.17	1	1.08870219032816	0.279948021339887	4.2552935653592
chrX	84154057	85295248	12	9	52.17	45	7.17	0.762554397606516	1.32439712028479	0.341935920025835	5.239211374758
chrX	85295248	86102148	13	9	56.52	45	11.52	0.546694759066986	1.57167132739992	0.405792882502466	6.28138886093729
chrX	86102148	86964308	13	9	56.52	45	11.52	0.546694759066986	1.57167132739992	0.405792882502466	6.28138886093729
chrX	86964308	88434235	12	9	52.17	45	7.17	0.762554397606516	1.32439712028479	0.341935920025835	5.239211374758
chrX	88434235	88440126	12	9	52.17	45	7.17	0.762554397606516	1.32439712028479	0.341935920025835	5.239211374758
chrX	88440126	88450495	12	9	52.17	45	7.17	0.762554397606516	1.32439712028479	0.341935920025835	5.239211374758
chrX	88450495	88467154	12	9	52.17	45	7.17	0.762554397606516	1.32439712028479	0.341935920025835	5.239211374758
chrX	88467154	88583243	12	9	52.17	45	7.17	0.762554397606516	1.32439712028479	0.341935920025835	5.239211374758
chrX	88583243	89366013	11	9	47.83	45	2.83	1	1.11741067073414	0.286966747100501	4.39954017067048
chrX	89366013	89372903	11	9	47.83	45	2.83	1	1.11741067073414	0.286966747100501	4.39954017067048
chrX	89372903	89526585	11	8	47.83	40	7.83	0.759945105272522	1.36480846485446	0.349036665141904	5.49488156222829
chrX	89526585	89528851	11	9	47.83	45	2.83	1	1.11741067073414	0.286966747100501	4.39954017067048
chrX	89528851	89627952	11	9	47.83	45	2.83	1	1.11741067073414	0.286966747100501	4.39954017067048
chrX	89627952	89628374	11	7	47.83	35	12.83	0.537488219744991	1.68125222569351	0.424420309594086	7.01028170470143
chrX	89628374	89818335	11	7	47.83	35	12.83	0.537488219744991	1.68125222569351	0.424420309594086	7.01028170470143
chrX	89818335	89827382	12	7	52.17	35	17.17	0.358554615711966	1.99245968196092	0.505850381453213	8.33864195787622
chrX	89827382	89857702	12	7	52.17	35	17.17	0.358554615711966	1.99245968196092	0.505850381453213	8.33864195787622
chrX	89857702	89879380	12	8	52.17	40	12.17	0.543531980480326	1.61752822246934	0.415923422605496	6.54005245889702
chrX	89879380	90340090	12	8	52.17	40	12.17	0.543531980480326	1.61752822246934	0.415923422605496	6.54005245889702
chrX	90340090	90395771	13	8	56.52	40	16.52	0.364044295687383	1.91943766292339	0.49368259012428	7.83574844155327
chrX	90395771	90599071	12	8	52.17	40	12.17	0.543531980480326	1.61752822246934	0.415923422605496	6.54005245889702
chrX	90599071	90693694	12	9	52.17	45	7.17	0.762554397606516	1.32439712028479	0.341935920025835	5.239211374758
chrX	90693694	90752586	12	8	52.17	40	12.17	0.543531980480326	1.61752822246934	0.415923422605496	6.54005245889702
chrX	90752586	90971762	11	8	47.83	40	7.83	0.759945105272522	1.36480846485446	0.349036665141904	5.49488156222829
chrX	90971762	91685135	12	8	52.17	40	12.17	0.543531980480326	1.61752822246934	0.415923422605496	6.54005245889702
chrX	91685135	91814351	11	7	47.83	35	12.83	0.537488219744991	1.68125222569351	0.424420309594086	7.01028170470143
chrX	91814351	91818068	12	7	52.17	35	17.17	0.358554615711966	1.99245968196092	0.505850381453213	8.33864195787622
chrX	91818068	91915390	12	8	52.17	40	12.17	0.543531980480326	1.61752822246934	0.415923422605496	6.54005245889702
chrX	91915390	92275281	12	8	52.17	40	12.17	0.543531980480326	1.61752822246934	0.415923422605496	6.54005245889702
chrX	92275281	92317080	12	7	52.17	35	17.17	0.358554615711966	1.99245968196092	0.505850381453213	8.33864195787622
chrX	92317080	92351142	11	6	47.83	30	17.83	0.349475300942142	2.10089617964549	0.518169479012859	9.23599710425823
chrX	92351142	92358607	11	7	47.83	35	12.83	0.537488219744991	1.68125222569351	0.424420309594086	7.01028170470143
chrX	92358607	92358914	12	8	52.17	40	12.17	0.543531980480326	1.61752822246934	0.415923422605496	6.54005245889702
chrX	92358914	92361570	12	8	52.17	40	12.17	0.543531980480326	1.61752822246934	0.415923422605496	6.54005245889702
chrX	92361570	92923767	12	8	52.17	40	12.17	0.543531980480326	1.61752822246934	0.415923422605496	6.54005245889702
chrX	92923767	93822892	12	8	52.17	40	12.17	0.543531980480326	1.61752822246934	0.415923422605496	6.54005245889702
chrX	93822892	94016616	12	8	52.17	40	12.17	0.543531980480326	1.61752822246934	0.415923422605496	6.54005245889702
chrX	94016616	94940746	12	8	52.17	40	12.17	0.543531980480326	1.61752822246934	0.415923422605496	6.54005245889702
chrX	94940746	94942745	12	9	52.17	45	7.17	0.762554397606516	1.32439712028479	0.341935920025835	5.239211374758
chrX	94942745	95049718	12	9	52.17	45	7.17	0.762554397606516	1.32439712028479	0.341935920025835	5.239211374758
chrX	95049718	95617676	12	9	52.17	45	7.17	0.762554397606516	1.32439712028479	0.341935920025835	5.239211374758
chrX	95617676	95815543	12	9	52.17	45	7.17	0.762554397606516	1.32439712028479	0.341935920025835	5.239211374758
chrX	95815543	96443416	12	8	52.17	40	12.17	0.543531980480326	1.61752822246934	0.415923422605496	6.54005245889702
chrX	96443416	96580743	12	9	52.17	45	7.17	0.762554397606516	1.32439712028479	0.341935920025835	5.239211374758
chrX	96580743	96804002	12	9	52.17	45	7.17	0.762554397606516	1.32439712028479	0.341935920025835	5.239211374758
chrX	96804002	97419640	12	8	52.17	40	12.17	0.543531980480326	1.61752822246934	0.415923422605496	6.54005245889702
chrX	97419640	97582548	12	8	52.17	40	12.17	0.543531980480326	1.61752822246934	0.415923422605496	6.54005245889702
chrX	97582548	103589920	12	8	52.17	40	12.17	0.543531980480326	1.61752822246934	0.415923422605496	6.54005245889702
chrX	103589920	103666183	12	8	52.17	40	12.17	0.543531980480326	1.61752822246934	0.415923422605496	6.54005245889702
chrX	103666183	103752323	12	9	52.17	45	7.17	0.762554397606516	1.32439712028479	0.341935920025835	5.239211374758
chrX	103752323	103797350	12	8	52.17	40	12.17	0.543531980480326	1.61752822246934	0.415923422605496	6.54005245889702
chrX	103797350	104277686	12	8	52.17	40	12.17	0.543531980480326	1.61752822246934	0.415923422605496	6.54005245889702
chrX	104277686	104371963	12	8	52.17	40	12.17	0.543531980480326	1.61752822246934	0.415923422605496	6.54005245889702
chrX	104371963	104436018	12	8	52.17	40	12.17	0.543531980480326	1.61752822246934	0.415923422605496	6.54005245889702
chrX	104436018	104454704	12	8	52.17	40	12.17	0.543531980480326	1.61752822246934	0.415923422605496	6.54005245889702
chrX	104454704	106282691	12	8	52.17	40	12.17	0.543531980480326	1.61752822246934	0.415923422605496	6.54005245889702
chrX	106282691	106396386	13	8	56.52	40	16.52	0.364044295687383	1.91943766292339	0.49368259012428	7.83574844155327
chrX	106396386	106466019	13	8	56.52	40	16.52	0.364044295687383	1.91943766292339	0.49368259012428	7.83574844155327
chrX	106466019	106581580	12	8	52.17	40	12.17	0.543531980480326	1.61752822246934	0.415923422605496	6.54005245889702
chrX	106581580	107226651	12	8	52.17	40	12.17	0.543531980480326	1.61752822246934	0.415923422605496	6.54005245889702
chrX	107226651	107360740	12	8	52.17	40	12.17	0.543531980480326	1.61752822246934	0.415923422605496	6.54005245889702
chrX	107360740	108201101	12	8	52.17	40	12.17	0.543531980480326	1.61752822246934	0.415923422605496	6.54005245889702
chrX	108201101	108286492	12	8	52.17	40	12.17	0.543531980480326	1.61752822246934	0.415923422605496	6.54005245889702
chrX	108286492	108503236	12	8	52.17	40	12.17	0.543531980480326	1.61752822246934	0.415923422605496	6.54005245889702
chrX	108503236	108597243	12	9	52.17	45	7.17	0.762554397606516	1.32439712028479	0.341935920025835	5.239211374758
chrX	108597243	108904765	12	8	52.17	40	12.17	0.543531980480326	1.61752822246934	0.415923422605496	6.54005245889702
chrX	108904765	109028401	12	8	52.17	40	12.17	0.543531980480326	1.61752822246934	0.415923422605496	6.54005245889702
chrX	109028401	109666140	12	8	52.17	40	12.17	0.543531980480326	1.61752822246934	0.415923422605496	6.54005245889702
chrX	109666140	109775611	12	8	52.17	40	12.17	0.543531980480326	1.61752822246934	0.415923422605496	6.54005245889702
chrX	109775611	109938437	12	8	52.17	40	12.17	0.543531980480326	1.61752822246934	0.415923422605496	6.54005245889702
chrX	109938437	110645942	12	8	52.17	40	12.17	0.543531980480326	1.61752822246934	0.415923422605496	6.54005245889702
chrX	110645942	110739433	13	8	56.52	40	16.52	0.364044295687383	1.91943766292339	0.49368259012428	7.83574844155327
chrX	110739433	111402985	12	8	52.17	40	12.17	0.543531980480326	1.61752822246934	0.415923422605496	6.54005245889702
chrX	111402985	111518978	12	9	52.17	45	7.17	0.762554397606516	1.32439712028479	0.341935920025835	5.239211374758
chrX	111518978	111708914	12	8	52.17	40	12.17	0.543531980480326	1.61752822246934	0.415923422605496	6.54005245889702
chrX	111708914	111785812	12	8	52.17	40	12.17	0.543531980480326	1.61752822246934	0.415923422605496	6.54005245889702
chrX	111785812	111796644	12	8	52.17	40	12.17	0.543531980480326	1.61752822246934	0.415923422605496	6.54005245889702
chrX	111796644	111976318	12	8	52.17	40	12.17	0.543531980480326	1.61752822246934	0.415923422605496	6.54005245889702
chrX	111976318	112118444	13	8	56.52	40	16.52	0.364044295687383	1.91943766292339	0.49368259012428	7.83574844155327
chrX	112118444	112786134	12	8	52.17	40	12.17	0.543531980480326	1.61752822246934	0.415923422605496	6.54005245889702
chrX	112786134	112929016	12	8	52.17	40	12.17	0.543531980480326	1.61752822246934	0.415923422605496	6.54005245889702
chrX	112929016	113225235	12	8	52.17	40	12.17	0.543531980480326	1.61752822246934	0.415923422605496	6.54005245889702
chrX	113225235	113348691	12	9	52.17	45	7.17	0.762554397606516	1.32439712028479	0.341935920025835	5.239211374758
chrX	113348691	113599426	12	8	52.17	40	12.17	0.543531980480326	1.61752822246934	0.415923422605496	6.54005245889702
chrX	113599426	113634742	12	8	52.17	40	12.17	0.543531980480326	1.61752822246934	0.415923422605496	6.54005245889702
chrX	113634742	113723939	12	9	52.17	45	7.17	0.762554397606516	1.32439712028479	0.341935920025835	5.239211374758
chrX	113723939	113746972	12	8	52.17	40	12.17	0.543531980480326	1.61752822246934	0.415923422605496	6.54005245889702
chrX	113746972	114644104	12	8	52.17	40	12.17	0.543531980480326	1.61752822246934	0.415923422605496	6.54005245889702
chrX	114644104	115639292	13	8	56.52	40	16.52	0.364044295687383	1.91943766292339	0.49368259012428	7.83574844155327
chrX	115639292	115767752	14	8	60.87	40	20.87	0.227056448152681	2.28643426355625	0.585088237808337	9.48541179783803
chrX	115767752	116317095	13	8	56.52	40	16.52	0.364044295687383	1.91943766292339	0.49368259012428	7.83574844155327
chrX	116317095	116415839	13	8	56.52	40	16.52	0.364044295687383	1.91943766292339	0.49368259012428	7.83574844155327
chrX	116415839	116518146	13	8	56.52	40	16.52	0.364044295687383	1.91943766292339	0.49368259012428	7.83574844155327
chrX	116518146	116575946	13	8	56.52	40	16.52	0.364044295687383	1.91943766292339	0.49368259012428	7.83574844155327
chrX	116575946	116778230	13	8	56.52	40	16.52	0.364044295687383	1.91943766292339	0.49368259012428	7.83574844155327
chrX	116778230	116851008	13	8	56.52	40	16.52	0.364044295687383	1.91943766292339	0.49368259012428	7.83574844155327
chrX	116851008	117377812	13	8	56.52	40	16.52	0.364044295687383	1.91943766292339	0.49368259012428	7.83574844155327
chrX	117377812	117980693	13	8	56.52	40	16.52	0.364044295687383	1.91943766292339	0.49368259012428	7.83574844155327
chrX	117980693	118113409	13	8	56.52	40	16.52	0.364044295687383	1.91943766292339	0.49368259012428	7.83574844155327
chrX	118113409	118926233	13	8	56.52	40	16.52	0.364044295687383	1.91943766292339	0.49368259012428	7.83574844155327
chrX	118926233	119064082	13	9	56.52	45	11.52	0.546694759066986	1.57167132739992	0.405792882502466	6.28138886093729
chrX	119064082	119276865	13	9	56.52	45	11.52	0.546694759066986	1.57167132739992	0.405792882502466	6.28138886093729
chrX	119276865	119867415	13	8	56.52	40	16.52	0.364044295687383	1.91943766292339	0.49368259012428	7.83574844155327
chrX	119867415	119921831	13	8	56.52	40	16.52	0.364044295687383	1.91943766292339	0.49368259012428	7.83574844155327
chrX	119921831	120278230	13	8	56.52	40	16.52	0.364044295687383	1.91943766292339	0.49368259012428	7.83574844155327
chrX	120278230	120391745	13	8	56.52	40	16.52	0.364044295687383	1.91943766292339	0.49368259012428	7.83574844155327
chrX	120391745	120394938	13	9	56.52	45	11.52	0.546694759066986	1.57167132739992	0.405792882502466	6.28138886093729
chrX	120394938	120524409	13	9	56.52	45	11.52	0.546694759066986	1.57167132739992	0.405792882502466	6.28138886093729
chrX	120524409	120526967	13	8	56.52	40	16.52	0.364044295687383	1.91943766292339	0.49368259012428	7.83574844155327
chrX	120526967	123687447	13	8	56.52	40	16.52	0.364044295687383	1.91943766292339	0.49368259012428	7.83574844155327
chrX	123687447	123735328	13	8	56.52	40	16.52	0.364044295687383	1.91943766292339	0.49368259012428	7.83574844155327
chrX	123735328	124660006	13	8	56.52	40	16.52	0.364044295687383	1.91943766292339	0.49368259012428	7.83574844155327
chrX	124660006	124883170	13	8	56.52	40	16.52	0.364044295687383	1.91943766292339	0.49368259012428	7.83574844155327
chrX	124883170	125432707	13	8	56.52	40	16.52	0.364044295687383	1.91943766292339	0.49368259012428	7.83574844155327
chrX	125432707	125467616	13	8	56.52	40	16.52	0.364044295687383	1.91943766292339	0.49368259012428	7.83574844155327
chrX	125467616	125627101	13	9	56.52	45	11.52	0.546694759066986	1.57167132739992	0.405792882502466	6.28138886093729
chrX	125627101	125836449	13	8	56.52	40	16.52	0.364044295687383	1.91943766292339	0.49368259012428	7.83574844155327
chrX	125836449	125950056	13	9	56.52	45	11.52	0.546694759066986	1.57167132739992	0.405792882502466	6.28138886093729
chrX	125950056	125988115	13	9	56.52	45	11.52	0.546694759066986	1.57167132739992	0.405792882502466	6.28138886093729
chrX	125988115	126053406	13	8	56.52	40	16.52	0.364044295687383	1.91943766292339	0.49368259012428	7.83574844155327
chrX	126053406	126638518	13	8	56.52	40	16.52	0.364044295687383	1.91943766292339	0.49368259012428	7.83574844155327
chrX	126638518	126782855	13	8	56.52	40	16.52	0.364044295687383	1.91943766292339	0.49368259012428	7.83574844155327
chrX	126782855	127146777	13	8	56.52	40	16.52	0.364044295687383	1.91943766292339	0.49368259012428	7.83574844155327
chrX	127146777	127390630	13	8	56.52	40	16.52	0.364044295687383	1.91943766292339	0.49368259012428	7.83574844155327
chrX	127390630	127557530	13	8	56.52	40	16.52	0.364044295687383	1.91943766292339	0.49368259012428	7.83574844155327
chrX	127557530	129201207	13	8	56.52	40	16.52	0.364044295687383	1.91943766292339	0.49368259012428	7.83574844155327
chrX	129201207	129375283	13	8	56.52	40	16.52	0.364044295687383	1.91943766292339	0.49368259012428	7.83574844155327
chrX	129375283	130748761	13	8	56.52	40	16.52	0.364044295687383	1.91943766292339	0.49368259012428	7.83574844155327
chrX	130748761	130833119	13	8	56.52	40	16.52	0.364044295687383	1.91943766292339	0.49368259012428	7.83574844155327
chrX	130833119	130906863	13	8	56.52	40	16.52	0.364044295687383	1.91943766292339	0.49368259012428	7.83574844155327
chrX	130906863	130962922	12	8	52.17	40	12.17	0.543531980480326	1.61752822246934	0.415923422605496	6.54005245889702
chrX	130962922	131111880	13	8	56.52	40	16.52	0.364044295687383	1.91943766292339	0.49368259012428	7.83574844155327
chrX	131111880	131254644	12	8	52.17	40	12.17	0.543531980480326	1.61752822246934	0.415923422605496	6.54005245889702
chrX	131254644	131362648	12	8	52.17	40	12.17	0.543531980480326	1.61752822246934	0.415923422605496	6.54005245889702
chrX	131362648	131834148	12	8	52.17	40	12.17	0.543531980480326	1.61752822246934	0.415923422605496	6.54005245889702
chrX	131834148	132024731	12	8	52.17	40	12.17	0.543531980480326	1.61752822246934	0.415923422605496	6.54005245889702
chrX	132024731	132047317	12	8	52.17	40	12.17	0.543531980480326	1.61752822246934	0.415923422605496	6.54005245889702
chrX	132047317	132121690	12	8	52.17	40	12.17	0.543531980480326	1.61752822246934	0.415923422605496	6.54005245889702
chrX	132121690	132130281	12	8	52.17	40	12.17	0.543531980480326	1.61752822246934	0.415923422605496	6.54005245889702
chrX	132130281	133271204	12	8	52.17	40	12.17	0.543531980480326	1.61752822246934	0.415923422605496	6.54005245889702
chrX	133271204	133484591	12	8	52.17	40	12.17	0.543531980480326	1.61752822246934	0.415923422605496	6.54005245889702
chrX	133484591	134238488	12	8	52.17	40	12.17	0.543531980480326	1.61752822246934	0.415923422605496	6.54005245889702
chrX	134238488	134825829	13	8	56.52	40	16.52	0.364044295687383	1.91943766292339	0.49368259012428	7.83574844155327
chrX	134825829	134993057	13	8	56.52	40	16.52	0.364044295687383	1.91943766292339	0.49368259012428	7.83574844155327
chrX	134993057	135202440	13	8	56.52	40	16.52	0.364044295687383	1.91943766292339	0.49368259012428	7.83574844155327
chrX	135202440	135364781	13	9	56.52	45	11.52	0.546694759066986	1.57167132739992	0.405792882502466	6.28138886093729
chrX	135364781	135596909	13	8	56.52	40	16.52	0.364044295687383	1.91943766292339	0.49368259012428	7.83574844155327
chrX	135596909	136154386	12	8	52.17	40	12.17	0.543531980480326	1.61752822246934	0.415923422605496	6.54005245889702
[truncated: 1,185 more rows]
