# Supplementary material for: 1p36 deletion is a marker for tumour dissemination in microsatellite stable stage II-III colon cancer
Source: BMC Cancer. 2014 Nov 24;14:872. doi: 10.1186/1471-2407-14-872 (PMC4251789; doi:10.1186/1471-2407-14-872)
Supplement: Supplementary file 1 — Additional file 1: This file includes supplementary figures, genome-wide copy number estimates and statistics. (ZIP 5 MB) [file 12885_2014_5046_MOESM1_ESM.zip › Supplementary Data/MSS statistics Stage II-IV/Absolute Gain.Recurrence (excl MSI-H).No recurrence (excl MSI-H).txt]

Chromosome	Start (hg19)	End (hg19)	Observations in G1	Observations in G2	Frequency G1 (%)	Frequency G2 (%)	Frequency difference	Fisher's Exact test p-value	Odds Ratio	Lower 95% CI	Upper 95% CI
chr1	0	767025	24	14	42.11	40	2.11	1	1.08987510286447	0.427086503575966	2.8229099156438
chr1	767025	1045978	24	14	42.11	40	2.11	1	1.08987510286447	0.427086503575966	2.8229099156438
chr1	1045978	1282669	24	14	42.11	40	2.11	1	1.08987510286447	0.427086503575966	2.8229099156438
chr1	1282669	1296586	24	13	42.11	37.14	4.97	0.667708869431211	1.22800042822025	0.478453731580283	3.22184786311846
chr1	1296586	2366412	24	12	42.11	34.29	7.82	0.513908181210672	1.38893243809817	0.536744331999569	3.70365422515937
chr1	2366412	2502180	24	12	42.11	34.29	7.82	0.513908181210672	1.38893243809817	0.536744331999569	3.70365422515937
chr1	2502180	3285435	23	12	40.35	34.29	6.06	0.660008755512478	1.2929277758017	0.498058071206201	3.45384563080657
chr1	3285435	4063538	23	12	40.35	34.29	6.06	0.660008755512478	1.2929277758017	0.498058071206201	3.45384563080657
chr1	4063538	4087583	23	12	40.35	34.29	6.06	0.660008755512478	1.2929277758017	0.498058071206201	3.45384563080657
chr1	4087583	4509384	23	12	40.35	34.29	6.06	0.660008755512478	1.2929277758017	0.498058071206201	3.45384563080657
chr1	4509384	5302242	22	12	38.6	34.29	4.31	0.8243607983943	1.20233441802952	0.461350850321187	3.21908794807156
chr1	5302242	5303408	22	13	38.6	37.14	1.46	1	1.06305437520626	0.411254013107888	2.80047821316538
chr1	5303408	5390197	22	14	38.6	40	-1.4	1	0.943466371172091	0.367114418297891	2.45374355878054
chr1	5390197	5686610	22	12	38.6	34.29	4.31	0.8243607983943	1.20233441802952	0.461350850321187	3.21908794807156
chr1	5686610	6343989	22	12	38.6	34.29	4.31	0.8243607983943	1.20233441802952	0.461350850321187	3.21908794807156
chr1	6343989	6585804	22	12	38.6	34.29	4.31	0.8243607983943	1.20233441802952	0.461350850321187	3.21908794807156
chr1	6585804	7844010	22	12	38.6	34.29	4.31	0.8243607983943	1.20233441802952	0.461350850321187	3.21908794807156
chr1	7844010	7961250	22	12	38.6	34.29	4.31	0.8243607983943	1.20233441802952	0.461350850321187	3.21908794807156
chr1	7961250	8060881	22	12	38.6	34.29	4.31	0.8243607983943	1.20233441802952	0.461350850321187	3.21908794807156
chr1	8060881	9355434	22	12	38.6	34.29	4.31	0.8243607983943	1.20233441802952	0.461350850321187	3.21908794807156
chr1	9355434	10261223	22	13	38.6	37.14	1.46	1	1.06305437520626	0.411254013107888	2.80047821316538
chr1	10261223	10841214	22	13	38.6	37.14	1.46	1	1.06305437520626	0.411254013107888	2.80047821316538
chr1	10841214	10889248	22	13	38.6	37.14	1.46	1	1.06305437520626	0.411254013107888	2.80047821316538
chr1	10889248	11069331	22	13	38.6	37.14	1.46	1	1.06305437520626	0.411254013107888	2.80047821316538
chr1	11069331	11133117	22	13	38.6	37.14	1.46	1	1.06305437520626	0.411254013107888	2.80047821316538
chr1	11133117	11392161	22	14	38.6	40	-1.4	1	0.943466371172091	0.367114418297891	2.45374355878054
chr1	11392161	11431449	22	14	38.6	40	-1.4	1	0.943466371172091	0.367114418297891	2.45374355878054
chr1	11431449	11495861	21	14	36.84	40	-3.16	0.826563170828228	0.87627966764948	0.339386965709444	2.28546916427256
chr1	11495861	12738081	21	14	36.84	40	-3.16	0.826563170828228	0.87627966764948	0.339386965709444	2.28546916427256
chr1	12738081	12840752	22	14	38.6	40	-1.4	1	0.943466371172091	0.367114418297891	2.45374355878054
chr1	12840752	12867883	22	15	38.6	42.86	-4.26	0.826931702828756	0.839719610749149	0.327877486619497	2.16251735886094
chr1	12867883	13489404	21	15	36.84	42.86	-6.02	0.66117734843723	0.77993548439878	0.303158231055892	2.01413782387277
chr1	13489404	14397977	21	14	36.84	40	-3.16	0.826563170828228	0.87627966764948	0.339386965709444	2.28546916427256
chr1	14397977	14507535	21	14	36.84	40	-3.16	0.826563170828228	0.87627966764948	0.339386965709444	2.28546916427256
chr1	14507535	14726333	21	14	36.84	40	-3.16	0.826563170828228	0.87627966764948	0.339386965709444	2.28546916427256
chr1	14726333	15297218	21	14	36.84	40	-3.16	0.826563170828228	0.87627966764948	0.339386965709444	2.28546916427256
chr1	15297218	15489831	20	14	35.09	40	-4.91	0.66191189256136	0.812684732480908	0.313115816865145	2.12688284390711
chr1	15489831	15579805	20	14	35.09	40	-4.91	0.66191189256136	0.812684732480908	0.313115816865145	2.12688284390711
chr1	15579805	16535274	20	14	35.09	40	-4.91	0.66191189256136	0.812684732480908	0.313115816865145	2.12688284390711
chr1	16535274	16758729	20	14	35.09	40	-4.91	0.66191189256136	0.812684732480908	0.313115816865145	2.12688284390711
chr1	16758729	16829505	20	14	35.09	40	-4.91	0.66191189256136	0.812684732480908	0.313115816865145	2.12688284390711
chr1	16829505	16895445	20	14	35.09	40	-4.91	0.66191189256136	0.812684732480908	0.313115816865145	2.12688284390711
chr1	16895445	16969763	20	15	35.09	42.86	-7.77	0.510833410950745	0.723342574765499	0.279671138630359	1.87454813774641
chr1	16969763	17082502	20	15	35.09	42.86	-7.77	0.510833410950745	0.723342574765499	0.279671138630359	1.87454813774641
chr1	17082502	17303207	20	14	35.09	40	-4.91	0.66191189256136	0.812684732480908	0.313115816865145	2.12688284390711
chr1	17303207	17472295	20	14	35.09	40	-4.91	0.66191189256136	0.812684732480908	0.313115816865145	2.12688284390711
chr1	17472295	18220650	20	14	35.09	40	-4.91	0.66191189256136	0.812684732480908	0.313115816865145	2.12688284390711
chr1	18220650	18237523	20	13	35.09	37.14	-2.05	1	0.915651233174414	0.350785335623766	2.42699343776185
chr1	18237523	18811922	20	13	35.09	37.14	-2.05	1	0.915651233174414	0.350785335623766	2.42699343776185
chr1	18811922	19236929	19	13	33.33	37.14	-3.81	0.822227350002639	0.847707817388011	0.322725001843121	2.25595710267312
chr1	19236929	19960979	19	13	33.33	37.14	-3.81	0.822227350002639	0.847707817388011	0.322725001843121	2.25595710267312
chr1	19960979	20052433	19	13	33.33	37.14	-3.81	0.822227350002639	0.847707817388011	0.322725001843121	2.25595710267312
chr1	20052433	20091910	19	12	33.33	34.29	-0.960000000000001	1	0.958805947037857	0.362077880809351	2.59318299024147
chr1	20091910	20503446	19	12	33.33	34.29	-0.960000000000001	1	0.958805947037857	0.362077880809351	2.59318299024147
chr1	20503446	20894207	19	12	33.33	34.29	-0.960000000000001	1	0.958805947037857	0.362077880809351	2.59318299024147
chr1	20894207	20969596	19	12	33.33	34.29	-0.960000000000001	1	0.958805947037857	0.362077880809351	2.59318299024147
chr1	20969596	21284649	19	11	33.33	31.43	1.9	1	1.08985786187432	0.407072248026601	3.00839664187276
chr1	21284649	21594335	18	11	31.58	31.43	0.149999999999999	1	1.00691708024639	0.373405030728613	2.7920520309309
chr1	21594335	21598038	18	11	31.58	31.43	0.149999999999999	1	1.00691708024639	0.373405030728613	2.7920520309309
chr1	21598038	21843028	18	11	31.58	31.43	0.149999999999999	1	1.00691708024639	0.373405030728613	2.7920520309309
chr1	21843028	21986924	18	11	31.58	31.43	0.149999999999999	1	1.00691708024639	0.373405030728613	2.7920520309309
chr1	21986924	22493240	18	11	31.58	31.43	0.149999999999999	1	1.00691708024639	0.373405030728613	2.7920520309309
chr1	22493240	25198010	18	11	31.58	31.43	0.149999999999999	1	1.00691708024639	0.373405030728613	2.7920520309309
chr1	25198010	25340052	18	11	31.58	31.43	0.149999999999999	1	1.00691708024639	0.373405030728613	2.7920520309309
chr1	25340052	25530550	18	11	31.58	31.43	0.149999999999999	1	1.00691708024639	0.373405030728613	2.7920520309309
chr1	25530550	25552210	17	11	29.82	31.43	-1.61	1	0.928037657720148	0.341347164835467	2.58726505154954
chr1	25552210	25557631	17	9	29.82	25.71	4.11	0.812393786343828	1.22506831883196	0.436361376195413	3.61734892156774
chr1	25557631	25654244	17	8	29.82	22.86	6.96	0.62988872783497	1.4288596498954	0.497355460078839	4.39650344990767
chr1	25654244	25668249	18	8	31.58	22.86	8.72	0.475940300784468	1.55035324940024	0.543942290715946	4.74624219018793
chr1	25668249	25678369	18	9	31.58	25.71	5.87	0.640474626041501	1.32922060352496	0.47730391678049	3.90469817026133
chr1	25678369	26364487	18	10	31.58	28.57	3.01	0.818785067920462	1.15206343561958	0.421264104395788	3.27691518518466
chr1	26364487	26475643	18	9	31.58	25.71	5.87	0.640474626041501	1.32922060352496	0.47730391678049	3.90469817026133
chr1	26475643	26527296	18	8	31.58	22.86	8.72	0.475940300784468	1.55035324940024	0.543942290715946	4.74624219018793
chr1	26527296	28813549	18	8	31.58	22.86	8.72	0.475940300784468	1.55035324940024	0.543942290715946	4.74624219018793
chr1	28813549	29676376	18	9	31.58	25.71	5.87	0.640474626041501	1.32922060352496	0.47730391678049	3.90469817026133
chr1	29676376	30399889	18	9	31.58	25.71	5.87	0.640474626041501	1.32922060352496	0.47730391678049	3.90469817026133
chr1	30399889	30463262	19	9	33.33	25.71	7.62	0.491321336997329	1.43876177936731	0.520270728420758	4.20782550080356
chr1	30463262	30478884	19	9	33.33	25.71	7.62	0.491321336997329	1.43876177936731	0.520270728420758	4.20782550080356
chr1	30478884	30573135	19	9	33.33	25.71	7.62	0.491321336997329	1.43876177936731	0.520270728420758	4.20782550080356
chr1	30573135	30676595	19	9	33.33	25.71	7.62	0.491321336997329	1.43876177936731	0.520270728420758	4.20782550080356
chr1	30676595	30790423	20	9	35.09	25.71	9.38	0.368024829010441	1.55412645347209	0.565402998240453	4.5281413328755
chr1	30790423	30888754	20	9	35.09	25.71	9.38	0.368024829010441	1.55412645347209	0.565402998240453	4.5281413328755
chr1	30888754	31216359	19	9	33.33	25.71	7.62	0.491321336997329	1.43876177936731	0.520270728420758	4.20782550080356
chr1	31216359	31328384	19	9	33.33	25.71	7.62	0.491321336997329	1.43876177936731	0.520270728420758	4.20782550080356
chr1	31328384	31412005	20	9	35.09	25.71	9.38	0.368024829010441	1.55412645347209	0.565402998240453	4.5281413328755
chr1	31412005	31730573	21	9	36.84	25.71	11.13	0.360392672083653	1.67579678653456	0.612809146889839	4.86690203702738
chr1	31730573	32037644	21	9	36.84	25.71	11.13	0.360392672083653	1.67579678653456	0.612809146889839	4.86690203702738
chr1	32037644	32071342	21	9	36.84	25.71	11.13	0.360392672083653	1.67579678653456	0.612809146889839	4.86690203702738
chr1	32071342	32140604	21	9	36.84	25.71	11.13	0.360392672083653	1.67579678653456	0.612809146889839	4.86690203702738
chr1	32140604	32238833	21	9	36.84	25.71	11.13	0.360392672083653	1.67579678653456	0.612809146889839	4.86690203702738
chr1	32238833	32251779	21	9	36.84	25.71	11.13	0.360392672083653	1.67579678653456	0.612809146889839	4.86690203702738
chr1	32251779	32437662	21	9	36.84	25.71	11.13	0.360392672083653	1.67579678653456	0.612809146889839	4.86690203702738
chr1	32437662	33204764	21	9	36.84	25.71	11.13	0.360392672083653	1.67579678653456	0.612809146889839	4.86690203702738
chr1	33204764	33765560	22	9	38.6	25.71	12.89	0.258404286136969	1.80430920176867	0.662773812933014	5.22611802823843
chr1	33765560	33946882	22	9	38.6	25.71	12.89	0.258404286136969	1.80430920176867	0.662773812933014	5.22611802823843
chr1	33946882	34255575	22	9	38.6	25.71	12.89	0.258404286136969	1.80430920176867	0.662773812933014	5.22611802823843
chr1	34255575	34257064	23	9	40.35	25.71	14.64	0.180752257170322	1.9403054464072	0.715416670243802	5.60800812503703
chr1	34257064	34267728	23	9	40.35	25.71	14.64	0.180752257170322	1.9403054464072	0.715416670243802	5.60800812503703
chr1	34267728	34312268	23	9	40.35	25.71	14.64	0.180752257170322	1.9403054464072	0.715416670243802	5.60800812503703
chr1	34312268	34343590	23	9	40.35	25.71	14.64	0.180752257170322	1.9403054464072	0.715416670243802	5.60800812503703
chr1	34343590	34438795	23	9	40.35	25.71	14.64	0.180752257170322	1.9403054464072	0.715416670243802	5.60800812503703
chr1	34438795	34528098	23	9	40.35	25.71	14.64	0.180752257170322	1.9403054464072	0.715416670243802	5.60800812503703
chr1	34528098	34603418	23	9	40.35	25.71	14.64	0.180752257170322	1.9403054464072	0.715416670243802	5.60800812503703
chr1	34603418	34664291	23	9	40.35	25.71	14.64	0.180752257170322	1.9403054464072	0.715416670243802	5.60800812503703
chr1	34664291	34677162	23	9	40.35	25.71	14.64	0.180752257170322	1.9403054464072	0.715416670243802	5.60800812503703
chr1	34677162	34679959	23	9	40.35	25.71	14.64	0.180752257170322	1.9403054464072	0.715416670243802	5.60800812503703
chr1	34679959	34681820	23	9	40.35	25.71	14.64	0.180752257170322	1.9403054464072	0.715416670243802	5.60800812503703
chr1	34681820	34723873	23	9	40.35	25.71	14.64	0.180752257170322	1.9403054464072	0.715416670243802	5.60800812503703
chr1	34723873	34761218	23	9	40.35	25.71	14.64	0.180752257170322	1.9403054464072	0.715416670243802	5.60800812503703
chr1	34761218	34785773	23	9	40.35	25.71	14.64	0.180752257170322	1.9403054464072	0.715416670243802	5.60800812503703
chr1	34785773	34902798	23	9	40.35	25.71	14.64	0.180752257170322	1.9403054464072	0.715416670243802	5.60800812503703
chr1	34902798	34996580	22	9	38.6	25.71	12.89	0.258404286136969	1.80430920176867	0.662773812933014	5.22611802823843
chr1	34996580	35048145	23	9	40.35	25.71	14.64	0.180752257170322	1.9403054464072	0.715416670243802	5.60800812503703
chr1	35048145	35116045	22	9	38.6	25.71	12.89	0.258404286136969	1.80430920176867	0.662773812933014	5.22611802823843
chr1	35116045	36569071	23	9	40.35	25.71	14.64	0.180752257170322	1.9403054464072	0.715416670243802	5.60800812503703
chr1	36569071	36789079	24	9	42.11	25.71	16.4	0.123877414839114	2.08436720628473	0.770995094963711	6.0142087326682
chr1	36789079	36896183	24	10	42.11	28.57	13.54	0.266231099276203	1.80649998630757	0.680638918130001	5.04506508074407
chr1	36896183	37506012	23	10	40.35	28.57	11.78	0.273141439710371	1.68163528906706	0.631560718262151	4.70396481557841
chr1	37506012	37707941	24	10	42.11	28.57	13.54	0.266231099276203	1.80649998630757	0.680638918130001	5.04506508074407
chr1	37707941	37794971	24	10	42.11	28.57	13.54	0.266231099276203	1.80649998630757	0.680638918130001	5.04506508074407
chr1	37794971	38855081	24	10	42.11	28.57	13.54	0.266231099276203	1.80649998630757	0.680638918130001	5.04506508074407
chr1	38855081	38880351	24	10	42.11	28.57	13.54	0.266231099276203	1.80649998630757	0.680638918130001	5.04506508074407
chr1	38880351	39067670	24	10	42.11	28.57	13.54	0.266231099276203	1.80649998630757	0.680638918130001	5.04506508074407
chr1	39067670	39276073	24	11	42.11	31.43	10.68	0.378490172834987	1.57887450756226	0.603454979665602	4.29733511159968
chr1	39276073	39582716	24	11	42.11	31.43	10.68	0.378490172834987	1.57887450756226	0.603454979665602	4.29733511159968
chr1	39582716	39787718	24	11	42.11	31.43	10.68	0.378490172834987	1.57887450756226	0.603454979665602	4.29733511159968
chr1	39787718	40144072	24	10	42.11	28.57	13.54	0.266231099276203	1.80649998630757	0.680638918130001	5.04506508074407
chr1	40144072	41542689	24	10	42.11	28.57	13.54	0.266231099276203	1.80649998630757	0.680638918130001	5.04506508074407
chr1	41542689	42404443	24	10	42.11	28.57	13.54	0.266231099276203	1.80649998630757	0.680638918130001	5.04506508074407
chr1	42404443	42551075	24	10	42.11	28.57	13.54	0.266231099276203	1.80649998630757	0.680638918130001	5.04506508074407
chr1	42551075	42653315	24	10	42.11	28.57	13.54	0.266231099276203	1.80649998630757	0.680638918130001	5.04506508074407
chr1	42653315	43105494	23	10	40.35	28.57	11.78	0.273141439710371	1.68163528906706	0.631560718262151	4.70396481557841
chr1	43105494	43336502	23	11	40.35	31.43	8.92	0.505260712750871	1.46974182987207	0.559959930623018	4.00732760432725
chr1	43336502	43468472	22	11	38.6	31.43	7.17	0.51167186254918	1.36675874179911	0.518713970972493	3.73461928937774
chr1	43468472	43516289	22	11	38.6	31.43	7.17	0.51167186254918	1.36675874179911	0.518713970972493	3.73461928937774
chr1	43516289	43527640	22	10	38.6	28.57	10.03	0.373350815577438	1.56380416681579	0.585065237335232	4.38403859271886
chr1	43527640	43534277	22	10	38.6	28.57	10.03	0.373350815577438	1.56380416681579	0.585065237335232	4.38403859271886
chr1	43534277	43613782	23	10	40.35	28.57	11.78	0.273141439710371	1.68163528906706	0.631560718262151	4.70396481557841
chr1	43613782	43759580	23	11	40.35	31.43	8.92	0.505260712750871	1.46974182987207	0.559959930623018	4.00732760432725
chr1	43759580	44210080	24	11	42.11	31.43	10.68	0.378490172834987	1.57887450756226	0.603454979665602	4.29733511159968
chr1	44210080	44283724	24	11	42.11	31.43	10.68	0.378490172834987	1.57887450756226	0.603454979665602	4.29733511159968
chr1	44283724	45064782	23	11	40.35	31.43	8.92	0.505260712750871	1.46974182987207	0.559959930623018	4.00732760432725
chr1	45064782	45067794	23	11	40.35	31.43	8.92	0.505260712750871	1.46974182987207	0.559959930623018	4.00732760432725
chr1	45067794	45928042	23	11	40.35	31.43	8.92	0.505260712750871	1.46974182987207	0.559959930623018	4.00732760432725
chr1	45928042	45990640	23	11	40.35	31.43	8.92	0.505260712750871	1.46974182987207	0.559959930623018	4.00732760432725
chr1	45990640	46009677	23	11	40.35	31.43	8.92	0.505260712750871	1.46974182987207	0.559959930623018	4.00732760432725
chr1	46009677	46035615	23	11	40.35	31.43	8.92	0.505260712750871	1.46974182987207	0.559959930623018	4.00732760432725
chr1	46035615	46040356	23	11	40.35	31.43	8.92	0.505260712750871	1.46974182987207	0.559959930623018	4.00732760432725
chr1	46040356	46111105	23	11	40.35	31.43	8.92	0.505260712750871	1.46974182987207	0.559959930623018	4.00732760432725
chr1	46111105	46244471	23	11	40.35	31.43	8.92	0.505260712750871	1.46974182987207	0.559959930623018	4.00732760432725
chr1	46244471	46245317	23	11	40.35	31.43	8.92	0.505260712750871	1.46974182987207	0.559959930623018	4.00732760432725
chr1	46245317	46254038	23	11	40.35	31.43	8.92	0.505260712750871	1.46974182987207	0.559959930623018	4.00732760432725
chr1	46254038	46724498	23	11	40.35	31.43	8.92	0.505260712750871	1.46974182987207	0.559959930623018	4.00732760432725
chr1	46724498	46865174	23	11	40.35	31.43	8.92	0.505260712750871	1.46974182987207	0.559959930623018	4.00732760432725
chr1	46865174	46977303	23	11	40.35	31.43	8.92	0.505260712750871	1.46974182987207	0.559959930623018	4.00732760432725
chr1	46977303	47097611	23	11	40.35	31.43	8.92	0.505260712750871	1.46974182987207	0.559959930623018	4.00732760432725
chr1	47097611	47221072	23	11	40.35	31.43	8.92	0.505260712750871	1.46974182987207	0.559959930623018	4.00732760432725
chr1	47221072	47261654	23	11	40.35	31.43	8.92	0.505260712750871	1.46974182987207	0.559959930623018	4.00732760432725
chr1	47261654	47467109	23	11	40.35	31.43	8.92	0.505260712750871	1.46974182987207	0.559959930623018	4.00732760432725
chr1	47467109	47645503	23	11	40.35	31.43	8.92	0.505260712750871	1.46974182987207	0.559959930623018	4.00732760432725
chr1	47645503	47662931	23	11	40.35	31.43	8.92	0.505260712750871	1.46974182987207	0.559959930623018	4.00732760432725
chr1	47662931	47717950	23	11	40.35	31.43	8.92	0.505260712750871	1.46974182987207	0.559959930623018	4.00732760432725
chr1	47717950	48044267	23	11	40.35	31.43	8.92	0.505260712750871	1.46974182987207	0.559959930623018	4.00732760432725
chr1	48044267	48047691	23	11	40.35	31.43	8.92	0.505260712750871	1.46974182987207	0.559959930623018	4.00732760432725
chr1	48047691	48484330	23	11	40.35	31.43	8.92	0.505260712750871	1.46974182987207	0.559959930623018	4.00732760432725
chr1	48484330	48485928	23	11	40.35	31.43	8.92	0.505260712750871	1.46974182987207	0.559959930623018	4.00732760432725
chr1	48485928	48556506	23	11	40.35	31.43	8.92	0.505260712750871	1.46974182987207	0.559959930623018	4.00732760432725
chr1	48556506	48594956	23	11	40.35	31.43	8.92	0.505260712750871	1.46974182987207	0.559959930623018	4.00732760432725
chr1	48594956	49021323	23	11	40.35	31.43	8.92	0.505260712750871	1.46974182987207	0.559959930623018	4.00732760432725
chr1	49021323	49052678	23	11	40.35	31.43	8.92	0.505260712750871	1.46974182987207	0.559959930623018	4.00732760432725
chr1	49052678	49072592	22	11	38.6	31.43	7.17	0.51167186254918	1.36675874179911	0.518713970972493	3.73461928937774
chr1	49072592	49074591	22	11	38.6	31.43	7.17	0.51167186254918	1.36675874179911	0.518713970972493	3.73461928937774
chr1	49074591	49124871	22	11	38.6	31.43	7.17	0.51167186254918	1.36675874179911	0.518713970972493	3.73461928937774
chr1	49124871	49135948	22	11	38.6	31.43	7.17	0.51167186254918	1.36675874179911	0.518713970972493	3.73461928937774
chr1	49135948	49153418	22	11	38.6	31.43	7.17	0.51167186254918	1.36675874179911	0.518713970972493	3.73461928937774
chr1	49153418	49238971	22	11	38.6	31.43	7.17	0.51167186254918	1.36675874179911	0.518713970972493	3.73461928937774
chr1	49238971	50238748	23	11	40.35	31.43	8.92	0.505260712750871	1.46974182987207	0.559959930623018	4.00732760432725
chr1	50238748	50387962	23	10	40.35	28.57	11.78	0.273141439710371	1.68163528906706	0.631560718262151	4.70396481557841
chr1	50387962	50771980	23	11	40.35	31.43	8.92	0.505260712750871	1.46974182987207	0.559959930623018	4.00732760432725
chr1	50771980	50785322	23	11	40.35	31.43	8.92	0.505260712750871	1.46974182987207	0.559959930623018	4.00732760432725
chr1	50785322	50792976	23	12	40.35	34.29	6.06	0.660008755512478	1.2929277758017	0.498058071206201	3.45384563080657
chr1	50792976	50905080	23	12	40.35	34.29	6.06	0.660008755512478	1.2929277758017	0.498058071206201	3.45384563080657
chr1	50905080	51000765	23	11	40.35	31.43	8.92	0.505260712750871	1.46974182987207	0.559959930623018	4.00732760432725
chr1	51000765	52268203	22	10	38.6	28.57	10.03	0.373350815577438	1.56380416681579	0.585065237335232	4.38403859271886
chr1	52268203	52406652	22	10	38.6	28.57	10.03	0.373350815577438	1.56380416681579	0.585065237335232	4.38403859271886
chr1	52406652	53063962	22	10	38.6	28.57	10.03	0.373350815577438	1.56380416681579	0.585065237335232	4.38403859271886
chr1	53063962	53122211	22	10	38.6	28.57	10.03	0.373350815577438	1.56380416681579	0.585065237335232	4.38403859271886
chr1	53122211	53145143	23	10	40.35	28.57	11.78	0.273141439710371	1.68163528906706	0.631560718262151	4.70396481557841
chr1	53145143	53252353	23	10	40.35	28.57	11.78	0.273141439710371	1.68163528906706	0.631560718262151	4.70396481557841
chr1	53252353	53493136	22	10	38.6	28.57	10.03	0.373350815577438	1.56380416681579	0.585065237335232	4.38403859271886
chr1	53493136	53631828	22	10	38.6	28.57	10.03	0.373350815577438	1.56380416681579	0.585065237335232	4.38403859271886
chr1	53631828	53634712	22	10	38.6	28.57	10.03	0.373350815577438	1.56380416681579	0.585065237335232	4.38403859271886
chr1	53634712	53762856	22	10	38.6	28.57	10.03	0.373350815577438	1.56380416681579	0.585065237335232	4.38403859271886
chr1	53762856	53775147	22	10	38.6	28.57	10.03	0.373350815577438	1.56380416681579	0.585065237335232	4.38403859271886
chr1	53775147	54042997	22	10	38.6	28.57	10.03	0.373350815577438	1.56380416681579	0.585065237335232	4.38403859271886
chr1	54042997	54050946	22	10	38.6	28.57	10.03	0.373350815577438	1.56380416681579	0.585065237335232	4.38403859271886
chr1	54050946	54125921	22	10	38.6	28.57	10.03	0.373350815577438	1.56380416681579	0.585065237335232	4.38403859271886
chr1	54125921	54177799	22	10	38.6	28.57	10.03	0.373350815577438	1.56380416681579	0.585065237335232	4.38403859271886
chr1	54177799	54557682	22	10	38.6	28.57	10.03	0.373350815577438	1.56380416681579	0.585065237335232	4.38403859271886
chr1	54557682	55307643	22	10	38.6	28.57	10.03	0.373350815577438	1.56380416681579	0.585065237335232	4.38403859271886
chr1	55307643	55335478	22	10	38.6	28.57	10.03	0.373350815577438	1.56380416681579	0.585065237335232	4.38403859271886
chr1	55335478	55383053	22	10	38.6	28.57	10.03	0.373350815577438	1.56380416681579	0.585065237335232	4.38403859271886
chr1	55383053	55453248	22	10	38.6	28.57	10.03	0.373350815577438	1.56380416681579	0.585065237335232	4.38403859271886
chr1	55453248	55477275	22	10	38.6	28.57	10.03	0.373350815577438	1.56380416681579	0.585065237335232	4.38403859271886
chr1	55477275	55723726	22	10	38.6	28.57	10.03	0.373350815577438	1.56380416681579	0.585065237335232	4.38403859271886
chr1	55723726	55784962	22	10	38.6	28.57	10.03	0.373350815577438	1.56380416681579	0.585065237335232	4.38403859271886
chr1	55784962	55792870	21	10	36.84	28.57	8.27	0.498470872048135	1.45242471773727	0.540959861615601	4.08354631260966
chr1	55792870	55835711	20	10	35.09	28.57	6.52	0.647858410493587	1.3469772561981	0.499081651896117	3.79962218333233
chr1	55835711	55869843	20	10	35.09	28.57	6.52	0.647858410493587	1.3469772561981	0.499081651896117	3.79962218333233
chr1	55869843	56231226	20	10	35.09	28.57	6.52	0.647858410493587	1.3469772561981	0.499081651896117	3.79962218333233
chr1	56231226	56433649	20	10	35.09	28.57	6.52	0.647858410493587	1.3469772561981	0.499081651896117	3.79962218333233
chr1	56433649	56439770	20	10	35.09	28.57	6.52	0.647858410493587	1.3469772561981	0.499081651896117	3.79962218333233
chr1	56439770	56644701	20	10	35.09	28.57	6.52	0.647858410493587	1.3469772561981	0.499081651896117	3.79962218333233
chr1	56644701	56762576	20	10	35.09	28.57	6.52	0.647858410493587	1.3469772561981	0.499081651896117	3.79962218333233
chr1	56762576	57259653	20	10	35.09	28.57	6.52	0.647858410493587	1.3469772561981	0.499081651896117	3.79962218333233
chr1	57259653	57525540	20	10	35.09	28.57	6.52	0.647858410493587	1.3469772561981	0.499081651896117	3.79962218333233
chr1	57525540	57580966	20	10	35.09	28.57	6.52	0.647858410493587	1.3469772561981	0.499081651896117	3.79962218333233
chr1	57580966	57874457	20	10	35.09	28.57	6.52	0.647858410493587	1.3469772561981	0.499081651896117	3.79962218333233
chr1	57874457	58049838	20	10	35.09	28.57	6.52	0.647858410493587	1.3469772561981	0.499081651896117	3.79962218333233
chr1	58049838	58084531	20	10	35.09	28.57	6.52	0.647858410493587	1.3469772561981	0.499081651896117	3.79962218333233
chr1	58084531	58176196	20	10	35.09	28.57	6.52	0.647858410493587	1.3469772561981	0.499081651896117	3.79962218333233
chr1	58176196	58185343	20	10	35.09	28.57	6.52	0.647858410493587	1.3469772561981	0.499081651896117	3.79962218333233
chr1	58185343	58272990	20	10	35.09	28.57	6.52	0.647858410493587	1.3469772561981	0.499081651896117	3.79962218333233
chr1	58272990	58317599	20	10	35.09	28.57	6.52	0.647858410493587	1.3469772561981	0.499081651896117	3.79962218333233
chr1	58317599	58414833	20	10	35.09	28.57	6.52	0.647858410493587	1.3469772561981	0.499081651896117	3.79962218333233
chr1	58414833	58522437	20	10	35.09	28.57	6.52	0.647858410493587	1.3469772561981	0.499081651896117	3.79962218333233
chr1	58522437	58644491	20	10	35.09	28.57	6.52	0.647858410493587	1.3469772561981	0.499081651896117	3.79962218333233
chr1	58644491	58757281	20	10	35.09	28.57	6.52	0.647858410493587	1.3469772561981	0.499081651896117	3.79962218333233
chr1	58757281	59377604	20	10	35.09	28.57	6.52	0.647858410493587	1.3469772561981	0.499081651896117	3.79962218333233
chr1	59377604	59416988	20	10	35.09	28.57	6.52	0.647858410493587	1.3469772561981	0.499081651896117	3.79962218333233
chr1	59416988	59487575	20	10	35.09	28.57	6.52	0.647858410493587	1.3469772561981	0.499081651896117	3.79962218333233
chr1	59487575	59538783	20	10	35.09	28.57	6.52	0.647858410493587	1.3469772561981	0.499081651896117	3.79962218333233
chr1	59538783	60301657	20	10	35.09	28.57	6.52	0.647858410493587	1.3469772561981	0.499081651896117	3.79962218333233
chr1	60301657	61999731	20	10	35.09	28.57	6.52	0.647858410493587	1.3469772561981	0.499081651896117	3.79962218333233
chr1	61999731	62244542	20	10	35.09	28.57	6.52	0.647858410493587	1.3469772561981	0.499081651896117	3.79962218333233
chr1	62244542	62680136	20	10	35.09	28.57	6.52	0.647858410493587	1.3469772561981	0.499081651896117	3.79962218333233
chr1	62680136	62716300	21	10	36.84	28.57	8.27	0.498470872048135	1.45242471773727	0.540959861615601	4.08354631260966
chr1	62716300	62765525	21	10	36.84	28.57	8.27	0.498470872048135	1.45242471773727	0.540959861615601	4.08354631260966
chr1	62765525	62789726	20	10	35.09	28.57	6.52	0.647858410493587	1.3469772561981	0.499081651896117	3.79962218333233
chr1	62789726	62935235	20	10	35.09	28.57	6.52	0.647858410493587	1.3469772561981	0.499081651896117	3.79962218333233
chr1	62935235	63401636	20	10	35.09	28.57	6.52	0.647858410493587	1.3469772561981	0.499081651896117	3.79962218333233
chr1	63401636	63450834	20	10	35.09	28.57	6.52	0.647858410493587	1.3469772561981	0.499081651896117	3.79962218333233
chr1	63450834	63495836	20	10	35.09	28.57	6.52	0.647858410493587	1.3469772561981	0.499081651896117	3.79962218333233
chr1	63495836	63499944	20	10	35.09	28.57	6.52	0.647858410493587	1.3469772561981	0.499081651896117	3.79962218333233
chr1	63499944	64097204	21	10	36.84	28.57	8.27	0.498470872048135	1.45242471773727	0.540959861615601	4.08354631260966
chr1	64097204	64172431	21	10	36.84	28.57	8.27	0.498470872048135	1.45242471773727	0.540959861615601	4.08354631260966
chr1	64172431	64320482	21	10	36.84	28.57	8.27	0.498470872048135	1.45242471773727	0.540959861615601	4.08354631260966
chr1	64320482	64470338	21	10	36.84	28.57	8.27	0.498470872048135	1.45242471773727	0.540959861615601	4.08354631260966
chr1	64470338	64552569	21	10	36.84	28.57	8.27	0.498470872048135	1.45242471773727	0.540959861615601	4.08354631260966
chr1	64552569	64554974	21	10	36.84	28.57	8.27	0.498470872048135	1.45242471773727	0.540959861615601	4.08354631260966
chr1	64554974	64656045	22	10	38.6	28.57	10.03	0.373350815577438	1.56380416681579	0.585065237335232	4.38403859271886
chr1	64656045	64692395	22	10	38.6	28.57	10.03	0.373350815577438	1.56380416681579	0.585065237335232	4.38403859271886
chr1	64692395	64830838	21	10	36.84	28.57	8.27	0.498470872048135	1.45242471773727	0.540959861615601	4.08354631260966
chr1	64830838	64956148	20	10	35.09	28.57	6.52	0.647858410493587	1.3469772561981	0.499081651896117	3.79962218333233
chr1	64956148	65103454	20	10	35.09	28.57	6.52	0.647858410493587	1.3469772561981	0.499081651896117	3.79962218333233
chr1	65103454	65173281	20	10	35.09	28.57	6.52	0.647858410493587	1.3469772561981	0.499081651896117	3.79962218333233
chr1	65173281	65313995	20	10	35.09	28.57	6.52	0.647858410493587	1.3469772561981	0.499081651896117	3.79962218333233
chr1	65313995	65589663	20	10	35.09	28.57	6.52	0.647858410493587	1.3469772561981	0.499081651896117	3.79962218333233
chr1	65589663	65696242	20	10	35.09	28.57	6.52	0.647858410493587	1.3469772561981	0.499081651896117	3.79962218333233
chr1	65696242	65828490	20	10	35.09	28.57	6.52	0.647858410493587	1.3469772561981	0.499081651896117	3.79962218333233
chr1	65828490	65838276	20	10	35.09	28.57	6.52	0.647858410493587	1.3469772561981	0.499081651896117	3.79962218333233
chr1	65838276	65907617	20	10	35.09	28.57	6.52	0.647858410493587	1.3469772561981	0.499081651896117	3.79962218333233
chr1	65907617	65933145	20	10	35.09	28.57	6.52	0.647858410493587	1.3469772561981	0.499081651896117	3.79962218333233
chr1	65933145	65953824	20	10	35.09	28.57	6.52	0.647858410493587	1.3469772561981	0.499081651896117	3.79962218333233
chr1	65953824	66055065	20	10	35.09	28.57	6.52	0.647858410493587	1.3469772561981	0.499081651896117	3.79962218333233
chr1	66055065	66073789	20	10	35.09	28.57	6.52	0.647858410493587	1.3469772561981	0.499081651896117	3.79962218333233
chr1	66073789	66173538	20	10	35.09	28.57	6.52	0.647858410493587	1.3469772561981	0.499081651896117	3.79962218333233
chr1	66173538	66195638	20	10	35.09	28.57	6.52	0.647858410493587	1.3469772561981	0.499081651896117	3.79962218333233
chr1	66195638	66369389	20	10	35.09	28.57	6.52	0.647858410493587	1.3469772561981	0.499081651896117	3.79962218333233
chr1	66369389	66773849	20	10	35.09	28.57	6.52	0.647858410493587	1.3469772561981	0.499081651896117	3.79962218333233
chr1	66773849	66819193	20	10	35.09	28.57	6.52	0.647858410493587	1.3469772561981	0.499081651896117	3.79962218333233
chr1	66819193	66829246	20	10	35.09	28.57	6.52	0.647858410493587	1.3469772561981	0.499081651896117	3.79962218333233
chr1	66829246	66935193	20	10	35.09	28.57	6.52	0.647858410493587	1.3469772561981	0.499081651896117	3.79962218333233
chr1	66935193	67010473	19	10	33.33	28.57	4.76	0.817526630892132	1.24699624171603	0.459207292071627	3.5308550657569
chr1	67010473	67242911	20	10	35.09	28.57	6.52	0.647858410493587	1.3469772561981	0.499081651896117	3.79962218333233
chr1	67242911	67994174	20	10	35.09	28.57	6.52	0.647858410493587	1.3469772561981	0.499081651896117	3.79962218333233
chr1	67994174	68071046	20	10	35.09	28.57	6.52	0.647858410493587	1.3469772561981	0.499081651896117	3.79962218333233
chr1	68071046	68286234	20	10	35.09	28.57	6.52	0.647858410493587	1.3469772561981	0.499081651896117	3.79962218333233
chr1	68286234	68384364	20	10	35.09	28.57	6.52	0.647858410493587	1.3469772561981	0.499081651896117	3.79962218333233
chr1	68384364	68654002	20	10	35.09	28.57	6.52	0.647858410493587	1.3469772561981	0.499081651896117	3.79962218333233
chr1	68654002	68824726	20	10	35.09	28.57	6.52	0.647858410493587	1.3469772561981	0.499081651896117	3.79962218333233
chr1	68824726	69425113	20	10	35.09	28.57	6.52	0.647858410493587	1.3469772561981	0.499081651896117	3.79962218333233
chr1	69425113	69587907	20	10	35.09	28.57	6.52	0.647858410493587	1.3469772561981	0.499081651896117	3.79962218333233
chr1	69587907	69767150	20	9	35.09	25.71	9.38	0.368024829010441	1.55412645347209	0.565402998240453	4.5281413328755
chr1	69767150	70092045	20	10	35.09	28.57	6.52	0.647858410493587	1.3469772561981	0.499081651896117	3.79962218333233
chr1	70092045	70160686	20	10	35.09	28.57	6.52	0.647858410493587	1.3469772561981	0.499081651896117	3.79962218333233
chr1	70160686	70521784	20	10	35.09	28.57	6.52	0.647858410493587	1.3469772561981	0.499081651896117	3.79962218333233
chr1	70521784	70594549	20	9	35.09	25.71	9.38	0.368024829010441	1.55412645347209	0.565402998240453	4.5281413328755
chr1	70594549	70724341	20	9	35.09	25.71	9.38	0.368024829010441	1.55412645347209	0.565402998240453	4.5281413328755
chr1	70724341	70990588	20	9	35.09	25.71	9.38	0.368024829010441	1.55412645347209	0.565402998240453	4.5281413328755
chr1	70990588	70992124	20	9	35.09	25.71	9.38	0.368024829010441	1.55412645347209	0.565402998240453	4.5281413328755
chr1	70992124	71049650	20	9	35.09	25.71	9.38	0.368024829010441	1.55412645347209	0.565402998240453	4.5281413328755
chr1	71049650	71173725	20	9	35.09	25.71	9.38	0.368024829010441	1.55412645347209	0.565402998240453	4.5281413328755
chr1	71173725	71314334	20	9	35.09	25.71	9.38	0.368024829010441	1.55412645347209	0.565402998240453	4.5281413328755
chr1	71314334	72271252	20	9	35.09	25.71	9.38	0.368024829010441	1.55412645347209	0.565402998240453	4.5281413328755
chr1	72271252	72713907	20	9	35.09	25.71	9.38	0.368024829010441	1.55412645347209	0.565402998240453	4.5281413328755
chr1	72713907	72718884	20	9	35.09	25.71	9.38	0.368024829010441	1.55412645347209	0.565402998240453	4.5281413328755
chr1	72718884	72740013	20	10	35.09	28.57	6.52	0.647858410493587	1.3469772561981	0.499081651896117	3.79962218333233
chr1	72740013	72740403	20	10	35.09	28.57	6.52	0.647858410493587	1.3469772561981	0.499081651896117	3.79962218333233
chr1	72740403	72746574	21	11	36.84	31.43	5.41	0.656690064579995	1.26941602904482	0.479588046042653	3.47840725326736
chr1	72746574	72748221	23	11	40.35	31.43	8.92	0.505260712750871	1.46974182987207	0.559959930623018	4.00732760432725
chr1	72748221	72760184	23	13	40.35	37.14	3.21	0.827867207137789	1.14311873996171	0.443947727969846	3.0044896149486
chr1	72760184	72765894	24	13	42.11	37.14	4.97	0.667708869431211	1.22800042822025	0.478453731580283	3.22184786311846
chr1	72765894	72767022	35	24	61.4	68.57	-7.16999999999999	0.51167186254918	0.731658023773578	0.267764910561103	1.92784473902869
chr1	72767022	72768458	36	24	63.16	68.57	-5.41	0.656690064579995	0.787763804079623	0.287487900981311	2.08512286378185
chr1	72768458	72768926	39	25	68.42	71.43	-3.01000000000001	0.818785067920462	0.868007758151096	0.305165054170802	2.37380775994263
chr1	72768926	72774282	40	26	70.18	74.29	-4.11	0.812393786343828	0.816281006232739	0.276445546637123	2.29167853653523
chr1	72774282	72777107	40	27	70.18	77.14	-6.95999999999999	0.62988872783497	0.699858800039043	0.22745347783612	2.01063440590656
chr1	72777107	72811532	41	27	71.93	77.14	-5.20999999999999	0.632582093496436	0.761502694052307	0.246039538195532	2.20821085609978
chr1	72811532	72812172	40	27	70.18	77.14	-6.95999999999999	0.62988872783497	0.699858800039043	0.22745347783612	2.01063440590656
chr1	72812172	72814597	40	26	70.18	74.29	-4.11	0.812393786343828	0.816281006232739	0.276445546637123	2.29167853653523
chr1	72814597	72816882	25	12	43.86	34.29	9.57	0.390056623994617	1.49085219312	0.577668058585773	3.96999647038278
chr1	72816882	72817810	22	12	38.6	34.29	4.31	0.8243607983943	1.20233441802952	0.461350850321187	3.21908794807156
chr1	72817810	72818695	22	11	38.6	31.43	7.17	0.51167186254918	1.36675874179911	0.518713970972493	3.73461928937774
chr1	72818695	72822651	21	10	36.84	28.57	8.27	0.498470872048135	1.45242471773727	0.540959861615601	4.08354631260966
chr1	72822651	72825407	21	10	36.84	28.57	8.27	0.498470872048135	1.45242471773727	0.540959861615601	4.08354631260966
chr1	72825407	72828145	21	9	36.84	25.71	11.13	0.360392672083653	1.67579678653456	0.612809146889839	4.86690203702738
chr1	72828145	72842761	20	9	35.09	25.71	9.38	0.368024829010441	1.55412645347209	0.565402998240453	4.5281413328755
chr1	72842761	72871533	20	9	35.09	25.71	9.38	0.368024829010441	1.55412645347209	0.565402998240453	4.5281413328755
chr1	72871533	73528180	20	9	35.09	25.71	9.38	0.368024829010441	1.55412645347209	0.565402998240453	4.5281413328755
chr1	73528180	73670066	20	9	35.09	25.71	9.38	0.368024829010441	1.55412645347209	0.565402998240453	4.5281413328755
chr1	73670066	74238922	20	9	35.09	25.71	9.38	0.368024829010441	1.55412645347209	0.565402998240453	4.5281413328755
chr1	74238922	75009614	20	9	35.09	25.71	9.38	0.368024829010441	1.55412645347209	0.565402998240453	4.5281413328755
chr1	75009614	75678474	20	9	35.09	25.71	9.38	0.368024829010441	1.55412645347209	0.565402998240453	4.5281413328755
chr1	75678474	75795564	20	9	35.09	25.71	9.38	0.368024829010441	1.55412645347209	0.565402998240453	4.5281413328755
chr1	75795564	76401912	20	9	35.09	25.71	9.38	0.368024829010441	1.55412645347209	0.565402998240453	4.5281413328755
chr1	76401912	76811974	20	9	35.09	25.71	9.38	0.368024829010441	1.55412645347209	0.565402998240453	4.5281413328755
chr1	76811974	76926508	20	9	35.09	25.71	9.38	0.368024829010441	1.55412645347209	0.565402998240453	4.5281413328755
chr1	76926508	77037594	20	9	35.09	25.71	9.38	0.368024829010441	1.55412645347209	0.565402998240453	4.5281413328755
chr1	77037594	77053467	21	9	36.84	25.71	11.13	0.360392672083653	1.67579678653456	0.612809146889839	4.86690203702738
chr1	77053467	77112748	21	9	36.84	25.71	11.13	0.360392672083653	1.67579678653456	0.612809146889839	4.86690203702738
chr1	77112748	78665101	20	9	35.09	25.71	9.38	0.368024829010441	1.55412645347209	0.565402998240453	4.5281413328755
chr1	78665101	78741270	20	9	35.09	25.71	9.38	0.368024829010441	1.55412645347209	0.565402998240453	4.5281413328755
chr1	78741270	78928176	20	9	35.09	25.71	9.38	0.368024829010441	1.55412645347209	0.565402998240453	4.5281413328755
chr1	78928176	79281513	20	10	35.09	28.57	6.52	0.647858410493587	1.3469772561981	0.499081651896117	3.79962218333233
chr1	79281513	79359932	20	10	35.09	28.57	6.52	0.647858410493587	1.3469772561981	0.499081651896117	3.79962218333233
chr1	79359932	79490331	20	10	35.09	28.57	6.52	0.647858410493587	1.3469772561981	0.499081651896117	3.79962218333233
chr1	79490331	79990906	20	10	35.09	28.57	6.52	0.647858410493587	1.3469772561981	0.499081651896117	3.79962218333233
chr1	79990906	80339867	20	10	35.09	28.57	6.52	0.647858410493587	1.3469772561981	0.499081651896117	3.79962218333233
chr1	80339867	81145098	20	10	35.09	28.57	6.52	0.647858410493587	1.3469772561981	0.499081651896117	3.79962218333233
chr1	81145098	81279921	20	10	35.09	28.57	6.52	0.647858410493587	1.3469772561981	0.499081651896117	3.79962218333233
chr1	81279921	81966612	20	10	35.09	28.57	6.52	0.647858410493587	1.3469772561981	0.499081651896117	3.79962218333233
chr1	81966612	82020254	20	10	35.09	28.57	6.52	0.647858410493587	1.3469772561981	0.499081651896117	3.79962218333233
chr1	82020254	82121600	20	10	35.09	28.57	6.52	0.647858410493587	1.3469772561981	0.499081651896117	3.79962218333233
chr1	82121600	82988145	20	10	35.09	28.57	6.52	0.647858410493587	1.3469772561981	0.499081651896117	3.79962218333233
chr1	82988145	83092244	21	10	36.84	28.57	8.27	0.498470872048135	1.45242471773727	0.540959861615601	4.08354631260966
chr1	83092244	83095702	21	9	36.84	25.71	11.13	0.360392672083653	1.67579678653456	0.612809146889839	4.86690203702738
chr1	83095702	83108156	21	9	36.84	25.71	11.13	0.360392672083653	1.67579678653456	0.612809146889839	4.86690203702738
chr1	83108156	83108932	21	9	36.84	25.71	11.13	0.360392672083653	1.67579678653456	0.612809146889839	4.86690203702738
chr1	83108932	83135595	21	9	36.84	25.71	11.13	0.360392672083653	1.67579678653456	0.612809146889839	4.86690203702738
chr1	83135595	83216565	21	9	36.84	25.71	11.13	0.360392672083653	1.67579678653456	0.612809146889839	4.86690203702738
chr1	83216565	83217159	21	9	36.84	25.71	11.13	0.360392672083653	1.67579678653456	0.612809146889839	4.86690203702738
chr1	83217159	83218655	21	9	36.84	25.71	11.13	0.360392672083653	1.67579678653456	0.612809146889839	4.86690203702738
chr1	83218655	83219296	21	9	36.84	25.71	11.13	0.360392672083653	1.67579678653456	0.612809146889839	4.86690203702738
chr1	83219296	83240981	21	9	36.84	25.71	11.13	0.360392672083653	1.67579678653456	0.612809146889839	4.86690203702738
chr1	83240981	83242519	21	10	36.84	28.57	8.27	0.498470872048135	1.45242471773727	0.540959861615601	4.08354631260966
chr1	83242519	84213687	21	10	36.84	28.57	8.27	0.498470872048135	1.45242471773727	0.540959861615601	4.08354631260966
chr1	84213687	84745653	21	10	36.84	28.57	8.27	0.498470872048135	1.45242471773727	0.540959861615601	4.08354631260966
chr1	84745653	85240213	21	10	36.84	28.57	8.27	0.498470872048135	1.45242471773727	0.540959861615601	4.08354631260966
chr1	85240213	85300956	21	10	36.84	28.57	8.27	0.498470872048135	1.45242471773727	0.540959861615601	4.08354631260966
chr1	85300956	85695634	21	10	36.84	28.57	8.27	0.498470872048135	1.45242471773727	0.540959861615601	4.08354631260966
chr1	85695634	85972225	22	10	38.6	28.57	10.03	0.373350815577438	1.56380416681579	0.585065237335232	4.38403859271886
chr1	85972225	86287797	21	10	36.84	28.57	8.27	0.498470872048135	1.45242471773727	0.540959861615601	4.08354631260966
chr1	86287797	86371860	21	10	36.84	28.57	8.27	0.498470872048135	1.45242471773727	0.540959861615601	4.08354631260966
chr1	86371860	86565308	21	10	36.84	28.57	8.27	0.498470872048135	1.45242471773727	0.540959861615601	4.08354631260966
chr1	86565308	86619680	21	10	36.84	28.57	8.27	0.498470872048135	1.45242471773727	0.540959861615601	4.08354631260966
chr1	86619680	86703886	21	10	36.84	28.57	8.27	0.498470872048135	1.45242471773727	0.540959861615601	4.08354631260966
chr1	86703886	87581289	21	10	36.84	28.57	8.27	0.498470872048135	1.45242471773727	0.540959861615601	4.08354631260966
chr1	87581289	87856597	21	10	36.84	28.57	8.27	0.498470872048135	1.45242471773727	0.540959861615601	4.08354631260966
chr1	87856597	87997159	21	10	36.84	28.57	8.27	0.498470872048135	1.45242471773727	0.540959861615601	4.08354631260966
chr1	87997159	88312063	21	10	36.84	28.57	8.27	0.498470872048135	1.45242471773727	0.540959861615601	4.08354631260966
chr1	88312063	88335492	21	10	36.84	28.57	8.27	0.498470872048135	1.45242471773727	0.540959861615601	4.08354631260966
chr1	88335492	88980240	21	10	36.84	28.57	8.27	0.498470872048135	1.45242471773727	0.540959861615601	4.08354631260966
chr1	88980240	89401974	21	10	36.84	28.57	8.27	0.498470872048135	1.45242471773727	0.540959861615601	4.08354631260966
chr1	89401974	90898344	20	10	35.09	28.57	6.52	0.647858410493587	1.3469772561981	0.499081651896117	3.79962218333233
chr1	90898344	95198542	19	10	33.33	28.57	4.76	0.817526630892132	1.24699624171603	0.459207292071627	3.5308550657569
chr1	95198542	95329479	19	10	33.33	28.57	4.76	0.817526630892132	1.24699624171603	0.459207292071627	3.5308550657569
chr1	95329479	96120135	19	10	33.33	28.57	4.76	0.817526630892132	1.24699624171603	0.459207292071627	3.5308550657569
chr1	96120135	96273355	19	10	33.33	28.57	4.76	0.817526630892132	1.24699624171603	0.459207292071627	3.5308550657569
chr1	96273355	97054921	19	9	33.33	25.71	7.62	0.491321336997329	1.43876177936731	0.520270728420758	4.20782550080356
chr1	97054921	97099854	19	9	33.33	25.71	7.62	0.491321336997329	1.43876177936731	0.520270728420758	4.20782550080356
chr1	97099854	97290799	19	10	33.33	28.57	4.76	0.817526630892132	1.24699624171603	0.459207292071627	3.5308550657569
chr1	97290799	98376131	19	9	33.33	25.71	7.62	0.491321336997329	1.43876177936731	0.520270728420758	4.20782550080356
chr1	98376131	98570412	19	9	33.33	25.71	7.62	0.491321336997329	1.43876177936731	0.520270728420758	4.20782550080356
chr1	98570412	98728208	19	9	33.33	25.71	7.62	0.491321336997329	1.43876177936731	0.520270728420758	4.20782550080356
chr1	98728208	99951831	19	9	33.33	25.71	7.62	0.491321336997329	1.43876177936731	0.520270728420758	4.20782550080356
chr1	99951831	100046310	19	9	33.33	25.71	7.62	0.491321336997329	1.43876177936731	0.520270728420758	4.20782550080356
chr1	100046310	100088645	19	9	33.33	25.71	7.62	0.491321336997329	1.43876177936731	0.520270728420758	4.20782550080356
chr1	100088645	100604191	19	9	33.33	25.71	7.62	0.491321336997329	1.43876177936731	0.520270728420758	4.20782550080356
chr1	100604191	100794171	19	9	33.33	25.71	7.62	0.491321336997329	1.43876177936731	0.520270728420758	4.20782550080356
chr1	100794171	100801371	19	9	33.33	25.71	7.62	0.491321336997329	1.43876177936731	0.520270728420758	4.20782550080356
chr1	100801371	100916467	19	9	33.33	25.71	7.62	0.491321336997329	1.43876177936731	0.520270728420758	4.20782550080356
chr1	100916467	101205204	19	9	33.33	25.71	7.62	0.491321336997329	1.43876177936731	0.520270728420758	4.20782550080356
chr1	101205204	102406667	19	9	33.33	25.71	7.62	0.491321336997329	1.43876177936731	0.520270728420758	4.20782550080356
chr1	102406667	102830235	19	9	33.33	25.71	7.62	0.491321336997329	1.43876177936731	0.520270728420758	4.20782550080356
chr1	102830235	103775186	18	9	31.58	25.71	5.87	0.640474626041501	1.32922060352496	0.47730391678049	3.90469817026133
chr1	103775186	104368614	18	9	31.58	25.71	5.87	0.640474626041501	1.32922060352496	0.47730391678049	3.90469817026133
chr1	104368614	104501687	19	9	33.33	25.71	7.62	0.491321336997329	1.43876177936731	0.520270728420758	4.20782550080356
chr1	104501687	104752440	19	9	33.33	25.71	7.62	0.491321336997329	1.43876177936731	0.520270728420758	4.20782550080356
chr1	104752440	104858491	19	9	33.33	25.71	7.62	0.491321336997329	1.43876177936731	0.520270728420758	4.20782550080356
chr1	104858491	106007458	19	9	33.33	25.71	7.62	0.491321336997329	1.43876177936731	0.520270728420758	4.20782550080356
chr1	106007458	106013065	18	9	31.58	25.71	5.87	0.640474626041501	1.32922060352496	0.47730391678049	3.90469817026133
chr1	106013065	106016291	19	9	33.33	25.71	7.62	0.491321336997329	1.43876177936731	0.520270728420758	4.20782550080356
chr1	106016291	106050750	19	10	33.33	28.57	4.76	0.817526630892132	1.24699624171603	0.459207292071627	3.5308550657569
chr1	106050750	106087127	20	10	35.09	28.57	6.52	0.647858410493587	1.3469772561981	0.499081651896117	3.79962218333233
chr1	106087127	106124746	19	10	33.33	28.57	4.76	0.817526630892132	1.24699624171603	0.459207292071627	3.5308550657569
chr1	106124746	106647087	19	9	33.33	25.71	7.62	0.491321336997329	1.43876177936731	0.520270728420758	4.20782550080356
chr1	106647087	106762259	19	9	33.33	25.71	7.62	0.491321336997329	1.43876177936731	0.520270728420758	4.20782550080356
chr1	106762259	107047242	19	9	33.33	25.71	7.62	0.491321336997329	1.43876177936731	0.520270728420758	4.20782550080356
chr1	107047242	107218848	18	9	31.58	25.71	5.87	0.640474626041501	1.32922060352496	0.47730391678049	3.90469817026133
chr1	107218848	107696075	19	9	33.33	25.71	7.62	0.491321336997329	1.43876177936731	0.520270728420758	4.20782550080356
chr1	107696075	107959736	19	9	33.33	25.71	7.62	0.491321336997329	1.43876177936731	0.520270728420758	4.20782550080356
chr1	107959736	108087305	19	9	33.33	25.71	7.62	0.491321336997329	1.43876177936731	0.520270728420758	4.20782550080356
chr1	108087305	108433396	19	9	33.33	25.71	7.62	0.491321336997329	1.43876177936731	0.520270728420758	4.20782550080356
chr1	108433396	108582695	19	9	33.33	25.71	7.62	0.491321336997329	1.43876177936731	0.520270728420758	4.20782550080356
chr1	108582695	108718482	19	9	33.33	25.71	7.62	0.491321336997329	1.43876177936731	0.520270728420758	4.20782550080356
chr1	108718482	109379710	18	9	31.58	25.71	5.87	0.640474626041501	1.32922060352496	0.47730391678049	3.90469817026133
chr1	109379710	110219553	18	9	31.58	25.71	5.87	0.640474626041501	1.32922060352496	0.47730391678049	3.90469817026133
chr1	110219553	110220332	18	9	31.58	25.71	5.87	0.640474626041501	1.32922060352496	0.47730391678049	3.90469817026133
chr1	110220332	110250866	19	9	33.33	25.71	7.62	0.491321336997329	1.43876177936731	0.520270728420758	4.20782550080356
chr1	110250866	110251150	19	9	33.33	25.71	7.62	0.491321336997329	1.43876177936731	0.520270728420758	4.20782550080356
chr1	110251150	110677055	18	9	31.58	25.71	5.87	0.640474626041501	1.32922060352496	0.47730391678049	3.90469817026133
chr1	110677055	110690150	18	9	31.58	25.71	5.87	0.640474626041501	1.32922060352496	0.47730391678049	3.90469817026133
chr1	110690150	110823624	19	9	33.33	25.71	7.62	0.491321336997329	1.43876177936731	0.520270728420758	4.20782550080356
chr1	110823624	111017136	18	9	31.58	25.71	5.87	0.640474626041501	1.32922060352496	0.47730391678049	3.90469817026133
chr1	111017136	111187704	17	9	29.82	25.71	4.11	0.812393786343828	1.22506831883196	0.436361376195413	3.61734892156774
chr1	111187704	111368243	17	10	29.82	28.57	1.25	1	1.06182357294566	0.385076266951047	3.03614825562627
chr1	111368243	111370452	17	9	29.82	25.71	4.11	0.812393786343828	1.22506831883196	0.436361376195413	3.61734892156774
chr1	111370452	111390153	17	8	29.82	22.86	6.96	0.62988872783497	1.4288596498954	0.497355460078839	4.39650344990767
chr1	111390153	111393615	17	9	29.82	25.71	4.11	0.812393786343828	1.22506831883196	0.436361376195413	3.61734892156774
chr1	111393615	111847399	17	10	29.82	28.57	1.25	1	1.06182357294566	0.385076266951047	3.03614825562627
chr1	111847399	112105695	17	10	29.82	28.57	1.25	1	1.06182357294566	0.385076266951047	3.03614825562627
chr1	112105695	112597540	17	10	29.82	28.57	1.25	1	1.06182357294566	0.385076266951047	3.03614825562627
chr1	112597540	112668634	17	9	29.82	25.71	4.11	0.812393786343828	1.22506831883196	0.436361376195413	3.61734892156774
chr1	112668634	112669058	16	9	28.07	25.71	2.36	1	1.12590753783479	0.397283481142334	3.34452221102173
chr1	112669058	112680180	15	9	26.32	25.71	0.609999999999999	1	1.03140137689127	0.359985475751888	3.08552314734618
chr1	112680180	112681604	15	8	26.32	22.86	3.46	0.806769546122363	1.20293832550591	0.410382604117572	3.74838163112057
chr1	112681604	112684612	14	8	24.56	22.86	1.7	1	1.09768530178238	0.369803513830404	3.44806018872625
chr1	112684612	112693006	13	8	22.81	22.86	-0.0500000000000007	1	0.997189761227149	0.331007738093001	3.16157119335245
chr1	112693006	112695813	13	7	22.81	20	2.81	0.80062091867235	1.17969792674091	0.380397370033615	3.94309114502144
chr1	112695813	112696026	13	6	22.81	17.14	5.67	0.602232540854403	1.42264868093026	0.44162318068837	5.10617498915791
chr1	112696026	112706202	14	5	24.56	14.29	10.27	0.295208608538809	1.94001881197681	0.580096747325369	7.634864399629
chr1	112706202	112706209	14	5	24.56	14.29	10.27	0.295208608538809	1.94001881197681	0.580096747325369	7.634864399629
chr1	112706209	112706216	15	5	26.32	14.29	12.03	0.202856593292813	2.12614376125059	0.643260994621534	8.30905934251834
chr1	112706216	112710699	16	5	28.07	14.29	13.78	0.200089529288053	2.32115105804248	0.709405513336396	9.01806554453522
chr1	112710699	112750269	16	6	28.07	17.14	10.93	0.315741855201511	1.87371189586415	0.603396928105049	6.57709670679078
chr1	112750269	112761157	16	6	28.07	17.14	10.93	0.315741855201511	1.87371189586415	0.603396928105049	6.57709670679078
chr1	112761157	112762229	17	6	29.82	17.14	12.68	0.218836169262074	2.0388362088506	0.662442276251643	7.11744508725253
chr1	112762229	112766255	18	6	31.58	17.14	14.44	0.148447545354735	2.21224692823356	0.724331665385011	7.68672118163882
chr1	112766255	112772487	18	7	31.58	20	11.58	0.334394374444071	1.83425372739584	0.624609548122411	5.92756627331819
chr1	112772487	112795990	18	8	31.58	22.86	8.72	0.475940300784468	1.55035324940024	0.543942290715946	4.74624219018793
chr1	112795990	113064119	18	10	31.58	28.57	3.01	0.818785067920462	1.15206343561958	0.421264104395788	3.27691518518466
chr1	113064119	113250661	18	10	31.58	28.57	3.01	0.818785067920462	1.15206343561958	0.421264104395788	3.27691518518466
chr1	113250661	113566089	18	10	31.58	28.57	3.01	0.818785067920462	1.15206343561958	0.421264104395788	3.27691518518466
chr1	113566089	113615452	18	10	31.58	28.57	3.01	0.818785067920462	1.15206343561958	0.421264104395788	3.27691518518466
chr1	113615452	113767207	18	10	31.58	28.57	3.01	0.818785067920462	1.15206343561958	0.421264104395788	3.27691518518466
chr1	113767207	113791389	18	10	31.58	28.57	3.01	0.818785067920462	1.15206343561958	0.421264104395788	3.27691518518466
chr1	113791389	113883310	18	10	31.58	28.57	3.01	0.818785067920462	1.15206343561958	0.421264104395788	3.27691518518466
chr1	113883310	114515960	18	10	31.58	28.57	3.01	0.818785067920462	1.15206343561958	0.421264104395788	3.27691518518466
chr1	114515960	114527010	19	10	33.33	28.57	4.76	0.817526630892132	1.24699624171603	0.459207292071627	3.5308550657569
chr1	114527010	114606743	19	10	33.33	28.57	4.76	0.817526630892132	1.24699624171603	0.459207292071627	3.5308550657569
chr1	114606743	114652056	19	10	33.33	28.57	4.76	0.817526630892132	1.24699624171603	0.459207292071627	3.5308550657569
chr1	114652056	114671833	19	10	33.33	28.57	4.76	0.817526630892132	1.24699624171603	0.459207292071627	3.5308550657569
chr1	114671833	114711158	19	10	33.33	28.57	4.76	0.817526630892132	1.24699624171603	0.459207292071627	3.5308550657569
chr1	114711158	114735010	19	10	33.33	28.57	4.76	0.817526630892132	1.24699624171603	0.459207292071627	3.5308550657569
chr1	114735010	114818921	19	10	33.33	28.57	4.76	0.817526630892132	1.24699624171603	0.459207292071627	3.5308550657569
chr1	114818921	114819015	19	10	33.33	28.57	4.76	0.817526630892132	1.24699624171603	0.459207292071627	3.5308550657569
chr1	114819015	114868872	19	10	33.33	28.57	4.76	0.817526630892132	1.24699624171603	0.459207292071627	3.5308550657569
chr1	114868872	115231162	19	10	33.33	28.57	4.76	0.817526630892132	1.24699624171603	0.459207292071627	3.5308550657569
chr1	115231162	115630755	19	10	33.33	28.57	4.76	0.817526630892132	1.24699624171603	0.459207292071627	3.5308550657569
chr1	115630755	115651005	19	10	33.33	28.57	4.76	0.817526630892132	1.24699624171603	0.459207292071627	3.5308550657569
chr1	115651005	115664571	19	10	33.33	28.57	4.76	0.817526630892132	1.24699624171603	0.459207292071627	3.5308550657569
chr1	115664571	115692291	19	10	33.33	28.57	4.76	0.817526630892132	1.24699624171603	0.459207292071627	3.5308550657569
chr1	115692291	115714984	19	10	33.33	28.57	4.76	0.817526630892132	1.24699624171603	0.459207292071627	3.5308550657569
chr1	115714984	115787673	20	10	35.09	28.57	6.52	0.647858410493587	1.3469772561981	0.499081651896117	3.79962218333233
chr1	115787673	115857677	20	10	35.09	28.57	6.52	0.647858410493587	1.3469772561981	0.499081651896117	3.79962218333233
chr1	115857677	115911860	20	10	35.09	28.57	6.52	0.647858410493587	1.3469772561981	0.499081651896117	3.79962218333233
chr1	115911860	116056509	20	10	35.09	28.57	6.52	0.647858410493587	1.3469772561981	0.499081651896117	3.79962218333233
chr1	116056509	116203234	20	10	35.09	28.57	6.52	0.647858410493587	1.3469772561981	0.499081651896117	3.79962218333233
chr1	116203234	116203773	20	10	35.09	28.57	6.52	0.647858410493587	1.3469772561981	0.499081651896117	3.79962218333233
chr1	116203773	116253592	20	10	35.09	28.57	6.52	0.647858410493587	1.3469772561981	0.499081651896117	3.79962218333233
chr1	116253592	116264619	20	10	35.09	28.57	6.52	0.647858410493587	1.3469772561981	0.499081651896117	3.79962218333233
chr1	116264619	116338916	20	10	35.09	28.57	6.52	0.647858410493587	1.3469772561981	0.499081651896117	3.79962218333233
chr1	116338916	116749910	20	10	35.09	28.57	6.52	0.647858410493587	1.3469772561981	0.499081651896117	3.79962218333233
chr1	116749910	116795024	20	10	35.09	28.57	6.52	0.647858410493587	1.3469772561981	0.499081651896117	3.79962218333233
chr1	116795024	116800108	20	10	35.09	28.57	6.52	0.647858410493587	1.3469772561981	0.499081651896117	3.79962218333233
chr1	116800108	116835959	20	10	35.09	28.57	6.52	0.647858410493587	1.3469772561981	0.499081651896117	3.79962218333233
chr1	116835959	116838485	20	10	35.09	28.57	6.52	0.647858410493587	1.3469772561981	0.499081651896117	3.79962218333233
chr1	116838485	116869450	20	10	35.09	28.57	6.52	0.647858410493587	1.3469772561981	0.499081651896117	3.79962218333233
chr1	116869450	117010467	20	10	35.09	28.57	6.52	0.647858410493587	1.3469772561981	0.499081651896117	3.79962218333233
chr1	117010467	117122682	20	10	35.09	28.57	6.52	0.647858410493587	1.3469772561981	0.499081651896117	3.79962218333233
chr1	117122682	117255174	20	10	35.09	28.57	6.52	0.647858410493587	1.3469772561981	0.499081651896117	3.79962218333233
chr1	117255174	117297853	20	10	35.09	28.57	6.52	0.647858410493587	1.3469772561981	0.499081651896117	3.79962218333233
chr1	117297853	117310408	20	10	35.09	28.57	6.52	0.647858410493587	1.3469772561981	0.499081651896117	3.79962218333233
chr1	117310408	117376601	20	10	35.09	28.57	6.52	0.647858410493587	1.3469772561981	0.499081651896117	3.79962218333233
chr1	117376601	117425042	20	10	35.09	28.57	6.52	0.647858410493587	1.3469772561981	0.499081651896117	3.79962218333233
chr1	117425042	117594844	20	11	35.09	31.43	3.66	0.8216425715487	1.17725915575266	0.442430408307583	3.23626150573758
chr1	117594844	117643204	20	11	35.09	31.43	3.66	0.8216425715487	1.17725915575266	0.442430408307583	3.23626150573758
chr1	117643204	117706149	20	11	35.09	31.43	3.66	0.8216425715487	1.17725915575266	0.442430408307583	3.23626150573758
chr1	117706149	117723836	20	11	35.09	31.43	3.66	0.8216425715487	1.17725915575266	0.442430408307583	3.23626150573758
chr1	117723836	117761891	20	11	35.09	31.43	3.66	0.8216425715487	1.17725915575266	0.442430408307583	3.23626150573758
chr1	117761891	117773722	20	11	35.09	31.43	3.66	0.8216425715487	1.17725915575266	0.442430408307583	3.23626150573758
chr1	117773722	118142549	20	11	35.09	31.43	3.66	0.8216425715487	1.17725915575266	0.442430408307583	3.23626150573758
chr1	118142549	118143445	21	11	36.84	31.43	5.41	0.656690064579995	1.26941602904482	0.479588046042653	3.47840725326736
chr1	118143445	118225087	21	11	36.84	31.43	5.41	0.656690064579995	1.26941602904482	0.479588046042653	3.47840725326736
chr1	118225087	118252776	21	11	36.84	31.43	5.41	0.656690064579995	1.26941602904482	0.479588046042653	3.47840725326736
chr1	118252776	118298727	21	11	36.84	31.43	5.41	0.656690064579995	1.26941602904482	0.479588046042653	3.47840725326736
chr1	118298727	118379578	22	11	38.6	31.43	7.17	0.51167186254918	1.36675874179911	0.518713970972493	3.73461928937774
chr1	118379578	118442549	22	11	38.6	31.43	7.17	0.51167186254918	1.36675874179911	0.518713970972493	3.73461928937774
chr1	118442549	118795987	22	11	38.6	31.43	7.17	0.51167186254918	1.36675874179911	0.518713970972493	3.73461928937774
chr1	118795987	118798327	22	11	38.6	31.43	7.17	0.51167186254918	1.36675874179911	0.518713970972493	3.73461928937774
chr1	118798327	118912392	22	11	38.6	31.43	7.17	0.51167186254918	1.36675874179911	0.518713970972493	3.73461928937774
chr1	118912392	118999935	22	11	38.6	31.43	7.17	0.51167186254918	1.36675874179911	0.518713970972493	3.73461928937774
chr1	118999935	119021817	22	11	38.6	31.43	7.17	0.51167186254918	1.36675874179911	0.518713970972493	3.73461928937774
chr1	119021817	119119415	22	11	38.6	31.43	7.17	0.51167186254918	1.36675874179911	0.518713970972493	3.73461928937774
chr1	119119415	119157406	22	11	38.6	31.43	7.17	0.51167186254918	1.36675874179911	0.518713970972493	3.73461928937774
chr1	119157406	119540200	22	11	38.6	31.43	7.17	0.51167186254918	1.36675874179911	0.518713970972493	3.73461928937774
chr1	119540200	119578528	22	12	38.6	34.29	4.31	0.8243607983943	1.20233441802952	0.461350850321187	3.21908794807156
chr1	119578528	119759236	22	12	38.6	34.29	4.31	0.8243607983943	1.20233441802952	0.461350850321187	3.21908794807156
chr1	119759236	119841119	22	12	38.6	34.29	4.31	0.8243607983943	1.20233441802952	0.461350850321187	3.21908794807156
chr1	119841119	119906116	23	12	40.35	34.29	6.06	0.660008755512478	1.2929277758017	0.498058071206201	3.45384563080657
chr1	119906116	119989813	22	12	38.6	34.29	4.31	0.8243607983943	1.20233441802952	0.461350850321187	3.21908794807156
chr1	119989813	120107863	22	12	38.6	34.29	4.31	0.8243607983943	1.20233441802952	0.461350850321187	3.21908794807156
chr1	120107863	120155424	22	12	38.6	34.29	4.31	0.8243607983943	1.20233441802952	0.461350850321187	3.21908794807156
chr1	120155424	120156630	22	12	38.6	34.29	4.31	0.8243607983943	1.20233441802952	0.461350850321187	3.21908794807156
chr1	120156630	120228189	22	12	38.6	34.29	4.31	0.8243607983943	1.20233441802952	0.461350850321187	3.21908794807156
chr1	120228189	120291879	22	12	38.6	34.29	4.31	0.8243607983943	1.20233441802952	0.461350850321187	3.21908794807156
chr1	120291879	120347283	23	12	40.35	34.29	6.06	0.660008755512478	1.2929277758017	0.498058071206201	3.45384563080657
chr1	120347283	121482991	23	12	40.35	34.29	6.06	0.660008755512478	1.2929277758017	0.498058071206201	3.45384563080657
chr1	121482991	142702814	0	0	0	0	0	1	0	0	Inf
chr1	142702814	145377350	31	20	54.39	57.14	-2.75	0.831828048049565	0.895317708056272	0.349818385606525	2.26598649114162
chr1	145377350	145532686	31	19	54.39	54.29	0.100000000000001	1	1.00400473610814	0.395089516283376	2.53776792585964
chr1	145532686	145676238	31	19	54.39	54.29	0.100000000000001	1	1.00400473610814	0.395089516283376	2.53776792585964
chr1	145676238	145725999	31	19	54.39	54.29	0.100000000000001	1	1.00400473610814	0.395089516283376	2.53776792585964
chr1	145725999	146506269	31	19	54.39	54.29	0.100000000000001	1	1.00400473610814	0.395089516283376	2.53776792585964
chr1	146506269	146855009	31	19	54.39	54.29	0.100000000000001	1	1.00400473610814	0.395089516283376	2.53776792585964
chr1	146855009	146871885	31	19	54.39	54.29	0.100000000000001	1	1.00400473610814	0.395089516283376	2.53776792585964
chr1	146871885	146880829	31	18	54.39	51.43	2.96	0.831691639092394	1.12461203614278	0.444780707656595	2.84415766469543
chr1	146880829	146902173	31	18	54.39	51.43	2.96	0.831691639092394	1.12461203614278	0.444780707656595	2.84415766469543
chr1	146902173	146910319	34	18	59.65	51.43	8.22	0.517775672865681	1.39100496373824	0.548054576587658	3.54578367583473
chr1	146910319	146920655	34	18	59.65	51.43	8.22	0.517775672865681	1.39100496373824	0.548054576587658	3.54578367583473
chr1	146920655	146968167	34	18	59.65	51.43	8.22	0.517775672865681	1.39100496373824	0.548054576587658	3.54578367583473
chr1	146968167	146969287	34	18	59.65	51.43	8.22	0.517775672865681	1.39100496373824	0.548054576587658	3.54578367583473
chr1	146969287	146969507	34	18	59.65	51.43	8.22	0.517775672865681	1.39100496373824	0.548054576587658	3.54578367583473
chr1	146969507	146969670	33	18	57.89	51.43	6.46	0.666243356898367	1.29489017306297	0.511081079125348	3.29028971009792
chr1	146969670	146978174	31	18	54.39	51.43	2.96	0.831691639092394	1.12461203614278	0.444780707656595	2.84415766469543
chr1	146978174	146979012	31	18	54.39	51.43	2.96	0.831691639092394	1.12461203614278	0.444780707656595	2.84415766469543
chr1	146979012	146979356	31	18	54.39	51.43	2.96	0.831691639092394	1.12461203614278	0.444780707656595	2.84415766469543
chr1	146979356	147073946	31	18	54.39	51.43	2.96	0.831691639092394	1.12461203614278	0.444780707656595	2.84415766469543
chr1	147073946	147089600	31	18	54.39	51.43	2.96	0.831691639092394	1.12461203614278	0.444780707656595	2.84415766469543
chr1	147089600	147149426	31	18	54.39	51.43	2.96	0.831691639092394	1.12461203614278	0.444780707656595	2.84415766469543
chr1	147149426	147231892	31	18	54.39	51.43	2.96	0.831691639092394	1.12461203614278	0.444780707656595	2.84415766469543
chr1	147231892	147244350	31	18	54.39	51.43	2.96	0.831691639092394	1.12461203614278	0.444780707656595	2.84415766469543
chr1	147244350	148913619	31	18	54.39	51.43	2.96	0.831691639092394	1.12461203614278	0.444780707656595	2.84415766469543
chr1	148913619	148916125	30	17	52.63	48.57	4.06	0.830331403882692	1.17438731027336	0.465941185278763	2.97388055552501
chr1	148916125	148942808	30	16	52.63	45.71	6.92	0.667882748025695	1.31544954182476	0.522274708042344	3.34722624780564
chr1	148942808	148950829	30	15	52.63	42.86	9.77	0.396759485994694	1.47511049433331	0.58488035087486	3.78088760574722
chr1	148950829	149030666	30	15	52.63	42.86	9.77	0.396759485994694	1.47511049433331	0.58488035087486	3.78088760574722
chr1	149030666	149041214	29	15	50.88	42.86	8.02	0.522037067336108	1.37608867552212	0.545537698520318	3.52319069232066
chr1	149041214	149043564	28	15	49.12	42.86	6.26	0.667854468038121	1.28381617165202	0.508633269354327	3.28515034802203
chr1	149043564	149117819	28	15	49.12	42.86	6.26	0.667854468038121	1.28381617165202	0.508633269354327	3.28515034802203
chr1	149117819	149204334	29	15	50.88	42.86	8.02	0.522037067336108	1.37608867552212	0.545537698520318	3.52319069232066
chr1	149204334	149258054	29	15	50.88	42.86	8.02	0.522037067336108	1.37608867552212	0.545537698520318	3.52319069232066
chr1	149258054	149259730	29	16	50.88	45.71	5.17	0.671974047506538	1.22713791539125	0.487129084098116	3.11926665318671
chr1	149259730	149298833	30	16	52.63	45.71	6.92	0.667882748025695	1.31544954182476	0.522274708042344	3.34722624780564
chr1	149298833	149324712	29	16	50.88	45.71	5.17	0.671974047506538	1.22713791539125	0.487129084098116	3.11926665318671
chr1	149324712	149362408	30	16	52.63	45.71	6.92	0.667882748025695	1.31544954182476	0.522274708042344	3.34722624780564
chr1	149362408	149479341	30	17	52.63	48.57	4.06	0.830331403882692	1.17438731027336	0.465941185278763	2.97388055552501
chr1	149479341	149660421	30	17	52.63	48.57	4.06	0.830331403882692	1.17438731027336	0.465941185278763	2.97388055552501
chr1	149660421	149783869	31	18	54.39	51.43	2.96	0.831691639092394	1.12461203614278	0.444780707656595	2.84415766469543
chr1	149783869	149877025	31	18	54.39	51.43	2.96	0.831691639092394	1.12461203614278	0.444780707656595	2.84415766469543
chr1	149877025	149899449	31	18	54.39	51.43	2.96	0.831691639092394	1.12461203614278	0.444780707656595	2.84415766469543
chr1	149899449	149996338	30	18	52.63	51.43	1.2	1	1.0488647111271	0.414950037633286	2.64838341116746
chr1	149996338	151008890	30	18	52.63	51.43	1.2	1	1.0488647111271	0.414950037633286	2.64838341116746
chr1	151008890	151348258	30	18	52.63	51.43	1.2	1	1.0488647111271	0.414950037633286	2.64838341116746
chr1	151348258	151356595	30	18	52.63	51.43	1.2	1	1.0488647111271	0.414950037633286	2.64838341116746
chr1	151356595	151515323	30	18	52.63	51.43	1.2	1	1.0488647111271	0.414950037633286	2.64838341116746
chr1	151515323	151574609	30	18	52.63	51.43	1.2	1	1.0488647111271	0.414950037633286	2.64838341116746
chr1	151574609	151587756	30	18	52.63	51.43	1.2	1	1.0488647111271	0.414950037633286	2.64838341116746
chr1	151587756	151602648	30	18	52.63	51.43	1.2	1	1.0488647111271	0.414950037633286	2.64838341116746
chr1	151602648	151668636	30	18	52.63	51.43	1.2	1	1.0488647111271	0.414950037633286	2.64838341116746
chr1	151668636	151733695	30	18	52.63	51.43	1.2	1	1.0488647111271	0.414950037633286	2.64838341116746
chr1	151733695	151762677	30	18	52.63	51.43	1.2	1	1.0488647111271	0.414950037633286	2.64838341116746
chr1	151762677	151772348	30	18	52.63	51.43	1.2	1	1.0488647111271	0.414950037633286	2.64838341116746
chr1	151772348	151782232	30	18	52.63	51.43	1.2	1	1.0488647111271	0.414950037633286	2.64838341116746
chr1	151782232	151817535	31	18	54.39	51.43	2.96	0.831691639092394	1.12461203614278	0.444780707656595	2.84415766469543
chr1	151817535	151833280	31	18	54.39	51.43	2.96	0.831691639092394	1.12461203614278	0.444780707656595	2.84415766469543
chr1	151833280	151833923	31	18	54.39	51.43	2.96	0.831691639092394	1.12461203614278	0.444780707656595	2.84415766469543
chr1	151833923	151841858	31	18	54.39	51.43	2.96	0.831691639092394	1.12461203614278	0.444780707656595	2.84415766469543
chr1	151841858	151844913	31	18	54.39	51.43	2.96	0.831691639092394	1.12461203614278	0.444780707656595	2.84415766469543
chr1	151844913	151896484	31	18	54.39	51.43	2.96	0.831691639092394	1.12461203614278	0.444780707656595	2.84415766469543
chr1	151896484	151973155	32	18	56.14	51.43	4.71	0.672979253750413	1.20638350671276	0.476736892091213	3.05748240326329
chr1	151973155	151993276	32	18	56.14	51.43	4.71	0.672979253750413	1.20638350671276	0.476736892091213	3.05748240326329
chr1	151993276	152020632	32	18	56.14	51.43	4.71	0.672979253750413	1.20638350671276	0.476736892091213	3.05748240326329
chr1	152020632	152142546	31	18	54.39	51.43	2.96	0.831691639092394	1.12461203614278	0.444780707656595	2.84415766469543
chr1	152142546	152159867	31	18	54.39	51.43	2.96	0.831691639092394	1.12461203614278	0.444780707656595	2.84415766469543
chr1	152159867	152178496	31	18	54.39	51.43	2.96	0.831691639092394	1.12461203614278	0.444780707656595	2.84415766469543
chr1	152178496	152320959	31	17	54.39	48.57	5.82	0.669156159711374	1.25922877141963	0.499447720942337	3.19318931360834
chr1	152320959	152348867	31	17	54.39	48.57	5.82	0.669156159711374	1.25922877141963	0.499447720942337	3.19318931360834
chr1	152348867	152488600	31	17	54.39	48.57	5.82	0.669156159711374	1.25922877141963	0.499447720942337	3.19318931360834
chr1	152488600	152510839	31	18	54.39	51.43	2.96	0.831691639092394	1.12461203614278	0.444780707656595	2.84415766469543
chr1	152510839	152516890	32	18	56.14	51.43	4.71	0.672979253750413	1.20638350671276	0.476736892091213	3.05748240326329
chr1	152516890	152536659	32	18	56.14	51.43	4.71	0.672979253750413	1.20638350671276	0.476736892091213	3.05748240326329
chr1	152536659	152537874	31	18	54.39	51.43	2.96	0.831691639092394	1.12461203614278	0.444780707656595	2.84415766469543
chr1	152537874	152538327	30	18	52.63	51.43	1.2	1	1.0488647111271	0.414950037633286	2.64838341116746
chr1	152538327	152538875	30	18	52.63	51.43	1.2	1	1.0488647111271	0.414950037633286	2.64838341116746
chr1	152538875	152545074	29	18	50.88	51.43	-0.549999999999997	1	0.978403428756322	0.387060216153727	2.46795976890181
chr1	152545074	152547919	29	17	50.88	48.57	2.31	1	1.09553845831717	0.43457591498556	2.77100303199369
chr1	152547919	152547986	23	17	40.35	48.57	-8.22	0.517775672865681	0.71890469557532	0.282025101197011	1.82463579854817
chr1	152547986	152548103	21	15	36.84	42.86	-6.02	0.66117734843723	0.77993548439878	0.303158231055892	2.01413782387277
chr1	152548103	152552058	16	11	28.07	31.43	-3.36	0.814901890804472	0.852948890723497	0.310749215435524	2.39282573349392
chr1	152552058	152552923	15	11	26.32	31.43	-5.11	0.638369922997604	0.781379833995019	0.281527464633804	2.20804201300441
chr1	152552923	152554022	15	10	26.32	28.57	-2.25	0.814058930252019	0.893967033285497	0.317642516423097	2.59059962105883
chr1	152554022	152555617	14	10	24.56	28.57	-4.01	0.807329634394473	0.815808672812585	0.286156828148872	2.38386962577138
chr1	152555617	152586558	14	9	24.56	25.71	-1.15	1	0.941197882148931	0.324349138447635	2.83865523952518
chr1	152586558	152586585	17	10	29.82	28.57	1.25	1	1.06182357294566	0.385076266951047	3.03614825562627
chr1	152586585	152588544	21	11	36.84	31.43	5.41	0.656690064579995	1.26941602904482	0.479588046042653	3.47840725326736
chr1	152588544	152590536	28	15	49.12	42.86	6.26	0.667854468038121	1.28381617165202	0.508633269354327	3.28515034802203
chr1	152590536	152591118	29	15	50.88	42.86	8.02	0.522037067336108	1.37608867552212	0.545537698520318	3.52319069232066
chr1	152591118	152591326	30	15	52.63	42.86	9.77	0.396759485994694	1.47511049433331	0.58488035087486	3.78088760574722
chr1	152591326	152592315	31	15	54.39	42.86	11.53	0.390535709534872	1.5816556090729	0.62696980906139	4.05955076568333
chr1	152592315	152592396	31	15	54.39	42.86	11.53	0.390535709534872	1.5816556090729	0.62696980906139	4.05955076568333
chr1	152592396	152592467	30	15	52.63	42.86	9.77	0.396759485994694	1.47511049433331	0.58488035087486	3.78088760574722
chr1	152592467	152594146	30	16	52.63	45.71	6.92	0.667882748025695	1.31544954182476	0.522274708042344	3.34722624780564
chr1	152594146	152609961	30	16	52.63	45.71	6.92	0.667882748025695	1.31544954182476	0.522274708042344	3.34722624780564
chr1	152609961	152627231	30	17	52.63	48.57	4.06	0.830331403882692	1.17438731027336	0.465941185278763	2.97388055552501
chr1	152627231	152712869	29	17	50.88	48.57	2.31	1	1.09553845831717	0.43457591498556	2.77100303199369
chr1	152712869	152756480	29	18	50.88	51.43	-0.549999999999997	1	0.978403428756322	0.387060216153727	2.46795976890181
chr1	152756480	152756656	27	18	47.37	51.43	-4.06	0.830331403882692	0.851507838387006	0.336260983361338	2.14619362184461
chr1	152756656	152758684	26	18	45.61	51.43	-5.82	0.669156159711374	0.794136873852252	0.313166524683746	2.00221155902612
chr1	152758684	152779500	25	18	43.86	51.43	-7.57	0.523590158688744	0.740314786130679	0.291313085021434	1.86804664964781
chr1	152779500	152780208	27	18	47.37	51.43	-4.06	0.830331403882692	0.851507838387006	0.336260983361338	2.14619362184461
chr1	152780208	152780399	28	18	49.12	51.43	-2.31	1	0.912793149713863	0.360880153667864	2.30109392977571
chr1	152780399	152783925	28	18	49.12	51.43	-2.31	1	0.912793149713863	0.360880153667864	2.30109392977571
chr1	152783925	152853575	29	18	50.88	51.43	-0.549999999999997	1	0.978403428756322	0.387060216153727	2.46795976890181
chr1	152853575	152857815	30	18	52.63	51.43	1.2	1	1.0488647111271	0.414950037633286	2.64838341116746
chr1	152857815	152860632	30	18	52.63	51.43	1.2	1	1.0488647111271	0.414950037633286	2.64838341116746
chr1	152860632	152894491	30	18	52.63	51.43	1.2	1	1.0488647111271	0.414950037633286	2.64838341116746
chr1	152894491	152938052	30	18	52.63	51.43	1.2	1	1.0488647111271	0.414950037633286	2.64838341116746
chr1	152938052	152954608	30	18	52.63	51.43	1.2	1	1.0488647111271	0.414950037633286	2.64838341116746
chr1	152954608	152960865	30	18	52.63	51.43	1.2	1	1.0488647111271	0.414950037633286	2.64838341116746
chr1	152960865	152963285	30	18	52.63	51.43	1.2	1	1.0488647111271	0.414950037633286	2.64838341116746
chr1	152963285	153050525	30	18	52.63	51.43	1.2	1	1.0488647111271	0.414950037633286	2.64838341116746
chr1	153050525	153062058	30	18	52.63	51.43	1.2	1	1.0488647111271	0.414950037633286	2.64838341116746
chr1	153062058	153064312	30	18	52.63	51.43	1.2	1	1.0488647111271	0.414950037633286	2.64838341116746
chr1	153064312	153079455	30	18	52.63	51.43	1.2	1	1.0488647111271	0.414950037633286	2.64838341116746
chr1	153079455	153095035	30	18	52.63	51.43	1.2	1	1.0488647111271	0.414950037633286	2.64838341116746
chr1	153095035	153099116	30	18	52.63	51.43	1.2	1	1.0488647111271	0.414950037633286	2.64838341116746
chr1	153099116	153140672	30	18	52.63	51.43	1.2	1	1.0488647111271	0.414950037633286	2.64838341116746
chr1	153140672	153168107	31	18	54.39	51.43	2.96	0.831691639092394	1.12461203614278	0.444780707656595	2.84415766469543
chr1	153168107	153169585	31	18	54.39	51.43	2.96	0.831691639092394	1.12461203614278	0.444780707656595	2.84415766469543
chr1	153169585	153175073	31	18	54.39	51.43	2.96	0.831691639092394	1.12461203614278	0.444780707656595	2.84415766469543
chr1	153175073	153192187	31	18	54.39	51.43	2.96	0.831691639092394	1.12461203614278	0.444780707656595	2.84415766469543
chr1	153192187	153216561	31	18	54.39	51.43	2.96	0.831691639092394	1.12461203614278	0.444780707656595	2.84415766469543
chr1	153216561	153229168	31	18	54.39	51.43	2.96	0.831691639092394	1.12461203614278	0.444780707656595	2.84415766469543
chr1	153229168	153268965	31	18	54.39	51.43	2.96	0.831691639092394	1.12461203614278	0.444780707656595	2.84415766469543
chr1	153268965	153336103	31	18	54.39	51.43	2.96	0.831691639092394	1.12461203614278	0.444780707656595	2.84415766469543
chr1	153336103	153474782	31	18	54.39	51.43	2.96	0.831691639092394	1.12461203614278	0.444780707656595	2.84415766469543
chr1	153474782	153503186	31	18	54.39	51.43	2.96	0.831691639092394	1.12461203614278	0.444780707656595	2.84415766469543
chr1	153503186	153542829	30	18	52.63	51.43	1.2	1	1.0488647111271	0.414950037633286	2.64838341116746
chr1	153542829	153659420	30	18	52.63	51.43	1.2	1	1.0488647111271	0.414950037633286	2.64838341116746
chr1	153659420	153726103	30	18	52.63	51.43	1.2	1	1.0488647111271	0.414950037633286	2.64838341116746
chr1	153726103	153755366	30	18	52.63	51.43	1.2	1	1.0488647111271	0.414950037633286	2.64838341116746
chr1	153755366	154280873	30	18	52.63	51.43	1.2	1	1.0488647111271	0.414950037633286	2.64838341116746
chr1	154280873	154303249	30	18	52.63	51.43	1.2	1	1.0488647111271	0.414950037633286	2.64838341116746
chr1	154303249	154397246	30	18	52.63	51.43	1.2	1	1.0488647111271	0.414950037633286	2.64838341116746
chr1	154397246	154426795	30	18	52.63	51.43	1.2	1	1.0488647111271	0.414950037633286	2.64838341116746
chr1	154426795	154717835	30	18	52.63	51.43	1.2	1	1.0488647111271	0.414950037633286	2.64838341116746
chr1	154717835	155199517	30	18	52.63	51.43	1.2	1	1.0488647111271	0.414950037633286	2.64838341116746
chr1	155199517	156025814	30	18	52.63	51.43	1.2	1	1.0488647111271	0.414950037633286	2.64838341116746
chr1	156025814	156114254	30	18	52.63	51.43	1.2	1	1.0488647111271	0.414950037633286	2.64838341116746
chr1	156114254	156172843	30	18	52.63	51.43	1.2	1	1.0488647111271	0.414950037633286	2.64838341116746
chr1	156172843	156272446	30	18	52.63	51.43	1.2	1	1.0488647111271	0.414950037633286	2.64838341116746
chr1	156272446	156334637	30	18	52.63	51.43	1.2	1	1.0488647111271	0.414950037633286	2.64838341116746
chr1	156334637	156378784	30	18	52.63	51.43	1.2	1	1.0488647111271	0.414950037633286	2.64838341116746
chr1	156378784	156422250	30	18	52.63	51.43	1.2	1	1.0488647111271	0.414950037633286	2.64838341116746
chr1	156422250	156517380	30	18	52.63	51.43	1.2	1	1.0488647111271	0.414950037633286	2.64838341116746
chr1	156517380	157073208	30	18	52.63	51.43	1.2	1	1.0488647111271	0.414950037633286	2.64838341116746
chr1	157073208	157085516	30	18	52.63	51.43	1.2	1	1.0488647111271	0.414950037633286	2.64838341116746
chr1	157085516	157088697	30	18	52.63	51.43	1.2	1	1.0488647111271	0.414950037633286	2.64838341116746
chr1	157088697	157209884	30	18	52.63	51.43	1.2	1	1.0488647111271	0.414950037633286	2.64838341116746
chr1	157209884	157222658	30	18	52.63	51.43	1.2	1	1.0488647111271	0.414950037633286	2.64838341116746
chr1	157222658	157323463	30	18	52.63	51.43	1.2	1	1.0488647111271	0.414950037633286	2.64838341116746
chr1	157323463	157341941	31	18	54.39	51.43	2.96	0.831691639092394	1.12461203614278	0.444780707656595	2.84415766469543
chr1	157341941	157482412	31	18	54.39	51.43	2.96	0.831691639092394	1.12461203614278	0.444780707656595	2.84415766469543
chr1	157482412	157513396	31	18	54.39	51.43	2.96	0.831691639092394	1.12461203614278	0.444780707656595	2.84415766469543
chr1	157513396	157515906	31	18	54.39	51.43	2.96	0.831691639092394	1.12461203614278	0.444780707656595	2.84415766469543
chr1	157515906	157549650	31	18	54.39	51.43	2.96	0.831691639092394	1.12461203614278	0.444780707656595	2.84415766469543
chr1	157549650	157609598	31	18	54.39	51.43	2.96	0.831691639092394	1.12461203614278	0.444780707656595	2.84415766469543
chr1	157609598	157614299	31	18	54.39	51.43	2.96	0.831691639092394	1.12461203614278	0.444780707656595	2.84415766469543
chr1	157614299	157621374	31	18	54.39	51.43	2.96	0.831691639092394	1.12461203614278	0.444780707656595	2.84415766469543
chr1	157621374	157664954	31	18	54.39	51.43	2.96	0.831691639092394	1.12461203614278	0.444780707656595	2.84415766469543
chr1	157664954	157695975	31	18	54.39	51.43	2.96	0.831691639092394	1.12461203614278	0.444780707656595	2.84415766469543
chr1	157695975	157721164	31	18	54.39	51.43	2.96	0.831691639092394	1.12461203614278	0.444780707656595	2.84415766469543
chr1	157721164	157789015	31	18	54.39	51.43	2.96	0.831691639092394	1.12461203614278	0.444780707656595	2.84415766469543
chr1	157789015	158069804	31	18	54.39	51.43	2.96	0.831691639092394	1.12461203614278	0.444780707656595	2.84415766469543
chr1	158069804	158166566	31	19	54.39	54.29	0.100000000000001	1	1.00400473610814	0.395089516283376	2.53776792585964
chr1	158166566	158170637	31	19	54.39	54.29	0.100000000000001	1	1.00400473610814	0.395089516283376	2.53776792585964
chr1	158170637	158213335	31	18	54.39	51.43	2.96	0.831691639092394	1.12461203614278	0.444780707656595	2.84415766469543
chr1	158213335	158373696	31	18	54.39	51.43	2.96	0.831691639092394	1.12461203614278	0.444780707656595	2.84415766469543
chr1	158373696	158433062	31	17	54.39	48.57	5.82	0.669156159711374	1.25922877141963	0.499447720942337	3.19318931360834
chr1	158433062	158437194	31	17	54.39	48.57	5.82	0.669156159711374	1.25922877141963	0.499447720942337	3.19318931360834
chr1	158437194	158450276	31	17	54.39	48.57	5.82	0.669156159711374	1.25922877141963	0.499447720942337	3.19318931360834
chr1	158450276	158450348	31	17	54.39	48.57	5.82	0.669156159711374	1.25922877141963	0.499447720942337	3.19318931360834
chr1	158450348	158513649	31	17	54.39	48.57	5.82	0.669156159711374	1.25922877141963	0.499447720942337	3.19318931360834
chr1	158513649	158516041	31	17	54.39	48.57	5.82	0.669156159711374	1.25922877141963	0.499447720942337	3.19318931360834
chr1	158516041	158519524	31	17	54.39	48.57	5.82	0.669156159711374	1.25922877141963	0.499447720942337	3.19318931360834
chr1	158519524	158558202	31	17	54.39	48.57	5.82	0.669156159711374	1.25922877141963	0.499447720942337	3.19318931360834
chr1	158558202	158583376	31	17	54.39	48.57	5.82	0.669156159711374	1.25922877141963	0.499447720942337	3.19318931360834
chr1	158583376	158593074	31	17	54.39	48.57	5.82	0.669156159711374	1.25922877141963	0.499447720942337	3.19318931360834
chr1	158593074	158624175	31	17	54.39	48.57	5.82	0.669156159711374	1.25922877141963	0.499447720942337	3.19318931360834
chr1	158624175	158686314	31	18	54.39	51.43	2.96	0.831691639092394	1.12461203614278	0.444780707656595	2.84415766469543
chr1	158686314	159458673	31	18	54.39	51.43	2.96	0.831691639092394	1.12461203614278	0.444780707656595	2.84415766469543
chr1	159458673	159736703	31	18	54.39	51.43	2.96	0.831691639092394	1.12461203614278	0.444780707656595	2.84415766469543
chr1	159736703	160465860	31	18	54.39	51.43	2.96	0.831691639092394	1.12461203614278	0.444780707656595	2.84415766469543
chr1	160465860	160762435	31	18	54.39	51.43	2.96	0.831691639092394	1.12461203614278	0.444780707656595	2.84415766469543
chr1	160762435	160788540	32	18	56.14	51.43	4.71	0.672979253750413	1.20638350671276	0.476736892091213	3.05748240326329
chr1	160788540	160803768	32	18	56.14	51.43	4.71	0.672979253750413	1.20638350671276	0.476736892091213	3.05748240326329
chr1	160803768	160808133	32	18	56.14	51.43	4.71	0.672979253750413	1.20638350671276	0.476736892091213	3.05748240326329
chr1	160808133	160819888	32	18	56.14	51.43	4.71	0.672979253750413	1.20638350671276	0.476736892091213	3.05748240326329
chr1	160819888	160892190	32	18	56.14	51.43	4.71	0.672979253750413	1.20638350671276	0.476736892091213	3.05748240326329
chr1	160892190	160892991	32	18	56.14	51.43	4.71	0.672979253750413	1.20638350671276	0.476736892091213	3.05748240326329
chr1	160892991	160900991	31	18	54.39	51.43	2.96	0.831691639092394	1.12461203614278	0.444780707656595	2.84415766469543
chr1	160900991	160940058	31	18	54.39	51.43	2.96	0.831691639092394	1.12461203614278	0.444780707656595	2.84415766469543
chr1	160940058	160949199	31	18	54.39	51.43	2.96	0.831691639092394	1.12461203614278	0.444780707656595	2.84415766469543
chr1	160949199	160957618	31	18	54.39	51.43	2.96	0.831691639092394	1.12461203614278	0.444780707656595	2.84415766469543
chr1	160957618	160967664	31	18	54.39	51.43	2.96	0.831691639092394	1.12461203614278	0.444780707656595	2.84415766469543
chr1	160967664	161594026	31	18	54.39	51.43	2.96	0.831691639092394	1.12461203614278	0.444780707656595	2.84415766469543
chr1	161594026	161638528	31	18	54.39	51.43	2.96	0.831691639092394	1.12461203614278	0.444780707656595	2.84415766469543
chr1	161638528	161671174	31	18	54.39	51.43	2.96	0.831691639092394	1.12461203614278	0.444780707656595	2.84415766469543
chr1	161671174	161715072	31	18	54.39	51.43	2.96	0.831691639092394	1.12461203614278	0.444780707656595	2.84415766469543
chr1	161715072	161830935	31	18	54.39	51.43	2.96	0.831691639092394	1.12461203614278	0.444780707656595	2.84415766469543
chr1	161830935	161834315	30	18	52.63	51.43	1.2	1	1.0488647111271	0.414950037633286	2.64838341116746
chr1	161834315	161886426	30	18	52.63	51.43	1.2	1	1.0488647111271	0.414950037633286	2.64838341116746
chr1	161886426	161892824	30	18	52.63	51.43	1.2	1	1.0488647111271	0.414950037633286	2.64838341116746
chr1	161892824	161926603	30	18	52.63	51.43	1.2	1	1.0488647111271	0.414950037633286	2.64838341116746
chr1	161926603	161930603	30	18	52.63	51.43	1.2	1	1.0488647111271	0.414950037633286	2.64838341116746
chr1	161930603	161945740	30	18	52.63	51.43	1.2	1	1.0488647111271	0.414950037633286	2.64838341116746
chr1	161945740	161949000	31	18	54.39	51.43	2.96	0.831691639092394	1.12461203614278	0.444780707656595	2.84415766469543
chr1	161949000	161950764	31	18	54.39	51.43	2.96	0.831691639092394	1.12461203614278	0.444780707656595	2.84415766469543
chr1	161950764	161992153	31	18	54.39	51.43	2.96	0.831691639092394	1.12461203614278	0.444780707656595	2.84415766469543
chr1	161992153	162002386	32	18	56.14	51.43	4.71	0.672979253750413	1.20638350671276	0.476736892091213	3.05748240326329
chr1	162002386	162004103	32	18	56.14	51.43	4.71	0.672979253750413	1.20638350671276	0.476736892091213	3.05748240326329
chr1	162004103	162027608	32	18	56.14	51.43	4.71	0.672979253750413	1.20638350671276	0.476736892091213	3.05748240326329
chr1	162027608	162050852	32	18	56.14	51.43	4.71	0.672979253750413	1.20638350671276	0.476736892091213	3.05748240326329
chr1	162050852	162107762	32	18	56.14	51.43	4.71	0.672979253750413	1.20638350671276	0.476736892091213	3.05748240326329
chr1	162107762	162113708	32	18	56.14	51.43	4.71	0.672979253750413	1.20638350671276	0.476736892091213	3.05748240326329
chr1	162113708	162118007	32	18	56.14	51.43	4.71	0.672979253750413	1.20638350671276	0.476736892091213	3.05748240326329
chr1	162118007	162121526	32	18	56.14	51.43	4.71	0.672979253750413	1.20638350671276	0.476736892091213	3.05748240326329
chr1	162121526	162137908	32	18	56.14	51.43	4.71	0.672979253750413	1.20638350671276	0.476736892091213	3.05748240326329
chr1	162137908	162139658	32	18	56.14	51.43	4.71	0.672979253750413	1.20638350671276	0.476736892091213	3.05748240326329
chr1	162139658	162222038	32	18	56.14	51.43	4.71	0.672979253750413	1.20638350671276	0.476736892091213	3.05748240326329
chr1	162222038	162225112	32	18	56.14	51.43	4.71	0.672979253750413	1.20638350671276	0.476736892091213	3.05748240326329
chr1	162225112	162227789	32	18	56.14	51.43	4.71	0.672979253750413	1.20638350671276	0.476736892091213	3.05748240326329
chr1	162227789	162282318	32	18	56.14	51.43	4.71	0.672979253750413	1.20638350671276	0.476736892091213	3.05748240326329
chr1	162282318	162301428	32	18	56.14	51.43	4.71	0.672979253750413	1.20638350671276	0.476736892091213	3.05748240326329
chr1	162301428	162331167	32	18	56.14	51.43	4.71	0.672979253750413	1.20638350671276	0.476736892091213	3.05748240326329
chr1	162331167	162345145	32	18	56.14	51.43	4.71	0.672979253750413	1.20638350671276	0.476736892091213	3.05748240326329
chr1	162345145	162494031	32	18	56.14	51.43	4.71	0.672979253750413	1.20638350671276	0.476736892091213	3.05748240326329
chr1	162494031	162758475	33	18	57.89	51.43	6.46	0.666243356898367	1.29489017306297	0.511081079125348	3.29028971009792
chr1	162758475	162766952	33	19	57.89	54.29	3.6	0.829366995094193	1.15604141932217	0.454005599373163	2.93550774084572
chr1	162766952	162831463	33	19	57.89	54.29	3.6	0.829366995094193	1.15604141932217	0.454005599373163	2.93550774084572
chr1	162831463	162872213	33	19	57.89	54.29	3.6	0.829366995094193	1.15604141932217	0.454005599373163	2.93550774084572
chr1	162872213	162872948	33	19	57.89	54.29	3.6	0.829366995094193	1.15604141932217	0.454005599373163	2.93550774084572
chr1	162872948	162894720	33	19	57.89	54.29	3.6	0.829366995094193	1.15604141932217	0.454005599373163	2.93550774084572
chr1	162894720	162936104	33	20	57.89	57.14	0.75	1	1.03092075136516	0.401902007184712	2.62142646204469
chr1	162936104	162936835	33	20	57.89	57.14	0.75	1	1.03092075136516	0.401902007184712	2.62142646204469
chr1	162936835	162944650	33	19	57.89	54.29	3.6	0.829366995094193	1.15604141932217	0.454005599373163	2.93550774084572
chr1	162944650	163086347	33	19	57.89	54.29	3.6	0.829366995094193	1.15604141932217	0.454005599373163	2.93550774084572
chr1	163086347	163778981	33	19	57.89	54.29	3.6	0.829366995094193	1.15604141932217	0.454005599373163	2.93550774084572
chr1	163778981	163934932	33	19	57.89	54.29	3.6	0.829366995094193	1.15604141932217	0.454005599373163	2.93550774084572
chr1	163934932	163943267	33	19	57.89	54.29	3.6	0.829366995094193	1.15604141932217	0.454005599373163	2.93550774084572
chr1	163943267	163970734	33	19	57.89	54.29	3.6	0.829366995094193	1.15604141932217	0.454005599373163	2.93550774084572
chr1	163970734	164066291	33	19	57.89	54.29	3.6	0.829366995094193	1.15604141932217	0.454005599373163	2.93550774084572
chr1	164066291	164069497	33	18	57.89	51.43	6.46	0.666243356898367	1.29489017306297	0.511081079125348	3.29028971009792
chr1	164069497	164072008	33	18	57.89	51.43	6.46	0.666243356898367	1.29489017306297	0.511081079125348	3.29028971009792
chr1	164072008	164099944	33	18	57.89	51.43	6.46	0.666243356898367	1.29489017306297	0.511081079125348	3.29028971009792
chr1	164099944	164141202	33	18	57.89	51.43	6.46	0.666243356898367	1.29489017306297	0.511081079125348	3.29028971009792
chr1	164141202	164184769	32	18	56.14	51.43	4.71	0.672979253750413	1.20638350671276	0.476736892091213	3.05748240326329
chr1	164184769	164196147	32	18	56.14	51.43	4.71	0.672979253750413	1.20638350671276	0.476736892091213	3.05748240326329
chr1	164196147	164379817	32	18	56.14	51.43	4.71	0.672979253750413	1.20638350671276	0.476736892091213	3.05748240326329
chr1	164379817	164401946	32	18	56.14	51.43	4.71	0.672979253750413	1.20638350671276	0.476736892091213	3.05748240326329
chr1	164401946	164450230	32	19	56.14	54.29	1.85	1	1.0770146332346	0.423510038249731	2.72769965023534
chr1	164450230	164532219	32	18	56.14	51.43	4.71	0.672979253750413	1.20638350671276	0.476736892091213	3.05748240326329
chr1	164532219	164654166	32	18	56.14	51.43	4.71	0.672979253750413	1.20638350671276	0.476736892091213	3.05748240326329
chr1	164654166	164756543	32	18	56.14	51.43	4.71	0.672979253750413	1.20638350671276	0.476736892091213	3.05748240326329
chr1	164756543	164848650	33	18	57.89	51.43	6.46	0.666243356898367	1.29489017306297	0.511081079125348	3.29028971009792
chr1	164848650	165045506	32	18	56.14	51.43	4.71	0.672979253750413	1.20638350671276	0.476736892091213	3.05748240326329
chr1	165045506	165504886	32	19	56.14	54.29	1.85	1	1.0770146332346	0.423510038249731	2.72769965023534
chr1	165504886	165562449	32	19	56.14	54.29	1.85	1	1.0770146332346	0.423510038249731	2.72769965023534
chr1	165562449	165697454	32	19	56.14	54.29	1.85	1	1.0770146332346	0.423510038249731	2.72769965023534
chr1	165697454	165807765	32	19	56.14	54.29	1.85	1	1.0770146332346	0.423510038249731	2.72769965023534
chr1	165807765	165826271	32	19	56.14	54.29	1.85	1	1.0770146332346	0.423510038249731	2.72769965023534
chr1	165826271	165892884	32	19	56.14	54.29	1.85	1	1.0770146332346	0.423510038249731	2.72769965023534
chr1	165892884	165915536	32	19	56.14	54.29	1.85	1	1.0770146332346	0.423510038249731	2.72769965023534
chr1	165915536	166041070	32	19	56.14	54.29	1.85	1	1.0770146332346	0.423510038249731	2.72769965023534
chr1	166041070	166165068	32	19	56.14	54.29	1.85	1	1.0770146332346	0.423510038249731	2.72769965023534
chr1	166165068	166318762	32	19	56.14	54.29	1.85	1	1.0770146332346	0.423510038249731	2.72769965023534
chr1	166318762	166364753	32	18	56.14	51.43	4.71	0.672979253750413	1.20638350671276	0.476736892091213	3.05748240326329
chr1	166364753	166717705	32	18	56.14	51.43	4.71	0.672979253750413	1.20638350671276	0.476736892091213	3.05748240326329
chr1	166717705	166807526	32	18	56.14	51.43	4.71	0.672979253750413	1.20638350671276	0.476736892091213	3.05748240326329
chr1	166807526	166814039	32	18	56.14	51.43	4.71	0.672979253750413	1.20638350671276	0.476736892091213	3.05748240326329
chr1	166814039	166856201	32	18	56.14	51.43	4.71	0.672979253750413	1.20638350671276	0.476736892091213	3.05748240326329
chr1	166856201	166939918	32	18	56.14	51.43	4.71	0.672979253750413	1.20638350671276	0.476736892091213	3.05748240326329
chr1	166939918	166957702	32	18	56.14	51.43	4.71	0.672979253750413	1.20638350671276	0.476736892091213	3.05748240326329
chr1	166957702	166962786	32	18	56.14	51.43	4.71	0.672979253750413	1.20638350671276	0.476736892091213	3.05748240326329
chr1	166962786	166965060	32	18	56.14	51.43	4.71	0.672979253750413	1.20638350671276	0.476736892091213	3.05748240326329
chr1	166965060	166966720	32	18	56.14	51.43	4.71	0.672979253750413	1.20638350671276	0.476736892091213	3.05748240326329
chr1	166966720	167007823	32	18	56.14	51.43	4.71	0.672979253750413	1.20638350671276	0.476736892091213	3.05748240326329
chr1	167007823	167026433	32	18	56.14	51.43	4.71	0.672979253750413	1.20638350671276	0.476736892091213	3.05748240326329
chr1	167026433	167066992	32	19	56.14	54.29	1.85	1	1.0770146332346	0.423510038249731	2.72769965023534
chr1	167066992	167087663	32	19	56.14	54.29	1.85	1	1.0770146332346	0.423510038249731	2.72769965023534
chr1	167087663	167145004	32	18	56.14	51.43	4.71	0.672979253750413	1.20638350671276	0.476736892091213	3.05748240326329
chr1	167145004	167609739	32	18	56.14	51.43	4.71	0.672979253750413	1.20638350671276	0.476736892091213	3.05748240326329
chr1	167609739	168196173	32	18	56.14	51.43	4.71	0.672979253750413	1.20638350671276	0.476736892091213	3.05748240326329
chr1	168196173	168274431	32	18	56.14	51.43	4.71	0.672979253750413	1.20638350671276	0.476736892091213	3.05748240326329
chr1	168274431	168423458	32	18	56.14	51.43	4.71	0.672979253750413	1.20638350671276	0.476736892091213	3.05748240326329
chr1	168423458	168707865	32	18	56.14	51.43	4.71	0.672979253750413	1.20638350671276	0.476736892091213	3.05748240326329
chr1	168707865	168762266	32	18	56.14	51.43	4.71	0.672979253750413	1.20638350671276	0.476736892091213	3.05748240326329
chr1	168762266	168896179	32	18	56.14	51.43	4.71	0.672979253750413	1.20638350671276	0.476736892091213	3.05748240326329
chr1	168896179	168956641	32	18	56.14	51.43	4.71	0.672979253750413	1.20638350671276	0.476736892091213	3.05748240326329
chr1	168956641	169058817	32	18	56.14	51.43	4.71	0.672979253750413	1.20638350671276	0.476736892091213	3.05748240326329
chr1	169058817	169087726	32	18	56.14	51.43	4.71	0.672979253750413	1.20638350671276	0.476736892091213	3.05748240326329
chr1	169087726	169133916	32	19	56.14	54.29	1.85	1	1.0770146332346	0.423510038249731	2.72769965023534
chr1	169133916	169147950	33	19	57.89	54.29	3.6	0.829366995094193	1.15604141932217	0.454005599373163	2.93550774084572
chr1	169147950	169165539	33	19	57.89	54.29	3.6	0.829366995094193	1.15604141932217	0.454005599373163	2.93550774084572
chr1	169165539	169572495	33	18	57.89	51.43	6.46	0.666243356898367	1.29489017306297	0.511081079125348	3.29028971009792
chr1	169572495	169662314	33	18	57.89	51.43	6.46	0.666243356898367	1.29489017306297	0.511081079125348	3.29028971009792
chr1	169662314	170176842	33	18	57.89	51.43	6.46	0.666243356898367	1.29489017306297	0.511081079125348	3.29028971009792
chr1	170176842	170839117	33	18	57.89	51.43	6.46	0.666243356898367	1.29489017306297	0.511081079125348	3.29028971009792
chr1	170839117	171630816	33	18	57.89	51.43	6.46	0.666243356898367	1.29489017306297	0.511081079125348	3.29028971009792
chr1	171630816	171646305	33	18	57.89	51.43	6.46	0.666243356898367	1.29489017306297	0.511081079125348	3.29028971009792
chr1	171646305	171698427	33	18	57.89	51.43	6.46	0.666243356898367	1.29489017306297	0.511081079125348	3.29028971009792
chr1	171698427	171701661	33	18	57.89	51.43	6.46	0.666243356898367	1.29489017306297	0.511081079125348	3.29028971009792
chr1	171701661	171713221	33	18	57.89	51.43	6.46	0.666243356898367	1.29489017306297	0.511081079125348	3.29028971009792
chr1	171713221	171716129	34	18	59.65	51.43	8.22	0.517775672865681	1.39100496373824	0.548054576587658	3.54578367583473
chr1	171716129	171720028	34	18	59.65	51.43	8.22	0.517775672865681	1.39100496373824	0.548054576587658	3.54578367583473
chr1	171720028	171723650	34	18	59.65	51.43	8.22	0.517775672865681	1.39100496373824	0.548054576587658	3.54578367583473
chr1	171723650	171733065	34	18	59.65	51.43	8.22	0.517775672865681	1.39100496373824	0.548054576587658	3.54578367583473
chr1	171733065	171733208	34	18	59.65	51.43	8.22	0.517775672865681	1.39100496373824	0.548054576587658	3.54578367583473
chr1	171733208	171774314	35	18	61.4	51.43	9.97	0.389616669232448	1.49575998152179	0.587971976259776	3.8273640740137
chr1	171774314	171774927	35	18	61.4	51.43	9.97	0.389616669232448	1.49575998152179	0.587971976259776	3.8273640740137
chr1	171774927	171804665	35	18	61.4	51.43	9.97	0.389616669232448	1.49575998152179	0.587971976259776	3.8273640740137
chr1	171804665	171811512	35	18	61.4	51.43	9.97	0.389616669232448	1.49575998152179	0.587971976259776	3.8273640740137
chr1	171811512	171823940	36	18	63.16	51.43	11.73	0.28440751142687	1.61038376328128	0.631264628903088	4.13916988703009
chr1	171823940	171833144	35	18	61.4	51.43	9.97	0.389616669232448	1.49575998152179	0.587971976259776	3.8273640740137
chr1	171833144	171835733	35	18	61.4	51.43	9.97	0.389616669232448	1.49575998152179	0.587971976259776	3.8273640740137
chr1	171835733	171836876	35	18	61.4	51.43	9.97	0.389616669232448	1.49575998152179	0.587971976259776	3.8273640740137
chr1	171836876	171862536	35	18	61.4	51.43	9.97	0.389616669232448	1.49575998152179	0.587971976259776	3.8273640740137
chr1	171862536	171875093	34	18	59.65	51.43	8.22	0.517775672865681	1.39100496373824	0.548054576587658	3.54578367583473
chr1	171875093	171890437	34	18	59.65	51.43	8.22	0.517775672865681	1.39100496373824	0.548054576587658	3.54578367583473
chr1	171890437	172149281	33	18	57.89	51.43	6.46	0.666243356898367	1.29489017306297	0.511081079125348	3.29028971009792
chr1	172149281	172172459	33	18	57.89	51.43	6.46	0.666243356898367	1.29489017306297	0.511081079125348	3.29028971009792
chr1	172172459	172179948	33	18	57.89	51.43	6.46	0.666243356898367	1.29489017306297	0.511081079125348	3.29028971009792
chr1	172179948	172301279	33	18	57.89	51.43	6.46	0.666243356898367	1.29489017306297	0.511081079125348	3.29028971009792
chr1	172301279	172303110	33	18	57.89	51.43	6.46	0.666243356898367	1.29489017306297	0.511081079125348	3.29028971009792
chr1	172303110	172381129	33	18	57.89	51.43	6.46	0.666243356898367	1.29489017306297	0.511081079125348	3.29028971009792
chr1	172381129	172391080	34	18	59.65	51.43	8.22	0.517775672865681	1.39100496373824	0.548054576587658	3.54578367583473
chr1	172391080	172464709	34	18	59.65	51.43	8.22	0.517775672865681	1.39100496373824	0.548054576587658	3.54578367583473
chr1	172464709	172611331	33	18	57.89	51.43	6.46	0.666243356898367	1.29489017306297	0.511081079125348	3.29028971009792
chr1	172611331	172693779	33	18	57.89	51.43	6.46	0.666243356898367	1.29489017306297	0.511081079125348	3.29028971009792
chr1	172693779	172696368	33	18	57.89	51.43	6.46	0.666243356898367	1.29489017306297	0.511081079125348	3.29028971009792
chr1	172696368	172698454	33	19	57.89	54.29	3.6	0.829366995094193	1.15604141932217	0.454005599373163	2.93550774084572
chr1	172698454	172716479	33	19	57.89	54.29	3.6	0.829366995094193	1.15604141932217	0.454005599373163	2.93550774084572
chr1	172716479	172727037	33	19	57.89	54.29	3.6	0.829366995094193	1.15604141932217	0.454005599373163	2.93550774084572
chr1	172727037	172744738	33	19	57.89	54.29	3.6	0.829366995094193	1.15604141932217	0.454005599373163	2.93550774084572
chr1	172744738	172862060	33	19	57.89	54.29	3.6	0.829366995094193	1.15604141932217	0.454005599373163	2.93550774084572
chr1	172862060	172862961	33	19	57.89	54.29	3.6	0.829366995094193	1.15604141932217	0.454005599373163	2.93550774084572
chr1	172862961	172868541	33	18	57.89	51.43	6.46	0.666243356898367	1.29489017306297	0.511081079125348	3.29028971009792
chr1	172868541	172875055	33	18	57.89	51.43	6.46	0.666243356898367	1.29489017306297	0.511081079125348	3.29028971009792
chr1	172875055	172931712	33	18	57.89	51.43	6.46	0.666243356898367	1.29489017306297	0.511081079125348	3.29028971009792
chr1	172931712	173011795	33	18	57.89	51.43	6.46	0.666243356898367	1.29489017306297	0.511081079125348	3.29028971009792
chr1	173011795	173788610	33	18	57.89	51.43	6.46	0.666243356898367	1.29489017306297	0.511081079125348	3.29028971009792
chr1	173788610	174796481	33	18	57.89	51.43	6.46	0.666243356898367	1.29489017306297	0.511081079125348	3.29028971009792
chr1	174796481	174852683	32	18	56.14	51.43	4.71	0.672979253750413	1.20638350671276	0.476736892091213	3.05748240326329
chr1	174852683	174898482	33	18	57.89	51.43	6.46	0.666243356898367	1.29489017306297	0.511081079125348	3.29028971009792
chr1	174898482	174990511	33	18	57.89	51.43	6.46	0.666243356898367	1.29489017306297	0.511081079125348	3.29028971009792
chr1	174990511	175016265	33	18	57.89	51.43	6.46	0.666243356898367	1.29489017306297	0.511081079125348	3.29028971009792
chr1	175016265	175026815	33	18	57.89	51.43	6.46	0.666243356898367	1.29489017306297	0.511081079125348	3.29028971009792
chr1	175026815	175087314	33	18	57.89	51.43	6.46	0.666243356898367	1.29489017306297	0.511081079125348	3.29028971009792
chr1	175087314	175127189	33	18	57.89	51.43	6.46	0.666243356898367	1.29489017306297	0.511081079125348	3.29028971009792
chr1	175127189	175133677	33	18	57.89	51.43	6.46	0.666243356898367	1.29489017306297	0.511081079125348	3.29028971009792
chr1	175133677	175196249	33	18	57.89	51.43	6.46	0.666243356898367	1.29489017306297	0.511081079125348	3.29028971009792
chr1	175196249	175342159	33	19	57.89	54.29	3.6	0.829366995094193	1.15604141932217	0.454005599373163	2.93550774084572
chr1	175342159	175375852	33	19	57.89	54.29	3.6	0.829366995094193	1.15604141932217	0.454005599373163	2.93550774084572
chr1	175375852	175386793	33	19	57.89	54.29	3.6	0.829366995094193	1.15604141932217	0.454005599373163	2.93550774084572
chr1	175386793	175439238	34	19	59.65	54.29	5.36	0.66722870688283	1.24186252590822	0.486851552070072	3.16390270192112
chr1	175439238	175442942	33	19	57.89	54.29	3.6	0.829366995094193	1.15604141932217	0.454005599373163	2.93550774084572
chr1	175442942	175460708	33	19	57.89	54.29	3.6	0.829366995094193	1.15604141932217	0.454005599373163	2.93550774084572
chr1	175460708	175511279	33	19	57.89	54.29	3.6	0.829366995094193	1.15604141932217	0.454005599373163	2.93550774084572
chr1	175511279	175566967	33	19	57.89	54.29	3.6	0.829366995094193	1.15604141932217	0.454005599373163	2.93550774084572
chr1	175566967	175567562	33	19	57.89	54.29	3.6	0.829366995094193	1.15604141932217	0.454005599373163	2.93550774084572
chr1	175567562	175635710	33	19	57.89	54.29	3.6	0.829366995094193	1.15604141932217	0.454005599373163	2.93550774084572
chr1	175635710	175648494	33	19	57.89	54.29	3.6	0.829366995094193	1.15604141932217	0.454005599373163	2.93550774084572
chr1	175648494	175724150	33	19	57.89	54.29	3.6	0.829366995094193	1.15604141932217	0.454005599373163	2.93550774084572
chr1	175724150	175764324	33	18	57.89	51.43	6.46	0.666243356898367	1.29489017306297	0.511081079125348	3.29028971009792
chr1	175764324	175866809	33	18	57.89	51.43	6.46	0.666243356898367	1.29489017306297	0.511081079125348	3.29028971009792
chr1	175866809	175951568	33	18	57.89	51.43	6.46	0.666243356898367	1.29489017306297	0.511081079125348	3.29028971009792
chr1	175951568	176537129	33	18	57.89	51.43	6.46	0.666243356898367	1.29489017306297	0.511081079125348	3.29028971009792
chr1	176537129	176946923	33	18	57.89	51.43	6.46	0.666243356898367	1.29489017306297	0.511081079125348	3.29028971009792
chr1	176946923	176955654	32	18	56.14	51.43	4.71	0.672979253750413	1.20638350671276	0.476736892091213	3.05748240326329
chr1	176955654	177016048	32	19	56.14	54.29	1.85	1	1.0770146332346	0.423510038249731	2.72769965023534
chr1	177016048	177067371	32	19	56.14	54.29	1.85	1	1.0770146332346	0.423510038249731	2.72769965023534
chr1	177067371	177071827	32	19	56.14	54.29	1.85	1	1.0770146332346	0.423510038249731	2.72769965023534
chr1	177071827	177082373	32	19	56.14	54.29	1.85	1	1.0770146332346	0.423510038249731	2.72769965023534
chr1	177082373	177146341	32	19	56.14	54.29	1.85	1	1.0770146332346	0.423510038249731	2.72769965023534
chr1	177146341	177171886	32	19	56.14	54.29	1.85	1	1.0770146332346	0.423510038249731	2.72769965023534
chr1	177171886	177231903	33	19	57.89	54.29	3.6	0.829366995094193	1.15604141932217	0.454005599373163	2.93550774084572
chr1	177231903	177275012	33	19	57.89	54.29	3.6	0.829366995094193	1.15604141932217	0.454005599373163	2.93550774084572
chr1	177275012	177390760	33	19	57.89	54.29	3.6	0.829366995094193	1.15604141932217	0.454005599373163	2.93550774084572
chr1	177390760	177433273	33	19	57.89	54.29	3.6	0.829366995094193	1.15604141932217	0.454005599373163	2.93550774084572
chr1	177433273	177447560	33	19	57.89	54.29	3.6	0.829366995094193	1.15604141932217	0.454005599373163	2.93550774084572
chr1	177447560	177490781	33	19	57.89	54.29	3.6	0.829366995094193	1.15604141932217	0.454005599373163	2.93550774084572
chr1	177490781	177548037	33	19	57.89	54.29	3.6	0.829366995094193	1.15604141932217	0.454005599373163	2.93550774084572
chr1	177548037	177569882	33	19	57.89	54.29	3.6	0.829366995094193	1.15604141932217	0.454005599373163	2.93550774084572
chr1	177569882	177833569	33	19	57.89	54.29	3.6	0.829366995094193	1.15604141932217	0.454005599373163	2.93550774084572
chr1	177833569	177896847	33	19	57.89	54.29	3.6	0.829366995094193	1.15604141932217	0.454005599373163	2.93550774084572
chr1	177896847	177997637	33	19	57.89	54.29	3.6	0.829366995094193	1.15604141932217	0.454005599373163	2.93550774084572
chr1	177997637	178465279	33	19	57.89	54.29	3.6	0.829366995094193	1.15604141932217	0.454005599373163	2.93550774084572
chr1	178465279	179112082	33	18	57.89	51.43	6.46	0.666243356898367	1.29489017306297	0.511081079125348	3.29028971009792
chr1	179112082	179169824	33	18	57.89	51.43	6.46	0.666243356898367	1.29489017306297	0.511081079125348	3.29028971009792
chr1	179169824	179315127	33	18	57.89	51.43	6.46	0.666243356898367	1.29489017306297	0.511081079125348	3.29028971009792
chr1	179315127	179459507	33	18	57.89	51.43	6.46	0.666243356898367	1.29489017306297	0.511081079125348	3.29028971009792
chr1	179459507	179771834	33	18	57.89	51.43	6.46	0.666243356898367	1.29489017306297	0.511081079125348	3.29028971009792
chr1	179771834	179911963	33	18	57.89	51.43	6.46	0.666243356898367	1.29489017306297	0.511081079125348	3.29028971009792
chr1	179911963	179972376	33	18	57.89	51.43	6.46	0.666243356898367	1.29489017306297	0.511081079125348	3.29028971009792
chr1	179972376	179995598	33	18	57.89	51.43	6.46	0.666243356898367	1.29489017306297	0.511081079125348	3.29028971009792
chr1	179995598	180120512	33	18	57.89	51.43	6.46	0.666243356898367	1.29489017306297	0.511081079125348	3.29028971009792
chr1	180120512	180122330	33	18	57.89	51.43	6.46	0.666243356898367	1.29489017306297	0.511081079125348	3.29028971009792
chr1	180122330	180228643	33	18	57.89	51.43	6.46	0.666243356898367	1.29489017306297	0.511081079125348	3.29028971009792
chr1	180228643	180258803	33	18	57.89	51.43	6.46	0.666243356898367	1.29489017306297	0.511081079125348	3.29028971009792
chr1	180258803	180552710	33	18	57.89	51.43	6.46	0.666243356898367	1.29489017306297	0.511081079125348	3.29028971009792
chr1	180552710	180571434	33	18	57.89	51.43	6.46	0.666243356898367	1.29489017306297	0.511081079125348	3.29028971009792
chr1	180571434	180648467	33	18	57.89	51.43	6.46	0.666243356898367	1.29489017306297	0.511081079125348	3.29028971009792
chr1	180648467	180900980	33	18	57.89	51.43	6.46	0.666243356898367	1.29489017306297	0.511081079125348	3.29028971009792
chr1	180900980	180910018	33	18	57.89	51.43	6.46	0.666243356898367	1.29489017306297	0.511081079125348	3.29028971009792
chr1	180910018	180919170	33	18	57.89	51.43	6.46	0.666243356898367	1.29489017306297	0.511081079125348	3.29028971009792
chr1	180919170	180980506	33	18	57.89	51.43	6.46	0.666243356898367	1.29489017306297	0.511081079125348	3.29028971009792
chr1	180980506	180981964	33	18	57.89	51.43	6.46	0.666243356898367	1.29489017306297	0.511081079125348	3.29028971009792
chr1	180981964	180983403	33	18	57.89	51.43	6.46	0.666243356898367	1.29489017306297	0.511081079125348	3.29028971009792
chr1	180983403	181111769	33	18	57.89	51.43	6.46	0.666243356898367	1.29489017306297	0.511081079125348	3.29028971009792
chr1	181111769	181136255	33	18	57.89	51.43	6.46	0.666243356898367	1.29489017306297	0.511081079125348	3.29028971009792
chr1	181136255	181147489	33	18	57.89	51.43	6.46	0.666243356898367	1.29489017306297	0.511081079125348	3.29028971009792
chr1	181147489	181171820	33	18	57.89	51.43	6.46	0.666243356898367	1.29489017306297	0.511081079125348	3.29028971009792
chr1	181171820	181180038	33	18	57.89	51.43	6.46	0.666243356898367	1.29489017306297	0.511081079125348	3.29028971009792
chr1	181180038	181180262	33	18	57.89	51.43	6.46	0.666243356898367	1.29489017306297	0.511081079125348	3.29028971009792
chr1	181180262	181181280	33	18	57.89	51.43	6.46	0.666243356898367	1.29489017306297	0.511081079125348	3.29028971009792
chr1	181181280	181231155	34	18	59.65	51.43	8.22	0.517775672865681	1.39100496373824	0.548054576587658	3.54578367583473
chr1	181231155	181234878	33	18	57.89	51.43	6.46	0.666243356898367	1.29489017306297	0.511081079125348	3.29028971009792
chr1	181234878	181237091	33	18	57.89	51.43	6.46	0.666243356898367	1.29489017306297	0.511081079125348	3.29028971009792
chr1	181237091	181239599	33	18	57.89	51.43	6.46	0.666243356898367	1.29489017306297	0.511081079125348	3.29028971009792
chr1	181239599	181240830	33	18	57.89	51.43	6.46	0.666243356898367	1.29489017306297	0.511081079125348	3.29028971009792
chr1	181240830	181258295	32	18	56.14	51.43	4.71	0.672979253750413	1.20638350671276	0.476736892091213	3.05748240326329
chr1	181258295	181312574	32	18	56.14	51.43	4.71	0.672979253750413	1.20638350671276	0.476736892091213	3.05748240326329
chr1	181312574	181315547	32	18	56.14	51.43	4.71	0.672979253750413	1.20638350671276	0.476736892091213	3.05748240326329
chr1	181315547	181384949	32	18	56.14	51.43	4.71	0.672979253750413	1.20638350671276	0.476736892091213	3.05748240326329
chr1	181384949	181397333	32	18	56.14	51.43	4.71	0.672979253750413	1.20638350671276	0.476736892091213	3.05748240326329
chr1	181397333	181444170	33	18	57.89	51.43	6.46	0.666243356898367	1.29489017306297	0.511081079125348	3.29028971009792
chr1	181444170	181625999	33	18	57.89	51.43	6.46	0.666243356898367	1.29489017306297	0.511081079125348	3.29028971009792
chr1	181625999	181735660	33	18	57.89	51.43	6.46	0.666243356898367	1.29489017306297	0.511081079125348	3.29028971009792
chr1	181735660	181872570	32	18	56.14	51.43	4.71	0.672979253750413	1.20638350671276	0.476736892091213	3.05748240326329
chr1	181872570	182139560	33	18	57.89	51.43	6.46	0.666243356898367	1.29489017306297	0.511081079125348	3.29028971009792
chr1	182139560	182277620	33	18	57.89	51.43	6.46	0.666243356898367	1.29489017306297	0.511081079125348	3.29028971009792
chr1	182277620	182312309	33	18	57.89	51.43	6.46	0.666243356898367	1.29489017306297	0.511081079125348	3.29028971009792
chr1	182312309	182321415	33	18	57.89	51.43	6.46	0.666243356898367	1.29489017306297	0.511081079125348	3.29028971009792
chr1	182321415	182401337	33	18	57.89	51.43	6.46	0.666243356898367	1.29489017306297	0.511081079125348	3.29028971009792
chr1	182401337	182404179	33	18	57.89	51.43	6.46	0.666243356898367	1.29489017306297	0.511081079125348	3.29028971009792
chr1	182404179	182429737	33	18	57.89	51.43	6.46	0.666243356898367	1.29489017306297	0.511081079125348	3.29028971009792
chr1	182429737	182501983	33	18	57.89	51.43	6.46	0.666243356898367	1.29489017306297	0.511081079125348	3.29028971009792
chr1	182501983	182520304	33	18	57.89	51.43	6.46	0.666243356898367	1.29489017306297	0.511081079125348	3.29028971009792
chr1	182520304	182523288	33	18	57.89	51.43	6.46	0.666243356898367	1.29489017306297	0.511081079125348	3.29028971009792
chr1	182523288	182575975	33	18	57.89	51.43	6.46	0.666243356898367	1.29489017306297	0.511081079125348	3.29028971009792
chr1	182575975	182579765	33	18	57.89	51.43	6.46	0.666243356898367	1.29489017306297	0.511081079125348	3.29028971009792
chr1	182579765	182599221	33	18	57.89	51.43	6.46	0.666243356898367	1.29489017306297	0.511081079125348	3.29028971009792
chr1	182599221	182601699	33	18	57.89	51.43	6.46	0.666243356898367	1.29489017306297	0.511081079125348	3.29028971009792
chr1	182601699	182652878	33	18	57.89	51.43	6.46	0.666243356898367	1.29489017306297	0.511081079125348	3.29028971009792
chr1	182652878	182731091	33	18	57.89	51.43	6.46	0.666243356898367	1.29489017306297	0.511081079125348	3.29028971009792
chr1	182731091	182763359	33	18	57.89	51.43	6.46	0.666243356898367	1.29489017306297	0.511081079125348	3.29028971009792
chr1	182763359	182938335	33	18	57.89	51.43	6.46	0.666243356898367	1.29489017306297	0.511081079125348	3.29028971009792
chr1	182938335	182938986	33	18	57.89	51.43	6.46	0.666243356898367	1.29489017306297	0.511081079125348	3.29028971009792
chr1	182938986	182941421	33	18	57.89	51.43	6.46	0.666243356898367	1.29489017306297	0.511081079125348	3.29028971009792
chr1	182941421	182943777	33	19	57.89	54.29	3.6	0.829366995094193	1.15604141932217	0.454005599373163	2.93550774084572
chr1	182943777	182965678	33	19	57.89	54.29	3.6	0.829366995094193	1.15604141932217	0.454005599373163	2.93550774084572
chr1	182965678	182967912	33	19	57.89	54.29	3.6	0.829366995094193	1.15604141932217	0.454005599373163	2.93550774084572
chr1	182967912	183024625	33	19	57.89	54.29	3.6	0.829366995094193	1.15604141932217	0.454005599373163	2.93550774084572
chr1	183024625	183077954	33	18	57.89	51.43	6.46	0.666243356898367	1.29489017306297	0.511081079125348	3.29028971009792
chr1	183077954	183085867	33	18	57.89	51.43	6.46	0.666243356898367	1.29489017306297	0.511081079125348	3.29028971009792
chr1	183085867	183108622	33	18	57.89	51.43	6.46	0.666243356898367	1.29489017306297	0.511081079125348	3.29028971009792
chr1	183108622	183173684	33	18	57.89	51.43	6.46	0.666243356898367	1.29489017306297	0.511081079125348	3.29028971009792
chr1	183173684	183260872	33	18	57.89	51.43	6.46	0.666243356898367	1.29489017306297	0.511081079125348	3.29028971009792
chr1	183260872	183334053	33	18	57.89	51.43	6.46	0.666243356898367	1.29489017306297	0.511081079125348	3.29028971009792
chr1	183334053	183375928	32	18	56.14	51.43	4.71	0.672979253750413	1.20638350671276	0.476736892091213	3.05748240326329
chr1	183375928	183378279	32	18	56.14	51.43	4.71	0.672979253750413	1.20638350671276	0.476736892091213	3.05748240326329
chr1	183378279	183405785	32	18	56.14	51.43	4.71	0.672979253750413	1.20638350671276	0.476736892091213	3.05748240326329
chr1	183405785	183471508	32	18	56.14	51.43	4.71	0.672979253750413	1.20638350671276	0.476736892091213	3.05748240326329
chr1	183471508	183510476	33	18	57.89	51.43	6.46	0.666243356898367	1.29489017306297	0.511081079125348	3.29028971009792
chr1	183510476	183544382	32	18	56.14	51.43	4.71	0.672979253750413	1.20638350671276	0.476736892091213	3.05748240326329
chr1	183544382	183550599	32	18	56.14	51.43	4.71	0.672979253750413	1.20638350671276	0.476736892091213	3.05748240326329
chr1	183550599	183556085	32	18	56.14	51.43	4.71	0.672979253750413	1.20638350671276	0.476736892091213	3.05748240326329
chr1	183556085	183561877	32	18	56.14	51.43	4.71	0.672979253750413	1.20638350671276	0.476736892091213	3.05748240326329
chr1	183561877	183666767	32	18	56.14	51.43	4.71	0.672979253750413	1.20638350671276	0.476736892091213	3.05748240326329
chr1	183666767	183667050	32	18	56.14	51.43	4.71	0.672979253750413	1.20638350671276	0.476736892091213	3.05748240326329
chr1	183667050	183742584	32	18	56.14	51.43	4.71	0.672979253750413	1.20638350671276	0.476736892091213	3.05748240326329
chr1	183742584	183750354	32	18	56.14	51.43	4.71	0.672979253750413	1.20638350671276	0.476736892091213	3.05748240326329
chr1	183750354	183785719	32	18	56.14	51.43	4.71	0.672979253750413	1.20638350671276	0.476736892091213	3.05748240326329
chr1	183785719	183791068	32	18	56.14	51.43	4.71	0.672979253750413	1.20638350671276	0.476736892091213	3.05748240326329
chr1	183791068	183798485	32	18	56.14	51.43	4.71	0.672979253750413	1.20638350671276	0.476736892091213	3.05748240326329
chr1	183798485	183811192	32	18	56.14	51.43	4.71	0.672979253750413	1.20638350671276	0.476736892091213	3.05748240326329
chr1	183811192	183811778	32	18	56.14	51.43	4.71	0.672979253750413	1.20638350671276	0.476736892091213	3.05748240326329
chr1	183811778	183827205	32	18	56.14	51.43	4.71	0.672979253750413	1.20638350671276	0.476736892091213	3.05748240326329
chr1	183827205	183834516	32	18	56.14	51.43	4.71	0.672979253750413	1.20638350671276	0.476736892091213	3.05748240326329
chr1	183834516	183844412	32	18	56.14	51.43	4.71	0.672979253750413	1.20638350671276	0.476736892091213	3.05748240326329
chr1	183844412	183875903	32	18	56.14	51.43	4.71	0.672979253750413	1.20638350671276	0.476736892091213	3.05748240326329
chr1	183875903	183930433	32	18	56.14	51.43	4.71	0.672979253750413	1.20638350671276	0.476736892091213	3.05748240326329
chr1	183930433	183940934	32	18	56.14	51.43	4.71	0.672979253750413	1.20638350671276	0.476736892091213	3.05748240326329
chr1	183940934	183943386	32	18	56.14	51.43	4.71	0.672979253750413	1.20638350671276	0.476736892091213	3.05748240326329
chr1	183943386	183963990	32	18	56.14	51.43	4.71	0.672979253750413	1.20638350671276	0.476736892091213	3.05748240326329
chr1	183963990	183984037	32	18	56.14	51.43	4.71	0.672979253750413	1.20638350671276	0.476736892091213	3.05748240326329
chr1	183984037	184125188	32	18	56.14	51.43	4.71	0.672979253750413	1.20638350671276	0.476736892091213	3.05748240326329
chr1	184125188	184192441	32	18	56.14	51.43	4.71	0.672979253750413	1.20638350671276	0.476736892091213	3.05748240326329
chr1	184192441	184317928	32	18	56.14	51.43	4.71	0.672979253750413	1.20638350671276	0.476736892091213	3.05748240326329
chr1	184317928	184321349	32	18	56.14	51.43	4.71	0.672979253750413	1.20638350671276	0.476736892091213	3.05748240326329
chr1	184321349	184588579	32	18	56.14	51.43	4.71	0.672979253750413	1.20638350671276	0.476736892091213	3.05748240326329
chr1	184588579	184719220	32	18	56.14	51.43	4.71	0.672979253750413	1.20638350671276	0.476736892091213	3.05748240326329
chr1	184719220	184807270	32	18	56.14	51.43	4.71	0.672979253750413	1.20638350671276	0.476736892091213	3.05748240326329
chr1	184807270	184906054	32	18	56.14	51.43	4.71	0.672979253750413	1.20638350671276	0.476736892091213	3.05748240326329
chr1	184906054	184921529	32	18	56.14	51.43	4.71	0.672979253750413	1.20638350671276	0.476736892091213	3.05748240326329
chr1	184921529	184928883	32	18	56.14	51.43	4.71	0.672979253750413	1.20638350671276	0.476736892091213	3.05748240326329
chr1	184928883	184958965	32	18	56.14	51.43	4.71	0.672979253750413	1.20638350671276	0.476736892091213	3.05748240326329
chr1	184958965	184981749	32	18	56.14	51.43	4.71	0.672979253750413	1.20638350671276	0.476736892091213	3.05748240326329
chr1	184981749	185086680	32	18	56.14	51.43	4.71	0.672979253750413	1.20638350671276	0.476736892091213	3.05748240326329
chr1	185086680	185109468	32	18	56.14	51.43	4.71	0.672979253750413	1.20638350671276	0.476736892091213	3.05748240326329
chr1	185109468	185316807	32	18	56.14	51.43	4.71	0.672979253750413	1.20638350671276	0.476736892091213	3.05748240326329
chr1	185316807	185381634	32	18	56.14	51.43	4.71	0.672979253750413	1.20638350671276	0.476736892091213	3.05748240326329
chr1	185381634	185411844	32	18	56.14	51.43	4.71	0.672979253750413	1.20638350671276	0.476736892091213	3.05748240326329
chr1	185411844	185413827	32	18	56.14	51.43	4.71	0.672979253750413	1.20638350671276	0.476736892091213	3.05748240326329
chr1	185413827	185441415	32	18	56.14	51.43	4.71	0.672979253750413	1.20638350671276	0.476736892091213	3.05748240326329
chr1	185441415	185444866	32	18	56.14	51.43	4.71	0.672979253750413	1.20638350671276	0.476736892091213	3.05748240326329
chr1	185444866	185457131	32	18	56.14	51.43	4.71	0.672979253750413	1.20638350671276	0.476736892091213	3.05748240326329
chr1	185457131	185458710	32	18	56.14	51.43	4.71	0.672979253750413	1.20638350671276	0.476736892091213	3.05748240326329
chr1	185458710	185481598	32	18	56.14	51.43	4.71	0.672979253750413	1.20638350671276	0.476736892091213	3.05748240326329
chr1	185481598	185487155	32	18	56.14	51.43	4.71	0.672979253750413	1.20638350671276	0.476736892091213	3.05748240326329
chr1	185487155	185489080	32	18	56.14	51.43	4.71	0.672979253750413	1.20638350671276	0.476736892091213	3.05748240326329
chr1	185489080	185496678	32	18	56.14	51.43	4.71	0.672979253750413	1.20638350671276	0.476736892091213	3.05748240326329
chr1	185496678	185505073	32	18	56.14	51.43	4.71	0.672979253750413	1.20638350671276	0.476736892091213	3.05748240326329
chr1	185505073	185519084	32	18	56.14	51.43	4.71	0.672979253750413	1.20638350671276	0.476736892091213	3.05748240326329
chr1	185519084	185520296	32	18	56.14	51.43	4.71	0.672979253750413	1.20638350671276	0.476736892091213	3.05748240326329
chr1	185520296	185565967	32	18	56.14	51.43	4.71	0.672979253750413	1.20638350671276	0.476736892091213	3.05748240326329
chr1	185565967	185570578	32	18	56.14	51.43	4.71	0.672979253750413	1.20638350671276	0.476736892091213	3.05748240326329
chr1	185570578	185573287	32	18	56.14	51.43	4.71	0.672979253750413	1.20638350671276	0.476736892091213	3.05748240326329
chr1	185573287	185573849	32	18	56.14	51.43	4.71	0.672979253750413	1.20638350671276	0.476736892091213	3.05748240326329
chr1	185573849	185591829	32	18	56.14	51.43	4.71	0.672979253750413	1.20638350671276	0.476736892091213	3.05748240326329
chr1	185591829	185600992	32	18	56.14	51.43	4.71	0.672979253750413	1.20638350671276	0.476736892091213	3.05748240326329
chr1	185600992	185654846	32	18	56.14	51.43	4.71	0.672979253750413	1.20638350671276	0.476736892091213	3.05748240326329
chr1	185654846	185966373	32	18	56.14	51.43	4.71	0.672979253750413	1.20638350671276	0.476736892091213	3.05748240326329
chr1	185966373	185967153	32	18	56.14	51.43	4.71	0.672979253750413	1.20638350671276	0.476736892091213	3.05748240326329
chr1	185967153	185972181	32	18	56.14	51.43	4.71	0.672979253750413	1.20638350671276	0.476736892091213	3.05748240326329
chr1	185972181	185977462	32	19	56.14	54.29	1.85	1	1.0770146332346	0.423510038249731	2.72769965023534
chr1	185977462	185980319	32	19	56.14	54.29	1.85	1	1.0770146332346	0.423510038249731	2.72769965023534
chr1	185980319	185982524	32	19	56.14	54.29	1.85	1	1.0770146332346	0.423510038249731	2.72769965023534
chr1	185982524	186029637	32	19	56.14	54.29	1.85	1	1.0770146332346	0.423510038249731	2.72769965023534
chr1	186029637	186033774	32	19	56.14	54.29	1.85	1	1.0770146332346	0.423510038249731	2.72769965023534
chr1	186033774	186088308	32	19	56.14	54.29	1.85	1	1.0770146332346	0.423510038249731	2.72769965023534
chr1	186088308	186091418	32	19	56.14	54.29	1.85	1	1.0770146332346	0.423510038249731	2.72769965023534
chr1	186091418	186097080	32	19	56.14	54.29	1.85	1	1.0770146332346	0.423510038249731	2.72769965023534
chr1	186097080	186101612	32	19	56.14	54.29	1.85	1	1.0770146332346	0.423510038249731	2.72769965023534
chr1	186101612	186102031	32	19	56.14	54.29	1.85	1	1.0770146332346	0.423510038249731	2.72769965023534
chr1	186102031	186103265	32	19	56.14	54.29	1.85	1	1.0770146332346	0.423510038249731	2.72769965023534
chr1	186103265	186112577	32	19	56.14	54.29	1.85	1	1.0770146332346	0.423510038249731	2.72769965023534
chr1	186112577	186113011	32	19	56.14	54.29	1.85	1	1.0770146332346	0.423510038249731	2.72769965023534
chr1	186113011	186114325	32	19	56.14	54.29	1.85	1	1.0770146332346	0.423510038249731	2.72769965023534
chr1	186114325	186173462	32	19	56.14	54.29	1.85	1	1.0770146332346	0.423510038249731	2.72769965023534
chr1	186173462	186182269	32	19	56.14	54.29	1.85	1	1.0770146332346	0.423510038249731	2.72769965023534
chr1	186182269	186182484	32	19	56.14	54.29	1.85	1	1.0770146332346	0.423510038249731	2.72769965023534
chr1	186182484	186182751	32	19	56.14	54.29	1.85	1	1.0770146332346	0.423510038249731	2.72769965023534
chr1	186182751	186188333	32	19	56.14	54.29	1.85	1	1.0770146332346	0.423510038249731	2.72769965023534
chr1	186188333	186193512	32	20	56.14	57.14	-1	1	0.96041024685814	0.374947344191048	2.43586191604304
chr1	186193512	186218717	32	20	56.14	57.14	-1	1	0.96041024685814	0.374947344191048	2.43586191604304
chr1	186218717	186251609	32	20	56.14	57.14	-1	1	0.96041024685814	0.374947344191048	2.43586191604304
chr1	186251609	186258624	32	20	56.14	57.14	-1	1	0.96041024685814	0.374947344191048	2.43586191604304
chr1	186258624	186288810	32	20	56.14	57.14	-1	1	0.96041024685814	0.374947344191048	2.43586191604304
chr1	186288810	186338559	32	19	56.14	54.29	1.85	1	1.0770146332346	0.423510038249731	2.72769965023534
chr1	186338559	186339935	32	19	56.14	54.29	1.85	1	1.0770146332346	0.423510038249731	2.72769965023534
chr1	186339935	186341600	32	19	56.14	54.29	1.85	1	1.0770146332346	0.423510038249731	2.72769965023534
chr1	186341600	186674744	32	19	56.14	54.29	1.85	1	1.0770146332346	0.423510038249731	2.72769965023534
chr1	186674744	186767013	32	19	56.14	54.29	1.85	1	1.0770146332346	0.423510038249731	2.72769965023534
chr1	186767013	186808862	32	19	56.14	54.29	1.85	1	1.0770146332346	0.423510038249731	2.72769965023534
chr1	186808862	186858150	31	19	54.39	54.29	0.100000000000001	1	1.00400473610814	0.395089516283376	2.53776792585964
chr1	186858150	186863597	31	20	54.39	57.14	-2.75	0.831828048049565	0.895317708056272	0.349818385606525	2.26598649114162
chr1	186863597	186924211	31	20	54.39	57.14	-2.75	0.831828048049565	0.895317708056272	0.349818385606525	2.26598649114162
chr1	186924211	186937446	31	19	54.39	54.29	0.100000000000001	1	1.00400473610814	0.395089516283376	2.53776792585964
chr1	186937446	186963268	31	19	54.39	54.29	0.100000000000001	1	1.00400473610814	0.395089516283376	2.53776792585964
chr1	186963268	186966943	31	19	54.39	54.29	0.100000000000001	1	1.00400473610814	0.395089516283376	2.53776792585964
chr1	186966943	187022272	31	19	54.39	54.29	0.100000000000001	1	1.00400473610814	0.395089516283376	2.53776792585964
chr1	187022272	187033614	32	19	56.14	54.29	1.85	1	1.0770146332346	0.423510038249731	2.72769965023534
chr1	187033614	187066549	32	19	56.14	54.29	1.85	1	1.0770146332346	0.423510038249731	2.72769965023534
chr1	187066549	187066764	32	19	56.14	54.29	1.85	1	1.0770146332346	0.423510038249731	2.72769965023534
chr1	187066764	187136906	32	19	56.14	54.29	1.85	1	1.0770146332346	0.423510038249731	2.72769965023534
chr1	187136906	187291913	32	19	56.14	54.29	1.85	1	1.0770146332346	0.423510038249731	2.72769965023534
chr1	187291913	187353490	32	19	56.14	54.29	1.85	1	1.0770146332346	0.423510038249731	2.72769965023534
chr1	187353490	187417395	32	19	56.14	54.29	1.85	1	1.0770146332346	0.423510038249731	2.72769965023534
chr1	187417395	187461406	32	19	56.14	54.29	1.85	1	1.0770146332346	0.423510038249731	2.72769965023534
chr1	187461406	187474199	32	19	56.14	54.29	1.85	1	1.0770146332346	0.423510038249731	2.72769965023534
chr1	187474199	187483091	32	19	56.14	54.29	1.85	1	1.0770146332346	0.423510038249731	2.72769965023534
chr1	187483091	187491111	32	19	56.14	54.29	1.85	1	1.0770146332346	0.423510038249731	2.72769965023534
chr1	187491111	187509484	32	19	56.14	54.29	1.85	1	1.0770146332346	0.423510038249731	2.72769965023534
chr1	187509484	187593832	32	19	56.14	54.29	1.85	1	1.0770146332346	0.423510038249731	2.72769965023534
chr1	187593832	187606591	32	19	56.14	54.29	1.85	1	1.0770146332346	0.423510038249731	2.72769965023534
chr1	187606591	187626593	32	19	56.14	54.29	1.85	1	1.0770146332346	0.423510038249731	2.72769965023534
chr1	187626593	187628820	32	19	56.14	54.29	1.85	1	1.0770146332346	0.423510038249731	2.72769965023534
chr1	187628820	187676256	32	19	56.14	54.29	1.85	1	1.0770146332346	0.423510038249731	2.72769965023534
chr1	187676256	187722996	32	19	56.14	54.29	1.85	1	1.0770146332346	0.423510038249731	2.72769965023534
chr1	187722996	187730838	32	19	56.14	54.29	1.85	1	1.0770146332346	0.423510038249731	2.72769965023534
chr1	187730838	187733043	32	19	56.14	54.29	1.85	1	1.0770146332346	0.423510038249731	2.72769965023534
chr1	187733043	187742083	32	19	56.14	54.29	1.85	1	1.0770146332346	0.423510038249731	2.72769965023534
chr1	187742083	187753959	32	19	56.14	54.29	1.85	1	1.0770146332346	0.423510038249731	2.72769965023534
chr1	187753959	187779321	32	19	56.14	54.29	1.85	1	1.0770146332346	0.423510038249731	2.72769965023534
chr1	187779321	187840680	32	19	56.14	54.29	1.85	1	1.0770146332346	0.423510038249731	2.72769965023534
chr1	187840680	187852765	32	19	56.14	54.29	1.85	1	1.0770146332346	0.423510038249731	2.72769965023534
chr1	187852765	187905109	32	19	56.14	54.29	1.85	1	1.0770146332346	0.423510038249731	2.72769965023534
chr1	187905109	187983837	31	19	54.39	54.29	0.100000000000001	1	1.00400473610814	0.395089516283376	2.53776792585964
chr1	187983837	187998467	31	19	54.39	54.29	0.100000000000001	1	1.00400473610814	0.395089516283376	2.53776792585964
chr1	187998467	188005455	31	19	54.39	54.29	0.100000000000001	1	1.00400473610814	0.395089516283376	2.53776792585964
chr1	188005455	188073356	31	19	54.39	54.29	0.100000000000001	1	1.00400473610814	0.395089516283376	2.53776792585964
chr1	188073356	188117642	31	19	54.39	54.29	0.100000000000001	1	1.00400473610814	0.395089516283376	2.53776792585964
chr1	188117642	188143042	31	19	54.39	54.29	0.100000000000001	1	1.00400473610814	0.395089516283376	2.53776792585964
chr1	188143042	188248433	31	19	54.39	54.29	0.100000000000001	1	1.00400473610814	0.395089516283376	2.53776792585964
chr1	188248433	188249040	31	19	54.39	54.29	0.100000000000001	1	1.00400473610814	0.395089516283376	2.53776792585964
chr1	188249040	188309606	31	19	54.39	54.29	0.100000000000001	1	1.00400473610814	0.395089516283376	2.53776792585964
chr1	188309606	188366231	31	19	54.39	54.29	0.100000000000001	1	1.00400473610814	0.395089516283376	2.53776792585964
chr1	188366231	188430079	31	19	54.39	54.29	0.100000000000001	1	1.00400473610814	0.395089516283376	2.53776792585964
chr1	188430079	188562697	31	19	54.39	54.29	0.100000000000001	1	1.00400473610814	0.395089516283376	2.53776792585964
chr1	188562697	188588224	31	19	54.39	54.29	0.100000000000001	1	1.00400473610814	0.395089516283376	2.53776792585964
chr1	188588224	188617395	30	19	52.63	54.29	-1.66	1	0.93636651973019	0.368634769568511	2.36282811803832
chr1	188617395	188631978	30	19	52.63	54.29	-1.66	1	0.93636651973019	0.368634769568511	2.36282811803832
chr1	188631978	188662054	30	19	52.63	54.29	-1.66	1	0.93636651973019	0.368634769568511	2.36282811803832
chr1	188662054	188694244	30	19	52.63	54.29	-1.66	1	0.93636651973019	0.368634769568511	2.36282811803832
chr1	188694244	188705418	30	19	52.63	54.29	-1.66	1	0.93636651973019	0.368634769568511	2.36282811803832
chr1	188705418	188735328	30	19	52.63	54.29	-1.66	1	0.93636651973019	0.368634769568511	2.36282811803832
chr1	188735328	188751488	31	19	54.39	54.29	0.100000000000001	1	1.00400473610814	0.395089516283376	2.53776792585964
chr1	188751488	188756013	31	19	54.39	54.29	0.100000000000001	1	1.00400473610814	0.395089516283376	2.53776792585964
chr1	188756013	188779987	32	19	56.14	54.29	1.85	1	1.0770146332346	0.423510038249731	2.72769965023534
chr1	188779987	188786176	32	19	56.14	54.29	1.85	1	1.0770146332346	0.423510038249731	2.72769965023534
chr1	188786176	188898834	32	19	56.14	54.29	1.85	1	1.0770146332346	0.423510038249731	2.72769965023534
chr1	188898834	188931453	32	19	56.14	54.29	1.85	1	1.0770146332346	0.423510038249731	2.72769965023534
chr1	188931453	188936193	32	19	56.14	54.29	1.85	1	1.0770146332346	0.423510038249731	2.72769965023534
chr1	188936193	188945403	32	19	56.14	54.29	1.85	1	1.0770146332346	0.423510038249731	2.72769965023534
chr1	188945403	188946197	32	19	56.14	54.29	1.85	1	1.0770146332346	0.423510038249731	2.72769965023534
chr1	188946197	188996726	33	19	57.89	54.29	3.6	0.829366995094193	1.15604141932217	0.454005599373163	2.93550774084572
chr1	188996726	189048379	33	19	57.89	54.29	3.6	0.829366995094193	1.15604141932217	0.454005599373163	2.93550774084572
chr1	189048379	189080174	33	19	57.89	54.29	3.6	0.829366995094193	1.15604141932217	0.454005599373163	2.93550774084572
chr1	189080174	189083949	33	19	57.89	54.29	3.6	0.829366995094193	1.15604141932217	0.454005599373163	2.93550774084572
chr1	189083949	189084199	33	19	57.89	54.29	3.6	0.829366995094193	1.15604141932217	0.454005599373163	2.93550774084572
chr1	189084199	189254825	33	19	57.89	54.29	3.6	0.829366995094193	1.15604141932217	0.454005599373163	2.93550774084572
chr1	189254825	189315823	32	19	56.14	54.29	1.85	1	1.0770146332346	0.423510038249731	2.72769965023534
chr1	189315823	189435124	32	19	56.14	54.29	1.85	1	1.0770146332346	0.423510038249731	2.72769965023534
chr1	189435124	189527893	33	19	57.89	54.29	3.6	0.829366995094193	1.15604141932217	0.454005599373163	2.93550774084572
chr1	189527893	189580559	33	19	57.89	54.29	3.6	0.829366995094193	1.15604141932217	0.454005599373163	2.93550774084572
chr1	189580559	189594697	33	19	57.89	54.29	3.6	0.829366995094193	1.15604141932217	0.454005599373163	2.93550774084572
chr1	189594697	189607090	32	19	56.14	54.29	1.85	1	1.0770146332346	0.423510038249731	2.72769965023534
chr1	189607090	189610706	32	19	56.14	54.29	1.85	1	1.0770146332346	0.423510038249731	2.72769965023534
chr1	189610706	189615728	33	19	57.89	54.29	3.6	0.829366995094193	1.15604141932217	0.454005599373163	2.93550774084572
chr1	189615728	189660432	33	19	57.89	54.29	3.6	0.829366995094193	1.15604141932217	0.454005599373163	2.93550774084572
chr1	189660432	189703053	33	19	57.89	54.29	3.6	0.829366995094193	1.15604141932217	0.454005599373163	2.93550774084572
chr1	189703053	189712332	33	19	57.89	54.29	3.6	0.829366995094193	1.15604141932217	0.454005599373163	2.93550774084572
chr1	189712332	189721968	33	19	57.89	54.29	3.6	0.829366995094193	1.15604141932217	0.454005599373163	2.93550774084572
chr1	189721968	189737821	31	19	54.39	54.29	0.100000000000001	1	1.00400473610814	0.395089516283376	2.53776792585964
chr1	189737821	189738494	31	19	54.39	54.29	0.100000000000001	1	1.00400473610814	0.395089516283376	2.53776792585964
chr1	189738494	189738771	31	19	54.39	54.29	0.100000000000001	1	1.00400473610814	0.395089516283376	2.53776792585964
chr1	189738771	189739914	31	19	54.39	54.29	0.100000000000001	1	1.00400473610814	0.395089516283376	2.53776792585964
chr1	189739914	189758794	31	19	54.39	54.29	0.100000000000001	1	1.00400473610814	0.395089516283376	2.53776792585964
chr1	189758794	189780521	31	19	54.39	54.29	0.100000000000001	1	1.00400473610814	0.395089516283376	2.53776792585964
chr1	189780521	189781292	31	19	54.39	54.29	0.100000000000001	1	1.00400473610814	0.395089516283376	2.53776792585964
chr1	189781292	189809386	31	19	54.39	54.29	0.100000000000001	1	1.00400473610814	0.395089516283376	2.53776792585964
chr1	189809386	189809797	31	19	54.39	54.29	0.100000000000001	1	1.00400473610814	0.395089516283376	2.53776792585964
chr1	189809797	189837180	31	19	54.39	54.29	0.100000000000001	1	1.00400473610814	0.395089516283376	2.53776792585964
chr1	189837180	189837322	31	19	54.39	54.29	0.100000000000001	1	1.00400473610814	0.395089516283376	2.53776792585964
chr1	189837322	189840429	31	19	54.39	54.29	0.100000000000001	1	1.00400473610814	0.395089516283376	2.53776792585964
chr1	189840429	189840792	31	19	54.39	54.29	0.100000000000001	1	1.00400473610814	0.395089516283376	2.53776792585964
chr1	189840792	189842099	31	19	54.39	54.29	0.100000000000001	1	1.00400473610814	0.395089516283376	2.53776792585964
chr1	189842099	189843245	31	19	54.39	54.29	0.100000000000001	1	1.00400473610814	0.395089516283376	2.53776792585964
chr1	189843245	189891131	31	19	54.39	54.29	0.100000000000001	1	1.00400473610814	0.395089516283376	2.53776792585964
chr1	189891131	189907429	31	19	54.39	54.29	0.100000000000001	1	1.00400473610814	0.395089516283376	2.53776792585964
chr1	189907429	189923063	31	19	54.39	54.29	0.100000000000001	1	1.00400473610814	0.395089516283376	2.53776792585964
chr1	189923063	189926555	31	19	54.39	54.29	0.100000000000001	1	1.00400473610814	0.395089516283376	2.53776792585964
chr1	189926555	189938038	31	19	54.39	54.29	0.100000000000001	1	1.00400473610814	0.395089516283376	2.53776792585964
chr1	189938038	189941989	31	19	54.39	54.29	0.100000000000001	1	1.00400473610814	0.395089516283376	2.53776792585964
chr1	189941989	189943023	31	19	54.39	54.29	0.100000000000001	1	1.00400473610814	0.395089516283376	2.53776792585964
chr1	189943023	189958441	31	19	54.39	54.29	0.100000000000001	1	1.00400473610814	0.395089516283376	2.53776792585964
chr1	189958441	189970384	31	19	54.39	54.29	0.100000000000001	1	1.00400473610814	0.395089516283376	2.53776792585964
chr1	189970384	189970401	31	19	54.39	54.29	0.100000000000001	1	1.00400473610814	0.395089516283376	2.53776792585964
chr1	189970401	189975023	31	19	54.39	54.29	0.100000000000001	1	1.00400473610814	0.395089516283376	2.53776792585964
chr1	189975023	189975127	31	19	54.39	54.29	0.100000000000001	1	1.00400473610814	0.395089516283376	2.53776792585964
chr1	189975127	189975540	31	19	54.39	54.29	0.100000000000001	1	1.00400473610814	0.395089516283376	2.53776792585964
chr1	189975540	189978183	31	19	54.39	54.29	0.100000000000001	1	1.00400473610814	0.395089516283376	2.53776792585964
chr1	189978183	189984334	32	19	56.14	54.29	1.85	1	1.0770146332346	0.423510038249731	2.72769965023534
chr1	189984334	189984753	32	19	56.14	54.29	1.85	1	1.0770146332346	0.423510038249731	2.72769965023534
chr1	189984753	189993620	32	19	56.14	54.29	1.85	1	1.0770146332346	0.423510038249731	2.72769965023534
chr1	189993620	190053925	32	19	56.14	54.29	1.85	1	1.0770146332346	0.423510038249731	2.72769965023534
chr1	190053925	190056160	31	19	54.39	54.29	0.100000000000001	1	1.00400473610814	0.395089516283376	2.53776792585964
chr1	190056160	190063188	31	19	54.39	54.29	0.100000000000001	1	1.00400473610814	0.395089516283376	2.53776792585964
chr1	190063188	190088034	31	19	54.39	54.29	0.100000000000001	1	1.00400473610814	0.395089516283376	2.53776792585964
chr1	190088034	190115709	31	19	54.39	54.29	0.100000000000001	1	1.00400473610814	0.395089516283376	2.53776792585964
chr1	190115709	190120364	31	19	54.39	54.29	0.100000000000001	1	1.00400473610814	0.395089516283376	2.53776792585964
chr1	190120364	190148067	31	19	54.39	54.29	0.100000000000001	1	1.00400473610814	0.395089516283376	2.53776792585964
chr1	190148067	190210018	31	19	54.39	54.29	0.100000000000001	1	1.00400473610814	0.395089516283376	2.53776792585964
chr1	190210018	190288714	32	19	56.14	54.29	1.85	1	1.0770146332346	0.423510038249731	2.72769965023534
chr1	190288714	190322346	32	19	56.14	54.29	1.85	1	1.0770146332346	0.423510038249731	2.72769965023534
chr1	190322346	190386924	32	19	56.14	54.29	1.85	1	1.0770146332346	0.423510038249731	2.72769965023534
chr1	190386924	190469772	32	19	56.14	54.29	1.85	1	1.0770146332346	0.423510038249731	2.72769965023534
chr1	190469772	190522645	32	19	56.14	54.29	1.85	1	1.0770146332346	0.423510038249731	2.72769965023534
chr1	190522645	190823020	32	19	56.14	54.29	1.85	1	1.0770146332346	0.423510038249731	2.72769965023534
chr1	190823020	190886057	32	19	56.14	54.29	1.85	1	1.0770146332346	0.423510038249731	2.72769965023534
chr1	190886057	190886646	32	19	56.14	54.29	1.85	1	1.0770146332346	0.423510038249731	2.72769965023534
chr1	190886646	191088177	32	19	56.14	54.29	1.85	1	1.0770146332346	0.423510038249731	2.72769965023534
chr1	191088177	191156499	32	19	56.14	54.29	1.85	1	1.0770146332346	0.423510038249731	2.72769965023534
chr1	191156499	191161784	32	19	56.14	54.29	1.85	1	1.0770146332346	0.423510038249731	2.72769965023534
chr1	191161784	191246082	32	19	56.14	54.29	1.85	1	1.0770146332346	0.423510038249731	2.72769965023534
chr1	191246082	191312854	32	19	56.14	54.29	1.85	1	1.0770146332346	0.423510038249731	2.72769965023534
chr1	191312854	191401669	32	19	56.14	54.29	1.85	1	1.0770146332346	0.423510038249731	2.72769965023534
chr1	191401669	191459259	31	19	54.39	54.29	0.100000000000001	1	1.00400473610814	0.395089516283376	2.53776792585964
chr1	191459259	191801528	30	19	52.63	54.29	-1.66	1	0.93636651973019	0.368634769568511	2.36282811803832
chr1	191801528	191817129	30	19	52.63	54.29	-1.66	1	0.93636651973019	0.368634769568511	2.36282811803832
chr1	191817129	191889955	30	19	52.63	54.29	-1.66	1	0.93636651973019	0.368634769568511	2.36282811803832
chr1	191889955	192089356	30	19	52.63	54.29	-1.66	1	0.93636651973019	0.368634769568511	2.36282811803832
chr1	192089356	192121750	30	19	52.63	54.29	-1.66	1	0.93636651973019	0.368634769568511	2.36282811803832
chr1	192121750	192140536	30	19	52.63	54.29	-1.66	1	0.93636651973019	0.368634769568511	2.36282811803832
chr1	192140536	192149606	30	19	52.63	54.29	-1.66	1	0.93636651973019	0.368634769568511	2.36282811803832
chr1	192149606	192177218	30	19	52.63	54.29	-1.66	1	0.93636651973019	0.368634769568511	2.36282811803832
chr1	192177218	192181214	30	19	52.63	54.29	-1.66	1	0.93636651973019	0.368634769568511	2.36282811803832
chr1	192181214	192249099	30	19	52.63	54.29	-1.66	1	0.93636651973019	0.368634769568511	2.36282811803832
chr1	192249099	192291100	30	19	52.63	54.29	-1.66	1	0.93636651973019	0.368634769568511	2.36282811803832
chr1	192291100	192303670	30	19	52.63	54.29	-1.66	1	0.93636651973019	0.368634769568511	2.36282811803832
chr1	192303670	192317622	30	19	52.63	54.29	-1.66	1	0.93636651973019	0.368634769568511	2.36282811803832
chr1	192317622	192331166	30	19	52.63	54.29	-1.66	1	0.93636651973019	0.368634769568511	2.36282811803832
chr1	192331166	192394459	29	19	50.88	54.29	-3.41	0.831085486532102	0.873479461686784	0.343856495957348	2.20177588960857
chr1	192394459	192428392	30	19	52.63	54.29	-1.66	1	0.93636651973019	0.368634769568511	2.36282811803832
chr1	192428392	192447458	30	19	52.63	54.29	-1.66	1	0.93636651973019	0.368634769568511	2.36282811803832
chr1	192447458	192464281	31	19	54.39	54.29	0.100000000000001	1	1.00400473610814	0.395089516283376	2.53776792585964
chr1	192464281	192531130	32	19	56.14	54.29	1.85	1	1.0770146332346	0.423510038249731	2.72769965023534
chr1	192531130	192535905	32	19	56.14	54.29	1.85	1	1.0770146332346	0.423510038249731	2.72769965023534
chr1	192535905	192541602	32	19	56.14	54.29	1.85	1	1.0770146332346	0.423510038249731	2.72769965023534
chr1	192541602	192557246	32	19	56.14	54.29	1.85	1	1.0770146332346	0.423510038249731	2.72769965023534
chr1	192557246	192598036	32	19	56.14	54.29	1.85	1	1.0770146332346	0.423510038249731	2.72769965023534
chr1	192598036	192667542	32	19	56.14	54.29	1.85	1	1.0770146332346	0.423510038249731	2.72769965023534
chr1	192667542	192788470	32	19	56.14	54.29	1.85	1	1.0770146332346	0.423510038249731	2.72769965023534
chr1	192788470	192789165	32	19	56.14	54.29	1.85	1	1.0770146332346	0.423510038249731	2.72769965023534
chr1	192789165	192794564	32	19	56.14	54.29	1.85	1	1.0770146332346	0.423510038249731	2.72769965023534
chr1	192794564	193107547	32	19	56.14	54.29	1.85	1	1.0770146332346	0.423510038249731	2.72769965023534
chr1	193107547	193252752	33	19	57.89	54.29	3.6	0.829366995094193	1.15604141932217	0.454005599373163	2.93550774084572
chr1	193252752	193367203	33	19	57.89	54.29	3.6	0.829366995094193	1.15604141932217	0.454005599373163	2.93550774084572
chr1	193367203	193369587	33	19	57.89	54.29	3.6	0.829366995094193	1.15604141932217	0.454005599373163	2.93550774084572
chr1	193369587	193441591	33	19	57.89	54.29	3.6	0.829366995094193	1.15604141932217	0.454005599373163	2.93550774084572
chr1	193441591	193444182	33	19	57.89	54.29	3.6	0.829366995094193	1.15604141932217	0.454005599373163	2.93550774084572
chr1	193444182	193451349	33	19	57.89	54.29	3.6	0.829366995094193	1.15604141932217	0.454005599373163	2.93550774084572
chr1	193451349	193658039	33	19	57.89	54.29	3.6	0.829366995094193	1.15604141932217	0.454005599373163	2.93550774084572
chr1	193658039	193711436	33	19	57.89	54.29	3.6	0.829366995094193	1.15604141932217	0.454005599373163	2.93550774084572
chr1	193711436	193763933	32	19	56.14	54.29	1.85	1	1.0770146332346	0.423510038249731	2.72769965023534
chr1	193763933	193772275	32	19	56.14	54.29	1.85	1	1.0770146332346	0.423510038249731	2.72769965023534
chr1	193772275	193826104	32	19	56.14	54.29	1.85	1	1.0770146332346	0.423510038249731	2.72769965023534
chr1	193826104	193828993	32	19	56.14	54.29	1.85	1	1.0770146332346	0.423510038249731	2.72769965023534
chr1	193828993	193879865	32	19	56.14	54.29	1.85	1	1.0770146332346	0.423510038249731	2.72769965023534
chr1	193879865	193897961	32	19	56.14	54.29	1.85	1	1.0770146332346	0.423510038249731	2.72769965023534
chr1	193897961	193923438	32	19	56.14	54.29	1.85	1	1.0770146332346	0.423510038249731	2.72769965023534
chr1	193923438	193927836	32	19	56.14	54.29	1.85	1	1.0770146332346	0.423510038249731	2.72769965023534
chr1	193927836	193940226	32	19	56.14	54.29	1.85	1	1.0770146332346	0.423510038249731	2.72769965023534
chr1	193940226	193993992	32	19	56.14	54.29	1.85	1	1.0770146332346	0.423510038249731	2.72769965023534
chr1	193993992	193997387	32	19	56.14	54.29	1.85	1	1.0770146332346	0.423510038249731	2.72769965023534
chr1	193997387	194094331	32	19	56.14	54.29	1.85	1	1.0770146332346	0.423510038249731	2.72769965023534
chr1	194094331	194095292	32	19	56.14	54.29	1.85	1	1.0770146332346	0.423510038249731	2.72769965023534
chr1	194095292	194278729	32	19	56.14	54.29	1.85	1	1.0770146332346	0.423510038249731	2.72769965023534
chr1	194278729	194342412	32	18	56.14	51.43	4.71	0.672979253750413	1.20638350671276	0.476736892091213	3.05748240326329
chr1	194342412	194364318	32	18	56.14	51.43	4.71	0.672979253750413	1.20638350671276	0.476736892091213	3.05748240326329
chr1	194364318	194376036	32	18	56.14	51.43	4.71	0.672979253750413	1.20638350671276	0.476736892091213	3.05748240326329
chr1	194376036	194380014	32	18	56.14	51.43	4.71	0.672979253750413	1.20638350671276	0.476736892091213	3.05748240326329
chr1	194380014	194491754	32	18	56.14	51.43	4.71	0.672979253750413	1.20638350671276	0.476736892091213	3.05748240326329
chr1	194491754	194659927	32	18	56.14	51.43	4.71	0.672979253750413	1.20638350671276	0.476736892091213	3.05748240326329
chr1	194659927	194731100	32	18	56.14	51.43	4.71	0.672979253750413	1.20638350671276	0.476736892091213	3.05748240326329
chr1	194731100	194847284	32	18	56.14	51.43	4.71	0.672979253750413	1.20638350671276	0.476736892091213	3.05748240326329
chr1	194847284	194966732	32	18	56.14	51.43	4.71	0.672979253750413	1.20638350671276	0.476736892091213	3.05748240326329
chr1	194966732	194990050	32	18	56.14	51.43	4.71	0.672979253750413	1.20638350671276	0.476736892091213	3.05748240326329
chr1	194990050	194997703	32	18	56.14	51.43	4.71	0.672979253750413	1.20638350671276	0.476736892091213	3.05748240326329
chr1	194997703	194999714	32	18	56.14	51.43	4.71	0.672979253750413	1.20638350671276	0.476736892091213	3.05748240326329
chr1	194999714	195095597	32	18	56.14	51.43	4.71	0.672979253750413	1.20638350671276	0.476736892091213	3.05748240326329
chr1	195095597	195096026	32	18	56.14	51.43	4.71	0.672979253750413	1.20638350671276	0.476736892091213	3.05748240326329
chr1	195096026	195111533	32	18	56.14	51.43	4.71	0.672979253750413	1.20638350671276	0.476736892091213	3.05748240326329
chr1	195111533	195119057	32	18	56.14	51.43	4.71	0.672979253750413	1.20638350671276	0.476736892091213	3.05748240326329
chr1	195119057	195156195	32	18	56.14	51.43	4.71	0.672979253750413	1.20638350671276	0.476736892091213	3.05748240326329
chr1	195156195	195355605	32	19	56.14	54.29	1.85	1	1.0770146332346	0.423510038249731	2.72769965023534
chr1	195355605	195365759	32	19	56.14	54.29	1.85	1	1.0770146332346	0.423510038249731	2.72769965023534
chr1	195365759	195392769	32	19	56.14	54.29	1.85	1	1.0770146332346	0.423510038249731	2.72769965023534
chr1	195392769	195453350	32	20	56.14	57.14	-1	1	0.96041024685814	0.374947344191048	2.43586191604304
chr1	195453350	195461313	32	20	56.14	57.14	-1	1	0.96041024685814	0.374947344191048	2.43586191604304
chr1	195461313	195562222	32	20	56.14	57.14	-1	1	0.96041024685814	0.374947344191048	2.43586191604304
chr1	195562222	195649940	32	19	56.14	54.29	1.85	1	1.0770146332346	0.423510038249731	2.72769965023534
chr1	195649940	195740192	32	19	56.14	54.29	1.85	1	1.0770146332346	0.423510038249731	2.72769965023534
chr1	195740192	195761074	32	19	56.14	54.29	1.85	1	1.0770146332346	0.423510038249731	2.72769965023534
chr1	195761074	195794345	32	19	56.14	54.29	1.85	1	1.0770146332346	0.423510038249731	2.72769965023534
chr1	195794345	195830860	32	19	56.14	54.29	1.85	1	1.0770146332346	0.423510038249731	2.72769965023534
chr1	195830860	195837180	32	19	56.14	54.29	1.85	1	1.0770146332346	0.423510038249731	2.72769965023534
chr1	195837180	195863400	32	19	56.14	54.29	1.85	1	1.0770146332346	0.423510038249731	2.72769965023534
chr1	195863400	195876424	32	19	56.14	54.29	1.85	1	1.0770146332346	0.423510038249731	2.72769965023534
chr1	195876424	195885903	32	19	56.14	54.29	1.85	1	1.0770146332346	0.423510038249731	2.72769965023534
chr1	195885903	195964415	32	19	56.14	54.29	1.85	1	1.0770146332346	0.423510038249731	2.72769965023534
chr1	195964415	196170923	32	19	56.14	54.29	1.85	1	1.0770146332346	0.423510038249731	2.72769965023534
chr1	196170923	196641889	32	19	56.14	54.29	1.85	1	1.0770146332346	0.423510038249731	2.72769965023534
chr1	196641889	196788997	32	19	56.14	54.29	1.85	1	1.0770146332346	0.423510038249731	2.72769965023534
chr1	196788997	196840734	32	18	56.14	51.43	4.71	0.672979253750413	1.20638350671276	0.476736892091213	3.05748240326329
chr1	196840734	196903450	31	18	54.39	51.43	2.96	0.831691639092394	1.12461203614278	0.444780707656595	2.84415766469543
chr1	196903450	196947886	31	19	54.39	54.29	0.100000000000001	1	1.00400473610814	0.395089516283376	2.53776792585964
chr1	196947886	196951265	31	19	54.39	54.29	0.100000000000001	1	1.00400473610814	0.395089516283376	2.53776792585964
chr1	196951265	196992118	32	19	56.14	54.29	1.85	1	1.0770146332346	0.423510038249731	2.72769965023534
chr1	196992118	197150631	32	19	56.14	54.29	1.85	1	1.0770146332346	0.423510038249731	2.72769965023534
chr1	197150631	197302860	32	19	56.14	54.29	1.85	1	1.0770146332346	0.423510038249731	2.72769965023534
chr1	197302860	197311165	32	19	56.14	54.29	1.85	1	1.0770146332346	0.423510038249731	2.72769965023534
chr1	197311165	197429013	32	19	56.14	54.29	1.85	1	1.0770146332346	0.423510038249731	2.72769965023534
chr1	197429013	197552437	32	19	56.14	54.29	1.85	1	1.0770146332346	0.423510038249731	2.72769965023534
chr1	197552437	197730091	31	19	54.39	54.29	0.100000000000001	1	1.00400473610814	0.395089516283376	2.53776792585964
chr1	197730091	197834480	32	19	56.14	54.29	1.85	1	1.0770146332346	0.423510038249731	2.72769965023534
chr1	197834480	197952132	32	19	56.14	54.29	1.85	1	1.0770146332346	0.423510038249731	2.72769965023534
chr1	197952132	197971364	32	19	56.14	54.29	1.85	1	1.0770146332346	0.423510038249731	2.72769965023534
chr1	197971364	198057614	32	19	56.14	54.29	1.85	1	1.0770146332346	0.423510038249731	2.72769965023534
chr1	198057614	198099545	32	19	56.14	54.29	1.85	1	1.0770146332346	0.423510038249731	2.72769965023534
chr1	198099545	198136619	32	18	56.14	51.43	4.71	0.672979253750413	1.20638350671276	0.476736892091213	3.05748240326329
chr1	198136619	198182202	32	18	56.14	51.43	4.71	0.672979253750413	1.20638350671276	0.476736892091213	3.05748240326329
chr1	198182202	198321602	32	18	56.14	51.43	4.71	0.672979253750413	1.20638350671276	0.476736892091213	3.05748240326329
chr1	198321602	198322565	32	18	56.14	51.43	4.71	0.672979253750413	1.20638350671276	0.476736892091213	3.05748240326329
chr1	198322565	198365257	32	18	56.14	51.43	4.71	0.672979253750413	1.20638350671276	0.476736892091213	3.05748240326329
chr1	198365257	198394500	32	18	56.14	51.43	4.71	0.672979253750413	1.20638350671276	0.476736892091213	3.05748240326329
chr1	198394500	198687925	32	18	56.14	51.43	4.71	0.672979253750413	1.20638350671276	0.476736892091213	3.05748240326329
chr1	198687925	198988125	32	18	56.14	51.43	4.71	0.672979253750413	1.20638350671276	0.476736892091213	3.05748240326329
chr1	198988125	199038146	31	18	54.39	51.43	2.96	0.831691639092394	1.12461203614278	0.444780707656595	2.84415766469543
chr1	199038146	199126466	31	18	54.39	51.43	2.96	0.831691639092394	1.12461203614278	0.444780707656595	2.84415766469543
chr1	199126466	199127210	31	18	54.39	51.43	2.96	0.831691639092394	1.12461203614278	0.444780707656595	2.84415766469543
chr1	199127210	199263175	31	18	54.39	51.43	2.96	0.831691639092394	1.12461203614278	0.444780707656595	2.84415766469543
chr1	199263175	199275293	31	18	54.39	51.43	2.96	0.831691639092394	1.12461203614278	0.444780707656595	2.84415766469543
chr1	199275293	199359494	31	18	54.39	51.43	2.96	0.831691639092394	1.12461203614278	0.444780707656595	2.84415766469543
chr1	199359494	199361022	32	18	56.14	51.43	4.71	0.672979253750413	1.20638350671276	0.476736892091213	3.05748240326329
chr1	199361022	199614446	32	18	56.14	51.43	4.71	0.672979253750413	1.20638350671276	0.476736892091213	3.05748240326329
chr1	199614446	199628420	32	18	56.14	51.43	4.71	0.672979253750413	1.20638350671276	0.476736892091213	3.05748240326329
chr1	199628420	199671351	32	18	56.14	51.43	4.71	0.672979253750413	1.20638350671276	0.476736892091213	3.05748240326329
chr1	199671351	199785551	31	18	54.39	51.43	2.96	0.831691639092394	1.12461203614278	0.444780707656595	2.84415766469543
chr1	199785551	199787781	31	17	54.39	48.57	5.82	0.669156159711374	1.25922877141963	0.499447720942337	3.19318931360834
chr1	199787781	199875845	31	17	54.39	48.57	5.82	0.669156159711374	1.25922877141963	0.499447720942337	3.19318931360834
chr1	199875845	199896608	31	17	54.39	48.57	5.82	0.669156159711374	1.25922877141963	0.499447720942337	3.19318931360834
chr1	199896608	199903802	31	17	54.39	48.57	5.82	0.669156159711374	1.25922877141963	0.499447720942337	3.19318931360834
chr1	199903802	199953761	31	18	54.39	51.43	2.96	0.831691639092394	1.12461203614278	0.444780707656595	2.84415766469543
chr1	199953761	199964065	31	18	54.39	51.43	2.96	0.831691639092394	1.12461203614278	0.444780707656595	2.84415766469543
chr1	199964065	199985849	31	18	54.39	51.43	2.96	0.831691639092394	1.12461203614278	0.444780707656595	2.84415766469543
chr1	199985849	200045249	31	18	54.39	51.43	2.96	0.831691639092394	1.12461203614278	0.444780707656595	2.84415766469543
chr1	200045249	200063071	31	18	54.39	51.43	2.96	0.831691639092394	1.12461203614278	0.444780707656595	2.84415766469543
chr1	200063071	200068642	31	18	54.39	51.43	2.96	0.831691639092394	1.12461203614278	0.444780707656595	2.84415766469543
chr1	200068642	200148040	31	18	54.39	51.43	2.96	0.831691639092394	1.12461203614278	0.444780707656595	2.84415766469543
chr1	200148040	200161337	31	18	54.39	51.43	2.96	0.831691639092394	1.12461203614278	0.444780707656595	2.84415766469543
chr1	200161337	200177114	31	18	54.39	51.43	2.96	0.831691639092394	1.12461203614278	0.444780707656595	2.84415766469543
chr1	200177114	200195191	31	18	54.39	51.43	2.96	0.831691639092394	1.12461203614278	0.444780707656595	2.84415766469543
chr1	200195191	200308406	31	18	54.39	51.43	2.96	0.831691639092394	1.12461203614278	0.444780707656595	2.84415766469543
chr1	200308406	200373874	31	18	54.39	51.43	2.96	0.831691639092394	1.12461203614278	0.444780707656595	2.84415766469543
chr1	200373874	200587608	31	18	54.39	51.43	2.96	0.831691639092394	1.12461203614278	0.444780707656595	2.84415766469543
chr1	200587608	200597513	31	18	54.39	51.43	2.96	0.831691639092394	1.12461203614278	0.444780707656595	2.84415766469543
chr1	200597513	200662294	31	18	54.39	51.43	2.96	0.831691639092394	1.12461203614278	0.444780707656595	2.84415766469543
chr1	200662294	200672709	31	18	54.39	51.43	2.96	0.831691639092394	1.12461203614278	0.444780707656595	2.84415766469543
chr1	200672709	200720780	31	18	54.39	51.43	2.96	0.831691639092394	1.12461203614278	0.444780707656595	2.84415766469543
chr1	200720780	200830280	31	18	54.39	51.43	2.96	0.831691639092394	1.12461203614278	0.444780707656595	2.84415766469543
chr1	200830280	200860518	31	18	54.39	51.43	2.96	0.831691639092394	1.12461203614278	0.444780707656595	2.84415766469543
chr1	200860518	200863431	31	18	54.39	51.43	2.96	0.831691639092394	1.12461203614278	0.444780707656595	2.84415766469543
chr1	200863431	200875325	31	18	54.39	51.43	2.96	0.831691639092394	1.12461203614278	0.444780707656595	2.84415766469543
chr1	200875325	201040772	30	18	52.63	51.43	1.2	1	1.0488647111271	0.414950037633286	2.64838341116746
chr1	201040772	201057609	30	18	52.63	51.43	1.2	1	1.0488647111271	0.414950037633286	2.64838341116746
chr1	201057609	201087120	30	19	52.63	54.29	-1.66	1	0.93636651973019	0.368634769568511	2.36282811803832
chr1	201087120	201096729	30	19	52.63	54.29	-1.66	1	0.93636651973019	0.368634769568511	2.36282811803832
chr1	201096729	201156035	30	19	52.63	54.29	-1.66	1	0.93636651973019	0.368634769568511	2.36282811803832
chr1	201156035	201384948	31	19	54.39	54.29	0.100000000000001	1	1.00400473610814	0.395089516283376	2.53776792585964
chr1	201384948	201393536	31	19	54.39	54.29	0.100000000000001	1	1.00400473610814	0.395089516283376	2.53776792585964
chr1	201393536	202129115	31	19	54.39	54.29	0.100000000000001	1	1.00400473610814	0.395089516283376	2.53776792585964
chr1	202129115	202138438	31	19	54.39	54.29	0.100000000000001	1	1.00400473610814	0.395089516283376	2.53776792585964
chr1	202138438	202163629	31	19	54.39	54.29	0.100000000000001	1	1.00400473610814	0.395089516283376	2.53776792585964
chr1	202163629	202168311	31	19	54.39	54.29	0.100000000000001	1	1.00400473610814	0.395089516283376	2.53776792585964
chr1	202168311	202176808	31	19	54.39	54.29	0.100000000000001	1	1.00400473610814	0.395089516283376	2.53776792585964
chr1	202176808	202178399	31	19	54.39	54.29	0.100000000000001	1	1.00400473610814	0.395089516283376	2.53776792585964
chr1	202178399	202292451	31	19	54.39	54.29	0.100000000000001	1	1.00400473610814	0.395089516283376	2.53776792585964
chr1	202292451	202323507	31	19	54.39	54.29	0.100000000000001	1	1.00400473610814	0.395089516283376	2.53776792585964
chr1	202323507	202330224	31	19	54.39	54.29	0.100000000000001	1	1.00400473610814	0.395089516283376	2.53776792585964
chr1	202330224	202475051	31	19	54.39	54.29	0.100000000000001	1	1.00400473610814	0.395089516283376	2.53776792585964
chr1	202475051	202547168	31	19	54.39	54.29	0.100000000000001	1	1.00400473610814	0.395089516283376	2.53776792585964
chr1	202547168	202651489	31	19	54.39	54.29	0.100000000000001	1	1.00400473610814	0.395089516283376	2.53776792585964
chr1	202651489	202776873	31	19	54.39	54.29	0.100000000000001	1	1.00400473610814	0.395089516283376	2.53776792585964
chr1	202776873	202978108	31	19	54.39	54.29	0.100000000000001	1	1.00400473610814	0.395089516283376	2.53776792585964
chr1	202978108	203034996	32	19	56.14	54.29	1.85	1	1.0770146332346	0.423510038249731	2.72769965023534
chr1	203034996	203438010	32	19	56.14	54.29	1.85	1	1.0770146332346	0.423510038249731	2.72769965023534
chr1	203438010	204131331	32	19	56.14	54.29	1.85	1	1.0770146332346	0.423510038249731	2.72769965023534
chr1	204131331	204144761	32	19	56.14	54.29	1.85	1	1.0770146332346	0.423510038249731	2.72769965023534
chr1	204144761	204146242	32	19	56.14	54.29	1.85	1	1.0770146332346	0.423510038249731	2.72769965023534
chr1	204146242	204173515	32	19	56.14	54.29	1.85	1	1.0770146332346	0.423510038249731	2.72769965023534
chr1	204173515	204182194	32	19	56.14	54.29	1.85	1	1.0770146332346	0.423510038249731	2.72769965023534
chr1	204182194	204184486	33	20	57.89	57.14	0.75	1	1.03092075136516	0.401902007184712	2.62142646204469
chr1	204184486	204195171	34	20	59.65	57.14	2.51	0.830602848526328	1.10744802176814	0.431001840709115	2.82515993582107
chr1	204195171	204197937	34	20	59.65	57.14	2.51	0.830602848526328	1.10744802176814	0.431001840709115	2.82515993582107
chr1	204197937	204214036	34	21	59.65	60	-0.350000000000001	1	0.985661690632425	0.379814502039083	2.52362778557628
chr1	204214036	204236821	34	21	59.65	60	-0.350000000000001	1	0.985661690632425	0.379814502039083	2.52362778557628
chr1	204236821	204255304	34	21	59.65	60	-0.350000000000001	1	0.985661690632425	0.379814502039083	2.52362778557628
chr1	204255304	204256483	33	21	57.89	60	-2.11	1	0.917536328127644	0.354244389613099	2.34144603406352
chr1	204256483	204257909	33	21	57.89	60	-2.11	1	0.917536328127644	0.354244389613099	2.34144603406352
chr1	204257909	204260885	32	21	56.14	60	-3.86	0.828720657954398	0.854804324467826	0.330418396400975	2.17558828850616
chr1	204260885	204288789	32	21	56.14	60	-3.86	0.828720657954398	0.854804324467826	0.330418396400975	2.17558828850616
chr1	204288789	204292940	31	21	54.39	60	-5.61	0.667782710145512	0.796858106995109	0.308279196721644	2.02387667822528
chr1	204292940	204294906	31	21	54.39	60	-5.61	0.667782710145512	0.796858106995109	0.308279196721644	2.02387667822528
chr1	204294906	204610721	31	19	54.39	54.29	0.100000000000001	1	1.00400473610814	0.395089516283376	2.53776792585964
chr1	204610721	204614320	31	19	54.39	54.29	0.100000000000001	1	1.00400473610814	0.395089516283376	2.53776792585964
chr1	204614320	204714392	31	18	54.39	51.43	2.96	0.831691639092394	1.12461203614278	0.444780707656595	2.84415766469543
chr1	204714392	204715882	31	18	54.39	51.43	2.96	0.831691639092394	1.12461203614278	0.444780707656595	2.84415766469543
chr1	204715882	204746688	31	18	54.39	51.43	2.96	0.831691639092394	1.12461203614278	0.444780707656595	2.84415766469543
chr1	204746688	204765975	32	18	56.14	51.43	4.71	0.672979253750413	1.20638350671276	0.476736892091213	3.05748240326329
chr1	204765975	204768154	32	18	56.14	51.43	4.71	0.672979253750413	1.20638350671276	0.476736892091213	3.05748240326329
chr1	204768154	204778880	32	19	56.14	54.29	1.85	1	1.0770146332346	0.423510038249731	2.72769965023534
chr1	204778880	204842076	32	20	56.14	57.14	-1	1	0.96041024685814	0.374947344191048	2.43586191604304
chr1	204842076	204843342	32	19	56.14	54.29	1.85	1	1.0770146332346	0.423510038249731	2.72769965023534
chr1	204843342	204862708	32	19	56.14	54.29	1.85	1	1.0770146332346	0.423510038249731	2.72769965023534
chr1	204862708	204888000	33	19	57.89	54.29	3.6	0.829366995094193	1.15604141932217	0.454005599373163	2.93550774084572
chr1	204888000	204891757	34	19	59.65	54.29	5.36	0.66722870688283	1.24186252590822	0.486851552070072	3.16390270192112
chr1	204891757	204924472	34	18	59.65	51.43	8.22	0.517775672865681	1.39100496373824	0.548054576587658	3.54578367583473
chr1	204924472	204931107	33	18	57.89	51.43	6.46	0.666243356898367	1.29489017306297	0.511081079125348	3.29028971009792
chr1	204931107	205182228	33	19	57.89	54.29	3.6	0.829366995094193	1.15604141932217	0.454005599373163	2.93550774084572
chr1	205182228	205305361	33	19	57.89	54.29	3.6	0.829366995094193	1.15604141932217	0.454005599373163	2.93550774084572
chr1	205305361	205309525	33	19	57.89	54.29	3.6	0.829366995094193	1.15604141932217	0.454005599373163	2.93550774084572
chr1	205309525	205506897	33	19	57.89	54.29	3.6	0.829366995094193	1.15604141932217	0.454005599373163	2.93550774084572
chr1	205506897	205592133	33	19	57.89	54.29	3.6	0.829366995094193	1.15604141932217	0.454005599373163	2.93550774084572
chr1	205592133	205681474	33	19	57.89	54.29	3.6	0.829366995094193	1.15604141932217	0.454005599373163	2.93550774084572
chr1	205681474	206555897	33	19	57.89	54.29	3.6	0.829366995094193	1.15604141932217	0.454005599373163	2.93550774084572
chr1	206555897	206695898	33	19	57.89	54.29	3.6	0.829366995094193	1.15604141932217	0.454005599373163	2.93550774084572
chr1	206695898	206772946	33	19	57.89	54.29	3.6	0.829366995094193	1.15604141932217	0.454005599373163	2.93550774084572
chr1	206772946	206789120	33	19	57.89	54.29	3.6	0.829366995094193	1.15604141932217	0.454005599373163	2.93550774084572
chr1	206789120	206803335	33	19	57.89	54.29	3.6	0.829366995094193	1.15604141932217	0.454005599373163	2.93550774084572
chr1	206803335	207151809	33	18	57.89	51.43	6.46	0.666243356898367	1.29489017306297	0.511081079125348	3.29028971009792
chr1	207151809	207209220	33	17	57.89	48.57	9.32	0.398370373830469	1.44986450934012	0.573872295448892	3.69378322076852
chr1	207209220	207264933	33	17	57.89	48.57	9.32	0.398370373830469	1.44986450934012	0.573872295448892	3.69378322076852
chr1	207264933	207303079	32	17	56.14	48.57	7.57	0.523590158688744	1.35077674893756	0.535318537247736	3.43273286171276
chr1	207303079	207423439	32	17	56.14	48.57	7.57	0.523590158688744	1.35077674893756	0.535318537247736	3.43273286171276
chr1	207423439	207544061	32	17	56.14	48.57	7.57	0.523590158688744	1.35077674893756	0.535318537247736	3.43273286171276
chr1	207544061	207558131	32	17	56.14	48.57	7.57	0.523590158688744	1.35077674893756	0.535318537247736	3.43273286171276
chr1	207558131	207656010	32	17	56.14	48.57	7.57	0.523590158688744	1.35077674893756	0.535318537247736	3.43273286171276
chr1	207656010	207824707	32	17	56.14	48.57	7.57	0.523590158688744	1.35077674893756	0.535318537247736	3.43273286171276
chr1	207824707	207882677	32	17	56.14	48.57	7.57	0.523590158688744	1.35077674893756	0.535318537247736	3.43273286171276
chr1	207882677	207979347	32	17	56.14	48.57	7.57	0.523590158688744	1.35077674893756	0.535318537247736	3.43273286171276
chr1	207979347	208038952	32	17	56.14	48.57	7.57	0.523590158688744	1.35077674893756	0.535318537247736	3.43273286171276
chr1	208038952	208039415	32	17	56.14	48.57	7.57	0.523590158688744	1.35077674893756	0.535318537247736	3.43273286171276
chr1	208039415	208181306	32	17	56.14	48.57	7.57	0.523590158688744	1.35077674893756	0.535318537247736	3.43273286171276
chr1	208181306	208265828	32	17	56.14	48.57	7.57	0.523590158688744	1.35077674893756	0.535318537247736	3.43273286171276
chr1	208265828	208446313	31	17	54.39	48.57	5.82	0.669156159711374	1.25922877141963	0.499447720942337	3.19318931360834
chr1	208446313	208447487	31	17	54.39	48.57	5.82	0.669156159711374	1.25922877141963	0.499447720942337	3.19318931360834
chr1	208447487	208447691	31	17	54.39	48.57	5.82	0.669156159711374	1.25922877141963	0.499447720942337	3.19318931360834
chr1	208447691	208450101	31	17	54.39	48.57	5.82	0.669156159711374	1.25922877141963	0.499447720942337	3.19318931360834
chr1	208450101	208526587	31	17	54.39	48.57	5.82	0.669156159711374	1.25922877141963	0.499447720942337	3.19318931360834
chr1	208526587	208571718	31	17	54.39	48.57	5.82	0.669156159711374	1.25922877141963	0.499447720942337	3.19318931360834
chr1	208571718	208573487	31	17	54.39	48.57	5.82	0.669156159711374	1.25922877141963	0.499447720942337	3.19318931360834
chr1	208573487	209064837	31	17	54.39	48.57	5.82	0.669156159711374	1.25922877141963	0.499447720942337	3.19318931360834
chr1	209064837	209083895	31	17	54.39	48.57	5.82	0.669156159711374	1.25922877141963	0.499447720942337	3.19318931360834
chr1	209083895	209134885	31	17	54.39	48.57	5.82	0.669156159711374	1.25922877141963	0.499447720942337	3.19318931360834
chr1	209134885	209183479	31	17	54.39	48.57	5.82	0.669156159711374	1.25922877141963	0.499447720942337	3.19318931360834
chr1	209183479	209563206	31	17	54.39	48.57	5.82	0.669156159711374	1.25922877141963	0.499447720942337	3.19318931360834
chr1	209563206	209603306	31	17	54.39	48.57	5.82	0.669156159711374	1.25922877141963	0.499447720942337	3.19318931360834
chr1	209603306	209613140	31	17	54.39	48.57	5.82	0.669156159711374	1.25922877141963	0.499447720942337	3.19318931360834
chr1	209613140	209616485	31	17	54.39	48.57	5.82	0.669156159711374	1.25922877141963	0.499447720942337	3.19318931360834
chr1	209616485	209628867	31	17	54.39	48.57	5.82	0.669156159711374	1.25922877141963	0.499447720942337	3.19318931360834
chr1	209628867	209629836	31	18	54.39	51.43	2.96	0.831691639092394	1.12461203614278	0.444780707656595	2.84415766469543
chr1	209629836	209656847	31	18	54.39	51.43	2.96	0.831691639092394	1.12461203614278	0.444780707656595	2.84415766469543
chr1	209656847	209666079	31	18	54.39	51.43	2.96	0.831691639092394	1.12461203614278	0.444780707656595	2.84415766469543
chr1	209666079	209677223	31	18	54.39	51.43	2.96	0.831691639092394	1.12461203614278	0.444780707656595	2.84415766469543
chr1	209677223	209687779	31	18	54.39	51.43	2.96	0.831691639092394	1.12461203614278	0.444780707656595	2.84415766469543
chr1	209687779	209881209	31	17	54.39	48.57	5.82	0.669156159711374	1.25922877141963	0.499447720942337	3.19318931360834
chr1	209881209	209959108	31	17	54.39	48.57	5.82	0.669156159711374	1.25922877141963	0.499447720942337	3.19318931360834
chr1	209959108	209999902	32	17	56.14	48.57	7.57	0.523590158688744	1.35077674893756	0.535318537247736	3.43273286171276
chr1	209999902	210041903	32	18	56.14	51.43	4.71	0.672979253750413	1.20638350671276	0.476736892091213	3.05748240326329
chr1	210041903	210067651	33	18	57.89	51.43	6.46	0.666243356898367	1.29489017306297	0.511081079125348	3.29028971009792
chr1	210067651	210482964	32	17	56.14	48.57	7.57	0.523590158688744	1.35077674893756	0.535318537247736	3.43273286171276
chr1	210482964	210606060	32	17	56.14	48.57	7.57	0.523590158688744	1.35077674893756	0.535318537247736	3.43273286171276
chr1	210606060	210699059	32	17	56.14	48.57	7.57	0.523590158688744	1.35077674893756	0.535318537247736	3.43273286171276
chr1	210699059	210732115	32	17	56.14	48.57	7.57	0.523590158688744	1.35077674893756	0.535318537247736	3.43273286171276
chr1	210732115	210929677	32	17	56.14	48.57	7.57	0.523590158688744	1.35077674893756	0.535318537247736	3.43273286171276
chr1	210929677	210964591	32	17	56.14	48.57	7.57	0.523590158688744	1.35077674893756	0.535318537247736	3.43273286171276
chr1	210964591	211052756	32	17	56.14	48.57	7.57	0.523590158688744	1.35077674893756	0.535318537247736	3.43273286171276
chr1	211052756	211150851	32	17	56.14	48.57	7.57	0.523590158688744	1.35077674893756	0.535318537247736	3.43273286171276
chr1	211150851	211192218	31	17	54.39	48.57	5.82	0.669156159711374	1.25922877141963	0.499447720942337	3.19318931360834
chr1	211192218	211247648	31	17	54.39	48.57	5.82	0.669156159711374	1.25922877141963	0.499447720942337	3.19318931360834
chr1	211247648	211649086	30	17	52.63	48.57	4.06	0.830331403882692	1.17438731027336	0.465941185278763	2.97388055552501
chr1	211649086	211649227	30	17	52.63	48.57	4.06	0.830331403882692	1.17438731027336	0.465941185278763	2.97388055552501
chr1	211649227	211753637	30	17	52.63	48.57	4.06	0.830331403882692	1.17438731027336	0.465941185278763	2.97388055552501
chr1	211753637	211877185	30	17	52.63	48.57	4.06	0.830331403882692	1.17438731027336	0.465941185278763	2.97388055552501
chr1	211877185	212345289	29	17	50.88	48.57	2.31	1	1.09553845831717	0.43457591498556	2.77100303199369
chr1	212345289	212762896	29	17	50.88	48.57	2.31	1	1.09553845831717	0.43457591498556	2.77100303199369
chr1	212762896	212858064	29	17	50.88	48.57	2.31	1	1.09553845831717	0.43457591498556	2.77100303199369
chr1	212858064	212972542	29	17	50.88	48.57	2.31	1	1.09553845831717	0.43457591498556	2.77100303199369
chr1	212972542	213005267	29	17	50.88	48.57	2.31	1	1.09553845831717	0.43457591498556	2.77100303199369
chr1	213005267	213110527	29	17	50.88	48.57	2.31	1	1.09553845831717	0.43457591498556	2.77100303199369
chr1	213110527	213115220	29	17	50.88	48.57	2.31	1	1.09553845831717	0.43457591498556	2.77100303199369
chr1	213115220	213162627	29	17	50.88	48.57	2.31	1	1.09553845831717	0.43457591498556	2.77100303199369
chr1	213162627	213263763	29	17	50.88	48.57	2.31	1	1.09553845831717	0.43457591498556	2.77100303199369
chr1	213263763	213401679	29	17	50.88	48.57	2.31	1	1.09553845831717	0.43457591498556	2.77100303199369
chr1	213401679	213657870	29	17	50.88	48.57	2.31	1	1.09553845831717	0.43457591498556	2.77100303199369
chr1	213657870	213759684	29	17	50.88	48.57	2.31	1	1.09553845831717	0.43457591498556	2.77100303199369
chr1	213759684	214097830	29	17	50.88	48.57	2.31	1	1.09553845831717	0.43457591498556	2.77100303199369
chr1	214097830	214426424	29	17	50.88	48.57	2.31	1	1.09553845831717	0.43457591498556	2.77100303199369
chr1	214426424	214513040	29	17	50.88	48.57	2.31	1	1.09553845831717	0.43457591498556	2.77100303199369
chr1	214513040	214747088	29	17	50.88	48.57	2.31	1	1.09553845831717	0.43457591498556	2.77100303199369
chr1	214747088	214827410	29	17	50.88	48.57	2.31	1	1.09553845831717	0.43457591498556	2.77100303199369
chr1	214827410	214846518	30	17	52.63	48.57	4.06	0.830331403882692	1.17438731027336	0.465941185278763	2.97388055552501
chr1	214846518	214862771	30	17	52.63	48.57	4.06	0.830331403882692	1.17438731027336	0.465941185278763	2.97388055552501
chr1	214862771	214863082	30	18	52.63	51.43	1.2	1	1.0488647111271	0.414950037633286	2.64838341116746
chr1	214863082	214863131	30	19	52.63	54.29	-1.66	1	0.93636651973019	0.368634769568511	2.36282811803832
chr1	214863131	214911802	31	19	54.39	54.29	0.100000000000001	1	1.00400473610814	0.395089516283376	2.53776792585964
chr1	214911802	214940728	31	19	54.39	54.29	0.100000000000001	1	1.00400473610814	0.395089516283376	2.53776792585964
chr1	214940728	214941811	31	19	54.39	54.29	0.100000000000001	1	1.00400473610814	0.395089516283376	2.53776792585964
chr1	214941811	214946019	31	19	54.39	54.29	0.100000000000001	1	1.00400473610814	0.395089516283376	2.53776792585964
chr1	214946019	214950162	32	19	56.14	54.29	1.85	1	1.0770146332346	0.423510038249731	2.72769965023534
chr1	214950162	214991612	32	19	56.14	54.29	1.85	1	1.0770146332346	0.423510038249731	2.72769965023534
chr1	214991612	214999361	31	19	54.39	54.29	0.100000000000001	1	1.00400473610814	0.395089516283376	2.53776792585964
chr1	214999361	215004599	31	18	54.39	51.43	2.96	0.831691639092394	1.12461203614278	0.444780707656595	2.84415766469543
chr1	215004599	215009397	30	18	52.63	51.43	1.2	1	1.0488647111271	0.414950037633286	2.64838341116746
chr1	215009397	215011013	30	17	52.63	48.57	4.06	0.830331403882692	1.17438731027336	0.465941185278763	2.97388055552501
chr1	215011013	215012423	30	17	52.63	48.57	4.06	0.830331403882692	1.17438731027336	0.465941185278763	2.97388055552501
chr1	215012423	215018405	29	17	50.88	48.57	2.31	1	1.09553845831717	0.43457591498556	2.77100303199369
chr1	215018405	215046296	29	17	50.88	48.57	2.31	1	1.09553845831717	0.43457591498556	2.77100303199369
chr1	215046296	215057504	29	17	50.88	48.57	2.31	1	1.09553845831717	0.43457591498556	2.77100303199369
chr1	215057504	215134177	29	17	50.88	48.57	2.31	1	1.09553845831717	0.43457591498556	2.77100303199369
chr1	215134177	215183085	29	17	50.88	48.57	2.31	1	1.09553845831717	0.43457591498556	2.77100303199369
chr1	215183085	215218601	29	17	50.88	48.57	2.31	1	1.09553845831717	0.43457591498556	2.77100303199369
chr1	215218601	215227236	29	17	50.88	48.57	2.31	1	1.09553845831717	0.43457591498556	2.77100303199369
chr1	215227236	215265219	29	17	50.88	48.57	2.31	1	1.09553845831717	0.43457591498556	2.77100303199369
chr1	215265219	215390699	29	17	50.88	48.57	2.31	1	1.09553845831717	0.43457591498556	2.77100303199369
chr1	215390699	215471564	29	17	50.88	48.57	2.31	1	1.09553845831717	0.43457591498556	2.77100303199369
chr1	215471564	215831218	29	17	50.88	48.57	2.31	1	1.09553845831717	0.43457591498556	2.77100303199369
chr1	215831218	215951646	29	17	50.88	48.57	2.31	1	1.09553845831717	0.43457591498556	2.77100303199369
chr1	215951646	215972732	29	17	50.88	48.57	2.31	1	1.09553845831717	0.43457591498556	2.77100303199369
chr1	215972732	216055962	29	17	50.88	48.57	2.31	1	1.09553845831717	0.43457591498556	2.77100303199369
chr1	216055962	216320751	29	17	50.88	48.57	2.31	1	1.09553845831717	0.43457591498556	2.77100303199369
chr1	216320751	216641338	29	17	50.88	48.57	2.31	1	1.09553845831717	0.43457591498556	2.77100303199369
chr1	216641338	216704808	29	17	50.88	48.57	2.31	1	1.09553845831717	0.43457591498556	2.77100303199369
chr1	216704808	216723984	29	17	50.88	48.57	2.31	1	1.09553845831717	0.43457591498556	2.77100303199369
chr1	216723984	216730826	29	17	50.88	48.57	2.31	1	1.09553845831717	0.43457591498556	2.77100303199369
chr1	216730826	216802988	29	17	50.88	48.57	2.31	1	1.09553845831717	0.43457591498556	2.77100303199369
chr1	216802988	217310420	29	17	50.88	48.57	2.31	1	1.09553845831717	0.43457591498556	2.77100303199369
chr1	217310420	219249416	29	17	50.88	48.57	2.31	1	1.09553845831717	0.43457591498556	2.77100303199369
chr1	219249416	219255201	29	17	50.88	48.57	2.31	1	1.09553845831717	0.43457591498556	2.77100303199369
chr1	219255201	219333100	29	17	50.88	48.57	2.31	1	1.09553845831717	0.43457591498556	2.77100303199369
chr1	219333100	219414089	29	17	50.88	48.57	2.31	1	1.09553845831717	0.43457591498556	2.77100303199369
chr1	219414089	219598528	29	17	50.88	48.57	2.31	1	1.09553845831717	0.43457591498556	2.77100303199369
chr1	219598528	219650651	29	17	50.88	48.57	2.31	1	1.09553845831717	0.43457591498556	2.77100303199369
chr1	219650651	219792101	29	17	50.88	48.57	2.31	1	1.09553845831717	0.43457591498556	2.77100303199369
chr1	219792101	220069352	29	17	50.88	48.57	2.31	1	1.09553845831717	0.43457591498556	2.77100303199369
chr1	220069352	220069993	29	17	50.88	48.57	2.31	1	1.09553845831717	0.43457591498556	2.77100303199369
chr1	220069993	220112202	29	17	50.88	48.57	2.31	1	1.09553845831717	0.43457591498556	2.77100303199369
chr1	220112202	220112355	29	17	50.88	48.57	2.31	1	1.09553845831717	0.43457591498556	2.77100303199369
chr1	220112355	220191091	30	17	52.63	48.57	4.06	0.830331403882692	1.17438731027336	0.465941185278763	2.97388055552501
chr1	220191091	220191554	30	17	52.63	48.57	4.06	0.830331403882692	1.17438731027336	0.465941185278763	2.97388055552501
chr1	220191554	220208974	30	17	52.63	48.57	4.06	0.830331403882692	1.17438731027336	0.465941185278763	2.97388055552501
chr1	220208974	220210124	29	17	50.88	48.57	2.31	1	1.09553845831717	0.43457591498556	2.77100303199369
chr1	220210124	220264416	29	17	50.88	48.57	2.31	1	1.09553845831717	0.43457591498556	2.77100303199369
chr1	220264416	220465869	29	17	50.88	48.57	2.31	1	1.09553845831717	0.43457591498556	2.77100303199369
chr1	220465869	221204782	29	17	50.88	48.57	2.31	1	1.09553845831717	0.43457591498556	2.77100303199369
chr1	221204782	221227900	29	17	50.88	48.57	2.31	1	1.09553845831717	0.43457591498556	2.77100303199369
chr1	221227900	221381300	29	17	50.88	48.57	2.31	1	1.09553845831717	0.43457591498556	2.77100303199369
chr1	221381300	221639032	29	17	50.88	48.57	2.31	1	1.09553845831717	0.43457591498556	2.77100303199369
chr1	221639032	221645034	29	17	50.88	48.57	2.31	1	1.09553845831717	0.43457591498556	2.77100303199369
chr1	221645034	221705566	29	17	50.88	48.57	2.31	1	1.09553845831717	0.43457591498556	2.77100303199369
chr1	221705566	222762418	29	17	50.88	48.57	2.31	1	1.09553845831717	0.43457591498556	2.77100303199369
chr1	222762418	222804620	29	17	50.88	48.57	2.31	1	1.09553845831717	0.43457591498556	2.77100303199369
chr1	222804620	222839686	29	17	50.88	48.57	2.31	1	1.09553845831717	0.43457591498556	2.77100303199369
chr1	222839686	223201572	29	17	50.88	48.57	2.31	1	1.09553845831717	0.43457591498556	2.77100303199369
chr1	223201572	223311593	29	17	50.88	48.57	2.31	1	1.09553845831717	0.43457591498556	2.77100303199369
chr1	223311593	223447302	29	17	50.88	48.57	2.31	1	1.09553845831717	0.43457591498556	2.77100303199369
chr1	223447302	223484624	29	17	50.88	48.57	2.31	1	1.09553845831717	0.43457591498556	2.77100303199369
chr1	223484624	223498403	29	17	50.88	48.57	2.31	1	1.09553845831717	0.43457591498556	2.77100303199369
chr1	223498403	223591244	29	17	50.88	48.57	2.31	1	1.09553845831717	0.43457591498556	2.77100303199369
chr1	223591244	223673190	29	17	50.88	48.57	2.31	1	1.09553845831717	0.43457591498556	2.77100303199369
chr1	223673190	223687316	29	17	50.88	48.57	2.31	1	1.09553845831717	0.43457591498556	2.77100303199369
chr1	223687316	223699221	29	17	50.88	48.57	2.31	1	1.09553845831717	0.43457591498556	2.77100303199369
chr1	223699221	223904307	29	17	50.88	48.57	2.31	1	1.09553845831717	0.43457591498556	2.77100303199369
chr1	223904307	223906267	29	17	50.88	48.57	2.31	1	1.09553845831717	0.43457591498556	2.77100303199369
chr1	223906267	224014763	29	17	50.88	48.57	2.31	1	1.09553845831717	0.43457591498556	2.77100303199369
chr1	224014763	224076164	29	17	50.88	48.57	2.31	1	1.09553845831717	0.43457591498556	2.77100303199369
chr1	224076164	224080619	30	17	52.63	48.57	4.06	0.830331403882692	1.17438731027336	0.465941185278763	2.97388055552501
chr1	224080619	224085925	30	17	52.63	48.57	4.06	0.830331403882692	1.17438731027336	0.465941185278763	2.97388055552501
chr1	224085925	224185546	30	17	52.63	48.57	4.06	0.830331403882692	1.17438731027336	0.465941185278763	2.97388055552501
chr1	224185546	224242470	30	17	52.63	48.57	4.06	0.830331403882692	1.17438731027336	0.465941185278763	2.97388055552501
chr1	224242470	224260976	31	17	54.39	48.57	5.82	0.669156159711374	1.25922877141963	0.499447720942337	3.19318931360834
chr1	224260976	224269505	31	17	54.39	48.57	5.82	0.669156159711374	1.25922877141963	0.499447720942337	3.19318931360834
chr1	224269505	224287596	31	17	54.39	48.57	5.82	0.669156159711374	1.25922877141963	0.499447720942337	3.19318931360834
chr1	224287596	224288667	30	17	52.63	48.57	4.06	0.830331403882692	1.17438731027336	0.465941185278763	2.97388055552501
chr1	224288667	224299898	30	17	52.63	48.57	4.06	0.830331403882692	1.17438731027336	0.465941185278763	2.97388055552501
chr1	224299898	224340575	29	17	50.88	48.57	2.31	1	1.09553845831717	0.43457591498556	2.77100303199369
chr1	224340575	224397153	29	17	50.88	48.57	2.31	1	1.09553845831717	0.43457591498556	2.77100303199369
chr1	224397153	224425605	29	17	50.88	48.57	2.31	1	1.09553845831717	0.43457591498556	2.77100303199369
chr1	224425605	224543014	29	17	50.88	48.57	2.31	1	1.09553845831717	0.43457591498556	2.77100303199369
chr1	224543014	224651173	29	17	50.88	48.57	2.31	1	1.09553845831717	0.43457591498556	2.77100303199369
chr1	224651173	224730212	29	17	50.88	48.57	2.31	1	1.09553845831717	0.43457591498556	2.77100303199369
chr1	224730212	224805411	29	17	50.88	48.57	2.31	1	1.09553845831717	0.43457591498556	2.77100303199369
chr1	224805411	224854952	29	17	50.88	48.57	2.31	1	1.09553845831717	0.43457591498556	2.77100303199369
chr1	224854952	224900055	29	17	50.88	48.57	2.31	1	1.09553845831717	0.43457591498556	2.77100303199369
chr1	224900055	225482623	29	17	50.88	48.57	2.31	1	1.09553845831717	0.43457591498556	2.77100303199369
chr1	225482623	225493003	29	17	50.88	48.57	2.31	1	1.09553845831717	0.43457591498556	2.77100303199369
chr1	225493003	225494762	29	17	50.88	48.57	2.31	1	1.09553845831717	0.43457591498556	2.77100303199369
chr1	225494762	225534206	29	17	50.88	48.57	2.31	1	1.09553845831717	0.43457591498556	2.77100303199369
chr1	225534206	225551271	29	17	50.88	48.57	2.31	1	1.09553845831717	0.43457591498556	2.77100303199369
chr1	225551271	225556500	29	17	50.88	48.57	2.31	1	1.09553845831717	0.43457591498556	2.77100303199369
chr1	225556500	225612523	29	17	50.88	48.57	2.31	1	1.09553845831717	0.43457591498556	2.77100303199369
chr1	225612523	225804854	29	17	50.88	48.57	2.31	1	1.09553845831717	0.43457591498556	2.77100303199369
chr1	225804854	225880038	29	17	50.88	48.57	2.31	1	1.09553845831717	0.43457591498556	2.77100303199369
chr1	225880038	225941334	29	17	50.88	48.57	2.31	1	1.09553845831717	0.43457591498556	2.77100303199369
chr1	225941334	225978794	29	17	50.88	48.57	2.31	1	1.09553845831717	0.43457591498556	2.77100303199369
chr1	225978794	225994535	29	17	50.88	48.57	2.31	1	1.09553845831717	0.43457591498556	2.77100303199369
chr1	225994535	226056752	29	17	50.88	48.57	2.31	1	1.09553845831717	0.43457591498556	2.77100303199369
chr1	226056752	226095886	29	17	50.88	48.57	2.31	1	1.09553845831717	0.43457591498556	2.77100303199369
chr1	226095886	226213163	29	17	50.88	48.57	2.31	1	1.09553845831717	0.43457591498556	2.77100303199369
chr1	226213163	226235354	29	17	50.88	48.57	2.31	1	1.09553845831717	0.43457591498556	2.77100303199369
chr1	226235354	226618297	29	17	50.88	48.57	2.31	1	1.09553845831717	0.43457591498556	2.77100303199369
chr1	226618297	227176219	29	17	50.88	48.57	2.31	1	1.09553845831717	0.43457591498556	2.77100303199369
chr1	227176219	228371257	29	18	50.88	51.43	-0.549999999999997	1	0.978403428756322	0.387060216153727	2.46795976890181
chr1	228371257	228512980	29	18	50.88	51.43	-0.549999999999997	1	0.978403428756322	0.387060216153727	2.46795976890181
chr1	228512980	228940223	29	18	50.88	51.43	-0.549999999999997	1	0.978403428756322	0.387060216153727	2.46795976890181
chr1	228940223	229114240	29	17	50.88	48.57	2.31	1	1.09553845831717	0.43457591498556	2.77100303199369
chr1	229114240	229176345	29	17	50.88	48.57	2.31	1	1.09553845831717	0.43457591498556	2.77100303199369
chr1	229176345	229290787	29	17	50.88	48.57	2.31	1	1.09553845831717	0.43457591498556	2.77100303199369
chr1	229290787	229784634	29	17	50.88	48.57	2.31	1	1.09553845831717	0.43457591498556	2.77100303199369
chr1	229784634	230228742	29	17	50.88	48.57	2.31	1	1.09553845831717	0.43457591498556	2.77100303199369
chr1	230228742	230234927	29	17	50.88	48.57	2.31	1	1.09553845831717	0.43457591498556	2.77100303199369
chr1	230234927	230236067	30	17	52.63	48.57	4.06	0.830331403882692	1.17438731027336	0.465941185278763	2.97388055552501
chr1	230236067	230249026	30	17	52.63	48.57	4.06	0.830331403882692	1.17438731027336	0.465941185278763	2.97388055552501
chr1	230249026	230277295	29	17	50.88	48.57	2.31	1	1.09553845831717	0.43457591498556	2.77100303199369
chr1	230277295	230307257	30	17	52.63	48.57	4.06	0.830331403882692	1.17438731027336	0.465941185278763	2.97388055552501
chr1	230307257	230327080	29	17	50.88	48.57	2.31	1	1.09553845831717	0.43457591498556	2.77100303199369
chr1	230327080	230328196	29	17	50.88	48.57	2.31	1	1.09553845831717	0.43457591498556	2.77100303199369
chr1	230328196	230342224	29	17	50.88	48.57	2.31	1	1.09553845831717	0.43457591498556	2.77100303199369
chr1	230342224	230352226	30	17	52.63	48.57	4.06	0.830331403882692	1.17438731027336	0.465941185278763	2.97388055552501
chr1	230352226	231342599	29	17	50.88	48.57	2.31	1	1.09553845831717	0.43457591498556	2.77100303199369
chr1	231342599	231541032	29	17	50.88	48.57	2.31	1	1.09553845831717	0.43457591498556	2.77100303199369
chr1	231541032	232432980	29	17	50.88	48.57	2.31	1	1.09553845831717	0.43457591498556	2.77100303199369
chr1	232432980	232465238	29	17	50.88	48.57	2.31	1	1.09553845831717	0.43457591498556	2.77100303199369
chr1	232465238	232507194	29	17	50.88	48.57	2.31	1	1.09553845831717	0.43457591498556	2.77100303199369
chr1	232507194	232534155	29	17	50.88	48.57	2.31	1	1.09553845831717	0.43457591498556	2.77100303199369
chr1	232534155	232569419	29	17	50.88	48.57	2.31	1	1.09553845831717	0.43457591498556	2.77100303199369
chr1	232569419	232638184	29	17	50.88	48.57	2.31	1	1.09553845831717	0.43457591498556	2.77100303199369
chr1	232638184	232668508	29	17	50.88	48.57	2.31	1	1.09553845831717	0.43457591498556	2.77100303199369
chr1	232668508	232706649	29	17	50.88	48.57	2.31	1	1.09553845831717	0.43457591498556	2.77100303199369
chr1	232706649	232726409	29	17	50.88	48.57	2.31	1	1.09553845831717	0.43457591498556	2.77100303199369
chr1	232726409	232825834	29	17	50.88	48.57	2.31	1	1.09553845831717	0.43457591498556	2.77100303199369
chr1	232825834	232827751	29	17	50.88	48.57	2.31	1	1.09553845831717	0.43457591498556	2.77100303199369
chr1	232827751	233058751	29	17	50.88	48.57	2.31	1	1.09553845831717	0.43457591498556	2.77100303199369
chr1	233058751	233155049	29	17	50.88	48.57	2.31	1	1.09553845831717	0.43457591498556	2.77100303199369
chr1	233155049	233387528	29	17	50.88	48.57	2.31	1	1.09553845831717	0.43457591498556	2.77100303199369
chr1	233387528	233397316	29	17	50.88	48.57	2.31	1	1.09553845831717	0.43457591498556	2.77100303199369
chr1	233397316	233433704	29	17	50.88	48.57	2.31	1	1.09553845831717	0.43457591498556	2.77100303199369
chr1	233433704	233475131	29	17	50.88	48.57	2.31	1	1.09553845831717	0.43457591498556	2.77100303199369
chr1	233475131	233478856	29	17	50.88	48.57	2.31	1	1.09553845831717	0.43457591498556	2.77100303199369
chr1	233478856	233493546	29	17	50.88	48.57	2.31	1	1.09553845831717	0.43457591498556	2.77100303199369
chr1	233493546	233694272	29	17	50.88	48.57	2.31	1	1.09553845831717	0.43457591498556	2.77100303199369
chr1	233694272	233788946	29	17	50.88	48.57	2.31	1	1.09553845831717	0.43457591498556	2.77100303199369
chr1	233788946	234763017	29	17	50.88	48.57	2.31	1	1.09553845831717	0.43457591498556	2.77100303199369
chr1	234763017	234793976	29	17	50.88	48.57	2.31	1	1.09553845831717	0.43457591498556	2.77100303199369
chr1	234793976	234882662	29	17	50.88	48.57	2.31	1	1.09553845831717	0.43457591498556	2.77100303199369
chr1	234882662	234989716	29	17	50.88	48.57	2.31	1	1.09553845831717	0.43457591498556	2.77100303199369
chr1	234989716	235265446	29	17	50.88	48.57	2.31	1	1.09553845831717	0.43457591498556	2.77100303199369
chr1	235265446	235476569	29	17	50.88	48.57	2.31	1	1.09553845831717	0.43457591498556	2.77100303199369
chr1	235476569	235619123	29	17	50.88	48.57	2.31	1	1.09553845831717	0.43457591498556	2.77100303199369
chr1	235619123	236296233	29	17	50.88	48.57	2.31	1	1.09553845831717	0.43457591498556	2.77100303199369
chr1	236296233	236467486	30	17	52.63	48.57	4.06	0.830331403882692	1.17438731027336	0.465941185278763	2.97388055552501
chr1	236467486	236610661	30	17	52.63	48.57	4.06	0.830331403882692	1.17438731027336	0.465941185278763	2.97388055552501
chr1	236610661	236799999	30	17	52.63	48.57	4.06	0.830331403882692	1.17438731027336	0.465941185278763	2.97388055552501
chr1	236799999	236855656	30	17	52.63	48.57	4.06	0.830331403882692	1.17438731027336	0.465941185278763	2.97388055552501
chr1	236855656	236862312	30	17	52.63	48.57	4.06	0.830331403882692	1.17438731027336	0.465941185278763	2.97388055552501
chr1	236862312	237735156	30	17	52.63	48.57	4.06	0.830331403882692	1.17438731027336	0.465941185278763	2.97388055552501
chr1	237735156	237815856	30	17	52.63	48.57	4.06	0.830331403882692	1.17438731027336	0.465941185278763	2.97388055552501
chr1	237815856	238264172	30	17	52.63	48.57	4.06	0.830331403882692	1.17438731027336	0.465941185278763	2.97388055552501
chr1	238264172	239328459	29	17	50.88	48.57	2.31	1	1.09553845831717	0.43457591498556	2.77100303199369
chr1	239328459	239576403	29	17	50.88	48.57	2.31	1	1.09553845831717	0.43457591498556	2.77100303199369
chr1	239576403	239686479	29	17	50.88	48.57	2.31	1	1.09553845831717	0.43457591498556	2.77100303199369
chr1	239686479	239923949	29	17	50.88	48.57	2.31	1	1.09553845831717	0.43457591498556	2.77100303199369
chr1	239923949	239927004	29	17	50.88	48.57	2.31	1	1.09553845831717	0.43457591498556	2.77100303199369
chr1	239927004	239989298	29	17	50.88	48.57	2.31	1	1.09553845831717	0.43457591498556	2.77100303199369
chr1	239989298	240121020	29	17	50.88	48.57	2.31	1	1.09553845831717	0.43457591498556	2.77100303199369
chr1	240121020	240548294	29	17	50.88	48.57	2.31	1	1.09553845831717	0.43457591498556	2.77100303199369
chr1	240548294	240651989	30	17	52.63	48.57	4.06	0.830331403882692	1.17438731027336	0.465941185278763	2.97388055552501
chr1	240651989	240707624	30	18	52.63	51.43	1.2	1	1.0488647111271	0.414950037633286	2.64838341116746
chr1	240707624	241055778	30	17	52.63	48.57	4.06	0.830331403882692	1.17438731027336	0.465941185278763	2.97388055552501
chr1	241055778	241526165	30	17	52.63	48.57	4.06	0.830331403882692	1.17438731027336	0.465941185278763	2.97388055552501
chr1	241526165	241601886	30	17	52.63	48.57	4.06	0.830331403882692	1.17438731027336	0.465941185278763	2.97388055552501
chr1	241601886	242465983	30	17	52.63	48.57	4.06	0.830331403882692	1.17438731027336	0.465941185278763	2.97388055552501
chr1	242465983	242671364	30	17	52.63	48.57	4.06	0.830331403882692	1.17438731027336	0.465941185278763	2.97388055552501
chr1	242671364	242800582	30	17	52.63	48.57	4.06	0.830331403882692	1.17438731027336	0.465941185278763	2.97388055552501
chr1	242800582	242914456	30	17	52.63	48.57	4.06	0.830331403882692	1.17438731027336	0.465941185278763	2.97388055552501
chr1	242914456	243662380	30	17	52.63	48.57	4.06	0.830331403882692	1.17438731027336	0.465941185278763	2.97388055552501
chr1	243662380	243781179	30	16	52.63	45.71	6.92	0.667882748025695	1.31544954182476	0.522274708042344	3.34722624780564
chr1	243781179	244243309	30	17	52.63	48.57	4.06	0.830331403882692	1.17438731027336	0.465941185278763	2.97388055552501
chr1	244243309	244554005	30	17	52.63	48.57	4.06	0.830331403882692	1.17438731027336	0.465941185278763	2.97388055552501
chr1	244554005	245124655	30	17	52.63	48.57	4.06	0.830331403882692	1.17438731027336	0.465941185278763	2.97388055552501
chr1	245124655	245229526	30	17	52.63	48.57	4.06	0.830331403882692	1.17438731027336	0.465941185278763	2.97388055552501
chr1	245229526	245381874	30	17	52.63	48.57	4.06	0.830331403882692	1.17438731027336	0.465941185278763	2.97388055552501
chr1	245381874	245521026	30	18	52.63	51.43	1.2	1	1.0488647111271	0.414950037633286	2.64838341116746
chr1	245521026	245805920	30	18	52.63	51.43	1.2	1	1.0488647111271	0.414950037633286	2.64838341116746
chr1	245805920	245818784	30	17	52.63	48.57	4.06	0.830331403882692	1.17438731027336	0.465941185278763	2.97388055552501
chr1	245818784	245840235	30	17	52.63	48.57	4.06	0.830331403882692	1.17438731027336	0.465941185278763	2.97388055552501
chr1	245840235	245906987	30	17	52.63	48.57	4.06	0.830331403882692	1.17438731027336	0.465941185278763	2.97388055552501
chr1	245906987	245925366	30	17	52.63	48.57	4.06	0.830331403882692	1.17438731027336	0.465941185278763	2.97388055552501
chr1	245925366	245959998	30	17	52.63	48.57	4.06	0.830331403882692	1.17438731027336	0.465941185278763	2.97388055552501
chr1	245959998	245968631	30	17	52.63	48.57	4.06	0.830331403882692	1.17438731027336	0.465941185278763	2.97388055552501
chr1	245968631	245977359	30	17	52.63	48.57	4.06	0.830331403882692	1.17438731027336	0.465941185278763	2.97388055552501
chr1	245977359	246045574	30	17	52.63	48.57	4.06	0.830331403882692	1.17438731027336	0.465941185278763	2.97388055552501
chr1	246045574	246058329	30	17	52.63	48.57	4.06	0.830331403882692	1.17438731027336	0.465941185278763	2.97388055552501
chr1	246058329	246623086	30	17	52.63	48.57	4.06	0.830331403882692	1.17438731027336	0.465941185278763	2.97388055552501
chr1	246623086	246721103	30	17	52.63	48.57	4.06	0.830331403882692	1.17438731027336	0.465941185278763	2.97388055552501
chr1	246721103	247113936	30	17	52.63	48.57	4.06	0.830331403882692	1.17438731027336	0.465941185278763	2.97388055552501
chr1	247113936	247175100	30	17	52.63	48.57	4.06	0.830331403882692	1.17438731027336	0.465941185278763	2.97388055552501
chr1	247175100	247259976	30	18	52.63	51.43	1.2	1	1.0488647111271	0.414950037633286	2.64838341116746
chr1	247259976	247394790	30	18	52.63	51.43	1.2	1	1.0488647111271	0.414950037633286	2.64838341116746
chr1	247394790	247463121	30	18	52.63	51.43	1.2	1	1.0488647111271	0.414950037633286	2.64838341116746
chr1	247463121	247544721	30	18	52.63	51.43	1.2	1	1.0488647111271	0.414950037633286	2.64838341116746
chr1	247544721	247620450	30	18	52.63	51.43	1.2	1	1.0488647111271	0.414950037633286	2.64838341116746
chr1	247620450	247751875	30	18	52.63	51.43	1.2	1	1.0488647111271	0.414950037633286	2.64838341116746
chr1	247751875	247781012	30	18	52.63	51.43	1.2	1	1.0488647111271	0.414950037633286	2.64838341116746
chr1	247781012	247799450	30	18	52.63	51.43	1.2	1	1.0488647111271	0.414950037633286	2.64838341116746
chr1	247799450	247867762	30	18	52.63	51.43	1.2	1	1.0488647111271	0.414950037633286	2.64838341116746
chr1	247867762	247876098	30	18	52.63	51.43	1.2	1	1.0488647111271	0.414950037633286	2.64838341116746
chr1	247876098	247877126	29	18	50.88	51.43	-0.549999999999997	1	0.978403428756322	0.387060216153727	2.46795976890181
chr1	247877126	247912224	29	18	50.88	51.43	-0.549999999999997	1	0.978403428756322	0.387060216153727	2.46795976890181
chr1	247912224	248060460	29	18	50.88	51.43	-0.549999999999997	1	0.978403428756322	0.387060216153727	2.46795976890181
chr1	248060460	248134068	29	18	50.88	51.43	-0.549999999999997	1	0.978403428756322	0.387060216153727	2.46795976890181
chr1	248134068	248181847	29	18	50.88	51.43	-0.549999999999997	1	0.978403428756322	0.387060216153727	2.46795976890181
chr1	248181847	248283153	28	18	49.12	51.43	-2.31	1	0.912793149713863	0.360880153667864	2.30109392977571
chr1	248283153	248343933	29	18	50.88	51.43	-0.549999999999997	1	0.978403428756322	0.387060216153727	2.46795976890181
chr1	248343933	248347321	29	18	50.88	51.43	-0.549999999999997	1	0.978403428756322	0.387060216153727	2.46795976890181
chr1	248347321	248403228	29	17	50.88	48.57	2.31	1	1.09553845831717	0.43457591498556	2.77100303199369
chr1	248403228	248414227	29	17	50.88	48.57	2.31	1	1.09553845831717	0.43457591498556	2.77100303199369
chr1	248414227	248485046	29	17	50.88	48.57	2.31	1	1.09553845831717	0.43457591498556	2.77100303199369
chr1	248485046	248488567	29	17	50.88	48.57	2.31	1	1.09553845831717	0.43457591498556	2.77100303199369
chr1	248488567	248491615	29	17	50.88	48.57	2.31	1	1.09553845831717	0.43457591498556	2.77100303199369
chr1	248491615	248491926	29	17	50.88	48.57	2.31	1	1.09553845831717	0.43457591498556	2.77100303199369
chr1	248491926	248492266	29	17	50.88	48.57	2.31	1	1.09553845831717	0.43457591498556	2.77100303199369
chr1	248492266	248492710	29	16	50.88	45.71	5.17	0.671974047506538	1.22713791539125	0.487129084098116	3.11926665318671
chr1	248492710	248495917	29	16	50.88	45.71	5.17	0.671974047506538	1.22713791539125	0.487129084098116	3.11926665318671
chr1	248495917	248551227	29	16	50.88	45.71	5.17	0.671974047506538	1.22713791539125	0.487129084098116	3.11926665318671
chr1	248551227	248703504	29	15	50.88	42.86	8.02	0.522037067336108	1.37608867552212	0.545537698520318	3.52319069232066
chr1	248703504	248812363	29	14	50.88	40	10.88	0.390472457207147	1.54609659055357	0.610834036635703	3.99732987367559
chr1	248812363	248825200	30	15	52.63	42.86	9.77	0.396759485994694	1.47511049433331	0.58488035087486	3.78088760574722
chr1	248825200	248859331	30	15	52.63	42.86	9.77	0.396759485994694	1.47511049433331	0.58488035087486	3.78088760574722
chr1	248859331	249082103	30	15	52.63	42.86	9.77	0.396759485994694	1.47511049433331	0.58488035087486	3.78088760574722
chr1	249082103	249101393	30	15	52.63	42.86	9.77	0.396759485994694	1.47511049433331	0.58488035087486	3.78088760574722
chr1	249101393	249250621	30	15	52.63	42.86	9.77	0.396759485994694	1.47511049433331	0.58488035087486	3.78088760574722
chr2	0	151254	28	17	49.12	48.57	0.549999999999997	1	1.02207327837263	0.405192990826174	2.58357733051757
chr2	151254	171743	28	17	49.12	48.57	0.549999999999997	1	1.02207327837263	0.405192990826174	2.58357733051757
chr2	171743	279715	28	17	49.12	48.57	0.549999999999997	1	1.02207327837263	0.405192990826174	2.58357733051757
chr2	279715	296832	28	17	49.12	48.57	0.549999999999997	1	1.02207327837263	0.405192990826174	2.58357733051757
chr2	296832	589746	28	17	49.12	48.57	0.549999999999997	1	1.02207327837263	0.405192990826174	2.58357733051757
chr2	589746	590360	29	17	50.88	48.57	2.31	1	1.09553845831717	0.43457591498556	2.77100303199369
chr2	590360	601437	29	17	50.88	48.57	2.31	1	1.09553845831717	0.43457591498556	2.77100303199369
chr2	601437	602164	29	17	50.88	48.57	2.31	1	1.09553845831717	0.43457591498556	2.77100303199369
chr2	602164	619329	29	16	50.88	45.71	5.17	0.671974047506538	1.22713791539125	0.487129084098116	3.11926665318671
chr2	619329	620029	29	16	50.88	45.71	5.17	0.671974047506538	1.22713791539125	0.487129084098116	3.11926665318671
chr2	620029	651235	30	16	52.63	45.71	6.92	0.667882748025695	1.31544954182476	0.522274708042344	3.34722624780564
chr2	651235	651503	30	16	52.63	45.71	6.92	0.667882748025695	1.31544954182476	0.522274708042344	3.34722624780564
chr2	651503	651620	30	16	52.63	45.71	6.92	0.667882748025695	1.31544954182476	0.522274708042344	3.34722624780564
chr2	651620	655458	29	16	50.88	45.71	5.17	0.671974047506538	1.22713791539125	0.487129084098116	3.11926665318671
chr2	655458	659092	29	16	50.88	45.71	5.17	0.671974047506538	1.22713791539125	0.487129084098116	3.11926665318671
chr2	659092	843747	28	16	49.12	45.71	3.41	0.831085486532102	1.14484660929393	0.454178831151512	2.90818993317503
chr2	843747	907178	28	16	49.12	45.71	3.41	0.831085486532102	1.14484660929393	0.454178831151512	2.90818993317503
chr2	907178	1001386	28	16	49.12	45.71	3.41	0.831085486532102	1.14484660929393	0.454178831151512	2.90818993317503
chr2	1001386	1018827	28	16	49.12	45.71	3.41	0.831085486532102	1.14484660929393	0.454178831151512	2.90818993317503
chr2	1018827	1143162	28	16	49.12	45.71	3.41	0.831085486532102	1.14484660929393	0.454178831151512	2.90818993317503
chr2	1143162	1161843	28	16	49.12	45.71	3.41	0.831085486532102	1.14484660929393	0.454178831151512	2.90818993317503
chr2	1161843	1290779	28	16	49.12	45.71	3.41	0.831085486532102	1.14484660929393	0.454178831151512	2.90818993317503
chr2	1290779	1310571	28	16	49.12	45.71	3.41	0.831085486532102	1.14484660929393	0.454178831151512	2.90818993317503
chr2	1310571	1805382	28	16	49.12	45.71	3.41	0.831085486532102	1.14484660929393	0.454178831151512	2.90818993317503
chr2	1805382	1890766	28	16	49.12	45.71	3.41	0.831085486532102	1.14484660929393	0.454178831151512	2.90818993317503
chr2	1890766	2419080	28	16	49.12	45.71	3.41	0.831085486532102	1.14484660929393	0.454178831151512	2.90818993317503
chr2	2419080	2503478	28	16	49.12	45.71	3.41	0.831085486532102	1.14484660929393	0.454178831151512	2.90818993317503
chr2	2503478	2559399	28	16	49.12	45.71	3.41	0.831085486532102	1.14484660929393	0.454178831151512	2.90818993317503
chr2	2559399	2624665	28	16	49.12	45.71	3.41	0.831085486532102	1.14484660929393	0.454178831151512	2.90818993317503
chr2	2624665	3133256	28	16	49.12	45.71	3.41	0.831085486532102	1.14484660929393	0.454178831151512	2.90818993317503
chr2	3133256	3222601	28	16	49.12	45.71	3.41	0.831085486532102	1.14484660929393	0.454178831151512	2.90818993317503
chr2	3222601	3499845	28	16	49.12	45.71	3.41	0.831085486532102	1.14484660929393	0.454178831151512	2.90818993317503
chr2	3499845	3695432	28	16	49.12	45.71	3.41	0.831085486532102	1.14484660929393	0.454178831151512	2.90818993317503
chr2	3695432	4141285	28	16	49.12	45.71	3.41	0.831085486532102	1.14484660929393	0.454178831151512	2.90818993317503
chr2	4141285	4150561	28	16	49.12	45.71	3.41	0.831085486532102	1.14484660929393	0.454178831151512	2.90818993317503
chr2	4150561	4190977	27	16	47.37	45.71	1.66	1	1.06795787646075	0.423221643743695	2.71271210030054
chr2	4190977	4198875	27	15	47.37	42.86	4.51	0.829545170873767	1.19762203774347	0.473937309657638	3.06433788921891
chr2	4198875	4200563	27	14	47.37	40	7.37	0.523851775478659	1.34559476970551	0.530645382167175	3.47685040022241
chr2	4200563	4209776	27	13	47.37	37.14	10.23	0.390297413459801	1.51611068768103	0.594491528953821	3.96777617599985
chr2	4209776	4216687	26	13	45.61	37.14	8.47	0.516099875666123	1.41396037484632	0.553567133593132	3.70175043444984
chr2	4216687	4223340	27	13	47.37	37.14	10.23	0.390297413459801	1.51611068768103	0.594491528953821	3.96777617599985
chr2	4223340	4227047	27	14	47.37	40	7.37	0.523851775478659	1.34559476970551	0.530645382167175	3.47685040022241
chr2	4227047	4236852	27	15	47.37	42.86	4.51	0.829545170873767	1.19762203774347	0.473937309657638	3.06433788921891
chr2	4236852	4236965	27	16	47.37	45.71	1.66	1	1.06795787646075	0.423221643743695	2.71271210030054
chr2	4236965	4241345	28	16	49.12	45.71	3.41	0.831085486532102	1.14484660929393	0.454178831151512	2.90818993317503
chr2	4241345	4245788	29	16	50.88	45.71	5.17	0.671974047506538	1.22713791539125	0.487129084098116	3.11926665318671
chr2	4245788	4929220	28	16	49.12	45.71	3.41	0.831085486532102	1.14484660929393	0.454178831151512	2.90818993317503
chr2	4929220	4987231	29	16	50.88	45.71	5.17	0.671974047506538	1.22713791539125	0.487129084098116	3.11926665318671
chr2	4987231	5345131	28	16	49.12	45.71	3.41	0.831085486532102	1.14484660929393	0.454178831151512	2.90818993317503
chr2	5345131	5752691	28	16	49.12	45.71	3.41	0.831085486532102	1.14484660929393	0.454178831151512	2.90818993317503
chr2	5752691	5924789	29	16	50.88	45.71	5.17	0.671974047506538	1.22713791539125	0.487129084098116	3.11926665318671
chr2	5924789	5988688	29	16	50.88	45.71	5.17	0.671974047506538	1.22713791539125	0.487129084098116	3.11926665318671
chr2	5988688	6383924	29	16	50.88	45.71	5.17	0.671974047506538	1.22713791539125	0.487129084098116	3.11926665318671
chr2	6383924	6422383	29	16	50.88	45.71	5.17	0.671974047506538	1.22713791539125	0.487129084098116	3.11926665318671
chr2	6422383	6486387	28	16	49.12	45.71	3.41	0.831085486532102	1.14484660929393	0.454178831151512	2.90818993317503
chr2	6486387	6893410	29	16	50.88	45.71	5.17	0.671974047506538	1.22713791539125	0.487129084098116	3.11926665318671
chr2	6893410	7140478	29	16	50.88	45.71	5.17	0.671974047506538	1.22713791539125	0.487129084098116	3.11926665318671
chr2	7140478	7236267	29	16	50.88	45.71	5.17	0.671974047506538	1.22713791539125	0.487129084098116	3.11926665318671
chr2	7236267	7658929	29	16	50.88	45.71	5.17	0.671974047506538	1.22713791539125	0.487129084098116	3.11926665318671
chr2	7658929	7660349	29	16	50.88	45.71	5.17	0.671974047506538	1.22713791539125	0.487129084098116	3.11926665318671
chr2	7660349	7692572	29	16	50.88	45.71	5.17	0.671974047506538	1.22713791539125	0.487129084098116	3.11926665318671
chr2	7692572	7784608	29	16	50.88	45.71	5.17	0.671974047506538	1.22713791539125	0.487129084098116	3.11926665318671
chr2	7784608	7786208	29	16	50.88	45.71	5.17	0.671974047506538	1.22713791539125	0.487129084098116	3.11926665318671
chr2	7786208	8085272	29	16	50.88	45.71	5.17	0.671974047506538	1.22713791539125	0.487129084098116	3.11926665318671
chr2	8085272	8101306	29	16	50.88	45.71	5.17	0.671974047506538	1.22713791539125	0.487129084098116	3.11926665318671
chr2	8101306	8179698	29	16	50.88	45.71	5.17	0.671974047506538	1.22713791539125	0.487129084098116	3.11926665318671
chr2	8179698	8266524	29	16	50.88	45.71	5.17	0.671974047506538	1.22713791539125	0.487129084098116	3.11926665318671
chr2	8266524	8364523	29	16	50.88	45.71	5.17	0.671974047506538	1.22713791539125	0.487129084098116	3.11926665318671
chr2	8364523	9094986	30	16	52.63	45.71	6.92	0.667882748025695	1.31544954182476	0.522274708042344	3.34722624780564
chr2	9094986	9485575	30	16	52.63	45.71	6.92	0.667882748025695	1.31544954182476	0.522274708042344	3.34722624780564
chr2	9485575	9805695	29	16	50.88	45.71	5.17	0.671974047506538	1.22713791539125	0.487129084098116	3.11926665318671
chr2	9805695	10140817	29	16	50.88	45.71	5.17	0.671974047506538	1.22713791539125	0.487129084098116	3.11926665318671
chr2	10140817	10923961	29	17	50.88	48.57	2.31	1	1.09553845831717	0.43457591498556	2.77100303199369
chr2	10923961	10928291	29	17	50.88	48.57	2.31	1	1.09553845831717	0.43457591498556	2.77100303199369
chr2	10928291	10928372	29	17	50.88	48.57	2.31	1	1.09553845831717	0.43457591498556	2.77100303199369
chr2	10928372	10986508	29	17	50.88	48.57	2.31	1	1.09553845831717	0.43457591498556	2.77100303199369
chr2	10986508	10987837	30	17	52.63	48.57	4.06	0.830331403882692	1.17438731027336	0.465941185278763	2.97388055552501
chr2	10987837	10992024	30	17	52.63	48.57	4.06	0.830331403882692	1.17438731027336	0.465941185278763	2.97388055552501
chr2	10992024	11282600	30	17	52.63	48.57	4.06	0.830331403882692	1.17438731027336	0.465941185278763	2.97388055552501
chr2	11282600	11983013	30	17	52.63	48.57	4.06	0.830331403882692	1.17438731027336	0.465941185278763	2.97388055552501
chr2	11983013	12305166	30	17	52.63	48.57	4.06	0.830331403882692	1.17438731027336	0.465941185278763	2.97388055552501
chr2	12305166	12422170	30	17	52.63	48.57	4.06	0.830331403882692	1.17438731027336	0.465941185278763	2.97388055552501
chr2	12422170	12442023	30	17	52.63	48.57	4.06	0.830331403882692	1.17438731027336	0.465941185278763	2.97388055552501
chr2	12442023	12845256	30	17	52.63	48.57	4.06	0.830331403882692	1.17438731027336	0.465941185278763	2.97388055552501
chr2	12845256	13978942	29	17	50.88	48.57	2.31	1	1.09553845831717	0.43457591498556	2.77100303199369
chr2	13978942	14081978	29	17	50.88	48.57	2.31	1	1.09553845831717	0.43457591498556	2.77100303199369
chr2	14081978	14082941	29	17	50.88	48.57	2.31	1	1.09553845831717	0.43457591498556	2.77100303199369
chr2	14082941	14228812	29	17	50.88	48.57	2.31	1	1.09553845831717	0.43457591498556	2.77100303199369
chr2	14228812	14538923	29	17	50.88	48.57	2.31	1	1.09553845831717	0.43457591498556	2.77100303199369
chr2	14538923	14545952	29	17	50.88	48.57	2.31	1	1.09553845831717	0.43457591498556	2.77100303199369
chr2	14545952	14602715	29	17	50.88	48.57	2.31	1	1.09553845831717	0.43457591498556	2.77100303199369
chr2	14602715	14653234	30	17	52.63	48.57	4.06	0.830331403882692	1.17438731027336	0.465941185278763	2.97388055552501
chr2	14653234	14675054	30	17	52.63	48.57	4.06	0.830331403882692	1.17438731027336	0.465941185278763	2.97388055552501
chr2	14675054	14685856	30	17	52.63	48.57	4.06	0.830331403882692	1.17438731027336	0.465941185278763	2.97388055552501
chr2	14685856	14686555	30	17	52.63	48.57	4.06	0.830331403882692	1.17438731027336	0.465941185278763	2.97388055552501
chr2	14686555	14692768	30	17	52.63	48.57	4.06	0.830331403882692	1.17438731027336	0.465941185278763	2.97388055552501
chr2	14692768	14710228	30	17	52.63	48.57	4.06	0.830331403882692	1.17438731027336	0.465941185278763	2.97388055552501
chr2	14710228	14712792	30	17	52.63	48.57	4.06	0.830331403882692	1.17438731027336	0.465941185278763	2.97388055552501
chr2	14712792	14777109	30	17	52.63	48.57	4.06	0.830331403882692	1.17438731027336	0.465941185278763	2.97388055552501
chr2	14777109	15008962	30	17	52.63	48.57	4.06	0.830331403882692	1.17438731027336	0.465941185278763	2.97388055552501
chr2	15008962	15104013	29	17	50.88	48.57	2.31	1	1.09553845831717	0.43457591498556	2.77100303199369
chr2	15104013	15132636	29	17	50.88	48.57	2.31	1	1.09553845831717	0.43457591498556	2.77100303199369
chr2	15132636	15150910	29	18	50.88	51.43	-0.549999999999997	1	0.978403428756322	0.387060216153727	2.46795976890181
chr2	15150910	15162178	29	19	50.88	54.29	-3.41	0.831085486532102	0.873479461686784	0.343856495957348	2.20177588960857
chr2	15162178	15187226	29	19	50.88	54.29	-3.41	0.831085486532102	0.873479461686784	0.343856495957348	2.20177588960857
chr2	15187226	15202216	29	18	50.88	51.43	-0.549999999999997	1	0.978403428756322	0.387060216153727	2.46795976890181
chr2	15202216	15216653	29	17	50.88	48.57	2.31	1	1.09553845831717	0.43457591498556	2.77100303199369
chr2	15216653	15217931	29	17	50.88	48.57	2.31	1	1.09553845831717	0.43457591498556	2.77100303199369
chr2	15217931	15221347	29	17	50.88	48.57	2.31	1	1.09553845831717	0.43457591498556	2.77100303199369
chr2	15221347	15256211	28	17	49.12	48.57	0.549999999999997	1	1.02207327837263	0.405192990826174	2.58357733051757
chr2	15256211	15314014	28	17	49.12	48.57	0.549999999999997	1	1.02207327837263	0.405192990826174	2.58357733051757
chr2	15314014	15314222	28	17	49.12	48.57	0.549999999999997	1	1.02207327837263	0.405192990826174	2.58357733051757
chr2	15314222	15462317	28	17	49.12	48.57	0.549999999999997	1	1.02207327837263	0.405192990826174	2.58357733051757
chr2	15462317	15517345	28	17	49.12	48.57	0.549999999999997	1	1.02207327837263	0.405192990826174	2.58357733051757
chr2	15517345	15518130	28	17	49.12	48.57	0.549999999999997	1	1.02207327837263	0.405192990826174	2.58357733051757
chr2	15518130	15704994	28	17	49.12	48.57	0.549999999999997	1	1.02207327837263	0.405192990826174	2.58357733051757
chr2	15704994	15807464	28	17	49.12	48.57	0.549999999999997	1	1.02207327837263	0.405192990826174	2.58357733051757
chr2	15807464	15887075	28	17	49.12	48.57	0.549999999999997	1	1.02207327837263	0.405192990826174	2.58357733051757
chr2	15887075	15983319	28	17	49.12	48.57	0.549999999999997	1	1.02207327837263	0.405192990826174	2.58357733051757
chr2	15983319	16177823	28	17	49.12	48.57	0.549999999999997	1	1.02207327837263	0.405192990826174	2.58357733051757
chr2	16177823	16426418	28	17	49.12	48.57	0.549999999999997	1	1.02207327837263	0.405192990826174	2.58357733051757
chr2	16426418	16462547	28	17	49.12	48.57	0.549999999999997	1	1.02207327837263	0.405192990826174	2.58357733051757
chr2	16462547	16543644	28	17	49.12	48.57	0.549999999999997	1	1.02207327837263	0.405192990826174	2.58357733051757
chr2	16543644	16575910	28	17	49.12	48.57	0.549999999999997	1	1.02207327837263	0.405192990826174	2.58357733051757
chr2	16575910	16646396	28	17	49.12	48.57	0.549999999999997	1	1.02207327837263	0.405192990826174	2.58357733051757
chr2	16646396	16673052	28	17	49.12	48.57	0.549999999999997	1	1.02207327837263	0.405192990826174	2.58357733051757
chr2	16673052	16704760	26	16	45.61	45.71	-0.100000000000001	1	0.996011237831736	0.394047063882431	2.53107196922622
chr2	16704760	16763190	26	16	45.61	45.71	-0.100000000000001	1	0.996011237831736	0.394047063882431	2.53107196922622
chr2	16763190	16764118	27	17	47.37	48.57	-1.2	1	0.953411807444081	0.377588832411234	2.40992868853227
chr2	16764118	16797838	28	17	49.12	48.57	0.549999999999997	1	1.02207327837263	0.405192990826174	2.58357733051757
chr2	16797838	16903628	28	18	49.12	51.43	-2.31	1	0.912793149713863	0.360880153667864	2.30109392977571
chr2	16903628	16934984	28	17	49.12	48.57	0.549999999999997	1	1.02207327837263	0.405192990826174	2.58357733051757
chr2	16934984	16969973	28	17	49.12	48.57	0.549999999999997	1	1.02207327837263	0.405192990826174	2.58357733051757
chr2	16969973	16980897	28	17	49.12	48.57	0.549999999999997	1	1.02207327837263	0.405192990826174	2.58357733051757
chr2	16980897	17031401	28	17	49.12	48.57	0.549999999999997	1	1.02207327837263	0.405192990826174	2.58357733051757
chr2	17031401	17033919	29	17	50.88	48.57	2.31	1	1.09553845831717	0.43457591498556	2.77100303199369
chr2	17033919	17114516	29	17	50.88	48.57	2.31	1	1.09553845831717	0.43457591498556	2.77100303199369
chr2	17114516	17126789	29	17	50.88	48.57	2.31	1	1.09553845831717	0.43457591498556	2.77100303199369
chr2	17126789	17128760	29	17	50.88	48.57	2.31	1	1.09553845831717	0.43457591498556	2.77100303199369
chr2	17128760	17131288	29	17	50.88	48.57	2.31	1	1.09553845831717	0.43457591498556	2.77100303199369
chr2	17131288	17132087	29	17	50.88	48.57	2.31	1	1.09553845831717	0.43457591498556	2.77100303199369
chr2	17132087	17133326	29	17	50.88	48.57	2.31	1	1.09553845831717	0.43457591498556	2.77100303199369
chr2	17133326	17373826	29	17	50.88	48.57	2.31	1	1.09553845831717	0.43457591498556	2.77100303199369
chr2	17373826	17379829	29	16	50.88	45.71	5.17	0.671974047506538	1.22713791539125	0.487129084098116	3.11926665318671
chr2	17379829	17438184	29	16	50.88	45.71	5.17	0.671974047506538	1.22713791539125	0.487129084098116	3.11926665318671
chr2	17438184	17474219	29	17	50.88	48.57	2.31	1	1.09553845831717	0.43457591498556	2.77100303199369
chr2	17474219	17535156	29	17	50.88	48.57	2.31	1	1.09553845831717	0.43457591498556	2.77100303199369
chr2	17535156	18216853	29	16	50.88	45.71	5.17	0.671974047506538	1.22713791539125	0.487129084098116	3.11926665318671
chr2	18216853	18224356	29	16	50.88	45.71	5.17	0.671974047506538	1.22713791539125	0.487129084098116	3.11926665318671
chr2	18224356	18266602	29	16	50.88	45.71	5.17	0.671974047506538	1.22713791539125	0.487129084098116	3.11926665318671
chr2	18266602	18338021	29	16	50.88	45.71	5.17	0.671974047506538	1.22713791539125	0.487129084098116	3.11926665318671
chr2	18338021	18511508	29	16	50.88	45.71	5.17	0.671974047506538	1.22713791539125	0.487129084098116	3.11926665318671
chr2	18511508	18544361	29	16	50.88	45.71	5.17	0.671974047506538	1.22713791539125	0.487129084098116	3.11926665318671
chr2	18544361	18548814	29	16	50.88	45.71	5.17	0.671974047506538	1.22713791539125	0.487129084098116	3.11926665318671
chr2	18548814	18570261	29	17	50.88	48.57	2.31	1	1.09553845831717	0.43457591498556	2.77100303199369
chr2	18570261	18610538	29	17	50.88	48.57	2.31	1	1.09553845831717	0.43457591498556	2.77100303199369
chr2	18610538	18614935	29	17	50.88	48.57	2.31	1	1.09553845831717	0.43457591498556	2.77100303199369
chr2	18614935	18637533	29	16	50.88	45.71	5.17	0.671974047506538	1.22713791539125	0.487129084098116	3.11926665318671
chr2	18637533	18823331	28	16	49.12	45.71	3.41	0.831085486532102	1.14484660929393	0.454178831151512	2.90818993317503
chr2	18823331	18910918	28	15	49.12	42.86	6.26	0.667854468038121	1.28381617165202	0.508633269354327	3.28515034802203
chr2	18910918	19271706	28	16	49.12	45.71	3.41	0.831085486532102	1.14484660929393	0.454178831151512	2.90818993317503
chr2	19271706	19304236	28	16	49.12	45.71	3.41	0.831085486532102	1.14484660929393	0.454178831151512	2.90818993317503
chr2	19304236	19439070	28	16	49.12	45.71	3.41	0.831085486532102	1.14484660929393	0.454178831151512	2.90818993317503
chr2	19439070	19440956	28	15	49.12	42.86	6.26	0.667854468038121	1.28381617165202	0.508633269354327	3.28515034802203
chr2	19440956	19531299	29	15	50.88	42.86	8.02	0.522037067336108	1.37608867552212	0.545537698520318	3.52319069232066
chr2	19531299	19560874	28	15	49.12	42.86	6.26	0.667854468038121	1.28381617165202	0.508633269354327	3.28515034802203
chr2	19560874	19628730	28	16	49.12	45.71	3.41	0.831085486532102	1.14484660929393	0.454178831151512	2.90818993317503
chr2	19628730	19648808	28	17	49.12	48.57	0.549999999999997	1	1.02207327837263	0.405192990826174	2.58357733051757
chr2	19648808	19655632	28	18	49.12	51.43	-2.31	1	0.912793149713863	0.360880153667864	2.30109392977571
chr2	19655632	19693105	28	19	49.12	54.29	-5.17	0.671974047506538	0.814904329381076	0.320588173819118	2.05284396404174
chr2	19693105	19878620	28	18	49.12	51.43	-2.31	1	0.912793149713863	0.360880153667864	2.30109392977571
chr2	19878620	19920585	28	18	49.12	51.43	-2.31	1	0.912793149713863	0.360880153667864	2.30109392977571
chr2	19920585	19952790	28	18	49.12	51.43	-2.31	1	0.912793149713863	0.360880153667864	2.30109392977571
chr2	19952790	20376362	28	17	49.12	48.57	0.549999999999997	1	1.02207327837263	0.405192990826174	2.58357733051757
chr2	20376362	21543176	28	17	49.12	48.57	0.549999999999997	1	1.02207327837263	0.405192990826174	2.58357733051757
chr2	21543176	21612453	28	17	49.12	48.57	0.549999999999997	1	1.02207327837263	0.405192990826174	2.58357733051757
chr2	21612453	22554068	28	17	49.12	48.57	0.549999999999997	1	1.02207327837263	0.405192990826174	2.58357733051757
chr2	22554068	22567324	28	17	49.12	48.57	0.549999999999997	1	1.02207327837263	0.405192990826174	2.58357733051757
chr2	22567324	22729467	28	17	49.12	48.57	0.549999999999997	1	1.02207327837263	0.405192990826174	2.58357733051757
chr2	22729467	22831884	28	17	49.12	48.57	0.549999999999997	1	1.02207327837263	0.405192990826174	2.58357733051757
chr2	22831884	23177513	28	17	49.12	48.57	0.549999999999997	1	1.02207327837263	0.405192990826174	2.58357733051757
chr2	23177513	23265239	28	17	49.12	48.57	0.549999999999997	1	1.02207327837263	0.405192990826174	2.58357733051757
chr2	23265239	23521962	28	17	49.12	48.57	0.549999999999997	1	1.02207327837263	0.405192990826174	2.58357733051757
chr2	23521962	23539138	27	17	47.37	48.57	-1.2	1	0.953411807444081	0.377588832411234	2.40992868853227
chr2	23539138	23676601	27	17	47.37	48.57	-1.2	1	0.953411807444081	0.377588832411234	2.40992868853227
chr2	23676601	23883234	27	16	47.37	45.71	1.66	1	1.06795787646075	0.423221643743695	2.71271210030054
chr2	23883234	23943087	27	16	47.37	45.71	1.66	1	1.06795787646075	0.423221643743695	2.71271210030054
chr2	23943087	23957747	27	16	47.37	45.71	1.66	1	1.06795787646075	0.423221643743695	2.71271210030054
chr2	23957747	23998174	27	16	47.37	45.71	1.66	1	1.06795787646075	0.423221643743695	2.71271210030054
chr2	23998174	25008941	28	16	49.12	45.71	3.41	0.831085486532102	1.14484660929393	0.454178831151512	2.90818993317503
chr2	25008941	25073472	28	16	49.12	45.71	3.41	0.831085486532102	1.14484660929393	0.454178831151512	2.90818993317503
chr2	25073472	25100870	28	16	49.12	45.71	3.41	0.831085486532102	1.14484660929393	0.454178831151512	2.90818993317503
chr2	25100870	25276561	28	16	49.12	45.71	3.41	0.831085486532102	1.14484660929393	0.454178831151512	2.90818993317503
chr2	25276561	25288561	28	16	49.12	45.71	3.41	0.831085486532102	1.14484660929393	0.454178831151512	2.90818993317503
chr2	25288561	25328237	28	16	49.12	45.71	3.41	0.831085486532102	1.14484660929393	0.454178831151512	2.90818993317503
chr2	25328237	25369131	28	16	49.12	45.71	3.41	0.831085486532102	1.14484660929393	0.454178831151512	2.90818993317503
chr2	25369131	25533857	28	16	49.12	45.71	3.41	0.831085486532102	1.14484660929393	0.454178831151512	2.90818993317503
chr2	25533857	26793013	28	16	49.12	45.71	3.41	0.831085486532102	1.14484660929393	0.454178831151512	2.90818993317503
chr2	26793013	26837363	28	16	49.12	45.71	3.41	0.831085486532102	1.14484660929393	0.454178831151512	2.90818993317503
chr2	26837363	26932619	28	16	49.12	45.71	3.41	0.831085486532102	1.14484660929393	0.454178831151512	2.90818993317503
chr2	26932619	26966488	28	16	49.12	45.71	3.41	0.831085486532102	1.14484660929393	0.454178831151512	2.90818993317503
chr2	26966488	27052192	28	16	49.12	45.71	3.41	0.831085486532102	1.14484660929393	0.454178831151512	2.90818993317503
chr2	27052192	27181498	28	16	49.12	45.71	3.41	0.831085486532102	1.14484660929393	0.454178831151512	2.90818993317503
chr2	27181498	27228650	28	16	49.12	45.71	3.41	0.831085486532102	1.14484660929393	0.454178831151512	2.90818993317503
chr2	27228650	27231405	28	16	49.12	45.71	3.41	0.831085486532102	1.14484660929393	0.454178831151512	2.90818993317503
chr2	27231405	27238503	28	16	49.12	45.71	3.41	0.831085486532102	1.14484660929393	0.454178831151512	2.90818993317503
chr2	27238503	27345596	28	16	49.12	45.71	3.41	0.831085486532102	1.14484660929393	0.454178831151512	2.90818993317503
chr2	27345596	27841896	28	16	49.12	45.71	3.41	0.831085486532102	1.14484660929393	0.454178831151512	2.90818993317503
chr2	27841896	28414551	28	16	49.12	45.71	3.41	0.831085486532102	1.14484660929393	0.454178831151512	2.90818993317503
chr2	28414551	28519937	28	16	49.12	45.71	3.41	0.831085486532102	1.14484660929393	0.454178831151512	2.90818993317503
chr2	28519937	28762305	29	16	50.88	45.71	5.17	0.671974047506538	1.22713791539125	0.487129084098116	3.11926665318671
chr2	28762305	28878157	29	16	50.88	45.71	5.17	0.671974047506538	1.22713791539125	0.487129084098116	3.11926665318671
chr2	28878157	28932955	29	16	50.88	45.71	5.17	0.671974047506538	1.22713791539125	0.487129084098116	3.11926665318671
chr2	28932955	28981652	29	17	50.88	48.57	2.31	1	1.09553845831717	0.43457591498556	2.77100303199369
chr2	28981652	29115435	29	17	50.88	48.57	2.31	1	1.09553845831717	0.43457591498556	2.77100303199369
chr2	29115435	29415034	29	17	50.88	48.57	2.31	1	1.09553845831717	0.43457591498556	2.77100303199369
chr2	29415034	30030061	29	17	50.88	48.57	2.31	1	1.09553845831717	0.43457591498556	2.77100303199369
chr2	30030061	30114357	30	17	52.63	48.57	4.06	0.830331403882692	1.17438731027336	0.465941185278763	2.97388055552501
chr2	30114357	30128134	29	17	50.88	48.57	2.31	1	1.09553845831717	0.43457591498556	2.77100303199369
chr2	30128134	31043581	29	17	50.88	48.57	2.31	1	1.09553845831717	0.43457591498556	2.77100303199369
chr2	31043581	31232575	29	17	50.88	48.57	2.31	1	1.09553845831717	0.43457591498556	2.77100303199369
chr2	31232575	31342749	29	17	50.88	48.57	2.31	1	1.09553845831717	0.43457591498556	2.77100303199369
chr2	31342749	31496433	29	17	50.88	48.57	2.31	1	1.09553845831717	0.43457591498556	2.77100303199369
chr2	31496433	31595388	29	16	50.88	45.71	5.17	0.671974047506538	1.22713791539125	0.487129084098116	3.11926665318671
chr2	31595388	31769459	29	16	50.88	45.71	5.17	0.671974047506538	1.22713791539125	0.487129084098116	3.11926665318671
chr2	31769459	32170624	29	16	50.88	45.71	5.17	0.671974047506538	1.22713791539125	0.487129084098116	3.11926665318671
chr2	32170624	33209937	29	16	50.88	45.71	5.17	0.671974047506538	1.22713791539125	0.487129084098116	3.11926665318671
chr2	33209937	33321330	29	16	50.88	45.71	5.17	0.671974047506538	1.22713791539125	0.487129084098116	3.11926665318671
chr2	33321330	33402974	29	16	50.88	45.71	5.17	0.671974047506538	1.22713791539125	0.487129084098116	3.11926665318671
chr2	33402974	33921651	28	16	49.12	45.71	3.41	0.831085486532102	1.14484660929393	0.454178831151512	2.90818993317503
chr2	33921651	34015806	28	16	49.12	45.71	3.41	0.831085486532102	1.14484660929393	0.454178831151512	2.90818993317503
chr2	34015806	34036537	28	15	49.12	42.86	6.26	0.667854468038121	1.28381617165202	0.508633269354327	3.28515034802203
chr2	34036537	34134063	28	15	49.12	42.86	6.26	0.667854468038121	1.28381617165202	0.508633269354327	3.28515034802203
chr2	34134063	34156302	28	15	49.12	42.86	6.26	0.667854468038121	1.28381617165202	0.508633269354327	3.28515034802203
chr2	34156302	34242512	28	16	49.12	45.71	3.41	0.831085486532102	1.14484660929393	0.454178831151512	2.90818993317503
chr2	34242512	34319667	28	15	49.12	42.86	6.26	0.667854468038121	1.28381617165202	0.508633269354327	3.28515034802203
chr2	34319667	34381539	28	15	49.12	42.86	6.26	0.667854468038121	1.28381617165202	0.508633269354327	3.28515034802203
chr2	34381539	34473492	28	15	49.12	42.86	6.26	0.667854468038121	1.28381617165202	0.508633269354327	3.28515034802203
chr2	34473492	34639108	27	15	47.37	42.86	4.51	0.829545170873767	1.19762203774347	0.473937309657638	3.06433788921891
chr2	34639108	34652482	27	16	47.37	45.71	1.66	1	1.06795787646075	0.423221643743695	2.71271210030054
chr2	34652482	34695192	26	16	45.61	45.71	-0.100000000000001	1	0.996011237831736	0.394047063882431	2.53107196922622
chr2	34695192	34700348	22	15	38.6	42.86	-4.26	0.826931702828756	0.839719610749149	0.327877486619497	2.16251735886094
chr2	34700348	34701598	22	14	38.6	40	-1.4	1	0.943466371172091	0.367114418297891	2.45374355878054
chr2	34701598	34737116	21	14	36.84	40	-3.16	0.826563170828228	0.87627966764948	0.339386965709444	2.28546916427256
chr2	34737116	34740698	22	14	38.6	40	-1.4	1	0.943466371172091	0.367114418297891	2.45374355878054
chr2	34740698	34740778	23	14	40.35	40	0.350000000000001	1	1.01454688713566	0.396254949210605	2.63286418667895
chr2	34740778	34740919	23	15	40.35	42.86	-2.51	0.830602848526328	0.902976916608156	0.353962261506223	2.32017570587339
chr2	34740919	34741962	24	15	42.11	42.86	-0.75	1	0.970006665086322	0.381471696604454	2.48816871307738
chr2	34741962	34753132	26	15	45.61	42.86	2.75	0.831828048049565	1.11692194960713	0.441308897431331	2.85862619332077
chr2	34753132	34760489	26	14	45.61	40	5.61	0.667782710145512	1.25492856409647	0.494101251701212	3.24381278605359
chr2	34760489	34766874	26	14	45.61	40	5.61	0.667782710145512	1.25492856409647	0.494101251701212	3.24381278605359
chr2	34766874	34803391	26	15	45.61	42.86	2.75	0.831828048049565	1.11692194960713	0.441308897431331	2.85862619332077
chr2	34803391	34893064	27	15	47.37	42.86	4.51	0.829545170873767	1.19762203774347	0.473937309657638	3.06433788921891
[truncated: 21,572 more rows]
