# Supplementary material for: 1p36 deletion is a marker for tumour dissemination in microsatellite stable stage II-III colon cancer
Source: BMC Cancer. 2014 Nov 24;14:872. doi: 10.1186/1471-2407-14-872 (PMC4251789; doi:10.1186/1471-2407-14-872)
Supplement: Supplementary file 1 — Additional file 1: This file includes supplementary figures, genome-wide copy number estimates and statistics. (ZIP 5 MB) [file 12885_2014_5046_MOESM1_ESM.zip › Supplementary Data/MSS statistics Stage II-IV/Absolute Loss.Recurrence (excl MSI-H).No recurrence (excl MSI-H).txt]

Chromosome	Start (hg19)	End (hg19)	Observations in G1	Observations in G2	Frequency G1 (%)	Frequency G2 (%)	Frequency difference	Fisher's Exact test p-value	Odds Ratio	Lower 95% CI	Upper 95% CI
chr1	0	1282669	12	2	21.05	5.71	15.34	0.071115349853497	4.34094870029934	0.875910142819391	42.4882677829872
chr1	1282669	3496002	12	3	21.05	8.57	12.48	0.151105823183443	2.81541638333038	0.682359538479039	16.7976905317735
chr1	3496002	3728424	13	3	22.81	8.57	14.24	0.0958390828836088	3.11683466924519	0.766844053409676	18.4450908210035
chr1	3728424	4585274	14	3	24.56	8.57	15.99	0.0946950827637286	3.43165634185199	0.855109970209895	20.1702599416181
chr1	4585274	5051268	15	3	26.32	8.57	17.75	0.0564955046560104	3.76116369577957	0.947423435859242	21.9789296100603
chr1	5051268	5960887	14	3	24.56	8.57	15.99	0.0946950827637286	3.43165634185199	0.855109970209895	20.1702599416181
chr1	5960887	6075994	14	3	24.56	8.57	15.99	0.0946950827637286	3.43165634185199	0.855109970209895	20.1702599416181
chr1	6075994	8160476	15	3	26.32	8.57	17.75	0.0564955046560104	3.76116369577957	0.947423435859242	21.9789296100603
chr1	8160476	8490495	15	4	26.32	11.43	14.89	0.113806056153016	2.73994077197896	0.770471076322677	12.4612344895374
chr1	8490495	8704800	15	4	26.32	11.43	14.89	0.113806056153016	2.73994077197896	0.770471076322677	12.4612344895374
chr1	8704800	9355434	15	4	26.32	11.43	14.89	0.113806056153016	2.73994077197896	0.770471076322677	12.4612344895374
chr1	9355434	11131044	15	3	26.32	8.57	17.75	0.0564955046560104	3.76116369577957	0.947423435859242	21.9789296100603
chr1	11131044	14397977	16	3	28.07	8.57	19.5	0.0331754581381699	4.10641608004979	1.04401517963159	23.8773305292682
chr1	14397977	14441561	16	3	28.07	8.57	19.5	0.0331754581381699	4.10641608004979	1.04401517963159	23.8773305292682
chr1	14441561	14500729	16	3	28.07	8.57	19.5	0.0331754581381699	4.10641608004979	1.04401517963159	23.8773305292682
chr1	14500729	14505938	16	3	28.07	8.57	19.5	0.0331754581381699	4.10641608004979	1.04401517963159	23.8773305292682
chr1	14505938	14507118	16	3	28.07	8.57	19.5	0.0331754581381699	4.10641608004979	1.04401517963159	23.8773305292682
chr1	14507118	17792373	16	3	28.07	8.57	19.5	0.0331754581381699	4.10641608004979	1.04401517963159	23.8773305292682
chr1	17792373	24347511	17	3	29.82	8.57	21.25	0.0193071128593642	4.46857534717489	1.14511611189484	25.8722724783225
chr1	24347511	24903069	16	3	28.07	8.57	19.5	0.0331754581381699	4.10641608004979	1.04401517963159	23.8773305292682
chr1	24903069	25523095	15	3	26.32	8.57	17.75	0.0564955046560104	3.76116369577957	0.947423435859242	21.9789296100603
chr1	25523095	25530550	15	3	26.32	8.57	17.75	0.0564955046560104	3.76116369577957	0.947423435859242	21.9789296100603
chr1	25530550	25532279	16	3	28.07	8.57	19.5	0.0331754581381699	4.10641608004979	1.04401517963159	23.8773305292682
chr1	25532279	25540843	16	5	28.07	14.29	13.78	0.200089529288053	2.32115105804248	0.709405513336396	9.01806554453522
chr1	25540843	25547673	16	6	28.07	17.14	10.93	0.315741855201511	1.87371189586415	0.603396928105049	6.57709670679078
chr1	25547673	25552210	17	6	29.82	17.14	12.68	0.218836169262074	2.0388362088506	0.662442276251643	7.11744508725253
chr1	25552210	25554856	17	8	29.82	22.86	6.96	0.62988872783497	1.4288596498954	0.497355460078839	4.39650344990767
chr1	25554856	25557631	17	9	29.82	25.71	4.11	0.812393786343828	1.22506831883196	0.436361376195413	3.61734892156774
chr1	25557631	25654244	17	10	29.82	28.57	1.25	1	1.06182357294566	0.385076266951047	3.03614825562627
chr1	25654244	25662109	16	8	28.07	22.86	5.21	0.632582093496436	1.31319299039973	0.452855304663358	4.06438740429305
chr1	25662109	25662761	16	7	28.07	20	8.07	0.462272827845567	1.55362495799923	0.520131814516846	5.07339005272618
chr1	25662761	25668249	15	7	26.32	20	6.32	0.616848704761735	1.42316046754687	0.471427434877747	4.6781559772196
chr1	25668249	25675619	15	5	26.32	14.29	12.03	0.202856593292813	2.12614376125059	0.643260994621534	8.30905934251834
chr1	25675619	25678369	15	4	26.32	11.43	14.89	0.113806056153016	2.73994077197896	0.770471076322677	12.4612344895374
chr1	25678369	26805030	15	3	26.32	8.57	17.75	0.0564955046560104	3.76116369577957	0.947423435859242	21.9789296100603
chr1	26805030	27514462	15	4	26.32	11.43	14.89	0.113806056153016	2.73994077197896	0.770471076322677	12.4612344895374
chr1	27514462	29389309	14	4	24.56	11.43	13.13	0.176743810188856	2.50008890824658	0.69504326635293	11.4429326000873
chr1	29389309	29518176	13	4	22.81	11.43	11.38	0.268412185423617	2.27069815443807	0.622946615058281	10.4719815291549
chr1	29518176	29666283	13	3	22.81	8.57	14.24	0.0958390828836088	3.11683466924519	0.766844053409676	18.4450908210035
chr1	29666283	31328384	12	3	21.05	8.57	12.48	0.151105823183443	2.81541638333038	0.682359538479039	16.7976905317735
chr1	31328384	31412005	11	3	19.3	8.57	10.73	0.234750538636018	2.52722640547994	0.6014630876218	15.2236917058173
chr1	31412005	32895256	10	3	17.54	8.57	8.97	0.356578999325378	2.25102170571562	0.523982788486464	13.7160959411363
chr1	32895256	33301091	11	3	19.3	8.57	10.73	0.234750538636018	2.52722640547994	0.6014630876218	15.2236917058173
chr1	33301091	33584885	11	3	19.3	8.57	10.73	0.234750538636018	2.52722640547994	0.6014630876218	15.2236917058173
chr1	33584885	33678080	10	3	17.54	8.57	8.97	0.356578999325378	2.25102170571562	0.523982788486464	13.7160959411363
chr1	33678080	34173804	9	3	15.79	8.57	7.22	0.362644950604423	1.98605531055251	0.449776512936818	12.2717657519558
chr1	34173804	34255575	9	3	15.79	8.57	7.22	0.362644950604423	1.98605531055251	0.449776512936818	12.2717657519558
chr1	34255575	34868622	8	3	14.04	8.57	5.47	0.523302262486224	1.73164017632028	0.378777361101055	10.8884004041763
chr1	34868622	35044317	7	3	12.28	8.57	3.71	0.736494124294195	1.48711281701351	0.310836499199398	9.55446182809702
chr1	35044317	35048145	8	3	14.04	8.57	5.47	0.523302262486224	1.73164017632028	0.378777361101055	10.8884004041763
chr1	35048145	35072244	9	3	15.79	8.57	7.22	0.362644950604423	1.98605531055251	0.449776512936818	12.2717657519558
chr1	35072244	35109386	9	4	15.79	11.43	4.36	0.75975045611855	1.44743902015056	0.364075991246777	7.00051509456521
chr1	35109386	35116045	8	4	14.04	11.43	2.61	1	1.26214510658289	0.306099339703915	6.22192088530793
chr1	35116045	35121695	7	4	12.28	11.43	0.85	1	1.08406402746849	0.250779327244783	5.47501405422082
chr1	35121695	35328335	7	3	12.28	8.57	3.71	0.736494124294195	1.48711281701351	0.310836499199398	9.55446182809702
chr1	35328335	35449368	6	3	10.53	8.57	1.96	1	1.25188156754076	0.246164505949289	8.27708278287694
chr1	35449368	35742676	7	3	12.28	8.57	3.71	0.736494124294195	1.48711281701351	0.310836499199398	9.55446182809702
chr1	35742676	35959702	7	3	12.28	8.57	3.71	0.736494124294195	1.48711281701351	0.310836499199398	9.55446182809702
chr1	35959702	36357922	7	3	12.28	8.57	3.71	0.736494124294195	1.48711281701351	0.310836499199398	9.55446182809702
chr1	36357922	36529749	6	3	10.53	8.57	1.96	1	1.25188156754076	0.246164505949289	8.27708278287694
chr1	36529749	36896183	5	3	8.77	8.57	0.199999999999999	1	1.02536119741128	0.184869242581365	7.05012401324578
chr1	36896183	37506012	6	3	10.53	8.57	1.96	1	1.25188156754076	0.246164505949289	8.27708278287694
chr1	37506012	39067670	5	3	8.77	8.57	0.199999999999999	1	1.02536119741128	0.184869242581365	7.05012401324578
chr1	39067670	39787718	5	2	8.77	5.71	3.06	0.704888478053992	1.5790358990183	0.241085394648342	17.4847514277608
chr1	39787718	40930522	5	3	8.77	8.57	0.199999999999999	1	1.02536119741128	0.184869242581365	7.05012401324578
chr1	40930522	42653315	5	3	8.77	8.57	0.199999999999999	1	1.02536119741128	0.184869242581365	7.05012401324578
chr1	42653315	43105494	6	3	10.53	8.57	1.96	1	1.25188156754076	0.246164505949289	8.27708278287694
chr1	43105494	43516289	6	2	10.53	5.71	4.82	0.70558285810563	1.9283484392878	0.319675764680652	20.6501642333935
chr1	43516289	43534277	6	3	10.53	8.57	1.96	1	1.25188156754076	0.246164505949289	8.27708278287694
chr1	43534277	43613782	5	3	8.77	8.57	0.199999999999999	1	1.02536119741128	0.184869242581365	7.05012401324578
chr1	43613782	45801102	5	2	8.77	5.71	3.06	0.704888478053992	1.5790358990183	0.241085394648342	17.4847514277608
chr1	45801102	45894584	5	2	8.77	5.71	3.06	0.704888478053992	1.5790358990183	0.241085394648342	17.4847514277608
chr1	45894584	46035615	6	2	10.53	5.71	4.82	0.70558285810563	1.9283484392878	0.319675764680652	20.6501642333935
chr1	46035615	46111944	6	2	10.53	5.71	4.82	0.70558285810563	1.9283484392878	0.319675764680652	20.6501642333935
chr1	46111944	46245317	6	2	10.53	5.71	4.82	0.70558285810563	1.9283484392878	0.319675764680652	20.6501642333935
chr1	46245317	46546873	6	2	10.53	5.71	4.82	0.70558285810563	1.9283484392878	0.319675764680652	20.6501642333935
chr1	46546873	46606982	6	2	10.53	5.71	4.82	0.70558285810563	1.9283484392878	0.319675764680652	20.6501642333935
chr1	46606982	46608589	6	2	10.53	5.71	4.82	0.70558285810563	1.9283484392878	0.319675764680652	20.6501642333935
chr1	46608589	47099694	5	2	8.77	5.71	3.06	0.704888478053992	1.5790358990183	0.241085394648342	17.4847514277608
chr1	47099694	47219941	5	2	8.77	5.71	3.06	0.704888478053992	1.5790358990183	0.241085394648342	17.4847514277608
chr1	47219941	49052678	5	2	8.77	5.71	3.06	0.704888478053992	1.5790358990183	0.241085394648342	17.4847514277608
chr1	49052678	49238971	6	2	10.53	5.71	4.82	0.70558285810563	1.9283484392878	0.319675764680652	20.6501642333935
chr1	49238971	49291350	5	2	8.77	5.71	3.06	0.704888478053992	1.5790358990183	0.241085394648342	17.4847514277608
chr1	49291350	49407357	6	2	10.53	5.71	4.82	0.70558285810563	1.9283484392878	0.319675764680652	20.6501642333935
chr1	49407357	49757876	5	2	8.77	5.71	3.06	0.704888478053992	1.5790358990183	0.241085394648342	17.4847514277608
chr1	49757876	49982200	5	3	8.77	8.57	0.199999999999999	1	1.02536119741128	0.184869242581365	7.05012401324578
chr1	49982200	50151395	5	2	8.77	5.71	3.06	0.704888478053992	1.5790358990183	0.241085394648342	17.4847514277608
chr1	50151395	50238748	5	3	8.77	8.57	0.199999999999999	1	1.02536119741128	0.184869242581365	7.05012401324578
chr1	50238748	50306324	5	4	8.77	11.43	-2.66	0.726612653955228	0.747657070124706	0.148324209107067	4.06400194149402
chr1	50306324	50387962	6	4	10.53	11.43	-0.9	1	0.912689802865865	0.198138763399443	4.75579335304366
chr1	50387962	50434686	6	3	10.53	8.57	1.96	1	1.25188156754076	0.246164505949289	8.27708278287694
chr1	50434686	50457146	6	2	10.53	5.71	4.82	0.70558285810563	1.9283484392878	0.319675764680652	20.6501642333935
chr1	50457146	50709469	5	2	8.77	5.71	3.06	0.704888478053992	1.5790358990183	0.241085394648342	17.4847514277608
chr1	50709469	51028699	6	2	10.53	5.71	4.82	0.70558285810563	1.9283484392878	0.319675764680652	20.6501642333935
chr1	51028699	51137259	6	3	10.53	8.57	1.96	1	1.25188156754076	0.246164505949289	8.27708278287694
chr1	51137259	51640515	6	2	10.53	5.71	4.82	0.70558285810563	1.9283484392878	0.319675764680652	20.6501642333935
chr1	51640515	53021287	6	2	10.53	5.71	4.82	0.70558285810563	1.9283484392878	0.319675764680652	20.6501642333935
chr1	53021287	53041459	5	2	8.77	5.71	3.06	0.704888478053992	1.5790358990183	0.241085394648342	17.4847514277608
chr1	53041459	53120254	4	2	7.02	5.71	1.31	1	1.24237951861251	0.167238798944715	14.4592318899485
chr1	53120254	53484494	5	2	8.77	5.71	3.06	0.704888478053992	1.5790358990183	0.241085394648342	17.4847514277608
chr1	53484494	54049602	4	2	7.02	5.71	1.31	1	1.24237951861251	0.167238798944715	14.4592318899485
chr1	54049602	54050946	5	2	8.77	5.71	3.06	0.704888478053992	1.5790358990183	0.241085394648342	17.4847514277608
chr1	54050946	54177799	5	2	8.77	5.71	3.06	0.704888478053992	1.5790358990183	0.241085394648342	17.4847514277608
chr1	54177799	54188112	5	2	8.77	5.71	3.06	0.704888478053992	1.5790358990183	0.241085394648342	17.4847514277608
chr1	54188112	55212058	5	2	8.77	5.71	3.06	0.704888478053992	1.5790358990183	0.241085394648342	17.4847514277608
chr1	55212058	55792870	4	2	7.02	5.71	1.31	1	1.24237951861251	0.167238798944715	14.4592318899485
chr1	55792870	57226038	5	2	8.77	5.71	3.06	0.704888478053992	1.5790358990183	0.241085394648342	17.4847514277608
chr1	57226038	57283593	6	2	10.53	5.71	4.82	0.70558285810563	1.9283484392878	0.319675764680652	20.6501642333935
chr1	57283593	58359097	6	2	10.53	5.71	4.82	0.70558285810563	1.9283484392878	0.319675764680652	20.6501642333935
chr1	58359097	58434027	5	2	8.77	5.71	3.06	0.704888478053992	1.5790358990183	0.241085394648342	17.4847514277608
chr1	58434027	59162510	6	2	10.53	5.71	4.82	0.70558285810563	1.9283484392878	0.319675764680652	20.6501642333935
chr1	59162510	64085696	5	2	8.77	5.71	3.06	0.704888478053992	1.5790358990183	0.241085394648342	17.4847514277608
chr1	64085696	64189965	5	3	8.77	8.57	0.199999999999999	1	1.02536119741128	0.184869242581365	7.05012401324578
chr1	64189965	65272687	5	2	8.77	5.71	3.06	0.704888478053992	1.5790358990183	0.241085394648342	17.4847514277608
chr1	65272687	65420978	5	3	8.77	8.57	0.199999999999999	1	1.02536119741128	0.184869242581365	7.05012401324578
chr1	65420978	65464905	6	3	10.53	8.57	1.96	1	1.25188156754076	0.246164505949289	8.27708278287694
chr1	65464905	65569402	6	2	10.53	5.71	4.82	0.70558285810563	1.9283484392878	0.319675764680652	20.6501642333935
chr1	65569402	65906513	6	2	10.53	5.71	4.82	0.70558285810563	1.9283484392878	0.319675764680652	20.6501642333935
chr1	65906513	66063207	6	2	10.53	5.71	4.82	0.70558285810563	1.9283484392878	0.319675764680652	20.6501642333935
chr1	66063207	66224015	6	2	10.53	5.71	4.82	0.70558285810563	1.9283484392878	0.319675764680652	20.6501642333935
chr1	66224015	66585810	6	2	10.53	5.71	4.82	0.70558285810563	1.9283484392878	0.319675764680652	20.6501642333935
chr1	66585810	66687749	6	3	10.53	8.57	1.96	1	1.25188156754076	0.246164505949289	8.27708278287694
chr1	66687749	68504976	6	2	10.53	5.71	4.82	0.70558285810563	1.9283484392878	0.319675764680652	20.6501642333935
chr1	68504976	70232225	6	2	10.53	5.71	4.82	0.70558285810563	1.9283484392878	0.319675764680652	20.6501642333935
chr1	70232225	71153212	6	2	10.53	5.71	4.82	0.70558285810563	1.9283484392878	0.319675764680652	20.6501642333935
chr1	71153212	72273331	7	2	12.28	5.71	6.57	0.474255103760053	2.29118320077748	0.402396518625756	23.9329695523934
chr1	72273331	72380161	6	2	10.53	5.71	4.82	0.70558285810563	1.9283484392878	0.319675764680652	20.6501642333935
chr1	72380161	72760184	6	3	10.53	8.57	1.96	1	1.25188156754076	0.246164505949289	8.27708278287694
chr1	72760184	72765894	5	3	8.77	8.57	0.199999999999999	1	1.02536119741128	0.184869242581365	7.05012401324578
chr1	72765894	72814597	3	2	5.26	5.71	-0.45	1	0.917543031619292	0.0995865652262528	11.5187145834007
chr1	72814597	73008722	5	2	8.77	5.71	3.06	0.704888478053992	1.5790358990183	0.241085394648342	17.4847514277608
chr1	73008722	73092629	6	2	10.53	5.71	4.82	0.70558285810563	1.9283484392878	0.319675764680652	20.6501642333935
chr1	73092629	76955987	5	2	8.77	5.71	3.06	0.704888478053992	1.5790358990183	0.241085394648342	17.4847514277608
chr1	76955987	77126699	6	2	10.53	5.71	4.82	0.70558285810563	1.9283484392878	0.319675764680652	20.6501642333935
chr1	77126699	77238593	6	2	10.53	5.71	4.82	0.70558285810563	1.9283484392878	0.319675764680652	20.6501642333935
chr1	77238593	77369226	6	2	10.53	5.71	4.82	0.70558285810563	1.9283484392878	0.319675764680652	20.6501642333935
chr1	77369226	77783269	7	2	12.28	5.71	6.57	0.474255103760053	2.29118320077748	0.402396518625756	23.9329695523934
chr1	77783269	78426944	6	2	10.53	5.71	4.82	0.70558285810563	1.9283484392878	0.319675764680652	20.6501642333935
chr1	78426944	83106465	6	2	10.53	5.71	4.82	0.70558285810563	1.9283484392878	0.319675764680652	20.6501642333935
chr1	83106465	83124282	6	2	10.53	5.71	4.82	0.70558285810563	1.9283484392878	0.319675764680652	20.6501642333935
chr1	83124282	83129747	6	2	10.53	5.71	4.82	0.70558285810563	1.9283484392878	0.319675764680652	20.6501642333935
chr1	83129747	83190382	6	3	10.53	8.57	1.96	1	1.25188156754076	0.246164505949289	8.27708278287694
chr1	83190382	83215881	6	3	10.53	8.57	1.96	1	1.25188156754076	0.246164505949289	8.27708278287694
chr1	83215881	83247404	6	2	10.53	5.71	4.82	0.70558285810563	1.9283484392878	0.319675764680652	20.6501642333935
chr1	83247404	83573732	6	2	10.53	5.71	4.82	0.70558285810563	1.9283484392878	0.319675764680652	20.6501642333935
chr1	83573732	83798162	6	2	10.53	5.71	4.82	0.70558285810563	1.9283484392878	0.319675764680652	20.6501642333935
chr1	83798162	83890326	6	2	10.53	5.71	4.82	0.70558285810563	1.9283484392878	0.319675764680652	20.6501642333935
chr1	83890326	83986257	6	2	10.53	5.71	4.82	0.70558285810563	1.9283484392878	0.319675764680652	20.6501642333935
chr1	83986257	84856441	6	2	10.53	5.71	4.82	0.70558285810563	1.9283484392878	0.319675764680652	20.6501642333935
chr1	84856441	84926956	6	2	10.53	5.71	4.82	0.70558285810563	1.9283484392878	0.319675764680652	20.6501642333935
chr1	84926956	85290605	6	2	10.53	5.71	4.82	0.70558285810563	1.9283484392878	0.319675764680652	20.6501642333935
chr1	85290605	96647807	6	2	10.53	5.71	4.82	0.70558285810563	1.9283484392878	0.319675764680652	20.6501642333935
chr1	96647807	101204569	6	3	10.53	8.57	1.96	1	1.25188156754076	0.246164505949289	8.27708278287694
chr1	101204569	101209477	7	3	12.28	8.57	3.71	0.736494124294195	1.48711281701351	0.310836499199398	9.55446182809702
chr1	101209477	101327451	7	3	12.28	8.57	3.71	0.736494124294195	1.48711281701351	0.310836499199398	9.55446182809702
chr1	101327451	101356660	6	3	10.53	8.57	1.96	1	1.25188156754076	0.246164505949289	8.27708278287694
chr1	101356660	102655932	5	3	8.77	8.57	0.199999999999999	1	1.02536119741128	0.184869242581365	7.05012401324578
chr1	102655932	102855854	5	4	8.77	11.43	-2.66	0.726612653955228	0.747657070124706	0.148324209107067	4.06400194149402
chr1	102855854	105488199	5	3	8.77	8.57	0.199999999999999	1	1.02536119741128	0.184869242581365	7.05012401324578
chr1	105488199	106007458	5	3	8.77	8.57	0.199999999999999	1	1.02536119741128	0.184869242581365	7.05012401324578
chr1	106007458	106050750	6	3	10.53	8.57	1.96	1	1.25188156754076	0.246164505949289	8.27708278287694
chr1	106050750	106774838	5	3	8.77	8.57	0.199999999999999	1	1.02536119741128	0.184869242581365	7.05012401324578
chr1	106774838	107092227	5	3	8.77	8.57	0.199999999999999	1	1.02536119741128	0.184869242581365	7.05012401324578
chr1	107092227	109972717	4	3	7.02	8.57	-1.55	1	0.806980014369123	0.127471078351663	5.86472395809041
chr1	109972717	110146364	4	3	7.02	8.57	-1.55	1	0.806980014369123	0.127471078351663	5.86472395809041
chr1	110146364	110220332	4	3	7.02	8.57	-1.55	1	0.806980014369123	0.127471078351663	5.86472395809041
chr1	110220332	110250587	3	3	5.26	8.57	-3.31	0.670394923540823	0.596139687177174	0.0752641559299699	4.72057961377671
chr1	110250587	110251150	4	3	7.02	8.57	-1.55	1	0.806980014369123	0.127471078351663	5.86472395809041
chr1	110251150	110606513	5	3	8.77	8.57	0.199999999999999	1	1.02536119741128	0.184869242581365	7.05012401324578
chr1	110606513	110714926	6	3	10.53	8.57	1.96	1	1.25188156754076	0.246164505949289	8.27708278287694
chr1	110714926	110814183	6	3	10.53	8.57	1.96	1	1.25188156754076	0.246164505949289	8.27708278287694
chr1	110814183	110948585	6	3	10.53	8.57	1.96	1	1.25188156754076	0.246164505949289	8.27708278287694
chr1	110948585	111368243	5	3	8.77	8.57	0.199999999999999	1	1.02536119741128	0.184869242581365	7.05012401324578
chr1	111368243	111370452	5	6	8.77	17.14	-8.37	0.322100721394439	0.468835682434957	0.103394322457724	2.02281962815123
chr1	111370452	111372421	5	7	8.77	20	-11.23	0.200358933921337	0.38888613632496	0.0885860130875128	1.57295365027254
chr1	111372421	111374823	6	7	10.53	20	-9.47	0.229995906312571	0.474663694915401	0.118950317303521	1.82956103153208
chr1	111374823	111390153	7	7	12.28	20	-7.72	0.375859131498034	0.563675909563278	0.151229985939566	2.09569397335798
chr1	111390153	111393615	7	4	12.28	11.43	0.85	1	1.08406402746849	0.250779327244783	5.47501405422082
chr1	111393615	111394289	7	3	12.28	8.57	3.71	0.736494124294195	1.48711281701351	0.310836499199398	9.55446182809702
chr1	111394289	111395391	6	3	10.53	8.57	1.96	1	1.25188156754076	0.246164505949289	8.27708278287694
chr1	111395391	112668634	5	3	8.77	8.57	0.199999999999999	1	1.02536119741128	0.184869242581365	7.05012401324578
chr1	112668634	112669058	6	3	10.53	8.57	1.96	1	1.25188156754076	0.246164505949289	8.27708278287694
chr1	112669058	112670396	8	3	14.04	8.57	5.47	0.523302262486224	1.73164017632028	0.378777361101055	10.8884004041763
chr1	112670396	112672860	9	3	15.79	8.57	7.22	0.362644950604423	1.98605531055251	0.449776512936818	12.2717657519558
chr1	112672860	112676509	9	4	15.79	11.43	4.36	0.75975045611855	1.44743902015056	0.364075991246777	7.00051509456521
chr1	112676509	112693006	10	5	17.54	14.29	3.25	0.777113508732724	1.27328065326875	0.353545368918586	5.22973429164876
chr1	112693006	112696026	11	7	19.3	20	-0.699999999999999	1	0.957008969150987	0.297087334335391	3.27334215190637
chr1	112696026	112706209	14	7	24.56	20	4.56	0.798703812121123	1.29865357547876	0.424898717848889	4.30214856175535
chr1	112706209	112706216	13	7	22.81	20	2.81	0.80062091867235	1.17969792674091	0.380397370033615	3.94309114502144
chr1	112706216	112707636	11	7	19.3	20	-0.699999999999999	1	0.957008969150987	0.297087334335391	3.27334215190637
chr1	112707636	112709063	10	7	17.54	20	-2.46	0.78753140587628	0.852580617416694	0.258099434882511	2.96030006793384
chr1	112709063	112709167	10	6	17.54	17.14	0.399999999999999	1	1.0280597548321	0.299998518075402	3.82673094680473
chr1	112709167	112710439	9	6	15.79	17.14	-1.35	1	0.907229519324227	0.256796180089347	3.43670620911188
chr1	112710439	112710699	8	6	14.04	17.14	-3.1	0.768198049082033	0.791200866543226	0.215484295995604	3.06211178714234
chr1	112710699	112710896	8	4	14.04	11.43	2.61	1	1.26214510658289	0.306099339703915	6.22192088530793
chr1	112710896	112711479	7	4	12.28	11.43	0.85	1	1.08406402746849	0.250779327244783	5.47501405422082
chr1	112711479	112766255	6	4	10.53	11.43	-0.9	1	0.912689802865865	0.198138763399443	4.75579335304366
chr1	112766255	115529216	5	3	8.77	8.57	0.199999999999999	1	1.02536119741128	0.184869242581365	7.05012401324578
chr1	115529216	115806086	4	3	7.02	8.57	-1.55	1	0.806980014369123	0.127471078351663	5.86472395809041
chr1	115806086	116281212	5	3	8.77	8.57	0.199999999999999	1	1.02536119741128	0.184869242581365	7.05012401324578
chr1	116281212	116804518	4	3	7.02	8.57	-1.55	1	0.806980014369123	0.127471078351663	5.86472395809041
chr1	116804518	116918113	5	3	8.77	8.57	0.199999999999999	1	1.02536119741128	0.184869242581365	7.05012401324578
chr1	116918113	117299747	5	3	8.77	8.57	0.199999999999999	1	1.02536119741128	0.184869242581365	7.05012401324578
chr1	117299747	117908799	4	3	7.02	8.57	-1.55	1	0.806980014369123	0.127471078351663	5.86472395809041
chr1	117908799	118109526	3	3	5.26	8.57	-3.31	0.670394923540823	0.596139687177174	0.0752641559299699	4.72057961377671
chr1	118109526	118835965	4	3	7.02	8.57	-1.55	1	0.806980014369123	0.127471078351663	5.86472395809041
chr1	118835965	118948887	3	3	5.26	8.57	-3.31	0.670394923540823	0.596139687177174	0.0752641559299699	4.72057961377671
chr1	118948887	119770729	3	2	5.26	5.71	-0.45	1	0.917543031619292	0.0995865652262528	11.5187145834007
chr1	119770729	121482991	2	2	3.51	5.71	-2.2	0.633484899728183	0.603503837239778	0.0418857182561479	8.69179851293254
chr1	121482991	145759345	0	0	0	0	0	1	0	0	Inf
chr1	145759345	148913619	1	0	1.75	0	1.75	1	Inf	0.0157598684210527	Inf
chr1	148913619	148916125	2	1	3.51	2.86	0.65	1	1.23356327069665	0.0620046571045941	75.0263655237187
chr1	148916125	149030666	2	2	3.51	5.71	-2.2	0.633484899728183	0.603503837239778	0.0418857182561479	8.69179851293254
chr1	149030666	149041214	5	2	8.77	5.71	3.06	0.704888478053992	1.5790358990183	0.241085394648342	17.4847514277608
chr1	149041214	149196437	6	2	10.53	5.71	4.82	0.70558285810563	1.9283484392878	0.319675764680652	20.6501642333935
chr1	149196437	149258054	5	2	8.77	5.71	3.06	0.704888478053992	1.5790358990183	0.241085394648342	17.4847514277608
chr1	149258054	149259730	4	1	7.02	2.86	4.16	0.645979732691994	2.54341432874312	0.238315308662883	129.945493899197
chr1	149259730	149324712	3	1	5.26	2.86	2.4	1	1.87702114997082	0.143943469821978	101.980811973635
chr1	149324712	149362408	2	1	3.51	2.86	0.65	1	1.23356327069665	0.0620046571045941	75.0263655237187
chr1	149362408	149387276	2	0	3.51	0	3.51	0.523411371237458	Inf	0.11510095569428	Inf
chr1	149387276	149660421	1	0	1.75	0	1.75	1	Inf	0.0157598684210527	Inf
chr1	149660421	150237853	0	0	0	0	0	1	0	0	Inf
chr1	150237853	152537988	0	1	0	2.86	-2.86	0.380434782608696	0	0	23.9474915686233
chr1	152537988	152538160	1	1	1.75	2.86	-1.11	1	0.610603783842907	0.00760900786829756	49.046807225881
chr1	152538160	152538875	1	2	1.75	5.71	-3.96	0.555183946488294	0.298730263346118	0.00491485950174804	5.94363337105825
chr1	152538875	152545074	2	2	3.51	5.71	-2.2	0.633484899728183	0.603503837239778	0.0418857182561479	8.69179851293254
chr1	152545074	152547919	2	3	3.51	8.57	-5.06	0.364845991006225	0.39209875338785	0.0311943017813524	3.61167468015804
chr1	152547919	152547986	10	4	17.54	11.43	6.11	0.555318706402267	1.6404067746467	0.424604723889981	7.81302457596625
chr1	152547986	152548103	14	6	24.56	17.14	7.42	0.447397013482229	1.56614299294931	0.493118787626501	5.57263368327039
chr1	152548103	152551554	22	15	38.6	42.86	-4.26	0.826931702828756	0.839719610749149	0.327877486619497	2.16251735886094
chr1	152551554	152552058	23	16	40.35	45.71	-5.36	0.66722870688283	0.805242109442558	0.316065345306858	2.05401419744487
chr1	152552058	152552470	25	17	43.86	48.57	-4.71	0.672979253750413	0.828923799468105	0.32706647761331	2.09759306776844
chr1	152552470	152552923	25	18	43.86	51.43	-7.57	0.523590158688744	0.740314786130679	0.291313085021434	1.86804664964781
chr1	152552923	152555617	25	19	43.86	54.29	-10.43	0.392493605879525	0.660936768541212	0.258834608297161	1.66645168999111
chr1	152555617	152586558	25	20	43.86	57.14	-13.28	0.283408957220184	0.589378120077683	0.229188409288608	1.48801384718486
chr1	152586558	152586585	19	18	33.33	51.43	-18.1	0.12486027319839	0.476229043135812	0.182753942615234	1.2205983911774
chr1	152586585	152588544	14	17	24.56	48.57	-24.01	0.0236689146002473	0.349048682731296	0.127868359204417	0.927792881269922
chr1	152588544	152590536	4	6	7.02	17.14	-10.12	0.171656051776491	0.36905122639677	0.0706137859122206	1.70052375381224
chr1	152590536	152591118	3	5	5.26	14.29	-9.03	0.251416220695104	0.337574695209723	0.0489972499249067	1.87309955864063
chr1	152591118	152591326	2	4	3.51	11.43	-7.92	0.196309364764463	0.285918198748973	0.0245307932923119	2.12466335657503
chr1	152591326	152591500	0	3	0	8.57	-8.57	0.0521181716833891	0	0	1.44850016106127
chr1	152591500	152592467	0	2	0	5.71	-5.71	0.142140468227425	0	0	3.23879401791572
chr1	152592467	152609961	0	1	0	2.86	-2.86	0.380434782608696	0	0	23.9474915686233
chr1	152609961	152690686	0	0	0	0	0	1	0	0	Inf
chr1	152690686	152698441	0	1	0	2.86	-2.86	0.380434782608696	0	0	23.9474915686233
chr1	152698441	152752940	0	2	0	5.71	-5.71	0.142140468227425	0	0	3.23879401791572
chr1	152752940	152756480	0	3	0	8.57	-8.57	0.0521181716833891	0	0	1.44850016106127
chr1	152756480	152756656	2	5	3.51	14.29	-10.78	0.100649244230772	0.221987374876165	0.0200012806904681	1.4553139798386
chr1	152756656	152757248	3	5	5.26	14.29	-9.03	0.251416220695104	0.337574695209723	0.0489972499249067	1.87309955864063
chr1	152757248	152758684	4	6	7.02	17.14	-10.12	0.171656051776491	0.36905122639677	0.0706137859122206	1.70052375381224
chr1	152758684	152761931	5	6	8.77	17.14	-8.37	0.322100721394439	0.468835682434957	0.103394322457724	2.02281962815123
chr1	152761931	152768111	6	6	10.53	17.14	-6.61	0.524985517209083	0.572305386890547	0.13869850300482	2.35611931443001
chr1	152768111	152778567	6	5	10.53	14.29	-3.76	0.742462027402515	0.708659295448715	0.164118769009726	3.20389268677969
chr1	152778567	152779500	6	4	10.53	11.43	-0.9	1	0.912689802865865	0.198138763399443	4.75579335304366
chr1	152779500	152780208	4	2	7.02	5.71	1.31	1	1.24237951861251	0.167238798944715	14.4592318899485
chr1	152780208	152782123	3	2	5.26	5.71	-0.45	1	0.917543031619292	0.0995865652262528	11.5187145834007
chr1	152782123	152783925	2	1	3.51	2.86	0.65	1	1.23356327069665	0.0620046571045941	75.0263655237187
chr1	152783925	152854283	1	1	1.75	2.86	-1.11	1	0.610603783842907	0.00760900786829756	49.046807225881
chr1	152854283	153275415	1	0	1.75	0	1.75	1	Inf	0.0157598684210527	Inf
chr1	153275415	153324858	0	0	0	0	0	1	0	0	Inf
chr1	153324858	155898925	0	1	0	2.86	-2.86	0.380434782608696	0	0	23.9474915686233
chr1	155898925	156422250	1	1	1.75	2.86	-1.11	1	0.610603783842907	0.00760900786829756	49.046807225881
chr1	156422250	156584782	1	1	1.75	2.86	-1.11	1	0.610603783842907	0.00760900786829756	49.046807225881
chr1	156584782	157250191	0	1	0	2.86	-2.86	0.380434782608696	0	0	23.9474915686233
chr1	157250191	158434898	0	0	0	0	0	1	0	0	Inf
chr1	158434898	158516041	0	1	0	2.86	-2.86	0.380434782608696	0	0	23.9474915686233
chr1	158516041	160832603	0	0	0	0	0	1	0	0	Inf
chr1	160832603	160991098	0	1	0	2.86	-2.86	0.380434782608696	0	0	23.9474915686233
chr1	160991098	164141202	0	0	0	0	0	1	0	0	Inf
chr1	164141202	164276782	1	0	1.75	0	1.75	1	Inf	0.0157598684210527	Inf
chr1	164276782	164756543	1	0	1.75	0	1.75	1	Inf	0.0157598684210527	Inf
chr1	164756543	164848650	0	0	0	0	0	1	0	0	Inf
chr1	164848650	164910750	1	0	1.75	0	1.75	1	Inf	0.0157598684210527	Inf
chr1	164910750	176780020	0	0	0	0	0	1	0	0	Inf
chr1	176780020	176946923	1	0	1.75	0	1.75	1	Inf	0.0157598684210527	Inf
chr1	176946923	177017426	2	0	3.51	0	3.51	0.523411371237458	Inf	0.11510095569428	Inf
chr1	177017426	177117753	2	0	3.51	0	3.51	0.523411371237458	Inf	0.11510095569428	Inf
chr1	177117753	177171886	2	0	3.51	0	3.51	0.523411371237458	Inf	0.11510095569428	Inf
chr1	177171886	177234213	1	0	1.75	0	1.75	1	Inf	0.0157598684210527	Inf
chr1	177234213	177986778	1	0	1.75	0	1.75	1	Inf	0.0157598684210527	Inf
chr1	177986778	179121021	0	0	0	0	0	1	0	0	Inf
chr1	179121021	179274496	1	0	1.75	0	1.75	1	Inf	0.0157598684210527	Inf
chr1	179274496	179419122	0	0	0	0	0	1	0	0	Inf
chr1	179419122	179744654	1	0	1.75	0	1.75	1	Inf	0.0157598684210527	Inf
chr1	179744654	179801979	1	0	1.75	0	1.75	1	Inf	0.0157598684210527	Inf
chr1	179801979	180887915	1	0	1.75	0	1.75	1	Inf	0.0157598684210527	Inf
chr1	180887915	180968717	1	0	1.75	0	1.75	1	Inf	0.0157598684210527	Inf
chr1	180968717	181231155	1	0	1.75	0	1.75	1	Inf	0.0157598684210527	Inf
chr1	181231155	181388152	2	0	3.51	0	3.51	0.523411371237458	Inf	0.11510095569428	Inf
chr1	181388152	181397333	2	0	3.51	0	3.51	0.523411371237458	Inf	0.11510095569428	Inf
chr1	181397333	181493090	1	0	1.75	0	1.75	1	Inf	0.0157598684210527	Inf
chr1	181493090	181858084	1	0	1.75	0	1.75	1	Inf	0.0157598684210527	Inf
chr1	181858084	183334053	0	0	0	0	0	1	0	0	Inf
chr1	183334053	183471508	1	0	1.75	0	1.75	1	Inf	0.0157598684210527	Inf
chr1	183471508	183510476	0	0	0	0	0	1	0	0	Inf
chr1	183510476	184647998	1	0	1.75	0	1.75	1	Inf	0.0157598684210527	Inf
chr1	184647998	184809410	1	0	1.75	0	1.75	1	Inf	0.0157598684210527	Inf
chr1	184809410	185443065	1	0	1.75	0	1.75	1	Inf	0.0157598684210527	Inf
chr1	185443065	186808862	1	0	1.75	0	1.75	1	Inf	0.0157598684210527	Inf
chr1	186808862	187022272	2	0	3.51	0	3.51	0.523411371237458	Inf	0.11510095569428	Inf
chr1	187022272	187176624	1	0	1.75	0	1.75	1	Inf	0.0157598684210527	Inf
chr1	187176624	187903487	0	0	0	0	0	1	0	0	Inf
chr1	187903487	188588224	0	1	0	2.86	-2.86	0.380434782608696	0	0	23.9474915686233
chr1	188588224	188591502	1	1	1.75	2.86	-1.11	1	0.610603783842907	0.00760900786829756	49.046807225881
chr1	188591502	188625955	2	1	3.51	2.86	0.65	1	1.23356327069665	0.0620046571045941	75.0263655237187
chr1	188625955	188667783	2	1	3.51	2.86	0.65	1	1.23356327069665	0.0620046571045941	75.0263655237187
chr1	188667783	188709620	3	1	5.26	2.86	2.4	1	1.87702114997082	0.143943469821978	101.980811973635
chr1	188709620	188756013	3	1	5.26	2.86	2.4	1	1.87702114997082	0.143943469821978	101.980811973635
chr1	188756013	188946197	2	1	3.51	2.86	0.65	1	1.23356327069665	0.0620046571045941	75.0263655237187
chr1	188946197	188996726	3	1	5.26	2.86	2.4	1	1.87702114997082	0.143943469821978	101.980811973635
chr1	188996726	189080174	3	0	5.26	0	5.26	0.285117056856187	Inf	0.25439397414394	Inf
chr1	189080174	189254825	3	0	5.26	0	5.26	0.285117056856187	Inf	0.25439397414394	Inf
chr1	189254825	189435124	4	0	7.02	0	7.02	0.293625443112497	Inf	0.410060538435777	Inf
chr1	189435124	189594697	3	0	5.26	0	5.26	0.285117056856187	Inf	0.25439397414394	Inf
chr1	189594697	189615728	4	0	7.02	0	7.02	0.293625443112497	Inf	0.410060538435777	Inf
chr1	189615728	189907429	3	0	5.26	0	5.26	0.285117056856187	Inf	0.25439397414394	Inf
chr1	189907429	189984753	2	0	3.51	0	3.51	0.523411371237458	Inf	0.11510095569428	Inf
chr1	189984753	190088034	3	0	5.26	0	5.26	0.285117056856187	Inf	0.25439397414394	Inf
chr1	190088034	190210018	2	0	3.51	0	3.51	0.523411371237458	Inf	0.11510095569428	Inf
chr1	190210018	191459259	1	0	1.75	0	1.75	1	Inf	0.0157598684210527	Inf
chr1	191459259	191652369	2	0	3.51	0	3.51	0.523411371237458	Inf	0.11510095569428	Inf
chr1	191652369	191784615	2	1	3.51	2.86	0.65	1	1.23356327069665	0.0620046571045941	75.0263655237187
chr1	191784615	191859152	3	1	5.26	2.86	2.4	1	1.87702114997082	0.143943469821978	101.980811973635
chr1	191859152	192131887	2	1	3.51	2.86	0.65	1	1.23356327069665	0.0620046571045941	75.0263655237187
chr1	192131887	192331166	1	1	1.75	2.86	-1.11	1	0.610603783842907	0.00760900786829756	49.046807225881
chr1	192331166	192447458	2	1	3.51	2.86	0.65	1	1.23356327069665	0.0620046571045941	75.0263655237187
chr1	192447458	193107547	1	1	1.75	2.86	-1.11	1	0.610603783842907	0.00760900786829756	49.046807225881
chr1	193107547	193698109	0	1	0	2.86	-2.86	0.380434782608696	0	0	23.9474915686233
chr1	193698109	193814680	1	1	1.75	2.86	-1.11	1	0.610603783842907	0.00760900786829756	49.046807225881
chr1	193814680	193831152	0	1	0	2.86	-2.86	0.380434782608696	0	0	23.9474915686233
chr1	193831152	195949293	0	1	0	2.86	-2.86	0.380434782608696	0	0	23.9474915686233
chr1	195949293	196726535	0	0	0	0	0	1	0	0	Inf
chr1	196726535	196788997	0	1	0	2.86	-2.86	0.380434782608696	0	0	23.9474915686233
chr1	196788997	196807290	0	2	0	5.71	-5.71	0.142140468227425	0	0	3.23879401791572
chr1	196807290	196840734	0	1	0	2.86	-2.86	0.380434782608696	0	0	23.9474915686233
chr1	196840734	196903450	1	1	1.75	2.86	-1.11	1	0.610603783842907	0.00760900786829756	49.046807225881
chr1	196903450	196951265	1	0	1.75	0	1.75	1	Inf	0.0157598684210527	Inf
chr1	196951265	197552437	0	0	0	0	0	1	0	0	Inf
chr1	197552437	197730091	1	0	1.75	0	1.75	1	Inf	0.0157598684210527	Inf
chr1	197730091	201726433	0	0	0	0	0	1	0	0	Inf
chr1	201726433	201846901	1	0	1.75	0	1.75	1	Inf	0.0157598684210527	Inf
chr1	201846901	202792181	2	0	3.51	0	3.51	0.523411371237458	Inf	0.11510095569428	Inf
chr1	202792181	202978108	1	0	1.75	0	1.75	1	Inf	0.0157598684210527	Inf
chr1	202978108	208265828	0	0	0	0	0	1	0	0	Inf
chr1	208265828	210041903	1	0	1.75	0	1.75	1	Inf	0.0157598684210527	Inf
chr1	210041903	211150851	0	0	0	0	0	1	0	0	Inf
chr1	211150851	211247648	1	0	1.75	0	1.75	1	Inf	0.0157598684210527	Inf
chr1	211247648	211877185	2	0	3.51	0	3.51	0.523411371237458	Inf	0.11510095569428	Inf
chr1	211877185	212637070	3	0	5.26	0	5.26	0.285117056856187	Inf	0.25439397414394	Inf
chr1	212637070	212728685	3	0	5.26	0	5.26	0.285117056856187	Inf	0.25439397414394	Inf
chr1	212728685	213307411	3	0	5.26	0	5.26	0.285117056856187	Inf	0.25439397414394	Inf
chr1	213307411	214761851	2	0	3.51	0	3.51	0.523411371237458	Inf	0.11510095569428	Inf
chr1	214761851	214863082	2	1	3.51	2.86	0.65	1	1.23356327069665	0.0620046571045941	75.0263655237187
chr1	214863082	215009397	2	1	3.51	2.86	0.65	1	1.23356327069665	0.0620046571045941	75.0263655237187
chr1	215009397	216416987	2	1	3.51	2.86	0.65	1	1.23356327069665	0.0620046571045941	75.0263655237187
chr1	216416987	216749949	3	1	5.26	2.86	2.4	1	1.87702114997082	0.143943469821978	101.980811973635
chr1	216749949	216848538	2	1	3.51	2.86	0.65	1	1.23356327069665	0.0620046571045941	75.0263655237187
chr1	216848538	216877167	2	2	3.51	5.71	-2.2	0.633484899728183	0.603503837239778	0.0418857182561479	8.69179851293254
chr1	216877167	217099710	2	1	3.51	2.86	0.65	1	1.23356327069665	0.0620046571045941	75.0263655237187
chr1	217099710	218200904	2	0	3.51	0	3.51	0.523411371237458	Inf	0.11510095569428	Inf
chr1	218200904	218233321	3	0	5.26	0	5.26	0.285117056856187	Inf	0.25439397414394	Inf
chr1	218233321	218952529	3	0	5.26	0	5.26	0.285117056856187	Inf	0.25439397414394	Inf
chr1	218952529	220804823	2	0	3.51	0	3.51	0.523411371237458	Inf	0.11510095569428	Inf
chr1	220804823	221204782	3	0	5.26	0	5.26	0.285117056856187	Inf	0.25439397414394	Inf
chr1	221204782	221305585	3	0	5.26	0	5.26	0.285117056856187	Inf	0.25439397414394	Inf
chr1	221305585	221493660	3	0	5.26	0	5.26	0.285117056856187	Inf	0.25439397414394	Inf
chr1	221493660	222975548	2	0	3.51	0	3.51	0.523411371237458	Inf	0.11510095569428	Inf
chr1	222975548	228457726	2	0	3.51	0	3.51	0.523411371237458	Inf	0.11510095569428	Inf
chr1	228457726	228591907	3	0	5.26	0	5.26	0.285117056856187	Inf	0.25439397414394	Inf
chr1	228591907	228940223	4	0	7.02	0	7.02	0.293625443112497	Inf	0.410060538435777	Inf
chr1	228940223	229559543	4	1	7.02	2.86	4.16	0.645979732691994	2.54341432874312	0.238315308662883	129.945493899197
chr1	229559543	230249026	4	1	7.02	2.86	4.16	0.645979732691994	2.54341432874312	0.238315308662883	129.945493899197
chr1	230249026	230355185	5	1	8.77	2.86	5.91	0.401827824203715	3.23452828397043	0.340370727723614	158.977900580402
chr1	230355185	232358276	4	1	7.02	2.86	4.16	0.645979732691994	2.54341432874312	0.238315308662883	129.945493899197
chr1	232358276	233411818	4	2	7.02	5.71	1.31	1	1.24237951861251	0.167238798944715	14.4592318899485
chr1	233411818	233498597	4	2	7.02	5.71	1.31	1	1.24237951861251	0.167238798944715	14.4592318899485
chr1	233498597	233577898	4	1	7.02	2.86	4.16	0.645979732691994	2.54341432874312	0.238315308662883	129.945493899197
chr1	233577898	233645727	5	1	8.77	2.86	5.91	0.401827824203715	3.23452828397043	0.340370727723614	158.977900580402
chr1	233645727	233684270	5	1	8.77	2.86	5.91	0.401827824203715	3.23452828397043	0.340370727723614	158.977900580402
chr1	233684270	234018335	4	1	7.02	2.86	4.16	0.645979732691994	2.54341432874312	0.238315308662883	129.945493899197
chr1	234018335	234133463	4	1	7.02	2.86	4.16	0.645979732691994	2.54341432874312	0.238315308662883	129.945493899197
chr1	234133463	234679922	4	1	7.02	2.86	4.16	0.645979732691994	2.54341432874312	0.238315308662883	129.945493899197
chr1	234679922	234763418	4	1	7.02	2.86	4.16	0.645979732691994	2.54341432874312	0.238315308662883	129.945493899197
chr1	234763418	235130645	4	1	7.02	2.86	4.16	0.645979732691994	2.54341432874312	0.238315308662883	129.945493899197
chr1	235130645	235622485	5	1	8.77	2.86	5.91	0.401827824203715	3.23452828397043	0.340370727723614	158.977900580402
chr1	235622485	235776700	5	1	8.77	2.86	5.91	0.401827824203715	3.23452828397043	0.340370727723614	158.977900580402
chr1	235776700	236296233	5	1	8.77	2.86	5.91	0.401827824203715	3.23452828397043	0.340370727723614	158.977900580402
chr1	236296233	236432895	4	1	7.02	2.86	4.16	0.645979732691994	2.54341432874312	0.238315308662883	129.945493899197
chr1	236432895	236490359	3	1	5.26	2.86	2.4	1	1.87702114997082	0.143943469821978	101.980811973635
chr1	236490359	236594905	3	1	5.26	2.86	2.4	1	1.87702114997082	0.143943469821978	101.980811973635
chr1	236594905	241000224	2	1	3.51	2.86	0.65	1	1.23356327069665	0.0620046571045941	75.0263655237187
chr1	241000224	241079309	2	2	3.51	5.71	-2.2	0.633484899728183	0.603503837239778	0.0418857182561479	8.69179851293254
chr1	241079309	242052751	2	1	3.51	2.86	0.65	1	1.23356327069665	0.0620046571045941	75.0263655237187
chr1	242052751	245381874	2	1	3.51	2.86	0.65	1	1.23356327069665	0.0620046571045941	75.0263655237187
chr1	245381874	248703504	2	0	3.51	0	3.51	0.523411371237458	Inf	0.11510095569428	Inf
chr1	248703504	248709643	3	1	5.26	2.86	2.4	1	1.87702114997082	0.143943469821978	101.980811973635
chr1	248709643	248713930	3	2	5.26	5.71	-0.45	1	0.917543031619292	0.0995865652262528	11.5187145834007
chr1	248713930	248721912	4	2	7.02	5.71	1.31	1	1.24237951861251	0.167238798944715	14.4592318899485
chr1	248721912	248812363	4	2	7.02	5.71	1.31	1	1.24237951861251	0.167238798944715	14.4592318899485
chr1	248812363	248815731	3	1	5.26	2.86	2.4	1	1.87702114997082	0.143943469821978	101.980811973635
chr1	248815731	248820741	3	0	5.26	0	5.26	0.285117056856187	Inf	0.25439397414394	Inf
chr1	248820741	248825200	2	0	3.51	0	3.51	0.523411371237458	Inf	0.11510095569428	Inf
chr1	248825200	249250621	2	0	3.51	0	3.51	0.523411371237458	Inf	0.11510095569428	Inf
chr2	0	4150561	1	0	1.75	0	1.75	1	Inf	0.0157598684210527	Inf
chr2	4150561	4174461	2	0	3.51	0	3.51	0.523411371237458	Inf	0.11510095569428	Inf
chr2	4174461	4190977	3	0	5.26	0	5.26	0.285117056856187	Inf	0.25439397414394	Inf
chr2	4190977	4198875	3	1	5.26	2.86	2.4	1	1.87702114997082	0.143943469821978	101.980811973635
chr2	4198875	4200563	3	3	5.26	8.57	-3.31	0.670394923540823	0.596139687177174	0.0752641559299699	4.72057961377671
chr2	4200563	4209776	3	4	5.26	11.43	-6.17	0.420508284178749	0.434727364097522	0.0597149994696037	2.75144722127792
chr2	4209776	4216687	4	4	7.02	11.43	-4.41	0.473617837219157	0.588496265829916	0.101844134480445	3.39687535976884
chr2	4216687	4223340	4	4	7.02	11.43	-4.41	0.473617837219157	0.588496265829916	0.101844134480445	3.39687535976884
chr2	4223340	4227047	3	3	5.26	8.57	-3.31	0.670394923540823	0.596139687177174	0.0752641559299699	4.72057961377671
chr2	4227047	4236852	3	1	5.26	2.86	2.4	1	1.87702114997082	0.143943469821978	101.980811973635
chr2	4236852	4236965	3	0	5.26	0	5.26	0.285117056856187	Inf	0.25439397414394	Inf
chr2	4236965	4241345	2	0	3.51	0	3.51	0.523411371237458	Inf	0.11510095569428	Inf
chr2	4241345	7470785	1	0	1.75	0	1.75	1	Inf	0.0157598684210527	Inf
chr2	7470785	10045386	2	0	3.51	0	3.51	0.523411371237458	Inf	0.11510095569428	Inf
chr2	10045386	10135423	3	0	5.26	0	5.26	0.285117056856187	Inf	0.25439397414394	Inf
chr2	10135423	13160415	2	0	3.51	0	3.51	0.523411371237458	Inf	0.11510095569428	Inf
chr2	13160415	13676025	2	0	3.51	0	3.51	0.523411371237458	Inf	0.11510095569428	Inf
chr2	13676025	13722409	1	0	1.75	0	1.75	1	Inf	0.0157598684210527	Inf
chr2	13722409	14311781	2	0	3.51	0	3.51	0.523411371237458	Inf	0.11510095569428	Inf
chr2	14311781	14411423	3	0	5.26	0	5.26	0.285117056856187	Inf	0.25439397414394	Inf
chr2	14411423	14562254	3	0	5.26	0	5.26	0.285117056856187	Inf	0.25439397414394	Inf
chr2	14562254	14600389	2	0	3.51	0	3.51	0.523411371237458	Inf	0.11510095569428	Inf
chr2	14600389	14685856	2	0	3.51	0	3.51	0.523411371237458	Inf	0.11510095569428	Inf
chr2	14685856	15081006	2	0	3.51	0	3.51	0.523411371237458	Inf	0.11510095569428	Inf
chr2	15081006	16426418	2	0	3.51	0	3.51	0.523411371237458	Inf	0.11510095569428	Inf
chr2	16426418	16543644	2	0	3.51	0	3.51	0.523411371237458	Inf	0.11510095569428	Inf
chr2	16543644	19271706	2	0	3.51	0	3.51	0.523411371237458	Inf	0.11510095569428	Inf
chr2	19271706	19348607	3	0	5.26	0	5.26	0.285117056856187	Inf	0.25439397414394	Inf
chr2	19348607	23918557	2	0	3.51	0	3.51	0.523411371237458	Inf	0.11510095569428	Inf
chr2	23918557	25196378	2	1	3.51	2.86	0.65	1	1.23356327069665	0.0620046571045941	75.0263655237187
chr2	25196378	25369131	3	1	5.26	2.86	2.4	1	1.87702114997082	0.143943469821978	101.980811973635
chr2	25369131	25756294	2	1	3.51	2.86	0.65	1	1.23356327069665	0.0620046571045941	75.0263655237187
chr2	25756294	26719273	3	1	5.26	2.86	2.4	1	1.87702114997082	0.143943469821978	101.980811973635
chr2	26719273	27337714	2	1	3.51	2.86	0.65	1	1.23356327069665	0.0620046571045941	75.0263655237187
chr2	27337714	27537280	3	1	5.26	2.86	2.4	1	1.87702114997082	0.143943469821978	101.980811973635
chr2	27537280	29284796	2	1	3.51	2.86	0.65	1	1.23356327069665	0.0620046571045941	75.0263655237187
chr2	29284796	31230937	2	0	3.51	0	3.51	0.523411371237458	Inf	0.11510095569428	Inf
chr2	31230937	31607633	2	0	3.51	0	3.51	0.523411371237458	Inf	0.11510095569428	Inf
chr2	31607633	31814904	3	0	5.26	0	5.26	0.285117056856187	Inf	0.25439397414394	Inf
chr2	31814904	32243024	2	0	3.51	0	3.51	0.523411371237458	Inf	0.11510095569428	Inf
chr2	32243024	32495941	2	1	3.51	2.86	0.65	1	1.23356327069665	0.0620046571045941	75.0263655237187
chr2	32495941	34652482	2	0	3.51	0	3.51	0.523411371237458	Inf	0.11510095569428	Inf
chr2	34652482	34695192	3	0	5.26	0	5.26	0.285117056856187	Inf	0.25439397414394	Inf
chr2	34695192	34700348	10	2	17.54	5.71	11.83	0.122756575159769	3.46982041397137	0.674198628250469	34.6257276344271
chr2	34700348	34701598	10	3	17.54	8.57	8.97	0.356578999325378	2.25102170571562	0.523982788486464	13.7160959411363
chr2	34701598	34709689	11	3	19.3	8.57	10.73	0.234750538636018	2.52722640547994	0.6014630876218	15.2236917058173
chr2	34709689	34737116	11	4	19.3	11.43	7.87	0.393540803003138	1.84156111370176	0.487853712258223	8.65953396787098
chr2	34737116	34739336	10	4	17.54	11.43	6.11	0.555318706402267	1.6404067746467	0.424604723889981	7.81302457596625
chr2	34739336	34740698	8	4	14.04	11.43	2.61	1	1.26214510658289	0.306099339703915	6.22192088530793
chr2	34740698	34740778	7	3	12.28	8.57	3.71	0.736494124294195	1.48711281701351	0.310836499199398	9.55446182809702
chr2	34740778	34740919	7	2	12.28	5.71	6.57	0.474255103760053	2.29118320077748	0.402396518625756	23.9329695523934
chr2	34740919	34741962	6	2	10.53	5.71	4.82	0.70558285810563	1.9283484392878	0.319675764680652	20.6501642333935
chr2	34741962	34750662	4	2	7.02	5.71	1.31	1	1.24237951861251	0.167238798944715	14.4592318899485
chr2	34750662	34761074	4	1	7.02	2.86	4.16	0.645979732691994	2.54341432874312	0.238315308662883	129.945493899197
chr2	34761074	34766874	3	1	5.26	2.86	2.4	1	1.87702114997082	0.143943469821978	101.980811973635
chr2	34766874	34803391	3	0	5.26	0	5.26	0.285117056856187	Inf	0.25439397414394	Inf
chr2	34803391	36777721	2	0	3.51	0	3.51	0.523411371237458	Inf	0.11510095569428	Inf
chr2	36777721	41237603	1	0	1.75	0	1.75	1	Inf	0.0157598684210527	Inf
chr2	41237603	41257596	1	1	1.75	2.86	-1.11	1	0.610603783842907	0.00760900786829756	49.046807225881
chr2	41257596	41698733	1	1	1.75	2.86	-1.11	1	0.610603783842907	0.00760900786829756	49.046807225881
chr2	41698733	42311903	1	0	1.75	0	1.75	1	Inf	0.0157598684210527	Inf
chr2	42311903	43199023	2	0	3.51	0	3.51	0.523411371237458	Inf	0.11510095569428	Inf
chr2	43199023	43721590	1	0	1.75	0	1.75	1	Inf	0.0157598684210527	Inf
chr2	43721590	43889461	2	0	3.51	0	3.51	0.523411371237458	Inf	0.11510095569428	Inf
chr2	43889461	44186721	1	0	1.75	0	1.75	1	Inf	0.0157598684210527	Inf
chr2	44186721	44304552	1	1	1.75	2.86	-1.11	1	0.610603783842907	0.00760900786829756	49.046807225881
chr2	44304552	52164776	1	0	1.75	0	1.75	1	Inf	0.0157598684210527	Inf
chr2	52164776	52318185	2	0	3.51	0	3.51	0.523411371237458	Inf	0.11510095569428	Inf
chr2	52318185	52703271	1	0	1.75	0	1.75	1	Inf	0.0157598684210527	Inf
chr2	52703271	52703709	1	1	1.75	2.86	-1.11	1	0.610603783842907	0.00760900786829756	49.046807225881
chr2	52703709	52731025	2	1	3.51	2.86	0.65	1	1.23356327069665	0.0620046571045941	75.0263655237187
chr2	52731025	52736995	3	1	5.26	2.86	2.4	1	1.87702114997082	0.143943469821978	101.980811973635
chr2	52736995	52737597	3	4	5.26	11.43	-6.17	0.420508284178749	0.434727364097522	0.0597149994696037	2.75144722127792
chr2	52737597	52742831	3	5	5.26	14.29	-9.03	0.251416220695104	0.337574695209723	0.0489972499249067	1.87309955864063
chr2	52742831	52747747	4	5	7.02	14.29	-7.27	0.293180368068062	0.456953842254992	0.0838931595792112	2.3022592633164
chr2	52747747	52754490	6	6	10.53	17.14	-6.61	0.524985517209083	0.572305386890547	0.13869850300482	2.35611931443001
chr2	52754490	52781176	6	7	10.53	20	-9.47	0.229995906312571	0.474663694915401	0.118950317303521	1.82956103153208
chr2	52781176	52784752	5	7	8.77	20	-11.23	0.200358933921337	0.38888613632496	0.0885860130875128	1.57295365027254
chr2	52784752	52789044	5	4	8.77	11.43	-2.66	0.726612653955228	0.747657070124706	0.148324209107067	4.06400194149402
chr2	52789044	52793835	5	3	8.77	8.57	0.199999999999999	1	1.02536119741128	0.184869242581365	7.05012401324578
chr2	52793835	52795100	4	3	7.02	8.57	-1.55	1	0.806980014369123	0.127471078351663	5.86472395809041
chr2	52795100	52798366	3	3	5.26	8.57	-3.31	0.670394923540823	0.596139687177174	0.0752641559299699	4.72057961377671
chr2	52798366	52800834	3	2	5.26	5.71	-0.45	1	0.917543031619292	0.0995865652262528	11.5187145834007
chr2	52800834	52807520	3	1	5.26	2.86	2.4	1	1.87702114997082	0.143943469821978	101.980811973635
chr2	52807520	52842339	3	0	5.26	0	5.26	0.285117056856187	Inf	0.25439397414394	Inf
chr2	52842339	52847893	2	0	3.51	0	3.51	0.523411371237458	Inf	0.11510095569428	Inf
chr2	52847893	53407805	1	0	1.75	0	1.75	1	Inf	0.0157598684210527	Inf
chr2	53407805	56700983	1	0	1.75	0	1.75	1	Inf	0.0157598684210527	Inf
chr2	56700983	56802335	1	0	1.75	0	1.75	1	Inf	0.0157598684210527	Inf
chr2	56802335	61223497	1	0	1.75	0	1.75	1	Inf	0.0157598684210527	Inf
chr2	61223497	61400358	2	0	3.51	0	3.51	0.523411371237458	Inf	0.11510095569428	Inf
chr2	61400358	61895651	1	0	1.75	0	1.75	1	Inf	0.0157598684210527	Inf
chr2	61895651	62475757	1	1	1.75	2.86	-1.11	1	0.610603783842907	0.00760900786829756	49.046807225881
chr2	62475757	62620550	1	1	1.75	2.86	-1.11	1	0.610603783842907	0.00760900786829756	49.046807225881
chr2	62620550	63490317	1	0	1.75	0	1.75	1	Inf	0.0157598684210527	Inf
chr2	63490317	63575875	1	0	1.75	0	1.75	1	Inf	0.0157598684210527	Inf
chr2	63575875	63608125	1	1	1.75	2.86	-1.11	1	0.610603783842907	0.00760900786829756	49.046807225881
chr2	63608125	63721052	1	1	1.75	2.86	-1.11	1	0.610603783842907	0.00760900786829756	49.046807225881
chr2	63721052	67305776	1	0	1.75	0	1.75	1	Inf	0.0157598684210527	Inf
chr2	67305776	69519954	0	0	0	0	0	1	0	0	Inf
chr2	69519954	69696804	1	0	1.75	0	1.75	1	Inf	0.0157598684210527	Inf
chr2	69696804	79508976	0	0	0	0	0	1	0	0	Inf
chr2	79508976	80329840	1	0	1.75	0	1.75	1	Inf	0.0157598684210527	Inf
chr2	80329840	80336965	2	0	3.51	0	3.51	0.523411371237458	Inf	0.11510095569428	Inf
chr2	80336965	80458472	2	0	3.51	0	3.51	0.523411371237458	Inf	0.11510095569428	Inf
chr2	80458472	80674138	1	0	1.75	0	1.75	1	Inf	0.0157598684210527	Inf
chr2	80674138	80799021	1	1	1.75	2.86	-1.11	1	0.610603783842907	0.00760900786829756	49.046807225881
chr2	80799021	80970613	1	0	1.75	0	1.75	1	Inf	0.0157598684210527	Inf
chr2	80970613	82675485	0	0	0	0	0	1	0	0	Inf
chr2	82675485	82816555	0	1	0	2.86	-2.86	0.380434782608696	0	0	23.9474915686233
chr2	82816555	83526366	0	0	0	0	0	1	0	0	Inf
chr2	83526366	83655661	0	1	0	2.86	-2.86	0.380434782608696	0	0	23.9474915686233
chr2	83655661	86818207	0	0	0	0	0	1	0	0	Inf
chr2	86818207	89132096	1	0	1.75	0	1.75	1	Inf	0.0157598684210527	Inf
chr2	89132096	89520199	0	0	0	0	0	1	0	0	Inf
chr2	89520199	89548455	1	0	1.75	0	1.75	1	Inf	0.0157598684210527	Inf
chr2	89548455	89569727	2	0	3.51	0	3.51	0.523411371237458	Inf	0.11510095569428	Inf
chr2	89569727	89588831	4	0	7.02	0	7.02	0.293625443112497	Inf	0.410060538435777	Inf
chr2	89588831	90321410	5	0	8.77	0	8.77	0.152433830621422	Inf	0.576106928802263	Inf
chr2	90321410	97881754	0	0	0	0	0	1	0	0	Inf
chr2	97881754	100376301	1	0	1.75	0	1.75	1	Inf	0.0157598684210527	Inf
chr2	100376301	100480772	0	0	0	0	0	1	0	0	Inf
chr2	100480772	101281134	1	0	1.75	0	1.75	1	Inf	0.0157598684210527	Inf
chr2	101281134	101339473	2	0	3.51	0	3.51	0.523411371237458	Inf	0.11510095569428	Inf
chr2	101339473	101702082	1	0	1.75	0	1.75	1	Inf	0.0157598684210527	Inf
chr2	101702082	110755036	0	0	0	0	0	1	0	0	Inf
chr2	110755036	110826316	1	0	1.75	0	1.75	1	Inf	0.0157598684210527	Inf
chr2	110826316	111037227	1	1	1.75	2.86	-1.11	1	0.610603783842907	0.00760900786829756	49.046807225881
chr2	111037227	115530481	0	0	0	0	0	1	0	0	Inf
chr2	115530481	115556828	0	1	0	2.86	-2.86	0.380434782608696	0	0	23.9474915686233
chr2	115556828	117264998	0	0	0	0	0	1	0	0	Inf
chr2	117264998	117336769	1	0	1.75	0	1.75	1	Inf	0.0157598684210527	Inf
chr2	117336769	124264630	0	0	0	0	0	1	0	0	Inf
chr2	124264630	124338602	0	1	0	2.86	-2.86	0.380434782608696	0	0	23.9474915686233
chr2	124338602	124659197	1	1	1.75	2.86	-1.11	1	0.610603783842907	0.00760900786829756	49.046807225881
chr2	124659197	125954975	1	0	1.75	0	1.75	1	Inf	0.0157598684210527	Inf
chr2	125954975	126081043	0	0	0	0	0	1	0	0	Inf
chr2	126081043	126224975	1	0	1.75	0	1.75	1	Inf	0.0157598684210527	Inf
chr2	126224975	126865146	0	0	0	0	0	1	0	0	Inf
chr2	126865146	127964966	1	0	1.75	0	1.75	1	Inf	0.0157598684210527	Inf
chr2	127964966	129580076	1	1	1.75	2.86	-1.11	1	0.610603783842907	0.00760900786829756	49.046807225881
chr2	129580076	134041025	0	1	0	2.86	-2.86	0.380434782608696	0	0	23.9474915686233
chr2	134041025	135065438	1	1	1.75	2.86	-1.11	1	0.610603783842907	0.00760900786829756	49.046807225881
chr2	135065438	135280315	0	1	0	2.86	-2.86	0.380434782608696	0	0	23.9474915686233
chr2	135280315	135355210	1	1	1.75	2.86	-1.11	1	0.610603783842907	0.00760900786829756	49.046807225881
chr2	135355210	136038908	0	1	0	2.86	-2.86	0.380434782608696	0	0	23.9474915686233
chr2	136038908	136250535	1	1	1.75	2.86	-1.11	1	0.610603783842907	0.00760900786829756	49.046807225881
chr2	136250535	140799891	0	1	0	2.86	-2.86	0.380434782608696	0	0	23.9474915686233
chr2	140799891	140906992	1	1	1.75	2.86	-1.11	1	0.610603783842907	0.00760900786829756	49.046807225881
chr2	140906992	141666187	0	1	0	2.86	-2.86	0.380434782608696	0	0	23.9474915686233
chr2	141666187	142014612	0	2	0	5.71	-5.71	0.142140468227425	0	0	3.23879401791572
chr2	142014612	142143633	0	2	0	5.71	-5.71	0.142140468227425	0	0	3.23879401791572
chr2	142143633	142977625	0	1	0	2.86	-2.86	0.380434782608696	0	0	23.9474915686233
chr2	142977625	143064604	1	1	1.75	2.86	-1.11	1	0.610603783842907	0.00760900786829756	49.046807225881
chr2	143064604	143932149	0	1	0	2.86	-2.86	0.380434782608696	0	0	23.9474915686233
chr2	143932149	143934478	0	2	0	5.71	-5.71	0.142140468227425	0	0	3.23879401791572
chr2	143934478	144022209	0	2	0	5.71	-5.71	0.142140468227425	0	0	3.23879401791572
chr2	144022209	144048699	0	2	0	5.71	-5.71	0.142140468227425	0	0	3.23879401791572
chr2	144048699	144796853	0	1	0	2.86	-2.86	0.380434782608696	0	0	23.9474915686233
chr2	144796853	145003116	1	1	1.75	2.86	-1.11	1	0.610603783842907	0.00760900786829756	49.046807225881
chr2	145003116	145426003	0	1	0	2.86	-2.86	0.380434782608696	0	0	23.9474915686233
chr2	145426003	145623753	1	1	1.75	2.86	-1.11	1	0.610603783842907	0.00760900786829756	49.046807225881
chr2	145623753	145832443	1	1	1.75	2.86	-1.11	1	0.610603783842907	0.00760900786829756	49.046807225881
chr2	145832443	146321544	0	1	0	2.86	-2.86	0.380434782608696	0	0	23.9474915686233
chr2	146321544	146835346	1	1	1.75	2.86	-1.11	1	0.610603783842907	0.00760900786829756	49.046807225881
chr2	146835346	146848745	4	1	7.02	2.86	4.16	0.645979732691994	2.54341432874312	0.238315308662883	129.945493899197
chr2	146848745	146850082	6	1	10.53	2.86	7.67	0.245627382284818	3.95203781505959	0.448395557317712	189.140087350654
chr2	146850082	146854298	6	2	10.53	5.71	4.82	0.70558285810563	1.9283484392878	0.319675764680652	20.6501642333935
chr2	146854298	146860263	9	3	15.79	8.57	7.22	0.362644950604423	1.98605531055251	0.449776512936818	12.2717657519558
chr2	146860263	146861395	10	3	17.54	8.57	8.97	0.356578999325378	2.25102170571562	0.523982788486464	13.7160959411363
chr2	146861395	146878944	10	4	17.54	11.43	6.11	0.555318706402267	1.6404067746467	0.424604723889981	7.81302457596625
chr2	146878944	146881076	7	4	12.28	11.43	0.85	1	1.08406402746849	0.250779327244783	5.47501405422082
chr2	146881076	146881268	5	4	8.77	11.43	-2.66	0.726612653955228	0.747657070124706	0.148324209107067	4.06400194149402
chr2	146881268	146881691	5	3	8.77	8.57	0.199999999999999	1	1.02536119741128	0.184869242581365	7.05012401324578
chr2	146881691	146882185	2	2	3.51	5.71	-2.2	0.633484899728183	0.603503837239778	0.0418857182561479	8.69179851293254
chr2	146882185	146884075	1	2	1.75	5.71	-3.96	0.555183946488294	0.298730263346118	0.00491485950174804	5.94363337105825
chr2	146884075	147197417	1	1	1.75	2.86	-1.11	1	0.610603783842907	0.00760900786829756	49.046807225881
chr2	147197417	150963005	0	1	0	2.86	-2.86	0.380434782608696	0	0	23.9474915686233
chr2	150963005	152513378	0	0	0	0	0	1	0	0	Inf
chr2	152513378	152669207	1	0	1.75	0	1.75	1	Inf	0.0157598684210527	Inf
chr2	152669207	155651491	0	0	0	0	0	1	0	0	Inf
chr2	155651491	156655633	0	1	0	2.86	-2.86	0.380434782608696	0	0	23.9474915686233
chr2	156655633	157175193	0	0	0	0	0	1	0	0	Inf
chr2	157175193	157299691	0	1	0	2.86	-2.86	0.380434782608696	0	0	23.9474915686233
chr2	157299691	167137784	0	0	0	0	0	1	0	0	Inf
chr2	167137784	167223240	0	1	0	2.86	-2.86	0.380434782608696	0	0	23.9474915686233
chr2	167223240	168441105	0	0	0	0	0	1	0	0	Inf
chr2	168441105	168522441	0	1	0	2.86	-2.86	0.380434782608696	0	0	23.9474915686233
chr2	168522441	169784947	0	0	0	0	0	1	0	0	Inf
chr2	169784947	169842823	1	0	1.75	0	1.75	1	Inf	0.0157598684210527	Inf
chr2	169842823	170070669	0	0	0	0	0	1	0	0	Inf
chr2	170070669	170208821	1	0	1.75	0	1.75	1	Inf	0.0157598684210527	Inf
chr2	170208821	170349941	0	0	0	0	0	1	0	0	Inf
chr2	170349941	170493745	1	0	1.75	0	1.75	1	Inf	0.0157598684210527	Inf
chr2	170493745	171326548	0	0	0	0	0	1	0	0	Inf
chr2	171326548	171389716	1	0	1.75	0	1.75	1	Inf	0.0157598684210527	Inf
chr2	171389716	172605438	0	0	0	0	0	1	0	0	Inf
chr2	172605438	172980883	1	0	1.75	0	1.75	1	Inf	0.0157598684210527	Inf
chr2	172980883	185015475	0	0	0	0	0	1	0	0	Inf
chr2	185015475	185982580	0	1	0	2.86	-2.86	0.380434782608696	0	0	23.9474915686233
chr2	185982580	186163651	1	1	1.75	2.86	-1.11	1	0.610603783842907	0.00760900786829756	49.046807225881
chr2	186163651	186848229	0	1	0	2.86	-2.86	0.380434782608696	0	0	23.9474915686233
chr2	186848229	186956318	1	1	1.75	2.86	-1.11	1	0.610603783842907	0.00760900786829756	49.046807225881
chr2	186956318	188119687	0	1	0	2.86	-2.86	0.380434782608696	0	0	23.9474915686233
chr2	188119687	188296214	0	2	0	5.71	-5.71	0.142140468227425	0	0	3.23879401791572
chr2	188296214	188513361	0	1	0	2.86	-2.86	0.380434782608696	0	0	23.9474915686233
chr2	188513361	193515201	0	1	0	2.86	-2.86	0.380434782608696	0	0	23.9474915686233
chr2	193515201	193716113	0	2	0	5.71	-5.71	0.142140468227425	0	0	3.23879401791572
chr2	193716113	195527244	0	1	0	2.86	-2.86	0.380434782608696	0	0	23.9474915686233
chr2	195527244	195604217	1	1	1.75	2.86	-1.11	1	0.610603783842907	0.00760900786829756	49.046807225881
chr2	195604217	195834468	0	1	0	2.86	-2.86	0.380434782608696	0	0	23.9474915686233
chr2	195834468	195900708	0	2	0	5.71	-5.71	0.142140468227425	0	0	3.23879401791572
chr2	195900708	196480442	0	1	0	2.86	-2.86	0.380434782608696	0	0	23.9474915686233
chr2	196480442	196646838	1	1	1.75	2.86	-1.11	1	0.610603783842907	0.00760900786829756	49.046807225881
chr2	196646838	196657623	0	1	0	2.86	-2.86	0.380434782608696	0	0	23.9474915686233
chr2	196657623	197241226	0	0	0	0	0	1	0	0	Inf
chr2	197241226	197310710	1	0	1.75	0	1.75	1	Inf	0.0157598684210527	Inf
chr2	197310710	198143731	0	0	0	0	0	1	0	0	Inf
chr2	198143731	198144942	0	1	0	2.86	-2.86	0.380434782608696	0	0	23.9474915686233
chr2	198144942	198243951	1	1	1.75	2.86	-1.11	1	0.610603783842907	0.00760900786829756	49.046807225881
chr2	198243951	198691329	0	1	0	2.86	-2.86	0.380434782608696	0	0	23.9474915686233
chr2	198691329	201564261	0	0	0	0	0	1	0	0	Inf
chr2	201564261	202243485	0	1	0	2.86	-2.86	0.380434782608696	0	0	23.9474915686233
chr2	202243485	203852541	0	2	0	5.71	-5.71	0.142140468227425	0	0	3.23879401791572
chr2	203852541	204579000	1	2	1.75	5.71	-3.96	0.555183946488294	0.298730263346118	0.00491485950174804	5.94363337105825
chr2	204579000	204954579	1	1	1.75	2.86	-1.11	1	0.610603783842907	0.00760900786829756	49.046807225881
chr2	204954579	206403083	1	0	1.75	0	1.75	1	Inf	0.0157598684210527	Inf
chr2	206403083	206519652	2	0	3.51	0	3.51	0.523411371237458	Inf	0.11510095569428	Inf
chr2	206519652	209673881	1	0	1.75	0	1.75	1	Inf	0.0157598684210527	Inf
chr2	209673881	210000474	1	0	1.75	0	1.75	1	Inf	0.0157598684210527	Inf
chr2	210000474	210010430	1	1	1.75	2.86	-1.11	1	0.610603783842907	0.00760900786829756	49.046807225881
chr2	210010430	210114724	1	2	1.75	5.71	-3.96	0.555183946488294	0.298730263346118	0.00491485950174804	5.94363337105825
chr2	210114724	210155627	1	1	1.75	2.86	-1.11	1	0.610603783842907	0.00760900786829756	49.046807225881
chr2	210155627	210288852	1	0	1.75	0	1.75	1	Inf	0.0157598684210527	Inf
chr2	210288852	211983629	1	0	1.75	0	1.75	1	Inf	0.0157598684210527	Inf
chr2	211983629	212035529	2	0	3.51	0	3.51	0.523411371237458	Inf	0.11510095569428	Inf
chr2	212035529	212226143	2	1	3.51	2.86	0.65	1	1.23356327069665	0.0620046571045941	75.0263655237187
chr2	212226143	212335311	2	2	3.51	5.71	-2.2	0.633484899728183	0.603503837239778	0.0418857182561479	8.69179851293254
chr2	212335311	212340027	2	1	3.51	2.86	0.65	1	1.23356327069665	0.0620046571045941	75.0263655237187
chr2	212340027	212400525	3	1	5.26	2.86	2.4	1	1.87702114997082	0.143943469821978	101.980811973635
chr2	212400525	212463811	3	1	5.26	2.86	2.4	1	1.87702114997082	0.143943469821978	101.980811973635
chr2	212463811	213158880	2	1	3.51	2.86	0.65	1	1.23356327069665	0.0620046571045941	75.0263655237187
chr2	213158880	213192903	3	1	5.26	2.86	2.4	1	1.87702114997082	0.143943469821978	101.980811973635
chr2	213192903	213193823	2	1	3.51	2.86	0.65	1	1.23356327069665	0.0620046571045941	75.0263655237187
chr2	213193823	213348339	2	2	3.51	5.71	-2.2	0.633484899728183	0.603503837239778	0.0418857182561479	8.69179851293254
chr2	213348339	214671669	2	1	3.51	2.86	0.65	1	1.23356327069665	0.0620046571045941	75.0263655237187
chr2	214671669	215345571	1	1	1.75	2.86	-1.11	1	0.610603783842907	0.00760900786829756	49.046807225881
chr2	215345571	215406883	2	1	3.51	2.86	0.65	1	1.23356327069665	0.0620046571045941	75.0263655237187
chr2	215406883	215472374	2	0	3.51	0	3.51	0.523411371237458	Inf	0.11510095569428	Inf
chr2	215472374	218974400	1	0	1.75	0	1.75	1	Inf	0.0157598684210527	Inf
chr2	218974400	220698205	1	1	1.75	2.86	-1.11	1	0.610603783842907	0.00760900786829756	49.046807225881
chr2	220698205	223721773	1	0	1.75	0	1.75	1	Inf	0.0157598684210527	Inf
chr2	223721773	223823485	2	0	3.51	0	3.51	0.523411371237458	Inf	0.11510095569428	Inf
chr2	223823485	226686232	1	0	1.75	0	1.75	1	Inf	0.0157598684210527	Inf
chr2	226686232	226857861	1	0	1.75	0	1.75	1	Inf	0.0157598684210527	Inf
chr2	226857861	233521972	1	0	1.75	0	1.75	1	Inf	0.0157598684210527	Inf
chr2	233521972	235507621	2	0	3.51	0	3.51	0.523411371237458	Inf	0.11510095569428	Inf
chr2	235507621	235633678	3	0	5.26	0	5.26	0.285117056856187	Inf	0.25439397414394	Inf
chr2	235633678	235744804	3	0	5.26	0	5.26	0.285117056856187	Inf	0.25439397414394	Inf
chr2	235744804	240971971	2	0	3.51	0	3.51	0.523411371237458	Inf	0.11510095569428	Inf
chr2	240971971	242783365	3	0	5.26	0	5.26	0.285117056856187	Inf	0.25439397414394	Inf
chr2	242783365	242849431	3	1	5.26	2.86	2.4	1	1.87702114997082	0.143943469821978	101.980811973635
chr2	242849431	242917945	4	4	7.02	11.43	-4.41	0.473617837219157	0.588496265829916	0.101844134480445	3.39687535976884
chr2	242917945	243017631	4	5	7.02	14.29	-7.27	0.293180368068062	0.456953842254992	0.0838931595792112	2.3022592633164
chr2	243017631	243019595	3	5	5.26	14.29	-9.03	0.251416220695104	0.337574695209723	0.0489972499249067	1.87309955864063
chr2	243019595	243199373	3	4	5.26	11.43	-6.17	0.420508284178749	0.434727364097522	0.0597149994696037	2.75144722127792
chr3	0	316847	5	2	8.77	5.71	3.06	0.704888478053992	1.5790358990183	0.241085394648342	17.4847514277608
chr3	316847	372416	5	2	8.77	5.71	3.06	0.704888478053992	1.5790358990183	0.241085394648342	17.4847514277608
chr3	372416	848431	5	2	8.77	5.71	3.06	0.704888478053992	1.5790358990183	0.241085394648342	17.4847514277608
chr3	848431	876963	5	2	8.77	5.71	3.06	0.704888478053992	1.5790358990183	0.241085394648342	17.4847514277608
chr3	876963	1528610	5	2	8.77	5.71	3.06	0.704888478053992	1.5790358990183	0.241085394648342	17.4847514277608
chr3	1528610	1649699	5	2	8.77	5.71	3.06	0.704888478053992	1.5790358990183	0.241085394648342	17.4847514277608
chr3	1649699	2619714	6	2	10.53	5.71	4.82	0.70558285810563	1.9283484392878	0.319675764680652	20.6501642333935
chr3	2619714	3863055	6	1	10.53	2.86	7.67	0.245627382284818	3.95203781505959	0.448395557317712	189.140087350654
chr3	3863055	3930726	7	1	12.28	2.86	9.42	0.149368070884057	4.69756711192056	0.561813646259395	220.499110925768
chr3	3930726	3975561	7	1	12.28	2.86	9.42	0.149368070884057	4.69756711192056	0.561813646259395	220.499110925768
chr3	3975561	4024157	6	1	10.53	2.86	7.67	0.245627382284818	3.95203781505959	0.448395557317712	189.140087350654
chr3	4024157	4713508	6	1	10.53	2.86	7.67	0.245627382284818	3.95203781505959	0.448395557317712	189.140087350654
chr3	4713508	5357615	6	2	10.53	5.71	4.82	0.70558285810563	1.9283484392878	0.319675764680652	20.6501642333935
chr3	5357615	5543028	6	1	10.53	2.86	7.67	0.245627382284818	3.95203781505959	0.448395557317712	189.140087350654
chr3	5543028	5689055	7	1	12.28	2.86	9.42	0.149368070884057	4.69756711192056	0.561813646259395	220.499110925768
chr3	5689055	6593637	6	1	10.53	2.86	7.67	0.245627382284818	3.95203781505959	0.448395557317712	189.140087350654
chr3	6593637	6655163	6	2	10.53	5.71	4.82	0.70558285810563	1.9283484392878	0.319675764680652	20.6501642333935
chr3	6655163	7528274	6	1	10.53	2.86	7.67	0.245627382284818	3.95203781505959	0.448395557317712	189.140087350654
chr3	7528274	7546986	5	1	8.77	2.86	5.91	0.401827824203715	3.23452828397043	0.340370727723614	158.977900580402
chr3	7546986	7547069	6	1	10.53	2.86	7.67	0.245627382284818	3.95203781505959	0.448395557317712	189.140087350654
chr3	7547069	7620491	6	1	10.53	2.86	7.67	0.245627382284818	3.95203781505959	0.448395557317712	189.140087350654
chr3	7620491	7623340	7	1	12.28	2.86	9.42	0.149368070884057	4.69756711192056	0.561813646259395	220.499110925768
chr3	7623340	7626044	7	1	12.28	2.86	9.42	0.149368070884057	4.69756711192056	0.561813646259395	220.499110925768
chr3	7626044	8175197	7	1	12.28	2.86	9.42	0.149368070884057	4.69756711192056	0.561813646259395	220.499110925768
chr3	8175197	8280778	7	1	12.28	2.86	9.42	0.149368070884057	4.69756711192056	0.561813646259395	220.499110925768
chr3	8280778	8342557	8	1	14.04	2.86	11.18	0.145575008519941	5.47285496713511	0.68036512658164	253.127512076714
chr3	8342557	8413471	7	1	12.28	2.86	9.42	0.149368070884057	4.69756711192056	0.561813646259395	220.499110925768
chr3	8413471	10355865	6	1	10.53	2.86	7.67	0.245627382284818	3.95203781505959	0.448395557317712	189.140087350654
chr3	10355865	10448437	6	2	10.53	5.71	4.82	0.70558285810563	1.9283484392878	0.319675764680652	20.6501642333935
chr3	10448437	14008792	6	1	10.53	2.86	7.67	0.245627382284818	3.95203781505959	0.448395557317712	189.140087350654
chr3	14008792	14195632	6	2	10.53	5.71	4.82	0.70558285810563	1.9283484392878	0.319675764680652	20.6501642333935
chr3	14195632	14477738	6	2	10.53	5.71	4.82	0.70558285810563	1.9283484392878	0.319675764680652	20.6501642333935
chr3	14477738	14891390	6	1	10.53	2.86	7.67	0.245627382284818	3.95203781505959	0.448395557317712	189.140087350654
chr3	14891390	14950602	6	1	10.53	2.86	7.67	0.245627382284818	3.95203781505959	0.448395557317712	189.140087350654
chr3	14950602	15814081	7	1	12.28	2.86	9.42	0.149368070884057	4.69756711192056	0.561813646259395	220.499110925768
chr3	15814081	16008342	7	2	12.28	5.71	6.57	0.474255103760053	2.29118320077748	0.402396518625756	23.9329695523934
chr3	16008342	16612911	7	2	12.28	5.71	6.57	0.474255103760053	2.29118320077748	0.402396518625756	23.9329695523934
chr3	16612911	17194712	7	2	12.28	5.71	6.57	0.474255103760053	2.29118320077748	0.402396518625756	23.9329695523934
chr3	17194712	17235761	7	2	12.28	5.71	6.57	0.474255103760053	2.29118320077748	0.402396518625756	23.9329695523934
chr3	17235761	17367563	7	2	12.28	5.71	6.57	0.474255103760053	2.29118320077748	0.402396518625756	23.9329695523934
chr3	17367563	17414948	7	2	12.28	5.71	6.57	0.474255103760053	2.29118320077748	0.402396518625756	23.9329695523934
chr3	17414948	18114127	7	1	12.28	2.86	9.42	0.149368070884057	4.69756711192056	0.561813646259395	220.499110925768
chr3	18114127	18814992	7	1	12.28	2.86	9.42	0.149368070884057	4.69756711192056	0.561813646259395	220.499110925768
chr3	18814992	20516726	7	1	12.28	2.86	9.42	0.149368070884057	4.69756711192056	0.561813646259395	220.499110925768
chr3	20516726	21824226	7	1	12.28	2.86	9.42	0.149368070884057	4.69756711192056	0.561813646259395	220.499110925768
chr3	21824226	22181752	7	2	12.28	5.71	6.57	0.474255103760053	2.29118320077748	0.402396518625756	23.9329695523934
chr3	22181752	22272172	7	2	12.28	5.71	6.57	0.474255103760053	2.29118320077748	0.402396518625756	23.9329695523934
chr3	22272172	23123494	7	1	12.28	2.86	9.42	0.149368070884057	4.69756711192056	0.561813646259395	220.499110925768
chr3	23123494	23207637	8	1	14.04	2.86	11.18	0.145575008519941	5.47285496713511	0.68036512658164	253.127512076714
chr3	23207637	23364840	7	1	12.28	2.86	9.42	0.149368070884057	4.69756711192056	0.561813646259395	220.499110925768
chr3	23364840	26034565	7	1	12.28	2.86	9.42	0.149368070884057	4.69756711192056	0.561813646259395	220.499110925768
chr3	26034565	26156446	7	2	12.28	5.71	6.57	0.474255103760053	2.29118320077748	0.402396518625756	23.9329695523934
chr3	26156446	30485402	7	1	12.28	2.86	9.42	0.149368070884057	4.69756711192056	0.561813646259395	220.499110925768
chr3	30485402	30654042	8	1	14.04	2.86	11.18	0.145575008519941	5.47285496713511	0.68036512658164	253.127512076714
chr3	30654042	31097776	7	1	12.28	2.86	9.42	0.149368070884057	4.69756711192056	0.561813646259395	220.499110925768
chr3	31097776	31237121	7	1	12.28	2.86	9.42	0.149368070884057	4.69756711192056	0.561813646259395	220.499110925768
chr3	31237121	33843615	7	1	12.28	2.86	9.42	0.149368070884057	4.69756711192056	0.561813646259395	220.499110925768
chr3	33843615	34407282	7	1	12.28	2.86	9.42	0.149368070884057	4.69756711192056	0.561813646259395	220.499110925768
chr3	34407282	34847697	8	1	14.04	2.86	11.18	0.145575008519941	5.47285496713511	0.68036512658164	253.127512076714
chr3	34847697	35951128	7	1	12.28	2.86	9.42	0.149368070884057	4.69756711192056	0.561813646259395	220.499110925768
chr3	35951128	36106757	8	1	14.04	2.86	11.18	0.145575008519941	5.47285496713511	0.68036512658164	253.127512076714
chr3	36106757	36137904	7	1	12.28	2.86	9.42	0.149368070884057	4.69756711192056	0.561813646259395	220.499110925768
chr3	36137904	36179566	7	1	12.28	2.86	9.42	0.149368070884057	4.69756711192056	0.561813646259395	220.499110925768
chr3	36179566	36224073	8	1	14.04	2.86	11.18	0.145575008519941	5.47285496713511	0.68036512658164	253.127512076714
chr3	36224073	36576023	8	1	14.04	2.86	11.18	0.145575008519941	5.47285496713511	0.68036512658164	253.127512076714
chr3	36576023	37502729	7	1	12.28	2.86	9.42	0.149368070884057	4.69756711192056	0.561813646259395	220.499110925768
chr3	37502729	45726543	6	1	10.53	2.86	7.67	0.245627382284818	3.95203781505959	0.448395557317712	189.140087350654
chr3	45726543	45797471	6	1	10.53	2.86	7.67	0.245627382284818	3.95203781505959	0.448395557317712	189.140087350654
chr3	45797471	46250687	6	1	10.53	2.86	7.67	0.245627382284818	3.95203781505959	0.448395557317712	189.140087350654
chr3	46250687	46704485	7	1	12.28	2.86	9.42	0.149368070884057	4.69756711192056	0.561813646259395	220.499110925768
chr3	46704485	46772702	7	2	12.28	5.71	6.57	0.474255103760053	2.29118320077748	0.402396518625756	23.9329695523934
chr3	46772702	46775079	7	2	12.28	5.71	6.57	0.474255103760053	2.29118320077748	0.402396518625756	23.9329695523934
chr3	46775079	46849435	8	2	14.04	5.71	8.33	0.308007509375883	2.66841857886995	0.48900957536831	27.3578137004155
chr3	46849435	48386558	7	2	12.28	5.71	6.57	0.474255103760053	2.29118320077748	0.402396518625756	23.9329695523934
chr3	48386558	48531469	7	2	12.28	5.71	6.57	0.474255103760053	2.29118320077748	0.402396518625756	23.9329695523934
chr3	48531469	49766686	7	2	12.28	5.71	6.57	0.474255103760053	2.29118320077748	0.402396518625756	23.9329695523934
chr3	49766686	50113774	8	2	14.04	5.71	8.33	0.308007509375883	2.66841857886995	0.48900957536831	27.3578137004155
chr3	50113774	50220755	8	2	14.04	5.71	8.33	0.308007509375883	2.66841857886995	0.48900957536831	27.3578137004155
chr3	50220755	50276197	8	2	14.04	5.71	8.33	0.308007509375883	2.66841857886995	0.48900957536831	27.3578137004155
chr3	50276197	50374280	8	2	14.04	5.71	8.33	0.308007509375883	2.66841857886995	0.48900957536831	27.3578137004155
chr3	50374280	51777849	8	2	14.04	5.71	8.33	0.308007509375883	2.66841857886995	0.48900957536831	27.3578137004155
chr3	51777849	53025799	8	2	14.04	5.71	8.33	0.308007509375883	2.66841857886995	0.48900957536831	27.3578137004155
chr3	53025799	53049780	9	2	15.79	5.71	10.08	0.195662395481194	3.06092090715289	0.579602302170275	30.9107429642845
chr3	53049780	53179834	8	2	14.04	5.71	8.33	0.308007509375883	2.66841857886995	0.48900957536831	27.3578137004155
chr3	53179834	53587858	8	2	14.04	5.71	8.33	0.308007509375883	2.66841857886995	0.48900957536831	27.3578137004155
chr3	53587858	53617822	7	2	12.28	5.71	6.57	0.474255103760053	2.29118320077748	0.402396518625756	23.9329695523934
chr3	53617822	53987537	7	1	12.28	2.86	9.42	0.149368070884057	4.69756711192056	0.561813646259395	220.499110925768
chr3	53987537	54254187	7	1	12.28	2.86	9.42	0.149368070884057	4.69756711192056	0.561813646259395	220.499110925768
chr3	54254187	54621924	8	1	14.04	2.86	11.18	0.145575008519941	5.47285496713511	0.68036512658164	253.127512076714
chr3	54621924	59566991	8	1	14.04	2.86	11.18	0.145575008519941	5.47285496713511	0.68036512658164	253.127512076714
chr3	59566991	59820563	9	1	15.79	2.86	12.93	0.0827371604824428	6.27976020881895	0.8041232003356	287.103857102217
chr3	59820563	59884231	9	2	15.79	5.71	10.08	0.195662395481194	3.06092090715289	0.579602302170275	30.9107429642845
chr3	59884231	59951721	10	2	17.54	5.71	11.83	0.122756575159769	3.46982041397137	0.674198628250469	34.6257276344271
chr3	59951721	59957939	10	3	17.54	8.57	8.97	0.356578999325378	2.25102170571562	0.523982788486464	13.7160959411363
chr3	59957939	60008747	10	3	17.54	8.57	8.97	0.356578999325378	2.25102170571562	0.523982788486464	13.7160959411363
chr3	60008747	60010552	10	2	17.54	5.71	11.83	0.122756575159769	3.46982041397137	0.674198628250469	34.6257276344271
chr3	60010552	60021531	10	1	17.54	2.86	14.68	0.0466611979535675	7.12028452385199	0.933281481349766	322.51335052362
chr3	60021531	60025543	10	1	17.54	2.86	14.68	0.0466611979535675	7.12028452385199	0.933281481349766	322.51335052362
chr3	60025543	60087353	11	1	19.3	2.86	16.44	0.026317438443167	7.99659295553846	1.06800362954853	359.448531538731
chr3	60087353	60131496	12	1	21.05	2.86	18.19	0.0149095193244159	8.91103461000852	1.208533773272	398.010067244404
chr3	60131496	60218123	12	1	21.05	2.86	18.19	0.0149095193244159	8.91103461000852	1.208533773272	398.010067244404
chr3	60218123	60219089	12	2	21.05	5.71	15.34	0.071115349853497	4.34094870029934	0.875910142819391	42.4882677829872
chr3	60219089	60236912	11	2	19.3	5.71	13.59	0.120705917723362	3.89611242939966	0.772888926063063	38.501134285808
chr3	60236912	60335861	12	2	21.05	5.71	15.34	0.071115349853497	4.34094870029934	0.875910142819391	42.4882677829872
chr3	60335861	60342981	13	2	22.81	5.71	17.1	0.0413406938368494	4.80557999692159	0.983465572998044	46.7694467390359
chr3	60342981	60351728	13	3	22.81	8.57	14.24	0.0958390828836088	3.11683466924519	0.766844053409676	18.4450908210035
chr3	60351728	60366710	14	3	24.56	8.57	15.99	0.0946950827637286	3.43165634185199	0.855109970209895	20.1702599416181
chr3	60366710	60377495	14	4	24.56	11.43	13.13	0.176743810188856	2.50008890824658	0.69504326635293	11.4429326000873
chr3	60377495	60381543	14	5	24.56	14.29	10.27	0.295208608538809	1.94001881197681	0.580096747325369	7.634864399629
chr3	60381543	60391641	14	5	24.56	14.29	10.27	0.295208608538809	1.94001881197681	0.580096747325369	7.634864399629
chr3	60391641	60400157	15	5	26.32	14.29	12.03	0.202856593292813	2.12614376125059	0.643260994621534	8.30905934251834
chr3	60400157	60414863	15	6	26.32	17.14	9.18	0.443491355415132	1.71633441693963	0.547009025488833	6.06266085311114
chr3	60414863	60433987	15	7	26.32	20	6.32	0.616848704761735	1.42316046754687	0.471427434877747	4.6781559772196
chr3	60433987	60441392	15	8	26.32	22.86	3.46	0.806769546122363	1.20293832550591	0.410382604117572	3.74838163112057
chr3	60441392	60445655	15	8	26.32	22.86	3.46	0.806769546122363	1.20293832550591	0.410382604117572	3.74838163112057
chr3	60445655	60462116	15	8	26.32	22.86	3.46	0.806769546122363	1.20293832550591	0.410382604117572	3.74838163112057
chr3	60462116	60470557	15	8	26.32	22.86	3.46	0.806769546122363	1.20293832550591	0.410382604117572	3.74838163112057
chr3	60470557	60474911	14	8	24.56	22.86	1.7	1	1.09768530178238	0.369803513830404	3.44806018872625
chr3	60474911	60477422	14	10	24.56	28.57	-4.01	0.807329634394473	0.815808672812585	0.286156828148872	2.38386962577138
chr3	60477422	60478710	14	9	24.56	25.71	-1.15	1	0.941197882148931	0.324349138447635	2.83865523952518
chr3	60478710	60487044	13	9	22.81	25.71	-2.9	0.803969104761818	0.855026083442281	0.290262182977724	2.60366665646825
chr3	60487044	60487280	13	9	22.81	25.71	-2.9	0.803969104761818	0.855026083442281	0.290262182977724	2.60366665646825
chr3	60487280	60509627	13	8	22.81	22.86	-0.0500000000000007	1	0.997189761227149	0.331007738093001	3.16157119335245
chr3	60509627	60511167	13	7	22.81	20	2.81	0.80062091867235	1.17969792674091	0.380397370033615	3.94309114502144
chr3	60511167	60512488	13	7	22.81	20	2.81	0.80062091867235	1.17969792674091	0.380397370033615	3.94309114502144
chr3	60512488	60514472	13	7	22.81	20	2.81	0.80062091867235	1.17969792674091	0.380397370033615	3.94309114502144
chr3	60514472	60518106	12	7	21.05	20	1.05	1	1.06593908674237	0.337829708076837	3.60073072526548
chr3	60518106	60537077	12	7	21.05	20	1.05	1	1.06593908674237	0.337829708076837	3.60073072526548
chr3	60537077	60545515	13	7	22.81	20	2.81	0.80062091867235	1.17969792674091	0.380397370033615	3.94309114502144
chr3	60545515	60565179	13	6	22.81	17.14	5.67	0.602232540854403	1.42264868093026	0.44162318068837	5.10617498915791
chr3	60565179	60567840	13	5	22.81	14.29	8.52	0.420225516533401	1.7622113815875	0.519676972745705	6.99190955554074
chr3	60567840	60568644	13	4	22.81	11.43	11.38	0.268412185423617	2.27069815443807	0.622946615058281	10.4719815291549
chr3	60568644	60591575	13	3	22.81	8.57	14.24	0.0958390828836088	3.11683466924519	0.766844053409676	18.4450908210035
chr3	60591575	60610956	12	3	21.05	8.57	12.48	0.151105823183443	2.81541638333038	0.682359538479039	16.7976905317735
chr3	60610956	60618370	11	3	19.3	8.57	10.73	0.234750538636018	2.52722640547994	0.6014630876218	15.2236917058173
chr3	60618370	60705181	11	2	19.3	5.71	13.59	0.120705917723362	3.89611242939966	0.772888926063063	38.501134285808
chr3	60705181	60735735	11	2	19.3	5.71	13.59	0.120705917723362	3.89611242939966	0.772888926063063	38.501134285808
chr3	60735735	60838678	11	3	19.3	8.57	10.73	0.234750538636018	2.52722640547994	0.6014630876218	15.2236917058173
chr3	60838678	60843480	11	4	19.3	11.43	7.87	0.393540803003138	1.84156111370176	0.487853712258223	8.65953396787098
chr3	60843480	60902661	11	3	19.3	8.57	10.73	0.234750538636018	2.52722640547994	0.6014630876218	15.2236917058173
chr3	60902661	60916856	10	3	17.54	8.57	8.97	0.356578999325378	2.25102170571562	0.523982788486464	13.7160959411363
chr3	60916856	60917169	10	2	17.54	5.71	11.83	0.122756575159769	3.46982041397137	0.674198628250469	34.6257276344271
chr3	60917169	60959693	10	2	17.54	5.71	11.83	0.122756575159769	3.46982041397137	0.674198628250469	34.6257276344271
chr3	60959693	61021027	10	3	17.54	8.57	8.97	0.356578999325378	2.25102170571562	0.523982788486464	13.7160959411363
chr3	61021027	61021412	9	3	15.79	8.57	7.22	0.362644950604423	1.98605531055251	0.449776512936818	12.2717657519558
chr3	61021412	61053019	8	3	14.04	8.57	5.47	0.523302262486224	1.73164017632028	0.378777361101055	10.8884004041763
chr3	61053019	61273134	8	2	14.04	5.71	8.33	0.308007509375883	2.66841857886995	0.48900957536831	27.3578137004155
chr3	61273134	61947525	8	1	14.04	2.86	11.18	0.145575008519941	5.47285496713511	0.68036512658164	253.127512076714
chr3	61947525	62033141	8	1	14.04	2.86	11.18	0.145575008519941	5.47285496713511	0.68036512658164	253.127512076714
chr3	62033141	62709954	8	1	14.04	2.86	11.18	0.145575008519941	5.47285496713511	0.68036512658164	253.127512076714
chr3	62709954	65182261	7	1	12.28	2.86	9.42	0.149368070884057	4.69756711192056	0.561813646259395	220.499110925768
chr3	65182261	65188838	7	2	12.28	5.71	6.57	0.474255103760053	2.29118320077748	0.402396518625756	23.9329695523934
chr3	65188838	65225777	8	2	14.04	5.71	8.33	0.308007509375883	2.66841857886995	0.48900957536831	27.3578137004155
chr3	65225777	65227051	8	1	14.04	2.86	11.18	0.145575008519941	5.47285496713511	0.68036512658164	253.127512076714
chr3	65227051	67649922	7	1	12.28	2.86	9.42	0.149368070884057	4.69756711192056	0.561813646259395	220.499110925768
chr3	67649922	67740191	7	1	12.28	2.86	9.42	0.149368070884057	4.69756711192056	0.561813646259395	220.499110925768
chr3	67740191	67742648	7	1	12.28	2.86	9.42	0.149368070884057	4.69756711192056	0.561813646259395	220.499110925768
chr3	67742648	67907442	7	1	12.28	2.86	9.42	0.149368070884057	4.69756711192056	0.561813646259395	220.499110925768
chr3	67907442	68491304	6	1	10.53	2.86	7.67	0.245627382284818	3.95203781505959	0.448395557317712	189.140087350654
chr3	68491304	68582894	6	1	10.53	2.86	7.67	0.245627382284818	3.95203781505959	0.448395557317712	189.140087350654
chr3	68582894	68674192	6	1	10.53	2.86	7.67	0.245627382284818	3.95203781505959	0.448395557317712	189.140087350654
chr3	68674192	68719059	7	1	12.28	2.86	9.42	0.149368070884057	4.69756711192056	0.561813646259395	220.499110925768
chr3	68719059	68748772	7	2	12.28	5.71	6.57	0.474255103760053	2.29118320077748	0.402396518625756	23.9329695523934
chr3	68748772	68770961	6	2	10.53	5.71	4.82	0.70558285810563	1.9283484392878	0.319675764680652	20.6501642333935
chr3	68770961	69343382	6	1	10.53	2.86	7.67	0.245627382284818	3.95203781505959	0.448395557317712	189.140087350654
chr3	69343382	69971120	6	1	10.53	2.86	7.67	0.245627382284818	3.95203781505959	0.448395557317712	189.140087350654
chr3	69971120	71179618	5	1	8.77	2.86	5.91	0.401827824203715	3.23452828397043	0.340370727723614	158.977900580402
chr3	71179618	72244379	6	1	10.53	2.86	7.67	0.245627382284818	3.95203781505959	0.448395557317712	189.140087350654
chr3	72244379	72448824	7	1	12.28	2.86	9.42	0.149368070884057	4.69756711192056	0.561813646259395	220.499110925768
chr3	72448824	73242454	6	1	10.53	2.86	7.67	0.245627382284818	3.95203781505959	0.448395557317712	189.140087350654
chr3	73242454	73816639	5	1	8.77	2.86	5.91	0.401827824203715	3.23452828397043	0.340370727723614	158.977900580402
chr3	73816639	74917458	4	1	7.02	2.86	4.16	0.645979732691994	2.54341432874312	0.238315308662883	129.945493899197
chr3	74917458	75387500	4	1	7.02	2.86	4.16	0.645979732691994	2.54341432874312	0.238315308662883	129.945493899197
chr3	75387500	75424139	4	2	7.02	5.71	1.31	1	1.24237951861251	0.167238798944715	14.4592318899485
chr3	75424139	75535603	5	6	8.77	17.14	-8.37	0.322100721394439	0.468835682434957	0.103394322457724	2.02281962815123
chr3	75535603	75538803	5	5	8.77	14.29	-5.52	0.496515558919266	0.580557338005649	0.12257576969898	2.74519263053894
chr3	75538803	75543474	4	5	7.02	14.29	-7.27	0.293180368068062	0.456953842254992	0.0838931595792112	2.3022592633164
chr3	75543474	75629818	4	4	7.02	11.43	-4.41	0.473617837219157	0.588496265829916	0.101844134480445	3.39687535976884
chr3	75629818	75662751	4	3	7.02	8.57	-1.55	1	0.806980014369123	0.127471078351663	5.86472395809041
chr3	75662751	75730419	4	2	7.02	5.71	1.31	1	1.24237951861251	0.167238798944715	14.4592318899485
chr3	75730419	76360887	4	1	7.02	2.86	4.16	0.645979732691994	2.54341432874312	0.238315308662883	129.945493899197
chr3	76360887	77551937	4	1	7.02	2.86	4.16	0.645979732691994	2.54341432874312	0.238315308662883	129.945493899197
chr3	77551937	77788157	3	1	5.26	2.86	2.4	1	1.87702114997082	0.143943469821978	101.980811973635
chr3	77788157	77836965	4	1	7.02	2.86	4.16	0.645979732691994	2.54341432874312	0.238315308662883	129.945493899197
chr3	77836965	77946398	5	1	8.77	2.86	5.91	0.401827824203715	3.23452828397043	0.340370727723614	158.977900580402
chr3	77946398	78051625	4	1	7.02	2.86	4.16	0.645979732691994	2.54341432874312	0.238315308662883	129.945493899197
chr3	78051625	79295076	3	1	5.26	2.86	2.4	1	1.87702114997082	0.143943469821978	101.980811973635
chr3	79295076	82735961	3	1	5.26	2.86	2.4	1	1.87702114997082	0.143943469821978	101.980811973635
chr3	82735961	82989707	3	2	5.26	5.71	-0.45	1	0.917543031619292	0.0995865652262528	11.5187145834007
chr3	82989707	84696528	4	2	7.02	5.71	1.31	1	1.24237951861251	0.167238798944715	14.4592318899485
chr3	84696528	85620017	4	2	7.02	5.71	1.31	1	1.24237951861251	0.167238798944715	14.4592318899485
chr3	85620017	85656989	3	2	5.26	5.71	-0.45	1	0.917543031619292	0.0995865652262528	11.5187145834007
chr3	85656989	85870411	2	2	3.51	5.71	-2.2	0.633484899728183	0.603503837239778	0.0418857182561479	8.69179851293254
chr3	85870411	86029635	2	1	3.51	2.86	0.65	1	1.23356327069665	0.0620046571045941	75.0263655237187
chr3	86029635	86228609	2	2	3.51	5.71	-2.2	0.633484899728183	0.603503837239778	0.0418857182561479	8.69179851293254
chr3	86228609	86247606	3	2	5.26	5.71	-0.45	1	0.917543031619292	0.0995865652262528	11.5187145834007
chr3	86247606	86313910	3	2	5.26	5.71	-0.45	1	0.917543031619292	0.0995865652262528	11.5187145834007
chr3	86313910	86385820	3	1	5.26	2.86	2.4	1	1.87702114997082	0.143943469821978	101.980811973635
chr3	86385820	86411414	3	1	5.26	2.86	2.4	1	1.87702114997082	0.143943469821978	101.980811973635
chr3	86411414	86498256	2	1	3.51	2.86	0.65	1	1.23356327069665	0.0620046571045941	75.0263655237187
chr3	86498256	87737278	2	1	3.51	2.86	0.65	1	1.23356327069665	0.0620046571045941	75.0263655237187
chr3	87737278	89390847	1	1	1.75	2.86	-1.11	1	0.610603783842907	0.00760900786829756	49.046807225881
chr3	89390847	89419381	3	2	5.26	5.71	-0.45	1	0.917543031619292	0.0995865652262528	11.5187145834007
chr3	89419381	89419651	2	2	3.51	5.71	-2.2	0.633484899728183	0.603503837239778	0.0418857182561479	8.69179851293254
chr3	89419651	90025004	1	1	1.75	2.86	-1.11	1	0.610603783842907	0.00760900786829756	49.046807225881
chr3	90025004	91000000	1	2	1.75	5.71	-3.96	0.555183946488294	0.298730263346118	0.00491485950174804	5.94363337105825
chr3	91000000	93519466	0	0	0	0	0	1	0	0	Inf
chr3	93519466	93543006	1	1	1.75	2.86	-1.11	1	0.610603783842907	0.00760900786829756	49.046807225881
chr3	93543006	94178831	2	1	3.51	2.86	0.65	1	1.23356327069665	0.0620046571045941	75.0263655237187
chr3	94178831	94343000	2	1	3.51	2.86	0.65	1	1.23356327069665	0.0620046571045941	75.0263655237187
chr3	94343000	94816903	2	1	3.51	2.86	0.65	1	1.23356327069665	0.0620046571045941	75.0263655237187
chr3	94816903	95319234	2	0	3.51	0	3.51	0.523411371237458	Inf	0.11510095569428	Inf
chr3	95319234	95333680	3	0	5.26	0	5.26	0.285117056856187	Inf	0.25439397414394	Inf
chr3	95333680	95633495	3	1	5.26	2.86	2.4	1	1.87702114997082	0.143943469821978	101.980811973635
chr3	95633495	95746662	3	1	5.26	2.86	2.4	1	1.87702114997082	0.143943469821978	101.980811973635
chr3	95746662	96335505	3	1	5.26	2.86	2.4	1	1.87702114997082	0.143943469821978	101.980811973635
chr3	96335505	96886204	3	0	5.26	0	5.26	0.285117056856187	Inf	0.25439397414394	Inf
chr3	96886204	97351578	4	0	7.02	0	7.02	0.293625443112497	Inf	0.410060538435777	Inf
chr3	97351578	97452235	3	0	5.26	0	5.26	0.285117056856187	Inf	0.25439397414394	Inf
chr3	97452235	97557985	3	1	5.26	2.86	2.4	1	1.87702114997082	0.143943469821978	101.980811973635
chr3	97557985	97811490	3	0	5.26	0	5.26	0.285117056856187	Inf	0.25439397414394	Inf
chr3	97811490	97981098	3	0	5.26	0	5.26	0.285117056856187	Inf	0.25439397414394	Inf
chr3	97981098	98215922	2	0	3.51	0	3.51	0.523411371237458	Inf	0.11510095569428	Inf
chr3	98215922	98337207	3	0	5.26	0	5.26	0.285117056856187	Inf	0.25439397414394	Inf
chr3	98337207	98837689	2	0	3.51	0	3.51	0.523411371237458	Inf	0.11510095569428	Inf
chr3	98837689	98863180	3	0	5.26	0	5.26	0.285117056856187	Inf	0.25439397414394	Inf
chr3	98863180	98941121	4	0	7.02	0	7.02	0.293625443112497	Inf	0.410060538435777	Inf
chr3	98941121	98971672	6	2	10.53	5.71	4.82	0.70558285810563	1.9283484392878	0.319675764680652	20.6501642333935
chr3	98971672	98989923	4	0	7.02	0	7.02	0.293625443112497	Inf	0.410060538435777	Inf
chr3	98989923	99054570	3	0	5.26	0	5.26	0.285117056856187	Inf	0.25439397414394	Inf
chr3	99054570	101046812	2	0	3.51	0	3.51	0.523411371237458	Inf	0.11510095569428	Inf
chr3	101046812	101283624	2	0	3.51	0	3.51	0.523411371237458	Inf	0.11510095569428	Inf
chr3	101283624	102976494	2	0	3.51	0	3.51	0.523411371237458	Inf	0.11510095569428	Inf
chr3	102976494	113333976	1	0	1.75	0	1.75	1	Inf	0.0157598684210527	Inf
chr3	113333976	113547997	2	0	3.51	0	3.51	0.523411371237458	Inf	0.11510095569428	Inf
chr3	113547997	116202058	1	0	1.75	0	1.75	1	Inf	0.0157598684210527	Inf
chr3	116202058	116968878	1	1	1.75	2.86	-1.11	1	0.610603783842907	0.00760900786829756	49.046807225881
chr3	116968878	122017209	1	0	1.75	0	1.75	1	Inf	0.0157598684210527	Inf
chr3	122017209	125725850	1	0	1.75	0	1.75	1	Inf	0.0157598684210527	Inf
chr3	125725850	125854666	0	0	0	0	0	1	0	0	Inf
chr3	125854666	128228875	1	0	1.75	0	1.75	1	Inf	0.0157598684210527	Inf
chr3	128228875	128302634	1	1	1.75	2.86	-1.11	1	0.610603783842907	0.00760900786829756	49.046807225881
chr3	128302634	128533230	2	1	3.51	2.86	0.65	1	1.23356327069665	0.0620046571045941	75.0263655237187
chr3	128533230	128567740	1	1	1.75	2.86	-1.11	1	0.610603783842907	0.00760900786829756	49.046807225881
chr3	128567740	129761985	1	0	1.75	0	1.75	1	Inf	0.0157598684210527	Inf
chr3	129761985	129763279	3	0	5.26	0	5.26	0.285117056856187	Inf	0.25439397414394	Inf
chr3	129763279	129765019	5	3	8.77	8.57	0.199999999999999	1	1.02536119741128	0.184869242581365	7.05012401324578
chr3	129765019	129766450	6	3	10.53	8.57	1.96	1	1.25188156754076	0.246164505949289	8.27708278287694
chr3	129766450	129771199	7	3	12.28	8.57	3.71	0.736494124294195	1.48711281701351	0.310836499199398	9.55446182809702
chr3	129771199	129798758	9	3	15.79	8.57	7.22	0.362644950604423	1.98605531055251	0.449776512936818	12.2717657519558
chr3	129798758	129798897	8	3	14.04	8.57	5.47	0.523302262486224	1.73164017632028	0.378777361101055	10.8884004041763
chr3	129798897	129806580	7	3	12.28	8.57	3.71	0.736494124294195	1.48711281701351	0.310836499199398	9.55446182809702
chr3	129806580	129806961	2	0	3.51	0	3.51	0.523411371237458	Inf	0.11510095569428	Inf
chr3	129806961	134138776	1	0	1.75	0	1.75	1	Inf	0.0157598684210527	Inf
chr3	134138776	134331197	1	0	1.75	0	1.75	1	Inf	0.0157598684210527	Inf
chr3	134331197	135906257	1	0	1.75	0	1.75	1	Inf	0.0157598684210527	Inf
chr3	135906257	136195337	1	1	1.75	2.86	-1.11	1	0.610603783842907	0.00760900786829756	49.046807225881
chr3	136195337	140164810	1	0	1.75	0	1.75	1	Inf	0.0157598684210527	Inf
chr3	140164810	141168741	1	0	1.75	0	1.75	1	Inf	0.0157598684210527	Inf
chr3	141168741	141333005	1	1	1.75	2.86	-1.11	1	0.610603783842907	0.00760900786829756	49.046807225881
chr3	141333005	143958422	1	0	1.75	0	1.75	1	Inf	0.0157598684210527	Inf
chr3	143958422	144063567	2	0	3.51	0	3.51	0.523411371237458	Inf	0.11510095569428	Inf
chr3	144063567	148617578	1	0	1.75	0	1.75	1	Inf	0.0157598684210527	Inf
chr3	148617578	148796273	1	1	1.75	2.86	-1.11	1	0.610603783842907	0.00760900786829756	49.046807225881
chr3	148796273	162504487	1	0	1.75	0	1.75	1	Inf	0.0157598684210527	Inf
chr3	162504487	162505592	1	1	1.75	2.86	-1.11	1	0.610603783842907	0.00760900786829756	49.046807225881
chr3	162505592	162512916	1	2	1.75	5.71	-3.96	0.555183946488294	0.298730263346118	0.00491485950174804	5.94363337105825
chr3	162512916	162619879	4	3	7.02	8.57	-1.55	1	0.806980014369123	0.127471078351663	5.86472395809041
chr3	162619879	162623889	3	2	5.26	5.71	-0.45	1	0.917543031619292	0.0995865652262528	11.5187145834007
chr3	162623889	162624939	1	2	1.75	5.71	-3.96	0.555183946488294	0.298730263346118	0.00491485950174804	5.94363337105825
chr3	162624939	162639647	1	1	1.75	2.86	-1.11	1	0.610603783842907	0.00760900786829756	49.046807225881
chr3	162639647	165041326	1	0	1.75	0	1.75	1	Inf	0.0157598684210527	Inf
chr3	165041326	165083684	2	0	3.51	0	3.51	0.523411371237458	Inf	0.11510095569428	Inf
chr3	165083684	172417957	1	0	1.75	0	1.75	1	Inf	0.0157598684210527	Inf
chr3	172417957	172570325	2	0	3.51	0	3.51	0.523411371237458	Inf	0.11510095569428	Inf
chr3	172570325	174367382	1	0	1.75	0	1.75	1	Inf	0.0157598684210527	Inf
chr3	174367382	174629526	2	0	3.51	0	3.51	0.523411371237458	Inf	0.11510095569428	Inf
chr3	174629526	174655199	2	1	3.51	2.86	0.65	1	1.23356327069665	0.0620046571045941	75.0263655237187
chr3	174655199	174774368	2	1	3.51	2.86	0.65	1	1.23356327069665	0.0620046571045941	75.0263655237187
chr3	174774368	174803899	2	0	3.51	0	3.51	0.523411371237458	Inf	0.11510095569428	Inf
chr3	174803899	174806455	2	0	3.51	0	3.51	0.523411371237458	Inf	0.11510095569428	Inf
chr3	174806455	174816111	2	1	3.51	2.86	0.65	1	1.23356327069665	0.0620046571045941	75.0263655237187
chr3	174816111	174888942	4	1	7.02	2.86	4.16	0.645979732691994	2.54341432874312	0.238315308662883	129.945493899197
chr3	174888942	174897389	3	1	5.26	2.86	2.4	1	1.87702114997082	0.143943469821978	101.980811973635
chr3	174897389	174942598	4	1	7.02	2.86	4.16	0.645979732691994	2.54341432874312	0.238315308662883	129.945493899197
chr3	174942598	174959091	4	0	7.02	0	7.02	0.293625443112497	Inf	0.410060538435777	Inf
chr3	174959091	175042616	3	0	5.26	0	5.26	0.285117056856187	Inf	0.25439397414394	Inf
chr3	175042616	175060152	2	0	3.51	0	3.51	0.523411371237458	Inf	0.11510095569428	Inf
chr3	175060152	175136567	1	0	1.75	0	1.75	1	Inf	0.0157598684210527	Inf
chr3	175136567	175250487	1	1	1.75	2.86	-1.11	1	0.610603783842907	0.00760900786829756	49.046807225881
chr3	175250487	175548789	1	1	1.75	2.86	-1.11	1	0.610603783842907	0.00760900786829756	49.046807225881
chr3	175548789	178883415	1	0	1.75	0	1.75	1	Inf	0.0157598684210527	Inf
chr3	178883415	178890195	1	1	1.75	2.86	-1.11	1	0.610603783842907	0.00760900786829756	49.046807225881
chr3	178890195	182254915	1	0	1.75	0	1.75	1	Inf	0.0157598684210527	Inf
chr3	182254915	182392070	2	0	3.51	0	3.51	0.523411371237458	Inf	0.11510095569428	Inf
chr3	182392070	185075758	2	0	3.51	0	3.51	0.523411371237458	Inf	0.11510095569428	Inf
chr3	185075758	187472613	2	0	3.51	0	3.51	0.523411371237458	Inf	0.11510095569428	Inf
chr3	187472613	190882882	1	0	1.75	0	1.75	1	Inf	0.0157598684210527	Inf
chr3	190882882	191016237	2	0	3.51	0	3.51	0.523411371237458	Inf	0.11510095569428	Inf
chr3	191016237	194095320	1	0	1.75	0	1.75	1	Inf	0.0157598684210527	Inf
chr3	194095320	194820798	1	1	1.75	2.86	-1.11	1	0.610603783842907	0.00760900786829756	49.046807225881
chr3	194820798	195281802	2	1	3.51	2.86	0.65	1	1.23356327069665	0.0620046571045941	75.0263655237187
chr3	195281802	198022430	3	1	5.26	2.86	2.4	1	1.87702114997082	0.143943469821978	101.980811973635
chr4	0	61847	6	5	10.53	14.29	-3.76	0.742462027402515	0.708659295448715	0.164118769009726	3.20389268677969
chr4	61847	66349	6	6	10.53	17.14	-6.61	0.524985517209083	0.572305386890547	0.13869850300482	2.35611931443001
chr4	66349	75105	7	7	12.28	20	-7.72	0.375859131498034	0.563675909563278	0.151229985939566	2.09569397335798
chr4	75105	1686959	8	7	14.04	20	-5.96	0.563142477116139	0.656218735931136	0.185181274603703	2.37227953808753
chr4	1686959	1795567	8	8	14.04	22.86	-8.82	0.395847914215543	0.554742230526232	0.160817450418399	1.9070222943613
chr4	1795567	2424213	8	7	14.04	20	-5.96	0.563142477116139	0.656218735931136	0.185181274603703	2.37227953808753
chr4	2424213	2570096	8	8	14.04	22.86	-8.82	0.395847914215543	0.554742230526232	0.160817450418399	1.9070222943613
chr4	2570096	3178023	8	7	14.04	20	-5.96	0.563142477116139	0.656218735931136	0.185181274603703	2.37227953808753
chr4	3178023	3263457	8	6	14.04	17.14	-3.1	0.768198049082033	0.791200866543226	0.215484295995604	3.06211178714234
chr4	3263457	9384897	7	6	12.28	17.14	-4.86	0.548778634430538	0.679660006247224	0.176144311933996	2.70242205876306
chr4	9384897	9786880	7	6	12.28	17.14	-4.86	0.548778634430538	0.679660006247224	0.176144311933996	2.70242205876306
chr4	9786880	9816731	7	6	12.28	17.14	-4.86	0.548778634430538	0.679660006247224	0.176144311933996	2.70242205876306
chr4	9816731	9895775	6	6	10.53	17.14	-6.61	0.524985517209083	0.572305386890547	0.13869850300482	2.35611931443001
chr4	9895775	9916907	6	6	10.53	17.14	-6.61	0.524985517209083	0.572305386890547	0.13869850300482	2.35611931443001
chr4	9916907	9985999	6	6	10.53	17.14	-6.61	0.524985517209083	0.572305386890547	0.13869850300482	2.35611931443001
chr4	9985999	9986601	6	6	10.53	17.14	-6.61	0.524985517209083	0.572305386890547	0.13869850300482	2.35611931443001
chr4	9986601	10165868	6	6	10.53	17.14	-6.61	0.524985517209083	0.572305386890547	0.13869850300482	2.35611931443001
chr4	10165868	10173724	6	6	10.53	17.14	-6.61	0.524985517209083	0.572305386890547	0.13869850300482	2.35611931443001
chr4	10173724	10180514	6	6	10.53	17.14	-6.61	0.524985517209083	0.572305386890547	0.13869850300482	2.35611931443001
chr4	10180514	10180838	6	6	10.53	17.14	-6.61	0.524985517209083	0.572305386890547	0.13869850300482	2.35611931443001
chr4	10180838	10199807	6	7	10.53	20	-9.47	0.229995906312571	0.474663694915401	0.118950317303521	1.82956103153208
chr4	10199807	10199879	6	7	10.53	20	-9.47	0.229995906312571	0.474663694915401	0.118950317303521	1.82956103153208
chr4	10199879	10204989	10	7	17.54	20	-2.46	0.78753140587628	0.852580617416694	0.258099434882511	2.96030006793384
chr4	10204989	10206879	17	15	29.82	42.86	-13.04	0.260592163293397	0.570268765424821	0.21578108599718	1.49938174813023
chr4	10206879	10208751	18	15	31.58	42.86	-11.28	0.370723547194129	0.618698167581777	0.236059500439481	1.61766367043773
chr4	10208751	10209554	19	16	33.33	45.71	-12.38	0.272824303770427	0.597188711233879	0.229836273996095	1.54271377847911
chr4	10209554	10210038	26	17	45.61	48.57	-2.96	0.831691639092394	0.889195533981502	0.3515979484587	2.2482989544863
chr4	10210038	10210168	26	19	45.61	54.29	-8.68	0.520165303612105	0.708982806660813	0.27821180001689	1.78614470661341
chr4	10210168	10210348	27	20	47.37	57.14	-9.77	0.396759485994694	0.677915318100939	0.264488158410191	1.70975140215295
chr4	10210348	10212275	28	20	49.12	57.14	-8.02	0.522037067336108	0.726697354456881	0.283833629039624	1.83305388924054
chr4	10212275	10232856	28	21	49.12	60	-10.88	0.390472457207147	0.646790120429639	0.250166994369291	1.63710589132805
chr4	10232856	10234437	27	21	47.37	60	-12.63	0.285541897277769	0.603375518007357	0.233149774949236	1.52692312877996
chr4	10234437	10235711	26	21	45.61	60	-14.39	0.203195175768867	0.562709958778917	0.217132770074518	1.42446279709086
chr4	10235711	10237283	18	13	31.58	37.14	-5.56	0.652203014519965	0.783202076610157	0.296033336148843	2.094159365847
chr4	10237283	10238699	16	13	28.07	37.14	-9.07	0.488498334806049	0.663490394547774	0.246342525950527	1.79532447239012
chr4	10238699	10242669	15	11	26.32	31.43	-5.11	0.638369922997604	0.781379833995019	0.281527464633804	2.20804201300441
chr4	10242669	10246085	8	10	14.04	28.57	-14.53	0.108145300607897	0.412415965994425	0.124076945986445	1.32429683968004
chr4	10246085	10247843	8	8	14.04	22.86	-8.82	0.395847914215543	0.554742230526232	0.160817450418399	1.9070222943613
chr4	10247843	10249149	7	7	12.28	20	-7.72	0.375859131498034	0.563675909563278	0.151229985939566	2.09569397335798
chr4	10249149	10253102	6	7	10.53	20	-9.47	0.229995906312571	0.474663694915401	0.118950317303521	1.82956103153208
chr4	10253102	10286171	6	6	10.53	17.14	-6.61	0.524985517209083	0.572305386890547	0.13869850300482	2.35611931443001
chr4	10286171	10434083	7	6	12.28	17.14	-4.86	0.548778634430538	0.679660006247224	0.176144311933996	2.70242205876306
chr4	10434083	10551530	7	6	12.28	17.14	-4.86	0.548778634430538	0.679660006247224	0.176144311933996	2.70242205876306
chr4	10551530	10641579	7	6	12.28	17.14	-4.86	0.548778634430538	0.679660006247224	0.176144311933996	2.70242205876306
chr4	10641579	10661321	7	6	12.28	17.14	-4.86	0.548778634430538	0.679660006247224	0.176144311933996	2.70242205876306
chr4	10661321	10733151	7	6	12.28	17.14	-4.86	0.548778634430538	0.679660006247224	0.176144311933996	2.70242205876306
chr4	10733151	10763705	7	6	12.28	17.14	-4.86	0.548778634430538	0.679660006247224	0.176144311933996	2.70242205876306
chr4	10763705	10848730	7	6	12.28	17.14	-4.86	0.548778634430538	0.679660006247224	0.176144311933996	2.70242205876306
chr4	10848730	10904243	7	6	12.28	17.14	-4.86	0.548778634430538	0.679660006247224	0.176144311933996	2.70242205876306
chr4	10904243	10906491	7	6	12.28	17.14	-4.86	0.548778634430538	0.679660006247224	0.176144311933996	2.70242205876306
chr4	10906491	10914205	7	6	12.28	17.14	-4.86	0.548778634430538	0.679660006247224	0.176144311933996	2.70242205876306
chr4	10914205	10948592	7	6	12.28	17.14	-4.86	0.548778634430538	0.679660006247224	0.176144311933996	2.70242205876306
chr4	10948592	11019142	7	6	12.28	17.14	-4.86	0.548778634430538	0.679660006247224	0.176144311933996	2.70242205876306
chr4	11019142	11201573	7	6	12.28	17.14	-4.86	0.548778634430538	0.679660006247224	0.176144311933996	2.70242205876306
chr4	11201573	11305072	7	6	12.28	17.14	-4.86	0.548778634430538	0.679660006247224	0.176144311933996	2.70242205876306
chr4	11305072	11425707	7	6	12.28	17.14	-4.86	0.548778634430538	0.679660006247224	0.176144311933996	2.70242205876306
chr4	11425707	11509931	7	6	12.28	17.14	-4.86	0.548778634430538	0.679660006247224	0.176144311933996	2.70242205876306
chr4	11509931	11952357	7	6	12.28	17.14	-4.86	0.548778634430538	0.679660006247224	0.176144311933996	2.70242205876306
chr4	11952357	14397683	7	6	12.28	17.14	-4.86	0.548778634430538	0.679660006247224	0.176144311933996	2.70242205876306
chr4	14397683	14502875	7	7	12.28	20	-7.72	0.375859131498034	0.563675909563278	0.151229985939566	2.09569397335798
chr4	14502875	16991554	7	6	12.28	17.14	-4.86	0.548778634430538	0.679660006247224	0.176144311933996	2.70242205876306
chr4	16991554	18539345	7	5	12.28	14.29	-2.01	0.761538914261588	0.841623733977486	0.208113465778316	3.68072150207868
chr4	18539345	18905493	7	6	12.28	17.14	-4.86	0.548778634430538	0.679660006247224	0.176144311933996	2.70242205876306
chr4	18905493	21952479	7	5	12.28	14.29	-2.01	0.761538914261588	0.841623733977486	0.208113465778316	3.68072150207868
chr4	21952479	22091415	7	5	12.28	14.29	-2.01	0.761538914261588	0.841623733977486	0.208113465778316	3.68072150207868
chr4	22091415	24281708	7	5	12.28	14.29	-2.01	0.761538914261588	0.841623733977486	0.208113465778316	3.68072150207868
chr4	24281708	27133789	7	5	12.28	14.29	-2.01	0.761538914261588	0.841623733977486	0.208113465778316	3.68072150207868
chr4	27133789	28181372	8	5	14.04	14.29	-0.25	1	0.979803008178127	0.254376122060523	4.17609199336133
chr4	28181372	28194053	8	5	14.04	14.29	-0.25	1	0.979803008178127	0.254376122060523	4.17609199336133
chr4	28194053	28198252	8	5	14.04	14.29	-0.25	1	0.979803008178127	0.254376122060523	4.17609199336133
chr4	28198252	28277932	8	5	14.04	14.29	-0.25	1	0.979803008178127	0.254376122060523	4.17609199336133
chr4	28277932	29390468	8	5	14.04	14.29	-0.25	1	0.979803008178127	0.254376122060523	4.17609199336133
chr4	29390468	30604443	8	4	14.04	11.43	2.61	1	1.26214510658289	0.306099339703915	6.22192088530793
chr4	30604443	30835063	8	4	14.04	11.43	2.61	1	1.26214510658289	0.306099339703915	6.22192088530793
chr4	30835063	31018372	8	5	14.04	14.29	-0.25	1	0.979803008178127	0.254376122060523	4.17609199336133
chr4	31018372	31244798	8	4	14.04	11.43	2.61	1	1.26214510658289	0.306099339703915	6.22192088530793
chr4	31244798	31312415	8	5	14.04	14.29	-0.25	1	0.979803008178127	0.254376122060523	4.17609199336133
chr4	31312415	31368008	8	5	14.04	14.29	-0.25	1	0.979803008178127	0.254376122060523	4.17609199336133
chr4	31368008	31372055	8	4	14.04	11.43	2.61	1	1.26214510658289	0.306099339703915	6.22192088530793
chr4	31372055	31391445	8	4	14.04	11.43	2.61	1	1.26214510658289	0.306099339703915	6.22192088530793
chr4	31391445	32042886	8	5	14.04	14.29	-0.25	1	0.979803008178127	0.254376122060523	4.17609199336133
chr4	32042886	32150167	8	5	14.04	14.29	-0.25	1	0.979803008178127	0.254376122060523	4.17609199336133
chr4	32150167	32183265	8	5	14.04	14.29	-0.25	1	0.979803008178127	0.254376122060523	4.17609199336133
chr4	32183265	32275999	8	5	14.04	14.29	-0.25	1	0.979803008178127	0.254376122060523	4.17609199336133
chr4	32275999	32437081	8	6	14.04	17.14	-3.1	0.768198049082033	0.791200866543226	0.215484295995604	3.06211178714234
chr4	32437081	32584688	8	5	14.04	14.29	-0.25	1	0.979803008178127	0.254376122060523	4.17609199336133
chr4	32584688	32736176	8	6	14.04	17.14	-3.1	0.768198049082033	0.791200866543226	0.215484295995604	3.06211178714234
chr4	32736176	32793269	8	6	14.04	17.14	-3.1	0.768198049082033	0.791200866543226	0.215484295995604	3.06211178714234
chr4	32793269	32858821	8	7	14.04	20	-5.96	0.563142477116139	0.656218735931136	0.185181274603703	2.37227953808753
chr4	32858821	32956628	9	7	15.79	20	-4.21	0.777692434684067	0.752417894506432	0.220791991469109	2.66014181532226
chr4	32956628	33066796	9	7	15.79	20	-4.21	0.777692434684067	0.752417894506432	0.220791991469109	2.66014181532226
chr4	33066796	33151192	9	7	15.79	20	-4.21	0.777692434684067	0.752417894506432	0.220791991469109	2.66014181532226
chr4	33151192	33168996	9	7	15.79	20	-4.21	0.777692434684067	0.752417894506432	0.220791991469109	2.66014181532226
chr4	33168996	33210722	9	6	15.79	17.14	-1.35	1	0.907229519324227	0.256796180089347	3.43670620911188
chr4	33210722	33248720	9	6	15.79	17.14	-1.35	1	0.907229519324227	0.256796180089347	3.43670620911188
chr4	33248720	33277135	9	7	15.79	20	-4.21	0.777692434684067	0.752417894506432	0.220791991469109	2.66014181532226
chr4	33277135	33376313	10	7	17.54	20	-2.46	0.78753140587628	0.852580617416694	0.258099434882511	2.96030006793384
chr4	33376313	33387276	10	7	17.54	20	-2.46	0.78753140587628	0.852580617416694	0.258099434882511	2.96030006793384
chr4	33387276	34015476	9	7	15.79	20	-4.21	0.777692434684067	0.752417894506432	0.220791991469109	2.66014181532226
chr4	34015476	34126057	9	8	15.79	22.86	-7.07	0.418628234903818	0.636102613042897	0.191871074480217	2.13698041927876
chr4	34126057	34167425	9	8	15.79	22.86	-7.07	0.418628234903818	0.636102613042897	0.191871074480217	2.13698041927876
chr4	34167425	34207520	9	7	15.79	20	-4.21	0.777692434684067	0.752417894506432	0.220791991469109	2.66014181532226
chr4	34207520	34310656	9	7	15.79	20	-4.21	0.777692434684067	0.752417894506432	0.220791991469109	2.66014181532226
chr4	34310656	34346958	9	6	15.79	17.14	-1.35	1	0.907229519324227	0.256796180089347	3.43670620911188
chr4	34346958	34756923	9	5	15.79	14.29	1.5	1	1.12354017244904	0.302852463741952	4.69198596098626
chr4	34756923	34761674	9	6	15.79	17.14	-1.35	1	0.907229519324227	0.256796180089347	3.43670620911188
chr4	34761674	34765389	9	6	15.79	17.14	-1.35	1	0.907229519324227	0.256796180089347	3.43670620911188
chr4	34765389	34765646	10	7	17.54	20	-2.46	0.78753140587628	0.852580617416694	0.258099434882511	2.96030006793384
chr4	34765646	34765728	10	7	17.54	20	-2.46	0.78753140587628	0.852580617416694	0.258099434882511	2.96030006793384
chr4	34765728	34771911	11	7	19.3	20	-0.699999999999999	1	0.957008969150987	0.297087334335391	3.27334215190637
chr4	34771911	34776188	11	9	19.3	25.71	-6.41	0.603432816260389	0.693700170315279	0.226452639726479	2.16444683341777
chr4	34776188	34778911	18	14	31.58	40	-8.42	0.500080825296605	0.695150502037567	0.264241402740084	1.8352939918698
chr4	34778911	34827299	18	15	31.58	42.86	-11.28	0.370723547194129	0.618698167581777	0.236059500439481	1.61766367043773
chr4	34827299	34829893	17	14	29.82	40	-10.18	0.367114872599192	0.640725094120383	0.241558524330462	1.70102551145873
chr4	34829893	34829938	15	14	26.32	40	-13.68	0.247592405399248	0.539487519199495	0.199217091895397	1.45254049082139
chr4	34829938	34829976	15	12	26.32	34.29	-7.97	0.482271113908571	0.687435370153883	0.250349623878659	1.90408179718924
chr4	34829976	34830911	11	11	19.3	31.43	-12.13	0.214008580258937	0.525598223062676	0.176903584812811	1.55171555128024
chr4	34830911	34833715	11	9	19.3	25.71	-6.41	0.603432816260389	0.693700170315279	0.226452639726479	2.16444683341777
chr4	34833715	34841463	10	6	17.54	17.14	0.399999999999999	1	1.0280597548321	0.299998518075402	3.82673094680473
chr4	34841463	34842482	10	5	17.54	14.29	3.25	0.777113508732724	1.27328065326875	0.353545368918586	5.22973429164876
chr4	34842482	34845629	9	5	15.79	14.29	1.5	1	1.12354017244904	0.302852463741952	4.69198596098626
chr4	34845629	34860191	8	5	14.04	14.29	-0.25	1	0.979803008178127	0.254376122060523	4.17609199336133
chr4	34860191	34867178	8	4	14.04	11.43	2.61	1	1.26214510658289	0.306099339703915	6.22192088530793
chr4	34867178	34867942	8	4	14.04	11.43	2.61	1	1.26214510658289	0.306099339703915	6.22192088530793
chr4	34867942	35026621	8	4	14.04	11.43	2.61	1	1.26214510658289	0.306099339703915	6.22192088530793
chr4	35026621	35042497	8	3	14.04	8.57	5.47	0.523302262486224	1.73164017632028	0.378777361101055	10.8884004041763
chr4	35042497	35149594	9	3	15.79	8.57	7.22	0.362644950604423	1.98605531055251	0.449776512936818	12.2717657519558
chr4	35149594	35212598	9	3	15.79	8.57	7.22	0.362644950604423	1.98605531055251	0.449776512936818	12.2717657519558
chr4	35212598	35250303	9	4	15.79	11.43	4.36	0.75975045611855	1.44743902015056	0.364075991246777	7.00051509456521
chr4	35250303	35273686	9	4	15.79	11.43	4.36	0.75975045611855	1.44743902015056	0.364075991246777	7.00051509456521
chr4	35273686	35404095	9	5	15.79	14.29	1.5	1	1.12354017244904	0.302852463741952	4.69198596098626
chr4	35404095	35442556	9	6	15.79	17.14	-1.35	1	0.907229519324227	0.256796180089347	3.43670620911188
chr4	35442556	35470165	9	6	15.79	17.14	-1.35	1	0.907229519324227	0.256796180089347	3.43670620911188
chr4	35470165	35472556	9	6	15.79	17.14	-1.35	1	0.907229519324227	0.256796180089347	3.43670620911188
chr4	35472556	35530126	9	6	15.79	17.14	-1.35	1	0.907229519324227	0.256796180089347	3.43670620911188
chr4	35530126	35530900	9	6	15.79	17.14	-1.35	1	0.907229519324227	0.256796180089347	3.43670620911188
chr4	35530900	35571649	9	5	15.79	14.29	1.5	1	1.12354017244904	0.302852463741952	4.69198596098626
chr4	35571649	35700326	9	5	15.79	14.29	1.5	1	1.12354017244904	0.302852463741952	4.69198596098626
chr4	35700326	36018293	9	4	15.79	11.43	4.36	0.75975045611855	1.44743902015056	0.364075991246777	7.00051509456521
chr4	36018293	36107646	8	4	14.04	11.43	2.61	1	1.26214510658289	0.306099339703915	6.22192088530793
chr4	36107646	36117678	7	4	12.28	11.43	0.85	1	1.08406402746849	0.250779327244783	5.47501405422082
chr4	36117678	36421932	7	4	12.28	11.43	0.85	1	1.08406402746849	0.250779327244783	5.47501405422082
chr4	36421932	36543037	8	4	14.04	11.43	2.61	1	1.26214510658289	0.306099339703915	6.22192088530793
chr4	36543037	37450257	7	4	12.28	11.43	0.85	1	1.08406402746849	0.250779327244783	5.47501405422082
chr4	37450257	38883356	6	4	10.53	11.43	-0.9	1	0.912689802865865	0.198138763399443	4.75579335304366
chr4	38883356	39211129	7	4	12.28	11.43	0.85	1	1.08406402746849	0.250779327244783	5.47501405422082
chr4	39211129	40970264	6	4	10.53	11.43	-0.9	1	0.912689802865865	0.198138763399443	4.75579335304366
chr4	40970264	41484507	6	5	10.53	14.29	-3.76	0.742462027402515	0.708659295448715	0.164118769009726	3.20389268677969
chr4	41484507	41551069	6	5	10.53	14.29	-3.76	0.742462027402515	0.708659295448715	0.164118769009726	3.20389268677969
chr4	41551069	41620596	5	5	8.77	14.29	-5.52	0.496515558919266	0.580557338005649	0.12257576969898	2.74519263053894
chr4	41620596	41974322	5	5	8.77	14.29	-5.52	0.496515558919266	0.580557338005649	0.12257576969898	2.74519263053894
chr4	41974322	41977489	5	5	8.77	14.29	-5.52	0.496515558919266	0.580557338005649	0.12257576969898	2.74519263053894
chr4	41977489	42108227	6	5	10.53	14.29	-3.76	0.742462027402515	0.708659295448715	0.164118769009726	3.20389268677969
chr4	42108227	42796564	5	5	8.77	14.29	-5.52	0.496515558919266	0.580557338005649	0.12257576969898	2.74519263053894
chr4	42796564	42843621	5	6	8.77	17.14	-8.37	0.322100721394439	0.468835682434957	0.103394322457724	2.02281962815123
chr4	42843621	42933230	5	5	8.77	14.29	-5.52	0.496515558919266	0.580557338005649	0.12257576969898	2.74519263053894
chr4	42933230	43752158	5	5	8.77	14.29	-5.52	0.496515558919266	0.580557338005649	0.12257576969898	2.74519263053894
chr4	43752158	44659364	5	4	8.77	11.43	-2.66	0.726612653955228	0.747657070124706	0.148324209107067	4.06400194149402
chr4	44659364	44775230	6	4	10.53	11.43	-0.9	1	0.912689802865865	0.198138763399443	4.75579335304366
chr4	44775230	44926464	5	4	8.77	11.43	-2.66	0.726612653955228	0.747657070124706	0.148324209107067	4.06400194149402
chr4	44926464	45296572	5	3	8.77	8.57	0.199999999999999	1	1.02536119741128	0.184869242581365	7.05012401324578
chr4	45296572	46238757	5	2	8.77	5.71	3.06	0.704888478053992	1.5790358990183	0.241085394648342	17.4847514277608
chr4	46238757	46372152	5	2	8.77	5.71	3.06	0.704888478053992	1.5790358990183	0.241085394648342	17.4847514277608
chr4	46372152	46444075	5	2	8.77	5.71	3.06	0.704888478053992	1.5790358990183	0.241085394648342	17.4847514277608
chr4	46444075	46717877	5	1	8.77	2.86	5.91	0.401827824203715	3.23452828397043	0.340370727723614	158.977900580402
chr4	46717877	47205408	6	1	10.53	2.86	7.67	0.245627382284818	3.95203781505959	0.448395557317712	189.140087350654
chr4	47205408	50400000	5	1	8.77	2.86	5.91	0.401827824203715	3.23452828397043	0.340370727723614	158.977900580402
chr4	50400000	52685687	0	0	0	0	0	1	0	0	Inf
chr4	52685687	52696792	3	0	5.26	0	5.26	0.285117056856187	Inf	0.25439397414394	Inf
chr4	52696792	52897133	4	0	7.02	0	7.02	0.293625443112497	Inf	0.410060538435777	Inf
chr4	52897133	53347134	4	0	7.02	0	7.02	0.293625443112497	Inf	0.410060538435777	Inf
chr4	53347134	54171911	4	1	7.02	2.86	4.16	0.645979732691994	2.54341432874312	0.238315308662883	129.945493899197
chr4	54171911	54471506	4	0	7.02	0	7.02	0.293625443112497	Inf	0.410060538435777	Inf
chr4	54471506	54548363	4	1	7.02	2.86	4.16	0.645979732691994	2.54341432874312	0.238315308662883	129.945493899197
chr4	54548363	55476460	4	0	7.02	0	7.02	0.293625443112497	Inf	0.410060538435777	Inf
chr4	55476460	55537515	3	0	5.26	0	5.26	0.285117056856187	Inf	0.25439397414394	Inf
chr4	55537515	57569248	4	0	7.02	0	7.02	0.293625443112497	Inf	0.410060538435777	Inf
chr4	57569248	58257925	4	1	7.02	2.86	4.16	0.645979732691994	2.54341432874312	0.238315308662883	129.945493899197
chr4	58257925	58416996	3	1	5.26	2.86	2.4	1	1.87702114997082	0.143943469821978	101.980811973635
chr4	58416996	58537303	3	0	5.26	0	5.26	0.285117056856187	Inf	0.25439397414394	Inf
chr4	58537303	58810472	4	0	7.02	0	7.02	0.293625443112497	Inf	0.410060538435777	Inf
chr4	58810472	58960769	4	0	7.02	0	7.02	0.293625443112497	Inf	0.410060538435777	Inf
chr4	58960769	59240011	4	1	7.02	2.86	4.16	0.645979732691994	2.54341432874312	0.238315308662883	129.945493899197
chr4	59240011	59482139	5	1	8.77	2.86	5.91	0.401827824203715	3.23452828397043	0.340370727723614	158.977900580402
chr4	59482139	59564432	6	1	10.53	2.86	7.67	0.245627382284818	3.95203781505959	0.448395557317712	189.140087350654
chr4	59564432	59619615	5	1	8.77	2.86	5.91	0.401827824203715	3.23452828397043	0.340370727723614	158.977900580402
chr4	59619615	60016092	5	2	8.77	5.71	3.06	0.704888478053992	1.5790358990183	0.241085394648342	17.4847514277608
chr4	60016092	60097247	5	3	8.77	8.57	0.199999999999999	1	1.02536119741128	0.184869242581365	7.05012401324578
chr4	60097247	60347550	5	2	8.77	5.71	3.06	0.704888478053992	1.5790358990183	0.241085394648342	17.4847514277608
chr4	60347550	61310545	5	3	8.77	8.57	0.199999999999999	1	1.02536119741128	0.184869242581365	7.05012401324578
chr4	61310545	61410187	5	3	8.77	8.57	0.199999999999999	1	1.02536119741128	0.184869242581365	7.05012401324578
chr4	61410187	61447262	5	3	8.77	8.57	0.199999999999999	1	1.02536119741128	0.184869242581365	7.05012401324578
chr4	61447262	62162008	5	2	8.77	5.71	3.06	0.704888478053992	1.5790358990183	0.241085394648342	17.4847514277608
chr4	62162008	62257871	5	3	8.77	8.57	0.199999999999999	1	1.02536119741128	0.184869242581365	7.05012401324578
chr4	62257871	62848006	5	2	8.77	5.71	3.06	0.704888478053992	1.5790358990183	0.241085394648342	17.4847514277608
chr4	62848006	62942662	5	2	8.77	5.71	3.06	0.704888478053992	1.5790358990183	0.241085394648342	17.4847514277608
chr4	62942662	62962989	5	1	8.77	2.86	5.91	0.401827824203715	3.23452828397043	0.340370727723614	158.977900580402
chr4	62962989	63497710	5	2	8.77	5.71	3.06	0.704888478053992	1.5790358990183	0.241085394648342	17.4847514277608
chr4	63497710	63575470	5	3	8.77	8.57	0.199999999999999	1	1.02536119741128	0.184869242581365	7.05012401324578
chr4	63575470	63703773	5	3	8.77	8.57	0.199999999999999	1	1.02536119741128	0.184869242581365	7.05012401324578
chr4	63703773	64342089	5	3	8.77	8.57	0.199999999999999	1	1.02536119741128	0.184869242581365	7.05012401324578
chr4	64342089	64639702	5	3	8.77	8.57	0.199999999999999	1	1.02536119741128	0.184869242581365	7.05012401324578
chr4	64639702	64673111	6	3	10.53	8.57	1.96	1	1.25188156754076	0.246164505949289	8.27708278287694
chr4	64673111	64695705	6	4	10.53	11.43	-0.9	1	0.912689802865865	0.198138763399443	4.75579335304366
chr4	64695705	64724355	7	4	12.28	11.43	0.85	1	1.08406402746849	0.250779327244783	5.47501405422082
chr4	64724355	64734956	7	3	12.28	8.57	3.71	0.736494124294195	1.48711281701351	0.310836499199398	9.55446182809702
chr4	64734956	64795818	7	4	12.28	11.43	0.85	1	1.08406402746849	0.250779327244783	5.47501405422082
chr4	64795818	64907367	6	4	10.53	11.43	-0.9	1	0.912689802865865	0.198138763399443	4.75579335304366
chr4	64907367	65522766	6	3	10.53	8.57	1.96	1	1.25188156754076	0.246164505949289	8.27708278287694
chr4	65522766	65778401	6	4	10.53	11.43	-0.9	1	0.912689802865865	0.198138763399443	4.75579335304366
chr4	65778401	66394789	6	4	10.53	11.43	-0.9	1	0.912689802865865	0.198138763399443	4.75579335304366
chr4	66394789	66400488	6	4	10.53	11.43	-0.9	1	0.912689802865865	0.198138763399443	4.75579335304366
chr4	66400488	66570115	6	4	10.53	11.43	-0.9	1	0.912689802865865	0.198138763399443	4.75579335304366
chr4	66570115	66698454	6	4	10.53	11.43	-0.9	1	0.912689802865865	0.198138763399443	4.75579335304366
chr4	66698454	66710219	6	4	10.53	11.43	-0.9	1	0.912689802865865	0.198138763399443	4.75579335304366
chr4	66710219	66773146	6	4	10.53	11.43	-0.9	1	0.912689802865865	0.198138763399443	4.75579335304366
chr4	66773146	66811251	6	4	10.53	11.43	-0.9	1	0.912689802865865	0.198138763399443	4.75579335304366
chr4	66811251	67138452	6	4	10.53	11.43	-0.9	1	0.912689802865865	0.198138763399443	4.75579335304366
chr4	67138452	67871499	6	3	10.53	8.57	1.96	1	1.25188156754076	0.246164505949289	8.27708278287694
chr4	67871499	68191020	7	3	12.28	8.57	3.71	0.736494124294195	1.48711281701351	0.310836499199398	9.55446182809702
chr4	68191020	68241113	7	3	12.28	8.57	3.71	0.736494124294195	1.48711281701351	0.310836499199398	9.55446182809702
chr4	68241113	68360967	7	2	12.28	5.71	6.57	0.474255103760053	2.29118320077748	0.402396518625756	23.9329695523934
chr4	68360967	69120994	7	2	12.28	5.71	6.57	0.474255103760053	2.29118320077748	0.402396518625756	23.9329695523934
chr4	69120994	69226848	7	2	12.28	5.71	6.57	0.474255103760053	2.29118320077748	0.402396518625756	23.9329695523934
chr4	69226848	69352550	7	3	12.28	8.57	3.71	0.736494124294195	1.48711281701351	0.310836499199398	9.55446182809702
chr4	69352550	69363816	6	2	10.53	5.71	4.82	0.70558285810563	1.9283484392878	0.319675764680652	20.6501642333935
chr4	69363816	69373472	5	3	8.77	8.57	0.199999999999999	1	1.02536119741128	0.184869242581365	7.05012401324578
chr4	69373472	69375058	14	3	24.56	8.57	15.99	0.0946950827637286	3.43165634185199	0.855109970209895	20.1702599416181
chr4	69375058	69457486	14	3	24.56	8.57	15.99	0.0946950827637286	3.43165634185199	0.855109970209895	20.1702599416181
chr4	69457486	69484975	13	3	22.81	8.57	14.24	0.0958390828836088	3.11683466924519	0.766844053409676	18.4450908210035
chr4	69484975	69497225	13	3	22.81	8.57	14.24	0.0958390828836088	3.11683466924519	0.766844053409676	18.4450908210035
chr4	69497225	69505725	11	3	19.3	8.57	10.73	0.234750538636018	2.52722640547994	0.6014630876218	15.2236917058173
chr4	69505725	69536970	11	2	19.3	5.71	13.59	0.120705917723362	3.89611242939966	0.772888926063063	38.501134285808
chr4	69536970	69564117	10	2	17.54	5.71	11.83	0.122756575159769	3.46982041397137	0.674198628250469	34.6257276344271
chr4	69564117	69586872	8	2	14.04	5.71	8.33	0.308007509375883	2.66841857886995	0.48900957536831	27.3578137004155
chr4	69586872	69613960	8	3	14.04	8.57	5.47	0.523302262486224	1.73164017632028	0.378777361101055	10.8884004041763
chr4	69613960	69615083	6	2	10.53	5.71	4.82	0.70558285810563	1.9283484392878	0.319675764680652	20.6501642333935
chr4	69615083	70092530	5	2	8.77	5.71	3.06	0.704888478053992	1.5790358990183	0.241085394648342	17.4847514277608
chr4	70092530	70125577	6	2	10.53	5.71	4.82	0.70558285810563	1.9283484392878	0.319675764680652	20.6501642333935
chr4	70125577	70241009	7	3	12.28	8.57	3.71	0.736494124294195	1.48711281701351	0.310836499199398	9.55446182809702
chr4	70241009	70289045	6	3	10.53	8.57	1.96	1	1.25188156754076	0.246164505949289	8.27708278287694
chr4	70289045	70296191	5	3	8.77	8.57	0.199999999999999	1	1.02536119741128	0.184869242581365	7.05012401324578
chr4	70296191	70387276	5	2	8.77	5.71	3.06	0.704888478053992	1.5790358990183	0.241085394648342	17.4847514277608
chr4	70387276	70389601	5	2	8.77	5.71	3.06	0.704888478053992	1.5790358990183	0.241085394648342	17.4847514277608
chr4	70389601	70432445	5	2	8.77	5.71	3.06	0.704888478053992	1.5790358990183	0.241085394648342	17.4847514277608
chr4	70432445	70443308	5	2	8.77	5.71	3.06	0.704888478053992	1.5790358990183	0.241085394648342	17.4847514277608
chr4	70443308	70448502	5	2	8.77	5.71	3.06	0.704888478053992	1.5790358990183	0.241085394648342	17.4847514277608
chr4	70448502	70579137	5	3	8.77	8.57	0.199999999999999	1	1.02536119741128	0.184869242581365	7.05012401324578
chr4	70579137	72059485	5	2	8.77	5.71	3.06	0.704888478053992	1.5790358990183	0.241085394648342	17.4847514277608
chr4	72059485	72149653	6	2	10.53	5.71	4.82	0.70558285810563	1.9283484392878	0.319675764680652	20.6501642333935
chr4	72149653	72265064	5	2	8.77	5.71	3.06	0.704888478053992	1.5790358990183	0.241085394648342	17.4847514277608
chr4	72265064	75578845	4	2	7.02	5.71	1.31	1	1.24237951861251	0.167238798944715	14.4592318899485
chr4	75578845	75723030	4	2	7.02	5.71	1.31	1	1.24237951861251	0.167238798944715	14.4592318899485
chr4	75723030	76301856	4	2	7.02	5.71	1.31	1	1.24237951861251	0.167238798944715	14.4592318899485
chr4	76301856	76830177	5	2	8.77	5.71	3.06	0.704888478053992	1.5790358990183	0.241085394648342	17.4847514277608
chr4	76830177	76920349	4	2	7.02	5.71	1.31	1	1.24237951861251	0.167238798944715	14.4592318899485
chr4	76920349	76932990	4	2	7.02	5.71	1.31	1	1.24237951861251	0.167238798944715	14.4592318899485
chr4	76932990	76999641	4	2	7.02	5.71	1.31	1	1.24237951861251	0.167238798944715	14.4592318899485
chr4	76999641	77031545	4	2	7.02	5.71	1.31	1	1.24237951861251	0.167238798944715	14.4592318899485
chr4	77031545	77347797	4	2	7.02	5.71	1.31	1	1.24237951861251	0.167238798944715	14.4592318899485
chr4	77347797	77359002	4	2	7.02	5.71	1.31	1	1.24237951861251	0.167238798944715	14.4592318899485
chr4	77359002	77448757	4	3	7.02	8.57	-1.55	1	0.806980014369123	0.127471078351663	5.86472395809041
chr4	77448757	78160622	4	3	7.02	8.57	-1.55	1	0.806980014369123	0.127471078351663	5.86472395809041
chr4	78160622	78179567	4	3	7.02	8.57	-1.55	1	0.806980014369123	0.127471078351663	5.86472395809041
chr4	78179567	78190674	4	3	7.02	8.57	-1.55	1	0.806980014369123	0.127471078351663	5.86472395809041
chr4	78190674	78237431	4	3	7.02	8.57	-1.55	1	0.806980014369123	0.127471078351663	5.86472395809041
chr4	78237431	78255331	4	3	7.02	8.57	-1.55	1	0.806980014369123	0.127471078351663	5.86472395809041
chr4	78255331	78334634	4	3	7.02	8.57	-1.55	1	0.806980014369123	0.127471078351663	5.86472395809041
chr4	78334634	78342543	4	3	7.02	8.57	-1.55	1	0.806980014369123	0.127471078351663	5.86472395809041
chr4	78342543	78417164	3	3	5.26	8.57	-3.31	0.670394923540823	0.596139687177174	0.0752641559299699	4.72057961377671
chr4	78417164	78424978	3	3	5.26	8.57	-3.31	0.670394923540823	0.596139687177174	0.0752641559299699	4.72057961377671
chr4	78424978	78966209	4	3	7.02	8.57	-1.55	1	0.806980014369123	0.127471078351663	5.86472395809041
chr4	78966209	79087814	4	3	7.02	8.57	-1.55	1	0.806980014369123	0.127471078351663	5.86472395809041
chr4	79087814	79164702	5	3	8.77	8.57	0.199999999999999	1	1.02536119741128	0.184869242581365	7.05012401324578
chr4	79164702	79443843	4	3	7.02	8.57	-1.55	1	0.806980014369123	0.127471078351663	5.86472395809041
chr4	79443843	79458867	5	3	8.77	8.57	0.199999999999999	1	1.02536119741128	0.184869242581365	7.05012401324578
chr4	79458867	79468144	6	3	10.53	8.57	1.96	1	1.25188156754076	0.246164505949289	8.27708278287694
chr4	79468144	79511536	6	3	10.53	8.57	1.96	1	1.25188156754076	0.246164505949289	8.27708278287694
chr4	79511536	79533122	5	3	8.77	8.57	0.199999999999999	1	1.02536119741128	0.184869242581365	7.05012401324578
chr4	79533122	80192205	5	3	8.77	8.57	0.199999999999999	1	1.02536119741128	0.184869242581365	7.05012401324578
chr4	80192205	80322794	5	3	8.77	8.57	0.199999999999999	1	1.02536119741128	0.184869242581365	7.05012401324578
chr4	80322794	80394497	5	3	8.77	8.57	0.199999999999999	1	1.02536119741128	0.184869242581365	7.05012401324578
chr4	80394497	80547506	5	3	8.77	8.57	0.199999999999999	1	1.02536119741128	0.184869242581365	7.05012401324578
chr4	80547506	80806517	5	3	8.77	8.57	0.199999999999999	1	1.02536119741128	0.184869242581365	7.05012401324578
chr4	80806517	80930333	5	3	8.77	8.57	0.199999999999999	1	1.02536119741128	0.184869242581365	7.05012401324578
chr4	80930333	82132487	5	3	8.77	8.57	0.199999999999999	1	1.02536119741128	0.184869242581365	7.05012401324578
chr4	82132487	82608628	5	3	8.77	8.57	0.199999999999999	1	1.02536119741128	0.184869242581365	7.05012401324578
chr4	82608628	82737399	5	3	8.77	8.57	0.199999999999999	1	1.02536119741128	0.184869242581365	7.05012401324578
chr4	82737399	83071710	5	3	8.77	8.57	0.199999999999999	1	1.02536119741128	0.184869242581365	7.05012401324578
chr4	83071710	83643259	5	4	8.77	11.43	-2.66	0.726612653955228	0.747657070124706	0.148324209107067	4.06400194149402
chr4	83643259	83662316	4	4	7.02	11.43	-4.41	0.473617837219157	0.588496265829916	0.101844134480445	3.39687535976884
chr4	83662316	83701115	5	4	8.77	11.43	-2.66	0.726612653955228	0.747657070124706	0.148324209107067	4.06400194149402
chr4	83701115	84144332	6	4	10.53	11.43	-0.9	1	0.912689802865865	0.198138763399443	4.75579335304366
chr4	84144332	84147247	6	3	10.53	8.57	1.96	1	1.25188156754076	0.246164505949289	8.27708278287694
chr4	84147247	84451433	5	3	8.77	8.57	0.199999999999999	1	1.02536119741128	0.184869242581365	7.05012401324578
chr4	84451433	84457854	5	3	8.77	8.57	0.199999999999999	1	1.02536119741128	0.184869242581365	7.05012401324578
chr4	84457854	84585545	4	3	7.02	8.57	-1.55	1	0.806980014369123	0.127471078351663	5.86472395809041
chr4	84585545	85167015	4	3	7.02	8.57	-1.55	1	0.806980014369123	0.127471078351663	5.86472395809041
chr4	85167015	85297494	4	3	7.02	8.57	-1.55	1	0.806980014369123	0.127471078351663	5.86472395809041
chr4	85297494	85448908	4	3	7.02	8.57	-1.55	1	0.806980014369123	0.127471078351663	5.86472395809041
chr4	85448908	85536334	4	3	7.02	8.57	-1.55	1	0.806980014369123	0.127471078351663	5.86472395809041
chr4	85536334	86241805	4	3	7.02	8.57	-1.55	1	0.806980014369123	0.127471078351663	5.86472395809041
chr4	86241805	86343851	4	3	7.02	8.57	-1.55	1	0.806980014369123	0.127471078351663	5.86472395809041
chr4	86343851	88349510	4	3	7.02	8.57	-1.55	1	0.806980014369123	0.127471078351663	5.86472395809041
chr4	88349510	88468164	4	3	7.02	8.57	-1.55	1	0.806980014369123	0.127471078351663	5.86472395809041
chr4	88468164	89527494	4	3	7.02	8.57	-1.55	1	0.806980014369123	0.127471078351663	5.86472395809041
chr4	89527494	90820289	4	3	7.02	8.57	-1.55	1	0.806980014369123	0.127471078351663	5.86472395809041
chr4	90820289	91051161	4	3	7.02	8.57	-1.55	1	0.806980014369123	0.127471078351663	5.86472395809041
chr4	91051161	91338835	4	4	7.02	11.43	-4.41	0.473617837219157	0.588496265829916	0.101844134480445	3.39687535976884
chr4	91338835	91539380	4	4	7.02	11.43	-4.41	0.473617837219157	0.588496265829916	0.101844134480445	3.39687535976884
chr4	91539380	91617914	5	4	8.77	11.43	-2.66	0.726612653955228	0.747657070124706	0.148324209107067	4.06400194149402
chr4	91617914	91619777	5	4	8.77	11.43	-2.66	0.726612653955228	0.747657070124706	0.148324209107067	4.06400194149402
chr4	91619777	91762689	4	4	7.02	11.43	-4.41	0.473617837219157	0.588496265829916	0.101844134480445	3.39687535976884
chr4	91762689	91909734	5	4	8.77	11.43	-2.66	0.726612653955228	0.747657070124706	0.148324209107067	4.06400194149402
chr4	91909734	91938066	6	4	10.53	11.43	-0.9	1	0.912689802865865	0.198138763399443	4.75579335304366
chr4	91938066	92075554	5	4	8.77	11.43	-2.66	0.726612653955228	0.747657070124706	0.148324209107067	4.06400194149402
chr4	92075554	92163961	5	4	8.77	11.43	-2.66	0.726612653955228	0.747657070124706	0.148324209107067	4.06400194149402
chr4	92163961	92194291	6	4	10.53	11.43	-0.9	1	0.912689802865865	0.198138763399443	4.75579335304366
chr4	92194291	92242477	6	5	10.53	14.29	-3.76	0.742462027402515	0.708659295448715	0.164118769009726	3.20389268677969
chr4	92242477	92368370	5	5	8.77	14.29	-5.52	0.496515558919266	0.580557338005649	0.12257576969898	2.74519263053894
chr4	92368370	92376555	5	4	8.77	11.43	-2.66	0.726612653955228	0.747657070124706	0.148324209107067	4.06400194149402
chr4	92376555	92431413	4	4	7.02	11.43	-4.41	0.473617837219157	0.588496265829916	0.101844134480445	3.39687535976884
chr4	92431413	92528316	4	5	7.02	14.29	-7.27	0.293180368068062	0.456953842254992	0.0838931595792112	2.3022592633164
chr4	92528316	93358069	4	4	7.02	11.43	-4.41	0.473617837219157	0.588496265829916	0.101844134480445	3.39687535976884
chr4	93358069	93694041	5	4	8.77	11.43	-2.66	0.726612653955228	0.747657070124706	0.148324209107067	4.06400194149402
chr4	93694041	95090299	4	4	7.02	11.43	-4.41	0.473617837219157	0.588496265829916	0.101844134480445	3.39687535976884
chr4	95090299	96410021	4	3	7.02	8.57	-1.55	1	0.806980014369123	0.127471078351663	5.86472395809041
chr4	96410021	98836056	4	3	7.02	8.57	-1.55	1	0.806980014369123	0.127471078351663	5.86472395809041
chr4	98836056	98893344	5	3	8.77	8.57	0.199999999999999	1	1.02536119741128	0.184869242581365	7.05012401324578
chr4	98893344	98893598	5	3	8.77	8.57	0.199999999999999	1	1.02536119741128	0.184869242581365	7.05012401324578
chr4	98893598	99037922	5	3	8.77	8.57	0.199999999999999	1	1.02536119741128	0.184869242581365	7.05012401324578
chr4	99037922	99074285	4	3	7.02	8.57	-1.55	1	0.806980014369123	0.127471078351663	5.86472395809041
chr4	99074285	99077251	4	3	7.02	8.57	-1.55	1	0.806980014369123	0.127471078351663	5.86472395809041
chr4	99077251	103107391	4	3	7.02	8.57	-1.55	1	0.806980014369123	0.127471078351663	5.86472395809041
chr4	103107391	103137795	5	3	8.77	8.57	0.199999999999999	1	1.02536119741128	0.184869242581365	7.05012401324578
chr4	103137795	103213273	6	3	10.53	8.57	1.96	1	1.25188156754076	0.246164505949289	8.27708278287694
chr4	103213273	104430236	5	3	8.77	8.57	0.199999999999999	1	1.02536119741128	0.184869242581365	7.05012401324578
chr4	104430236	105248082	5	3	8.77	8.57	0.199999999999999	1	1.02536119741128	0.184869242581365	7.05012401324578
chr4	105248082	105374546	5	3	8.77	8.57	0.199999999999999	1	1.02536119741128	0.184869242581365	7.05012401324578
chr4	105374546	105898322	5	3	8.77	8.57	0.199999999999999	1	1.02536119741128	0.184869242581365	7.05012401324578
chr4	105898322	106679725	4	3	7.02	8.57	-1.55	1	0.806980014369123	0.127471078351663	5.86472395809041
chr4	106679725	107192059	5	3	8.77	8.57	0.199999999999999	1	1.02536119741128	0.184869242581365	7.05012401324578
chr4	107192059	108873673	4	3	7.02	8.57	-1.55	1	0.806980014369123	0.127471078351663	5.86472395809041
chr4	108873673	109008469	4	3	7.02	8.57	-1.55	1	0.806980014369123	0.127471078351663	5.86472395809041
chr4	109008469	109480460	4	3	7.02	8.57	-1.55	1	0.806980014369123	0.127471078351663	5.86472395809041
chr4	109480460	109627994	5	3	8.77	8.57	0.199999999999999	1	1.02536119741128	0.184869242581365	7.05012401324578
chr4	109627994	109859327	4	3	7.02	8.57	-1.55	1	0.806980014369123	0.127471078351663	5.86472395809041
chr4	109859327	110182364	4	3	7.02	8.57	-1.55	1	0.806980014369123	0.127471078351663	5.86472395809041
chr4	110182364	110795713	4	4	7.02	11.43	-4.41	0.473617837219157	0.588496265829916	0.101844134480445	3.39687535976884
chr4	110795713	115154159	3	4	5.26	11.43	-6.17	0.420508284178749	0.434727364097522	0.0597149994696037	2.75144722127792
chr4	115154159	115168860	5	4	8.77	11.43	-2.66	0.726612653955228	0.747657070124706	0.148324209107067	4.06400194149402
chr4	115168860	115183202	6	4	10.53	11.43	-0.9	1	0.912689802865865	0.198138763399443	4.75579335304366
chr4	115183202	115184241	5	4	8.77	11.43	-2.66	0.726612653955228	0.747657070124706	0.148324209107067	4.06400194149402
chr4	115184241	115185107	4	4	7.02	11.43	-4.41	0.473617837219157	0.588496265829916	0.101844134480445	3.39687535976884
chr4	115185107	116009865	3	4	5.26	11.43	-6.17	0.420508284178749	0.434727364097522	0.0597149994696037	2.75144722127792
chr4	116009865	116108481	3	5	5.26	14.29	-9.03	0.251416220695104	0.337574695209723	0.0489972499249067	1.87309955864063
chr4	116108481	116195723	3	4	5.26	11.43	-6.17	0.420508284178749	0.434727364097522	0.0597149994696037	2.75144722127792
chr4	116195723	116221793	3	5	5.26	14.29	-9.03	0.251416220695104	0.337574695209723	0.0489972499249067	1.87309955864063
chr4	116221793	116396689	3	5	5.26	14.29	-9.03	0.251416220695104	0.337574695209723	0.0489972499249067	1.87309955864063
chr4	116396689	118375706	3	5	5.26	14.29	-9.03	0.251416220695104	0.337574695209723	0.0489972499249067	1.87309955864063
chr4	118375706	118428717	3	5	5.26	14.29	-9.03	0.251416220695104	0.337574695209723	0.0489972499249067	1.87309955864063
chr4	118428717	119905420	3	4	5.26	11.43	-6.17	0.420508284178749	0.434727364097522	0.0597149994696037	2.75144722127792
chr4	119905420	122899115	4	4	7.02	11.43	-4.41	0.473617837219157	0.588496265829916	0.101844134480445	3.39687535976884
chr4	122899115	123087286	4	3	7.02	8.57	-1.55	1	0.806980014369123	0.127471078351663	5.86472395809041
chr4	123087286	124575346	4	4	7.02	11.43	-4.41	0.473617837219157	0.588496265829916	0.101844134480445	3.39687535976884
chr4	124575346	127744074	3	4	5.26	11.43	-6.17	0.420508284178749	0.434727364097522	0.0597149994696037	2.75144722127792
chr4	127744074	127925519	3	5	5.26	14.29	-9.03	0.251416220695104	0.337574695209723	0.0489972499249067	1.87309955864063
chr4	127925519	128949126	3	4	5.26	11.43	-6.17	0.420508284178749	0.434727364097522	0.0597149994696037	2.75144722127792
chr4	128949126	129165920	3	5	5.26	14.29	-9.03	0.251416220695104	0.337574695209723	0.0489972499249067	1.87309955864063
chr4	129165920	132007995	3	4	5.26	11.43	-6.17	0.420508284178749	0.434727364097522	0.0597149994696037	2.75144722127792
chr4	132007995	132246406	4	4	7.02	11.43	-4.41	0.473617837219157	0.588496265829916	0.101844134480445	3.39687535976884
chr4	132246406	132414280	4	4	7.02	11.43	-4.41	0.473617837219157	0.588496265829916	0.101844134480445	3.39687535976884
chr4	132414280	132904537	4	4	7.02	11.43	-4.41	0.473617837219157	0.588496265829916	0.101844134480445	3.39687535976884
chr4	132904537	132958543	4	5	7.02	14.29	-7.27	0.293180368068062	0.456953842254992	0.0838931595792112	2.3022592633164
chr4	132958543	132988008	5	5	8.77	14.29	-5.52	0.496515558919266	0.580557338005649	0.12257576969898	2.74519263053894
chr4	132988008	133066205	4	5	7.02	14.29	-7.27	0.293180368068062	0.456953842254992	0.0838931595792112	2.3022592633164
chr4	133066205	133073470	4	5	7.02	14.29	-7.27	0.293180368068062	0.456953842254992	0.0838931595792112	2.3022592633164
chr4	133073470	133769005	4	4	7.02	11.43	-4.41	0.473617837219157	0.588496265829916	0.101844134480445	3.39687535976884
chr4	133769005	134442429	4	5	7.02	14.29	-7.27	0.293180368068062	0.456953842254992	0.0838931595792112	2.3022592633164
chr4	134442429	134637600	4	6	7.02	17.14	-10.12	0.171656051776491	0.36905122639677	0.0706137859122206	1.70052375381224
chr4	134637600	134729211	4	6	7.02	17.14	-10.12	0.171656051776491	0.36905122639677	0.0706137859122206	1.70052375381224
chr4	134729211	135070091	4	6	7.02	17.14	-10.12	0.171656051776491	0.36905122639677	0.0706137859122206	1.70052375381224
chr4	135070091	135780302	4	6	7.02	17.14	-10.12	0.171656051776491	0.36905122639677	0.0706137859122206	1.70052375381224
chr4	135780302	135949696	4	5	7.02	14.29	-7.27	0.293180368068062	0.456953842254992	0.0838931595792112	2.3022592633164
chr4	135949696	136022182	4	5	7.02	14.29	-7.27	0.293180368068062	0.456953842254992	0.0838931595792112	2.3022592633164
chr4	136022182	136070170	4	5	7.02	14.29	-7.27	0.293180368068062	0.456953842254992	0.0838931595792112	2.3022592633164
chr4	136070170	136229337	4	5	7.02	14.29	-7.27	0.293180368068062	0.456953842254992	0.0838931595792112	2.3022592633164
chr4	136229337	136785866	4	4	7.02	11.43	-4.41	0.473617837219157	0.588496265829916	0.101844134480445	3.39687535976884
chr4	136785866	137830097	4	5	7.02	14.29	-7.27	0.293180368068062	0.456953842254992	0.0838931595792112	2.3022592633164
chr4	137830097	137949170	4	5	7.02	14.29	-7.27	0.293180368068062	0.456953842254992	0.0838931595792112	2.3022592633164
chr4	137949170	138031723	4	4	7.02	11.43	-4.41	0.473617837219157	0.588496265829916	0.101844134480445	3.39687535976884
chr4	138031723	138065378	4	5	7.02	14.29	-7.27	0.293180368068062	0.456953842254992	0.0838931595792112	2.3022592633164
chr4	138065378	138180939	3	5	5.26	14.29	-9.03	0.251416220695104	0.337574695209723	0.0489972499249067	1.87309955864063
chr4	138180939	138191997	4	5	7.02	14.29	-7.27	0.293180368068062	0.456953842254992	0.0838931595792112	2.3022592633164
chr4	138191997	140676695	3	5	5.26	14.29	-9.03	0.251416220695104	0.337574695209723	0.0489972499249067	1.87309955864063
chr4	140676695	140749211	4	5	7.02	14.29	-7.27	0.293180368068062	0.456953842254992	0.0838931595792112	2.3022592633164
chr4	140749211	141555869	3	5	5.26	14.29	-9.03	0.251416220695104	0.337574695209723	0.0489972499249067	1.87309955864063
chr4	141555869	141981838	3	5	5.26	14.29	-9.03	0.251416220695104	0.337574695209723	0.0489972499249067	1.87309955864063
chr4	141981838	142096269	3	6	5.26	17.14	-11.88	0.0790034145155317	0.272630950788572	0.0410959912147174	1.3881133026957
chr4	142096269	142363360	3	5	5.26	14.29	-9.03	0.251416220695104	0.337574695209723	0.0489972499249067	1.87309955864063
chr4	142363360	142376955	3	5	5.26	14.29	-9.03	0.251416220695104	0.337574695209723	0.0489972499249067	1.87309955864063
chr4	142376955	142594649	4	5	7.02	14.29	-7.27	0.293180368068062	0.456953842254992	0.0838931595792112	2.3022592633164
chr4	142594649	142820959	3	5	5.26	14.29	-9.03	0.251416220695104	0.337574695209723	0.0489972499249067	1.87309955864063
chr4	142820959	142907187	3	5	5.26	14.29	-9.03	0.251416220695104	0.337574695209723	0.0489972499249067	1.87309955864063
chr4	142907187	142969991	3	5	5.26	14.29	-9.03	0.251416220695104	0.337574695209723	0.0489972499249067	1.87309955864063
chr4	142969991	143935442	3	5	5.26	14.29	-9.03	0.251416220695104	0.337574695209723	0.0489972499249067	1.87309955864063
chr4	143935442	144036620	4	5	7.02	14.29	-7.27	0.293180368068062	0.456953842254992	0.0838931595792112	2.3022592633164
chr4	144036620	144607282	3	5	5.26	14.29	-9.03	0.251416220695104	0.337574695209723	0.0489972499249067	1.87309955864063
chr4	144607282	144649204	3	5	5.26	14.29	-9.03	0.251416220695104	0.337574695209723	0.0489972499249067	1.87309955864063
chr4	144649204	144718293	3	4	5.26	11.43	-6.17	0.420508284178749	0.434727364097522	0.0597149994696037	2.75144722127792
chr4	144718293	144726168	3	4	5.26	11.43	-6.17	0.420508284178749	0.434727364097522	0.0597149994696037	2.75144722127792
chr4	144726168	145226787	3	5	5.26	14.29	-9.03	0.251416220695104	0.337574695209723	0.0489972499249067	1.87309955864063
chr4	145226787	145413574	4	5	7.02	14.29	-7.27	0.293180368068062	0.456953842254992	0.0838931595792112	2.3022592633164
chr4	145413574	146186588	3	5	5.26	14.29	-9.03	0.251416220695104	0.337574695209723	0.0489972499249067	1.87309955864063
chr4	146186588	146809105	3	5	5.26	14.29	-9.03	0.251416220695104	0.337574695209723	0.0489972499249067	1.87309955864063
chr4	146809105	147000825	4	5	7.02	14.29	-7.27	0.293180368068062	0.456953842254992	0.0838931595792112	2.3022592633164
chr4	147000825	151291701	3	5	5.26	14.29	-9.03	0.251416220695104	0.337574695209723	0.0489972499249067	1.87309955864063
chr4	151291701	152410141	4	5	7.02	14.29	-7.27	0.293180368068062	0.456953842254992	0.0838931595792112	2.3022592633164
chr4	152410141	152587968	3	5	5.26	14.29	-9.03	0.251416220695104	0.337574695209723	0.0489972499249067	1.87309955864063
chr4	152587968	152589857	4	5	7.02	14.29	-7.27	0.293180368068062	0.456953842254992	0.0838931595792112	2.3022592633164
chr4	152589857	152591636	4	5	7.02	14.29	-7.27	0.293180368068062	0.456953842254992	0.0838931595792112	2.3022592633164
chr4	152591636	152593395	4	5	7.02	14.29	-7.27	0.293180368068062	0.456953842254992	0.0838931595792112	2.3022592633164
chr4	152593395	152653767	4	5	7.02	14.29	-7.27	0.293180368068062	0.456953842254992	0.0838931595792112	2.3022592633164
chr4	152653767	152657468	3	5	5.26	14.29	-9.03	0.251416220695104	0.337574695209723	0.0489972499249067	1.87309955864063
chr4	152657468	152711189	3	5	5.26	14.29	-9.03	0.251416220695104	0.337574695209723	0.0489972499249067	1.87309955864063
chr4	152711189	152731268	3	5	5.26	14.29	-9.03	0.251416220695104	0.337574695209723	0.0489972499249067	1.87309955864063
chr4	152731268	152888462	3	5	5.26	14.29	-9.03	0.251416220695104	0.337574695209723	0.0489972499249067	1.87309955864063
chr4	152888462	152968363	3	6	5.26	17.14	-11.88	0.0790034145155317	0.272630950788572	0.0410959912147174	1.3881133026957
chr4	152968363	153095635	3	7	5.26	20	-14.74	0.0390690466107422	0.226125180098861	0.0350137999550551	1.0841310200186
chr4	153095635	153113513	3	7	5.26	20	-14.74	0.0390690466107422	0.226125180098861	0.0350137999550551	1.0841310200186
chr4	153113513	153784406	3	6	5.26	17.14	-11.88	0.0790034145155317	0.272630950788572	0.0410959912147174	1.3881133026957
chr4	153784406	158442244	3	5	5.26	14.29	-9.03	0.251416220695104	0.337574695209723	0.0489972499249067	1.87309955864063
chr4	158442244	158561132	3	6	5.26	17.14	-11.88	0.0790034145155317	0.272630950788572	0.0410959912147174	1.3881133026957
chr4	158561132	161041003	3	5	5.26	14.29	-9.03	0.251416220695104	0.337574695209723	0.0489972499249067	1.87309955864063
chr4	161041003	161088632	4	5	7.02	14.29	-7.27	0.293180368068062	0.456953842254992	0.0838931595792112	2.3022592633164
chr4	161088632	161552257	3	5	5.26	14.29	-9.03	0.251416220695104	0.337574695209723	0.0489972499249067	1.87309955864063
chr4	161552257	161795563	3	5	5.26	14.29	-9.03	0.251416220695104	0.337574695209723	0.0489972499249067	1.87309955864063
chr4	161795563	161856632	3	5	5.26	14.29	-9.03	0.251416220695104	0.337574695209723	0.0489972499249067	1.87309955864063
chr4	161856632	161884963	4	5	7.02	14.29	-7.27	0.293180368068062	0.456953842254992	0.0838931595792112	2.3022592633164
chr4	161884963	161885288	3	5	5.26	14.29	-9.03	0.251416220695104	0.337574695209723	0.0489972499249067	1.87309955864063
chr4	161885288	161945271	3	5	5.26	14.29	-9.03	0.251416220695104	0.337574695209723	0.0489972499249067	1.87309955864063
chr4	161945271	162008501	3	6	5.26	17.14	-11.88	0.0790034145155317	0.272630950788572	0.0410959912147174	1.3881133026957
chr4	162008501	164918858	3	5	5.26	14.29	-9.03	0.251416220695104	0.337574695209723	0.0489972499249067	1.87309955864063
chr4	164918858	165122778	4	5	7.02	14.29	-7.27	0.293180368068062	0.456953842254992	0.0838931595792112	2.3022592633164
chr4	165122778	165632792	3	5	5.26	14.29	-9.03	0.251416220695104	0.337574695209723	0.0489972499249067	1.87309955864063
chr4	165632792	167207766	3	6	5.26	17.14	-11.88	0.0790034145155317	0.272630950788572	0.0410959912147174	1.3881133026957
chr4	167207766	168756757	4	6	7.02	17.14	-10.12	0.171656051776491	0.36905122639677	0.0706137859122206	1.70052375381224
chr4	168756757	172033538	4	7	7.02	20	-12.98	0.0960777943347549	0.306117027673817	0.0603648255774025	1.32489355882554
chr4	172033538	172132336	4	8	7.02	22.86	-15.84	0.0519408587889678	0.258841670838675	0.0522113636217875	1.06987314323818
chr4	172132336	172372115	4	8	7.02	22.86	-15.84	0.0519408587889678	0.258841670838675	0.0522113636217875	1.06987314323818
chr4	172372115	172508586	4	7	7.02	20	-12.98	0.0960777943347549	0.306117027673817	0.0603648255774025	1.32489355882554
chr4	172508586	173042506	4	8	7.02	22.86	-15.84	0.0519408587889678	0.258841670838675	0.0522113636217875	1.06987314323818
chr4	173042506	173112898	4	8	7.02	22.86	-15.84	0.0519408587889678	0.258841670838675	0.0522113636217875	1.06987314323818
chr4	173112898	173222255	4	7	7.02	20	-12.98	0.0960777943347549	0.306117027673817	0.0603648255774025	1.32489355882554
chr4	173222255	173337477	4	7	7.02	20	-12.98	0.0960777943347549	0.306117027673817	0.0603648255774025	1.32489355882554
chr4	173337477	173422335	4	6	7.02	17.14	-10.12	0.171656051776491	0.36905122639677	0.0706137859122206	1.70052375381224
chr4	173422335	174086616	5	6	8.77	17.14	-8.37	0.322100721394439	0.468835682434957	0.103394322457724	2.02281962815123
chr4	174086616	180098163	5	6	8.77	17.14	-8.37	0.322100721394439	0.468835682434957	0.103394322457724	2.02281962815123
chr4	180098163	180235453	5	6	8.77	17.14	-8.37	0.322100721394439	0.468835682434957	0.103394322457724	2.02281962815123
chr4	180235453	182304042	5	6	8.77	17.14	-8.37	0.322100721394439	0.468835682434957	0.103394322457724	2.02281962815123
chr4	182304042	183932674	5	6	8.77	17.14	-8.37	0.322100721394439	0.468835682434957	0.103394322457724	2.02281962815123
chr4	183932674	184928994	5	6	8.77	17.14	-8.37	0.322100721394439	0.468835682434957	0.103394322457724	2.02281962815123
chr4	184928994	184947740	6	6	10.53	17.14	-6.61	0.524985517209083	0.572305386890547	0.13869850300482	2.35611931443001
chr4	184947740	184999727	6	7	10.53	20	-9.47	0.229995906312571	0.474663694915401	0.118950317303521	1.82956103153208
chr4	184999727	185054107	5	7	8.77	20	-11.23	0.200358933921337	0.38888613632496	0.0885860130875128	1.57295365027254
chr4	185054107	185070237	5	6	8.77	17.14	-8.37	0.322100721394439	0.468835682434957	0.103394322457724	2.02281962815123
chr4	185070237	185160783	5	7	8.77	20	-11.23	0.200358933921337	0.38888613632496	0.0885860130875128	1.57295365027254
chr4	185160783	185246190	5	7	8.77	20	-11.23	0.200358933921337	0.38888613632496	0.0885860130875128	1.57295365027254
chr4	185246190	185950972	5	7	8.77	20	-11.23	0.200358933921337	0.38888613632496	0.0885860130875128	1.57295365027254
chr4	185950972	186038929	5	8	8.77	22.86	-14.09	0.0715372782886358	0.328802997822628	0.0767245600472373	1.26830102967146
chr4	186038929	186233053	5	8	8.77	22.86	-14.09	0.0715372782886358	0.328802997822628	0.0767245600472373	1.26830102967146
chr4	186233053	186472082	5	8	8.77	22.86	-14.09	0.0715372782886358	0.328802997822628	0.0767245600472373	1.26830102967146
chr4	186472082	188855223	5	7	8.77	20	-11.23	0.200358933921337	0.38888613632496	0.0885860130875128	1.57295365027254
chr4	188855223	189540695	4	7	7.02	20	-12.98	0.0960777943347549	0.306117027673817	0.0603648255774025	1.32489355882554
chr4	189540695	190069260	4	8	7.02	22.86	-15.84	0.0519408587889678	0.258841670838675	0.0522113636217875	1.06987314323818
chr4	190069260	190156318	4	8	7.02	22.86	-15.84	0.0519408587889678	0.258841670838675	0.0522113636217875	1.06987314323818
chr4	190156318	191154276	4	8	7.02	22.86	-15.84	0.0519408587889678	0.258841670838675	0.0522113636217875	1.06987314323818
chr5	0	2829876	1	0	1.75	0	1.75	1	Inf	0.0157598684210527	Inf
chr5	2829876	8676805	2	0	3.51	0	3.51	0.523411371237458	Inf	0.11510095569428	Inf
chr5	8676805	8702387	3	0	5.26	0	5.26	0.285117056856187	Inf	0.25439397414394	Inf
chr5	8702387	8748430	4	1	7.02	2.86	4.16	0.645979732691994	2.54341432874312	0.238315308662883	129.945493899197
chr5	8748430	8750841	3	1	5.26	2.86	2.4	1	1.87702114997082	0.143943469821978	101.980811973635
chr5	8750841	8770662	2	0	3.51	0	3.51	0.523411371237458	Inf	0.11510095569428	Inf
chr5	8770662	11766401	1	0	1.75	0	1.75	1	Inf	0.0157598684210527	Inf
chr5	11766401	11825080	1	1	1.75	2.86	-1.11	1	0.610603783842907	0.00760900786829756	49.046807225881
chr5	11825080	15680431	1	0	1.75	0	1.75	1	Inf	0.0157598684210527	Inf
chr5	15680431	15733575	1	1	1.75	2.86	-1.11	1	0.610603783842907	0.00760900786829756	49.046807225881
chr5	15733575	17509447	1	0	1.75	0	1.75	1	Inf	0.0157598684210527	Inf
chr5	17509447	18188471	2	0	3.51	0	3.51	0.523411371237458	Inf	0.11510095569428	Inf
chr5	18188471	22625342	1	0	1.75	0	1.75	1	Inf	0.0157598684210527	Inf
chr5	22625342	22776342	1	1	1.75	2.86	-1.11	1	0.610603783842907	0.00760900786829756	49.046807225881
chr5	22776342	23485063	1	1	1.75	2.86	-1.11	1	0.610603783842907	0.00760900786829756	49.046807225881
chr5	23485063	24271752	1	0	1.75	0	1.75	1	Inf	0.0157598684210527	Inf
chr5	24271752	24452300	2	0	3.51	0	3.51	0.523411371237458	Inf	0.11510095569428	Inf
chr5	24452300	25535721	1	0	1.75	0	1.75	1	Inf	0.0157598684210527	Inf
chr5	25535721	25640515	2	0	3.51	0	3.51	0.523411371237458	Inf	0.11510095569428	Inf
chr5	25640515	29900222	1	0	1.75	0	1.75	1	Inf	0.0157598684210527	Inf
chr5	29900222	29936199	2	0	3.51	0	3.51	0.523411371237458	Inf	0.11510095569428	Inf
chr5	29936199	30831682	1	0	1.75	0	1.75	1	Inf	0.0157598684210527	Inf
chr5	30831682	31886109	0	0	0	0	0	1	0	0	Inf
chr5	31886109	32101243	1	0	1.75	0	1.75	1	Inf	0.0157598684210527	Inf
chr5	32101243	32273747	1	0	1.75	0	1.75	1	Inf	0.0157598684210527	Inf
chr5	32273747	32489707	1	0	1.75	0	1.75	1	Inf	0.0157598684210527	Inf
chr5	32489707	35676343	0	0	0	0	0	1	0	0	Inf
chr5	35676343	37847304	1	0	1.75	0	1.75	1	Inf	0.0157598684210527	Inf
chr5	37847304	37905913	2	0	3.51	0	3.51	0.523411371237458	Inf	0.11510095569428	Inf
chr5	37905913	40209570	1	0	1.75	0	1.75	1	Inf	0.0157598684210527	Inf
chr5	40209570	44906293	1	0	1.75	0	1.75	1	Inf	0.0157598684210527	Inf
chr5	44906293	46389286	1	1	1.75	2.86	-1.11	1	0.610603783842907	0.00760900786829756	49.046807225881
chr5	46389286	49432819	0	0	0	0	0	1	0	0	Inf
chr5	49432819	51177546	5	1	8.77	2.86	5.91	0.401827824203715	3.23452828397043	0.340370727723614	158.977900580402
chr5	51177546	51987869	5	2	8.77	5.71	3.06	0.704888478053992	1.5790358990183	0.241085394648342	17.4847514277608
chr5	51987869	54256795	4	2	7.02	5.71	1.31	1	1.24237951861251	0.167238798944715	14.4592318899485
chr5	54256795	54262850	4	2	7.02	5.71	1.31	1	1.24237951861251	0.167238798944715	14.4592318899485
chr5	54262850	54425805	5	2	8.77	5.71	3.06	0.704888478053992	1.5790358990183	0.241085394648342	17.4847514277608
chr5	54425805	54870332	5	2	8.77	5.71	3.06	0.704888478053992	1.5790358990183	0.241085394648342	17.4847514277608
chr5	54870332	54938825	5	2	8.77	5.71	3.06	0.704888478053992	1.5790358990183	0.241085394648342	17.4847514277608
chr5	54938825	55017102	5	2	8.77	5.71	3.06	0.704888478053992	1.5790358990183	0.241085394648342	17.4847514277608
chr5	55017102	55020304	6	2	10.53	5.71	4.82	0.70558285810563	1.9283484392878	0.319675764680652	20.6501642333935
chr5	55020304	55025949	5	2	8.77	5.71	3.06	0.704888478053992	1.5790358990183	0.241085394648342	17.4847514277608
chr5	55025949	55122351	5	2	8.77	5.71	3.06	0.704888478053992	1.5790358990183	0.241085394648342	17.4847514277608
chr5	55122351	56252037	5	2	8.77	5.71	3.06	0.704888478053992	1.5790358990183	0.241085394648342	17.4847514277608
chr5	56252037	59008390	4	2	7.02	5.71	1.31	1	1.24237951861251	0.167238798944715	14.4592318899485
chr5	59008390	59029099	4	3	7.02	8.57	-1.55	1	0.806980014369123	0.127471078351663	5.86472395809041
chr5	59029099	59151309	5	3	8.77	8.57	0.199999999999999	1	1.02536119741128	0.184869242581365	7.05012401324578
chr5	59151309	59159873	5	2	8.77	5.71	3.06	0.704888478053992	1.5790358990183	0.241085394648342	17.4847514277608
chr5	59159873	59169066	5	2	8.77	5.71	3.06	0.704888478053992	1.5790358990183	0.241085394648342	17.4847514277608
chr5	59169066	59283228	5	2	8.77	5.71	3.06	0.704888478053992	1.5790358990183	0.241085394648342	17.4847514277608
chr5	59283228	59357918	6	2	10.53	5.71	4.82	0.70558285810563	1.9283484392878	0.319675764680652	20.6501642333935
chr5	59357918	59415102	6	1	10.53	2.86	7.67	0.245627382284818	3.95203781505959	0.448395557317712	189.140087350654
chr5	59415102	59643562	5	1	8.77	2.86	5.91	0.401827824203715	3.23452828397043	0.340370727723614	158.977900580402
chr5	59643562	60166154	4	1	7.02	2.86	4.16	0.645979732691994	2.54341432874312	0.238315308662883	129.945493899197
chr5	60166154	60379706	4	2	7.02	5.71	1.31	1	1.24237951861251	0.167238798944715	14.4592318899485
chr5	60379706	62178874	4	1	7.02	2.86	4.16	0.645979732691994	2.54341432874312	0.238315308662883	129.945493899197
chr5	62178874	64092180	5	1	8.77	2.86	5.91	0.401827824203715	3.23452828397043	0.340370727723614	158.977900580402
chr5	64092180	67283563	4	1	7.02	2.86	4.16	0.645979732691994	2.54341432874312	0.238315308662883	129.945493899197
chr5	67283563	68438188	5	1	8.77	2.86	5.91	0.401827824203715	3.23452828397043	0.340370727723614	158.977900580402
chr5	68438188	68679307	6	1	10.53	2.86	7.67	0.245627382284818	3.95203781505959	0.448395557317712	189.140087350654
chr5	68679307	71879560	5	1	8.77	2.86	5.91	0.401827824203715	3.23452828397043	0.340370727723614	158.977900580402
chr5	71879560	71916115	4	1	7.02	2.86	4.16	0.645979732691994	2.54341432874312	0.238315308662883	129.945493899197
chr5	71916115	72098948	5	1	8.77	2.86	5.91	0.401827824203715	3.23452828397043	0.340370727723614	158.977900580402
chr5	72098948	72246386	4	1	7.02	2.86	4.16	0.645979732691994	2.54341432874312	0.238315308662883	129.945493899197
chr5	72246386	72712008	4	0	7.02	0	7.02	0.293625443112497	Inf	0.410060538435777	Inf
chr5	72712008	75075564	3	0	5.26	0	5.26	0.285117056856187	Inf	0.25439397414394	Inf
chr5	75075564	77284965	4	0	7.02	0	7.02	0.293625443112497	Inf	0.410060538435777	Inf
chr5	77284965	77826358	5	0	8.77	0	8.77	0.152433830621422	Inf	0.576106928802263	Inf
chr5	77826358	78784291	4	0	7.02	0	7.02	0.293625443112497	Inf	0.410060538435777	Inf
chr5	78784291	80319923	3	0	5.26	0	5.26	0.285117056856187	Inf	0.25439397414394	Inf
chr5	80319923	80447402	3	1	5.26	2.86	2.4	1	1.87702114997082	0.143943469821978	101.980811973635
chr5	80447402	80808259	3	0	5.26	0	5.26	0.285117056856187	Inf	0.25439397414394	Inf
chr5	80808259	80991689	4	0	7.02	0	7.02	0.293625443112497	Inf	0.410060538435777	Inf
chr5	80991689	83776107	3	0	5.26	0	5.26	0.285117056856187	Inf	0.25439397414394	Inf
chr5	83776107	83914339	4	1	7.02	2.86	4.16	0.645979732691994	2.54341432874312	0.238315308662883	129.945493899197
chr5	83914339	83959544	3	1	5.26	2.86	2.4	1	1.87702114997082	0.143943469821978	101.980811973635
chr5	83959544	84400653	3	0	5.26	0	5.26	0.285117056856187	Inf	0.25439397414394	Inf
chr5	84400653	84519262	3	1	5.26	2.86	2.4	1	1.87702114997082	0.143943469821978	101.980811973635
chr5	84519262	84565541	3	0	5.26	0	5.26	0.285117056856187	Inf	0.25439397414394	Inf
chr5	84565541	85810575	3	0	5.26	0	5.26	0.285117056856187	Inf	0.25439397414394	Inf
chr5	85810575	86137647	3	1	5.26	2.86	2.4	1	1.87702114997082	0.143943469821978	101.980811973635
chr5	86137647	88872064	3	1	5.26	2.86	2.4	1	1.87702114997082	0.143943469821978	101.980811973635
chr5	88872064	91381047	2	1	3.51	2.86	0.65	1	1.23356327069665	0.0620046571045941	75.0263655237187
chr5	91381047	91461027	2	2	3.51	5.71	-2.2	0.633484899728183	0.603503837239778	0.0418857182561479	8.69179851293254
chr5	91461027	91514836	2	3	3.51	8.57	-5.06	0.364845991006225	0.39209875338785	0.0311943017813524	3.61167468015804
chr5	91514836	95827015	2	2	3.51	5.71	-2.2	0.633484899728183	0.603503837239778	0.0418857182561479	8.69179851293254
chr5	95827015	95834813	2	3	3.51	8.57	-5.06	0.364845991006225	0.39209875338785	0.0311943017813524	3.61167468015804
chr5	95834813	95969159	2	4	3.51	11.43	-7.92	0.196309364764463	0.285918198748973	0.0245307932923119	2.12466335657503
chr5	95969159	95976673	2	3	3.51	8.57	-5.06	0.364845991006225	0.39209875338785	0.0311943017813524	3.61167468015804
chr5	95976673	97043312	2	2	3.51	5.71	-2.2	0.633484899728183	0.603503837239778	0.0418857182561479	8.69179851293254
chr5	97043312	97044362	2	2	3.51	5.71	-2.2	0.633484899728183	0.603503837239778	0.0418857182561479	8.69179851293254
chr5	97044362	97046793	3	2	5.26	5.71	-0.45	1	0.917543031619292	0.0995865652262528	11.5187145834007
chr5	97046793	97123087	4	2	7.02	5.71	1.31	1	1.24237951861251	0.167238798944715	14.4592318899485
chr5	97123087	97132945	2	2	3.51	5.71	-2.2	0.633484899728183	0.603503837239778	0.0418857182561479	8.69179851293254
chr5	97132945	97901752	2	2	3.51	5.71	-2.2	0.633484899728183	0.603503837239778	0.0418857182561479	8.69179851293254
chr5	97901752	98368983	3	2	5.26	5.71	-0.45	1	0.917543031619292	0.0995865652262528	11.5187145834007
chr5	98368983	99011691	3	2	5.26	5.71	-0.45	1	0.917543031619292	0.0995865652262528	11.5187145834007
chr5	99011691	99169516	3	3	5.26	8.57	-3.31	0.670394923540823	0.596139687177174	0.0752641559299699	4.72057961377671
chr5	99169516	99729964	3	3	5.26	8.57	-3.31	0.670394923540823	0.596139687177174	0.0752641559299699	4.72057961377671
chr5	99729964	99845885	3	4	5.26	11.43	-6.17	0.420508284178749	0.434727364097522	0.0597149994696037	2.75144722127792
chr5	99845885	100464703	3	3	5.26	8.57	-3.31	0.670394923540823	0.596139687177174	0.0752641559299699	4.72057961377671
chr5	100464703	100611747	4	3	7.02	8.57	-1.55	1	0.806980014369123	0.127471078351663	5.86472395809041
chr5	100611747	100957893	3	3	5.26	8.57	-3.31	0.670394923540823	0.596139687177174	0.0752641559299699	4.72057961377671
chr5	100957893	101027665	3	4	5.26	11.43	-6.17	0.420508284178749	0.434727364097522	0.0597149994696037	2.75144722127792
chr5	101027665	101575174	3	3	5.26	8.57	-3.31	0.670394923540823	0.596139687177174	0.0752641559299699	4.72057961377671
chr5	101575174	104239632	4	3	7.02	8.57	-1.55	1	0.806980014369123	0.127471078351663	5.86472395809041
chr5	104239632	106379340	4	4	7.02	11.43	-4.41	0.473617837219157	0.588496265829916	0.101844134480445	3.39687535976884
chr5	106379340	106385637	4	3	7.02	8.57	-1.55	1	0.806980014369123	0.127471078351663	5.86472395809041
chr5	106385637	107614055	4	3	7.02	8.57	-1.55	1	0.806980014369123	0.127471078351663	5.86472395809041
chr5	107614055	107720781	4	3	7.02	8.57	-1.55	1	0.806980014369123	0.127471078351663	5.86472395809041
chr5	107720781	107915631	4	3	7.02	8.57	-1.55	1	0.806980014369123	0.127471078351663	5.86472395809041
chr5	107915631	111321520	4	3	7.02	8.57	-1.55	1	0.806980014369123	0.127471078351663	5.86472395809041
chr5	111321520	112186540	5	3	8.77	8.57	0.199999999999999	1	1.02536119741128	0.184869242581365	7.05012401324578
chr5	112186540	113616539	4	3	7.02	8.57	-1.55	1	0.806980014369123	0.127471078351663	5.86472395809041
chr5	113616539	114916059	3	3	5.26	8.57	-3.31	0.670394923540823	0.596139687177174	0.0752641559299699	4.72057961377671
chr5	114916059	115045174	2	3	3.51	8.57	-5.06	0.364845991006225	0.39209875338785	0.0311943017813524	3.61167468015804
chr5	115045174	117595590	3	3	5.26	8.57	-3.31	0.670394923540823	0.596139687177174	0.0752641559299699	4.72057961377671
chr5	117595590	117662121	3	4	5.26	11.43	-6.17	0.420508284178749	0.434727364097522	0.0597149994696037	2.75144722127792
chr5	117662121	117716503	3	3	5.26	8.57	-3.31	0.670394923540823	0.596139687177174	0.0752641559299699	4.72057961377671
chr5	117716503	119853769	3	3	5.26	8.57	-3.31	0.670394923540823	0.596139687177174	0.0752641559299699	4.72057961377671
chr5	119853769	119876139	4	3	7.02	8.57	-1.55	1	0.806980014369123	0.127471078351663	5.86472395809041
chr5	119876139	119907066	4	4	7.02	11.43	-4.41	0.473617837219157	0.588496265829916	0.101844134480445	3.39687535976884
chr5	119907066	119943767	3	4	5.26	11.43	-6.17	0.420508284178749	0.434727364097522	0.0597149994696037	2.75144722127792
chr5	119943767	122073229	3	3	5.26	8.57	-3.31	0.670394923540823	0.596139687177174	0.0752641559299699	4.72057961377671
chr5	122073229	122254536	3	3	5.26	8.57	-3.31	0.670394923540823	0.596139687177174	0.0752641559299699	4.72057961377671
chr5	122254536	128172598	3	3	5.26	8.57	-3.31	0.670394923540823	0.596139687177174	0.0752641559299699	4.72057961377671
chr5	128172598	128188248	4	3	7.02	8.57	-1.55	1	0.806980014369123	0.127471078351663	5.86472395809041
chr5	128188248	128311383	3	3	5.26	8.57	-3.31	0.670394923540823	0.596139687177174	0.0752641559299699	4.72057961377671
chr5	128311383	128575341	2	3	3.51	8.57	-5.06	0.364845991006225	0.39209875338785	0.0311943017813524	3.61167468015804
chr5	128575341	129188673	2	3	3.51	8.57	-5.06	0.364845991006225	0.39209875338785	0.0311943017813524	3.61167468015804
chr5	129188673	129362924	3	3	5.26	8.57	-3.31	0.670394923540823	0.596139687177174	0.0752641559299699	4.72057961377671
chr5	129362924	129376505	3	2	5.26	5.71	-0.45	1	0.917543031619292	0.0995865652262528	11.5187145834007
chr5	129376505	129684636	3	2	5.26	5.71	-0.45	1	0.917543031619292	0.0995865652262528	11.5187145834007
chr5	129684636	130276171	4	2	7.02	5.71	1.31	1	1.24237951861251	0.167238798944715	14.4592318899485
chr5	130276171	131329874	4	1	7.02	2.86	4.16	0.645979732691994	2.54341432874312	0.238315308662883	129.945493899197
chr5	131329874	131335634	3	1	5.26	2.86	2.4	1	1.87702114997082	0.143943469821978	101.980811973635
chr5	131335634	131406035	3	1	5.26	2.86	2.4	1	1.87702114997082	0.143943469821978	101.980811973635
chr5	131406035	131546775	2	1	3.51	2.86	0.65	1	1.23356327069665	0.0620046571045941	75.0263655237187
chr5	131546775	132447174	2	1	3.51	2.86	0.65	1	1.23356327069665	0.0620046571045941	75.0263655237187
chr5	132447174	134986135	1	1	1.75	2.86	-1.11	1	0.610603783842907	0.00760900786829756	49.046807225881
chr5	134986135	135125825	1	1	1.75	2.86	-1.11	1	0.610603783842907	0.00760900786829756	49.046807225881
chr5	135125825	136725781	1	1	1.75	2.86	-1.11	1	0.610603783842907	0.00760900786829756	49.046807225881
chr5	136725781	137037378	1	0	1.75	0	1.75	1	Inf	0.0157598684210527	Inf
chr5	137037378	137166290	1	1	1.75	2.86	-1.11	1	0.610603783842907	0.00760900786829756	49.046807225881
chr5	137166290	137319925	1	1	1.75	2.86	-1.11	1	0.610603783842907	0.00760900786829756	49.046807225881
chr5	137319925	139064433	2	1	3.51	2.86	0.65	1	1.23356327069665	0.0620046571045941	75.0263655237187
chr5	139064433	139290311	1	1	1.75	2.86	-1.11	1	0.610603783842907	0.00760900786829756	49.046807225881
chr5	139290311	144574152	1	0	1.75	0	1.75	1	Inf	0.0157598684210527	Inf
chr5	144574152	144797783	1	1	1.75	2.86	-1.11	1	0.610603783842907	0.00760900786829756	49.046807225881
chr5	144797783	144828015	2	1	3.51	2.86	0.65	1	1.23356327069665	0.0620046571045941	75.0263655237187
chr5	144828015	144895013	2	0	3.51	0	3.51	0.523411371237458	Inf	0.11510095569428	Inf
chr5	144895013	145442321	1	0	1.75	0	1.75	1	Inf	0.0157598684210527	Inf
chr5	145442321	145712985	1	1	1.75	2.86	-1.11	1	0.610603783842907	0.00760900786829756	49.046807225881
chr5	145712985	151520460	1	0	1.75	0	1.75	1	Inf	0.0157598684210527	Inf
chr5	151520460	152523838	1	0	1.75	0	1.75	1	Inf	0.0157598684210527	Inf
chr5	152523838	152614989	1	0	1.75	0	1.75	1	Inf	0.0157598684210527	Inf
chr5	152614989	153701933	0	0	0	0	0	1	0	0	Inf
chr5	153701933	160477702	1	0	1.75	0	1.75	1	Inf	0.0157598684210527	Inf
chr5	160477702	162715422	2	0	3.51	0	3.51	0.523411371237458	Inf	0.11510095569428	Inf
chr5	162715422	164501056	2	1	3.51	2.86	0.65	1	1.23356327069665	0.0620046571045941	75.0263655237187
chr5	164501056	164766628	2	0	3.51	0	3.51	0.523411371237458	Inf	0.11510095569428	Inf
chr5	164766628	164885290	2	1	3.51	2.86	0.65	1	1.23356327069665	0.0620046571045941	75.0263655237187
chr5	164885290	167316711	2	0	3.51	0	3.51	0.523411371237458	Inf	0.11510095569428	Inf
chr5	167316711	168839446	1	0	1.75	0	1.75	1	Inf	0.0157598684210527	Inf
chr5	168839446	170316958	1	0	1.75	0	1.75	1	Inf	0.0157598684210527	Inf
chr5	170316958	170536722	2	0	3.51	0	3.51	0.523411371237458	Inf	0.11510095569428	Inf
chr5	170536722	171478763	1	0	1.75	0	1.75	1	Inf	0.0157598684210527	Inf
chr5	171478763	174113367	2	0	3.51	0	3.51	0.523411371237458	Inf	0.11510095569428	Inf
chr5	174113367	174234192	2	1	3.51	2.86	0.65	1	1.23356327069665	0.0620046571045941	75.0263655237187
chr5	174234192	176941912	2	0	3.51	0	3.51	0.523411371237458	Inf	0.11510095569428	Inf
chr5	176941912	177879178	2	1	3.51	2.86	0.65	1	1.23356327069665	0.0620046571045941	75.0263655237187
chr5	177879178	178043182	3	1	5.26	2.86	2.4	1	1.87702114997082	0.143943469821978	101.980811973635
chr5	178043182	178207455	2	1	3.51	2.86	0.65	1	1.23356327069665	0.0620046571045941	75.0263655237187
chr5	178207455	180227500	2	2	3.51	5.71	-2.2	0.633484899728183	0.603503837239778	0.0418857182561479	8.69179851293254
chr5	180227500	180284844	2	2	3.51	5.71	-2.2	0.633484899728183	0.603503837239778	0.0418857182561479	8.69179851293254
chr5	180284844	180314751	2	3	3.51	8.57	-5.06	0.364845991006225	0.39209875338785	0.0311943017813524	3.61167468015804
chr5	180314751	180325389	3	3	5.26	8.57	-3.31	0.670394923540823	0.596139687177174	0.0752641559299699	4.72057961377671
chr5	180325389	180326594	3	4	5.26	11.43	-6.17	0.420508284178749	0.434727364097522	0.0597149994696037	2.75144722127792
chr5	180326594	180329424	5	4	8.77	11.43	-2.66	0.726612653955228	0.747657070124706	0.148324209107067	4.06400194149402
chr5	180329424	180359823	6	4	10.53	11.43	-0.9	1	0.912689802865865	0.198138763399443	4.75579335304366
chr5	180359823	180424505	6	5	10.53	14.29	-3.76	0.742462027402515	0.708659295448715	0.164118769009726	3.20389268677969
chr5	180424505	180444071	5	4	8.77	11.43	-2.66	0.726612653955228	0.747657070124706	0.148324209107067	4.06400194149402
chr5	180444071	180450039	3	3	5.26	8.57	-3.31	0.670394923540823	0.596139687177174	0.0752641559299699	4.72057961377671
chr5	180450039	180458576	2	3	3.51	8.57	-5.06	0.364845991006225	0.39209875338785	0.0311943017813524	3.61167468015804
chr5	180458576	180915260	2	2	3.51	5.71	-2.2	0.633484899728183	0.603503837239778	0.0418857182561479	8.69179851293254
chr6	0	255812	3	3	5.26	8.57	-3.31	0.670394923540823	0.596139687177174	0.0752641559299699	4.72057961377671
chr6	255812	268720	4	3	7.02	8.57	-1.55	1	0.806980014369123	0.127471078351663	5.86472395809041
chr6	268720	284200	4	4	7.02	11.43	-4.41	0.473617837219157	0.588496265829916	0.101844134480445	3.39687535976884
chr6	284200	294600	4	5	7.02	14.29	-7.27	0.293180368068062	0.456953842254992	0.0838931595792112	2.3022592633164
chr6	294600	364875	4	5	7.02	14.29	-7.27	0.293180368068062	0.456953842254992	0.0838931595792112	2.3022592633164
chr6	364875	375524	3	5	5.26	14.29	-9.03	0.251416220695104	0.337574695209723	0.0489972499249067	1.87309955864063
chr6	375524	381860	3	4	5.26	11.43	-6.17	0.420508284178749	0.434727364097522	0.0597149994696037	2.75144722127792
chr6	381860	404215	1	3	1.75	8.57	-6.82	0.152255333007653	0.193980809358805	0.00357206577663444	2.53031697020893
chr6	404215	1917387	1	2	1.75	5.71	-3.96	0.555183946488294	0.298730263346118	0.00491485950174804	5.94363337105825
chr6	1917387	2052277	2	2	3.51	5.71	-2.2	0.633484899728183	0.603503837239778	0.0418857182561479	8.69179851293254
chr6	2052277	3326822	1	2	1.75	5.71	-3.96	0.555183946488294	0.298730263346118	0.00491485950174804	5.94363337105825
chr6	3326822	3446933	1	1	1.75	2.86	-1.11	1	0.610603783842907	0.00760900786829756	49.046807225881
chr6	3446933	6807564	1	2	1.75	5.71	-3.96	0.555183946488294	0.298730263346118	0.00491485950174804	5.94363337105825
chr6	6807564	6885469	1	1	1.75	2.86	-1.11	1	0.610603783842907	0.00760900786829756	49.046807225881
chr6	6885469	8540740	1	2	1.75	5.71	-3.96	0.555183946488294	0.298730263346118	0.00491485950174804	5.94363337105825
chr6	8540740	8590418	1	2	1.75	5.71	-3.96	0.555183946488294	0.298730263346118	0.00491485950174804	5.94363337105825
chr6	8590418	8630489	2	2	3.51	5.71	-2.2	0.633484899728183	0.603503837239778	0.0418857182561479	8.69179851293254
chr6	8630489	8719727	2	2	3.51	5.71	-2.2	0.633484899728183	0.603503837239778	0.0418857182561479	8.69179851293254
chr6	8719727	9515663	1	2	1.75	5.71	-3.96	0.555183946488294	0.298730263346118	0.00491485950174804	5.94363337105825
chr6	9515663	9525624	1	3	1.75	8.57	-6.82	0.152255333007653	0.193980809358805	0.00357206577663444	2.53031697020893
chr6	9525624	9527199	1	4	1.75	11.43	-9.68	0.0672904688537322	0.141366547550815	0.00276776804884269	1.50974435716142
chr6	9527199	9584144	1	4	1.75	11.43	-9.68	0.0672904688537322	0.141366547550815	0.00276776804884269	1.50974435716142
chr6	9584144	9691845	1	3	1.75	8.57	-6.82	0.152255333007653	0.193980809358805	0.00357206577663444	2.53031697020893
chr6	9691845	11127259	1	3	1.75	8.57	-6.82	0.152255333007653	0.193980809358805	0.00357206577663444	2.53031697020893
chr6	11127259	11339257	2	3	3.51	8.57	-5.06	0.364845991006225	0.39209875338785	0.0311943017813524	3.61167468015804
chr6	11339257	12360030	1	3	1.75	8.57	-6.82	0.152255333007653	0.193980809358805	0.00357206577663444	2.53031697020893
chr6	12360030	13109565	1	3	1.75	8.57	-6.82	0.152255333007653	0.193980809358805	0.00357206577663444	2.53031697020893
chr6	13109565	13859922	1	4	1.75	11.43	-9.68	0.0672904688537322	0.141366547550815	0.00276776804884269	1.50974435716142
chr6	13859922	18374362	1	3	1.75	8.57	-6.82	0.152255333007653	0.193980809358805	0.00357206577663444	2.53031697020893
chr6	18374362	22217991	2	3	3.51	8.57	-5.06	0.364845991006225	0.39209875338785	0.0311943017813524	3.61167468015804
chr6	22217991	22645792	1	3	1.75	8.57	-6.82	0.152255333007653	0.193980809358805	0.00357206577663444	2.53031697020893
chr6	22645792	23279821	2	3	3.51	8.57	-5.06	0.364845991006225	0.39209875338785	0.0311943017813524	3.61167468015804
chr6	23279821	24161852	1	3	1.75	8.57	-6.82	0.152255333007653	0.193980809358805	0.00357206577663444	2.53031697020893
chr6	24161852	24976394	1	3	1.75	8.57	-6.82	0.152255333007653	0.193980809358805	0.00357206577663444	2.53031697020893
chr6	24976394	25094798	1	3	1.75	8.57	-6.82	0.152255333007653	0.193980809358805	0.00357206577663444	2.53031697020893
chr6	25094798	25202105	1	3	1.75	8.57	-6.82	0.152255333007653	0.193980809358805	0.00357206577663444	2.53031697020893
chr6	25202105	25252924	2	3	3.51	8.57	-5.06	0.364845991006225	0.39209875338785	0.0311943017813524	3.61167468015804
chr6	25252924	25353488	2	3	3.51	8.57	-5.06	0.364845991006225	0.39209875338785	0.0311943017813524	3.61167468015804
chr6	25353488	25412517	2	3	3.51	8.57	-5.06	0.364845991006225	0.39209875338785	0.0311943017813524	3.61167468015804
chr6	25412517	26096562	2	3	3.51	8.57	-5.06	0.364845991006225	0.39209875338785	0.0311943017813524	3.61167468015804
chr6	26096562	26149031	2	3	3.51	8.57	-5.06	0.364845991006225	0.39209875338785	0.0311943017813524	3.61167468015804
chr6	26149031	27072682	2	3	3.51	8.57	-5.06	0.364845991006225	0.39209875338785	0.0311943017813524	3.61167468015804
chr6	27072682	27243979	2	4	3.51	11.43	-7.92	0.196309364764463	0.285918198748973	0.0245307932923119	2.12466335657503
chr6	27243979	27302931	1	4	1.75	11.43	-9.68	0.0672904688537322	0.141366547550815	0.00276776804884269	1.50974435716142
chr6	27302931	27478976	1	4	1.75	11.43	-9.68	0.0672904688537322	0.141366547550815	0.00276776804884269	1.50974435716142
chr6	27478976	27486209	1	4	1.75	11.43	-9.68	0.0672904688537322	0.141366547550815	0.00276776804884269	1.50974435716142
chr6	27486209	28341811	1	4	1.75	11.43	-9.68	0.0672904688537322	0.141366547550815	0.00276776804884269	1.50974435716142
chr6	28341811	28441646	1	4	1.75	11.43	-9.68	0.0672904688537322	0.141366547550815	0.00276776804884269	1.50974435716142
chr6	28441646	28444116	1	4	1.75	11.43	-9.68	0.0672904688537322	0.141366547550815	0.00276776804884269	1.50974435716142
chr6	28444116	28642233	1	4	1.75	11.43	-9.68	0.0672904688537322	0.141366547550815	0.00276776804884269	1.50974435716142
chr6	28642233	28722749	1	4	1.75	11.43	-9.68	0.0672904688537322	0.141366547550815	0.00276776804884269	1.50974435716142
chr6	28722749	29225884	1	4	1.75	11.43	-9.68	0.0672904688537322	0.141366547550815	0.00276776804884269	1.50974435716142
chr6	29225884	29369432	1	4	1.75	11.43	-9.68	0.0672904688537322	0.141366547550815	0.00276776804884269	1.50974435716142
chr6	29369432	29400773	1	4	1.75	11.43	-9.68	0.0672904688537322	0.141366547550815	0.00276776804884269	1.50974435716142
chr6	29400773	30071737	1	3	1.75	8.57	-6.82	0.152255333007653	0.193980809358805	0.00357206577663444	2.53031697020893
chr6	30071737	30187672	1	3	1.75	8.57	-6.82	0.152255333007653	0.193980809358805	0.00357206577663444	2.53031697020893
chr6	30187672	30333908	1	3	1.75	8.57	-6.82	0.152255333007653	0.193980809358805	0.00357206577663444	2.53031697020893
chr6	30333908	30368560	1	3	1.75	8.57	-6.82	0.152255333007653	0.193980809358805	0.00357206577663444	2.53031697020893
chr6	30368560	30436757	1	3	1.75	8.57	-6.82	0.152255333007653	0.193980809358805	0.00357206577663444	2.53031697020893
chr6	30436757	30725135	1	4	1.75	11.43	-9.68	0.0672904688537322	0.141366547550815	0.00276776804884269	1.50974435716142
chr6	30725135	30800451	1	4	1.75	11.43	-9.68	0.0672904688537322	0.141366547550815	0.00276776804884269	1.50974435716142
chr6	30800451	30946012	1	3	1.75	8.57	-6.82	0.152255333007653	0.193980809358805	0.00357206577663444	2.53031697020893
chr6	30946012	30961096	1	4	1.75	11.43	-9.68	0.0672904688537322	0.141366547550815	0.00276776804884269	1.50974435716142
chr6	30961096	31005579	1	4	1.75	11.43	-9.68	0.0672904688537322	0.141366547550815	0.00276776804884269	1.50974435716142
chr6	31005579	31082825	1	4	1.75	11.43	-9.68	0.0672904688537322	0.141366547550815	0.00276776804884269	1.50974435716142
chr6	31082825	31098894	1	3	1.75	8.57	-6.82	0.152255333007653	0.193980809358805	0.00357206577663444	2.53031697020893
chr6	31098894	31386945	1	3	1.75	8.57	-6.82	0.152255333007653	0.193980809358805	0.00357206577663444	2.53031697020893
chr6	31386945	31539266	1	2	1.75	5.71	-3.96	0.555183946488294	0.298730263346118	0.00491485950174804	5.94363337105825
chr6	31539266	32374160	1	2	1.75	5.71	-3.96	0.555183946488294	0.298730263346118	0.00491485950174804	5.94363337105825
chr6	32374160	32523027	2	2	3.51	5.71	-2.2	0.633484899728183	0.603503837239778	0.0418857182561479	8.69179851293254
chr6	32523027	32760414	1	2	1.75	5.71	-3.96	0.555183946488294	0.298730263346118	0.00491485950174804	5.94363337105825
chr6	32760414	32890772	1	2	1.75	5.71	-3.96	0.555183946488294	0.298730263346118	0.00491485950174804	5.94363337105825
chr6	32890772	34205265	1	2	1.75	5.71	-3.96	0.555183946488294	0.298730263346118	0.00491485950174804	5.94363337105825
chr6	34205265	34252422	1	3	1.75	8.57	-6.82	0.152255333007653	0.193980809358805	0.00357206577663444	2.53031697020893
chr6	34252422	35301026	2	3	3.51	8.57	-5.06	0.364845991006225	0.39209875338785	0.0311943017813524	3.61167468015804
chr6	35301026	35471649	2	2	3.51	5.71	-2.2	0.633484899728183	0.603503837239778	0.0418857182561479	8.69179851293254
chr6	35471649	35538978	2	2	3.51	5.71	-2.2	0.633484899728183	0.603503837239778	0.0418857182561479	8.69179851293254
chr6	35538978	35740454	2	3	3.51	8.57	-5.06	0.364845991006225	0.39209875338785	0.0311943017813524	3.61167468015804
chr6	35740454	35772610	2	3	3.51	8.57	-5.06	0.364845991006225	0.39209875338785	0.0311943017813524	3.61167468015804
chr6	35772610	35902251	2	3	3.51	8.57	-5.06	0.364845991006225	0.39209875338785	0.0311943017813524	3.61167468015804
chr6	35902251	36659597	2	2	3.51	5.71	-2.2	0.633484899728183	0.603503837239778	0.0418857182561479	8.69179851293254
chr6	36659597	37408271	2	2	3.51	5.71	-2.2	0.633484899728183	0.603503837239778	0.0418857182561479	8.69179851293254
chr6	37408271	40552694	1	1	1.75	2.86	-1.11	1	0.610603783842907	0.00760900786829756	49.046807225881
chr6	40552694	41780968	1	0	1.75	0	1.75	1	Inf	0.0157598684210527	Inf
chr6	41780968	43994821	1	1	1.75	2.86	-1.11	1	0.610603783842907	0.00760900786829756	49.046807225881
chr6	43994821	47888053	1	0	1.75	0	1.75	1	Inf	0.0157598684210527	Inf
chr6	47888053	48393972	1	1	1.75	2.86	-1.11	1	0.610603783842907	0.00760900786829756	49.046807225881
chr6	48393972	51298354	1	0	1.75	0	1.75	1	Inf	0.0157598684210527	Inf
chr6	51298354	51912437	2	0	3.51	0	3.51	0.523411371237458	Inf	0.11510095569428	Inf
chr6	51912437	55294105	1	0	1.75	0	1.75	1	Inf	0.0157598684210527	Inf
chr6	55294105	55341645	1	0	1.75	0	1.75	1	Inf	0.0157598684210527	Inf
chr6	55341645	55412722	1	1	1.75	2.86	-1.11	1	0.610603783842907	0.00760900786829756	49.046807225881
chr6	55412722	55415672	1	1	1.75	2.86	-1.11	1	0.610603783842907	0.00760900786829756	49.046807225881
chr6	55415672	55757518	1	0	1.75	0	1.75	1	Inf	0.0157598684210527	Inf
chr6	55757518	56666286	2	0	3.51	0	3.51	0.523411371237458	Inf	0.11510095569428	Inf
chr6	56666286	57206256	3	0	5.26	0	5.26	0.285117056856187	Inf	0.25439397414394	Inf
chr6	57206256	57269833	2	0	3.51	0	3.51	0.523411371237458	Inf	0.11510095569428	Inf
chr6	57269833	58111626	1	0	1.75	0	1.75	1	Inf	0.0157598684210527	Inf
chr6	58111626	58777385	2	0	3.51	0	3.51	0.523411371237458	Inf	0.11510095569428	Inf
chr6	58777385	61000000	0	0	0	0	0	1	0	0	Inf
chr6	61000000	63243263	1	1	1.75	2.86	-1.11	1	0.610603783842907	0.00760900786829756	49.046807225881
chr6	63243263	63769521	1	0	1.75	0	1.75	1	Inf	0.0157598684210527	Inf
chr6	63769521	64385954	1	0	1.75	0	1.75	1	Inf	0.0157598684210527	Inf
chr6	64385954	64951607	2	0	3.51	0	3.51	0.523411371237458	Inf	0.11510095569428	Inf
chr6	64951607	65259052	3	0	5.26	0	5.26	0.285117056856187	Inf	0.25439397414394	Inf
chr6	65259052	66391261	3	0	5.26	0	5.26	0.285117056856187	Inf	0.25439397414394	Inf
chr6	66391261	66433489	4	0	7.02	0	7.02	0.293625443112497	Inf	0.410060538435777	Inf
chr6	66433489	66737387	3	0	5.26	0	5.26	0.285117056856187	Inf	0.25439397414394	Inf
chr6	66737387	66914625	3	1	5.26	2.86	2.4	1	1.87702114997082	0.143943469821978	101.980811973635
chr6	66914625	66943829	4	1	7.02	2.86	4.16	0.645979732691994	2.54341432874312	0.238315308662883	129.945493899197
chr6	66943829	67008548	4	1	7.02	2.86	4.16	0.645979732691994	2.54341432874312	0.238315308662883	129.945493899197
chr6	67008548	67044033	9	3	15.79	8.57	7.22	0.362644950604423	1.98605531055251	0.449776512936818	12.2717657519558
chr6	67044033	67049017	8	3	14.04	8.57	5.47	0.523302262486224	1.73164017632028	0.378777361101055	10.8884004041763
chr6	67049017	67055978	3	1	5.26	2.86	2.4	1	1.87702114997082	0.143943469821978	101.980811973635
chr6	67055978	67453284	3	1	5.26	2.86	2.4	1	1.87702114997082	0.143943469821978	101.980811973635
chr6	67453284	67512322	3	0	5.26	0	5.26	0.285117056856187	Inf	0.25439397414394	Inf
chr6	67512322	67576108	4	0	7.02	0	7.02	0.293625443112497	Inf	0.410060538435777	Inf
chr6	67576108	68485722	3	0	5.26	0	5.26	0.285117056856187	Inf	0.25439397414394	Inf
chr6	68485722	69525370	3	1	5.26	2.86	2.4	1	1.87702114997082	0.143943469821978	101.980811973635
chr6	69525370	70321726	4	1	7.02	2.86	4.16	0.645979732691994	2.54341432874312	0.238315308662883	129.945493899197
chr6	70321726	71812971	3	1	5.26	2.86	2.4	1	1.87702114997082	0.143943469821978	101.980811973635
chr6	71812971	74811700	3	2	5.26	5.71	-0.45	1	0.917543031619292	0.0995865652262528	11.5187145834007
chr6	74811700	75993206	3	1	5.26	2.86	2.4	1	1.87702114997082	0.143943469821978	101.980811973635
chr6	75993206	77034889	3	1	5.26	2.86	2.4	1	1.87702114997082	0.143943469821978	101.980811973635
chr6	77034889	77198270	3	1	5.26	2.86	2.4	1	1.87702114997082	0.143943469821978	101.980811973635
chr6	77198270	77327988	3	1	5.26	2.86	2.4	1	1.87702114997082	0.143943469821978	101.980811973635
chr6	77327988	77408764	3	2	5.26	5.71	-0.45	1	0.917543031619292	0.0995865652262528	11.5187145834007
chr6	77408764	77415488	3	4	5.26	11.43	-6.17	0.420508284178749	0.434727364097522	0.0597149994696037	2.75144722127792
chr6	77415488	77418141	5	4	8.77	11.43	-2.66	0.726612653955228	0.747657070124706	0.148324209107067	4.06400194149402
chr6	77418141	77456938	6	4	10.53	11.43	-0.9	1	0.912689802865865	0.198138763399443	4.75579335304366
chr6	77456938	77468867	6	2	10.53	5.71	4.82	0.70558285810563	1.9283484392878	0.319675764680652	20.6501642333935
chr6	77468867	77472417	4	2	7.02	5.71	1.31	1	1.24237951861251	0.167238798944715	14.4592318899485
chr6	77472417	78198260	3	2	5.26	5.71	-0.45	1	0.917543031619292	0.0995865652262528	11.5187145834007
chr6	78198260	78203315	3	2	5.26	5.71	-0.45	1	0.917543031619292	0.0995865652262528	11.5187145834007
chr6	78203315	78307143	3	2	5.26	5.71	-0.45	1	0.917543031619292	0.0995865652262528	11.5187145834007
chr6	78307143	78316607	3	2	5.26	5.71	-0.45	1	0.917543031619292	0.0995865652262528	11.5187145834007
chr6	78316607	78962603	3	2	5.26	5.71	-0.45	1	0.917543031619292	0.0995865652262528	11.5187145834007
chr6	78962603	78962744	4	2	7.02	5.71	1.31	1	1.24237951861251	0.167238798944715	14.4592318899485
chr6	78962744	78965859	5	2	8.77	5.71	3.06	0.704888478053992	1.5790358990183	0.241085394648342	17.4847514277608
chr6	78965859	78965977	5	2	8.77	5.71	3.06	0.704888478053992	1.5790358990183	0.241085394648342	17.4847514277608
chr6	78965977	78969085	10	4	17.54	11.43	6.11	0.555318706402267	1.6404067746467	0.424604723889981	7.81302457596625
chr6	78969085	78970401	16	5	28.07	14.29	13.78	0.200089529288053	2.32115105804248	0.709405513336396	9.01806554453522
chr6	78970401	78971747	20	7	35.09	20	15.09	0.159109154586426	2.14470413248341	0.739572325308829	6.87683852670751
chr6	78971747	78972317	21	7	36.84	20	16.84	0.106035812297185	2.31262105633932	0.80151041193419	7.39151260200888
chr6	78972317	78972786	24	7	42.11	20	22.11	0.0406425539331147	2.87633105677874	1.00799649412819	9.1356564962179
chr6	78972786	78972875	25	7	43.86	20	23.86	0.0245926741322534	3.08730354674285	1.08468844665868	9.79697410721751
chr6	78972875	78980091	27	7	47.37	20	27.37	0.0137192909747193	3.55088384326421	1.25197771548771	11.2458095930538
chr6	78980091	78983973	28	7	49.12	20	29.12	0.00755988063561491	3.8060267568971	1.34351031935131	12.0574794592409
chr6	78983973	79026646	28	9	49.12	25.71	23.41	0.0303632902813752	2.75827503390656	1.02793217811229	7.93515224215315
chr6	79026646	79026687	28	8	49.12	22.86	26.26	0.0156332771030656	3.21700972697564	1.17081903628522	9.65279754679143
chr6	79026687	79026837	25	7	43.86	20	23.86	0.0245926741322534	3.08730354674285	1.08468844665868	9.79697410721751
chr6	79026837	79027050	20	5	35.09	14.29	20.8	0.0325850401555275	3.20448266403848	1.00728472319821	12.240439654715
chr6	79027050	79032455	19	5	33.33	14.29	19.04	0.0524368541888076	2.96654190764391	0.927289178928731	11.3713623977629
chr6	79032455	79035179	16	5	28.07	14.29	13.78	0.200089529288053	2.32115105804248	0.709405513336396	9.01806554453522
chr6	79035179	79037215	15	5	26.32	14.29	12.03	0.202856593292813	2.12614376125059	0.643260994621534	8.30905934251834
chr6	79037215	79040433	9	4	15.79	11.43	4.36	0.75975045611855	1.44743902015056	0.364075991246777	7.00051509456521
chr6	79040433	79045828	6	2	10.53	5.71	4.82	0.70558285810563	1.9283484392878	0.319675764680652	20.6501642333935
chr6	79045828	81270114	3	2	5.26	5.71	-0.45	1	0.917543031619292	0.0995865652262528	11.5187145834007
chr6	81270114	81294749	3	3	5.26	8.57	-3.31	0.670394923540823	0.596139687177174	0.0752641559299699	4.72057961377671
chr6	81294749	81843705	3	2	5.26	5.71	-0.45	1	0.917543031619292	0.0995865652262528	11.5187145834007
chr6	81843705	82644449	3	1	5.26	2.86	2.4	1	1.87702114997082	0.143943469821978	101.980811973635
chr6	82644449	82778569	3	2	5.26	5.71	-0.45	1	0.917543031619292	0.0995865652262528	11.5187145834007
chr6	82778569	82968908	4	2	7.02	5.71	1.31	1	1.24237951861251	0.167238798944715	14.4592318899485
chr6	82968908	83161588	5	2	8.77	5.71	3.06	0.704888478053992	1.5790358990183	0.241085394648342	17.4847514277608
chr6	83161588	84799041	4	2	7.02	5.71	1.31	1	1.24237951861251	0.167238798944715	14.4592318899485
chr6	84799041	87984427	4	3	7.02	8.57	-1.55	1	0.806980014369123	0.127471078351663	5.86472395809041
chr6	87984427	88121909	4	3	7.02	8.57	-1.55	1	0.806980014369123	0.127471078351663	5.86472395809041
chr6	88121909	88181210	4	3	7.02	8.57	-1.55	1	0.806980014369123	0.127471078351663	5.86472395809041
chr6	88181210	91046581	4	3	7.02	8.57	-1.55	1	0.806980014369123	0.127471078351663	5.86472395809041
chr6	91046581	91300655	4	3	7.02	8.57	-1.55	1	0.806980014369123	0.127471078351663	5.86472395809041
chr6	91300655	92380624	4	2	7.02	5.71	1.31	1	1.24237951861251	0.167238798944715	14.4592318899485
chr6	92380624	94040266	5	2	8.77	5.71	3.06	0.704888478053992	1.5790358990183	0.241085394648342	17.4847514277608
chr6	94040266	94294748	5	1	8.77	2.86	5.91	0.401827824203715	3.23452828397043	0.340370727723614	158.977900580402
chr6	94294748	97205868	4	1	7.02	2.86	4.16	0.645979732691994	2.54341432874312	0.238315308662883	129.945493899197
chr6	97205868	99673663	4	2	7.02	5.71	1.31	1	1.24237951861251	0.167238798944715	14.4592318899485
chr6	99673663	99821562	4	2	7.02	5.71	1.31	1	1.24237951861251	0.167238798944715	14.4592318899485
chr6	99821562	99892651	5	2	8.77	5.71	3.06	0.704888478053992	1.5790358990183	0.241085394648342	17.4847514277608
chr6	99892651	100077899	4	2	7.02	5.71	1.31	1	1.24237951861251	0.167238798944715	14.4592318899485
chr6	100077899	100427839	4	3	7.02	8.57	-1.55	1	0.806980014369123	0.127471078351663	5.86472395809041
chr6	100427839	100619689	4	3	7.02	8.57	-1.55	1	0.806980014369123	0.127471078351663	5.86472395809041
chr6	100619689	103546827	4	3	7.02	8.57	-1.55	1	0.806980014369123	0.127471078351663	5.86472395809041
chr6	103546827	103712320	5	3	8.77	8.57	0.199999999999999	1	1.02536119741128	0.184869242581365	7.05012401324578
chr6	103712320	103722632	6	3	10.53	8.57	1.96	1	1.25188156754076	0.246164505949289	8.27708278287694
chr6	103722632	103734403	7	3	12.28	8.57	3.71	0.736494124294195	1.48711281701351	0.310836499199398	9.55446182809702
chr6	103734403	103734724	9	5	15.79	14.29	1.5	1	1.12354017244904	0.302852463741952	4.69198596098626
chr6	103734724	103734810	11	7	19.3	20	-0.699999999999999	1	0.957008969150987	0.297087334335391	3.27334215190637
chr6	103734810	103734820	13	8	22.81	22.86	-0.0500000000000007	1	0.997189761227149	0.331007738093001	3.16157119335245
chr6	103734820	103736403	13	9	22.81	25.71	-2.9	0.803969104761818	0.855026083442281	0.290262182977724	2.60366665646825
chr6	103736403	103763766	13	10	22.81	28.57	-5.76	0.622127112417066	0.74113838215439	0.256045288570084	2.18685794255199
chr6	103763766	103765576	5	6	8.77	17.14	-8.37	0.322100721394439	0.468835682434957	0.103394322457724	2.02281962815123
chr6	103765576	103767254	5	5	8.77	14.29	-5.52	0.496515558919266	0.580557338005649	0.12257576969898	2.74519263053894
chr6	103767254	104000559	5	4	8.77	11.43	-2.66	0.726612653955228	0.747657070124706	0.148324209107067	4.06400194149402
chr6	104000559	105809289	5	4	8.77	11.43	-2.66	0.726612653955228	0.747657070124706	0.148324209107067	4.06400194149402
chr6	105809289	105881323	5	3	8.77	8.57	0.199999999999999	1	1.02536119741128	0.184869242581365	7.05012401324578
chr6	105881323	106282313	4	3	7.02	8.57	-1.55	1	0.806980014369123	0.127471078351663	5.86472395809041
chr6	106282313	106400644	4	3	7.02	8.57	-1.55	1	0.806980014369123	0.127471078351663	5.86472395809041
chr6	106400644	106913088	4	3	7.02	8.57	-1.55	1	0.806980014369123	0.127471078351663	5.86472395809041
chr6	106913088	107200245	4	3	7.02	8.57	-1.55	1	0.806980014369123	0.127471078351663	5.86472395809041
chr6	107200245	109521442	4	3	7.02	8.57	-1.55	1	0.806980014369123	0.127471078351663	5.86472395809041
chr6	109521442	109524633	4	3	7.02	8.57	-1.55	1	0.806980014369123	0.127471078351663	5.86472395809041
chr6	109524633	109633578	4	3	7.02	8.57	-1.55	1	0.806980014369123	0.127471078351663	5.86472395809041
chr6	109633578	109640762	4	3	7.02	8.57	-1.55	1	0.806980014369123	0.127471078351663	5.86472395809041
chr6	109640762	111077608	4	3	7.02	8.57	-1.55	1	0.806980014369123	0.127471078351663	5.86472395809041
chr6	111077608	111320011	4	4	7.02	11.43	-4.41	0.473617837219157	0.588496265829916	0.101844134480445	3.39687535976884
chr6	111320011	111983620	4	3	7.02	8.57	-1.55	1	0.806980014369123	0.127471078351663	5.86472395809041
chr6	111983620	112726880	4	3	7.02	8.57	-1.55	1	0.806980014369123	0.127471078351663	5.86472395809041
chr6	112726880	112849751	5	3	8.77	8.57	0.199999999999999	1	1.02536119741128	0.184869242581365	7.05012401324578
chr6	112849751	114368138	4	3	7.02	8.57	-1.55	1	0.806980014369123	0.127471078351663	5.86472395809041
chr6	114368138	115657504	4	3	7.02	8.57	-1.55	1	0.806980014369123	0.127471078351663	5.86472395809041
chr6	115657504	115785077	5	3	8.77	8.57	0.199999999999999	1	1.02536119741128	0.184869242581365	7.05012401324578
chr6	115785077	115924608	4	3	7.02	8.57	-1.55	1	0.806980014369123	0.127471078351663	5.86472395809041
chr6	115924608	116015691	4	3	7.02	8.57	-1.55	1	0.806980014369123	0.127471078351663	5.86472395809041
chr6	116015691	117175965	3	3	5.26	8.57	-3.31	0.670394923540823	0.596139687177174	0.0752641559299699	4.72057961377671
chr6	117175965	119253577	3	3	5.26	8.57	-3.31	0.670394923540823	0.596139687177174	0.0752641559299699	4.72057961377671
chr6	119253577	120788281	3	3	5.26	8.57	-3.31	0.670394923540823	0.596139687177174	0.0752641559299699	4.72057961377671
chr6	120788281	123269774	2	3	3.51	8.57	-5.06	0.364845991006225	0.39209875338785	0.0311943017813524	3.61167468015804
chr6	123269774	124617776	1	3	1.75	8.57	-6.82	0.152255333007653	0.193980809358805	0.00357206577663444	2.53031697020893
chr6	124617776	125930518	1	3	1.75	8.57	-6.82	0.152255333007653	0.193980809358805	0.00357206577663444	2.53031697020893
chr6	125930518	126254002	1	4	1.75	11.43	-9.68	0.0672904688537322	0.141366547550815	0.00276776804884269	1.50974435716142
chr6	126254002	127114015	1	3	1.75	8.57	-6.82	0.152255333007653	0.193980809358805	0.00357206577663444	2.53031697020893
chr6	127114015	127371101	1	3	1.75	8.57	-6.82	0.152255333007653	0.193980809358805	0.00357206577663444	2.53031697020893
chr6	127371101	127437596	1	2	1.75	5.71	-3.96	0.555183946488294	0.298730263346118	0.00491485950174804	5.94363337105825
chr6	127437596	128041180	1	1	1.75	2.86	-1.11	1	0.610603783842907	0.00760900786829756	49.046807225881
chr6	128041180	128238266	1	2	1.75	5.71	-3.96	0.555183946488294	0.298730263346118	0.00491485950174804	5.94363337105825
chr6	128238266	128365165	2	2	3.51	5.71	-2.2	0.633484899728183	0.603503837239778	0.0418857182561479	8.69179851293254
chr6	128365165	128533043	2	3	3.51	8.57	-5.06	0.364845991006225	0.39209875338785	0.0311943017813524	3.61167468015804
chr6	128533043	128743473	2	2	3.51	5.71	-2.2	0.633484899728183	0.603503837239778	0.0418857182561479	8.69179851293254
chr6	128743473	128750458	2	1	3.51	2.86	0.65	1	1.23356327069665	0.0620046571045941	75.0263655237187
chr6	128750458	130565843	1	1	1.75	2.86	-1.11	1	0.610603783842907	0.00760900786829756	49.046807225881
chr6	130565843	130574042	2	1	3.51	2.86	0.65	1	1.23356327069665	0.0620046571045941	75.0263655237187
chr6	130574042	130587747	3	1	5.26	2.86	2.4	1	1.87702114997082	0.143943469821978	101.980811973635
chr6	130587747	130588432	3	1	5.26	2.86	2.4	1	1.87702114997082	0.143943469821978	101.980811973635
chr6	130588432	130680614	5	1	8.77	2.86	5.91	0.401827824203715	3.23452828397043	0.340370727723614	158.977900580402
chr6	130680614	130681945	4	1	7.02	2.86	4.16	0.645979732691994	2.54341432874312	0.238315308662883	129.945493899197
chr6	130681945	130693213	3	1	5.26	2.86	2.4	1	1.87702114997082	0.143943469821978	101.980811973635
chr6	130693213	130701220	2	1	3.51	2.86	0.65	1	1.23356327069665	0.0620046571045941	75.0263655237187
chr6	130701220	130713697	1	1	1.75	2.86	-1.11	1	0.610603783842907	0.00760900786829756	49.046807225881
chr6	130713697	130829529	1	1	1.75	2.86	-1.11	1	0.610603783842907	0.00760900786829756	49.046807225881
chr6	130829529	131019706	1	1	1.75	2.86	-1.11	1	0.610603783842907	0.00760900786829756	49.046807225881
chr6	131019706	131109715	2	1	3.51	2.86	0.65	1	1.23356327069665	0.0620046571045941	75.0263655237187
chr6	131109715	133016119	1	1	1.75	2.86	-1.11	1	0.610603783842907	0.00760900786829756	49.046807225881
chr6	133016119	133150267	1	1	1.75	2.86	-1.11	1	0.610603783842907	0.00760900786829756	49.046807225881
chr6	133150267	133281853	1	2	1.75	5.71	-3.96	0.555183946488294	0.298730263346118	0.00491485950174804	5.94363337105825
chr6	133281853	135243422	1	1	1.75	2.86	-1.11	1	0.610603783842907	0.00760900786829756	49.046807225881
chr6	135243422	135428721	1	1	1.75	2.86	-1.11	1	0.610603783842907	0.00760900786829756	49.046807225881
chr6	135428721	136219524	1	1	1.75	2.86	-1.11	1	0.610603783842907	0.00760900786829756	49.046807225881
chr6	136219524	136343227	1	1	1.75	2.86	-1.11	1	0.610603783842907	0.00760900786829756	49.046807225881
chr6	136343227	136350000	1	1	1.75	2.86	-1.11	1	0.610603783842907	0.00760900786829756	49.046807225881
chr6	136350000	136952422	1	2	1.75	5.71	-3.96	0.555183946488294	0.298730263346118	0.00491485950174804	5.94363337105825
chr6	136952422	137095409	1	2	1.75	5.71	-3.96	0.555183946488294	0.298730263346118	0.00491485950174804	5.94363337105825
chr6	137095409	141831531	1	2	1.75	5.71	-3.96	0.555183946488294	0.298730263346118	0.00491485950174804	5.94363337105825
chr6	141831531	141999817	1	3	1.75	8.57	-6.82	0.152255333007653	0.193980809358805	0.00357206577663444	2.53031697020893
chr6	141999817	142499888	1	2	1.75	5.71	-3.96	0.555183946488294	0.298730263346118	0.00491485950174804	5.94363337105825
chr6	142499888	145305978	1	1	1.75	2.86	-1.11	1	0.610603783842907	0.00760900786829756	49.046807225881
chr6	145305978	145466818	2	1	3.51	2.86	0.65	1	1.23356327069665	0.0620046571045941	75.0263655237187
chr6	145466818	146982327	1	1	1.75	2.86	-1.11	1	0.610603783842907	0.00760900786829756	49.046807225881
chr6	146982327	147201390	2	1	3.51	2.86	0.65	1	1.23356327069665	0.0620046571045941	75.0263655237187
chr6	147201390	147873055	1	1	1.75	2.86	-1.11	1	0.610603783842907	0.00760900786829756	49.046807225881
chr6	147873055	147934210	1	2	1.75	5.71	-3.96	0.555183946488294	0.298730263346118	0.00491485950174804	5.94363337105825
chr6	147934210	149785890	1	1	1.75	2.86	-1.11	1	0.610603783842907	0.00760900786829756	49.046807225881
chr6	149785890	149793671	1	2	1.75	5.71	-3.96	0.555183946488294	0.298730263346118	0.00491485950174804	5.94363337105825
chr6	149793671	149892098	2	2	3.51	5.71	-2.2	0.633484899728183	0.603503837239778	0.0418857182561479	8.69179851293254
chr6	149892098	149892335	2	3	3.51	8.57	-5.06	0.364845991006225	0.39209875338785	0.0311943017813524	3.61167468015804
chr6	149892335	149927029	2	4	3.51	11.43	-7.92	0.196309364764463	0.285918198748973	0.0245307932923119	2.12466335657503
chr6	149927029	150146871	2	5	3.51	14.29	-10.78	0.100649244230772	0.221987374876165	0.0200012806904681	1.4553139798386
chr6	150146871	150184703	2	2	3.51	5.71	-2.2	0.633484899728183	0.603503837239778	0.0418857182561479	8.69179851293254
chr6	150184703	152744236	1	2	1.75	5.71	-3.96	0.555183946488294	0.298730263346118	0.00491485950174804	5.94363337105825
chr6	152744236	156285157	1	1	1.75	2.86	-1.11	1	0.610603783842907	0.00760900786829756	49.046807225881
chr6	156285157	158812292	1	1	1.75	2.86	-1.11	1	0.610603783842907	0.00760900786829756	49.046807225881
chr6	158812292	159463059	1	2	1.75	5.71	-3.96	0.555183946488294	0.298730263346118	0.00491485950174804	5.94363337105825
chr6	159463059	159605415	1	1	1.75	2.86	-1.11	1	0.610603783842907	0.00760900786829756	49.046807225881
chr6	159605415	159731609	1	1	1.75	2.86	-1.11	1	0.610603783842907	0.00760900786829756	49.046807225881
chr6	159731609	160263096	1	1	1.75	2.86	-1.11	1	0.610603783842907	0.00760900786829756	49.046807225881
chr6	160263096	162233913	1	1	1.75	2.86	-1.11	1	0.610603783842907	0.00760900786829756	49.046807225881
chr6	162233913	162304138	1	1	1.75	2.86	-1.11	1	0.610603783842907	0.00760900786829756	49.046807225881
chr6	162304138	162305745	1	1	1.75	2.86	-1.11	1	0.610603783842907	0.00760900786829756	49.046807225881
chr6	162305745	162362206	2	1	3.51	2.86	0.65	1	1.23356327069665	0.0620046571045941	75.0263655237187
chr6	162362206	162435970	2	2	3.51	5.71	-2.2	0.633484899728183	0.603503837239778	0.0418857182561479	8.69179851293254
chr6	162435970	162525443	1	2	1.75	5.71	-3.96	0.555183946488294	0.298730263346118	0.00491485950174804	5.94363337105825
chr6	162525443	162546145	2	2	3.51	5.71	-2.2	0.633484899728183	0.603503837239778	0.0418857182561479	8.69179851293254
chr6	162546145	162572302	2	3	3.51	8.57	-5.06	0.364845991006225	0.39209875338785	0.0311943017813524	3.61167468015804
chr6	162572302	162661458	3	3	5.26	8.57	-3.31	0.670394923540823	0.596139687177174	0.0752641559299699	4.72057961377671
chr6	162661458	162687945	4	3	7.02	8.57	-1.55	1	0.806980014369123	0.127471078351663	5.86472395809041
chr6	162687945	162704340	5	3	8.77	8.57	0.199999999999999	1	1.02536119741128	0.184869242581365	7.05012401324578
chr6	162704340	162709020	5	4	8.77	11.43	-2.66	0.726612653955228	0.747657070124706	0.148324209107067	4.06400194149402
chr6	162709020	162735572	5	4	8.77	11.43	-2.66	0.726612653955228	0.747657070124706	0.148324209107067	4.06400194149402
chr6	162735572	162740267	5	4	8.77	11.43	-2.66	0.726612653955228	0.747657070124706	0.148324209107067	4.06400194149402
chr6	162740267	162790195	5	4	8.77	11.43	-2.66	0.726612653955228	0.747657070124706	0.148324209107067	4.06400194149402
chr6	162790195	162799517	4	4	7.02	11.43	-4.41	0.473617837219157	0.588496265829916	0.101844134480445	3.39687535976884
chr6	162799517	162805192	4	4	7.02	11.43	-4.41	0.473617837219157	0.588496265829916	0.101844134480445	3.39687535976884
chr6	162805192	162808946	3	4	5.26	11.43	-6.17	0.420508284178749	0.434727364097522	0.0597149994696037	2.75144722127792
chr6	162808946	162873146	3	3	5.26	8.57	-3.31	0.670394923540823	0.596139687177174	0.0752641559299699	4.72057961377671
chr6	162873146	162877559	3	2	5.26	5.71	-0.45	1	0.917543031619292	0.0995865652262528	11.5187145834007
chr6	162877559	162963521	3	2	5.26	5.71	-0.45	1	0.917543031619292	0.0995865652262528	11.5187145834007
chr6	162963521	162997572	3	2	5.26	5.71	-0.45	1	0.917543031619292	0.0995865652262528	11.5187145834007
chr6	162997572	163033421	2	2	3.51	5.71	-2.2	0.633484899728183	0.603503837239778	0.0418857182561479	8.69179851293254
chr6	163033421	163078521	2	3	3.51	8.57	-5.06	0.364845991006225	0.39209875338785	0.0311943017813524	3.61167468015804
chr6	163078521	163201332	2	2	3.51	5.71	-2.2	0.633484899728183	0.603503837239778	0.0418857182561479	8.69179851293254
chr6	163201332	163233459	2	1	3.51	2.86	0.65	1	1.23356327069665	0.0620046571045941	75.0263655237187
chr6	163233459	165820478	1	1	1.75	2.86	-1.11	1	0.610603783842907	0.00760900786829756	49.046807225881
chr6	165820478	166013843	2	1	3.51	2.86	0.65	1	1.23356327069665	0.0620046571045941	75.0263655237187
chr6	166013843	166073963	2	1	3.51	2.86	0.65	1	1.23356327069665	0.0620046571045941	75.0263655237187
chr6	166073963	166197257	2	1	3.51	2.86	0.65	1	1.23356327069665	0.0620046571045941	75.0263655237187
chr6	166197257	166262951	2	1	3.51	2.86	0.65	1	1.23356327069665	0.0620046571045941	75.0263655237187
chr6	166262951	170331399	1	1	1.75	2.86	-1.11	1	0.610603783842907	0.00760900786829756	49.046807225881
chr6	170331399	170501003	2	1	3.51	2.86	0.65	1	1.23356327069665	0.0620046571045941	75.0263655237187
chr6	170501003	171115067	1	1	1.75	2.86	-1.11	1	0.610603783842907	0.00760900786829756	49.046807225881
chr7	0	3306418	2	1	3.51	2.86	0.65	1	1.23356327069665	0.0620046571045941	75.0263655237187
chr7	3306418	4272601	2	0	3.51	0	3.51	0.523411371237458	Inf	0.11510095569428	Inf
chr7	4272601	6817249	2	1	3.51	2.86	0.65	1	1.23356327069665	0.0620046571045941	75.0263655237187
chr7	6817249	6869913	1	1	1.75	2.86	-1.11	1	0.610603783842907	0.00760900786829756	49.046807225881
chr7	6869913	7507397	1	0	1.75	0	1.75	1	Inf	0.0157598684210527	Inf
chr7	7507397	9125844	2	0	3.51	0	3.51	0.523411371237458	Inf	0.11510095569428	Inf
chr7	9125844	9237167	3	0	5.26	0	5.26	0.285117056856187	Inf	0.25439397414394	Inf
chr7	9237167	17948365	2	0	3.51	0	3.51	0.523411371237458	Inf	0.11510095569428	Inf
chr7	17948365	20573468	3	0	5.26	0	5.26	0.285117056856187	Inf	0.25439397414394	Inf
chr7	20573468	20666284	4	0	7.02	0	7.02	0.293625443112497	Inf	0.410060538435777	Inf
chr7	20666284	21929300	3	0	5.26	0	5.26	0.285117056856187	Inf	0.25439397414394	Inf
chr7	21929300	29682311	2	0	3.51	0	3.51	0.523411371237458	Inf	0.11510095569428	Inf
chr7	29682311	31214537	1	0	1.75	0	1.75	1	Inf	0.0157598684210527	Inf
chr7	31214537	36329668	0	0	0	0	0	1	0	0	Inf
chr7	36329668	36489079	0	1	0	2.86	-2.86	0.380434782608696	0	0	23.9474915686233
chr7	36489079	61063962	0	0	0	0	0	1	0	0	Inf
chr7	61063962	63302020	1	0	1.75	0	1.75	1	Inf	0.0157598684210527	Inf
chr7	63302020	64733961	0	0	0	0	0	1	0	0	Inf
chr7	64733961	64894156	1	0	1.75	0	1.75	1	Inf	0.0157598684210527	Inf
chr7	64894156	65193369	1	0	1.75	0	1.75	1	Inf	0.0157598684210527	Inf
chr7	65193369	65314991	1	1	1.75	2.86	-1.11	1	0.610603783842907	0.00760900786829756	49.046807225881
chr7	65314991	66497572	0	1	0	2.86	-2.86	0.380434782608696	0	0	23.9474915686233
chr7	66497572	66700760	0	1	0	2.86	-2.86	0.380434782608696	0	0	23.9474915686233
chr7	66700760	70113341	0	0	0	0	0	1	0	0	Inf
chr7	70113341	70514889	0	1	0	2.86	-2.86	0.380434782608696	0	0	23.9474915686233
chr7	70514889	71408288	0	2	0	5.71	-5.71	0.142140468227425	0	0	3.23879401791572
chr7	71408288	71711830	1	2	1.75	5.71	-3.96	0.555183946488294	0.298730263346118	0.00491485950174804	5.94363337105825
chr7	71711830	71947194	2	2	3.51	5.71	-2.2	0.633484899728183	0.603503837239778	0.0418857182561479	8.69179851293254
chr7	71947194	76218387	1	2	1.75	5.71	-3.96	0.555183946488294	0.298730263346118	0.00491485950174804	5.94363337105825
chr7	76218387	77256602	1	1	1.75	2.86	-1.11	1	0.610603783842907	0.00760900786829756	49.046807225881
chr7	77256602	77445057	1	2	1.75	5.71	-3.96	0.555183946488294	0.298730263346118	0.00491485950174804	5.94363337105825
chr7	77445057	77632477	1	1	1.75	2.86	-1.11	1	0.610603783842907	0.00760900786829756	49.046807225881
chr7	77632477	77691868	1	0	1.75	0	1.75	1	Inf	0.0157598684210527	Inf
chr7	77691868	89776944	0	0	0	0	0	1	0	0	Inf
chr7	89776944	89864707	0	1	0	2.86	-2.86	0.380434782608696	0	0	23.9474915686233
chr7	89864707	91563382	0	0	0	0	0	1	0	0	Inf
chr7	91563382	91787283	0	1	0	2.86	-2.86	0.380434782608696	0	0	23.9474915686233
chr7	91787283	97371703	0	0	0	0	0	1	0	0	Inf
chr7	97371703	97632130	0	1	0	2.86	-2.86	0.380434782608696	0	0	23.9474915686233
chr7	97632130	98382300	0	2	0	5.71	-5.71	0.142140468227425	0	0	3.23879401791572
chr7	98382300	99463832	1	2	1.75	5.71	-3.96	0.555183946488294	0.298730263346118	0.00491485950174804	5.94363337105825
chr7	99463832	100665065	1	2	1.75	5.71	-3.96	0.555183946488294	0.298730263346118	0.00491485950174804	5.94363337105825
chr7	100665065	100891340	1	2	1.75	5.71	-3.96	0.555183946488294	0.298730263346118	0.00491485950174804	5.94363337105825
chr7	100891340	102101741	0	2	0	5.71	-5.71	0.142140468227425	0	0	3.23879401791572
chr7	102101741	102568016	0	1	0	2.86	-2.86	0.380434782608696	0	0	23.9474915686233
chr7	102568016	104121522	0	0	0	0	0	1	0	0	Inf
chr7	104121522	104245607	1	0	1.75	0	1.75	1	Inf	0.0157598684210527	Inf
chr7	104245607	107465049	0	0	0	0	0	1	0	0	Inf
chr7	107465049	107592056	1	0	1.75	0	1.75	1	Inf	0.0157598684210527	Inf
chr7	107592056	109423876	0	0	0	0	0	1	0	0	Inf
chr7	109423876	109425299	1	0	1.75	0	1.75	1	Inf	0.0157598684210527	Inf
chr7	109425299	109426244	2	1	3.51	2.86	0.65	1	1.23356327069665	0.0620046571045941	75.0263655237187
chr7	109426244	109427493	3	2	5.26	5.71	-0.45	1	0.917543031619292	0.0995865652262528	11.5187145834007
chr7	109427493	109433781	5	2	8.77	5.71	3.06	0.704888478053992	1.5790358990183	0.241085394648342	17.4847514277608
chr7	109433781	109435445	5	3	8.77	8.57	0.199999999999999	1	1.02536119741128	0.184869242581365	7.05012401324578
chr7	109435445	109453946	6	3	10.53	8.57	1.96	1	1.25188156754076	0.246164505949289	8.27708278287694
chr7	109453946	109458574	3	1	5.26	2.86	2.4	1	1.87702114997082	0.143943469821978	101.980811973635
[truncated: 2,595 more rows]
