# Supplementary material for: 1p36 deletion is a marker for tumour dissemination in microsatellite stable stage II-III colon cancer
Source: BMC Cancer. 2014 Nov 24;14:872. doi: 10.1186/1471-2407-14-872 (PMC4251789; doi:10.1186/1471-2407-14-872)
Supplement: Supplementary file 1 — Additional file 1: This file includes supplementary figures, genome-wide copy number estimates and statistics. (ZIP 5 MB) [file 12885_2014_5046_MOESM1_ESM.zip › Supplementary Data/MSS statistics Stage II-IV/Focal Gain.Recurrence (excl MSI-H).No recurrence (excl MSI-H).txt]

Chromosome	Start (hg19)	End (hg19)	Observations in G1	Observations in G2	Frequency G1 (%)	Frequency G2 (%)	Frequency difference	Fisher's Exact test p-value	Odds Ratio	Lower 95% CI	Upper 95% CI
chr2	89124164	89132096	1	0	1.75	0	1.75	1	Inf	0.0157598684210527	Inf
chr2	89132096	89133378	7	2	12.28	5.71	6.57	0.474255103760053	2.29118320077748	0.402396518625756	23.9329695523934
chr2	89133378	89134842	11	2	19.3	5.71	13.59	0.120705917723362	3.89611242939966	0.772888926063063	38.501134285808
chr2	89134842	89136090	11	3	19.3	8.57	10.73	0.234750538636018	2.52722640547994	0.6014630876218	15.2236917058173
chr2	89136090	89136136	12	3	21.05	8.57	12.48	0.151105823183443	2.81541638333038	0.682359538479039	16.7976905317735
chr2	89136136	89136152	14	3	24.56	8.57	15.99	0.0946950827637286	3.43165634185199	0.855109970209895	20.1702599416181
chr2	89136152	89136167	16	3	28.07	8.57	19.5	0.0331754581381699	4.10641608004979	1.04401517963159	23.8773305292682
chr2	89136167	89136180	16	4	28.07	11.43	16.64	0.0721339773657778	2.99120802179949	0.849362051014097	13.5239916916729
chr2	89136180	89144104	16	5	28.07	14.29	13.78	0.200089529288053	2.32115105804248	0.709405513336396	9.01806554453522
chr2	89144104	89144968	16	9	28.07	25.71	2.36	1	1.12590753783479	0.397283481142334	3.34452221102173
chr2	89144968	89145847	16	10	28.07	28.57	-0.5	1	0.975860115525923	0.350581828904024	2.80774750792571
chr2	89145847	89146771	19	11	33.33	31.43	1.9	1	1.08985786187432	0.407072248026601	3.00839664187276
chr2	89146771	89147617	20	11	35.09	31.43	3.66	0.8216425715487	1.17725915575266	0.442430408307583	3.23626150573758
chr2	89147617	89148677	20	12	35.09	34.29	0.800000000000004	1	1.03564716706698	0.393467795878425	2.78994458569814
chr2	89148677	89153540	21	13	36.84	37.14	-0.299999999999997	1	0.987314813511835	0.380252834074181	2.60830152868241
chr2	89153540	89157708	22	13	38.6	37.14	1.46	1	1.06305437520626	0.411254013107888	2.80047821316538
chr2	89157708	89323197	23	13	40.35	37.14	3.21	0.827867207137789	1.14311873996171	0.443947727969846	3.0044896149486
chr2	89323197	89358337	22	13	38.6	37.14	1.46	1	1.06305437520626	0.411254013107888	2.80047821316538
chr2	89358337	89377330	22	12	38.6	34.29	4.31	0.8243607983943	1.20233441802952	0.461350850321187	3.21908794807156
chr2	89377330	89388678	20	8	35.09	22.86	12.23	0.250151339787571	1.81270045446317	0.644221296725152	5.50499634908625
chr2	89388678	89406043	19	7	33.33	20	13.33	0.233710743101098	1.98547898484515	0.680667688748975	6.3887720129573
chr2	89406043	89413132	18	7	31.58	20	11.58	0.334394374444071	1.83425372739584	0.624609548122411	5.92756627331819
chr2	89413132	89418269	18	6	31.58	17.14	14.44	0.148447545354735	2.21224692823356	0.724331665385011	7.68672118163882
chr2	89418269	89423512	8	4	14.04	11.43	2.61	1	1.26214510658289	0.306099339703915	6.22192088530793
chr2	89423512	89428877	6	3	10.53	8.57	1.96	1	1.25188156754076	0.246164505949289	8.27708278287694
chr2	89428877	89444114	5	3	8.77	8.57	0.199999999999999	1	1.02536119741128	0.184869242581365	7.05012401324578
chr2	89444114	89449936	5	2	8.77	5.71	3.06	0.704888478053992	1.5790358990183	0.241085394648342	17.4847514277608
chr2	89449936	89464861	4	2	7.02	5.71	1.31	1	1.24237951861251	0.167238798944715	14.4592318899485
chr2	89464861	89469407	4	0	7.02	0	7.02	0.293625443112497	Inf	0.410060538435777	Inf
chr2	89469407	89477534	2	0	3.51	0	3.51	0.523411371237458	Inf	0.11510095569428	Inf
chr2	89477534	89499081	1	0	1.75	0	1.75	1	Inf	0.0157598684210527	Inf
chr2	89499081	103331597	0	0	0	0	0	1	0	0	Inf
chr2	103331597	103474118	0	1	0	2.86	-2.86	0.380434782608696	0	0	23.9474915686233
chr1	49021323	49124871	0	1	0	2.86	-2.86	0.380434782608696	0	0	23.9474915686233
chr1	49124871	72713907	0	0	0	0	0	1	0	0	Inf
chr1	72713907	72746574	1	0	1.75	0	1.75	1	Inf	0.0157598684210527	Inf
chr1	72746574	72748221	3	0	5.26	0	5.26	0.285117056856187	Inf	0.25439397414394	Inf
chr1	72748221	72760184	4	0	7.02	0	7.02	0.293625443112497	Inf	0.410060538435777	Inf
chr1	72760184	72765894	5	0	8.77	0	8.77	0.152433830621422	Inf	0.576106928802263	Inf
chr1	72765894	72767022	13	7	22.81	20	2.81	0.80062091867235	1.17969792674091	0.380397370033615	3.94309114502144
chr1	72767022	72768458	14	7	24.56	20	4.56	0.798703812121123	1.29865357547876	0.424898717848889	4.30214856175535
chr1	72768458	72768926	17	8	29.82	22.86	6.96	0.62988872783497	1.4288596498954	0.497355460078839	4.39650344990767
chr1	72768926	72774282	18	9	31.58	25.71	5.87	0.640474626041501	1.32922060352496	0.47730391678049	3.90469817026133
chr1	72774282	72777107	18	10	31.58	28.57	3.01	0.818785067920462	1.15206343561958	0.421264104395788	3.27691518518466
chr1	72777107	72811532	19	10	33.33	28.57	4.76	0.817526630892132	1.24699624171603	0.459207292071627	3.5308550657569
chr1	72811532	72814597	17	10	29.82	28.57	1.25	1	1.06182357294566	0.385076266951047	3.03614825562627
chr1	72814597	72816882	7	4	12.28	11.43	0.85	1	1.08406402746849	0.250779327244783	5.47501405422082
chr1	72816882	72817810	4	3	7.02	8.57	-1.55	1	0.806980014369123	0.127471078351663	5.86472395809041
chr1	72817810	72818695	4	2	7.02	5.71	1.31	1	1.24237951861251	0.167238798944715	14.4592318899485
chr1	72818695	72825407	3	1	5.26	2.86	2.4	1	1.87702114997082	0.143943469821978	101.980811973635
chr1	72825407	72828145	2	0	3.51	0	3.51	0.523411371237458	Inf	0.11510095569428	Inf
chr1	72828145	72842761	1	0	1.75	0	1.75	1	Inf	0.0157598684210527	Inf
chr3	162510463	162512698	2	1	3.51	2.86	0.65	1	1.23356327069665	0.0620046571045941	75.0263655237187
chr3	162512698	162512916	3	1	5.26	2.86	2.4	1	1.87702114997082	0.143943469821978	101.980811973635
chr3	162512916	162513304	4	1	7.02	2.86	4.16	0.645979732691994	2.54341432874312	0.238315308662883	129.945493899197
chr3	162513304	162625988	5	1	8.77	2.86	5.91	0.401827824203715	3.23452828397043	0.340370727723614	158.977900580402
chr3	162625988	162626588	4	0	7.02	0	7.02	0.293625443112497	Inf	0.410060538435777	Inf
chr3	162626588	162627609	2	0	3.51	0	3.51	0.523411371237458	Inf	0.11510095569428	Inf
chr3	162627609	162628629	1	0	1.75	0	1.75	1	Inf	0.0157598684210527	Inf
chr7	13692796	13758615	1	0	1.75	0	1.75	1	Inf	0.0157598684210527	Inf
chr7	13758615	69641917	0	0	0	0	0	1	0	0	Inf
chr7	69641917	69839008	1	0	1.75	0	1.75	1	Inf	0.0157598684210527	Inf
chr7	69839008	84458164	0	0	0	0	0	1	0	0	Inf
chr7	84458164	85098824	0	1	0	2.86	-2.86	0.380434782608696	0	0	23.9474915686233
chr7	85098824	85802195	0	0	0	0	0	1	0	0	Inf
chr7	85802195	86098895	0	1	0	2.86	-2.86	0.380434782608696	0	0	23.9474915686233
chr7	86098895	91563382	0	0	0	0	0	1	0	0	Inf
chr7	91563382	91787283	1	0	1.75	0	1.75	1	Inf	0.0157598684210527	Inf
chr7	91787283	107475373	0	0	0	0	0	1	0	0	Inf
chr7	107475373	107592056	1	0	1.75	0	1.75	1	Inf	0.0157598684210527	Inf
chr7	107592056	115523363	0	0	0	0	0	1	0	0	Inf
chr7	115523363	115656370	1	0	1.75	0	1.75	1	Inf	0.0157598684210527	Inf
chr7	115656370	116142191	0	0	0	0	0	1	0	0	Inf
chr7	116142191	116487900	0	1	0	2.86	-2.86	0.380434782608696	0	0	23.9474915686233
chr7	116487900	116780693	0	0	0	0	0	1	0	0	Inf
chr7	116780693	116906584	1	0	1.75	0	1.75	1	Inf	0.0157598684210527	Inf
chr7	116906584	117454570	1	0	1.75	0	1.75	1	Inf	0.0157598684210527	Inf
chr7	117454570	117611312	1	0	1.75	0	1.75	1	Inf	0.0157598684210527	Inf
chr7	117611312	117944031	1	0	1.75	0	1.75	1	Inf	0.0157598684210527	Inf
chr7	117944031	118070588	1	0	1.75	0	1.75	1	Inf	0.0157598684210527	Inf
chr7	118070588	118626203	1	0	1.75	0	1.75	1	Inf	0.0157598684210527	Inf
chr7	118626203	124782221	0	0	0	0	0	1	0	0	Inf
chr7	124782221	125115177	0	1	0	2.86	-2.86	0.380434782608696	0	0	23.9474915686233
chr7	125115177	141393494	0	0	0	0	0	1	0	0	Inf
chr7	141393494	141607484	1	0	1.75	0	1.75	1	Inf	0.0157598684210527	Inf
chr7	141607484	143218633	0	0	0	0	0	1	0	0	Inf
chr7	143218633	143546657	1	0	1.75	0	1.75	1	Inf	0.0157598684210527	Inf
chr7	143546657	146239726	0	0	0	0	0	1	0	0	Inf
chr7	146239726	146383465	1	0	1.75	0	1.75	1	Inf	0.0157598684210527	Inf
chr7	146383465	147156015	1	0	1.75	0	1.75	1	Inf	0.0157598684210527	Inf
chr7	147156015	147321768	1	0	1.75	0	1.75	1	Inf	0.0157598684210527	Inf
chr7	147321768	157755807	0	0	0	0	0	1	0	0	Inf
chr7	157755807	157828758	1	0	1.75	0	1.75	1	Inf	0.0157598684210527	Inf
chr13	19026937	19564517	2	0	3.51	0	3.51	0.523411371237458	Inf	0.11510095569428	Inf
chr13	19564517	19634136	2	0	3.51	0	3.51	0.523411371237458	Inf	0.11510095569428	Inf
chr13	19634136	19634507	1	0	1.75	0	1.75	1	Inf	0.0157598684210527	Inf
chr13	19634507	24196632	0	0	0	0	0	1	0	0	Inf
chr13	24196632	24962258	1	0	1.75	0	1.75	1	Inf	0.0157598684210527	Inf
chr13	24962258	26605033	0	0	0	0	0	1	0	0	Inf
chr13	26605033	26693293	1	0	1.75	0	1.75	1	Inf	0.0157598684210527	Inf
chr13	26693293	27197428	0	0	0	0	0	1	0	0	Inf
chr13	27197428	27307682	1	0	1.75	0	1.75	1	Inf	0.0157598684210527	Inf
chr13	27307682	34092934	0	0	0	0	0	1	0	0	Inf
chr13	34092934	34241260	1	0	1.75	0	1.75	1	Inf	0.0157598684210527	Inf
chr13	34241260	34344030	0	0	0	0	0	1	0	0	Inf
chr13	34344030	34451180	0	1	0	2.86	-2.86	0.380434782608696	0	0	23.9474915686233
chr13	34451180	37846660	0	0	0	0	0	1	0	0	Inf
chr13	37846660	37919988	0	1	0	2.86	-2.86	0.380434782608696	0	0	23.9474915686233
chr13	37919988	38049969	0	0	0	0	0	1	0	0	Inf
chr13	38049969	38092157	1	0	1.75	0	1.75	1	Inf	0.0157598684210527	Inf
chr13	38092157	38290522	1	0	1.75	0	1.75	1	Inf	0.0157598684210527	Inf
chr13	38290522	38291755	1	1	1.75	2.86	-1.11	1	0.610603783842907	0.00760900786829756	49.046807225881
chr13	38291755	38362270	1	1	1.75	2.86	-1.11	1	0.610603783842907	0.00760900786829756	49.046807225881
chr13	38362270	38363333	1	0	1.75	0	1.75	1	Inf	0.0157598684210527	Inf
chr13	38363333	38474420	1	0	1.75	0	1.75	1	Inf	0.0157598684210527	Inf
chr13	38474420	38491369	1	1	1.75	2.86	-1.11	1	0.610603783842907	0.00760900786829756	49.046807225881
chr13	38491369	38625866	0	1	0	2.86	-2.86	0.380434782608696	0	0	23.9474915686233
chr13	38625866	38750859	0	0	0	0	0	1	0	0	Inf
chr13	38750859	39112164	0	1	0	2.86	-2.86	0.380434782608696	0	0	23.9474915686233
chr13	39112164	39359706	1	1	1.75	2.86	-1.11	1	0.610603783842907	0.00760900786829756	49.046807225881
chr13	39359706	39522321	1	0	1.75	0	1.75	1	Inf	0.0157598684210527	Inf
chr13	39522321	39579228	1	0	1.75	0	1.75	1	Inf	0.0157598684210527	Inf
chr13	39579228	39679685	1	0	1.75	0	1.75	1	Inf	0.0157598684210527	Inf
chr13	39679685	39746871	1	0	1.75	0	1.75	1	Inf	0.0157598684210527	Inf
chr13	39746871	40658263	1	0	1.75	0	1.75	1	Inf	0.0157598684210527	Inf
chr13	40658263	46345252	0	0	0	0	0	1	0	0	Inf
chr13	46345252	46370365	1	0	1.75	0	1.75	1	Inf	0.0157598684210527	Inf
chr13	46370365	46431285	2	0	3.51	0	3.51	0.523411371237458	Inf	0.11510095569428	Inf
chr13	46431285	46564052	0	0	0	0	0	1	0	0	Inf
chr13	46564052	46717291	0	1	0	2.86	-2.86	0.380434782608696	0	0	23.9474915686233
chr13	46717291	47506766	0	0	0	0	0	1	0	0	Inf
chr13	47506766	47789786	1	0	1.75	0	1.75	1	Inf	0.0157598684210527	Inf
chr13	47789786	48544910	0	0	0	0	0	1	0	0	Inf
chr13	48544910	48717537	0	1	0	2.86	-2.86	0.380434782608696	0	0	23.9474915686233
chr13	48717537	49363361	0	1	0	2.86	-2.86	0.380434782608696	0	0	23.9474915686233
chr13	49363361	49437519	0	0	0	0	0	1	0	0	Inf
chr13	49437519	50429102	0	1	0	2.86	-2.86	0.380434782608696	0	0	23.9474915686233
chr13	50429102	51295556	0	0	0	0	0	1	0	0	Inf
chr13	51295556	51353503	1	0	1.75	0	1.75	1	Inf	0.0157598684210527	Inf
chr13	51353503	52356483	0	0	0	0	0	1	0	0	Inf
chr13	52356483	52523930	1	0	1.75	0	1.75	1	Inf	0.0157598684210527	Inf
chr13	52523930	52729341	1	0	1.75	0	1.75	1	Inf	0.0157598684210527	Inf
chr13	52729341	55729178	0	0	0	0	0	1	0	0	Inf
chr13	55729178	55886632	1	0	1.75	0	1.75	1	Inf	0.0157598684210527	Inf
chr13	55886632	55916272	2	0	3.51	0	3.51	0.523411371237458	Inf	0.11510095569428	Inf
chr13	55916272	56002113	1	0	1.75	0	1.75	1	Inf	0.0157598684210527	Inf
chr13	56002113	59428771	0	0	0	0	0	1	0	0	Inf
chr13	59428771	59510797	1	0	1.75	0	1.75	1	Inf	0.0157598684210527	Inf
chr13	59510797	64119337	0	0	0	0	0	1	0	0	Inf
chr13	64119337	64679710	0	1	0	2.86	-2.86	0.380434782608696	0	0	23.9474915686233
chr13	64679710	64860121	1	1	1.75	2.86	-1.11	1	0.610603783842907	0.00760900786829756	49.046807225881
chr13	64860121	64970135	0	1	0	2.86	-2.86	0.380434782608696	0	0	23.9474915686233
chr13	64970135	71008547	0	0	0	0	0	1	0	0	Inf
chr13	71008547	71547066	0	1	0	2.86	-2.86	0.380434782608696	0	0	23.9474915686233
chr13	71547066	71685615	0	1	0	2.86	-2.86	0.380434782608696	0	0	23.9474915686233
chr13	71685615	72522982	0	1	0	2.86	-2.86	0.380434782608696	0	0	23.9474915686233
chr13	72522982	72619699	0	1	0	2.86	-2.86	0.380434782608696	0	0	23.9474915686233
chr13	72619699	72798727	0	1	0	2.86	-2.86	0.380434782608696	0	0	23.9474915686233
chr13	72798727	72954530	0	1	0	2.86	-2.86	0.380434782608696	0	0	23.9474915686233
chr13	72954530	76667190	0	0	0	0	0	1	0	0	Inf
chr13	76667190	77390977	0	1	0	2.86	-2.86	0.380434782608696	0	0	23.9474915686233
chr13	77390977	83774933	0	0	0	0	0	1	0	0	Inf
chr13	83774933	83820789	0	1	0	2.86	-2.86	0.380434782608696	0	0	23.9474915686233
chr13	83820789	84628145	0	1	0	2.86	-2.86	0.380434782608696	0	0	23.9474915686233
chr13	84628145	84778952	0	1	0	2.86	-2.86	0.380434782608696	0	0	23.9474915686233
chr13	84778952	85517151	0	1	0	2.86	-2.86	0.380434782608696	0	0	23.9474915686233
chr13	85517151	85651672	0	1	0	2.86	-2.86	0.380434782608696	0	0	23.9474915686233
chr13	85651672	85816665	0	1	0	2.86	-2.86	0.380434782608696	0	0	23.9474915686233
chr13	85816665	86307536	0	1	0	2.86	-2.86	0.380434782608696	0	0	23.9474915686233
chr13	86307536	86320177	1	1	1.75	2.86	-1.11	1	0.610603783842907	0.00760900786829756	49.046807225881
chr13	86320177	86360613	1	1	1.75	2.86	-1.11	1	0.610603783842907	0.00760900786829756	49.046807225881
chr13	86360613	86407410	0	1	0	2.86	-2.86	0.380434782608696	0	0	23.9474915686233
chr13	86407410	86647992	0	0	0	0	0	1	0	0	Inf
chr13	86647992	86711192	1	0	1.75	0	1.75	1	Inf	0.0157598684210527	Inf
chr13	86711192	89075473	0	0	0	0	0	1	0	0	Inf
chr13	89075473	89239067	1	0	1.75	0	1.75	1	Inf	0.0157598684210527	Inf
chr13	89239067	91453981	0	0	0	0	0	1	0	0	Inf
chr13	91453981	91525121	1	0	1.75	0	1.75	1	Inf	0.0157598684210527	Inf
chr13	91525121	92887515	0	0	0	0	0	1	0	0	Inf
chr13	92887515	93008176	1	0	1.75	0	1.75	1	Inf	0.0157598684210527	Inf
chr13	93008176	99544015	0	0	0	0	0	1	0	0	Inf
chr13	99544015	99705171	1	2	1.75	5.71	-3.96	0.555183946488294	0.298730263346118	0.00491485950174804	5.94363337105825
chr13	99705171	103902737	0	0	0	0	0	1	0	0	Inf
chr13	103902737	103907090	1	0	1.75	0	1.75	1	Inf	0.0157598684210527	Inf
chr13	103907090	103979510	1	1	1.75	2.86	-1.11	1	0.610603783842907	0.00760900786829756	49.046807225881
chr13	103979510	103989594	1	0	1.75	0	1.75	1	Inf	0.0157598684210527	Inf
chr13	103989594	104036430	2	0	3.51	0	3.51	0.523411371237458	Inf	0.11510095569428	Inf
chr13	104036430	104048462	2	0	3.51	0	3.51	0.523411371237458	Inf	0.11510095569428	Inf
chr13	104048462	104925656	1	0	1.75	0	1.75	1	Inf	0.0157598684210527	Inf
chr13	104925656	105175290	0	0	0	0	0	1	0	0	Inf
chr13	105175290	105239370	1	0	1.75	0	1.75	1	Inf	0.0157598684210527	Inf
chr13	105239370	105330369	1	0	1.75	0	1.75	1	Inf	0.0157598684210527	Inf
chr13	105330369	105726364	0	0	0	0	0	1	0	0	Inf
chr13	105726364	105783474	0	1	0	2.86	-2.86	0.380434782608696	0	0	23.9474915686233
chr13	105783474	106357693	0	0	0	0	0	1	0	0	Inf
chr13	106357693	106435603	0	1	0	2.86	-2.86	0.380434782608696	0	0	23.9474915686233
chr13	106435603	108109179	0	0	0	0	0	1	0	0	Inf
chr13	108109179	108174441	1	0	1.75	0	1.75	1	Inf	0.0157598684210527	Inf
chr13	108174441	109412631	0	0	0	0	0	1	0	0	Inf
chr13	109412631	109625588	1	0	1.75	0	1.75	1	Inf	0.0157598684210527	Inf
chr20	1560674	1560795	6	3	10.53	8.57	1.96	1	1.25188156754076	0.246164505949289	8.27708278287694
chr20	1560795	1560862	9	3	15.79	8.57	7.22	0.362644950604423	1.98605531055251	0.449776512936818	12.2717657519558
chr20	1560862	1560937	10	3	17.54	8.57	8.97	0.356578999325378	2.25102170571562	0.523982788486464	13.7160959411363
chr20	1560937	1560975	11	4	19.3	11.43	7.87	0.393540803003138	1.84156111370176	0.487853712258223	8.65953396787098
chr20	1560975	1561290	12	4	21.05	11.43	9.62	0.272501242133361	2.05145430015192	0.553914011708676	9.54519733233972
chr20	1561290	1587677	13	5	22.81	14.29	8.52	0.420225516533401	1.7622113815875	0.519676972745705	6.99190955554074
chr20	1587677	1595920	14	5	24.56	14.29	10.27	0.295208608538809	1.94001881197681	0.580096747325369	7.634864399629
chr20	1595920	1596000	10	2	17.54	5.71	11.83	0.122756575159769	3.46982041397137	0.674198628250469	34.6257276344271
chr20	1596000	1598026	9	2	15.79	5.71	10.08	0.195662395481194	3.06092090715289	0.579602302170275	30.9107429642845
chr20	1598026	1600001	6	2	10.53	5.71	4.82	0.70558285810563	1.9283484392878	0.319675764680652	20.6501642333935
chr20	1600001	1606115	6	1	10.53	2.86	7.67	0.245627382284818	3.95203781505959	0.448395557317712	189.140087350654
chr20	1606115	1610125	5	1	8.77	2.86	5.91	0.401827824203715	3.23452828397043	0.340370727723614	158.977900580402
chr20	1610125	1610376	4	1	7.02	2.86	4.16	0.645979732691994	2.54341432874312	0.238315308662883	129.945493899197
chr20	1610376	1610745	2	1	3.51	2.86	0.65	1	1.23356327069665	0.0620046571045941	75.0263655237187
chr20	1610745	1750303	2	0	3.51	0	3.51	0.523411371237458	Inf	0.11510095569428	Inf
chr20	1750303	2092988	2	0	3.51	0	3.51	0.523411371237458	Inf	0.11510095569428	Inf
chr20	2092988	2188026	2	0	3.51	0	3.51	0.523411371237458	Inf	0.11510095569428	Inf
chr20	2188026	2743757	1	0	1.75	0	1.75	1	Inf	0.0157598684210527	Inf
chr20	2743757	10764378	0	0	0	0	0	1	0	0	Inf
chr20	10764378	10915298	1	0	1.75	0	1.75	1	Inf	0.0157598684210527	Inf
chr20	10915298	16153822	0	0	0	0	0	1	0	0	Inf
chr20	16153822	16739764	1	0	1.75	0	1.75	1	Inf	0.0157598684210527	Inf
chr20	16739764	16855466	1	0	1.75	0	1.75	1	Inf	0.0157598684210527	Inf
chr20	16855466	19847880	0	0	0	0	0	1	0	0	Inf
chr20	19847880	19934347	1	0	1.75	0	1.75	1	Inf	0.0157598684210527	Inf
chr20	19934347	20116132	0	0	0	0	0	1	0	0	Inf
chr20	20116132	20118693	1	0	1.75	0	1.75	1	Inf	0.0157598684210527	Inf
chr20	20118693	20169536	2	0	3.51	0	3.51	0.523411371237458	Inf	0.11510095569428	Inf
chr20	20169536	20738451	1	0	1.75	0	1.75	1	Inf	0.0157598684210527	Inf
chr20	20738451	20753613	2	0	3.51	0	3.51	0.523411371237458	Inf	0.11510095569428	Inf
chr20	20753613	20805053	2	0	3.51	0	3.51	0.523411371237458	Inf	0.11510095569428	Inf
chr20	20805053	20869907	2	0	3.51	0	3.51	0.523411371237458	Inf	0.11510095569428	Inf
chr20	20869907	21042302	2	0	3.51	0	3.51	0.523411371237458	Inf	0.11510095569428	Inf
chr20	21042302	21100661	2	1	3.51	2.86	0.65	1	1.23356327069665	0.0620046571045941	75.0263655237187
chr20	21100661	21159929	2	1	3.51	2.86	0.65	1	1.23356327069665	0.0620046571045941	75.0263655237187
chr20	21159929	21229686	2	0	3.51	0	3.51	0.523411371237458	Inf	0.11510095569428	Inf
chr20	21229686	21534989	2	0	3.51	0	3.51	0.523411371237458	Inf	0.11510095569428	Inf
chr20	21534989	21574776	1	0	1.75	0	1.75	1	Inf	0.0157598684210527	Inf
chr20	21574776	21813700	0	0	0	0	0	1	0	0	Inf
chr20	21813700	21965420	1	0	1.75	0	1.75	1	Inf	0.0157598684210527	Inf
chr20	21965420	22386524	1	0	1.75	0	1.75	1	Inf	0.0157598684210527	Inf
chr20	22386524	22485953	1	0	1.75	0	1.75	1	Inf	0.0157598684210527	Inf
chr20	22485953	22672610	1	0	1.75	0	1.75	1	Inf	0.0157598684210527	Inf
chr20	22672610	22676565	2	0	3.51	0	3.51	0.523411371237458	Inf	0.11510095569428	Inf
chr20	22676565	22731677	3	0	5.26	0	5.26	0.285117056856187	Inf	0.25439397414394	Inf
chr20	22731677	22741831	3	0	5.26	0	5.26	0.285117056856187	Inf	0.25439397414394	Inf
chr20	22741831	22793703	2	0	3.51	0	3.51	0.523411371237458	Inf	0.11510095569428	Inf
chr20	22793703	22898387	2	0	3.51	0	3.51	0.523411371237458	Inf	0.11510095569428	Inf
chr20	22898387	22998176	2	0	3.51	0	3.51	0.523411371237458	Inf	0.11510095569428	Inf
chr20	22998176	23014789	2	0	3.51	0	3.51	0.523411371237458	Inf	0.11510095569428	Inf
chr20	23014789	23071185	2	0	3.51	0	3.51	0.523411371237458	Inf	0.11510095569428	Inf
chr20	23071185	23262692	1	0	1.75	0	1.75	1	Inf	0.0157598684210527	Inf
chr20	23262692	23527287	1	1	1.75	2.86	-1.11	1	0.610603783842907	0.00760900786829756	49.046807225881
chr20	23527287	23573008	1	1	1.75	2.86	-1.11	1	0.610603783842907	0.00760900786829756	49.046807225881
chr20	23573008	23625909	1	0	1.75	0	1.75	1	Inf	0.0157598684210527	Inf
chr20	23625909	23994675	1	0	1.75	0	1.75	1	Inf	0.0157598684210527	Inf
chr20	23994675	24034053	2	0	3.51	0	3.51	0.523411371237458	Inf	0.11510095569428	Inf
chr20	24034053	24102074	1	0	1.75	0	1.75	1	Inf	0.0157598684210527	Inf
chr20	24102074	24140069	0	0	0	0	0	1	0	0	Inf
chr20	24140069	24233739	1	0	1.75	0	1.75	1	Inf	0.0157598684210527	Inf
chr20	24233739	31740837	0	0	0	0	0	1	0	0	Inf
chr20	31740837	31925695	1	0	1.75	0	1.75	1	Inf	0.0157598684210527	Inf
chr20	31925695	32021343	1	0	1.75	0	1.75	1	Inf	0.0157598684210527	Inf
chr20	32021343	33898415	0	0	0	0	0	1	0	0	Inf
chr20	33898415	34018481	1	0	1.75	0	1.75	1	Inf	0.0157598684210527	Inf
chr20	34018481	34821302	1	0	1.75	0	1.75	1	Inf	0.0157598684210527	Inf
chr20	34821302	35055142	1	0	1.75	0	1.75	1	Inf	0.0157598684210527	Inf
chr20	35055142	36221587	0	0	0	0	0	1	0	0	Inf
chr20	36221587	36302843	1	0	1.75	0	1.75	1	Inf	0.0157598684210527	Inf
chr20	36302843	36428430	0	0	0	0	0	1	0	0	Inf
chr20	36428430	36461261	1	0	1.75	0	1.75	1	Inf	0.0157598684210527	Inf
chr20	36461261	36536543	1	1	1.75	2.86	-1.11	1	0.610603783842907	0.00760900786829756	49.046807225881
chr20	36536543	36559348	1	1	1.75	2.86	-1.11	1	0.610603783842907	0.00760900786829756	49.046807225881
chr20	36559348	36745231	0	1	0	2.86	-2.86	0.380434782608696	0	0	23.9474915686233
chr20	36745231	36867373	0	1	0	2.86	-2.86	0.380434782608696	0	0	23.9474915686233
chr20	36867373	38606580	0	0	0	0	0	1	0	0	Inf
chr20	38606580	39371156	1	0	1.75	0	1.75	1	Inf	0.0157598684210527	Inf
chr20	39371156	42615450	0	0	0	0	0	1	0	0	Inf
chr20	42615450	42624146	1	0	1.75	0	1.75	1	Inf	0.0157598684210527	Inf
chr20	42624146	42625735	2	0	3.51	0	3.51	0.523411371237458	Inf	0.11510095569428	Inf
chr20	42625735	42676550	2	1	3.51	2.86	0.65	1	1.23356327069665	0.0620046571045941	75.0263655237187
chr20	42676550	42693556	2	0	3.51	0	3.51	0.523411371237458	Inf	0.11510095569428	Inf
chr20	42693556	42718270	1	0	1.75	0	1.75	1	Inf	0.0157598684210527	Inf
chr20	42718270	44179039	0	0	0	0	0	1	0	0	Inf
chr20	44179039	44285458	1	0	1.75	0	1.75	1	Inf	0.0157598684210527	Inf
chr20	44285458	47571916	0	0	0	0	0	1	0	0	Inf
chr20	47571916	47648656	0	1	0	2.86	-2.86	0.380434782608696	0	0	23.9474915686233
chr20	47648656	52504287	0	0	0	0	0	1	0	0	Inf
chr20	52504287	53191811	0	1	0	2.86	-2.86	0.380434782608696	0	0	23.9474915686233
chr20	53191811	53292151	0	1	0	2.86	-2.86	0.380434782608696	0	0	23.9474915686233
chr20	53292151	54067438	0	1	0	2.86	-2.86	0.380434782608696	0	0	23.9474915686233
chr20	54067438	54230894	0	1	0	2.86	-2.86	0.380434782608696	0	0	23.9474915686233
chr20	54230894	54328637	0	1	0	2.86	-2.86	0.380434782608696	0	0	23.9474915686233
chr20	54328637	54422848	0	1	0	2.86	-2.86	0.380434782608696	0	0	23.9474915686233
chr20	54422848	54495709	1	2	1.75	5.71	-3.96	0.555183946488294	0.298730263346118	0.00491485950174804	5.94363337105825
chr20	54495709	54498060	2	2	3.51	5.71	-2.2	0.633484899728183	0.603503837239778	0.0418857182561479	8.69179851293254
chr20	54498060	54511539	2	1	3.51	2.86	0.65	1	1.23356327069665	0.0620046571045941	75.0263655237187
chr20	54511539	54806778	2	0	3.51	0	3.51	0.523411371237458	Inf	0.11510095569428	Inf
chr20	54806778	54837313	1	0	1.75	0	1.75	1	Inf	0.0157598684210527	Inf
chr20	54837313	57525004	0	0	0	0	0	1	0	0	Inf
chr20	57525004	57671267	0	1	0	2.86	-2.86	0.380434782608696	0	0	23.9474915686233
chr20	57671267	58342193	0	0	0	0	0	1	0	0	Inf
chr20	58342193	59010856	1	0	1.75	0	1.75	1	Inf	0.0157598684210527	Inf
chr20	59010856	59303031	1	0	1.75	0	1.75	1	Inf	0.0157598684210527	Inf
chr20	59303031	62332182	0	0	0	0	0	1	0	0	Inf
chr20	62332182	63025520	1	0	1.75	0	1.75	1	Inf	0.0157598684210527	Inf
chr14	106196214	106198682	1	0	1.75	0	1.75	1	Inf	0.0157598684210527	Inf
chr14	106198682	106251090	3	0	5.26	0	5.26	0.285117056856187	Inf	0.25439397414394	Inf
chr14	106251090	106273132	4	0	7.02	0	7.02	0.293625443112497	Inf	0.410060538435777	Inf
chr14	106273132	106329213	5	0	8.77	0	8.77	0.152433830621422	Inf	0.576106928802263	Inf
chr14	106329213	106335773	6	0	10.53	0	10.53	0.0791164486900888	Inf	0.750603313626605	Inf
chr14	106335773	106401597	7	0	12.28	0	12.28	0.0415077028630064	Inf	0.933044165028111	Inf
chr14	106401597	106448874	8	0	14.04	0	14.04	0.022123176919309	Inf	1.12333351627287	Inf
chr14	106448874	106484668	9	0	15.79	0	15.79	0.0119810675153268	Inf	1.3217795872232	Inf
chr14	106484668	106524803	8	0	14.04	0	14.04	0.022123176919309	Inf	1.12333351627287	Inf
chr14	106524803	106528665	9	0	15.79	0	15.79	0.0119810675153268	Inf	1.3217795872232	Inf
chr14	106528665	106571791	8	0	14.04	0	14.04	0.022123176919309	Inf	1.12333351627287	Inf
chr14	106571791	106576076	9	0	15.79	0	15.79	0.0119810675153268	Inf	1.3217795872232	Inf
chr14	106576076	106603321	10	0	17.54	0	17.54	0.0117817678009283	Inf	1.52850112434045	Inf
chr14	106603321	106629833	9	0	15.79	0	15.79	0.0119810675153268	Inf	1.3217795872232	Inf
chr14	106629833	106669079	8	0	14.04	0	14.04	0.022123176919309	Inf	1.12333351627287	Inf
chr14	106669079	106738636	7	0	12.28	0	12.28	0.0415077028630064	Inf	0.933044165028111	Inf
chr14	106738636	106746842	6	0	10.53	0	10.53	0.0791164486900888	Inf	0.750603313626605	Inf
chr14	106746842	106752572	5	0	8.77	0	8.77	0.152433830621422	Inf	0.576106928802263	Inf
chr14	106752572	106823826	4	0	7.02	0	7.02	0.293625443112497	Inf	0.410060538435777	Inf
chr14	106823826	106826014	3	0	5.26	0	5.26	0.285117056856187	Inf	0.25439397414394	Inf
chr14	106826014	106827388	2	0	3.51	0	3.51	0.523411371237458	Inf	0.11510095569428	Inf
chr14	106827388	106844169	1	0	1.75	0	1.75	1	Inf	0.0157598684210527	Inf
chr5	57277340	57297583	1	0	1.75	0	1.75	1	Inf	0.0157598684210527	Inf
chr5	57297583	57298515	1	1	1.75	2.86	-1.11	1	0.610603783842907	0.00760900786829756	49.046807225881
chr5	57298515	57299205	1	2	1.75	5.71	-3.96	0.555183946488294	0.298730263346118	0.00491485950174804	5.94363337105825
chr5	57299205	57304500	2	3	3.51	8.57	-5.06	0.364845991006225	0.39209875338785	0.0311943017813524	3.61167468015804
chr5	57304500	57309051	4	4	7.02	11.43	-4.41	0.473617837219157	0.588496265829916	0.101844134480445	3.39687535976884
chr5	57309051	57309239	5	4	8.77	11.43	-2.66	0.726612653955228	0.747657070124706	0.148324209107067	4.06400194149402
chr5	57309239	57311814	5	5	8.77	14.29	-5.52	0.496515558919266	0.580557338005649	0.12257576969898	2.74519263053894
chr5	57311814	57313720	6	5	10.53	14.29	-3.76	0.742462027402515	0.708659295448715	0.164118769009726	3.20389268677969
chr5	57313720	57323830	7	5	12.28	14.29	-2.01	0.761538914261588	0.841623733977486	0.208113465778316	3.68072150207868
chr5	57323830	57339215	8	6	14.04	17.14	-3.1	0.768198049082033	0.791200866543226	0.215484295995604	3.06211178714234
chr5	57339215	57340543	8	5	14.04	14.29	-0.25	1	0.979803008178127	0.254376122060523	4.17609199336133
chr5	57340543	57341079	8	4	14.04	11.43	2.61	1	1.26214510658289	0.306099339703915	6.22192088530793
chr5	57341079	57346982	7	3	12.28	8.57	3.71	0.736494124294195	1.48711281701351	0.310836499199398	9.55446182809702
chr5	57346982	57352699	6	3	10.53	8.57	1.96	1	1.25188156754076	0.246164505949289	8.27708278287694
chr5	57352699	57353585	4	2	7.02	5.71	1.31	1	1.24237951861251	0.167238798944715	14.4592318899485
chr5	57353585	57356616	3	2	5.26	5.71	-0.45	1	0.917543031619292	0.0995865652262528	11.5187145834007
chr5	57356616	57367948	3	1	5.26	2.86	2.4	1	1.87702114997082	0.143943469821978	101.980811973635
chr5	57367948	57369118	2	1	3.51	2.86	0.65	1	1.23356327069665	0.0620046571045941	75.0263655237187
chr5	57369118	57372247	1	1	1.75	2.86	-1.11	1	0.610603783842907	0.00760900786829756	49.046807225881
chr8	34252162	34796763	1	0	1.75	0	1.75	1	Inf	0.0157598684210527	Inf
chr8	34796763	38061608	0	0	0	0	0	1	0	0	Inf
chr8	38061608	38145616	1	0	1.75	0	1.75	1	Inf	0.0157598684210527	Inf
chr8	38145616	38299033	1	1	1.75	2.86	-1.11	1	0.610603783842907	0.00760900786829756	49.046807225881
chr8	38299033	38326144	0	1	0	2.86	-2.86	0.380434782608696	0	0	23.9474915686233
chr8	38326144	38864215	1	1	1.75	2.86	-1.11	1	0.610603783842907	0.00760900786829756	49.046807225881
chr8	38864215	38924365	1	0	1.75	0	1.75	1	Inf	0.0157598684210527	Inf
chr8	38924365	41472722	0	0	0	0	0	1	0	0	Inf
chr8	41472722	41959903	1	0	1.75	0	1.75	1	Inf	0.0157598684210527	Inf
chr8	41959903	42991352	0	0	0	0	0	1	0	0	Inf
chr8	42991352	43824061	1	0	1.75	0	1.75	1	Inf	0.0157598684210527	Inf
chr8	43824061	50008811	0	0	0	0	0	1	0	0	Inf
chr8	50008811	50131183	1	0	1.75	0	1.75	1	Inf	0.0157598684210527	Inf
chr8	50131183	51200737	0	0	0	0	0	1	0	0	Inf
chr8	51200737	51335547	1	0	1.75	0	1.75	1	Inf	0.0157598684210527	Inf
chr8	51335547	51946852	1	0	1.75	0	1.75	1	Inf	0.0157598684210527	Inf
chr8	51946852	52033875	1	0	1.75	0	1.75	1	Inf	0.0157598684210527	Inf
chr8	52033875	52427747	1	0	1.75	0	1.75	1	Inf	0.0157598684210527	Inf
chr8	52427747	52502852	1	0	1.75	0	1.75	1	Inf	0.0157598684210527	Inf
chr8	52502852	53561356	0	0	0	0	0	1	0	0	Inf
chr8	53561356	53732021	1	0	1.75	0	1.75	1	Inf	0.0157598684210527	Inf
chr8	53732021	54307228	1	0	1.75	0	1.75	1	Inf	0.0157598684210527	Inf
chr8	54307228	54394067	1	0	1.75	0	1.75	1	Inf	0.0157598684210527	Inf
chr8	54394067	55166721	1	0	1.75	0	1.75	1	Inf	0.0157598684210527	Inf
chr8	55166721	55271883	1	0	1.75	0	1.75	1	Inf	0.0157598684210527	Inf
chr8	55271883	55404022	0	0	0	0	0	1	0	0	Inf
chr8	55404022	55511527	1	0	1.75	0	1.75	1	Inf	0.0157598684210527	Inf
chr8	55511527	58054850	0	0	0	0	0	1	0	0	Inf
chr8	58054850	58180388	2	0	3.51	0	3.51	0.523411371237458	Inf	0.11510095569428	Inf
chr8	58180388	58200331	1	0	1.75	0	1.75	1	Inf	0.0157598684210527	Inf
chr8	58200331	83886033	0	0	0	0	0	1	0	0	Inf
chr8	83886033	84619641	1	0	1.75	0	1.75	1	Inf	0.0157598684210527	Inf
chr8	84619641	87243214	0	0	0	0	0	1	0	0	Inf
chr8	87243214	87338528	1	0	1.75	0	1.75	1	Inf	0.0157598684210527	Inf
chr8	87338528	87670331	1	0	1.75	0	1.75	1	Inf	0.0157598684210527	Inf
chr8	87670331	87783547	1	0	1.75	0	1.75	1	Inf	0.0157598684210527	Inf
chr8	87783547	87907318	1	0	1.75	0	1.75	1	Inf	0.0157598684210527	Inf
chr8	87907318	88039554	1	0	1.75	0	1.75	1	Inf	0.0157598684210527	Inf
chr8	88039554	89939086	0	0	0	0	0	1	0	0	Inf
chr8	89939086	90020320	1	0	1.75	0	1.75	1	Inf	0.0157598684210527	Inf
chr8	90020320	90308213	1	0	1.75	0	1.75	1	Inf	0.0157598684210527	Inf
chr8	90308213	98776860	0	0	0	0	0	1	0	0	Inf
chr8	98776860	98914713	1	0	1.75	0	1.75	1	Inf	0.0157598684210527	Inf
chr8	98914713	102805596	0	0	0	0	0	1	0	0	Inf
chr8	102805596	102920609	1	0	1.75	0	1.75	1	Inf	0.0157598684210527	Inf
chr8	102920609	114398080	0	0	0	0	0	1	0	0	Inf
chr8	114398080	114612358	1	0	1.75	0	1.75	1	Inf	0.0157598684210527	Inf
chr8	114612358	114777398	1	0	1.75	0	1.75	1	Inf	0.0157598684210527	Inf
chr8	114777398	115119227	1	0	1.75	0	1.75	1	Inf	0.0157598684210527	Inf
chr8	115119227	122238863	0	0	0	0	0	1	0	0	Inf
chr8	122238863	122325406	1	0	1.75	0	1.75	1	Inf	0.0157598684210527	Inf
chr8	122325406	125032788	0	0	0	0	0	1	0	0	Inf
chr8	125032788	125098914	1	0	1.75	0	1.75	1	Inf	0.0157598684210527	Inf
chr8	125098914	125190460	1	0	1.75	0	1.75	1	Inf	0.0157598684210527	Inf
chr8	125190460	125695902	0	0	0	0	0	1	0	0	Inf
chr8	125695902	125795943	1	0	1.75	0	1.75	1	Inf	0.0157598684210527	Inf
chr8	125795943	130269158	0	0	0	0	0	1	0	0	Inf
chr8	130269158	130373784	1	0	1.75	0	1.75	1	Inf	0.0157598684210527	Inf
chr8	130373784	130713874	1	0	1.75	0	1.75	1	Inf	0.0157598684210527	Inf
chr8	130713874	130831583	1	0	1.75	0	1.75	1	Inf	0.0157598684210527	Inf
chr8	130831583	131587605	1	0	1.75	0	1.75	1	Inf	0.0157598684210527	Inf
chr8	131587605	138566205	0	0	0	0	0	1	0	0	Inf
chr8	138566205	139043908	1	0	1.75	0	1.75	1	Inf	0.0157598684210527	Inf
chr8	139043908	139413647	1	0	1.75	0	1.75	1	Inf	0.0157598684210527	Inf
chr8	139413647	139488029	1	0	1.75	0	1.75	1	Inf	0.0157598684210527	Inf
chr11	18944971	18961778	1	0	1.75	0	1.75	1	Inf	0.0157598684210527	Inf
chr11	18961778	69919090	0	0	0	0	0	1	0	0	Inf
chr11	69919090	70791175	0	1	0	2.86	-2.86	0.380434782608696	0	0	23.9474915686233
chr11	70791175	92306155	0	0	0	0	0	1	0	0	Inf
chr11	92306155	92384444	0	1	0	2.86	-2.86	0.380434782608696	0	0	23.9474915686233
chr11	92384444	102378083	0	0	0	0	0	1	0	0	Inf
chr11	102378083	102948797	1	0	1.75	0	1.75	1	Inf	0.0157598684210527	Inf
chr17	31245605	31944322	1	0	1.75	0	1.75	1	Inf	0.0157598684210527	Inf
chr17	31944322	32748877	0	0	0	0	0	1	0	0	Inf
chr17	32748877	32832198	1	0	1.75	0	1.75	1	Inf	0.0157598684210527	Inf
chr17	32832198	35283174	0	0	0	0	0	1	0	0	Inf
chr17	35283174	35947076	1	0	1.75	0	1.75	1	Inf	0.0157598684210527	Inf
chr17	35947076	47842801	0	0	0	0	0	1	0	0	Inf
chr17	47842801	48506472	1	0	1.75	0	1.75	1	Inf	0.0157598684210527	Inf
chr17	48506472	49351757	1	0	1.75	0	1.75	1	Inf	0.0157598684210527	Inf
chr17	49351757	58947389	0	0	0	0	0	1	0	0	Inf
chr17	58947389	59354455	1	0	1.75	0	1.75	1	Inf	0.0157598684210527	Inf
chr4	10212275	10250164	0	1	0	2.86	-2.86	0.380434782608696	0	0	23.9474915686233
chr4	10250164	69352550	0	0	0	0	0	1	0	0	Inf
chr4	69352550	69505725	1	1	1.75	2.86	-1.11	1	0.610603783842907	0.00760900786829756	49.046807225881
chr4	69505725	69525184	1	0	1.75	0	1.75	1	Inf	0.0157598684210527	Inf
chr4	69525184	151147218	0	0	0	0	0	1	0	0	Inf
chr4	151147218	151291701	1	0	1.75	0	1.75	1	Inf	0.0157598684210527	Inf
chrX	103255888	103305334	1	0	1.75	0	1.75	1	Inf	0.0157598684210527	Inf
chr10	47639397	47743509	1	0	1.75	0	1.75	1	Inf	0.0157598684210527	Inf
chr10	47743509	63802914	0	0	0	0	0	1	0	0	Inf
chr10	63802914	63947377	0	1	0	2.86	-2.86	0.380434782608696	0	0	23.9474915686233
chr12	1138782	1721455	1	0	1.75	0	1.75	1	Inf	0.0157598684210527	Inf
chr12	1721455	3945931	0	0	0	0	0	1	0	0	Inf
chr12	3945931	4746381	0	1	0	2.86	-2.86	0.380434782608696	0	0	23.9474915686233
chr12	4746381	24003125	0	0	0	0	0	1	0	0	Inf
chr12	24003125	24631611	1	0	1.75	0	1.75	1	Inf	0.0157598684210527	Inf
chr12	24631611	25188245	1	0	1.75	0	1.75	1	Inf	0.0157598684210527	Inf
chr12	25188245	25613697	1	0	1.75	0	1.75	1	Inf	0.0157598684210527	Inf
chr12	25613697	65190962	0	0	0	0	0	1	0	0	Inf
chr12	65190962	65693226	0	1	0	2.86	-2.86	0.380434782608696	0	0	23.9474915686233
chr12	65693226	66244727	0	0	0	0	0	1	0	0	Inf
chr12	66244727	66504614	0	1	0	2.86	-2.86	0.380434782608696	0	0	23.9474915686233
chr6	32431219	32576238	1	0	1.75	0	1.75	1	Inf	0.0157598684210527	Inf
chr6	32576238	43631080	0	0	0	0	0	1	0	0	Inf
chr6	43631080	43925566	0	1	0	2.86	-2.86	0.380434782608696	0	0	23.9474915686233
chr6	43925566	44501627	0	0	0	0	0	1	0	0	Inf
chr6	44501627	45409373	0	1	0	2.86	-2.86	0.380434782608696	0	0	23.9474915686233
chr6	45409373	47728986	0	0	0	0	0	1	0	0	Inf
chr6	47728986	47865990	0	1	0	2.86	-2.86	0.380434782608696	0	0	23.9474915686233
chr6	47865990	55017747	0	0	0	0	0	1	0	0	Inf
chr6	55017747	55341645	0	1	0	2.86	-2.86	0.380434782608696	0	0	23.9474915686233
chr6	55341645	56560607	0	0	0	0	0	1	0	0	Inf
chr6	56560607	56842315	0	1	0	2.86	-2.86	0.380434782608696	0	0	23.9474915686233
chr6	56842315	63766002	0	0	0	0	0	1	0	0	Inf
chr6	63766002	64679903	0	1	0	2.86	-2.86	0.380434782608696	0	0	23.9474915686233
chr6	64679903	65335646	0	1	0	2.86	-2.86	0.380434782608696	0	0	23.9474915686233
chr22	24287088	24399172	0	1	0	2.86	-2.86	0.380434782608696	0	0	23.9474915686233
chr16	17154638	17982131	0	1	0	2.86	-2.86	0.380434782608696	0	0	23.9474915686233
chr16	17982131	18404120	0	1	0	2.86	-2.86	0.380434782608696	0	0	23.9474915686233
chr18	19942645	20870564	0	1	0	2.86	-2.86	0.380434782608696	0	0	23.9474915686233
