# Supplementary material for: 1p36 deletion is a marker for tumour dissemination in microsatellite stable stage II-III colon cancer
Source: BMC Cancer. 2014 Nov 24;14:872. doi: 10.1186/1471-2407-14-872 (PMC4251789; doi:10.1186/1471-2407-14-872)
Supplement: Supplementary file 1 — Additional file 1: This file includes supplementary figures, genome-wide copy number estimates and statistics. (ZIP 5 MB) [file 12885_2014_5046_MOESM1_ESM.zip › Supplementary Data/MSS statistics Stage II-IV/Focal Loss.Recurrence (excl MSI-H).No recurrence (excl MSI-H).txt]

Chromosome	Start (hg19)	End (hg19)	Observations in G1	Observations in G2	Frequency G1 (%)	Frequency G2 (%)	Frequency difference	Fisher's Exact test p-value	Odds Ratio	Lower 95% CI	Upper 95% CI
chr1	8490495	8704800	1	0	1.75	0	1.75	1	Inf	0.0157598684210527	Inf
chr1	8704800	14397977	0	0	0	0	0	1	0	0	Inf
chr1	14397977	14441561	1	1	1.75	2.86	-1.11	1	0.610603783842907	0.00760900786829756	49.046807225881
chr1	14441561	14445618	2	1	3.51	2.86	0.65	1	1.23356327069665	0.0620046571045941	75.0263655237187
chr1	14445618	14500729	2	2	3.51	5.71	-2.2	0.633484899728183	0.603503837239778	0.0418857182561479	8.69179851293254
chr1	14500729	14505938	2	1	3.51	2.86	0.65	1	1.23356327069665	0.0620046571045941	75.0263655237187
chr1	14505938	14507118	1	1	1.75	2.86	-1.11	1	0.610603783842907	0.00760900786829756	49.046807225881
chr1	14507118	25523095	0	0	0	0	0	1	0	0	Inf
chr1	25523095	25530550	1	0	1.75	0	1.75	1	Inf	0.0157598684210527	Inf
chr1	25530550	25532279	2	0	3.51	0	3.51	0.523411371237458	Inf	0.11510095569428	Inf
chr1	25532279	25540843	2	2	3.51	5.71	-2.2	0.633484899728183	0.603503837239778	0.0418857182561479	8.69179851293254
chr1	25540843	25547673	2	3	3.51	8.57	-5.06	0.364845991006225	0.39209875338785	0.0311943017813524	3.61167468015804
chr1	25547673	25552210	3	3	5.26	8.57	-3.31	0.670394923540823	0.596139687177174	0.0752641559299699	4.72057961377671
chr1	25552210	25554856	3	5	5.26	14.29	-9.03	0.251416220695104	0.337574695209723	0.0489972499249067	1.87309955864063
chr1	25554856	25557631	3	6	5.26	17.14	-11.88	0.0790034145155317	0.272630950788572	0.0410959912147174	1.3881133026957
chr1	25557631	25654244	3	7	5.26	20	-14.74	0.0390690466107422	0.226125180098861	0.0350137999550551	1.0841310200186
chr1	25654244	25662109	1	5	1.75	14.29	-12.54	0.0282261634956074	0.109704051098737	0.00223214818882985	1.04389904535355
chr1	25662109	25662761	1	4	1.75	11.43	-9.68	0.0672904688537322	0.141366547550815	0.00276776804884269	1.50974435716142
chr1	25662761	25668249	0	4	0	11.43	-11.43	0.0187391179086343	0	0	0.887874219209487
chr1	25668249	25675619	0	2	0	5.71	-5.71	0.142140468227425	0	0	3.23879401791572
chr1	25675619	25678369	0	1	0	2.86	-2.86	0.380434782608696	0	0	23.9474915686233
chr1	25678369	31863237	0	0	0	0	0	1	0	0	Inf
chr1	31863237	31983047	1	0	1.75	0	1.75	1	Inf	0.0157598684210527	Inf
chr1	31983047	34258257	0	0	0	0	0	1	0	0	Inf
chr1	34258257	34312268	1	0	1.75	0	1.75	1	Inf	0.0157598684210527	Inf
chr1	34312268	35044317	1	0	1.75	0	1.75	1	Inf	0.0157598684210527	Inf
chr1	35044317	35048145	2	0	3.51	0	3.51	0.523411371237458	Inf	0.11510095569428	Inf
chr1	35048145	35072244	3	0	5.26	0	5.26	0.285117056856187	Inf	0.25439397414394	Inf
chr1	35072244	35109386	3	1	5.26	2.86	2.4	1	1.87702114997082	0.143943469821978	101.980811973635
chr1	35109386	35116045	2	1	3.51	2.86	0.65	1	1.23356327069665	0.0620046571045941	75.0263655237187
chr1	35116045	35121695	1	1	1.75	2.86	-1.11	1	0.610603783842907	0.00760900786829756	49.046807225881
chr1	35121695	35127237	1	0	1.75	0	1.75	1	Inf	0.0157598684210527	Inf
chr1	35127237	35449368	0	0	0	0	0	1	0	0	Inf
chr1	35449368	35742676	1	0	1.75	0	1.75	1	Inf	0.0157598684210527	Inf
chr1	35742676	35959702	1	0	1.75	0	1.75	1	Inf	0.0157598684210527	Inf
chr1	35959702	36357922	1	0	1.75	0	1.75	1	Inf	0.0157598684210527	Inf
chr1	36357922	36896183	0	0	0	0	0	1	0	0	Inf
chr1	36896183	37506012	1	0	1.75	0	1.75	1	Inf	0.0157598684210527	Inf
chr1	37506012	42653315	0	0	0	0	0	1	0	0	Inf
chr1	42653315	43516289	1	0	1.75	0	1.75	1	Inf	0.0157598684210527	Inf
chr1	43516289	43534277	1	1	1.75	2.86	-1.11	1	0.610603783842907	0.00760900786829756	49.046807225881
chr1	43534277	43613782	0	1	0	2.86	-2.86	0.380434782608696	0	0	23.9474915686233
chr1	43613782	45801102	0	0	0	0	0	1	0	0	Inf
chr1	45801102	45894584	1	0	1.75	0	1.75	1	Inf	0.0157598684210527	Inf
chr1	45894584	46035615	2	0	3.51	0	3.51	0.523411371237458	Inf	0.11510095569428	Inf
chr1	46035615	46111944	2	1	3.51	2.86	0.65	1	1.23356327069665	0.0620046571045941	75.0263655237187
chr1	46111944	46245317	2	1	3.51	2.86	0.65	1	1.23356327069665	0.0620046571045941	75.0263655237187
chr1	46245317	46546873	2	1	3.51	2.86	0.65	1	1.23356327069665	0.0620046571045941	75.0263655237187
chr1	46546873	46606982	1	1	1.75	2.86	-1.11	1	0.610603783842907	0.00760900786829756	49.046807225881
chr1	46606982	46608589	1	0	1.75	0	1.75	1	Inf	0.0157598684210527	Inf
chr1	46608589	49052678	0	0	0	0	0	1	0	0	Inf
chr1	49052678	49238971	1	0	1.75	0	1.75	1	Inf	0.0157598684210527	Inf
chr1	49238971	49291350	0	0	0	0	0	1	0	0	Inf
chr1	49291350	49407357	1	0	1.75	0	1.75	1	Inf	0.0157598684210527	Inf
chr1	49407357	49757876	0	0	0	0	0	1	0	0	Inf
chr1	49757876	49982200	0	1	0	2.86	-2.86	0.380434782608696	0	0	23.9474915686233
chr1	49982200	50151395	0	0	0	0	0	1	0	0	Inf
chr1	50151395	50238748	0	1	0	2.86	-2.86	0.380434782608696	0	0	23.9474915686233
chr1	50238748	50306324	0	2	0	5.71	-5.71	0.142140468227425	0	0	3.23879401791572
chr1	50306324	50387962	1	2	1.75	5.71	-3.96	0.555183946488294	0.298730263346118	0.00491485950174804	5.94363337105825
chr1	50387962	50434686	1	1	1.75	2.86	-1.11	1	0.610603783842907	0.00760900786829756	49.046807225881
chr1	50434686	50457146	1	0	1.75	0	1.75	1	Inf	0.0157598684210527	Inf
chr1	50457146	51028699	0	0	0	0	0	1	0	0	Inf
chr1	51028699	51137259	0	1	0	2.86	-2.86	0.380434782608696	0	0	23.9474915686233
chr1	51137259	53120254	0	0	0	0	0	1	0	0	Inf
chr1	53120254	53484494	1	0	1.75	0	1.75	1	Inf	0.0157598684210527	Inf
chr1	53484494	54049602	0	0	0	0	0	1	0	0	Inf
chr1	54049602	54050946	1	0	1.75	0	1.75	1	Inf	0.0157598684210527	Inf
chr1	54050946	54071129	2	0	3.51	0	3.51	0.523411371237458	Inf	0.11510095569428	Inf
chr1	54071129	54177799	3	0	5.26	0	5.26	0.285117056856187	Inf	0.25439397414394	Inf
chr1	54177799	54188112	1	0	1.75	0	1.75	1	Inf	0.0157598684210527	Inf
chr1	54188112	58380698	0	0	0	0	0	1	0	0	Inf
chr1	58380698	58456840	0	1	0	2.86	-2.86	0.380434782608696	0	0	23.9474915686233
chr1	58456840	64085696	0	0	0	0	0	1	0	0	Inf
chr1	64085696	64189965	0	1	0	2.86	-2.86	0.380434782608696	0	0	23.9474915686233
chr1	64189965	65272687	0	0	0	0	0	1	0	0	Inf
chr1	65272687	65464905	0	1	0	2.86	-2.86	0.380434782608696	0	0	23.9474915686233
chr1	65464905	65906513	0	0	0	0	0	1	0	0	Inf
chr1	65906513	65907617	1	0	1.75	0	1.75	1	Inf	0.0157598684210527	Inf
chr1	65907617	66063207	2	0	3.51	0	3.51	0.523411371237458	Inf	0.11510095569428	Inf
chr1	66063207	66585810	0	0	0	0	0	1	0	0	Inf
chr1	66585810	66687749	0	1	0	2.86	-2.86	0.380434782608696	0	0	23.9474915686233
chr1	66687749	66935193	0	0	0	0	0	1	0	0	Inf
chr1	66935193	67010473	1	0	1.75	0	1.75	1	Inf	0.0157598684210527	Inf
chr1	67010473	67319522	0	0	0	0	0	1	0	0	Inf
chr1	67319522	67513461	1	0	1.75	0	1.75	1	Inf	0.0157598684210527	Inf
chr1	67513461	69587907	0	0	0	0	0	1	0	0	Inf
chr1	69587907	69767150	0	1	0	2.86	-2.86	0.380434782608696	0	0	23.9474915686233
chr1	69767150	71413469	0	0	0	0	0	1	0	0	Inf
chr1	71413469	72273331	0	1	0	2.86	-2.86	0.380434782608696	0	0	23.9474915686233
chr1	72273331	72380161	0	1	0	2.86	-2.86	0.380434782608696	0	0	23.9474915686233
chr1	72380161	72765894	0	1	0	2.86	-2.86	0.380434782608696	0	0	23.9474915686233
chr1	72765894	72814597	0	0	0	0	0	1	0	0	Inf
chr1	72814597	72915824	1	0	1.75	0	1.75	1	Inf	0.0157598684210527	Inf
chr1	72915824	73008722	1	0	1.75	0	1.75	1	Inf	0.0157598684210527	Inf
chr1	73008722	73092629	1	0	1.75	0	1.75	1	Inf	0.0157598684210527	Inf
chr1	73092629	76955987	0	0	0	0	0	1	0	0	Inf
chr1	76955987	77126699	1	0	1.75	0	1.75	1	Inf	0.0157598684210527	Inf
chr1	77126699	77238593	1	0	1.75	0	1.75	1	Inf	0.0157598684210527	Inf
chr1	77238593	77783269	1	0	1.75	0	1.75	1	Inf	0.0157598684210527	Inf
chr1	77783269	83092244	0	0	0	0	0	1	0	0	Inf
chr1	83092244	83124282	0	1	0	2.86	-2.86	0.380434782608696	0	0	23.9474915686233
chr1	83124282	83129747	1	1	1.75	2.86	-1.11	1	0.610603783842907	0.00760900786829756	49.046807225881
chr1	83129747	83135595	1	2	1.75	5.71	-3.96	0.555183946488294	0.298730263346118	0.00491485950174804	5.94363337105825
chr1	83135595	83190382	2	2	3.51	5.71	-2.2	0.633484899728183	0.603503837239778	0.0418857182561479	8.69179851293254
chr1	83190382	83215881	1	2	1.75	5.71	-3.96	0.555183946488294	0.298730263346118	0.00491485950174804	5.94363337105825
chr1	83215881	83217159	1	1	1.75	2.86	-1.11	1	0.610603783842907	0.00760900786829756	49.046807225881
chr1	83217159	83240981	0	1	0	2.86	-2.86	0.380434782608696	0	0	23.9474915686233
chr1	83240981	83247404	0	0	0	0	0	1	0	0	Inf
chr1	83247404	83573732	0	1	0	2.86	-2.86	0.380434782608696	0	0	23.9474915686233
chr1	83573732	83798162	0	1	0	2.86	-2.86	0.380434782608696	0	0	23.9474915686233
chr1	83798162	83890326	0	1	0	2.86	-2.86	0.380434782608696	0	0	23.9474915686233
chr1	83890326	83986257	0	1	0	2.86	-2.86	0.380434782608696	0	0	23.9474915686233
chr1	83986257	84856441	0	1	0	2.86	-2.86	0.380434782608696	0	0	23.9474915686233
chr1	84856441	84926956	0	1	0	2.86	-2.86	0.380434782608696	0	0	23.9474915686233
chr1	84926956	85290605	0	1	0	2.86	-2.86	0.380434782608696	0	0	23.9474915686233
chr1	85290605	98344977	0	0	0	0	0	1	0	0	Inf
chr1	98344977	98552969	1	0	1.75	0	1.75	1	Inf	0.0157598684210527	Inf
chr1	98552969	99424256	1	0	1.75	0	1.75	1	Inf	0.0157598684210527	Inf
chr1	99424256	100188378	0	0	0	0	0	1	0	0	Inf
chr1	100188378	100251873	1	0	1.75	0	1.75	1	Inf	0.0157598684210527	Inf
chr1	100251873	101172707	1	0	1.75	0	1.75	1	Inf	0.0157598684210527	Inf
chr1	101172707	101204569	0	0	0	0	0	1	0	0	Inf
chr1	101204569	101209477	1	0	1.75	0	1.75	1	Inf	0.0157598684210527	Inf
chr1	101209477	101327451	2	0	3.51	0	3.51	0.523411371237458	Inf	0.11510095569428	Inf
chr1	101327451	101356660	1	0	1.75	0	1.75	1	Inf	0.0157598684210527	Inf
chr1	101356660	102655932	0	0	0	0	0	1	0	0	Inf
chr1	102655932	102855854	0	1	0	2.86	-2.86	0.380434782608696	0	0	23.9474915686233
chr1	102855854	106007458	0	0	0	0	0	1	0	0	Inf
chr1	106007458	106050750	1	0	1.75	0	1.75	1	Inf	0.0157598684210527	Inf
chr1	106050750	107047242	0	0	0	0	0	1	0	0	Inf
chr1	107047242	107218848	1	0	1.75	0	1.75	1	Inf	0.0157598684210527	Inf
chr1	107218848	109972717	0	0	0	0	0	1	0	0	Inf
chr1	109972717	110146364	0	1	0	2.86	-2.86	0.380434782608696	0	0	23.9474915686233
chr1	110146364	110250587	0	0	0	0	0	1	0	0	Inf
chr1	110250587	110606513	1	0	1.75	0	1.75	1	Inf	0.0157598684210527	Inf
chr1	110606513	110714926	2	0	3.51	0	3.51	0.523411371237458	Inf	0.11510095569428	Inf
chr1	110714926	110814183	1	0	1.75	0	1.75	1	Inf	0.0157598684210527	Inf
chr1	110814183	110948585	1	0	1.75	0	1.75	1	Inf	0.0157598684210527	Inf
chr1	110948585	111368243	0	0	0	0	0	1	0	0	Inf
chr1	111368243	111370452	0	3	0	8.57	-8.57	0.0521181716833891	0	0	1.44850016106127
chr1	111370452	111372421	0	4	0	11.43	-11.43	0.0187391179086343	0	0	0.887874219209487
chr1	111372421	111374823	1	4	1.75	11.43	-9.68	0.0672904688537322	0.141366547550815	0.00276776804884269	1.50974435716142
chr1	111374823	111390153	2	4	3.51	11.43	-7.92	0.196309364764463	0.285918198748973	0.0245307932923119	2.12466335657503
chr1	111390153	111393615	2	1	3.51	2.86	0.65	1	1.23356327069665	0.0620046571045941	75.0263655237187
chr1	111393615	111394289	2	0	3.51	0	3.51	0.523411371237458	Inf	0.11510095569428	Inf
chr1	111394289	111395391	1	0	1.75	0	1.75	1	Inf	0.0157598684210527	Inf
chr1	111395391	112597540	0	0	0	0	0	1	0	0	Inf
chr1	112597540	112668634	0	1	0	2.86	-2.86	0.380434782608696	0	0	23.9474915686233
chr1	112668634	112669058	1	1	1.75	2.86	-1.11	1	0.610603783842907	0.00760900786829756	49.046807225881
chr1	112669058	112670396	3	1	5.26	2.86	2.4	1	1.87702114997082	0.143943469821978	101.980811973635
chr1	112670396	112672860	4	1	7.02	2.86	4.16	0.645979732691994	2.54341432874312	0.238315308662883	129.945493899197
chr1	112672860	112676509	4	2	7.02	5.71	1.31	1	1.24237951861251	0.167238798944715	14.4592318899485
chr1	112676509	112680180	5	3	8.77	8.57	0.199999999999999	1	1.02536119741128	0.184869242581365	7.05012401324578
chr1	112680180	112681604	5	4	8.77	11.43	-2.66	0.726612653955228	0.747657070124706	0.148324209107067	4.06400194149402
chr1	112681604	112693006	6	4	10.53	11.43	-0.9	1	0.912689802865865	0.198138763399443	4.75579335304366
chr1	112693006	112695813	7	6	12.28	17.14	-4.86	0.548778634430538	0.679660006247224	0.176144311933996	2.70242205876306
chr1	112695813	112696026	7	7	12.28	20	-7.72	0.375859131498034	0.563675909563278	0.151229985939566	2.09569397335798
chr1	112696026	112706209	10	8	17.54	22.86	-5.32	0.593274405534593	0.720758423017161	0.224373264341588	2.376464011029
chr1	112706209	112706216	9	8	15.79	22.86	-7.07	0.418628234903818	0.636102613042897	0.191871074480217	2.13698041927876
chr1	112706216	112707636	7	8	12.28	22.86	-10.58	0.246082760686723	0.47657028170942	0.131228312388339	1.68609129154916
chr1	112707636	112709063	6	8	10.53	22.86	-12.33	0.138902811130348	0.401322118644332	0.103172607673908	1.47343374823766
chr1	112709063	112709167	6	7	10.53	20	-9.47	0.229995906312571	0.474663694915401	0.118950317303521	1.82956103153208
chr1	112709167	112710439	5	7	8.77	20	-11.23	0.200358933921337	0.38888613632496	0.0885860130875128	1.57295365027254
chr1	112710439	112710699	4	7	7.02	20	-12.98	0.0960777943347549	0.306117027673817	0.0603648255774025	1.32489355882554
chr1	112710699	112710896	4	5	7.02	14.29	-7.27	0.293180368068062	0.456953842254992	0.0838931595792112	2.3022592633164
chr1	112710896	112711113	3	5	5.26	14.29	-9.03	0.251416220695104	0.337574695209723	0.0489972499249067	1.87309955864063
chr1	112711113	112711479	4	5	7.02	14.29	-7.27	0.293180368068062	0.456953842254992	0.0838931595792112	2.3022592633164
chr1	112711479	112761157	3	5	5.26	14.29	-9.03	0.251416220695104	0.337574695209723	0.0489972499249067	1.87309955864063
chr1	112761157	112766255	2	5	3.51	14.29	-10.78	0.100649244230772	0.221987374876165	0.0200012806904681	1.4553139798386
chr1	112766255	112772487	1	3	1.75	8.57	-6.82	0.152255333007653	0.193980809358805	0.00357206577663444	2.53031697020893
chr1	112772487	112795990	1	2	1.75	5.71	-3.96	0.555183946488294	0.298730263346118	0.00491485950174804	5.94363337105825
chr1	112795990	112819259	1	0	1.75	0	1.75	1	Inf	0.0157598684210527	Inf
chr1	112819259	116804518	0	0	0	0	0	1	0	0	Inf
chr1	116804518	116918113	1	0	1.75	0	1.75	1	Inf	0.0157598684210527	Inf
chr1	116918113	117299747	1	0	1.75	0	1.75	1	Inf	0.0157598684210527	Inf
chr1	117299747	118109526	0	0	0	0	0	1	0	0	Inf
chr1	118109526	118835965	1	0	1.75	0	1.75	1	Inf	0.0157598684210527	Inf
chr1	118835965	148913619	0	0	0	0	0	1	0	0	Inf
chr1	148913619	148916125	1	1	1.75	2.86	-1.11	1	0.610603783842907	0.00760900786829756	49.046807225881
chr1	148916125	148942808	1	2	1.75	5.71	-3.96	0.555183946488294	0.298730263346118	0.00491485950174804	5.94363337105825
chr1	148942808	149030666	1	3	1.75	8.57	-6.82	0.152255333007653	0.193980809358805	0.00357206577663444	2.53031697020893
chr1	149030666	149041214	4	3	7.02	8.57	-1.55	1	0.806980014369123	0.127471078351663	5.86472395809041
chr1	149041214	149196437	5	3	8.77	8.57	0.199999999999999	1	1.02536119741128	0.184869242581365	7.05012401324578
chr1	149196437	149258054	4	3	7.02	8.57	-1.55	1	0.806980014369123	0.127471078351663	5.86472395809041
chr1	149258054	149259730	3	2	5.26	5.71	-0.45	1	0.917543031619292	0.0995865652262528	11.5187145834007
chr1	149259730	149324712	2	2	3.51	5.71	-2.2	0.633484899728183	0.603503837239778	0.0418857182561479	8.69179851293254
chr1	149324712	149362408	1	2	1.75	5.71	-3.96	0.555183946488294	0.298730263346118	0.00491485950174804	5.94363337105825
chr1	149362408	149660421	1	1	1.75	2.86	-1.11	1	0.610603783842907	0.00760900786829756	49.046807225881
chr1	149660421	151804335	0	0	0	0	0	1	0	0	Inf
chr1	151804335	152536659	1	0	1.75	0	1.75	1	Inf	0.0157598684210527	Inf
chr1	152536659	152537874	2	0	3.51	0	3.51	0.523411371237458	Inf	0.11510095569428	Inf
chr1	152537874	152537988	3	0	5.26	0	5.26	0.285117056856187	Inf	0.25439397414394	Inf
chr1	152537988	152538160	4	0	7.02	0	7.02	0.293625443112497	Inf	0.410060538435777	Inf
chr1	152538160	152538875	4	1	7.02	2.86	4.16	0.645979732691994	2.54341432874312	0.238315308662883	129.945493899197
chr1	152538875	152545074	5	1	8.77	2.86	5.91	0.401827824203715	3.23452828397043	0.340370727723614	158.977900580402
chr1	152545074	152547919	5	2	8.77	5.71	3.06	0.704888478053992	1.5790358990183	0.241085394648342	17.4847514277608
chr1	152547919	152547986	12	3	21.05	8.57	12.48	0.151105823183443	2.81541638333038	0.682359538479039	16.7976905317735
chr1	152547986	152548103	16	5	28.07	14.29	13.78	0.200089529288053	2.32115105804248	0.709405513336396	9.01806554453522
chr1	152548103	152551554	24	15	42.11	42.86	-0.75	1	0.970006665086322	0.381471696604454	2.48816871307738
chr1	152551554	152552058	25	16	43.86	45.71	-1.85	1	0.928492491319918	0.366609278229634	2.36121912040803
chr1	152552058	152552470	27	17	47.37	48.57	-1.2	1	0.953411807444081	0.377588832411234	2.40992868853227
chr1	152552470	152552923	27	18	47.37	51.43	-4.06	0.830331403882692	0.851507838387006	0.336260983361338	2.14619362184461
chr1	152552923	152554022	27	19	47.37	54.29	-6.92	0.667882748025695	0.760196395380415	0.298754827420338	1.91470118043496
chr1	152554022	152555617	28	19	49.12	54.29	-5.17	0.671974047506538	0.814904329381076	0.320588173819118	2.05284396404174
chr1	152555617	152586558	28	20	49.12	57.14	-8.02	0.522037067336108	0.726697354456881	0.283833629039624	1.83305388924054
chr1	152586558	152586585	23	18	40.35	51.43	-11.08	0.388054806545137	0.642066821641661	0.251227452987797	1.62497666216789
chr1	152586585	152588544	18	17	31.58	48.57	-16.99	0.124385647204731	0.492645128535507	0.188179180369445	1.27238985741417
chr1	152588544	152590536	7	6	12.28	17.14	-4.86	0.548778634430538	0.679660006247224	0.176144311933996	2.70242205876306
chr1	152590536	152591118	6	5	10.53	14.29	-3.76	0.742462027402515	0.708659295448715	0.164118769009726	3.20389268677969
chr1	152591118	152591326	5	4	8.77	11.43	-2.66	0.726612653955228	0.747657070124706	0.148324209107067	4.06400194149402
chr1	152591326	152591500	3	3	5.26	8.57	-3.31	0.670394923540823	0.596139687177174	0.0752641559299699	4.72057961377671
chr1	152591500	152592467	3	2	5.26	5.71	-0.45	1	0.917543031619292	0.0995865652262528	11.5187145834007
chr1	152592467	152609961	3	1	5.26	2.86	2.4	1	1.87702114997082	0.143943469821978	101.980811973635
chr1	152609961	152690686	3	0	5.26	0	5.26	0.285117056856187	Inf	0.25439397414394	Inf
chr1	152690686	152698441	3	1	5.26	2.86	2.4	1	1.87702114997082	0.143943469821978	101.980811973635
chr1	152698441	152752940	3	2	5.26	5.71	-0.45	1	0.917543031619292	0.0995865652262528	11.5187145834007
chr1	152752940	152756480	3	3	5.26	8.57	-3.31	0.670394923540823	0.596139687177174	0.0752641559299699	4.72057961377671
chr1	152756480	152756656	5	5	8.77	14.29	-5.52	0.496515558919266	0.580557338005649	0.12257576969898	2.74519263053894
chr1	152756656	152757248	6	5	10.53	14.29	-3.76	0.742462027402515	0.708659295448715	0.164118769009726	3.20389268677969
chr1	152757248	152758684	7	6	12.28	17.14	-4.86	0.548778634430538	0.679660006247224	0.176144311933996	2.70242205876306
chr1	152758684	152761931	8	6	14.04	17.14	-3.1	0.768198049082033	0.791200866543226	0.215484295995604	3.06211178714234
chr1	152761931	152768111	9	6	15.79	17.14	-1.35	1	0.907229519324227	0.256796180089347	3.43670620911188
chr1	152768111	152778567	9	5	15.79	14.29	1.5	1	1.12354017244904	0.302852463741952	4.69198596098626
chr1	152778567	152779500	9	4	15.79	11.43	4.36	0.75975045611855	1.44743902015056	0.364075991246777	7.00051509456521
chr1	152779500	152780208	7	2	12.28	5.71	6.57	0.474255103760053	2.29118320077748	0.402396518625756	23.9329695523934
chr1	152780208	152782123	6	2	10.53	5.71	4.82	0.70558285810563	1.9283484392878	0.319675764680652	20.6501642333935
chr1	152782123	152783925	5	1	8.77	2.86	5.91	0.401827824203715	3.23452828397043	0.340370727723614	158.977900580402
chr1	152783925	152853575	4	1	7.02	2.86	4.16	0.645979732691994	2.54341432874312	0.238315308662883	129.945493899197
chr1	152853575	152854283	3	1	5.26	2.86	2.4	1	1.87702114997082	0.143943469821978	101.980811973635
chr1	152854283	153140672	3	0	5.26	0	5.26	0.285117056856187	Inf	0.25439397414394	Inf
chr1	153140672	153171165	2	0	3.51	0	3.51	0.523411371237458	Inf	0.11510095569428	Inf
chr1	153171165	153275415	1	0	1.75	0	1.75	1	Inf	0.0157598684210527	Inf
chr1	153275415	155898925	0	0	0	0	0	1	0	0	Inf
chr1	155898925	156422250	1	0	1.75	0	1.75	1	Inf	0.0157598684210527	Inf
chr1	156422250	156584782	1	0	1.75	0	1.75	1	Inf	0.0157598684210527	Inf
chr1	156584782	158434898	0	0	0	0	0	1	0	0	Inf
chr1	158434898	158516041	0	1	0	2.86	-2.86	0.380434782608696	0	0	23.9474915686233
chr1	158516041	160832603	0	0	0	0	0	1	0	0	Inf
chr1	160832603	160991098	0	1	0	2.86	-2.86	0.380434782608696	0	0	23.9474915686233
chr1	160991098	161830935	0	0	0	0	0	1	0	0	Inf
chr1	161830935	161945740	1	0	1.75	0	1.75	1	Inf	0.0157598684210527	Inf
chr1	161945740	164141202	0	0	0	0	0	1	0	0	Inf
chr1	164141202	164276782	1	0	1.75	0	1.75	1	Inf	0.0157598684210527	Inf
chr1	164276782	164756543	1	0	1.75	0	1.75	1	Inf	0.0157598684210527	Inf
chr1	164756543	164848650	0	0	0	0	0	1	0	0	Inf
chr1	164848650	164910750	1	0	1.75	0	1.75	1	Inf	0.0157598684210527	Inf
chr1	164910750	171774927	0	0	0	0	0	1	0	0	Inf
chr1	171774927	171833232	1	0	1.75	0	1.75	1	Inf	0.0157598684210527	Inf
chr1	171833232	174796481	0	0	0	0	0	1	0	0	Inf
chr1	174796481	174852683	1	0	1.75	0	1.75	1	Inf	0.0157598684210527	Inf
chr1	174852683	176780020	0	0	0	0	0	1	0	0	Inf
chr1	176780020	176946923	1	0	1.75	0	1.75	1	Inf	0.0157598684210527	Inf
chr1	176946923	177017426	2	0	3.51	0	3.51	0.523411371237458	Inf	0.11510095569428	Inf
chr1	177017426	177117753	2	0	3.51	0	3.51	0.523411371237458	Inf	0.11510095569428	Inf
chr1	177117753	177171886	2	0	3.51	0	3.51	0.523411371237458	Inf	0.11510095569428	Inf
chr1	177171886	177234213	1	0	1.75	0	1.75	1	Inf	0.0157598684210527	Inf
chr1	177234213	177986778	1	0	1.75	0	1.75	1	Inf	0.0157598684210527	Inf
chr1	177986778	179121021	0	0	0	0	0	1	0	0	Inf
chr1	179121021	179274496	1	0	1.75	0	1.75	1	Inf	0.0157598684210527	Inf
chr1	179274496	179419122	0	0	0	0	0	1	0	0	Inf
chr1	179419122	179744654	1	0	1.75	0	1.75	1	Inf	0.0157598684210527	Inf
chr1	179744654	179801979	1	0	1.75	0	1.75	1	Inf	0.0157598684210527	Inf
chr1	179801979	180887915	0	0	0	0	0	1	0	0	Inf
chr1	180887915	180968717	1	0	1.75	0	1.75	1	Inf	0.0157598684210527	Inf
chr1	180968717	181231155	1	0	1.75	0	1.75	1	Inf	0.0157598684210527	Inf
chr1	181231155	181388152	2	0	3.51	0	3.51	0.523411371237458	Inf	0.11510095569428	Inf
chr1	181388152	181397333	2	0	3.51	0	3.51	0.523411371237458	Inf	0.11510095569428	Inf
chr1	181397333	181493090	1	0	1.75	0	1.75	1	Inf	0.0157598684210527	Inf
chr1	181493090	181735660	1	0	1.75	0	1.75	1	Inf	0.0157598684210527	Inf
chr1	181735660	181858084	2	0	3.51	0	3.51	0.523411371237458	Inf	0.11510095569428	Inf
chr1	181858084	181872570	1	0	1.75	0	1.75	1	Inf	0.0157598684210527	Inf
chr1	181872570	183334053	0	0	0	0	0	1	0	0	Inf
chr1	183334053	183471508	1	0	1.75	0	1.75	1	Inf	0.0157598684210527	Inf
chr1	183471508	184647998	0	0	0	0	0	1	0	0	Inf
chr1	184647998	184809410	1	0	1.75	0	1.75	1	Inf	0.0157598684210527	Inf
chr1	184809410	185443065	1	0	1.75	0	1.75	1	Inf	0.0157598684210527	Inf
chr1	185443065	186808862	0	0	0	0	0	1	0	0	Inf
chr1	186808862	187022272	1	0	1.75	0	1.75	1	Inf	0.0157598684210527	Inf
chr1	187022272	187903487	0	0	0	0	0	1	0	0	Inf
chr1	187903487	187905109	0	1	0	2.86	-2.86	0.380434782608696	0	0	23.9474915686233
chr1	187905109	188588224	1	1	1.75	2.86	-1.11	1	0.610603783842907	0.00760900786829756	49.046807225881
chr1	188588224	188625955	2	1	3.51	2.86	0.65	1	1.23356327069665	0.0620046571045941	75.0263655237187
chr1	188625955	188641453	2	1	3.51	2.86	0.65	1	1.23356327069665	0.0620046571045941	75.0263655237187
chr1	188641453	188709620	2	1	3.51	2.86	0.65	1	1.23356327069665	0.0620046571045941	75.0263655237187
chr1	188709620	188735328	2	1	3.51	2.86	0.65	1	1.23356327069665	0.0620046571045941	75.0263655237187
chr1	188735328	188756013	1	1	1.75	2.86	-1.11	1	0.610603783842907	0.00760900786829756	49.046807225881
chr1	188756013	188946197	0	1	0	2.86	-2.86	0.380434782608696	0	0	23.9474915686233
chr1	188946197	188996726	1	1	1.75	2.86	-1.11	1	0.610603783842907	0.00760900786829756	49.046807225881
chr1	188996726	189080174	1	0	1.75	0	1.75	1	Inf	0.0157598684210527	Inf
chr1	189080174	189254825	0	0	0	0	0	1	0	0	Inf
chr1	189254825	189435124	1	0	1.75	0	1.75	1	Inf	0.0157598684210527	Inf
chr1	189435124	189594697	0	0	0	0	0	1	0	0	Inf
chr1	189594697	189984753	1	0	1.75	0	1.75	1	Inf	0.0157598684210527	Inf
chr1	189984753	190088034	2	0	3.51	0	3.51	0.523411371237458	Inf	0.11510095569428	Inf
chr1	190088034	190210018	1	0	1.75	0	1.75	1	Inf	0.0157598684210527	Inf
chr1	190210018	191784615	0	0	0	0	0	1	0	0	Inf
chr1	191784615	191859152	1	0	1.75	0	1.75	1	Inf	0.0157598684210527	Inf
chr1	191859152	192089356	0	0	0	0	0	1	0	0	Inf
chr1	192089356	192331166	1	0	1.75	0	1.75	1	Inf	0.0157598684210527	Inf
chr1	192331166	192394459	2	0	3.51	0	3.51	0.523411371237458	Inf	0.11510095569428	Inf
chr1	192394459	192447458	1	0	1.75	0	1.75	1	Inf	0.0157598684210527	Inf
chr1	192447458	193698109	0	0	0	0	0	1	0	0	Inf
chr1	193698109	193814680	1	0	1.75	0	1.75	1	Inf	0.0157598684210527	Inf
chr1	193814680	196726535	0	0	0	0	0	1	0	0	Inf
chr1	196726535	196788997	0	1	0	2.86	-2.86	0.380434782608696	0	0	23.9474915686233
chr1	196788997	196807290	0	2	0	5.71	-5.71	0.142140468227425	0	0	3.23879401791572
chr1	196807290	196840734	0	1	0	2.86	-2.86	0.380434782608696	0	0	23.9474915686233
chr1	196840734	196903450	1	1	1.75	2.86	-1.11	1	0.610603783842907	0.00760900786829756	49.046807225881
chr1	196903450	196951265	1	0	1.75	0	1.75	1	Inf	0.0157598684210527	Inf
chr1	196951265	197552437	0	0	0	0	0	1	0	0	Inf
chr1	197552437	197730091	1	0	1.75	0	1.75	1	Inf	0.0157598684210527	Inf
chr1	197730091	199785551	0	0	0	0	0	1	0	0	Inf
chr1	199785551	199903802	0	1	0	2.86	-2.86	0.380434782608696	0	0	23.9474915686233
chr1	199903802	201846901	0	0	0	0	0	1	0	0	Inf
chr1	201846901	202792181	1	0	1.75	0	1.75	1	Inf	0.0157598684210527	Inf
chr1	202792181	211877185	0	0	0	0	0	1	0	0	Inf
chr1	211877185	212637070	1	0	1.75	0	1.75	1	Inf	0.0157598684210527	Inf
chr1	212637070	212728685	1	0	1.75	0	1.75	1	Inf	0.0157598684210527	Inf
chr1	212728685	213307411	1	0	1.75	0	1.75	1	Inf	0.0157598684210527	Inf
chr1	213307411	214761851	0	0	0	0	0	1	0	0	Inf
chr1	214761851	214862771	0	1	0	2.86	-2.86	0.380434782608696	0	0	23.9474915686233
chr1	214862771	214863082	1	1	1.75	2.86	-1.11	1	0.610603783842907	0.00760900786829756	49.046807225881
chr1	214863082	215005213	1	1	1.75	2.86	-1.11	1	0.610603783842907	0.00760900786829756	49.046807225881
chr1	215005213	215009397	0	1	0	2.86	-2.86	0.380434782608696	0	0	23.9474915686233
chr1	215009397	216416987	0	0	0	0	0	1	0	0	Inf
chr1	216416987	216749949	1	0	1.75	0	1.75	1	Inf	0.0157598684210527	Inf
chr1	216749949	216848538	0	0	0	0	0	1	0	0	Inf
chr1	216848538	217099710	0	1	0	2.86	-2.86	0.380434782608696	0	0	23.9474915686233
chr1	217099710	218200904	0	0	0	0	0	1	0	0	Inf
chr1	218200904	218233321	1	0	1.75	0	1.75	1	Inf	0.0157598684210527	Inf
chr1	218233321	218952529	1	0	1.75	0	1.75	1	Inf	0.0157598684210527	Inf
chr1	218952529	220804823	0	0	0	0	0	1	0	0	Inf
chr1	220804823	221204782	1	0	1.75	0	1.75	1	Inf	0.0157598684210527	Inf
chr1	221204782	221305585	1	0	1.75	0	1.75	1	Inf	0.0157598684210527	Inf
chr1	221305585	221493660	1	0	1.75	0	1.75	1	Inf	0.0157598684210527	Inf
chr1	221493660	230249026	0	0	0	0	0	1	0	0	Inf
chr1	230249026	230355185	1	0	1.75	0	1.75	1	Inf	0.0157598684210527	Inf
chr1	230355185	233411818	0	0	0	0	0	1	0	0	Inf
chr1	233411818	233498597	0	1	0	2.86	-2.86	0.380434782608696	0	0	23.9474915686233
chr1	233498597	233577898	0	0	0	0	0	1	0	0	Inf
chr1	233577898	233684270	1	0	1.75	0	1.75	1	Inf	0.0157598684210527	Inf
chr1	233684270	234018335	0	0	0	0	0	1	0	0	Inf
chr1	234018335	234133463	1	0	1.75	0	1.75	1	Inf	0.0157598684210527	Inf
chr1	234133463	234679922	1	0	1.75	0	1.75	1	Inf	0.0157598684210527	Inf
chr1	234679922	234763418	1	0	1.75	0	1.75	1	Inf	0.0157598684210527	Inf
chr1	234763418	235130645	0	0	0	0	0	1	0	0	Inf
chr1	235130645	235622485	1	0	1.75	0	1.75	1	Inf	0.0157598684210527	Inf
chr1	235622485	235776700	1	0	1.75	0	1.75	1	Inf	0.0157598684210527	Inf
chr1	235776700	236490359	1	0	1.75	0	1.75	1	Inf	0.0157598684210527	Inf
chr1	236490359	236594905	1	0	1.75	0	1.75	1	Inf	0.0157598684210527	Inf
chr1	236594905	241000224	0	0	0	0	0	1	0	0	Inf
chr1	241000224	241079309	0	1	0	2.86	-2.86	0.380434782608696	0	0	23.9474915686233
chr1	241079309	243662380	0	0	0	0	0	1	0	0	Inf
chr1	243662380	243781179	0	1	0	2.86	-2.86	0.380434782608696	0	0	23.9474915686233
chr1	243781179	247876098	0	0	0	0	0	1	0	0	Inf
chr1	247876098	248181847	1	0	1.75	0	1.75	1	Inf	0.0157598684210527	Inf
chr1	248181847	248283153	2	0	3.51	0	3.51	0.523411371237458	Inf	0.11510095569428	Inf
chr1	248283153	248403228	1	0	1.75	0	1.75	1	Inf	0.0157598684210527	Inf
chr1	248403228	248492266	2	0	3.51	0	3.51	0.523411371237458	Inf	0.11510095569428	Inf
chr1	248492266	248492710	2	1	3.51	2.86	0.65	1	1.23356327069665	0.0620046571045941	75.0263655237187
chr1	248492710	248703504	2	1	3.51	2.86	0.65	1	1.23356327069665	0.0620046571045941	75.0263655237187
chr1	248703504	248709643	2	2	3.51	5.71	-2.2	0.633484899728183	0.603503837239778	0.0418857182561479	8.69179851293254
chr1	248709643	248713930	2	3	3.51	8.57	-5.06	0.364845991006225	0.39209875338785	0.0311943017813524	3.61167468015804
chr1	248713930	248721912	3	3	5.26	8.57	-3.31	0.670394923540823	0.596139687177174	0.0752641559299699	4.72057961377671
chr1	248721912	248812363	4	3	7.02	8.57	-1.55	1	0.806980014369123	0.127471078351663	5.86472395809041
chr1	248812363	248815731	3	2	5.26	5.71	-0.45	1	0.917543031619292	0.0995865652262528	11.5187145834007
chr1	248815731	248820741	3	1	5.26	2.86	2.4	1	1.87702114997082	0.143943469821978	101.980811973635
chr1	248820741	248825200	2	1	3.51	2.86	0.65	1	1.23356327069665	0.0620046571045941	75.0263655237187
chr1	248825200	249250621	2	1	3.51	2.86	0.65	1	1.23356327069665	0.0620046571045941	75.0263655237187
chr2	4150561	4174461	1	0	1.75	0	1.75	1	Inf	0.0157598684210527	Inf
chr2	4174461	4190977	2	0	3.51	0	3.51	0.523411371237458	Inf	0.11510095569428	Inf
chr2	4190977	4198875	2	1	3.51	2.86	0.65	1	1.23356327069665	0.0620046571045941	75.0263655237187
chr2	4198875	4200563	2	3	3.51	8.57	-5.06	0.364845991006225	0.39209875338785	0.0311943017813524	3.61167468015804
chr2	4200563	4209776	2	4	3.51	11.43	-7.92	0.196309364764463	0.285918198748973	0.0245307932923119	2.12466335657503
chr2	4209776	4216687	3	4	5.26	11.43	-6.17	0.420508284178749	0.434727364097522	0.0597149994696037	2.75144722127792
chr2	4216687	4223340	3	4	5.26	11.43	-6.17	0.420508284178749	0.434727364097522	0.0597149994696037	2.75144722127792
chr2	4223340	4227047	2	3	3.51	8.57	-5.06	0.364845991006225	0.39209875338785	0.0311943017813524	3.61167468015804
chr2	4227047	4236852	2	1	3.51	2.86	0.65	1	1.23356327069665	0.0620046571045941	75.0263655237187
chr2	4236852	4236965	2	0	3.51	0	3.51	0.523411371237458	Inf	0.11510095569428	Inf
chr2	4236965	4241345	1	0	1.75	0	1.75	1	Inf	0.0157598684210527	Inf
chr2	4241345	10045386	0	0	0	0	0	1	0	0	Inf
chr2	10045386	10135423	1	0	1.75	0	1.75	1	Inf	0.0157598684210527	Inf
chr2	10135423	13160415	0	0	0	0	0	1	0	0	Inf
chr2	13160415	13676025	1	0	1.75	0	1.75	1	Inf	0.0157598684210527	Inf
chr2	13676025	13722409	0	0	0	0	0	1	0	0	Inf
chr2	13722409	14311781	1	0	1.75	0	1.75	1	Inf	0.0157598684210527	Inf
chr2	14311781	14411423	2	0	3.51	0	3.51	0.523411371237458	Inf	0.11510095569428	Inf
chr2	14411423	14562254	2	0	3.51	0	3.51	0.523411371237458	Inf	0.11510095569428	Inf
chr2	14562254	14600389	1	0	1.75	0	1.75	1	Inf	0.0157598684210527	Inf
chr2	14600389	14685856	1	0	1.75	0	1.75	1	Inf	0.0157598684210527	Inf
chr2	14685856	15081006	1	0	1.75	0	1.75	1	Inf	0.0157598684210527	Inf
chr2	15081006	16426418	0	0	0	0	0	1	0	0	Inf
chr2	16426418	16543644	1	0	1.75	0	1.75	1	Inf	0.0157598684210527	Inf
chr2	16543644	16673052	0	0	0	0	0	1	0	0	Inf
chr2	16673052	16764118	1	0	1.75	0	1.75	1	Inf	0.0157598684210527	Inf
chr2	16764118	19271706	0	0	0	0	0	1	0	0	Inf
chr2	19271706	19348607	1	0	1.75	0	1.75	1	Inf	0.0157598684210527	Inf
chr2	19348607	25196378	0	0	0	0	0	1	0	0	Inf
chr2	25196378	25369131	1	0	1.75	0	1.75	1	Inf	0.0157598684210527	Inf
chr2	25369131	25756294	0	0	0	0	0	1	0	0	Inf
chr2	25756294	26719273	1	0	1.75	0	1.75	1	Inf	0.0157598684210527	Inf
chr2	26719273	27337714	0	0	0	0	0	1	0	0	Inf
chr2	27337714	27537280	1	0	1.75	0	1.75	1	Inf	0.0157598684210527	Inf
chr2	27537280	31607633	0	0	0	0	0	1	0	0	Inf
chr2	31607633	31814904	1	0	1.75	0	1.75	1	Inf	0.0157598684210527	Inf
chr2	31814904	32243024	0	0	0	0	0	1	0	0	Inf
chr2	32243024	32495941	0	1	0	2.86	-2.86	0.380434782608696	0	0	23.9474915686233
chr2	32495941	34652482	0	0	0	0	0	1	0	0	Inf
chr2	34652482	34695192	1	0	1.75	0	1.75	1	Inf	0.0157598684210527	Inf
chr2	34695192	34700348	9	2	15.79	5.71	10.08	0.195662395481194	3.06092090715289	0.579602302170275	30.9107429642845
chr2	34700348	34701598	9	3	15.79	8.57	7.22	0.362644950604423	1.98605531055251	0.449776512936818	12.2717657519558
chr2	34701598	34709689	10	3	17.54	8.57	8.97	0.356578999325378	2.25102170571562	0.523982788486464	13.7160959411363
chr2	34709689	34737116	10	4	17.54	11.43	6.11	0.555318706402267	1.6404067746467	0.424604723889981	7.81302457596625
chr2	34737116	34739336	9	4	15.79	11.43	4.36	0.75975045611855	1.44743902015056	0.364075991246777	7.00051509456521
chr2	34739336	34740698	7	4	12.28	11.43	0.85	1	1.08406402746849	0.250779327244783	5.47501405422082
chr2	34740698	34740778	6	3	10.53	8.57	1.96	1	1.25188156754076	0.246164505949289	8.27708278287694
chr2	34740778	34740919	6	2	10.53	5.71	4.82	0.70558285810563	1.9283484392878	0.319675764680652	20.6501642333935
chr2	34740919	34741962	4	2	7.02	5.71	1.31	1	1.24237951861251	0.167238798944715	14.4592318899485
chr2	34741962	34750662	2	2	3.51	5.71	-2.2	0.633484899728183	0.603503837239778	0.0418857182561479	8.69179851293254
chr2	34750662	34761074	2	1	3.51	2.86	0.65	1	1.23356327069665	0.0620046571045941	75.0263655237187
chr2	34761074	34766874	1	1	1.75	2.86	-1.11	1	0.610603783842907	0.00760900786829756	49.046807225881
chr2	34766874	34803391	1	0	1.75	0	1.75	1	Inf	0.0157598684210527	Inf
chr2	34803391	35927073	0	0	0	0	0	1	0	0	Inf
chr2	35927073	36017832	1	0	1.75	0	1.75	1	Inf	0.0157598684210527	Inf
chr2	36017832	41100233	0	0	0	0	0	1	0	0	Inf
chr2	41100233	41197175	1	0	1.75	0	1.75	1	Inf	0.0157598684210527	Inf
chr2	41197175	41237603	1	0	1.75	0	1.75	1	Inf	0.0157598684210527	Inf
chr2	41237603	41257596	1	1	1.75	2.86	-1.11	1	0.610603783842907	0.00760900786829756	49.046807225881
chr2	41257596	41257760	1	1	1.75	2.86	-1.11	1	0.610603783842907	0.00760900786829756	49.046807225881
chr2	41257760	41380520	1	1	1.75	2.86	-1.11	1	0.610603783842907	0.00760900786829756	49.046807225881
chr2	41380520	41698733	0	1	0	2.86	-2.86	0.380434782608696	0	0	23.9474915686233
chr2	41698733	42311903	0	0	0	0	0	1	0	0	Inf
chr2	42311903	43199023	1	0	1.75	0	1.75	1	Inf	0.0157598684210527	Inf
chr2	43199023	43721590	0	0	0	0	0	1	0	0	Inf
chr2	43721590	43889461	1	0	1.75	0	1.75	1	Inf	0.0157598684210527	Inf
chr2	43889461	44186721	0	0	0	0	0	1	0	0	Inf
chr2	44186721	44304552	0	1	0	2.86	-2.86	0.380434782608696	0	0	23.9474915686233
chr2	44304552	52164776	0	0	0	0	0	1	0	0	Inf
chr2	52164776	52318185	1	0	1.75	0	1.75	1	Inf	0.0157598684210527	Inf
chr2	52318185	52703271	0	0	0	0	0	1	0	0	Inf
chr2	52703271	52703709	0	1	0	2.86	-2.86	0.380434782608696	0	0	23.9474915686233
chr2	52703709	52731025	1	1	1.75	2.86	-1.11	1	0.610603783842907	0.00760900786829756	49.046807225881
chr2	52731025	52736995	2	1	3.51	2.86	0.65	1	1.23356327069665	0.0620046571045941	75.0263655237187
chr2	52736995	52737597	2	4	3.51	11.43	-7.92	0.196309364764463	0.285918198748973	0.0245307932923119	2.12466335657503
chr2	52737597	52742831	2	5	3.51	14.29	-10.78	0.100649244230772	0.221987374876165	0.0200012806904681	1.4553139798386
chr2	52742831	52747747	3	5	5.26	14.29	-9.03	0.251416220695104	0.337574695209723	0.0489972499249067	1.87309955864063
chr2	52747747	52754490	5	6	8.77	17.14	-8.37	0.322100721394439	0.468835682434957	0.103394322457724	2.02281962815123
chr2	52754490	52781176	5	7	8.77	20	-11.23	0.200358933921337	0.38888613632496	0.0885860130875128	1.57295365027254
chr2	52781176	52784752	4	7	7.02	20	-12.98	0.0960777943347549	0.306117027673817	0.0603648255774025	1.32489355882554
chr2	52784752	52789044	4	4	7.02	11.43	-4.41	0.473617837219157	0.588496265829916	0.101844134480445	3.39687535976884
chr2	52789044	52793835	4	3	7.02	8.57	-1.55	1	0.806980014369123	0.127471078351663	5.86472395809041
chr2	52793835	52795100	3	3	5.26	8.57	-3.31	0.670394923540823	0.596139687177174	0.0752641559299699	4.72057961377671
chr2	52795100	52798366	2	3	3.51	8.57	-5.06	0.364845991006225	0.39209875338785	0.0311943017813524	3.61167468015804
chr2	52798366	52800834	2	2	3.51	5.71	-2.2	0.633484899728183	0.603503837239778	0.0418857182561479	8.69179851293254
chr2	52800834	52807520	2	1	3.51	2.86	0.65	1	1.23356327069665	0.0620046571045941	75.0263655237187
chr2	52807520	52842339	2	0	3.51	0	3.51	0.523411371237458	Inf	0.11510095569428	Inf
chr2	52842339	52847893	1	0	1.75	0	1.75	1	Inf	0.0157598684210527	Inf
chr2	52847893	56700983	0	0	0	0	0	1	0	0	Inf
chr2	56700983	56802335	1	0	1.75	0	1.75	1	Inf	0.0157598684210527	Inf
chr2	56802335	61223497	0	0	0	0	0	1	0	0	Inf
chr2	61223497	61400358	1	0	1.75	0	1.75	1	Inf	0.0157598684210527	Inf
chr2	61400358	61895651	0	0	0	0	0	1	0	0	Inf
chr2	61895651	62475757	0	1	0	2.86	-2.86	0.380434782608696	0	0	23.9474915686233
chr2	62475757	62620550	0	1	0	2.86	-2.86	0.380434782608696	0	0	23.9474915686233
chr2	62620550	63490317	0	0	0	0	0	1	0	0	Inf
chr2	63490317	63575875	1	0	1.75	0	1.75	1	Inf	0.0157598684210527	Inf
chr2	63575875	63608125	1	1	1.75	2.86	-1.11	1	0.610603783842907	0.00760900786829756	49.046807225881
chr2	63608125	63721052	0	1	0	2.86	-2.86	0.380434782608696	0	0	23.9474915686233
chr2	63721052	69519954	0	0	0	0	0	1	0	0	Inf
chr2	69519954	69696804	1	0	1.75	0	1.75	1	Inf	0.0157598684210527	Inf
chr2	69696804	79508976	0	0	0	0	0	1	0	0	Inf
chr2	79508976	80329840	1	0	1.75	0	1.75	1	Inf	0.0157598684210527	Inf
chr2	80329840	80336965	2	0	3.51	0	3.51	0.523411371237458	Inf	0.11510095569428	Inf
chr2	80336965	80458472	2	0	3.51	0	3.51	0.523411371237458	Inf	0.11510095569428	Inf
chr2	80458472	80674138	1	0	1.75	0	1.75	1	Inf	0.0157598684210527	Inf
chr2	80674138	80799021	1	1	1.75	2.86	-1.11	1	0.610603783842907	0.00760900786829756	49.046807225881
chr2	80799021	80970613	1	0	1.75	0	1.75	1	Inf	0.0157598684210527	Inf
chr2	80970613	81507066	0	0	0	0	0	1	0	0	Inf
chr2	81507066	81620232	1	0	1.75	0	1.75	1	Inf	0.0157598684210527	Inf
chr2	81620232	82675485	0	0	0	0	0	1	0	0	Inf
chr2	82675485	82816555	0	1	0	2.86	-2.86	0.380434782608696	0	0	23.9474915686233
chr2	82816555	83526366	0	0	0	0	0	1	0	0	Inf
chr2	83526366	83655661	0	1	0	2.86	-2.86	0.380434782608696	0	0	23.9474915686233
chr2	83655661	89520199	0	0	0	0	0	1	0	0	Inf
chr2	89520199	89548455	1	0	1.75	0	1.75	1	Inf	0.0157598684210527	Inf
chr2	89548455	89569727	3	0	5.26	0	5.26	0.285117056856187	Inf	0.25439397414394	Inf
chr2	89569727	89588831	5	0	8.77	0	8.77	0.152433830621422	Inf	0.576106928802263	Inf
chr2	89588831	90321410	6	0	10.53	0	10.53	0.0791164486900888	Inf	0.750603313626605	Inf
chr2	90321410	101281134	0	0	0	0	0	1	0	0	Inf
chr2	101281134	101339473	1	0	1.75	0	1.75	1	Inf	0.0157598684210527	Inf
chr2	101339473	110755036	0	0	0	0	0	1	0	0	Inf
chr2	110755036	110826316	1	0	1.75	0	1.75	1	Inf	0.0157598684210527	Inf
chr2	110826316	111037227	1	1	1.75	2.86	-1.11	1	0.610603783842907	0.00760900786829756	49.046807225881
chr2	111037227	115107679	0	0	0	0	0	1	0	0	Inf
chr2	115107679	115199791	1	0	1.75	0	1.75	1	Inf	0.0157598684210527	Inf
chr2	115199791	115530481	0	0	0	0	0	1	0	0	Inf
chr2	115530481	115556828	0	1	0	2.86	-2.86	0.380434782608696	0	0	23.9474915686233
chr2	115556828	117264998	0	0	0	0	0	1	0	0	Inf
chr2	117264998	117336769	1	0	1.75	0	1.75	1	Inf	0.0157598684210527	Inf
chr2	117336769	124264630	0	0	0	0	0	1	0	0	Inf
chr2	124264630	124659197	0	1	0	2.86	-2.86	0.380434782608696	0	0	23.9474915686233
chr2	124659197	126081043	0	0	0	0	0	1	0	0	Inf
chr2	126081043	126224975	1	0	1.75	0	1.75	1	Inf	0.0157598684210527	Inf
chr2	126224975	129841616	0	0	0	0	0	1	0	0	Inf
chr2	129841616	129911251	1	0	1.75	0	1.75	1	Inf	0.0157598684210527	Inf
chr2	129911251	135280315	0	0	0	0	0	1	0	0	Inf
chr2	135280315	135355210	1	0	1.75	0	1.75	1	Inf	0.0157598684210527	Inf
chr2	135355210	136038908	0	0	0	0	0	1	0	0	Inf
chr2	136038908	136250535	1	0	1.75	0	1.75	1	Inf	0.0157598684210527	Inf
chr2	136250535	140799891	0	0	0	0	0	1	0	0	Inf
chr2	140799891	140906992	1	0	1.75	0	1.75	1	Inf	0.0157598684210527	Inf
chr2	140906992	141666187	0	0	0	0	0	1	0	0	Inf
chr2	141666187	142014612	0	1	0	2.86	-2.86	0.380434782608696	0	0	23.9474915686233
chr2	142014612	142143633	0	1	0	2.86	-2.86	0.380434782608696	0	0	23.9474915686233
chr2	142143633	142977625	0	0	0	0	0	1	0	0	Inf
chr2	142977625	143064604	1	0	1.75	0	1.75	1	Inf	0.0157598684210527	Inf
chr2	143064604	143932149	0	0	0	0	0	1	0	0	Inf
chr2	143932149	143934478	0	2	0	5.71	-5.71	0.142140468227425	0	0	3.23879401791572
chr2	143934478	144022209	0	3	0	8.57	-8.57	0.0521181716833891	0	0	1.44850016106127
chr2	144022209	144047182	0	2	0	5.71	-5.71	0.142140468227425	0	0	3.23879401791572
chr2	144047182	144048699	0	1	0	2.86	-2.86	0.380434782608696	0	0	23.9474915686233
chr2	144048699	144796853	0	0	0	0	0	1	0	0	Inf
chr2	144796853	145003116	1	0	1.75	0	1.75	1	Inf	0.0157598684210527	Inf
chr2	145003116	145426003	0	0	0	0	0	1	0	0	Inf
chr2	145426003	145623753	1	0	1.75	0	1.75	1	Inf	0.0157598684210527	Inf
chr2	145623753	145832443	1	0	1.75	0	1.75	1	Inf	0.0157598684210527	Inf
chr2	145832443	146321544	0	0	0	0	0	1	0	0	Inf
chr2	146321544	146835346	1	0	1.75	0	1.75	1	Inf	0.0157598684210527	Inf
chr2	146835346	146848745	4	0	7.02	0	7.02	0.293625443112497	Inf	0.410060538435777	Inf
chr2	146848745	146850082	6	0	10.53	0	10.53	0.0791164486900888	Inf	0.750603313626605	Inf
chr2	146850082	146854298	6	1	10.53	2.86	7.67	0.245627382284818	3.95203781505959	0.448395557317712	189.140087350654
chr2	146854298	146860263	9	2	15.79	5.71	10.08	0.195662395481194	3.06092090715289	0.579602302170275	30.9107429642845
chr2	146860263	146861395	10	2	17.54	5.71	11.83	0.122756575159769	3.46982041397137	0.674198628250469	34.6257276344271
chr2	146861395	146878944	10	3	17.54	8.57	8.97	0.356578999325378	2.25102170571562	0.523982788486464	13.7160959411363
chr2	146878944	146881076	7	3	12.28	8.57	3.71	0.736494124294195	1.48711281701351	0.310836499199398	9.55446182809702
chr2	146881076	146881268	5	3	8.77	8.57	0.199999999999999	1	1.02536119741128	0.184869242581365	7.05012401324578
chr2	146881268	146881691	5	2	8.77	5.71	3.06	0.704888478053992	1.5790358990183	0.241085394648342	17.4847514277608
chr2	146881691	146882185	2	1	3.51	2.86	0.65	1	1.23356327069665	0.0620046571045941	75.0263655237187
chr2	146882185	146884075	1	1	1.75	2.86	-1.11	1	0.610603783842907	0.00760900786829756	49.046807225881
chr2	146884075	147197417	1	0	1.75	0	1.75	1	Inf	0.0157598684210527	Inf
chr2	147197417	147732271	0	0	0	0	0	1	0	0	Inf
chr2	147732271	148536420	1	0	1.75	0	1.75	1	Inf	0.0157598684210527	Inf
chr2	148536420	148773175	1	0	1.75	0	1.75	1	Inf	0.0157598684210527	Inf
chr2	148773175	152513378	0	0	0	0	0	1	0	0	Inf
chr2	152513378	152669207	1	0	1.75	0	1.75	1	Inf	0.0157598684210527	Inf
chr2	152669207	157175193	0	0	0	0	0	1	0	0	Inf
chr2	157175193	157299691	0	1	0	2.86	-2.86	0.380434782608696	0	0	23.9474915686233
chr2	157299691	167137784	0	0	0	0	0	1	0	0	Inf
chr2	167137784	167223240	0	1	0	2.86	-2.86	0.380434782608696	0	0	23.9474915686233
chr2	167223240	168441105	0	0	0	0	0	1	0	0	Inf
chr2	168441105	168522441	0	1	0	2.86	-2.86	0.380434782608696	0	0	23.9474915686233
chr2	168522441	169784947	0	0	0	0	0	1	0	0	Inf
chr2	169784947	169842823	1	0	1.75	0	1.75	1	Inf	0.0157598684210527	Inf
chr2	169842823	170070669	0	0	0	0	0	1	0	0	Inf
chr2	170070669	170208821	1	0	1.75	0	1.75	1	Inf	0.0157598684210527	Inf
chr2	170208821	170349941	0	0	0	0	0	1	0	0	Inf
chr2	170349941	170493745	1	0	1.75	0	1.75	1	Inf	0.0157598684210527	Inf
chr2	170493745	171326548	0	0	0	0	0	1	0	0	Inf
chr2	171326548	171389716	1	0	1.75	0	1.75	1	Inf	0.0157598684210527	Inf
chr2	171389716	171916800	0	0	0	0	0	1	0	0	Inf
chr2	171916800	171917852	1	0	1.75	0	1.75	1	Inf	0.0157598684210527	Inf
chr2	171917852	172078390	2	0	3.51	0	3.51	0.523411371237458	Inf	0.11510095569428	Inf
chr2	172078390	172605438	0	0	0	0	0	1	0	0	Inf
chr2	172605438	172980883	1	0	1.75	0	1.75	1	Inf	0.0157598684210527	Inf
chr2	172980883	185982580	0	0	0	0	0	1	0	0	Inf
chr2	185982580	186163651	1	0	1.75	0	1.75	1	Inf	0.0157598684210527	Inf
chr2	186163651	186848229	0	0	0	0	0	1	0	0	Inf
chr2	186848229	186956318	1	0	1.75	0	1.75	1	Inf	0.0157598684210527	Inf
chr2	186956318	188119687	0	0	0	0	0	1	0	0	Inf
chr2	188119687	188296214	0	1	0	2.86	-2.86	0.380434782608696	0	0	23.9474915686233
chr2	188296214	193515201	0	0	0	0	0	1	0	0	Inf
chr2	193515201	193716113	0	1	0	2.86	-2.86	0.380434782608696	0	0	23.9474915686233
chr2	193716113	195515469	0	0	0	0	0	1	0	0	Inf
chr2	195515469	195527244	1	0	1.75	0	1.75	1	Inf	0.0157598684210527	Inf
chr2	195527244	195604217	2	0	3.51	0	3.51	0.523411371237458	Inf	0.11510095569428	Inf
chr2	195604217	195766898	1	0	1.75	0	1.75	1	Inf	0.0157598684210527	Inf
chr2	195766898	195834468	0	0	0	0	0	1	0	0	Inf
chr2	195834468	195900708	0	1	0	2.86	-2.86	0.380434782608696	0	0	23.9474915686233
chr2	195900708	196480442	0	0	0	0	0	1	0	0	Inf
chr2	196480442	196646838	1	0	1.75	0	1.75	1	Inf	0.0157598684210527	Inf
chr2	196646838	197241226	0	0	0	0	0	1	0	0	Inf
chr2	197241226	197310710	1	0	1.75	0	1.75	1	Inf	0.0157598684210527	Inf
chr2	197310710	198143731	0	0	0	0	0	1	0	0	Inf
chr2	198143731	198144942	0	1	0	2.86	-2.86	0.380434782608696	0	0	23.9474915686233
chr2	198144942	198243951	1	1	1.75	2.86	-1.11	1	0.610603783842907	0.00760900786829756	49.046807225881
chr2	198243951	198691329	0	1	0	2.86	-2.86	0.380434782608696	0	0	23.9474915686233
chr2	198691329	206058405	0	0	0	0	0	1	0	0	Inf
chr2	206058405	206181699	1	0	1.75	0	1.75	1	Inf	0.0157598684210527	Inf
chr2	206181699	206403083	0	0	0	0	0	1	0	0	Inf
chr2	206403083	206519652	1	0	1.75	0	1.75	1	Inf	0.0157598684210527	Inf
chr2	206519652	209673881	0	0	0	0	0	1	0	0	Inf
chr2	209673881	210000474	1	0	1.75	0	1.75	1	Inf	0.0157598684210527	Inf
chr2	210000474	210010430	1	1	1.75	2.86	-1.11	1	0.610603783842907	0.00760900786829756	49.046807225881
chr2	210010430	210114724	1	2	1.75	5.71	-3.96	0.555183946488294	0.298730263346118	0.00491485950174804	5.94363337105825
chr2	210114724	210155627	1	1	1.75	2.86	-1.11	1	0.610603783842907	0.00760900786829756	49.046807225881
chr2	210155627	210288852	1	0	1.75	0	1.75	1	Inf	0.0157598684210527	Inf
chr2	210288852	212226143	0	0	0	0	0	1	0	0	Inf
chr2	212226143	212335311	0	1	0	2.86	-2.86	0.380434782608696	0	0	23.9474915686233
chr2	212335311	212340027	0	0	0	0	0	1	0	0	Inf
chr2	212340027	212400525	1	0	1.75	0	1.75	1	Inf	0.0157598684210527	Inf
chr2	212400525	212463811	1	0	1.75	0	1.75	1	Inf	0.0157598684210527	Inf
chr2	212463811	213158880	0	0	0	0	0	1	0	0	Inf
chr2	213158880	213181318	1	0	1.75	0	1.75	1	Inf	0.0157598684210527	Inf
chr2	213181318	213192903	2	0	3.51	0	3.51	0.523411371237458	Inf	0.11510095569428	Inf
chr2	213192903	213193823	1	0	1.75	0	1.75	1	Inf	0.0157598684210527	Inf
chr2	213193823	213206481	1	1	1.75	2.86	-1.11	1	0.610603783842907	0.00760900786829756	49.046807225881
chr2	213206481	213348339	0	1	0	2.86	-2.86	0.380434782608696	0	0	23.9474915686233
chr2	213348339	215345571	0	0	0	0	0	1	0	0	Inf
chr2	215345571	215472374	1	0	1.75	0	1.75	1	Inf	0.0157598684210527	Inf
chr2	215472374	223721773	0	0	0	0	0	1	0	0	Inf
chr2	223721773	223823485	1	0	1.75	0	1.75	1	Inf	0.0157598684210527	Inf
chr2	223823485	226686232	0	0	0	0	0	1	0	0	Inf
chr2	226686232	226857861	1	0	1.75	0	1.75	1	Inf	0.0157598684210527	Inf
chr2	226857861	235507621	0	0	0	0	0	1	0	0	Inf
chr2	235507621	235633678	1	0	1.75	0	1.75	1	Inf	0.0157598684210527	Inf
chr2	235633678	235744804	1	0	1.75	0	1.75	1	Inf	0.0157598684210527	Inf
chr2	235744804	242783365	0	0	0	0	0	1	0	0	Inf
chr2	242783365	242849431	1	1	1.75	2.86	-1.11	1	0.610603783842907	0.00760900786829756	49.046807225881
chr2	242849431	242917945	3	4	5.26	11.43	-6.17	0.420508284178749	0.434727364097522	0.0597149994696037	2.75144722127792
chr2	242917945	243017631	3	5	5.26	14.29	-9.03	0.251416220695104	0.337574695209723	0.0489972499249067	1.87309955864063
chr2	243017631	243019595	2	5	3.51	14.29	-10.78	0.100649244230772	0.221987374876165	0.0200012806904681	1.4553139798386
chr2	243019595	243199373	2	4	3.51	11.43	-7.92	0.196309364764463	0.285918198748973	0.0245307932923119	2.12466335657503
chr3	0	316847	1	1	1.75	2.86	-1.11	1	0.610603783842907	0.00760900786829756	49.046807225881
chr3	316847	372416	1	1	1.75	2.86	-1.11	1	0.610603783842907	0.00760900786829756	49.046807225881
chr3	372416	848431	1	1	1.75	2.86	-1.11	1	0.610603783842907	0.00760900786829756	49.046807225881
chr3	848431	876963	1	0	1.75	0	1.75	1	Inf	0.0157598684210527	Inf
chr3	876963	3494019	0	0	0	0	0	1	0	0	Inf
chr3	3494019	3558481	1	0	1.75	0	1.75	1	Inf	0.0157598684210527	Inf
chr3	3558481	3863055	0	0	0	0	0	1	0	0	Inf
chr3	3863055	3930726	1	0	1.75	0	1.75	1	Inf	0.0157598684210527	Inf
chr3	3930726	3939065	2	0	3.51	0	3.51	0.523411371237458	Inf	0.11510095569428	Inf
chr3	3939065	3975561	3	0	5.26	0	5.26	0.285117056856187	Inf	0.25439397414394	Inf
chr3	3975561	4024157	2	0	3.51	0	3.51	0.523411371237458	Inf	0.11510095569428	Inf
chr3	4024157	4459910	1	0	1.75	0	1.75	1	Inf	0.0157598684210527	Inf
chr3	4459910	4553109	1	0	1.75	0	1.75	1	Inf	0.0157598684210527	Inf
chr3	4553109	4713508	0	0	0	0	0	1	0	0	Inf
chr3	4713508	5357615	0	1	0	2.86	-2.86	0.380434782608696	0	0	23.9474915686233
chr3	5357615	5376285	0	0	0	0	0	1	0	0	Inf
chr3	5376285	5543028	1	0	1.75	0	1.75	1	Inf	0.0157598684210527	Inf
chr3	5543028	5689055	1	0	1.75	0	1.75	1	Inf	0.0157598684210527	Inf
chr3	5689055	5998036	1	0	1.75	0	1.75	1	Inf	0.0157598684210527	Inf
chr3	5998036	6593637	0	0	0	0	0	1	0	0	Inf
chr3	6593637	6655163	0	1	0	2.86	-2.86	0.380434782608696	0	0	23.9474915686233
chr3	6655163	7546986	0	0	0	0	0	1	0	0	Inf
chr3	7546986	7547069	1	0	1.75	0	1.75	1	Inf	0.0157598684210527	Inf
chr3	7547069	7623340	1	1	1.75	2.86	-1.11	1	0.610603783842907	0.00760900786829756	49.046807225881
chr3	7623340	7626044	1	0	1.75	0	1.75	1	Inf	0.0157598684210527	Inf
chr3	7626044	8175197	0	0	0	0	0	1	0	0	Inf
chr3	8175197	8280778	1	0	1.75	0	1.75	1	Inf	0.0157598684210527	Inf
chr3	8280778	8342557	2	0	3.51	0	3.51	0.523411371237458	Inf	0.11510095569428	Inf
chr3	8342557	8413471	1	0	1.75	0	1.75	1	Inf	0.0157598684210527	Inf
chr3	8413471	10355865	0	0	0	0	0	1	0	0	Inf
chr3	10355865	10448437	0	1	0	2.86	-2.86	0.380434782608696	0	0	23.9474915686233
chr3	10448437	14008792	0	0	0	0	0	1	0	0	Inf
chr3	14008792	14195632	0	1	0	2.86	-2.86	0.380434782608696	0	0	23.9474915686233
chr3	14195632	14477738	0	1	0	2.86	-2.86	0.380434782608696	0	0	23.9474915686233
chr3	14477738	17194712	0	0	0	0	0	1	0	0	Inf
chr3	17194712	17235761	1	0	1.75	0	1.75	1	Inf	0.0157598684210527	Inf
chr3	17235761	17367563	3	1	5.26	2.86	2.4	1	1.87702114997082	0.143943469821978	101.980811973635
chr3	17367563	17414948	2	1	3.51	2.86	0.65	1	1.23356327069665	0.0620046571045941	75.0263655237187
chr3	17414948	18114127	1	0	1.75	0	1.75	1	Inf	0.0157598684210527	Inf
chr3	18114127	18814992	1	0	1.75	0	1.75	1	Inf	0.0157598684210527	Inf
chr3	18814992	21824226	0	0	0	0	0	1	0	0	Inf
chr3	21824226	22272172	0	1	0	2.86	-2.86	0.380434782608696	0	0	23.9474915686233
chr3	22272172	23123494	0	0	0	0	0	1	0	0	Inf
chr3	23123494	23207637	1	0	1.75	0	1.75	1	Inf	0.0157598684210527	Inf
chr3	23207637	24811321	0	0	0	0	0	1	0	0	Inf
chr3	24811321	25050255	1	0	1.75	0	1.75	1	Inf	0.0157598684210527	Inf
chr3	25050255	26034565	0	0	0	0	0	1	0	0	Inf
chr3	26034565	26156446	0	1	0	2.86	-2.86	0.380434782608696	0	0	23.9474915686233
chr3	26156446	30485402	0	0	0	0	0	1	0	0	Inf
chr3	30485402	30654042	1	0	1.75	0	1.75	1	Inf	0.0157598684210527	Inf
chr3	30654042	30863434	1	0	1.75	0	1.75	1	Inf	0.0157598684210527	Inf
chr3	30863434	31097776	0	0	0	0	0	1	0	0	Inf
chr3	31097776	31237121	1	0	1.75	0	1.75	1	Inf	0.0157598684210527	Inf
chr3	31237121	35951128	0	0	0	0	0	1	0	0	Inf
chr3	35951128	36106757	1	0	1.75	0	1.75	1	Inf	0.0157598684210527	Inf
chr3	36106757	36137904	0	0	0	0	0	1	0	0	Inf
chr3	36137904	36144951	0	1	0	2.86	-2.86	0.380434782608696	0	0	23.9474915686233
chr3	36144951	36224073	2	1	3.51	2.86	0.65	1	1.23356327069665	0.0620046571045941	75.0263655237187
chr3	36224073	36231978	2	0	3.51	0	3.51	0.523411371237458	Inf	0.11510095569428	Inf
chr3	36231978	36236150	1	0	1.75	0	1.75	1	Inf	0.0157598684210527	Inf
chr3	36236150	41376911	0	0	0	0	0	1	0	0	Inf
chr3	41376911	42078993	1	0	1.75	0	1.75	1	Inf	0.0157598684210527	Inf
chr3	42078993	45726543	0	0	0	0	0	1	0	0	Inf
chr3	45726543	45797471	1	0	1.75	0	1.75	1	Inf	0.0157598684210527	Inf
chr3	45797471	46772702	1	0	1.75	0	1.75	1	Inf	0.0157598684210527	Inf
chr3	46772702	46775079	0	0	0	0	0	1	0	0	Inf
chr3	46775079	46849435	1	0	1.75	0	1.75	1	Inf	0.0157598684210527	Inf
chr3	46849435	48386558	0	0	0	0	0	1	0	0	Inf
chr3	48386558	48531469	1	0	1.75	0	1.75	1	Inf	0.0157598684210527	Inf
chr3	48531469	50113774	0	0	0	0	0	1	0	0	Inf
chr3	50113774	50220755	1	0	1.75	0	1.75	1	Inf	0.0157598684210527	Inf
chr3	50220755	50276197	1	1	1.75	2.86	-1.11	1	0.610603783842907	0.00760900786829756	49.046807225881
chr3	50276197	50374280	0	1	0	2.86	-2.86	0.380434782608696	0	0	23.9474915686233
chr3	50374280	53025799	0	0	0	0	0	1	0	0	Inf
chr3	53025799	53049780	1	0	1.75	0	1.75	1	Inf	0.0157598684210527	Inf
chr3	53049780	53987537	0	0	0	0	0	1	0	0	Inf
chr3	53987537	54621924	1	0	1.75	0	1.75	1	Inf	0.0157598684210527	Inf
chr3	54621924	59566991	0	0	0	0	0	1	0	0	Inf
chr3	59566991	59820563	1	0	1.75	0	1.75	1	Inf	0.0157598684210527	Inf
chr3	59820563	59884231	1	1	1.75	2.86	-1.11	1	0.610603783842907	0.00760900786829756	49.046807225881
chr3	59884231	59951721	2	1	3.51	2.86	0.65	1	1.23356327069665	0.0620046571045941	75.0263655237187
chr3	59951721	59957939	2	2	3.51	5.71	-2.2	0.633484899728183	0.603503837239778	0.0418857182561479	8.69179851293254
chr3	59957939	60008747	2	2	3.51	5.71	-2.2	0.633484899728183	0.603503837239778	0.0418857182561479	8.69179851293254
chr3	60008747	60010552	2	1	3.51	2.86	0.65	1	1.23356327069665	0.0620046571045941	75.0263655237187
chr3	60010552	60021531	2	0	3.51	0	3.51	0.523411371237458	Inf	0.11510095569428	Inf
chr3	60021531	60025543	3	0	5.26	0	5.26	0.285117056856187	Inf	0.25439397414394	Inf
chr3	60025543	60067443	4	0	7.02	0	7.02	0.293625443112497	Inf	0.410060538435777	Inf
chr3	60067443	60087353	5	0	8.77	0	8.77	0.152433830621422	Inf	0.576106928802263	Inf
chr3	60087353	60114226	6	0	10.53	0	10.53	0.0791164486900888	Inf	0.750603313626605	Inf
chr3	60114226	60131496	5	0	8.77	0	8.77	0.152433830621422	Inf	0.576106928802263	Inf
chr3	60131496	60218123	4	0	7.02	0	7.02	0.293625443112497	Inf	0.410060538435777	Inf
chr3	60218123	60219089	4	1	7.02	2.86	4.16	0.645979732691994	2.54341432874312	0.238315308662883	129.945493899197
chr3	60219089	60236912	3	1	5.26	2.86	2.4	1	1.87702114997082	0.143943469821978	101.980811973635
chr3	60236912	60280930	4	1	7.02	2.86	4.16	0.645979732691994	2.54341432874312	0.238315308662883	129.945493899197
chr3	60280930	60335861	5	1	8.77	2.86	5.91	0.401827824203715	3.23452828397043	0.340370727723614	158.977900580402
chr3	60335861	60342981	6	1	10.53	2.86	7.67	0.245627382284818	3.95203781505959	0.448395557317712	189.140087350654
chr3	60342981	60349716	6	2	10.53	5.71	4.82	0.70558285810563	1.9283484392878	0.319675764680652	20.6501642333935
chr3	60349716	60351728	6	3	10.53	8.57	1.96	1	1.25188156754076	0.246164505949289	8.27708278287694
chr3	60351728	60366710	6	3	10.53	8.57	1.96	1	1.25188156754076	0.246164505949289	8.27708278287694
chr3	60366710	60377495	6	4	10.53	11.43	-0.9	1	0.912689802865865	0.198138763399443	4.75579335304366
chr3	60377495	60381543	6	5	10.53	14.29	-3.76	0.742462027402515	0.708659295448715	0.164118769009726	3.20389268677969
chr3	60381543	60391641	6	5	10.53	14.29	-3.76	0.742462027402515	0.708659295448715	0.164118769009726	3.20389268677969
chr3	60391641	60400157	7	5	12.28	14.29	-2.01	0.761538914261588	0.841623733977486	0.208113465778316	3.68072150207868
chr3	60400157	60414863	7	6	12.28	17.14	-4.86	0.548778634430538	0.679660006247224	0.176144311933996	2.70242205876306
chr3	60414863	60433987	7	6	12.28	17.14	-4.86	0.548778634430538	0.679660006247224	0.176144311933996	2.70242205876306
chr3	60433987	60434663	7	7	12.28	20	-7.72	0.375859131498034	0.563675909563278	0.151229985939566	2.09569397335798
chr3	60434663	60441392	7	8	12.28	22.86	-10.58	0.246082760686723	0.47657028170942	0.131228312388339	1.68609129154916
chr3	60441392	60445655	7	9	12.28	25.71	-13.43	0.155045485483056	0.408700987273987	0.114846721043418	1.39245493367991
chr3	60445655	60462116	7	9	12.28	25.71	-13.43	0.155045485483056	0.408700987273987	0.114846721043418	1.39245493367991
chr3	60462116	60470557	7	9	12.28	25.71	-13.43	0.155045485483056	0.408700987273987	0.114846721043418	1.39245493367991
chr3	60470557	60474911	6	9	10.53	25.71	-15.18	0.0804488445734942	0.344176595713829	0.0902033214652869	1.2177796871806
chr3	60474911	60477422	6	11	10.53	31.43	-20.9	0.0245334950557217	0.260870954167871	0.0702600095865777	0.876894991128001
chr3	60477422	60478710	6	11	10.53	31.43	-20.9	0.0245334950557217	0.260870954167871	0.0702600095865777	0.876894991128001
chr3	60478710	60487044	6	11	10.53	31.43	-20.9	0.0245334950557217	0.260870954167871	0.0702600095865777	0.876894991128001
chr3	60487044	60487280	6	11	10.53	31.43	-20.9	0.0245334950557217	0.260870954167871	0.0702600095865777	0.876894991128001
chr3	60487280	60500023	6	10	10.53	28.57	-18.04	0.0450168804868423	0.298391374024631	0.0793807565665049	1.02591219967705
chr3	60500023	60509627	6	9	10.53	25.71	-15.18	0.0804488445734942	0.344176595713829	0.0902033214652869	1.2177796871806
chr3	60509627	60511167	6	8	10.53	22.86	-12.33	0.138902811130348	0.401322118644332	0.103172607673908	1.47343374823766
chr3	60511167	60512488	6	8	10.53	22.86	-12.33	0.138902811130348	0.401322118644332	0.103172607673908	1.47343374823766
chr3	60512488	60514472	6	8	10.53	22.86	-12.33	0.138902811130348	0.401322118644332	0.103172607673908	1.47343374823766
chr3	60514472	60518106	5	8	8.77	22.86	-14.09	0.0715372782886358	0.328802997822628	0.0767245600472373	1.26830102967146
chr3	60518106	60537077	5	8	8.77	22.86	-14.09	0.0715372782886358	0.328802997822628	0.0767245600472373	1.26830102967146
chr3	60537077	60545515	6	8	10.53	22.86	-12.33	0.138902811130348	0.401322118644332	0.103172607673908	1.47343374823766
chr3	60545515	60565179	6	7	10.53	20	-9.47	0.229995906312571	0.474663694915401	0.118950317303521	1.82956103153208
chr3	60565179	60567840	6	6	10.53	17.14	-6.61	0.524985517209083	0.572305386890547	0.13869850300482	2.35611931443001
chr3	60567840	60568644	6	5	10.53	14.29	-3.76	0.742462027402515	0.708659295448715	0.164118769009726	3.20389268677969
chr3	60568644	60591575	6	4	10.53	11.43	-0.9	1	0.912689802865865	0.198138763399443	4.75579335304366
chr3	60591575	60610956	5	4	8.77	11.43	-2.66	0.726612653955228	0.747657070124706	0.148324209107067	4.06400194149402
chr3	60610956	60618370	4	4	7.02	11.43	-4.41	0.473617837219157	0.588496265829916	0.101844134480445	3.39687535976884
chr3	60618370	60705181	4	3	7.02	8.57	-1.55	1	0.806980014369123	0.127471078351663	5.86472395809041
chr3	60705181	60735735	4	2	7.02	5.71	1.31	1	1.24237951861251	0.167238798944715	14.4592318899485
chr3	60735735	60838678	4	3	7.02	8.57	-1.55	1	0.806980014369123	0.127471078351663	5.86472395809041
chr3	60838678	60843480	4	4	7.02	11.43	-4.41	0.473617837219157	0.588496265829916	0.101844134480445	3.39687535976884
chr3	60843480	60876196	4	3	7.02	8.57	-1.55	1	0.806980014369123	0.127471078351663	5.86472395809041
chr3	60876196	60902661	4	2	7.02	5.71	1.31	1	1.24237951861251	0.167238798944715	14.4592318899485
chr3	60902661	60916856	3	2	5.26	5.71	-0.45	1	0.917543031619292	0.0995865652262528	11.5187145834007
chr3	60916856	60917169	3	1	5.26	2.86	2.4	1	1.87702114997082	0.143943469821978	101.980811973635
chr3	60917169	60959693	3	1	5.26	2.86	2.4	1	1.87702114997082	0.143943469821978	101.980811973635
chr3	60959693	61021027	3	2	5.26	5.71	-0.45	1	0.917543031619292	0.0995865652262528	11.5187145834007
chr3	61021027	61021412	2	2	3.51	5.71	-2.2	0.633484899728183	0.603503837239778	0.0418857182561479	8.69179851293254
chr3	61021412	61053019	1	2	1.75	5.71	-3.96	0.555183946488294	0.298730263346118	0.00491485950174804	5.94363337105825
chr3	61053019	61272773	1	1	1.75	2.86	-1.11	1	0.610603783842907	0.00760900786829756	49.046807225881
chr3	61272773	61273134	0	1	0	2.86	-2.86	0.380434782608696	0	0	23.9474915686233
chr3	61273134	61947525	0	0	0	0	0	1	0	0	Inf
chr3	61947525	62033141	1	0	1.75	0	1.75	1	Inf	0.0157598684210527	Inf
chr3	62033141	65182261	0	0	0	0	0	1	0	0	Inf
chr3	65182261	65188838	0	1	0	2.86	-2.86	0.380434782608696	0	0	23.9474915686233
chr3	65188838	65225777	1	1	1.75	2.86	-1.11	1	0.610603783842907	0.00760900786829756	49.046807225881
chr3	65225777	65227051	1	0	1.75	0	1.75	1	Inf	0.0157598684210527	Inf
chr3	65227051	66664080	0	0	0	0	0	1	0	0	Inf
chr3	66664080	67441717	1	0	1.75	0	1.75	1	Inf	0.0157598684210527	Inf
chr3	67441717	67614366	1	0	1.75	0	1.75	1	Inf	0.0157598684210527	Inf
chr3	67614366	67649922	2	0	3.51	0	3.51	0.523411371237458	Inf	0.11510095569428	Inf
chr3	67649922	67650729	3	1	5.26	2.86	2.4	1	1.87702114997082	0.143943469821978	101.980811973635
chr3	67650729	67740191	2	1	3.51	2.86	0.65	1	1.23356327069665	0.0620046571045941	75.0263655237187
chr3	67740191	67742648	2	1	3.51	2.86	0.65	1	1.23356327069665	0.0620046571045941	75.0263655237187
chr3	67742648	67866837	2	0	3.51	0	3.51	0.523411371237458	Inf	0.11510095569428	Inf
chr3	67866837	68482916	2	0	3.51	0	3.51	0.523411371237458	Inf	0.11510095569428	Inf
chr3	68482916	68491304	2	1	3.51	2.86	0.65	1	1.23356327069665	0.0620046571045941	75.0263655237187
chr3	68491304	68582894	2	1	3.51	2.86	0.65	1	1.23356327069665	0.0620046571045941	75.0263655237187
chr3	68582894	68586592	2	1	3.51	2.86	0.65	1	1.23356327069665	0.0620046571045941	75.0263655237187
chr3	68586592	68674192	2	0	3.51	0	3.51	0.523411371237458	Inf	0.11510095569428	Inf
chr3	68674192	68719059	2	0	3.51	0	3.51	0.523411371237458	Inf	0.11510095569428	Inf
chr3	68719059	68748772	2	1	3.51	2.86	0.65	1	1.23356327069665	0.0620046571045941	75.0263655237187
chr3	68748772	68770961	2	1	3.51	2.86	0.65	1	1.23356327069665	0.0620046571045941	75.0263655237187
chr3	68770961	68923440	2	0	3.51	0	3.51	0.523411371237458	Inf	0.11510095569428	Inf
chr3	68923440	69343382	1	0	1.75	0	1.75	1	Inf	0.0157598684210527	Inf
chr3	69343382	72244379	0	0	0	0	0	1	0	0	Inf
chr3	72244379	72448824	1	0	1.75	0	1.75	1	Inf	0.0157598684210527	Inf
chr3	72448824	75387500	0	0	0	0	0	1	0	0	Inf
chr3	75387500	75424139	0	1	0	2.86	-2.86	0.380434782608696	0	0	23.9474915686233
chr3	75424139	75535603	1	5	1.75	14.29	-12.54	0.0282261634956074	0.109704051098737	0.00223214818882985	1.04389904535355
chr3	75535603	75538803	1	4	1.75	11.43	-9.68	0.0672904688537322	0.141366547550815	0.00276776804884269	1.50974435716142
chr3	75538803	75543474	0	4	0	11.43	-11.43	0.0187391179086343	0	0	0.887874219209487
chr3	75543474	75629818	0	3	0	8.57	-8.57	0.0521181716833891	0	0	1.44850016106127
chr3	75629818	75662751	0	2	0	5.71	-5.71	0.142140468227425	0	0	3.23879401791572
chr3	75662751	75730419	0	1	0	2.86	-2.86	0.380434782608696	0	0	23.9474915686233
chr3	75730419	77788157	0	0	0	0	0	1	0	0	Inf
chr3	77788157	77836965	1	0	1.75	0	1.75	1	Inf	0.0157598684210527	Inf
chr3	77836965	77946398	2	0	3.51	0	3.51	0.523411371237458	Inf	0.11510095569428	Inf
chr3	77946398	78051625	1	0	1.75	0	1.75	1	Inf	0.0157598684210527	Inf
chr3	78051625	78472085	1	0	1.75	0	1.75	1	Inf	0.0157598684210527	Inf
chr3	78472085	86029635	0	0	0	0	0	1	0	0	Inf
chr3	86029635	86228609	0	1	0	2.86	-2.86	0.380434782608696	0	0	23.9474915686233
chr3	86228609	86247606	1	1	1.75	2.86	-1.11	1	0.610603783842907	0.00760900786829756	49.046807225881
chr3	86247606	86313910	2	1	3.51	2.86	0.65	1	1.23356327069665	0.0620046571045941	75.0263655237187
chr3	86313910	86385820	2	0	3.51	0	3.51	0.523411371237458	Inf	0.11510095569428	Inf
chr3	86385820	86411414	2	0	3.51	0	3.51	0.523411371237458	Inf	0.11510095569428	Inf
chr3	86411414	86498256	1	0	1.75	0	1.75	1	Inf	0.0157598684210527	Inf
chr3	86498256	88698065	0	0	0	0	0	1	0	0	Inf
chr3	88698065	88802261	1	0	1.75	0	1.75	1	Inf	0.0157598684210527	Inf
chr3	88802261	89390847	0	0	0	0	0	1	0	0	Inf
chr3	89390847	89419381	2	1	3.51	2.86	0.65	1	1.23356327069665	0.0620046571045941	75.0263655237187
chr3	89419381	89419651	1	1	1.75	2.86	-1.11	1	0.610603783842907	0.00760900786829756	49.046807225881
chr3	89419651	90025004	0	0	0	0	0	1	0	0	Inf
chr3	90025004	91000000	0	1	0	2.86	-2.86	0.380434782608696	0	0	23.9474915686233
chr3	91000000	93519466	0	0	0	0	0	1	0	0	Inf
chr3	93519466	94178831	0	1	0	2.86	-2.86	0.380434782608696	0	0	23.9474915686233
chr3	94178831	94343000	0	1	0	2.86	-2.86	0.380434782608696	0	0	23.9474915686233
chr3	94343000	94816903	0	1	0	2.86	-2.86	0.380434782608696	0	0	23.9474915686233
chr3	94816903	95263852	0	0	0	0	0	1	0	0	Inf
chr3	95263852	95278732	0	1	0	2.86	-2.86	0.380434782608696	0	0	23.9474915686233
chr3	95278732	95319234	1	1	1.75	2.86	-1.11	1	0.610603783842907	0.00760900786829756	49.046807225881
chr3	95319234	95633495	3	1	5.26	2.86	2.4	1	1.87702114997082	0.143943469821978	101.980811973635
chr3	95633495	95636853	3	1	5.26	2.86	2.4	1	1.87702114997082	0.143943469821978	101.980811973635
chr3	95636853	95746662	3	1	5.26	2.86	2.4	1	1.87702114997082	0.143943469821978	101.980811973635
chr3	95746662	95833543	2	1	3.51	2.86	0.65	1	1.23356327069665	0.0620046571045941	75.0263655237187
chr3	95833543	95995634	1	1	1.75	2.86	-1.11	1	0.610603783842907	0.00760900786829756	49.046807225881
chr3	95995634	96174952	1	0	1.75	0	1.75	1	Inf	0.0157598684210527	Inf
chr3	96174952	96707247	0	0	0	0	0	1	0	0	Inf
chr3	96707247	96886204	1	0	1.75	0	1.75	1	Inf	0.0157598684210527	Inf
chr3	96886204	96887373	2	0	3.51	0	3.51	0.523411371237458	Inf	0.11510095569428	Inf
chr3	96887373	97351578	2	0	3.51	0	3.51	0.523411371237458	Inf	0.11510095569428	Inf
chr3	97351578	97362195	1	0	1.75	0	1.75	1	Inf	0.0157598684210527	Inf
chr3	97362195	97452235	0	0	0	0	0	1	0	0	Inf
chr3	97452235	97557985	0	1	0	2.86	-2.86	0.380434782608696	0	0	23.9474915686233
chr3	97557985	97811490	0	0	0	0	0	1	0	0	Inf
chr3	97811490	97981098	1	0	1.75	0	1.75	1	Inf	0.0157598684210527	Inf
chr3	97981098	98215922	0	0	0	0	0	1	0	0	Inf
chr3	98215922	98337207	1	0	1.75	0	1.75	1	Inf	0.0157598684210527	Inf
chr3	98337207	98654799	0	0	0	0	0	1	0	0	Inf
chr3	98654799	98707145	0	1	0	2.86	-2.86	0.380434782608696	0	0	23.9474915686233
chr3	98707145	98770655	0	2	0	5.71	-5.71	0.142140468227425	0	0	3.23879401791572
chr3	98770655	98837689	0	2	0	5.71	-5.71	0.142140468227425	0	0	3.23879401791572
chr3	98837689	98863180	1	2	1.75	5.71	-3.96	0.555183946488294	0.298730263346118	0.00491485950174804	5.94363337105825
chr3	98863180	98941121	2	2	3.51	5.71	-2.2	0.633484899728183	0.603503837239778	0.0418857182561479	8.69179851293254
chr3	98941121	98971672	4	3	7.02	8.57	-1.55	1	0.806980014369123	0.127471078351663	5.86472395809041
chr3	98971672	98989923	2	1	3.51	2.86	0.65	1	1.23356327069665	0.0620046571045941	75.0263655237187
chr3	98989923	99002958	1	1	1.75	2.86	-1.11	1	0.610603783842907	0.00760900786829756	49.046807225881
chr3	99002958	99054570	1	0	1.75	0	1.75	1	Inf	0.0157598684210527	Inf
chr3	99054570	101045942	0	0	0	0	0	1	0	0	Inf
chr3	101045942	101046812	1	1	1.75	2.86	-1.11	1	0.610603783842907	0.00760900786829756	49.046807225881
chr3	101046812	101271522	3	1	5.26	2.86	2.4	1	1.87702114997082	0.143943469821978	101.980811973635
chr3	101271522	101274063	2	1	3.51	2.86	0.65	1	1.23356327069665	0.0620046571045941	75.0263655237187
chr3	101274063	101283624	2	0	3.51	0	3.51	0.523411371237458	Inf	0.11510095569428	Inf
chr3	101283624	101621611	1	0	1.75	0	1.75	1	Inf	0.0157598684210527	Inf
chr3	101621611	102842605	0	0	0	0	0	1	0	0	Inf
chr3	102842605	102985853	0	1	0	2.86	-2.86	0.380434782608696	0	0	23.9474915686233
chr3	102985853	112126501	0	0	0	0	0	1	0	0	Inf
chr3	112126501	112330499	1	0	1.75	0	1.75	1	Inf	0.0157598684210527	Inf
chr3	112330499	112441023	1	0	1.75	0	1.75	1	Inf	0.0157598684210527	Inf
chr3	112441023	113333976	0	0	0	0	0	1	0	0	Inf
chr3	113333976	113547997	1	0	1.75	0	1.75	1	Inf	0.0157598684210527	Inf
chr3	113547997	116202058	0	0	0	0	0	1	0	0	Inf
chr3	116202058	116968878	0	1	0	2.86	-2.86	0.380434782608696	0	0	23.9474915686233
chr3	116968878	128228875	0	0	0	0	0	1	0	0	Inf
chr3	128228875	128302634	0	1	0	2.86	-2.86	0.380434782608696	0	0	23.9474915686233
chr3	128302634	128533230	1	1	1.75	2.86	-1.11	1	0.610603783842907	0.00760900786829756	49.046807225881
chr3	128533230	128567740	0	1	0	2.86	-2.86	0.380434782608696	0	0	23.9474915686233
chr3	128567740	129761985	0	0	0	0	0	1	0	0	Inf
chr3	129761985	129763279	2	0	3.51	0	3.51	0.523411371237458	Inf	0.11510095569428	Inf
chr3	129763279	129765019	4	3	7.02	8.57	-1.55	1	0.806980014369123	0.127471078351663	5.86472395809041
chr3	129765019	129766450	5	3	8.77	8.57	0.199999999999999	1	1.02536119741128	0.184869242581365	7.05012401324578
chr3	129766450	129771199	6	3	10.53	8.57	1.96	1	1.25188156754076	0.246164505949289	8.27708278287694
chr3	129771199	129798758	8	3	14.04	8.57	5.47	0.523302262486224	1.73164017632028	0.378777361101055	10.8884004041763
chr3	129798758	129798897	7	3	12.28	8.57	3.71	0.736494124294195	1.48711281701351	0.310836499199398	9.55446182809702
chr3	129798897	129806580	6	3	10.53	8.57	1.96	1	1.25188156754076	0.246164505949289	8.27708278287694
chr3	129806580	129806961	1	0	1.75	0	1.75	1	Inf	0.0157598684210527	Inf
chr3	129806961	132649575	0	0	0	0	0	1	0	0	Inf
chr3	132649575	132651804	1	0	1.75	0	1.75	1	Inf	0.0157598684210527	Inf
chr3	132651804	132765744	2	0	3.51	0	3.51	0.523411371237458	Inf	0.11510095569428	Inf
chr3	132765744	132765802	1	0	1.75	0	1.75	1	Inf	0.0157598684210527	Inf
chr3	132765802	134138776	0	0	0	0	0	1	0	0	Inf
chr3	134138776	134331197	1	0	1.75	0	1.75	1	Inf	0.0157598684210527	Inf
chr3	134331197	135906257	0	0	0	0	0	1	0	0	Inf
chr3	135906257	136195337	0	1	0	2.86	-2.86	0.380434782608696	0	0	23.9474915686233
chr3	136195337	136564823	0	0	0	0	0	1	0	0	Inf
chr3	136564823	136754157	0	1	0	2.86	-2.86	0.380434782608696	0	0	23.9474915686233
chr3	136754157	140353143	0	0	0	0	0	1	0	0	Inf
chr3	140353143	140493449	1	0	1.75	0	1.75	1	Inf	0.0157598684210527	Inf
chr3	140493449	141168741	0	0	0	0	0	1	0	0	Inf
chr3	141168741	141333005	0	1	0	2.86	-2.86	0.380434782608696	0	0	23.9474915686233
chr3	141333005	143958422	0	0	0	0	0	1	0	0	Inf
chr3	143958422	144063567	1	0	1.75	0	1.75	1	Inf	0.0157598684210527	Inf
chr3	144063567	144645258	0	0	0	0	0	1	0	0	Inf
chr3	144645258	144786030	1	0	1.75	0	1.75	1	Inf	0.0157598684210527	Inf
chr3	144786030	144890856	0	0	0	0	0	1	0	0	Inf
chr3	144890856	144981305	1	0	1.75	0	1.75	1	Inf	0.0157598684210527	Inf
chr3	144981305	148617578	0	0	0	0	0	1	0	0	Inf
chr3	148617578	148796273	0	1	0	2.86	-2.86	0.380434782608696	0	0	23.9474915686233
chr3	148796273	162504487	0	0	0	0	0	1	0	0	Inf
chr3	162504487	162505592	0	1	0	2.86	-2.86	0.380434782608696	0	0	23.9474915686233
chr3	162505592	162512916	0	2	0	5.71	-5.71	0.142140468227425	0	0	3.23879401791572
chr3	162512916	162619879	3	3	5.26	8.57	-3.31	0.670394923540823	0.596139687177174	0.0752641559299699	4.72057961377671
chr3	162619879	162623889	2	2	3.51	5.71	-2.2	0.633484899728183	0.603503837239778	0.0418857182561479	8.69179851293254
chr3	162623889	162624939	0	2	0	5.71	-5.71	0.142140468227425	0	0	3.23879401791572
chr3	162624939	162639647	0	1	0	2.86	-2.86	0.380434782608696	0	0	23.9474915686233
chr3	162639647	165041326	0	0	0	0	0	1	0	0	Inf
chr3	165041326	165083684	1	0	1.75	0	1.75	1	Inf	0.0157598684210527	Inf
chr3	165083684	172417957	0	0	0	0	0	1	0	0	Inf
chr3	172417957	172570325	1	0	1.75	0	1.75	1	Inf	0.0157598684210527	Inf
chr3	172570325	173289633	0	0	0	0	0	1	0	0	Inf
chr3	173289633	173697025	1	0	1.75	0	1.75	1	Inf	0.0157598684210527	Inf
chr3	173697025	173842208	1	0	1.75	0	1.75	1	Inf	0.0157598684210527	Inf
chr3	173842208	174367382	0	0	0	0	0	1	0	0	Inf
chr3	174367382	174629526	1	0	1.75	0	1.75	1	Inf	0.0157598684210527	Inf
chr3	174629526	174655199	1	1	1.75	2.86	-1.11	1	0.610603783842907	0.00760900786829756	49.046807225881
chr3	174655199	174690992	1	1	1.75	2.86	-1.11	1	0.610603783842907	0.00760900786829756	49.046807225881
chr3	174690992	174774368	2	1	3.51	2.86	0.65	1	1.23356327069665	0.0620046571045941	75.0263655237187
chr3	174774368	174803899	2	0	3.51	0	3.51	0.523411371237458	Inf	0.11510095569428	Inf
chr3	174803899	174806455	2	0	3.51	0	3.51	0.523411371237458	Inf	0.11510095569428	Inf
chr3	174806455	174816111	2	1	3.51	2.86	0.65	1	1.23356327069665	0.0620046571045941	75.0263655237187
chr3	174816111	174831454	4	1	7.02	2.86	4.16	0.645979732691994	2.54341432874312	0.238315308662883	129.945493899197
chr3	174831454	174888942	3	1	5.26	2.86	2.4	1	1.87702114997082	0.143943469821978	101.980811973635
chr3	174888942	174897389	2	1	3.51	2.86	0.65	1	1.23356327069665	0.0620046571045941	75.0263655237187
chr3	174897389	174926230	3	1	5.26	2.86	2.4	1	1.87702114997082	0.143943469821978	101.980811973635
chr3	174926230	174942598	3	2	5.26	5.71	-0.45	1	0.917543031619292	0.0995865652262528	11.5187145834007
chr3	174942598	174959091	3	1	5.26	2.86	2.4	1	1.87702114997082	0.143943469821978	101.980811973635
chr3	174959091	175042616	2	1	3.51	2.86	0.65	1	1.23356327069665	0.0620046571045941	75.0263655237187
chr3	175042616	175060152	1	1	1.75	2.86	-1.11	1	0.610603783842907	0.00760900786829756	49.046807225881
chr3	175060152	175091181	0	1	0	2.86	-2.86	0.380434782608696	0	0	23.9474915686233
chr3	175091181	175136567	0	1	0	2.86	-2.86	0.380434782608696	0	0	23.9474915686233
chr3	175136567	175209386	0	2	0	5.71	-5.71	0.142140468227425	0	0	3.23879401791572
chr3	175209386	175250487	0	1	0	2.86	-2.86	0.380434782608696	0	0	23.9474915686233
chr3	175250487	175548789	0	1	0	2.86	-2.86	0.380434782608696	0	0	23.9474915686233
chr3	175548789	175972168	0	0	0	0	0	1	0	0	Inf
chr3	175972168	176044119	0	1	0	2.86	-2.86	0.380434782608696	0	0	23.9474915686233
chr3	176044119	178883415	0	0	0	0	0	1	0	0	Inf
chr3	178883415	178890195	0	1	0	2.86	-2.86	0.380434782608696	0	0	23.9474915686233
chr3	178890195	182254915	0	0	0	0	0	1	0	0	Inf
chr3	182254915	182392070	1	0	1.75	0	1.75	1	Inf	0.0157598684210527	Inf
chr3	182392070	187810436	0	0	0	0	0	1	0	0	Inf
chr3	187810436	187967954	1	0	1.75	0	1.75	1	Inf	0.0157598684210527	Inf
chr3	187967954	190838727	0	0	0	0	0	1	0	0	Inf
chr3	190838727	190882882	1	0	1.75	0	1.75	1	Inf	0.0157598684210527	Inf
chr3	190882882	190953602	2	0	3.51	0	3.51	0.523411371237458	Inf	0.11510095569428	Inf
chr3	190953602	191016237	1	0	1.75	0	1.75	1	Inf	0.0157598684210527	Inf
chr4	2424213	2570096	0	1	0	2.86	-2.86	0.380434782608696	0	0	23.9474915686233
chr4	2570096	9384897	0	0	0	0	0	1	0	0	Inf
chr4	9384897	9818958	1	0	1.75	0	1.75	1	Inf	0.0157598684210527	Inf
chr4	9818958	9895775	2	0	3.51	0	3.51	0.523411371237458	Inf	0.11510095569428	Inf
chr4	9895775	9916907	3	0	5.26	0	5.26	0.285117056856187	Inf	0.25439397414394	Inf
chr4	9916907	9986601	3	0	5.26	0	5.26	0.285117056856187	Inf	0.25439397414394	Inf
chr4	9986601	10010148	3	1	5.26	2.86	2.4	1	1.87702114997082	0.143943469821978	101.980811973635
chr4	10010148	10040499	4	1	7.02	2.86	4.16	0.645979732691994	2.54341432874312	0.238315308662883	129.945493899197
chr4	10040499	10133082	5	1	8.77	2.86	5.91	0.401827824203715	3.23452828397043	0.340370727723614	158.977900580402
chr4	10133082	10165868	4	1	7.02	2.86	4.16	0.645979732691994	2.54341432874312	0.238315308662883	129.945493899197
chr4	10165868	10179274	4	2	7.02	5.71	1.31	1	1.24237951861251	0.167238798944715	14.4592318899485
chr4	10179274	10180514	5	2	8.77	5.71	3.06	0.704888478053992	1.5790358990183	0.241085394648342	17.4847514277608
chr4	10180514	10180838	5	4	8.77	11.43	-2.66	0.726612653955228	0.747657070124706	0.148324209107067	4.06400194149402
chr4	10180838	10199879	5	5	8.77	14.29	-5.52	0.496515558919266	0.580557338005649	0.12257576969898	2.74519263053894
chr4	10199879	10204989	9	5	15.79	14.29	1.5	1	1.12354017244904	0.302852463741952	4.69198596098626
chr4	10204989	10206879	15	13	26.32	37.14	-10.82	0.351436126269264	0.607789839585736	0.223181259610535	1.65710309194144
chr4	10206879	10208751	16	13	28.07	37.14	-9.07	0.488498334806049	0.663490394547774	0.246342525950527	1.79532447239012
chr4	10208751	10209554	17	14	29.82	40	-10.18	0.367114872599192	0.640725094120383	0.241558524330462	1.70102551145873
chr4	10209554	10210038	23	15	40.35	42.86	-2.51	0.830602848526328	0.902976916608156	0.353962261506223	2.32017570587339
chr4	10210038	10210168	23	17	40.35	48.57	-8.22	0.517775672865681	0.71890469557532	0.282025101197011	1.82463579854817
chr4	10210168	10210348	24	17	42.11	48.57	-6.46	0.666243356898367	0.772266266902442	0.303924604855005	1.95663670764603
chr4	10210348	10212275	25	17	43.86	48.57	-4.71	0.672979253750413	0.828923799468105	0.32706647761331	2.09759306776844
chr4	10212275	10232856	25	18	43.86	51.43	-7.57	0.523590158688744	0.740314786130679	0.291313085021434	1.86804664964781
chr4	10232856	10234437	24	18	42.11	51.43	-9.32	0.398370373830469	0.689719621080407	0.270725145530317	1.7425479639469
chr4	10234437	10235711	23	18	40.35	51.43	-11.08	0.388054806545137	0.642066821641661	0.251227452987797	1.62497666216789
chr4	10235711	10237283	15	10	26.32	28.57	-2.25	0.814058930252019	0.893967033285497	0.317642516423097	2.59059962105883
chr4	10237283	10238699	13	10	22.81	28.57	-5.76	0.622127112417066	0.74113838215439	0.256045288570084	2.18685794255199
chr4	10238699	10242669	12	8	21.05	22.86	-1.81	1	0.901040678446626	0.293883041445324	2.8880495753809
chr4	10242669	10246085	6	7	10.53	20	-9.47	0.229995906312571	0.474663694915401	0.118950317303521	1.82956103153208
chr4	10246085	10247843	6	5	10.53	14.29	-3.76	0.742462027402515	0.708659295448715	0.164118769009726	3.20389268677969
chr4	10247843	10249149	5	5	8.77	14.29	-5.52	0.496515558919266	0.580557338005649	0.12257576969898	2.74519263053894
chr4	10249149	10253102	4	5	7.02	14.29	-7.27	0.293180368068062	0.456953842254992	0.0838931595792112	2.3022592633164
chr4	10253102	10434083	4	4	7.02	11.43	-4.41	0.473617837219157	0.588496265829916	0.101844134480445	3.39687535976884
chr4	10434083	10551530	4	4	7.02	11.43	-4.41	0.473617837219157	0.588496265829916	0.101844134480445	3.39687535976884
chr4	10551530	10582240	4	4	7.02	11.43	-4.41	0.473617837219157	0.588496265829916	0.101844134480445	3.39687535976884
chr4	10582240	10641579	4	4	7.02	11.43	-4.41	0.473617837219157	0.588496265829916	0.101844134480445	3.39687535976884
chr4	10641579	10661321	4	3	7.02	8.57	-1.55	1	0.806980014369123	0.127471078351663	5.86472395809041
chr4	10661321	10671117	4	3	7.02	8.57	-1.55	1	0.806980014369123	0.127471078351663	5.86472395809041
chr4	10671117	10733151	4	2	7.02	5.71	1.31	1	1.24237951861251	0.167238798944715	14.4592318899485
chr4	10733151	10763705	4	2	7.02	5.71	1.31	1	1.24237951861251	0.167238798944715	14.4592318899485
chr4	10763705	10848730	3	2	5.26	5.71	-0.45	1	0.917543031619292	0.0995865652262528	11.5187145834007
chr4	10848730	10898493	3	2	5.26	5.71	-0.45	1	0.917543031619292	0.0995865652262528	11.5187145834007
chr4	10898493	10904243	2	2	3.51	5.71	-2.2	0.633484899728183	0.603503837239778	0.0418857182561479	8.69179851293254
chr4	10904243	10906491	2	1	3.51	2.86	0.65	1	1.23356327069665	0.0620046571045941	75.0263655237187
chr4	10906491	10906632	2	1	3.51	2.86	0.65	1	1.23356327069665	0.0620046571045941	75.0263655237187
chr4	10906632	10914205	2	1	3.51	2.86	0.65	1	1.23356327069665	0.0620046571045941	75.0263655237187
chr4	10914205	10948592	2	1	3.51	2.86	0.65	1	1.23356327069665	0.0620046571045941	75.0263655237187
chr4	10948592	10956587	3	1	5.26	2.86	2.4	1	1.87702114997082	0.143943469821978	101.980811973635
chr4	10956587	11019142	3	1	5.26	2.86	2.4	1	1.87702114997082	0.143943469821978	101.980811973635
chr4	11019142	11201573	2	1	3.51	2.86	0.65	1	1.23356327069665	0.0620046571045941	75.0263655237187
chr4	11201573	11232916	1	1	1.75	2.86	-1.11	1	0.610603783842907	0.00760900786829756	49.046807225881
chr4	11232916	11425707	0	1	0	2.86	-2.86	0.380434782608696	0	0	23.9474915686233
chr4	11425707	11509931	0	1	0	2.86	-2.86	0.380434782608696	0	0	23.9474915686233
chr4	11509931	11952357	0	1	0	2.86	-2.86	0.380434782608696	0	0	23.9474915686233
chr4	11952357	14397683	0	0	0	0	0	1	0	0	Inf
chr4	14397683	14502875	0	1	0	2.86	-2.86	0.380434782608696	0	0	23.9474915686233
chr4	14502875	18539345	0	0	0	0	0	1	0	0	Inf
chr4	18539345	18905493	0	1	0	2.86	-2.86	0.380434782608696	0	0	23.9474915686233
chr4	18905493	19277770	0	0	0	0	0	1	0	0	Inf
chr4	19277770	19435825	1	0	1.75	0	1.75	1	Inf	0.0157598684210527	Inf
chr4	19435825	27373359	0	0	0	0	0	1	0	0	Inf
chr4	27373359	27428944	0	1	0	2.86	-2.86	0.380434782608696	0	0	23.9474915686233
chr4	27428944	28169195	1	1	1.75	2.86	-1.11	1	0.610603783842907	0.00760900786829756	49.046807225881
chr4	28169195	28181372	2	1	3.51	2.86	0.65	1	1.23356327069665	0.0620046571045941	75.0263655237187
chr4	28181372	28194053	2	1	3.51	2.86	0.65	1	1.23356327069665	0.0620046571045941	75.0263655237187
chr4	28194053	28198252	3	1	5.26	2.86	2.4	1	1.87702114997082	0.143943469821978	101.980811973635
chr4	28198252	28277932	3	2	5.26	5.71	-0.45	1	0.917543031619292	0.0995865652262528	11.5187145834007
chr4	28277932	30396757	0	0	0	0	0	1	0	0	Inf
chr4	30396757	30533976	1	0	1.75	0	1.75	1	Inf	0.0157598684210527	Inf
chr4	30533976	30835063	0	0	0	0	0	1	0	0	Inf
chr4	30835063	30906073	0	1	0	2.86	-2.86	0.380434782608696	0	0	23.9474915686233
chr4	30906073	31018372	1	1	1.75	2.86	-1.11	1	0.610603783842907	0.00760900786829756	49.046807225881
chr4	31018372	31244798	1	0	1.75	0	1.75	1	Inf	0.0157598684210527	Inf
chr4	31244798	31260089	1	1	1.75	2.86	-1.11	1	0.610603783842907	0.00760900786829756	49.046807225881
chr4	31260089	31312415	2	1	3.51	2.86	0.65	1	1.23356327069665	0.0620046571045941	75.0263655237187
chr4	31312415	31368008	4	1	7.02	2.86	4.16	0.645979732691994	2.54341432874312	0.238315308662883	129.945493899197
chr4	31368008	31372055	3	0	5.26	0	5.26	0.285117056856187	Inf	0.25439397414394	Inf
chr4	31372055	31484080	2	0	3.51	0	3.51	0.523411371237458	Inf	0.11510095569428	Inf
chr4	31484080	31639790	2	0	3.51	0	3.51	0.523411371237458	Inf	0.11510095569428	Inf
chr4	31639790	31789801	1	0	1.75	0	1.75	1	Inf	0.0157598684210527	Inf
chr4	31789801	31983797	2	0	3.51	0	3.51	0.523411371237458	Inf	0.11510095569428	Inf
chr4	31983797	32042886	1	0	1.75	0	1.75	1	Inf	0.0157598684210527	Inf
chr4	32042886	32183265	1	0	1.75	0	1.75	1	Inf	0.0157598684210527	Inf
chr4	32183265	32275999	1	0	1.75	0	1.75	1	Inf	0.0157598684210527	Inf
chr4	32275999	32437081	1	1	1.75	2.86	-1.11	1	0.610603783842907	0.00760900786829756	49.046807225881
chr4	32437081	32584688	1	0	1.75	0	1.75	1	Inf	0.0157598684210527	Inf
chr4	32584688	32956628	1	1	1.75	2.86	-1.11	1	0.610603783842907	0.00760900786829756	49.046807225881
chr4	32956628	33066796	1	1	1.75	2.86	-1.11	1	0.610603783842907	0.00760900786829756	49.046807225881
chr4	33066796	33168996	0	1	0	2.86	-2.86	0.380434782608696	0	0	23.9474915686233
chr4	33168996	33210722	0	0	0	0	0	1	0	0	Inf
chr4	33210722	33277135	1	0	1.75	0	1.75	1	Inf	0.0157598684210527	Inf
chr4	33277135	33376313	2	0	3.51	0	3.51	0.523411371237458	Inf	0.11510095569428	Inf
chr4	33376313	33387276	1	0	1.75	0	1.75	1	Inf	0.0157598684210527	Inf
chr4	33387276	34015476	1	0	1.75	0	1.75	1	Inf	0.0157598684210527	Inf
chr4	34015476	34126057	1	1	1.75	2.86	-1.11	1	0.610603783842907	0.00760900786829756	49.046807225881
chr4	34126057	34207520	2	2	3.51	5.71	-2.2	0.633484899728183	0.603503837239778	0.0418857182561479	8.69179851293254
chr4	34207520	34346958	2	2	3.51	5.71	-2.2	0.633484899728183	0.603503837239778	0.0418857182561479	8.69179851293254
chr4	34346958	34348893	1	1	1.75	2.86	-1.11	1	0.610603783842907	0.00760900786829756	49.046807225881
chr4	34348893	34543154	0	1	0	2.86	-2.86	0.380434782608696	0	0	23.9474915686233
chr4	34543154	34756923	0	2	0	5.71	-5.71	0.142140468227425	0	0	3.23879401791572
chr4	34756923	34761674	0	3	0	8.57	-8.57	0.0521181716833891	0	0	1.44850016106127
chr4	34761674	34765389	1	3	1.75	8.57	-6.82	0.152255333007653	0.193980809358805	0.00357206577663444	2.53031697020893
chr4	34765389	34765646	2	5	3.51	14.29	-10.78	0.100649244230772	0.221987374876165	0.0200012806904681	1.4553139798386
chr4	34765646	34765728	3	5	5.26	14.29	-9.03	0.251416220695104	0.337574695209723	0.0489972499249067	1.87309955864063
chr4	34765728	34771911	5	5	8.77	14.29	-5.52	0.496515558919266	0.580557338005649	0.12257576969898	2.74519263053894
chr4	34771911	34776188	5	7	8.77	20	-11.23	0.200358933921337	0.38888613632496	0.0885860130875128	1.57295365027254
chr4	34776188	34778911	13	11	22.81	31.43	-8.62	0.463995523591599	0.64782570722095	0.226918351111283	1.86457410226962
chr4	34778911	34827299	13	12	22.81	34.29	-11.48	0.239485144943078	0.569911823208229	0.201757594572829	1.60845489554167
chr4	34827299	34829893	11	11	19.3	31.43	-12.13	0.214008580258937	0.525598223062676	0.176903584812811	1.55171555128024
chr4	34829893	34829938	10	11	17.54	31.43	-13.89	0.134425324552392	0.468313639210111	0.153533660533778	1.40546712204454
chr4	34829938	34829976	10	9	17.54	25.71	-8.17	0.428503023039727	0.618059286582698	0.196613722573691	1.95927076290404
chr4	34829976	34830911	6	8	10.53	22.86	-12.33	0.138902811130348	0.401322118644332	0.103172607673908	1.47343374823766
chr4	34830911	34833715	6	6	10.53	17.14	-6.61	0.524985517209083	0.572305386890547	0.13869850300482	2.35611931443001
chr4	34833715	34841463	5	3	8.77	8.57	0.199999999999999	1	1.02536119741128	0.184869242581365	7.05012401324578
chr4	34841463	34842482	5	2	8.77	5.71	3.06	0.704888478053992	1.5790358990183	0.241085394648342	17.4847514277608
chr4	34842482	34845629	4	2	7.02	5.71	1.31	1	1.24237951861251	0.167238798944715	14.4592318899485
chr4	34845629	34860191	3	2	5.26	5.71	-0.45	1	0.917543031619292	0.0995865652262528	11.5187145834007
chr4	34860191	34866174	3	1	5.26	2.86	2.4	1	1.87702114997082	0.143943469821978	101.980811973635
chr4	34866174	34867178	4	1	7.02	2.86	4.16	0.645979732691994	2.54341432874312	0.238315308662883	129.945493899197
chr4	34867178	34867942	4	1	7.02	2.86	4.16	0.645979732691994	2.54341432874312	0.238315308662883	129.945493899197
chr4	34867942	35026621	5	1	8.77	2.86	5.91	0.401827824203715	3.23452828397043	0.340370727723614	158.977900580402
chr4	35026621	35042497	5	0	8.77	0	8.77	0.152433830621422	Inf	0.576106928802263	Inf
chr4	35042497	35149594	4	0	7.02	0	7.02	0.293625443112497	Inf	0.410060538435777	Inf
chr4	35149594	35156763	4	0	7.02	0	7.02	0.293625443112497	Inf	0.410060538435777	Inf
chr4	35156763	35212598	3	0	5.26	0	5.26	0.285117056856187	Inf	0.25439397414394	Inf
chr4	35212598	35225733	3	1	5.26	2.86	2.4	1	1.87702114997082	0.143943469821978	101.980811973635
chr4	35225733	35250303	4	1	7.02	2.86	4.16	0.645979732691994	2.54341432874312	0.238315308662883	129.945493899197
chr4	35250303	35273686	4	1	7.02	2.86	4.16	0.645979732691994	2.54341432874312	0.238315308662883	129.945493899197
chr4	35273686	35404095	4	2	7.02	5.71	1.31	1	1.24237951861251	0.167238798944715	14.4592318899485
chr4	35404095	35415643	5	4	8.77	11.43	-2.66	0.726612653955228	0.747657070124706	0.148324209107067	4.06400194149402
chr4	35415643	35442556	6	4	10.53	11.43	-0.9	1	0.912689802865865	0.198138763399443	4.75579335304366
chr4	35442556	35470165	8	4	14.04	11.43	2.61	1	1.26214510658289	0.306099339703915	6.22192088530793
chr4	35470165	35472556	8	4	14.04	11.43	2.61	1	1.26214510658289	0.306099339703915	6.22192088530793
chr4	35472556	35530126	9	4	15.79	11.43	4.36	0.75975045611855	1.44743902015056	0.364075991246777	7.00051509456521
chr4	35530126	35530900	9	4	15.79	11.43	4.36	0.75975045611855	1.44743902015056	0.364075991246777	7.00051509456521
chr4	35530900	35571649	5	3	8.77	8.57	0.199999999999999	1	1.02536119741128	0.184869242581365	7.05012401324578
chr4	35571649	35694663	3	2	5.26	5.71	-0.45	1	0.917543031619292	0.0995865652262528	11.5187145834007
chr4	35694663	35700326	3	2	5.26	5.71	-0.45	1	0.917543031619292	0.0995865652262528	11.5187145834007
chr4	35700326	35807928	3	1	5.26	2.86	2.4	1	1.87702114997082	0.143943469821978	101.980811973635
chr4	35807928	35876627	3	0	5.26	0	5.26	0.285117056856187	Inf	0.25439397414394	Inf
chr4	35876627	36018293	2	0	3.51	0	3.51	0.523411371237458	Inf	0.11510095569428	Inf
chr4	36018293	36117678	1	0	1.75	0	1.75	1	Inf	0.0157598684210527	Inf
chr4	36117678	36421932	0	0	0	0	0	1	0	0	Inf
chr4	36421932	36543037	1	0	1.75	0	1.75	1	Inf	0.0157598684210527	Inf
chr4	36543037	41484507	0	0	0	0	0	1	0	0	Inf
chr4	41484507	41620596	0	1	0	2.86	-2.86	0.380434782608696	0	0	23.9474915686233
chr4	41620596	41974322	0	0	0	0	0	1	0	0	Inf
chr4	41974322	41977489	1	0	1.75	0	1.75	1	Inf	0.0157598684210527	Inf
chr4	41977489	42108227	2	0	3.51	0	3.51	0.523411371237458	Inf	0.11510095569428	Inf
chr4	42108227	42796564	0	0	0	0	0	1	0	0	Inf
chr4	42796564	42843621	0	1	0	2.86	-2.86	0.380434782608696	0	0	23.9474915686233
chr4	42843621	44659364	0	0	0	0	0	1	0	0	Inf
chr4	44659364	44775230	1	0	1.75	0	1.75	1	Inf	0.0157598684210527	Inf
chr4	44775230	46238757	0	0	0	0	0	1	0	0	Inf
chr4	46238757	46372152	1	0	1.75	0	1.75	1	Inf	0.0157598684210527	Inf
chr4	46372152	46717877	0	0	0	0	0	1	0	0	Inf
chr4	46717877	47205408	1	0	1.75	0	1.75	1	Inf	0.0157598684210527	Inf
chr4	47205408	52685687	0	0	0	0	0	1	0	0	Inf
chr4	52685687	52897133	1	0	1.75	0	1.75	1	Inf	0.0157598684210527	Inf
chr4	52897133	53347134	0	0	0	0	0	1	0	0	Inf
chr4	53347134	54051898	0	1	0	2.86	-2.86	0.380434782608696	0	0	23.9474915686233
chr4	54051898	54171911	1	1	1.75	2.86	-1.11	1	0.610603783842907	0.00760900786829756	49.046807225881
chr4	54171911	54235522	1	0	1.75	0	1.75	1	Inf	0.0157598684210527	Inf
chr4	54235522	54471506	0	0	0	0	0	1	0	0	Inf
chr4	54471506	54548363	0	1	0	2.86	-2.86	0.380434782608696	0	0	23.9474915686233
chr4	54548363	57569248	0	0	0	0	0	1	0	0	Inf
chr4	57569248	58416996	0	1	0	2.86	-2.86	0.380434782608696	0	0	23.9474915686233
chr4	58416996	59259976	0	0	0	0	0	1	0	0	Inf
chr4	59259976	59419602	0	1	0	2.86	-2.86	0.380434782608696	0	0	23.9474915686233
chr4	59419602	59482139	0	0	0	0	0	1	0	0	Inf
chr4	59482139	59564432	1	0	1.75	0	1.75	1	Inf	0.0157598684210527	Inf
chr4	59564432	59983673	0	0	0	0	0	1	0	0	Inf
chr4	59983673	59998294	1	0	1.75	0	1.75	1	Inf	0.0157598684210527	Inf
chr4	59998294	60016092	2	0	3.51	0	3.51	0.523411371237458	Inf	0.11510095569428	Inf
chr4	60016092	60039390	2	1	3.51	2.86	0.65	1	1.23356327069665	0.0620046571045941	75.0263655237187
chr4	60039390	60097247	3	1	5.26	2.86	2.4	1	1.87702114997082	0.143943469821978	101.980811973635
chr4	60097247	60104250	2	0	3.51	0	3.51	0.523411371237458	Inf	0.11510095569428	Inf
chr4	60104250	60156909	1	0	1.75	0	1.75	1	Inf	0.0157598684210527	Inf
chr4	60156909	60185890	2	0	3.51	0	3.51	0.523411371237458	Inf	0.11510095569428	Inf
chr4	60185890	60326084	1	0	1.75	0	1.75	1	Inf	0.0157598684210527	Inf
chr4	60326084	61310545	0	0	0	0	0	1	0	0	Inf
chr4	61310545	61410187	1	0	1.75	0	1.75	1	Inf	0.0157598684210527	Inf
chr4	61410187	62162008	0	0	0	0	0	1	0	0	Inf
chr4	62162008	62257871	0	1	0	2.86	-2.86	0.380434782608696	0	0	23.9474915686233
chr4	62257871	62452587	0	0	0	0	0	1	0	0	Inf
chr4	62452587	62848006	0	1	0	2.86	-2.86	0.380434782608696	0	0	23.9474915686233
chr4	62848006	63082480	1	1	1.75	2.86	-1.11	1	0.610603783842907	0.00760900786829756	49.046807225881
chr4	63082480	63083441	1	2	1.75	5.71	-3.96	0.555183946488294	0.298730263346118	0.00491485950174804	5.94363337105825
chr4	63083441	63236166	1	1	1.75	2.86	-1.11	1	0.610603783842907	0.00760900786829756	49.046807225881
chr4	63236166	63575470	1	0	1.75	0	1.75	1	Inf	0.0157598684210527	Inf
chr4	63575470	63703773	1	0	1.75	0	1.75	1	Inf	0.0157598684210527	Inf
chr4	63703773	64342089	1	0	1.75	0	1.75	1	Inf	0.0157598684210527	Inf
chr4	64342089	64673111	0	0	0	0	0	1	0	0	Inf
chr4	64673111	64695705	0	1	0	2.86	-2.86	0.380434782608696	0	0	23.9474915686233
chr4	64695705	64712345	1	2	1.75	5.71	-3.96	0.555183946488294	0.298730263346118	0.00491485950174804	5.94363337105825
chr4	64712345	64724355	2	2	3.51	5.71	-2.2	0.633484899728183	0.603503837239778	0.0418857182561479	8.69179851293254
chr4	64724355	64734956	2	1	3.51	2.86	0.65	1	1.23356327069665	0.0620046571045941	75.0263655237187
chr4	64734956	64739596	2	2	3.51	5.71	-2.2	0.633484899728183	0.603503837239778	0.0418857182561479	8.69179851293254
chr4	64739596	64795818	3	2	5.26	5.71	-0.45	1	0.917543031619292	0.0995865652262528	11.5187145834007
chr4	64795818	64798603	2	2	3.51	5.71	-2.2	0.633484899728183	0.603503837239778	0.0418857182561479	8.69179851293254
chr4	64798603	64897894	2	1	3.51	2.86	0.65	1	1.23356327069665	0.0620046571045941	75.0263655237187
chr4	64897894	64907367	3	1	5.26	2.86	2.4	1	1.87702114997082	0.143943469821978	101.980811973635
chr4	64907367	65475066	1	0	1.75	0	1.75	1	Inf	0.0157598684210527	Inf
chr4	65475066	65475770	1	1	1.75	2.86	-1.11	1	0.610603783842907	0.00760900786829756	49.046807225881
chr4	65475770	65522766	1	1	1.75	2.86	-1.11	1	0.610603783842907	0.00760900786829756	49.046807225881
chr4	65522766	65561918	1	2	1.75	5.71	-3.96	0.555183946488294	0.298730263346118	0.00491485950174804	5.94363337105825
chr4	65561918	65602467	1	1	1.75	2.86	-1.11	1	0.610603783842907	0.00760900786829756	49.046807225881
chr4	65602467	65778401	0	1	0	2.86	-2.86	0.380434782608696	0	0	23.9474915686233
chr4	65778401	66394789	1	1	1.75	2.86	-1.11	1	0.610603783842907	0.00760900786829756	49.046807225881
chr4	66394789	66400488	1	1	1.75	2.86	-1.11	1	0.610603783842907	0.00760900786829756	49.046807225881
chr4	66400488	66570115	1	1	1.75	2.86	-1.11	1	0.610603783842907	0.00760900786829756	49.046807225881
chr4	66570115	66673641	1	1	1.75	2.86	-1.11	1	0.610603783842907	0.00760900786829756	49.046807225881
chr4	66673641	66698454	2	1	3.51	2.86	0.65	1	1.23356327069665	0.0620046571045941	75.0263655237187
chr4	66698454	66706104	2	1	3.51	2.86	0.65	1	1.23356327069665	0.0620046571045941	75.0263655237187
chr4	66706104	66710219	3	1	5.26	2.86	2.4	1	1.87702114997082	0.143943469821978	101.980811973635
chr4	66710219	66760140	4	1	7.02	2.86	4.16	0.645979732691994	2.54341432874312	0.238315308662883	129.945493899197
chr4	66760140	66773146	3	1	5.26	2.86	2.4	1	1.87702114997082	0.143943469821978	101.980811973635
chr4	66773146	66811251	2	1	3.51	2.86	0.65	1	1.23356327069665	0.0620046571045941	75.0263655237187
chr4	66811251	66813112	1	1	1.75	2.86	-1.11	1	0.610603783842907	0.00760900786829756	49.046807225881
chr4	66813112	67138452	0	1	0	2.86	-2.86	0.380434782608696	0	0	23.9474915686233
chr4	67138452	67223262	0	0	0	0	0	1	0	0	Inf
chr4	67223262	67820365	0	1	0	2.86	-2.86	0.380434782608696	0	0	23.9474915686233
chr4	67820365	68191020	0	0	0	0	0	1	0	0	Inf
chr4	68191020	68360967	1	0	1.75	0	1.75	1	Inf	0.0157598684210527	Inf
chr4	68360967	68427800	1	0	1.75	0	1.75	1	Inf	0.0157598684210527	Inf
chr4	68427800	68609952	1	1	1.75	2.86	-1.11	1	0.610603783842907	0.00760900786829756	49.046807225881
chr4	68609952	68674624	1	0	1.75	0	1.75	1	Inf	0.0157598684210527	Inf
chr4	68674624	68738677	2	0	3.51	0	3.51	0.523411371237458	Inf	0.11510095569428	Inf
chr4	68738677	69120994	1	0	1.75	0	1.75	1	Inf	0.0157598684210527	Inf
chr4	69120994	69155247	0	0	0	0	0	1	0	0	Inf
chr4	69155247	69226848	1	0	1.75	0	1.75	1	Inf	0.0157598684210527	Inf
chr4	69226848	69310695	1	1	1.75	2.86	-1.11	1	0.610603783842907	0.00760900786829756	49.046807225881
chr4	69310695	69363816	0	1	0	2.86	-2.86	0.380434782608696	0	0	23.9474915686233
chr4	69363816	69373472	0	2	0	5.71	-5.71	0.142140468227425	0	0	3.23879401791572
chr4	69373472	69375058	9	2	15.79	5.71	10.08	0.195662395481194	3.06092090715289	0.579602302170275	30.9107429642845
chr4	69375058	69457486	10	2	17.54	5.71	11.83	0.122756575159769	3.46982041397137	0.674198628250469	34.6257276344271
chr4	69457486	69484975	10	2	17.54	5.71	11.83	0.122756575159769	3.46982041397137	0.674198628250469	34.6257276344271
chr4	69484975	69497225	9	2	15.79	5.71	10.08	0.195662395481194	3.06092090715289	0.579602302170275	30.9107429642845
chr4	69497225	69505725	7	2	12.28	5.71	6.57	0.474255103760053	2.29118320077748	0.402396518625756	23.9329695523934
chr4	69505725	69536970	7	1	12.28	2.86	9.42	0.149368070884057	4.69756711192056	0.561813646259395	220.499110925768
chr4	69536970	69564117	6	1	10.53	2.86	7.67	0.245627382284818	3.95203781505959	0.448395557317712	189.140087350654
chr4	69564117	69586872	4	1	7.02	2.86	4.16	0.645979732691994	2.54341432874312	0.238315308662883	129.945493899197
chr4	69586872	69613960	4	2	7.02	5.71	1.31	1	1.24237951861251	0.167238798944715	14.4592318899485
chr4	69613960	69615083	2	1	3.51	2.86	0.65	1	1.23356327069665	0.0620046571045941	75.0263655237187
chr4	69615083	69872894	0	1	0	2.86	-2.86	0.380434782608696	0	0	23.9474915686233
chr4	69872894	70003036	1	1	1.75	2.86	-1.11	1	0.610603783842907	0.00760900786829756	49.046807225881
chr4	70003036	70092530	0	1	0	2.86	-2.86	0.380434782608696	0	0	23.9474915686233
chr4	70092530	70125577	1	1	1.75	2.86	-1.11	1	0.610603783842907	0.00760900786829756	49.046807225881
chr4	70125577	70241009	2	2	3.51	5.71	-2.2	0.633484899728183	0.603503837239778	0.0418857182561479	8.69179851293254
chr4	70241009	70289045	2	2	3.51	5.71	-2.2	0.633484899728183	0.603503837239778	0.0418857182561479	8.69179851293254
chr4	70289045	70296191	1	2	1.75	5.71	-3.96	0.555183946488294	0.298730263346118	0.00491485950174804	5.94363337105825
chr4	70296191	70387276	1	1	1.75	2.86	-1.11	1	0.610603783842907	0.00760900786829756	49.046807225881
chr4	70387276	70389601	2	1	3.51	2.86	0.65	1	1.23356327069665	0.0620046571045941	75.0263655237187
chr4	70389601	70432445	2	1	3.51	2.86	0.65	1	1.23356327069665	0.0620046571045941	75.0263655237187
chr4	70432445	70438442	1	1	1.75	2.86	-1.11	1	0.610603783842907	0.00760900786829756	49.046807225881
chr4	70438442	70443308	0	1	0	2.86	-2.86	0.380434782608696	0	0	23.9474915686233
chr4	70443308	70448502	0	0	0	0	0	1	0	0	Inf
chr4	70448502	70579137	0	1	0	2.86	-2.86	0.380434782608696	0	0	23.9474915686233
chr4	70579137	71893845	0	0	0	0	0	1	0	0	Inf
chr4	71893845	72015816	1	0	1.75	0	1.75	1	Inf	0.0157598684210527	Inf
chr4	72015816	72059485	0	0	0	0	0	1	0	0	Inf
chr4	72059485	72265064	1	0	1.75	0	1.75	1	Inf	0.0157598684210527	Inf
chr4	72265064	73149111	0	0	0	0	0	1	0	0	Inf
chr4	73149111	73293051	1	0	1.75	0	1.75	1	Inf	0.0157598684210527	Inf
chr4	73293051	75578845	0	0	0	0	0	1	0	0	Inf
chr4	75578845	75723030	1	0	1.75	0	1.75	1	Inf	0.0157598684210527	Inf
chr4	75723030	76156774	0	0	0	0	0	1	0	0	Inf
chr4	76156774	76265781	1	0	1.75	0	1.75	1	Inf	0.0157598684210527	Inf
chr4	76265781	76301856	1	0	1.75	0	1.75	1	Inf	0.0157598684210527	Inf
chr4	76301856	76830177	2	0	3.51	0	3.51	0.523411371237458	Inf	0.11510095569428	Inf
chr4	76830177	76889368	1	0	1.75	0	1.75	1	Inf	0.0157598684210527	Inf
chr4	76889368	76920349	1	0	1.75	0	1.75	1	Inf	0.0157598684210527	Inf
chr4	76920349	76932990	2	0	3.51	0	3.51	0.523411371237458	Inf	0.11510095569428	Inf
chr4	76932990	76985232	3	0	5.26	0	5.26	0.285117056856187	Inf	0.25439397414394	Inf
chr4	76985232	76999641	2	0	3.51	0	3.51	0.523411371237458	Inf	0.11510095569428	Inf
chr4	76999641	77031545	1	0	1.75	0	1.75	1	Inf	0.0157598684210527	Inf
chr4	77031545	77347797	1	0	1.75	0	1.75	1	Inf	0.0157598684210527	Inf
chr4	77347797	77448757	1	0	1.75	0	1.75	1	Inf	0.0157598684210527	Inf
chr4	77448757	78160622	1	0	1.75	0	1.75	1	Inf	0.0157598684210527	Inf
chr4	78160622	78179567	2	0	3.51	0	3.51	0.523411371237458	Inf	0.11510095569428	Inf
chr4	78179567	78190674	2	1	3.51	2.86	0.65	1	1.23356327069665	0.0620046571045941	75.0263655237187
chr4	78190674	78195755	3	1	5.26	2.86	2.4	1	1.87702114997082	0.143943469821978	101.980811973635
chr4	78195755	78237431	4	1	7.02	2.86	4.16	0.645979732691994	2.54341432874312	0.238315308662883	129.945493899197
chr4	78237431	78255331	4	0	7.02	0	7.02	0.293625443112497	Inf	0.410060538435777	Inf
chr4	78255331	78267651	3	0	5.26	0	5.26	0.285117056856187	Inf	0.25439397414394	Inf
chr4	78267651	78334634	2	0	3.51	0	3.51	0.523411371237458	Inf	0.11510095569428	Inf
chr4	78334634	78342543	2	0	3.51	0	3.51	0.523411371237458	Inf	0.11510095569428	Inf
chr4	78342543	78417164	1	0	1.75	0	1.75	1	Inf	0.0157598684210527	Inf
chr4	78417164	78424978	0	0	0	0	0	1	0	0	Inf
chr4	78424978	78966209	1	0	1.75	0	1.75	1	Inf	0.0157598684210527	Inf
chr4	78966209	79087814	1	0	1.75	0	1.75	1	Inf	0.0157598684210527	Inf
chr4	79087814	79164702	2	0	3.51	0	3.51	0.523411371237458	Inf	0.11510095569428	Inf
chr4	79164702	79443843	1	0	1.75	0	1.75	1	Inf	0.0157598684210527	Inf
chr4	79443843	79458867	2	0	3.51	0	3.51	0.523411371237458	Inf	0.11510095569428	Inf
chr4	79458867	79459954	3	0	5.26	0	5.26	0.285117056856187	Inf	0.25439397414394	Inf
chr4	79459954	79468144	4	0	7.02	0	7.02	0.293625443112497	Inf	0.410060538435777	Inf
chr4	79468144	79511536	4	0	7.02	0	7.02	0.293625443112497	Inf	0.410060538435777	Inf
chr4	79511536	79533122	3	0	5.26	0	5.26	0.285117056856187	Inf	0.25439397414394	Inf
chr4	79533122	80192205	3	0	5.26	0	5.26	0.285117056856187	Inf	0.25439397414394	Inf
chr4	80192205	80322794	3	0	5.26	0	5.26	0.285117056856187	Inf	0.25439397414394	Inf
chr4	80322794	80394226	3	0	5.26	0	5.26	0.285117056856187	Inf	0.25439397414394	Inf
chr4	80394226	80394497	2	0	3.51	0	3.51	0.523411371237458	Inf	0.11510095569428	Inf
chr4	80394497	80547506	2	0	3.51	0	3.51	0.523411371237458	Inf	0.11510095569428	Inf
chr4	80547506	80798916	1	0	1.75	0	1.75	1	Inf	0.0157598684210527	Inf
chr4	80798916	80806517	2	0	3.51	0	3.51	0.523411371237458	Inf	0.11510095569428	Inf
chr4	80806517	80930333	2	0	3.51	0	3.51	0.523411371237458	Inf	0.11510095569428	Inf
chr4	80930333	80990443	1	0	1.75	0	1.75	1	Inf	0.0157598684210527	Inf
chr4	80990443	82608628	0	0	0	0	0	1	0	0	Inf
chr4	82608628	82652698	2	0	3.51	0	3.51	0.523411371237458	Inf	0.11510095569428	Inf
chr4	82652698	82737399	3	0	5.26	0	5.26	0.285117056856187	Inf	0.25439397414394	Inf
chr4	82737399	82739555	2	0	3.51	0	3.51	0.523411371237458	Inf	0.11510095569428	Inf
chr4	82739555	82907545	1	0	1.75	0	1.75	1	Inf	0.0157598684210527	Inf
chr4	82907545	83662316	0	0	0	0	0	1	0	0	Inf
chr4	83662316	83701115	1	0	1.75	0	1.75	1	Inf	0.0157598684210527	Inf
chr4	83701115	84147247	2	0	3.51	0	3.51	0.523411371237458	Inf	0.11510095569428	Inf
chr4	84147247	84258778	2	1	3.51	2.86	0.65	1	1.23356327069665	0.0620046571045941	75.0263655237187
chr4	84258778	84261276	1	1	1.75	2.86	-1.11	1	0.610603783842907	0.00760900786829756	49.046807225881
chr4	84261276	84451433	1	0	1.75	0	1.75	1	Inf	0.0157598684210527	Inf
chr4	84451433	84457854	2	0	3.51	0	3.51	0.523411371237458	Inf	0.11510095569428	Inf
chr4	84457854	84585545	1	0	1.75	0	1.75	1	Inf	0.0157598684210527	Inf
chr4	84585545	85167015	1	0	1.75	0	1.75	1	Inf	0.0157598684210527	Inf
chr4	85167015	85297494	1	0	1.75	0	1.75	1	Inf	0.0157598684210527	Inf
chr4	85297494	85448908	1	0	1.75	0	1.75	1	Inf	0.0157598684210527	Inf
chr4	85448908	85536334	1	0	1.75	0	1.75	1	Inf	0.0157598684210527	Inf
chr4	85536334	86343851	1	0	1.75	0	1.75	1	Inf	0.0157598684210527	Inf
chr4	86343851	88349510	0	0	0	0	0	1	0	0	Inf
chr4	88349510	88468164	1	0	1.75	0	1.75	1	Inf	0.0157598684210527	Inf
chr4	88468164	91338835	0	0	0	0	0	1	0	0	Inf
chr4	91338835	91539380	0	1	0	2.86	-2.86	0.380434782608696	0	0	23.9474915686233
chr4	91539380	91617914	1	1	1.75	2.86	-1.11	1	0.610603783842907	0.00760900786829756	49.046807225881
chr4	91617914	91619777	1	0	1.75	0	1.75	1	Inf	0.0157598684210527	Inf
chr4	91619777	91762689	0	0	0	0	0	1	0	0	Inf
chr4	91762689	91909734	1	0	1.75	0	1.75	1	Inf	0.0157598684210527	Inf
chr4	91909734	91938066	2	0	3.51	0	3.51	0.523411371237458	Inf	0.11510095569428	Inf
chr4	91938066	92075554	1	0	1.75	0	1.75	1	Inf	0.0157598684210527	Inf
chr4	92075554	92163961	1	0	1.75	0	1.75	1	Inf	0.0157598684210527	Inf
chr4	92163961	92194291	2	0	3.51	0	3.51	0.523411371237458	Inf	0.11510095569428	Inf
chr4	92194291	92242477	2	1	3.51	2.86	0.65	1	1.23356327069665	0.0620046571045941	75.0263655237187
chr4	92242477	92368370	1	1	1.75	2.86	-1.11	1	0.610603783842907	0.00760900786829756	49.046807225881
chr4	92368370	92376555	1	0	1.75	0	1.75	1	Inf	0.0157598684210527	Inf
chr4	92376555	92431413	0	0	0	0	0	1	0	0	Inf
chr4	92431413	92528316	0	1	0	2.86	-2.86	0.380434782608696	0	0	23.9474915686233
chr4	92528316	93358069	0	0	0	0	0	1	0	0	Inf
chr4	93358069	93694041	1	0	1.75	0	1.75	1	Inf	0.0157598684210527	Inf
chr4	93694041	96555042	0	0	0	0	0	1	0	0	Inf
chr4	96555042	97528780	1	0	1.75	0	1.75	1	Inf	0.0157598684210527	Inf
chr4	97528780	97647030	0	0	0	0	0	1	0	0	Inf
chr4	97647030	97797891	1	0	1.75	0	1.75	1	Inf	0.0157598684210527	Inf
chr4	97797891	98800126	0	0	0	0	0	1	0	0	Inf
chr4	98800126	98836056	0	1	0	2.86	-2.86	0.380434782608696	0	0	23.9474915686233
chr4	98836056	98893344	1	1	1.75	2.86	-1.11	1	0.610603783842907	0.00760900786829756	49.046807225881
chr4	98893344	98893598	1	2	1.75	5.71	-3.96	0.555183946488294	0.298730263346118	0.00491485950174804	5.94363337105825
chr4	98893598	99024697	3	3	5.26	8.57	-3.31	0.670394923540823	0.596139687177174	0.0752641559299699	4.72057961377671
chr4	99024697	99037922	3	2	5.26	5.71	-0.45	1	0.917543031619292	0.0995865652262528	11.5187145834007
chr4	99037922	99074285	2	2	3.51	5.71	-2.2	0.633484899728183	0.603503837239778	0.0418857182561479	8.69179851293254
chr4	99074285	99077251	0	1	0	2.86	-2.86	0.380434782608696	0	0	23.9474915686233
chr4	99077251	99465653	0	0	0	0	0	1	0	0	Inf
chr4	99465653	99552410	1	0	1.75	0	1.75	1	Inf	0.0157598684210527	Inf
chr4	99552410	99985886	1	0	1.75	0	1.75	1	Inf	0.0157598684210527	Inf
chr4	99985886	103137795	0	0	0	0	0	1	0	0	Inf
chr4	103137795	103213273	1	0	1.75	0	1.75	1	Inf	0.0157598684210527	Inf
chr4	103213273	104430236	0	0	0	0	0	1	0	0	Inf
chr4	104430236	104946451	1	0	1.75	0	1.75	1	Inf	0.0157598684210527	Inf
chr4	104946451	105151758	2	0	3.51	0	3.51	0.523411371237458	Inf	0.11510095569428	Inf
chr4	105151758	105248082	1	0	1.75	0	1.75	1	Inf	0.0157598684210527	Inf
chr4	105248082	105374546	1	0	1.75	0	1.75	1	Inf	0.0157598684210527	Inf
chr4	105374546	105898322	1	0	1.75	0	1.75	1	Inf	0.0157598684210527	Inf
chr4	105898322	106504029	0	0	0	0	0	1	0	0	Inf
chr4	106504029	106679725	1	0	1.75	0	1.75	1	Inf	0.0157598684210527	Inf
chr4	106679725	107192059	2	0	3.51	0	3.51	0.523411371237458	Inf	0.11510095569428	Inf
chr4	107192059	107297641	1	0	1.75	0	1.75	1	Inf	0.0157598684210527	Inf
chr4	107297641	107377357	1	0	1.75	0	1.75	1	Inf	0.0157598684210527	Inf
chr4	107377357	108873673	0	0	0	0	0	1	0	0	Inf
chr4	108873673	109008469	0	1	0	2.86	-2.86	0.380434782608696	0	0	23.9474915686233
chr4	109008469	109480460	0	1	0	2.86	-2.86	0.380434782608696	0	0	23.9474915686233
chr4	109480460	109627994	1	1	1.75	2.86	-1.11	1	0.610603783842907	0.00760900786829756	49.046807225881
chr4	109627994	109859327	0	1	0	2.86	-2.86	0.380434782608696	0	0	23.9474915686233
chr4	109859327	109927869	0	0	0	0	0	1	0	0	Inf
chr4	109927869	110057779	1	0	1.75	0	1.75	1	Inf	0.0157598684210527	Inf
chr4	110057779	115154159	0	0	0	0	0	1	0	0	Inf
chr4	115154159	115155735	2	0	3.51	0	3.51	0.523411371237458	Inf	0.11510095569428	Inf
chr4	115155735	115168860	3	0	5.26	0	5.26	0.285117056856187	Inf	0.25439397414394	Inf
chr4	115168860	115183202	4	0	7.02	0	7.02	0.293625443112497	Inf	0.410060538435777	Inf
chr4	115183202	115184241	2	0	3.51	0	3.51	0.523411371237458	Inf	0.11510095569428	Inf
chr4	115184241	115185107	1	0	1.75	0	1.75	1	Inf	0.0157598684210527	Inf
chr4	115185107	116009865	0	0	0	0	0	1	0	0	Inf
chr4	116009865	116108481	0	1	0	2.86	-2.86	0.380434782608696	0	0	23.9474915686233
chr4	116108481	116221793	0	0	0	0	0	1	0	0	Inf
chr4	116221793	116396689	1	0	1.75	0	1.75	1	Inf	0.0157598684210527	Inf
chr4	116396689	116534914	0	0	0	0	0	1	0	0	Inf
chr4	116534914	117404810	1	0	1.75	0	1.75	1	Inf	0.0157598684210527	Inf
chr4	117404810	117526026	1	0	1.75	0	1.75	1	Inf	0.0157598684210527	Inf
chr4	117526026	118375706	0	0	0	0	0	1	0	0	Inf
chr4	118375706	118428717	0	1	0	2.86	-2.86	0.380434782608696	0	0	23.9474915686233
chr4	118428717	118862352	0	0	0	0	0	1	0	0	Inf
chr4	118862352	119040122	2	0	3.51	0	3.51	0.523411371237458	Inf	0.11510095569428	Inf
chr4	119040122	119042493	2	0	3.51	0	3.51	0.523411371237458	Inf	0.11510095569428	Inf
chr4	119042493	119717653	1	0	1.75	0	1.75	1	Inf	0.0157598684210527	Inf
chr4	119717653	119854797	1	0	1.75	0	1.75	1	Inf	0.0157598684210527	Inf
chr4	119854797	127744074	0	0	0	0	0	1	0	0	Inf
chr4	127744074	127925519	0	1	0	2.86	-2.86	0.380434782608696	0	0	23.9474915686233
chr4	127925519	128949126	0	0	0	0	0	1	0	0	Inf
chr4	128949126	129165920	0	1	0	2.86	-2.86	0.380434782608696	0	0	23.9474915686233
chr4	129165920	132007995	0	0	0	0	0	1	0	0	Inf
chr4	132007995	132246406	1	0	1.75	0	1.75	1	Inf	0.0157598684210527	Inf
chr4	132246406	132414280	1	0	1.75	0	1.75	1	Inf	0.0157598684210527	Inf
chr4	132414280	132904537	1	0	1.75	0	1.75	1	Inf	0.0157598684210527	Inf
chr4	132904537	132958543	1	1	1.75	2.86	-1.11	1	0.610603783842907	0.00760900786829756	49.046807225881
chr4	132958543	132988008	2	1	3.51	2.86	0.65	1	1.23356327069665	0.0620046571045941	75.0263655237187
chr4	132988008	133066205	1	1	1.75	2.86	-1.11	1	0.610603783842907	0.00760900786829756	49.046807225881
chr4	133066205	133073470	0	1	0	2.86	-2.86	0.380434782608696	0	0	23.9474915686233
chr4	133073470	134442429	0	0	0	0	0	1	0	0	Inf
chr4	134442429	134617451	0	1	0	2.86	-2.86	0.380434782608696	0	0	23.9474915686233
chr4	134617451	134637600	1	1	1.75	2.86	-1.11	1	0.610603783842907	0.00760900786829756	49.046807225881
chr4	134637600	134729211	1	1	1.75	2.86	-1.11	1	0.610603783842907	0.00760900786829756	49.046807225881
chr4	134729211	135070091	1	0	1.75	0	1.75	1	Inf	0.0157598684210527	Inf
chr4	135070091	135289501	1	1	1.75	2.86	-1.11	1	0.610603783842907	0.00760900786829756	49.046807225881
chr4	135289501	135423054	1	2	1.75	5.71	-3.96	0.555183946488294	0.298730263346118	0.00491485950174804	5.94363337105825
chr4	135423054	135426941	0	2	0	5.71	-5.71	0.142140468227425	0	0	3.23879401791572
chr4	135426941	135949696	0	1	0	2.86	-2.86	0.380434782608696	0	0	23.9474915686233
chr4	135949696	136022182	0	1	0	2.86	-2.86	0.380434782608696	0	0	23.9474915686233
chr4	136022182	136070170	0	2	0	5.71	-5.71	0.142140468227425	0	0	3.23879401791572
chr4	136070170	136229337	2	2	3.51	5.71	-2.2	0.633484899728183	0.603503837239778	0.0418857182561479	8.69179851293254
chr4	136229337	137830097	0	0	0	0	0	1	0	0	Inf
chr4	137830097	137949170	0	1	0	2.86	-2.86	0.380434782608696	0	0	23.9474915686233
chr4	137949170	138180939	0	0	0	0	0	1	0	0	Inf
chr4	138180939	138191997	1	0	1.75	0	1.75	1	Inf	0.0157598684210527	Inf
chr4	138191997	140676695	0	0	0	0	0	1	0	0	Inf
chr4	140676695	140749211	1	0	1.75	0	1.75	1	Inf	0.0157598684210527	Inf
chr4	140749211	141981838	0	0	0	0	0	1	0	0	Inf
chr4	141981838	142096269	0	1	0	2.86	-2.86	0.380434782608696	0	0	23.9474915686233
chr4	142096269	142363360	0	0	0	0	0	1	0	0	Inf
chr4	142363360	142376955	1	0	1.75	0	1.75	1	Inf	0.0157598684210527	Inf
chr4	142376955	142594649	2	0	3.51	0	3.51	0.523411371237458	Inf	0.11510095569428	Inf
chr4	142594649	142820959	1	0	1.75	0	1.75	1	Inf	0.0157598684210527	Inf
chr4	142820959	142907187	1	1	1.75	2.86	-1.11	1	0.610603783842907	0.00760900786829756	49.046807225881
chr4	142907187	142969991	0	1	0	2.86	-2.86	0.380434782608696	0	0	23.9474915686233
chr4	142969991	143920499	0	0	0	0	0	1	0	0	Inf
chr4	143920499	143935442	0	1	0	2.86	-2.86	0.380434782608696	0	0	23.9474915686233
chr4	143935442	144036620	1	1	1.75	2.86	-1.11	1	0.610603783842907	0.00760900786829756	49.046807225881
chr4	144036620	144127798	0	1	0	2.86	-2.86	0.380434782608696	0	0	23.9474915686233
chr4	144127798	144607282	0	0	0	0	0	1	0	0	Inf
chr4	144607282	144650712	1	0	1.75	0	1.75	1	Inf	0.0157598684210527	Inf
chr4	144650712	144718293	2	0	3.51	0	3.51	0.523411371237458	Inf	0.11510095569428	Inf
chr4	144718293	144740825	1	0	1.75	0	1.75	1	Inf	0.0157598684210527	Inf
chr4	144740825	145226787	0	0	0	0	0	1	0	0	Inf
chr4	145226787	145278815	1	0	1.75	0	1.75	1	Inf	0.0157598684210527	Inf
chr4	145278815	145413574	2	0	3.51	0	3.51	0.523411371237458	Inf	0.11510095569428	Inf
chr4	145413574	145457251	1	0	1.75	0	1.75	1	Inf	0.0157598684210527	Inf
chr4	145457251	146809105	0	0	0	0	0	1	0	0	Inf
chr4	146809105	147000825	1	0	1.75	0	1.75	1	Inf	0.0157598684210527	Inf
chr4	147000825	152587968	0	0	0	0	0	1	0	0	Inf
chr4	152587968	152589857	1	0	1.75	0	1.75	1	Inf	0.0157598684210527	Inf
chr4	152589857	152591636	1	1	1.75	2.86	-1.11	1	0.610603783842907	0.00760900786829756	49.046807225881
chr4	152591636	152593395	1	2	1.75	5.71	-3.96	0.555183946488294	0.298730263346118	0.00491485950174804	5.94363337105825
chr4	152593395	152653767	3	2	5.26	5.71	-0.45	1	0.917543031619292	0.0995865652262528	11.5187145834007
chr4	152653767	152657468	2	2	3.51	5.71	-2.2	0.633484899728183	0.603503837239778	0.0418857182561479	8.69179851293254
chr4	152657468	152711189	2	1	3.51	2.86	0.65	1	1.23356327069665	0.0620046571045941	75.0263655237187
chr4	152711189	152731268	2	1	3.51	2.86	0.65	1	1.23356327069665	0.0620046571045941	75.0263655237187
chr4	152731268	152888462	1	0	1.75	0	1.75	1	Inf	0.0157598684210527	Inf
chr4	152888462	152968363	1	1	1.75	2.86	-1.11	1	0.610603783842907	0.00760900786829756	49.046807225881
chr4	152968363	153095635	1	2	1.75	5.71	-3.96	0.555183946488294	0.298730263346118	0.00491485950174804	5.94363337105825
chr4	153095635	153113513	0	2	0	5.71	-5.71	0.142140468227425	0	0	3.23879401791572
chr4	153113513	153784406	0	1	0	2.86	-2.86	0.380434782608696	0	0	23.9474915686233
chr4	153784406	158442244	0	0	0	0	0	1	0	0	Inf
chr4	158442244	158491389	0	1	0	2.86	-2.86	0.380434782608696	0	0	23.9474915686233
chr4	158491389	158561132	1	1	1.75	2.86	-1.11	1	0.610603783842907	0.00760900786829756	49.046807225881
chr4	158561132	158591088	1	0	1.75	0	1.75	1	Inf	0.0157598684210527	Inf
chr4	158591088	161041003	0	0	0	0	0	1	0	0	Inf
chr4	161041003	161088632	1	0	1.75	0	1.75	1	Inf	0.0157598684210527	Inf
chr4	161088632	161552257	0	0	0	0	0	1	0	0	Inf
chr4	161552257	161795563	1	0	1.75	0	1.75	1	Inf	0.0157598684210527	Inf
chr4	161795563	161856632	1	0	1.75	0	1.75	1	Inf	0.0157598684210527	Inf
chr4	161856632	161884963	2	0	3.51	0	3.51	0.523411371237458	Inf	0.11510095569428	Inf
chr4	161884963	161885288	1	0	1.75	0	1.75	1	Inf	0.0157598684210527	Inf
chr4	161885288	161945271	0	0	0	0	0	1	0	0	Inf
chr4	161945271	162008501	0	1	0	2.86	-2.86	0.380434782608696	0	0	23.9474915686233
chr4	162008501	162289972	0	0	0	0	0	1	0	0	Inf
chr4	162289972	162425925	1	0	1.75	0	1.75	1	Inf	0.0157598684210527	Inf
chr4	162425925	164918858	0	0	0	0	0	1	0	0	Inf
chr4	164918858	165043374	1	0	1.75	0	1.75	1	Inf	0.0157598684210527	Inf
chr4	165043374	165122778	2	0	3.51	0	3.51	0.523411371237458	Inf	0.11510095569428	Inf
chr4	165122778	165170778	1	0	1.75	0	1.75	1	Inf	0.0157598684210527	Inf
chr4	165170778	172033538	0	0	0	0	0	1	0	0	Inf
chr4	172033538	172077994	0	1	0	2.86	-2.86	0.380434782608696	0	0	23.9474915686233
chr4	172077994	172111510	0	2	0	5.71	-5.71	0.142140468227425	0	0	3.23879401791572
chr4	172111510	172132336	1	2	1.75	5.71	-3.96	0.555183946488294	0.298730263346118	0.00491485950174804	5.94363337105825
chr4	172132336	172177973	1	2	1.75	5.71	-3.96	0.555183946488294	0.298730263346118	0.00491485950174804	5.94363337105825
chr4	172177973	172179202	1	1	1.75	2.86	-1.11	1	0.610603783842907	0.00760900786829756	49.046807225881
chr4	172179202	172372115	0	1	0	2.86	-2.86	0.380434782608696	0	0	23.9474915686233
chr4	172372115	172508586	0	0	0	0	0	1	0	0	Inf
chr4	172508586	173042506	0	1	0	2.86	-2.86	0.380434782608696	0	0	23.9474915686233
chr4	173042506	173222255	0	1	0	2.86	-2.86	0.380434782608696	0	0	23.9474915686233
chr4	173222255	173337477	0	1	0	2.86	-2.86	0.380434782608696	0	0	23.9474915686233
chr4	173337477	173422335	0	0	0	0	0	1	0	0	Inf
chr4	173422335	174086616	1	0	1.75	0	1.75	1	Inf	0.0157598684210527	Inf
chr4	174086616	180053522	0	0	0	0	0	1	0	0	Inf
chr4	180053522	180098163	1	0	1.75	0	1.75	1	Inf	0.0157598684210527	Inf
chr4	180098163	180176741	1	1	1.75	2.86	-1.11	1	0.610603783842907	0.00760900786829756	49.046807225881
chr4	180176741	180235453	0	1	0	2.86	-2.86	0.380434782608696	0	0	23.9474915686233
chr4	180235453	184928994	0	0	0	0	0	1	0	0	Inf
chr4	184928994	184947740	1	0	1.75	0	1.75	1	Inf	0.0157598684210527	Inf
chr4	184947740	184999727	1	1	1.75	2.86	-1.11	1	0.610603783842907	0.00760900786829756	49.046807225881
chr4	184999727	185054107	0	1	0	2.86	-2.86	0.380434782608696	0	0	23.9474915686233
chr4	185054107	185950972	0	0	0	0	0	1	0	0	Inf
chr4	185950972	186038929	0	1	0	2.86	-2.86	0.380434782608696	0	0	23.9474915686233
chr4	186038929	186233053	0	2	0	5.71	-5.71	0.142140468227425	0	0	3.23879401791572
chr4	186233053	186472082	0	1	0	2.86	-2.86	0.380434782608696	0	0	23.9474915686233
chr4	186472082	189540695	0	0	0	0	0	1	0	0	Inf
chr4	189540695	190069260	0	1	0	2.86	-2.86	0.380434782608696	0	0	23.9474915686233
chr4	190069260	190156318	0	1	0	2.86	-2.86	0.380434782608696	0	0	23.9474915686233
chr4	190156318	191154276	0	1	0	2.86	-2.86	0.380434782608696	0	0	23.9474915686233
chr5	3926404	4059924	0	1	0	2.86	-2.86	0.380434782608696	0	0	23.9474915686233
chr5	4059924	8676805	0	0	0	0	0	1	0	0	Inf
chr5	8676805	8702387	1	0	1.75	0	1.75	1	Inf	0.0157598684210527	Inf
chr5	8702387	8748430	3	1	5.26	2.86	2.4	1	1.87702114997082	0.143943469821978	101.980811973635
chr5	8748430	8750841	2	1	3.51	2.86	0.65	1	1.23356327069665	0.0620046571045941	75.0263655237187
chr5	8750841	8770662	1	0	1.75	0	1.75	1	Inf	0.0157598684210527	Inf
chr5	8770662	11766401	0	0	0	0	0	1	0	0	Inf
chr5	11766401	11825080	0	1	0	2.86	-2.86	0.380434782608696	0	0	23.9474915686233
chr5	11825080	13618334	0	0	0	0	0	1	0	0	Inf
chr5	13618334	13738183	1	0	1.75	0	1.75	1	Inf	0.0157598684210527	Inf
chr5	13738183	15680431	0	0	0	0	0	1	0	0	Inf
chr5	15680431	15733575	0	1	0	2.86	-2.86	0.380434782608696	0	0	23.9474915686233
chr5	15733575	20500181	0	0	0	0	0	1	0	0	Inf
chr5	20500181	20614840	1	0	1.75	0	1.75	1	Inf	0.0157598684210527	Inf
chr5	20614840	22099979	0	0	0	0	0	1	0	0	Inf
chr5	22099979	22313149	1	0	1.75	0	1.75	1	Inf	0.0157598684210527	Inf
chr5	22313149	22625342	0	0	0	0	0	1	0	0	Inf
chr5	22625342	22772628	0	1	0	2.86	-2.86	0.380434782608696	0	0	23.9474915686233
chr5	22772628	22776342	1	1	1.75	2.86	-1.11	1	0.610603783842907	0.00760900786829756	49.046807225881
chr5	22776342	23441003	1	1	1.75	2.86	-1.11	1	0.610603783842907	0.00760900786829756	49.046807225881
chr5	23441003	23485063	0	1	0	2.86	-2.86	0.380434782608696	0	0	23.9474915686233
chr5	23485063	24271752	0	0	0	0	0	1	0	0	Inf
chr5	24271752	24452300	1	0	1.75	0	1.75	1	Inf	0.0157598684210527	Inf
chr5	24452300	25535721	0	0	0	0	0	1	0	0	Inf
chr5	25535721	25640515	1	0	1.75	0	1.75	1	Inf	0.0157598684210527	Inf
chr5	25640515	29900222	0	0	0	0	0	1	0	0	Inf
chr5	29900222	29936199	1	0	1.75	0	1.75	1	Inf	0.0157598684210527	Inf
chr5	29936199	31886109	0	0	0	0	0	1	0	0	Inf
chr5	31886109	32101243	1	0	1.75	0	1.75	1	Inf	0.0157598684210527	Inf
chr5	32101243	32273747	1	0	1.75	0	1.75	1	Inf	0.0157598684210527	Inf
chr5	32273747	32489707	1	0	1.75	0	1.75	1	Inf	0.0157598684210527	Inf
chr5	32489707	37847304	0	0	0	0	0	1	0	0	Inf
chr5	37847304	37905913	1	0	1.75	0	1.75	1	Inf	0.0157598684210527	Inf
chr5	37905913	37935716	0	0	0	0	0	1	0	0	Inf
chr5	37935716	38033386	1	0	1.75	0	1.75	1	Inf	0.0157598684210527	Inf
chr5	38033386	39725857	0	0	0	0	0	1	0	0	Inf
chr5	39725857	39809035	1	0	1.75	0	1.75	1	Inf	0.0157598684210527	Inf
chr5	39809035	44569173	0	0	0	0	0	1	0	0	Inf
chr5	44569173	44677323	1	0	1.75	0	1.75	1	Inf	0.0157598684210527	Inf
chr5	44677323	49432819	0	0	0	0	0	1	0	0	Inf
chr5	49432819	50265122	1	0	1.75	0	1.75	1	Inf	0.0157598684210527	Inf
chr5	50265122	54256795	0	0	0	0	0	1	0	0	Inf
chr5	54256795	54262850	0	1	0	2.86	-2.86	0.380434782608696	0	0	23.9474915686233
chr5	54262850	54425805	1	1	1.75	2.86	-1.11	1	0.610603783842907	0.00760900786829756	49.046807225881
chr5	54425805	54766507	2	1	3.51	2.86	0.65	1	1.23356327069665	0.0620046571045941	75.0263655237187
chr5	54766507	54870332	2	2	3.51	5.71	-2.2	0.633484899728183	0.603503837239778	0.0418857182561479	8.69179851293254
chr5	54870332	54938825	2	2	3.51	5.71	-2.2	0.633484899728183	0.603503837239778	0.0418857182561479	8.69179851293254
chr5	54938825	54995627	2	2	3.51	5.71	-2.2	0.633484899728183	0.603503837239778	0.0418857182561479	8.69179851293254
chr5	54995627	55020304	2	1	3.51	2.86	0.65	1	1.23356327069665	0.0620046571045941	75.0263655237187
chr5	55020304	55025949	1	1	1.75	2.86	-1.11	1	0.610603783842907	0.00760900786829756	49.046807225881
chr5	55025949	55122351	1	0	1.75	0	1.75	1	Inf	0.0157598684210527	Inf
chr5	55122351	55735080	0	0	0	0	0	1	0	0	Inf
chr5	55735080	56343917	1	0	1.75	0	1.75	1	Inf	0.0157598684210527	Inf
chr5	56343917	56542117	1	0	1.75	0	1.75	1	Inf	0.0157598684210527	Inf
chr5	56542117	56623240	1	0	1.75	0	1.75	1	Inf	0.0157598684210527	Inf
chr5	56623240	56755589	1	1	1.75	2.86	-1.11	1	0.610603783842907	0.00760900786829756	49.046807225881
chr5	56755589	57179901	1	1	1.75	2.86	-1.11	1	0.610603783842907	0.00760900786829756	49.046807225881
chr5	57179901	57299205	0	1	0	2.86	-2.86	0.380434782608696	0	0	23.9474915686233
chr5	57299205	57335951	0	0	0	0	0	1	0	0	Inf
chr5	57335951	57911776	1	0	1.75	0	1.75	1	Inf	0.0157598684210527	Inf
chr5	57911776	59008390	0	0	0	0	0	1	0	0	Inf
chr5	59008390	59029099	0	1	0	2.86	-2.86	0.380434782608696	0	0	23.9474915686233
chr5	59029099	59050657	1	1	1.75	2.86	-1.11	1	0.610603783842907	0.00760900786829756	49.046807225881
chr5	59050657	59159873	2	1	3.51	2.86	0.65	1	1.23356327069665	0.0620046571045941	75.0263655237187
chr5	59159873	59169066	2	1	3.51	2.86	0.65	1	1.23356327069665	0.0620046571045941	75.0263655237187
chr5	59169066	59283228	2	1	3.51	2.86	0.65	1	1.23356327069665	0.0620046571045941	75.0263655237187
chr5	59283228	59357918	3	1	5.26	2.86	2.4	1	1.87702114997082	0.143943469821978	101.980811973635
chr5	59357918	59415102	3	0	5.26	0	5.26	0.285117056856187	Inf	0.25439397414394	Inf
chr5	59415102	59643562	2	0	3.51	0	3.51	0.523411371237458	Inf	0.11510095569428	Inf
chr5	59643562	59685300	1	0	1.75	0	1.75	1	Inf	0.0157598684210527	Inf
chr5	59685300	59807718	1	0	1.75	0	1.75	1	Inf	0.0157598684210527	Inf
chr5	59807718	60166154	0	0	0	0	0	1	0	0	Inf
chr5	60166154	60379706	0	1	0	2.86	-2.86	0.380434782608696	0	0	23.9474915686233
chr5	60379706	68438188	0	0	0	0	0	1	0	0	Inf
chr5	68438188	68679307	1	0	1.75	0	1.75	1	Inf	0.0157598684210527	Inf
chr5	68679307	71916115	0	0	0	0	0	1	0	0	Inf
chr5	71916115	72098948	1	0	1.75	0	1.75	1	Inf	0.0157598684210527	Inf
chr5	72098948	77832889	0	0	0	0	0	1	0	0	Inf
chr5	77832889	77973048	0	1	0	2.86	-2.86	0.380434782608696	0	0	23.9474915686233
chr5	77973048	80319923	0	0	0	0	0	1	0	0	Inf
chr5	80319923	80447402	0	1	0	2.86	-2.86	0.380434782608696	0	0	23.9474915686233
chr5	80447402	80808259	0	0	0	0	0	1	0	0	Inf
chr5	80808259	80991689	1	0	1.75	0	1.75	1	Inf	0.0157598684210527	Inf
chr5	80991689	83776107	0	0	0	0	0	1	0	0	Inf
chr5	83776107	83914339	1	1	1.75	2.86	-1.11	1	0.610603783842907	0.00760900786829756	49.046807225881
chr5	83914339	83959544	0	1	0	2.86	-2.86	0.380434782608696	0	0	23.9474915686233
chr5	83959544	84004468	0	0	0	0	0	1	0	0	Inf
chr5	84004468	84092445	1	0	1.75	0	1.75	1	Inf	0.0157598684210527	Inf
chr5	84092445	84400653	0	0	0	0	0	1	0	0	Inf
chr5	84400653	84519262	0	1	0	2.86	-2.86	0.380434782608696	0	0	23.9474915686233
chr5	84519262	86241472	0	0	0	0	0	1	0	0	Inf
chr5	86241472	86424024	1	0	1.75	0	1.75	1	Inf	0.0157598684210527	Inf
chr5	86424024	91381047	0	0	0	0	0	1	0	0	Inf
chr5	91381047	91514836	0	1	0	2.86	-2.86	0.380434782608696	0	0	23.9474915686233
chr5	91514836	95174618	0	0	0	0	0	1	0	0	Inf
chr5	95174618	95311131	1	0	1.75	0	1.75	1	Inf	0.0157598684210527	Inf
chr5	95311131	95827015	1	0	1.75	0	1.75	1	Inf	0.0157598684210527	Inf
chr5	95827015	95834813	1	1	1.75	2.86	-1.11	1	0.610603783842907	0.00760900786829756	49.046807225881
chr5	95834813	95969159	1	2	1.75	5.71	-3.96	0.555183946488294	0.298730263346118	0.00491485950174804	5.94363337105825
chr5	95969159	95976673	1	1	1.75	2.86	-1.11	1	0.610603783842907	0.00760900786829756	49.046807225881
chr5	95976673	96051873	1	0	1.75	0	1.75	1	Inf	0.0157598684210527	Inf
chr5	96051873	96145698	1	0	1.75	0	1.75	1	Inf	0.0157598684210527	Inf
chr5	96145698	96469298	1	0	1.75	0	1.75	1	Inf	0.0157598684210527	Inf
chr5	96469298	96867807	2	0	3.51	0	3.51	0.523411371237458	Inf	0.11510095569428	Inf
chr5	96867807	97043312	1	0	1.75	0	1.75	1	Inf	0.0157598684210527	Inf
chr5	97043312	97044362	1	1	1.75	2.86	-1.11	1	0.610603783842907	0.00760900786829756	49.046807225881
chr5	97044362	97046793	2	1	3.51	2.86	0.65	1	1.23356327069665	0.0620046571045941	75.0263655237187
chr5	97046793	97123087	3	1	5.26	2.86	2.4	1	1.87702114997082	0.143943469821978	101.980811973635
chr5	97123087	97132945	1	1	1.75	2.86	-1.11	1	0.610603783842907	0.00760900786829756	49.046807225881
chr5	97132945	97436156	1	0	1.75	0	1.75	1	Inf	0.0157598684210527	Inf
chr5	97436156	97597571	1	0	1.75	0	1.75	1	Inf	0.0157598684210527	Inf
chr5	97597571	99011691	0	0	0	0	0	1	0	0	Inf
chr5	99011691	99169516	0	1	0	2.86	-2.86	0.380434782608696	0	0	23.9474915686233
chr5	99169516	99729964	0	0	0	0	0	1	0	0	Inf
chr5	99729964	99845885	0	1	0	2.86	-2.86	0.380434782608696	0	0	23.9474915686233
chr5	99845885	100464703	0	0	0	0	0	1	0	0	Inf
chr5	100464703	100611747	1	0	1.75	0	1.75	1	Inf	0.0157598684210527	Inf
chr5	100611747	100957893	0	0	0	0	0	1	0	0	Inf
chr5	100957893	101027665	0	1	0	2.86	-2.86	0.380434782608696	0	0	23.9474915686233
chr5	101027665	102045958	0	0	0	0	0	1	0	0	Inf
chr5	102045958	102165511	1	0	1.75	0	1.75	1	Inf	0.0157598684210527	Inf
chr5	102165511	107614055	0	0	0	0	0	1	0	0	Inf
chr5	107614055	107720781	0	1	0	2.86	-2.86	0.380434782608696	0	0	23.9474915686233
chr5	107720781	107915631	0	1	0	2.86	-2.86	0.380434782608696	0	0	23.9474915686233
chr5	107915631	111321520	0	0	0	0	0	1	0	0	Inf
chr5	111321520	112186540	1	0	1.75	0	1.75	1	Inf	0.0157598684210527	Inf
chr5	112186540	113496763	0	0	0	0	0	1	0	0	Inf
chr5	113496763	113600045	1	0	1.75	0	1.75	1	Inf	0.0157598684210527	Inf
chr5	113600045	115064853	0	0	0	0	0	1	0	0	Inf
chr5	115064853	115282802	1	0	1.75	0	1.75	1	Inf	0.0157598684210527	Inf
chr5	115282802	115369172	1	0	1.75	0	1.75	1	Inf	0.0157598684210527	Inf
chr5	115369172	115885053	1	0	1.75	0	1.75	1	Inf	0.0157598684210527	Inf
chr5	115885053	115963986	0	0	0	0	0	1	0	0	Inf
chr5	115963986	116131657	1	0	1.75	0	1.75	1	Inf	0.0157598684210527	Inf
chr5	116131657	116198023	1	0	1.75	0	1.75	1	Inf	0.0157598684210527	Inf
chr5	116198023	116576357	1	0	1.75	0	1.75	1	Inf	0.0157598684210527	Inf
chr5	116576357	117159958	0	0	0	0	0	1	0	0	Inf
chr5	117159958	117305520	1	0	1.75	0	1.75	1	Inf	0.0157598684210527	Inf
chr5	117305520	117572095	1	0	1.75	0	1.75	1	Inf	0.0157598684210527	Inf
chr5	117572095	117595590	1	1	1.75	2.86	-1.11	1	0.610603783842907	0.00760900786829756	49.046807225881
chr5	117595590	117662121	2	3	3.51	8.57	-5.06	0.364845991006225	0.39209875338785	0.0311943017813524	3.61167468015804
chr5	117662121	117702898	2	2	3.51	5.71	-2.2	0.633484899728183	0.603503837239778	0.0418857182561479	8.69179851293254
chr5	117702898	117704169	2	1	3.51	2.86	0.65	1	1.23356327069665	0.0620046571045941	75.0263655237187
chr5	117704169	117716503	1	1	1.75	2.86	-1.11	1	0.610603783842907	0.00760900786829756	49.046807225881
chr5	117716503	117823305	1	0	1.75	0	1.75	1	Inf	0.0157598684210527	Inf
chr5	117823305	119853769	0	0	0	0	0	1	0	0	Inf
chr5	119853769	119876139	1	0	1.75	0	1.75	1	Inf	0.0157598684210527	Inf
chr5	119876139	119907066	1	1	1.75	2.86	-1.11	1	0.610603783842907	0.00760900786829756	49.046807225881
chr5	119907066	119943767	0	1	0	2.86	-2.86	0.380434782608696	0	0	23.9474915686233
chr5	119943767	120720746	0	0	0	0	0	1	0	0	Inf
chr5	120720746	120852014	1	0	1.75	0	1.75	1	Inf	0.0157598684210527	Inf
chr5	120852014	122073229	0	0	0	0	0	1	0	0	Inf
chr5	122073229	122254536	0	1	0	2.86	-2.86	0.380434782608696	0	0	23.9474915686233
chr5	122254536	126628886	0	0	0	0	0	1	0	0	Inf
chr5	126628886	126823429	1	0	1.75	0	1.75	1	Inf	0.0157598684210527	Inf
chr5	126823429	126933940	1	1	1.75	2.86	-1.11	1	0.610603783842907	0.00760900786829756	49.046807225881
chr5	126933940	126962228	1	0	1.75	0	1.75	1	Inf	0.0157598684210527	Inf
chr5	126962228	127097488	1	0	1.75	0	1.75	1	Inf	0.0157598684210527	Inf
chr5	127097488	128172598	0	0	0	0	0	1	0	0	Inf
chr5	128172598	128192722	1	0	1.75	0	1.75	1	Inf	0.0157598684210527	Inf
chr5	128192722	128311383	2	0	3.51	0	3.51	0.523411371237458	Inf	0.11510095569428	Inf
chr5	128311383	129173931	0	0	0	0	0	1	0	0	Inf
chr5	129173931	129188673	1	0	1.75	0	1.75	1	Inf	0.0157598684210527	Inf
chr5	129188673	129356889	2	0	3.51	0	3.51	0.523411371237458	Inf	0.11510095569428	Inf
chr5	129356889	129376505	1	0	1.75	0	1.75	1	Inf	0.0157598684210527	Inf
chr5	129376505	129792316	0	0	0	0	0	1	0	0	Inf
chr5	129792316	130037457	1	0	1.75	0	1.75	1	Inf	0.0157598684210527	Inf
chr5	130037457	131335634	0	0	0	0	0	1	0	0	Inf
chr5	131335634	131406035	1	0	1.75	0	1.75	1	Inf	0.0157598684210527	Inf
chr5	131406035	131546775	0	0	0	0	0	1	0	0	Inf
chr5	131546775	132447174	1	0	1.75	0	1.75	1	Inf	0.0157598684210527	Inf
chr5	132447174	134986135	0	0	0	0	0	1	0	0	Inf
chr5	134986135	135051163	0	1	0	2.86	-2.86	0.380434782608696	0	0	23.9474915686233
chr5	135051163	135125825	0	2	0	5.71	-5.71	0.142140468227425	0	0	3.23879401791572
chr5	135125825	135204585	0	1	0	2.86	-2.86	0.380434782608696	0	0	23.9474915686233
chr5	135204585	135376411	0	1	0	2.86	-2.86	0.380434782608696	0	0	23.9474915686233
chr5	135376411	137037378	0	0	0	0	0	1	0	0	Inf
chr5	137037378	137166290	0	1	0	2.86	-2.86	0.380434782608696	0	0	23.9474915686233
chr5	137166290	138212730	0	0	0	0	0	1	0	0	Inf
chr5	138212730	138360796	1	0	1.75	0	1.75	1	Inf	0.0157598684210527	Inf
chr5	138360796	138427660	1	1	1.75	2.86	-1.11	1	0.610603783842907	0.00760900786829756	49.046807225881
chr5	138427660	138550796	0	1	0	2.86	-2.86	0.380434782608696	0	0	23.9474915686233
chr5	138550796	141710428	0	0	0	0	0	1	0	0	Inf
chr5	141710428	141864811	1	0	1.75	0	1.75	1	Inf	0.0157598684210527	Inf
chr5	141864811	141915025	0	0	0	0	0	1	0	0	Inf
chr5	141915025	142512472	1	0	1.75	0	1.75	1	Inf	0.0157598684210527	Inf
chr5	142512472	142563476	1	0	1.75	0	1.75	1	Inf	0.0157598684210527	Inf
chr5	142563476	143483517	1	0	1.75	0	1.75	1	Inf	0.0157598684210527	Inf
chr5	143483517	144574152	0	0	0	0	0	1	0	0	Inf
chr5	144574152	144786332	0	1	0	2.86	-2.86	0.380434782608696	0	0	23.9474915686233
chr5	144786332	144797783	1	1	1.75	2.86	-1.11	1	0.610603783842907	0.00760900786829756	49.046807225881
chr5	144797783	144828015	2	1	3.51	2.86	0.65	1	1.23356327069665	0.0620046571045941	75.0263655237187
chr5	144828015	144895013	2	0	3.51	0	3.51	0.523411371237458	Inf	0.11510095569428	Inf
chr5	144895013	144943729	1	0	1.75	0	1.75	1	Inf	0.0157598684210527	Inf
chr5	144943729	145405323	1	0	1.75	0	1.75	1	Inf	0.0157598684210527	Inf
chr5	145405323	145442321	1	0	1.75	0	1.75	1	Inf	0.0157598684210527	Inf
chr5	145442321	145554003	1	1	1.75	2.86	-1.11	1	0.610603783842907	0.00760900786829756	49.046807225881
chr5	145554003	145712985	0	1	0	2.86	-2.86	0.380434782608696	0	0	23.9474915686233
chr5	145712985	147454121	0	0	0	0	0	1	0	0	Inf
chr5	147454121	147565958	1	0	1.75	0	1.75	1	Inf	0.0157598684210527	Inf
chr5	147565958	147949387	1	0	1.75	0	1.75	1	Inf	0.0157598684210527	Inf
chr5	147949387	148108425	1	0	1.75	0	1.75	1	Inf	0.0157598684210527	Inf
chr5	148108425	150705521	0	0	0	0	0	1	0	0	Inf
chr5	150705521	150809060	1	0	1.75	0	1.75	1	Inf	0.0157598684210527	Inf
chr5	150809060	150982136	1	0	1.75	0	1.75	1	Inf	0.0157598684210527	Inf
chr5	150982136	152523838	0	0	0	0	0	1	0	0	Inf
chr5	152523838	152614989	1	0	1.75	0	1.75	1	Inf	0.0157598684210527	Inf
chr5	152614989	156008598	0	0	0	0	0	1	0	0	Inf
chr5	156008598	156564182	1	0	1.75	0	1.75	1	Inf	0.0157598684210527	Inf
chr5	156564182	162631125	0	0	0	0	0	1	0	0	Inf
chr5	162631125	162734893	1	0	1.75	0	1.75	1	Inf	0.0157598684210527	Inf
chr5	162734893	163778910	0	0	0	0	0	1	0	0	Inf
chr5	163778910	163860037	1	0	1.75	0	1.75	1	Inf	0.0157598684210527	Inf
chr5	163860037	164766628	0	0	0	0	0	1	0	0	Inf
chr5	164766628	164885290	0	1	0	2.86	-2.86	0.380434782608696	0	0	23.9474915686233
chr5	164885290	166706711	0	0	0	0	0	1	0	0	Inf
chr5	166706711	167366936	1	0	1.75	0	1.75	1	Inf	0.0157598684210527	Inf
chr5	167366936	168323113	0	0	0	0	0	1	0	0	Inf
chr5	168323113	168544230	1	0	1.75	0	1.75	1	Inf	0.0157598684210527	Inf
chr5	168544230	168621721	1	0	1.75	0	1.75	1	Inf	0.0157598684210527	Inf
chr5	168621721	169302257	1	0	1.75	0	1.75	1	Inf	0.0157598684210527	Inf
chr5	169302257	170316958	0	0	0	0	0	1	0	0	Inf
chr5	170316958	170320579	2	0	3.51	0	3.51	0.523411371237458	Inf	0.11510095569428	Inf
chr5	170320579	170535073	3	0	5.26	0	5.26	0.285117056856187	Inf	0.25439397414394	Inf
chr5	170535073	170536722	2	0	3.51	0	3.51	0.523411371237458	Inf	0.11510095569428	Inf
chr5	170536722	170547310	1	0	1.75	0	1.75	1	Inf	0.0157598684210527	Inf
chr5	170547310	174113367	0	0	0	0	0	1	0	0	Inf
chr5	174113367	174234192	0	1	0	2.86	-2.86	0.380434782608696	0	0	23.9474915686233
chr5	174234192	177879178	0	0	0	0	0	1	0	0	Inf
chr5	177879178	178043182	1	0	1.75	0	1.75	1	Inf	0.0157598684210527	Inf
chr5	178043182	180227500	0	0	0	0	0	1	0	0	Inf
chr5	180227500	180284844	0	1	0	2.86	-2.86	0.380434782608696	0	0	23.9474915686233
chr5	180284844	180314751	0	2	0	5.71	-5.71	0.142140468227425	0	0	3.23879401791572
chr5	180314751	180325389	1	2	1.75	5.71	-3.96	0.555183946488294	0.298730263346118	0.00491485950174804	5.94363337105825
chr5	180325389	180326594	1	3	1.75	8.57	-6.82	0.152255333007653	0.193980809358805	0.00357206577663444	2.53031697020893
chr5	180326594	180329424	3	3	5.26	8.57	-3.31	0.670394923540823	0.596139687177174	0.0752641559299699	4.72057961377671
chr5	180329424	180359823	4	3	7.02	8.57	-1.55	1	0.806980014369123	0.127471078351663	5.86472395809041
chr5	180359823	180424505	4	4	7.02	11.43	-4.41	0.473617837219157	0.588496265829916	0.101844134480445	3.39687535976884
chr5	180424505	180444071	3	3	5.26	8.57	-3.31	0.670394923540823	0.596139687177174	0.0752641559299699	4.72057961377671
chr5	180444071	180450039	2	2	3.51	5.71	-2.2	0.633484899728183	0.603503837239778	0.0418857182561479	8.69179851293254
chr5	180450039	180458576	1	2	1.75	5.71	-3.96	0.555183946488294	0.298730263346118	0.00491485950174804	5.94363337105825
chr5	180458576	180915260	1	1	1.75	2.86	-1.11	1	0.610603783842907	0.00760900786829756	49.046807225881
chr6	0	255812	3	1	5.26	2.86	2.4	1	1.87702114997082	0.143943469821978	101.980811973635
chr6	255812	266383	4	1	7.02	2.86	4.16	0.645979732691994	2.54341432874312	0.238315308662883	129.945493899197
chr6	266383	268720	3	1	5.26	2.86	2.4	1	1.87702114997082	0.143943469821978	101.980811973635
chr6	268720	284200	3	2	5.26	5.71	-0.45	1	0.917543031619292	0.0995865652262528	11.5187145834007
chr6	284200	294600	3	3	5.26	8.57	-3.31	0.670394923540823	0.596139687177174	0.0752641559299699	4.72057961377671
chr6	294600	364875	3	3	5.26	8.57	-3.31	0.670394923540823	0.596139687177174	0.0752641559299699	4.72057961377671
chr6	364875	375524	2	3	3.51	8.57	-5.06	0.364845991006225	0.39209875338785	0.0311943017813524	3.61167468015804
chr6	375524	381860	2	2	3.51	5.71	-2.2	0.633484899728183	0.603503837239778	0.0418857182561479	8.69179851293254
chr6	381860	404215	0	1	0	2.86	-2.86	0.380434782608696	0	0	23.9474915686233
chr6	404215	1917387	0	0	0	0	0	1	0	0	Inf
chr6	1917387	2052277	1	0	1.75	0	1.75	1	Inf	0.0157598684210527	Inf
chr6	2052277	5135335	0	0	0	0	0	1	0	0	Inf
chr6	5135335	5652289	1	0	1.75	0	1.75	1	Inf	0.0157598684210527	Inf
chr6	5652289	8540740	0	0	0	0	0	1	0	0	Inf
chr6	8540740	8590418	0	1	0	2.86	-2.86	0.380434782608696	0	0	23.9474915686233
chr6	8590418	8630489	1	1	1.75	2.86	-1.11	1	0.610603783842907	0.00760900786829756	49.046807225881
chr6	8630489	8719727	1	1	1.75	2.86	-1.11	1	0.610603783842907	0.00760900786829756	49.046807225881
chr6	8719727	9525624	0	1	0	2.86	-2.86	0.380434782608696	0	0	23.9474915686233
chr6	9525624	9527199	0	2	0	5.71	-5.71	0.142140468227425	0	0	3.23879401791572
chr6	9527199	9584144	0	2	0	5.71	-5.71	0.142140468227425	0	0	3.23879401791572
chr6	9584144	9691845	0	1	0	2.86	-2.86	0.380434782608696	0	0	23.9474915686233
chr6	9691845	11127259	0	0	0	0	0	1	0	0	Inf
chr6	11127259	11339257	1	0	1.75	0	1.75	1	Inf	0.0157598684210527	Inf
chr6	11339257	12360030	0	0	0	0	0	1	0	0	Inf
chr6	12360030	13109565	0	1	0	2.86	-2.86	0.380434782608696	0	0	23.9474915686233
chr6	13109565	13859922	0	1	0	2.86	-2.86	0.380434782608696	0	0	23.9474915686233
chr6	13859922	22645792	0	0	0	0	0	1	0	0	Inf
chr6	22645792	23279821	1	0	1.75	0	1.75	1	Inf	0.0157598684210527	Inf
chr6	23279821	24161852	0	0	0	0	0	1	0	0	Inf
chr6	24161852	24976394	0	1	0	2.86	-2.86	0.380434782608696	0	0	23.9474915686233
chr6	24976394	25094798	0	1	0	2.86	-2.86	0.380434782608696	0	0	23.9474915686233
chr6	25094798	25252924	0	1	0	2.86	-2.86	0.380434782608696	0	0	23.9474915686233
chr6	25252924	25353488	0	1	0	2.86	-2.86	0.380434782608696	0	0	23.9474915686233
chr6	25353488	25412517	0	0	0	0	0	1	0	0	Inf
chr6	25412517	26149031	0	1	0	2.86	-2.86	0.380434782608696	0	0	23.9474915686233
chr6	26149031	27072682	0	0	0	0	0	1	0	0	Inf
chr6	27072682	27302931	0	1	0	2.86	-2.86	0.380434782608696	0	0	23.9474915686233
chr6	27302931	27478976	0	2	0	5.71	-5.71	0.142140468227425	0	0	3.23879401791572
chr6	27478976	27486209	0	2	0	5.71	-5.71	0.142140468227425	0	0	3.23879401791572
chr6	27486209	28341811	0	1	0	2.86	-2.86	0.380434782608696	0	0	23.9474915686233
chr6	28341811	28441646	0	1	0	2.86	-2.86	0.380434782608696	0	0	23.9474915686233
chr6	28441646	28444116	0	2	0	5.71	-5.71	0.142140468227425	0	0	3.23879401791572
chr6	28444116	28642233	0	2	0	5.71	-5.71	0.142140468227425	0	0	3.23879401791572
chr6	28642233	28722749	0	2	0	5.71	-5.71	0.142140468227425	0	0	3.23879401791572
chr6	28722749	29225884	0	2	0	5.71	-5.71	0.142140468227425	0	0	3.23879401791572
chr6	29225884	29335814	0	1	0	2.86	-2.86	0.380434782608696	0	0	23.9474915686233
chr6	29335814	29369432	1	1	1.75	2.86	-1.11	1	0.610603783842907	0.00760900786829756	49.046807225881
chr6	29369432	30066138	1	1	1.75	2.86	-1.11	1	0.610603783842907	0.00760900786829756	49.046807225881
chr6	30066138	30071737	0	1	0	2.86	-2.86	0.380434782608696	0	0	23.9474915686233
chr6	30071737	30187672	0	1	0	2.86	-2.86	0.380434782608696	0	0	23.9474915686233
chr6	30187672	30368560	1	1	1.75	2.86	-1.11	1	0.610603783842907	0.00760900786829756	49.046807225881
chr6	30368560	30436757	0	1	0	2.86	-2.86	0.380434782608696	0	0	23.9474915686233
chr6	30436757	30725135	0	2	0	5.71	-5.71	0.142140468227425	0	0	3.23879401791572
chr6	30725135	30800451	0	2	0	5.71	-5.71	0.142140468227425	0	0	3.23879401791572
chr6	30800451	30946012	0	1	0	2.86	-2.86	0.380434782608696	0	0	23.9474915686233
chr6	30946012	30961096	0	2	0	5.71	-5.71	0.142140468227425	0	0	3.23879401791572
chr6	30961096	31082825	0	2	0	5.71	-5.71	0.142140468227425	0	0	3.23879401791572
chr6	31082825	31098894	0	1	0	2.86	-2.86	0.380434782608696	0	0	23.9474915686233
chr6	31098894	31327809	0	1	0	2.86	-2.86	0.380434782608696	0	0	23.9474915686233
chr6	31327809	31352243	1	1	1.75	2.86	-1.11	1	0.610603783842907	0.00760900786829756	49.046807225881
chr6	31352243	31539266	0	1	0	2.86	-2.86	0.380434782608696	0	0	23.9474915686233
chr6	31539266	32374160	0	0	0	0	0	1	0	0	Inf
chr6	32374160	32523027	1	0	1.75	0	1.75	1	Inf	0.0157598684210527	Inf
chr6	32523027	32581870	0	0	0	0	0	1	0	0	Inf
chr6	32581870	32760414	1	0	1.75	0	1.75	1	Inf	0.0157598684210527	Inf
chr6	32760414	32804184	1	1	1.75	2.86	-1.11	1	0.610603783842907	0.00760900786829756	49.046807225881
chr6	32804184	32890772	1	1	1.75	2.86	-1.11	1	0.610603783842907	0.00760900786829756	49.046807225881
chr6	32890772	32918052	1	0	1.75	0	1.75	1	Inf	0.0157598684210527	Inf
chr6	32918052	35538978	0	0	0	0	0	1	0	0	Inf
chr6	35538978	35740454	0	1	0	2.86	-2.86	0.380434782608696	0	0	23.9474915686233
chr6	35740454	35772610	0	2	0	5.71	-5.71	0.142140468227425	0	0	3.23879401791572
chr6	35772610	35902251	0	2	0	5.71	-5.71	0.142140468227425	0	0	3.23879401791572
chr6	35902251	40511661	0	0	0	0	0	1	0	0	Inf
chr6	40511661	40607734	1	0	1.75	0	1.75	1	Inf	0.0157598684210527	Inf
chr6	40607734	47888053	0	0	0	0	0	1	0	0	Inf
chr6	47888053	48393972	0	1	0	2.86	-2.86	0.380434782608696	0	0	23.9474915686233
chr6	48393972	51298354	0	0	0	0	0	1	0	0	Inf
chr6	51298354	51912437	1	0	1.75	0	1.75	1	Inf	0.0157598684210527	Inf
chr6	51912437	55294105	0	0	0	0	0	1	0	0	Inf
chr6	55294105	55335450	1	0	1.75	0	1.75	1	Inf	0.0157598684210527	Inf
chr6	55335450	55341645	1	1	1.75	2.86	-1.11	1	0.610603783842907	0.00760900786829756	49.046807225881
chr6	55341645	55355839	1	2	1.75	5.71	-3.96	0.555183946488294	0.298730263346118	0.00491485950174804	5.94363337105825
chr6	55355839	55412722	2	2	3.51	5.71	-2.2	0.633484899728183	0.603503837239778	0.0418857182561479	8.69179851293254
chr6	55412722	55415672	1	2	1.75	5.71	-3.96	0.555183946488294	0.298730263346118	0.00491485950174804	5.94363337105825
chr6	55415672	55433072	0	1	0	2.86	-2.86	0.380434782608696	0	0	23.9474915686233
chr6	55433072	56666286	0	0	0	0	0	1	0	0	Inf
chr6	56666286	57206256	1	0	1.75	0	1.75	1	Inf	0.0157598684210527	Inf
chr6	57206256	57959569	0	0	0	0	0	1	0	0	Inf
chr6	57959569	58111626	1	0	1.75	0	1.75	1	Inf	0.0157598684210527	Inf
chr6	58111626	58777385	2	0	3.51	0	3.51	0.523411371237458	Inf	0.11510095569428	Inf
chr6	58777385	64951607	0	0	0	0	0	1	0	0	Inf
chr6	64951607	65259052	1	0	1.75	0	1.75	1	Inf	0.0157598684210527	Inf
chr6	65259052	66391261	0	0	0	0	0	1	0	0	Inf
chr6	66391261	66433489	1	0	1.75	0	1.75	1	Inf	0.0157598684210527	Inf
chr6	66433489	66737387	0	0	0	0	0	1	0	0	Inf
chr6	66737387	66914625	0	1	0	2.86	-2.86	0.380434782608696	0	0	23.9474915686233
chr6	66914625	66943829	1	1	1.75	2.86	-1.11	1	0.610603783842907	0.00760900786829756	49.046807225881
chr6	66943829	67008548	1	1	1.75	2.86	-1.11	1	0.610603783842907	0.00760900786829756	49.046807225881
chr6	67008548	67044033	6	3	10.53	8.57	1.96	1	1.25188156754076	0.246164505949289	8.27708278287694
chr6	67044033	67049017	5	3	8.77	8.57	0.199999999999999	1	1.02536119741128	0.184869242581365	7.05012401324578
chr6	67049017	67055978	0	1	0	2.86	-2.86	0.380434782608696	0	0	23.9474915686233
chr6	67055978	67206064	0	1	0	2.86	-2.86	0.380434782608696	0	0	23.9474915686233
chr6	67206064	67290369	0	2	0	5.71	-5.71	0.142140468227425	0	0	3.23879401791572
chr6	67290369	67453284	0	1	0	2.86	-2.86	0.380434782608696	0	0	23.9474915686233
chr6	67453284	67512322	0	0	0	0	0	1	0	0	Inf
chr6	67512322	67557948	1	0	1.75	0	1.75	1	Inf	0.0157598684210527	Inf
chr6	67557948	67560094	2	0	3.51	0	3.51	0.523411371237458	Inf	0.11510095569428	Inf
chr6	67560094	67576108	3	0	5.26	0	5.26	0.285117056856187	Inf	0.25439397414394	Inf
chr6	67576108	67596275	2	0	3.51	0	3.51	0.523411371237458	Inf	0.11510095569428	Inf
chr6	67596275	67633778	1	0	1.75	0	1.75	1	Inf	0.0157598684210527	Inf
chr6	67633778	69525370	0	0	0	0	0	1	0	0	Inf
chr6	69525370	70321726	1	0	1.75	0	1.75	1	Inf	0.0157598684210527	Inf
chr6	70321726	74403795	0	0	0	0	0	1	0	0	Inf
chr6	74403795	74521974	1	0	1.75	0	1.75	1	Inf	0.0157598684210527	Inf
chr6	74521974	74887181	1	0	1.75	0	1.75	1	Inf	0.0157598684210527	Inf
chr6	74887181	77034889	0	0	0	0	0	1	0	0	Inf
chr6	77034889	77198270	0	1	0	2.86	-2.86	0.380434782608696	0	0	23.9474915686233
chr6	77198270	77327988	0	0	0	0	0	1	0	0	Inf
chr6	77327988	77408764	0	1	0	2.86	-2.86	0.380434782608696	0	0	23.9474915686233
chr6	77408764	77415488	0	3	0	8.57	-8.57	0.0521181716833891	0	0	1.44850016106127
chr6	77415488	77418141	2	3	3.51	8.57	-5.06	0.364845991006225	0.39209875338785	0.0311943017813524	3.61167468015804
chr6	77418141	77456938	3	3	5.26	8.57	-3.31	0.670394923540823	0.596139687177174	0.0752641559299699	4.72057961377671
chr6	77456938	77468867	3	1	5.26	2.86	2.4	1	1.87702114997082	0.143943469821978	101.980811973635
chr6	77468867	77472417	1	1	1.75	2.86	-1.11	1	0.610603783842907	0.00760900786829756	49.046807225881
chr6	77472417	78198260	0	1	0	2.86	-2.86	0.380434782608696	0	0	23.9474915686233
chr6	78198260	78203315	0	2	0	5.71	-5.71	0.142140468227425	0	0	3.23879401791572
chr6	78203315	78307143	0	2	0	5.71	-5.71	0.142140468227425	0	0	3.23879401791572
chr6	78307143	78316607	0	1	0	2.86	-2.86	0.380434782608696	0	0	23.9474915686233
chr6	78316607	78962272	0	0	0	0	0	1	0	0	Inf
chr6	78962272	78962603	1	0	1.75	0	1.75	1	Inf	0.0157598684210527	Inf
chr6	78962603	78962744	2	0	3.51	0	3.51	0.523411371237458	Inf	0.11510095569428	Inf
chr6	78962744	78965859	3	0	5.26	0	5.26	0.285117056856187	Inf	0.25439397414394	Inf
chr6	78965859	78965977	4	0	7.02	0	7.02	0.293625443112497	Inf	0.410060538435777	Inf
chr6	78965977	78969085	9	2	15.79	5.71	10.08	0.195662395481194	3.06092090715289	0.579602302170275	30.9107429642845
chr6	78969085	78970401	16	3	28.07	8.57	19.5	0.0331754581381699	4.10641608004979	1.04401517963159	23.8773305292682
chr6	78970401	78971747	20	5	35.09	14.29	20.8	0.0325850401555275	3.20448266403848	1.00728472319821	12.240439654715
chr6	78971747	78972317	21	5	36.84	14.29	22.55	0.0306859502647381	3.45539108062262	1.09136975046294	13.160386001985
chr6	78972317	78972786	24	5	42.11	14.29	27.82	0.00577370326072861	4.2974985318392	1.37169797504853	16.28204330216
chr6	78972786	78972875	25	5	43.86	14.29	29.57	0.00542716086607952	4.61258331354881	1.47591090640797	17.4558605525408
chr6	78972875	78980091	27	5	47.37	14.29	33.08	0.00145164227468305	5.30444628885398	1.70319605314878	20.0427798685516
chr6	78980091	78983973	28	5	49.12	14.29	34.83	0.000747453684475239	5.68539861056182	1.82756192799985	21.4778118831764
chr6	78983973	79026646	28	7	49.12	20	29.12	0.00755988063561491	3.8060267568971	1.34351031935131	12.0574794592409
chr6	79026646	79026687	28	6	49.12	17.14	31.98	0.00206436361019784	4.5898169550934	1.55676406021917	15.6451334921039
chr6	79026687	79026837	25	5	43.86	14.29	29.57	0.00542716086607952	4.61258331354881	1.47591090640797	17.4558605525408
chr6	79026837	79027050	20	3	35.09	8.57	26.52	0.00567034308925372	5.6699399468346	1.47918720140189	32.5168451255426
chr6	79027050	79032455	19	3	33.33	8.57	24.76	0.0106380442436327	5.24885512776447	1.36228922570734	30.1921308853325
chr6	79032455	79035179	16	3	28.07	8.57	19.5	0.0331754581381699	4.10641608004979	1.04401517963159	23.8773305292682
chr6	79035179	79037215	15	3	26.32	8.57	17.75	0.0564955046560104	3.76116369577957	0.947423435859242	21.9789296100603
chr6	79037215	79040433	7	2	12.28	5.71	6.57	0.474255103760053	2.29118320077748	0.402396518625756	23.9329695523934
chr6	79040433	79045828	3	0	5.26	0	5.26	0.285117056856187	Inf	0.25439397414394	Inf
chr6	79045828	80466722	0	0	0	0	0	1	0	0	Inf
chr6	80466722	81034941	1	0	1.75	0	1.75	1	Inf	0.0157598684210527	Inf
chr6	81034941	81111224	0	0	0	0	0	1	0	0	Inf
chr6	81111224	81270114	1	0	1.75	0	1.75	1	Inf	0.0157598684210527	Inf
chr6	81270114	81294749	1	1	1.75	2.86	-1.11	1	0.610603783842907	0.00760900786829756	49.046807225881
chr6	81294749	81761348	1	0	1.75	0	1.75	1	Inf	0.0157598684210527	Inf
chr6	81761348	82968908	0	0	0	0	0	1	0	0	Inf
chr6	82968908	83161588	1	0	1.75	0	1.75	1	Inf	0.0157598684210527	Inf
chr6	83161588	87984427	0	0	0	0	0	1	0	0	Inf
chr6	87984427	88121909	0	1	0	2.86	-2.86	0.380434782608696	0	0	23.9474915686233
chr6	88121909	92612860	0	0	0	0	0	1	0	0	Inf
chr6	92612860	92691256	1	0	1.75	0	1.75	1	Inf	0.0157598684210527	Inf
chr6	92691256	99673663	0	0	0	0	0	1	0	0	Inf
chr6	99673663	99821562	0	1	0	2.86	-2.86	0.380434782608696	0	0	23.9474915686233
chr6	99821562	99892651	1	1	1.75	2.86	-1.11	1	0.610603783842907	0.00760900786829756	49.046807225881
chr6	99892651	100391731	0	1	0	2.86	-2.86	0.380434782608696	0	0	23.9474915686233
chr6	100391731	100427839	1	1	1.75	2.86	-1.11	1	0.610603783842907	0.00760900786829756	49.046807225881
chr6	100427839	100593994	1	1	1.75	2.86	-1.11	1	0.610603783842907	0.00760900786829756	49.046807225881
chr6	100593994	100619689	0	1	0	2.86	-2.86	0.380434782608696	0	0	23.9474915686233
chr6	100619689	103712320	0	0	0	0	0	1	0	0	Inf
chr6	103712320	103722632	1	0	1.75	0	1.75	1	Inf	0.0157598684210527	Inf
chr6	103722632	103734403	2	0	3.51	0	3.51	0.523411371237458	Inf	0.11510095569428	Inf
chr6	103734403	103734724	4	2	7.02	5.71	1.31	1	1.24237951861251	0.167238798944715	14.4592318899485
chr6	103734724	103734810	7	4	12.28	11.43	0.85	1	1.08406402746849	0.250779327244783	5.47501405422082
chr6	103734810	103734820	9	5	15.79	14.29	1.5	1	1.12354017244904	0.302852463741952	4.69198596098626
chr6	103734820	103736403	9	6	15.79	17.14	-1.35	1	0.907229519324227	0.256796180089347	3.43670620911188
chr6	103736403	103763766	9	7	15.79	20	-4.21	0.777692434684067	0.752417894506432	0.220791991469109	2.66014181532226
chr6	103763766	103765576	0	2	0	5.71	-5.71	0.142140468227425	0	0	3.23879401791572
chr6	103765576	103767254	0	1	0	2.86	-2.86	0.380434782608696	0	0	23.9474915686233
chr6	103767254	103881229	0	0	0	0	0	1	0	0	Inf
chr6	103881229	103990784	1	0	1.75	0	1.75	1	Inf	0.0157598684210527	Inf
chr6	103990784	104013919	2	0	3.51	0	3.51	0.523411371237458	Inf	0.11510095569428	Inf
chr6	104013919	104072306	1	0	1.75	0	1.75	1	Inf	0.0157598684210527	Inf
chr6	104072306	106282313	0	0	0	0	0	1	0	0	Inf
chr6	106282313	106400644	0	1	0	2.86	-2.86	0.380434782608696	0	0	23.9474915686233
chr6	106400644	106913088	0	1	0	2.86	-2.86	0.380434782608696	0	0	23.9474915686233
chr6	106913088	107994246	0	0	0	0	0	1	0	0	Inf
chr6	107994246	108089962	1	0	1.75	0	1.75	1	Inf	0.0157598684210527	Inf
chr6	108089962	109521442	0	0	0	0	0	1	0	0	Inf
chr6	109521442	109524633	0	1	0	2.86	-2.86	0.380434782608696	0	0	23.9474915686233
chr6	109524633	109633578	2	2	3.51	5.71	-2.2	0.633484899728183	0.603503837239778	0.0418857182561479	8.69179851293254
chr6	109633578	109640762	2	1	3.51	2.86	0.65	1	1.23356327069665	0.0620046571045941	75.0263655237187
chr6	109640762	111077608	0	0	0	0	0	1	0	0	Inf
chr6	111077608	111320011	0	1	0	2.86	-2.86	0.380434782608696	0	0	23.9474915686233
chr6	111320011	112726880	0	0	0	0	0	1	0	0	Inf
chr6	112726880	112849751	1	0	1.75	0	1.75	1	Inf	0.0157598684210527	Inf
chr6	112849751	115657504	0	0	0	0	0	1	0	0	Inf
chr6	115657504	115924608	1	0	1.75	0	1.75	1	Inf	0.0157598684210527	Inf
chr6	115924608	116015691	1	0	1.75	0	1.75	1	Inf	0.0157598684210527	Inf
chr6	116015691	117213264	0	0	0	0	0	1	0	0	Inf
chr6	117213264	117280745	1	0	1.75	0	1.75	1	Inf	0.0157598684210527	Inf
chr6	117280745	127114015	0	0	0	0	0	1	0	0	Inf
chr6	127114015	127247263	0	1	0	2.86	-2.86	0.380434782608696	0	0	23.9474915686233
chr6	127247263	127371101	1	1	1.75	2.86	-1.11	1	0.610603783842907	0.00760900786829756	49.046807225881
chr6	127371101	127420046	1	0	1.75	0	1.75	1	Inf	0.0157598684210527	Inf
chr6	127420046	127695880	1	0	1.75	0	1.75	1	Inf	0.0157598684210527	Inf
chr6	127695880	128041180	0	0	0	0	0	1	0	0	Inf
chr6	128041180	128238266	0	1	0	2.86	-2.86	0.380434782608696	0	0	23.9474915686233
chr6	128238266	128365165	1	1	1.75	2.86	-1.11	1	0.610603783842907	0.00760900786829756	49.046807225881
chr6	128365165	128533043	1	2	1.75	5.71	-3.96	0.555183946488294	0.298730263346118	0.00491485950174804	5.94363337105825
chr6	128533043	128743473	1	1	1.75	2.86	-1.11	1	0.610603783842907	0.00760900786829756	49.046807225881
chr6	128743473	128750458	1	0	1.75	0	1.75	1	Inf	0.0157598684210527	Inf
chr6	128750458	130565843	0	0	0	0	0	1	0	0	Inf
chr6	130565843	130569008	2	0	3.51	0	3.51	0.523411371237458	Inf	0.11510095569428	Inf
chr6	130569008	130574042	3	0	5.26	0	5.26	0.285117056856187	Inf	0.25439397414394	Inf
chr6	130574042	130587747	4	0	7.02	0	7.02	0.293625443112497	Inf	0.410060538435777	Inf
chr6	130587747	130588432	5	0	8.77	0	8.77	0.152433830621422	Inf	0.576106928802263	Inf
chr6	130588432	130680614	7	0	12.28	0	12.28	0.0415077028630064	Inf	0.933044165028111	Inf
chr6	130680614	130681945	6	0	10.53	0	10.53	0.0791164486900888	Inf	0.750603313626605	Inf
chr6	130681945	130683542	5	0	8.77	0	8.77	0.152433830621422	Inf	0.576106928802263	Inf
chr6	130683542	130693213	3	0	5.26	0	5.26	0.285117056856187	Inf	0.25439397414394	Inf
chr6	130693213	130701220	2	0	3.51	0	3.51	0.523411371237458	Inf	0.11510095569428	Inf
chr6	130701220	130713697	1	0	1.75	0	1.75	1	Inf	0.0157598684210527	Inf
chr6	130713697	131019706	0	0	0	0	0	1	0	0	Inf
chr6	131019706	131109715	1	0	1.75	0	1.75	1	Inf	0.0157598684210527	Inf
chr6	131109715	133008197	0	0	0	0	0	1	0	0	Inf
chr6	133008197	133150267	1	0	1.75	0	1.75	1	Inf	0.0157598684210527	Inf
chr6	133150267	133281853	1	1	1.75	2.86	-1.11	1	0.610603783842907	0.00760900786829756	49.046807225881
chr6	133281853	133869655	1	0	1.75	0	1.75	1	Inf	0.0157598684210527	Inf
chr6	133869655	135243422	0	0	0	0	0	1	0	0	Inf
chr6	135243422	135428721	0	1	0	2.86	-2.86	0.380434782608696	0	0	23.9474915686233
chr6	135428721	136219524	0	1	0	2.86	-2.86	0.380434782608696	0	0	23.9474915686233
chr6	136219524	136343227	0	1	0	2.86	-2.86	0.380434782608696	0	0	23.9474915686233
chr6	136343227	136350000	0	1	0	2.86	-2.86	0.380434782608696	0	0	23.9474915686233
chr6	136350000	136952422	0	2	0	5.71	-5.71	0.142140468227425	0	0	3.23879401791572
chr6	136952422	136964397	0	1	0	2.86	-2.86	0.380434782608696	0	0	23.9474915686233
chr6	136964397	137084268	1	1	1.75	2.86	-1.11	1	0.610603783842907	0.00760900786829756	49.046807225881
chr6	137084268	137095409	0	1	0	2.86	-2.86	0.380434782608696	0	0	23.9474915686233
chr6	137095409	141831531	0	0	0	0	0	1	0	0	Inf
chr6	141831531	141999817	0	1	0	2.86	-2.86	0.380434782608696	0	0	23.9474915686233
chr6	141999817	145305978	0	0	0	0	0	1	0	0	Inf
chr6	145305978	145466818	1	0	1.75	0	1.75	1	Inf	0.0157598684210527	Inf
chr6	145466818	146982327	0	0	0	0	0	1	0	0	Inf
chr6	146982327	147018215	1	0	1.75	0	1.75	1	Inf	0.0157598684210527	Inf
chr6	147018215	147201390	2	0	3.51	0	3.51	0.523411371237458	Inf	0.11510095569428	Inf
chr6	147201390	147873055	1	0	1.75	0	1.75	1	Inf	0.0157598684210527	Inf
chr6	147873055	147934210	1	1	1.75	2.86	-1.11	1	0.610603783842907	0.00760900786829756	49.046807225881
chr6	147934210	147986763	1	0	1.75	0	1.75	1	Inf	0.0157598684210527	Inf
chr6	147986763	149793671	0	0	0	0	0	1	0	0	Inf
chr6	149793671	149892098	1	0	1.75	0	1.75	1	Inf	0.0157598684210527	Inf
chr6	149892098	149892335	1	1	1.75	2.86	-1.11	1	0.610603783842907	0.00760900786829756	49.046807225881
chr6	149892335	149927029	1	2	1.75	5.71	-3.96	0.555183946488294	0.298730263346118	0.00491485950174804	5.94363337105825
chr6	149927029	150146871	1	3	1.75	8.57	-6.82	0.152255333007653	0.193980809358805	0.00357206577663444	2.53031697020893
chr6	150146871	150184703	1	0	1.75	0	1.75	1	Inf	0.0157598684210527	Inf
chr6	150184703	158812292	0	0	0	0	0	1	0	0	Inf
chr6	158812292	159463059	0	1	0	2.86	-2.86	0.380434782608696	0	0	23.9474915686233
chr6	159463059	159561583	0	0	0	0	0	1	0	0	Inf
chr6	159561583	159605415	1	0	1.75	0	1.75	1	Inf	0.0157598684210527	Inf
chr6	159605415	159649710	2	0	3.51	0	3.51	0.523411371237458	Inf	0.11510095569428	Inf
chr6	159649710	159731609	1	0	1.75	0	1.75	1	Inf	0.0157598684210527	Inf
chr6	159731609	160263096	1	0	1.75	0	1.75	1	Inf	0.0157598684210527	Inf
chr6	160263096	162233913	0	0	0	0	0	1	0	0	Inf
chr6	162233913	162304138	1	0	1.75	0	1.75	1	Inf	0.0157598684210527	Inf
chr6	162304138	162305745	0	0	0	0	0	1	0	0	Inf
chr6	162305745	162362206	1	0	1.75	0	1.75	1	Inf	0.0157598684210527	Inf
chr6	162362206	162435970	1	1	1.75	2.86	-1.11	1	0.610603783842907	0.00760900786829756	49.046807225881
chr6	162435970	162525443	1	1	1.75	2.86	-1.11	1	0.610603783842907	0.00760900786829756	49.046807225881
chr6	162525443	162533131	2	1	3.51	2.86	0.65	1	1.23356327069665	0.0620046571045941	75.0263655237187
chr6	162533131	162546145	1	1	1.75	2.86	-1.11	1	0.610603783842907	0.00760900786829756	49.046807225881
chr6	162546145	162572302	1	2	1.75	5.71	-3.96	0.555183946488294	0.298730263346118	0.00491485950174804	5.94363337105825
chr6	162572302	162661458	2	2	3.51	5.71	-2.2	0.633484899728183	0.603503837239778	0.0418857182561479	8.69179851293254
chr6	162661458	162687945	3	2	5.26	5.71	-0.45	1	0.917543031619292	0.0995865652262528	11.5187145834007
chr6	162687945	162704340	4	2	7.02	5.71	1.31	1	1.24237951861251	0.167238798944715	14.4592318899485
chr6	162704340	162709020	4	3	7.02	8.57	-1.55	1	0.806980014369123	0.127471078351663	5.86472395809041
chr6	162709020	162735572	4	3	7.02	8.57	-1.55	1	0.806980014369123	0.127471078351663	5.86472395809041
chr6	162735572	162740267	4	3	7.02	8.57	-1.55	1	0.806980014369123	0.127471078351663	5.86472395809041
chr6	162740267	162790195	4	3	7.02	8.57	-1.55	1	0.806980014369123	0.127471078351663	5.86472395809041
chr6	162790195	162799517	3	3	5.26	8.57	-3.31	0.670394923540823	0.596139687177174	0.0752641559299699	4.72057961377671
chr6	162799517	162805192	3	3	5.26	8.57	-3.31	0.670394923540823	0.596139687177174	0.0752641559299699	4.72057961377671
chr6	162805192	162808946	2	3	3.51	8.57	-5.06	0.364845991006225	0.39209875338785	0.0311943017813524	3.61167468015804
chr6	162808946	162873146	2	2	3.51	5.71	-2.2	0.633484899728183	0.603503837239778	0.0418857182561479	8.69179851293254
chr6	162873146	162877559	2	1	3.51	2.86	0.65	1	1.23356327069665	0.0620046571045941	75.0263655237187
chr6	162877559	162963521	2	1	3.51	2.86	0.65	1	1.23356327069665	0.0620046571045941	75.0263655237187
chr6	162963521	162997572	2	1	3.51	2.86	0.65	1	1.23356327069665	0.0620046571045941	75.0263655237187
chr6	162997572	163033421	1	1	1.75	2.86	-1.11	1	0.610603783842907	0.00760900786829756	49.046807225881
chr6	163033421	163078521	1	2	1.75	5.71	-3.96	0.555183946488294	0.298730263346118	0.00491485950174804	5.94363337105825
chr6	163078521	163201332	1	1	1.75	2.86	-1.11	1	0.610603783842907	0.00760900786829756	49.046807225881
chr6	163201332	163233459	1	0	1.75	0	1.75	1	Inf	0.0157598684210527	Inf
chr6	163233459	165820478	0	0	0	0	0	1	0	0	Inf
chr6	165820478	166013843	1	0	1.75	0	1.75	1	Inf	0.0157598684210527	Inf
chr6	166013843	166073963	1	0	1.75	0	1.75	1	Inf	0.0157598684210527	Inf
chr6	166073963	166262951	1	0	1.75	0	1.75	1	Inf	0.0157598684210527	Inf
chr6	166262951	166366523	1	0	1.75	0	1.75	1	Inf	0.0157598684210527	Inf
chr6	166366523	170331399	0	0	0	0	0	1	0	0	Inf
chr6	170331399	170501003	1	0	1.75	0	1.75	1	Inf	0.0157598684210527	Inf
[truncated: 2,551 more rows]
