# Supplementary material for: 1p36 deletion is a marker for tumour dissemination in microsatellite stable stage II-III colon cancer
Source: BMC Cancer. 2014 Nov 24;14:872. doi: 10.1186/1471-2407-14-872 (PMC4251789; doi:10.1186/1471-2407-14-872)
Supplement: Supplementary file 1 — Additional file 1: This file includes supplementary figures, genome-wide copy number estimates and statistics. (ZIP 5 MB) [file 12885_2014_5046_MOESM1_ESM.zip › Supplementary Data/MSS statistics Stage II-IV/High Gain.Recurrence (excl MSI-H).No recurrence (excl MSI-H).txt]

Chromosome	Start (hg19)	End (hg19)	Observations in G1	Observations in G2	Frequency G1 (%)	Frequency G2 (%)	Frequency difference	Fisher's Exact test p-value	Odds Ratio	Lower 95% CI	Upper 95% CI
chr2	57372554	57394893	0	1	0	2.86	-2.86	0.380434782608696	0	0	23.9474915686233
chr2	57394893	57446428	1	1	1.75	2.86	-1.11	1	0.610603783842907	0.00760900786829756	49.046807225881
chr2	57446428	83353968	0	0	0	0	0	1	0	0	Inf
chr2	83353968	83484166	1	0	1.75	0	1.75	1	Inf	0.0157598684210527	Inf
chr2	83484166	89124164	0	0	0	0	0	1	0	0	Inf
chr2	89124164	89124215	1	0	1.75	0	1.75	1	Inf	0.0157598684210527	Inf
chr2	89124215	89126253	1	1	1.75	2.86	-1.11	1	0.610603783842907	0.00760900786829756	49.046807225881
chr2	89126253	89132096	2	1	3.51	2.86	0.65	1	1.23356327069665	0.0620046571045941	75.0263655237187
chr2	89132096	89133378	15	9	26.32	25.71	0.609999999999999	1	1.03140137689127	0.359985475751888	3.08552314734618
chr2	89133378	89134842	20	12	35.09	34.29	0.800000000000004	1	1.03564716706698	0.393467795878425	2.78994458569814
chr2	89134842	89136090	21	13	36.84	37.14	-0.299999999999997	1	0.987314813511835	0.380252834074181	2.60830152868241
chr2	89136090	89136136	22	13	38.6	37.14	1.46	1	1.06305437520626	0.411254013107888	2.80047821316538
chr2	89136136	89136152	24	13	42.11	37.14	4.97	0.667708869431211	1.22800042822025	0.478453731580283	3.22184786311846
chr2	89136152	89136167	26	13	45.61	37.14	8.47	0.516099875666123	1.41396037484632	0.553567133593132	3.70175043444984
chr2	89136167	89136180	26	14	45.61	40	5.61	0.667782710145512	1.25492856409647	0.494101251701212	3.24381278605359
chr2	89136180	89139977	26	15	45.61	42.86	2.75	0.831828048049565	1.11692194960713	0.441308897431331	2.85862619332077
chr2	89139977	89144104	27	15	47.37	42.86	4.51	0.829545170873767	1.19762203774347	0.473937309657638	3.06433788921891
chr2	89144104	89144968	28	20	49.12	57.14	-8.02	0.522037067336108	0.726697354456881	0.283833629039624	1.83305388924054
chr2	89144968	89145847	31	23	54.39	65.71	-11.32	0.383394368635833	0.625290972979797	0.234986151881413	1.61031182556793
chr2	89145847	89146771	37	25	64.91	71.43	-6.52000000000001	0.647858410493587	0.742403032715297	0.2631840619277	2.00368015173627
chr2	89146771	89147617	39	25	68.42	71.43	-3.01000000000001	0.818785067920462	0.868007758151096	0.305165054170802	2.37380775994263
chr2	89147617	89148677	39	26	68.42	74.29	-5.87	0.640474626041501	0.752320568420397	0.256101741132291	2.095101181539
chr2	89148677	89153540	40	28	70.18	80	-9.81999999999999	0.33762850021492	0.59154352059977	0.182184403110584	1.75089819441654
chr2	89153540	89157708	41	28	71.93	80	-8.06999999999999	0.462272827845567	0.643655983286858	0.197106863380759	1.92258956689451
chr2	89157708	89323197	42	29	73.68	82.86	-9.17999999999999	0.443491355415132	0.582637037473785	0.164944077234147	1.82812340090066
chr2	89323197	89358337	41	29	71.93	82.86	-10.93	0.315741855201511	0.533699979280326	0.152042769717452	1.65728387637052
chr2	89358337	89377330	41	28	71.93	80	-8.06999999999999	0.462272827845567	0.643655983286858	0.197106863380759	1.92258956689451
chr2	89377330	89388678	39	24	68.42	68.57	-0.149999999999991	1	0.993130437071639	0.358159514551235	2.67805711682227
chr2	89388678	89406043	37	23	64.91	65.71	-0.799999999999997	1	0.965579815017563	0.358430058118794	2.54150405821009
chr2	89406043	89413132	36	23	63.16	65.71	-2.55	0.827013536733337	0.89549216406716	0.333537798901201	2.34438248136288
chr2	89413132	89418269	36	21	63.16	60	3.16	0.826563170828228	1.14118818103173	0.437546922807988	2.94648911430535
chr2	89418269	89423512	20	17	35.09	48.57	-13.48	0.273649382375524	0.575889037013927	0.222893628420064	1.47424976223498
chr2	89423512	89428877	18	14	31.58	40	-8.42	0.500080825296605	0.695150502037567	0.264241402740084	1.8352939918698
chr2	89428877	89431615	15	13	26.32	37.14	-10.82	0.351436126269264	0.607789839585736	0.223181259610535	1.65710309194144
chr2	89431615	89444114	15	12	26.32	34.29	-7.97	0.482271113908571	0.687435370153883	0.250349623878659	1.90408179718924
chr2	89444114	89449936	15	11	26.32	31.43	-5.11	0.638369922997604	0.781379833995019	0.281527464633804	2.20804201300441
chr2	89449936	89464861	14	11	24.56	31.43	-6.87	0.480406691370907	0.713081465121643	0.253585018116891	2.0322807196032
chr2	89464861	89468970	11	6	19.3	17.14	2.16	1	1.1539893966305	0.345153280697894	4.234838856912
chr2	89468970	89469407	11	5	19.3	14.29	5.01	0.58581983366734	1.42932870899349	0.406524379969387	5.79042429344463
chr2	89469407	89477534	8	1	14.04	2.86	11.18	0.145575008519941	5.47285496713511	0.68036512658164	253.127512076714
chr2	89477534	89499081	7	1	12.28	2.86	9.42	0.149368070884057	4.69756711192056	0.561813646259395	220.499110925768
chr2	89499081	89548455	6	1	10.53	2.86	7.67	0.245627382284818	3.95203781505959	0.448395557317712	189.140087350654
chr2	89548455	89569727	4	1	7.02	2.86	4.16	0.645979732691994	2.54341432874312	0.238315308662883	129.945493899197
chr2	89569727	89588831	3	1	5.26	2.86	2.4	1	1.87702114997082	0.143943469821978	101.980811973635
chr2	89588831	90321410	2	1	3.51	2.86	0.65	1	1.23356327069665	0.0620046571045941	75.0263655237187
chr2	90321410	103331597	0	0	0	0	0	1	0	0	Inf
chr2	103331597	103474118	0	1	0	2.86	-2.86	0.380434782608696	0	0	23.9474915686233
chr2	103474118	109102371	0	0	0	0	0	1	0	0	Inf
chr2	109102371	111452744	0	1	0	2.86	-2.86	0.380434782608696	0	0	23.9474915686233
chr2	111452744	122783122	0	0	0	0	0	1	0	0	Inf
chr2	122783122	134451621	0	1	0	2.86	-2.86	0.380434782608696	0	0	23.9474915686233
chr2	134451621	199509528	0	0	0	0	0	1	0	0	Inf
chr2	199509528	199640361	0	1	0	2.86	-2.86	0.380434782608696	0	0	23.9474915686233
chr9	0	3495959	2	0	3.51	0	3.51	0.523411371237458	Inf	0.11510095569428	Inf
chr9	3495959	8228396	1	0	1.75	0	1.75	1	Inf	0.0157598684210527	Inf
chr9	8228396	13789563	1	0	1.75	0	1.75	1	Inf	0.0157598684210527	Inf
chr9	13789563	13878283	1	1	1.75	2.86	-1.11	1	0.610603783842907	0.00760900786829756	49.046807225881
chr9	13878283	19096048	1	0	1.75	0	1.75	1	Inf	0.0157598684210527	Inf
chr9	19096048	19526197	2	0	3.51	0	3.51	0.523411371237458	Inf	0.11510095569428	Inf
chr9	19526197	19647529	2	0	3.51	0	3.51	0.523411371237458	Inf	0.11510095569428	Inf
chr9	19647529	21637286	2	0	3.51	0	3.51	0.523411371237458	Inf	0.11510095569428	Inf
chr9	21637286	23443121	1	0	1.75	0	1.75	1	Inf	0.0157598684210527	Inf
chr9	23443121	24090997	1	0	1.75	0	1.75	1	Inf	0.0157598684210527	Inf
chr9	24090997	24438837	2	0	3.51	0	3.51	0.523411371237458	Inf	0.11510095569428	Inf
chr9	24438837	25048524	1	0	1.75	0	1.75	1	Inf	0.0157598684210527	Inf
chr9	25048524	28426363	2	0	3.51	0	3.51	0.523411371237458	Inf	0.11510095569428	Inf
chr9	28426363	28630824	1	0	1.75	0	1.75	1	Inf	0.0157598684210527	Inf
chr9	28630824	31175153	2	0	3.51	0	3.51	0.523411371237458	Inf	0.11510095569428	Inf
chr9	31175153	31238651	2	0	3.51	0	3.51	0.523411371237458	Inf	0.11510095569428	Inf
chr9	31238651	43569076	1	0	1.75	0	1.75	1	Inf	0.0157598684210527	Inf
chr9	43569076	44244157	2	0	3.51	0	3.51	0.523411371237458	Inf	0.11510095569428	Inf
chr9	44244157	44678541	1	0	1.75	0	1.75	1	Inf	0.0157598684210527	Inf
chr9	44678541	44949920	0	0	0	0	0	1	0	0	Inf
chr9	44949920	47217189	1	0	1.75	0	1.75	1	Inf	0.0157598684210527	Inf
chr9	47217189	91997800	0	0	0	0	0	1	0	0	Inf
chr9	91997800	93707891	1	0	1.75	0	1.75	1	Inf	0.0157598684210527	Inf
chr9	93707891	96258232	1	0	1.75	0	1.75	1	Inf	0.0157598684210527	Inf
chr9	96258232	107113111	0	0	0	0	0	1	0	0	Inf
chr9	107113111	107236192	1	0	1.75	0	1.75	1	Inf	0.0157598684210527	Inf
chr1	0	1045978	0	1	0	2.86	-2.86	0.380434782608696	0	0	23.9474915686233
chr1	1045978	2366412	1	1	1.75	2.86	-1.11	1	0.610603783842907	0.00760900786829756	49.046807225881
chr1	2366412	3285435	0	1	0	2.86	-2.86	0.380434782608696	0	0	23.9474915686233
chr1	3285435	49021323	0	0	0	0	0	1	0	0	Inf
chr1	49021323	49124871	0	1	0	2.86	-2.86	0.380434782608696	0	0	23.9474915686233
chr1	49124871	72713907	0	0	0	0	0	1	0	0	Inf
chr1	72713907	72740013	1	0	1.75	0	1.75	1	Inf	0.0157598684210527	Inf
chr1	72740013	72746574	2	0	3.51	0	3.51	0.523411371237458	Inf	0.11510095569428	Inf
chr1	72746574	72748221	4	0	7.02	0	7.02	0.293625443112497	Inf	0.410060538435777	Inf
chr1	72748221	72760184	5	1	8.77	2.86	5.91	0.401827824203715	3.23452828397043	0.340370727723614	158.977900580402
chr1	72760184	72765894	6	1	10.53	2.86	7.67	0.245627382284818	3.95203781505959	0.448395557317712	189.140087350654
chr1	72765894	72767022	21	15	36.84	42.86	-6.02	0.66117734843723	0.77993548439878	0.303158231055892	2.01413782387277
chr1	72767022	72768458	22	15	38.6	42.86	-4.26	0.826931702828756	0.839719610749149	0.327877486619497	2.16251735886094
chr1	72768458	72768926	25	16	43.86	45.71	-1.85	1	0.928492491319918	0.366609278229634	2.36121912040803
chr1	72768926	72774282	27	17	47.37	48.57	-1.2	1	0.953411807444081	0.377588832411234	2.40992868853227
chr1	72774282	72777107	27	18	47.37	51.43	-4.06	0.830331403882692	0.851507838387006	0.336260983361338	2.14619362184461
chr1	72777107	72811532	28	18	49.12	51.43	-2.31	1	0.912793149713863	0.360880153667864	2.30109392977571
chr1	72811532	72814597	26	18	45.61	51.43	-5.82	0.669156159711374	0.794136873852252	0.313166524683746	2.00221155902612
chr1	72814597	72816882	8	4	14.04	11.43	2.61	1	1.26214510658289	0.306099339703915	6.22192088530793
chr1	72816882	72817810	5	3	8.77	8.57	0.199999999999999	1	1.02536119741128	0.184869242581365	7.05012401324578
chr1	72817810	72818695	5	2	8.77	5.71	3.06	0.704888478053992	1.5790358990183	0.241085394648342	17.4847514277608
chr1	72818695	72825407	4	1	7.02	2.86	4.16	0.645979732691994	2.54341432874312	0.238315308662883	129.945493899197
chr1	72825407	72828145	3	0	5.26	0	5.26	0.285117056856187	Inf	0.25439397414394	Inf
chr1	72828145	72842761	2	0	3.51	0	3.51	0.523411371237458	Inf	0.11510095569428	Inf
chr1	72842761	72871533	1	0	1.75	0	1.75	1	Inf	0.0157598684210527	Inf
chr1	72871533	110219553	0	0	0	0	0	1	0	0	Inf
chr1	110219553	110250866	0	1	0	2.86	-2.86	0.380434782608696	0	0	23.9474915686233
chr1	110250866	148950829	0	0	0	0	0	1	0	0	Inf
chr1	148950829	149204334	1	0	1.75	0	1.75	1	Inf	0.0157598684210527	Inf
chr1	149204334	164654166	0	0	0	0	0	1	0	0	Inf
chr1	164654166	165826271	1	0	1.75	0	1.75	1	Inf	0.0157598684210527	Inf
chr1	165826271	168196173	1	1	1.75	2.86	-1.11	1	0.610603783842907	0.00760900786829756	49.046807225881
chr1	168196173	171701661	1	0	1.75	0	1.75	1	Inf	0.0157598684210527	Inf
chr1	171701661	171811512	1	0	1.75	0	1.75	1	Inf	0.0157598684210527	Inf
chr1	171811512	185977462	0	0	0	0	0	1	0	0	Inf
chr1	185977462	186101612	1	0	1.75	0	1.75	1	Inf	0.0157598684210527	Inf
chr1	186101612	189758794	0	0	0	0	0	1	0	0	Inf
chr1	189758794	189975540	1	0	1.75	0	1.75	1	Inf	0.0157598684210527	Inf
chr1	189975540	189984334	0	0	0	0	0	1	0	0	Inf
chr1	189984334	190053925	1	0	1.75	0	1.75	1	Inf	0.0157598684210527	Inf
chr1	190053925	194999714	0	0	0	0	0	1	0	0	Inf
chr1	194999714	195111533	1	0	1.75	0	1.75	1	Inf	0.0157598684210527	Inf
chr1	195111533	221381300	0	0	0	0	0	1	0	0	Inf
chr1	221381300	222804620	1	0	1.75	0	1.75	1	Inf	0.0157598684210527	Inf
chr1	222804620	223699221	0	0	0	0	0	1	0	0	Inf
chr1	223699221	224185546	1	0	1.75	0	1.75	1	Inf	0.0157598684210527	Inf
chr1	224185546	234793976	0	0	0	0	0	1	0	0	Inf
chr1	234793976	234882662	0	1	0	2.86	-2.86	0.380434782608696	0	0	23.9474915686233
chr20	0	1554847	4	0	7.02	0	7.02	0.293625443112497	Inf	0.410060538435777	Inf
chr20	1554847	1560674	3	0	5.26	0	5.26	0.285117056856187	Inf	0.25439397414394	Inf
chr20	1560674	1560795	8	4	14.04	11.43	2.61	1	1.26214510658289	0.306099339703915	6.22192088530793
chr20	1560795	1560862	12	4	21.05	11.43	9.62	0.272501242133361	2.05145430015192	0.553914011708676	9.54519733233972
chr20	1560862	1560937	13	4	22.81	11.43	11.38	0.268412185423617	2.27069815443807	0.622946615058281	10.4719815291549
chr20	1560937	1560975	16	6	28.07	17.14	10.93	0.315741855201511	1.87371189586415	0.603396928105049	6.57709670679078
chr20	1560975	1561290	17	6	29.82	17.14	12.68	0.218836169262074	2.0388362088506	0.662442276251643	7.11744508725253
chr20	1561290	1587677	17	8	29.82	22.86	6.96	0.62988872783497	1.4288596498954	0.497355460078839	4.39650344990767
chr20	1587677	1595920	19	8	33.33	22.86	10.47	0.349374150279642	1.67813146547265	0.592849808689458	5.11530756516751
chr20	1595920	1596000	15	4	26.32	11.43	14.89	0.113806056153016	2.73994077197896	0.770471076322677	12.4612344895374
chr20	1596000	1598026	14	4	24.56	11.43	13.13	0.176743810188856	2.50008890824658	0.69504326635293	11.4429326000873
chr20	1598026	1599070	11	4	19.3	11.43	7.87	0.393540803003138	1.84156111370176	0.487853712258223	8.65953396787098
chr20	1599070	1600001	12	4	21.05	11.43	9.62	0.272501242133361	2.05145430015192	0.553914011708676	9.54519733233972
chr20	1600001	1601968	12	2	21.05	5.71	15.34	0.071115349853497	4.34094870029934	0.875910142819391	42.4882677829872
chr20	1601968	1606115	12	1	21.05	2.86	18.19	0.0149095193244159	8.91103461000852	1.208533773272	398.010067244404
chr20	1606115	1610125	11	1	19.3	2.86	16.44	0.026317438443167	7.99659295553846	1.06800362954853	359.448531538731
chr20	1610125	1610376	9	1	15.79	2.86	12.93	0.0827371604824428	6.27976020881895	0.8041232003356	287.103857102217
chr20	1610376	1610745	7	1	12.28	2.86	9.42	0.149368070884057	4.69756711192056	0.561813646259395	220.499110925768
chr20	1610745	1611584	6	1	10.53	2.86	7.67	0.245627382284818	3.95203781505959	0.448395557317712	189.140087350654
chr20	1611584	1728338	5	1	8.77	2.86	5.91	0.401827824203715	3.23452828397043	0.340370727723614	158.977900580402
chr20	1728338	1750303	5	1	8.77	2.86	5.91	0.401827824203715	3.23452828397043	0.340370727723614	158.977900580402
chr20	1750303	1865352	5	1	8.77	2.86	5.91	0.401827824203715	3.23452828397043	0.340370727723614	158.977900580402
chr20	1865352	2025456	5	1	8.77	2.86	5.91	0.401827824203715	3.23452828397043	0.340370727723614	158.977900580402
chr20	2025456	2092988	5	0	8.77	0	8.77	0.152433830621422	Inf	0.576106928802263	Inf
chr20	2092988	2188026	5	0	8.77	0	8.77	0.152433830621422	Inf	0.576106928802263	Inf
chr20	2188026	2743757	4	0	7.02	0	7.02	0.293625443112497	Inf	0.410060538435777	Inf
chr20	2743757	5379075	4	0	7.02	0	7.02	0.293625443112497	Inf	0.410060538435777	Inf
chr20	5379075	5811388	4	0	7.02	0	7.02	0.293625443112497	Inf	0.410060538435777	Inf
chr20	5811388	8239647	4	1	7.02	2.86	4.16	0.645979732691994	2.54341432874312	0.238315308662883	129.945493899197
chr20	8239647	9828966	4	1	7.02	2.86	4.16	0.645979732691994	2.54341432874312	0.238315308662883	129.945493899197
chr20	9828966	10467665	4	1	7.02	2.86	4.16	0.645979732691994	2.54341432874312	0.238315308662883	129.945493899197
chr20	10467665	10614939	4	1	7.02	2.86	4.16	0.645979732691994	2.54341432874312	0.238315308662883	129.945493899197
chr20	10614939	10764378	4	1	7.02	2.86	4.16	0.645979732691994	2.54341432874312	0.238315308662883	129.945493899197
chr20	10764378	10915298	5	1	8.77	2.86	5.91	0.401827824203715	3.23452828397043	0.340370727723614	158.977900580402
chr20	10915298	11336254	5	1	8.77	2.86	5.91	0.401827824203715	3.23452828397043	0.340370727723614	158.977900580402
chr20	11336254	11888856	5	1	8.77	2.86	5.91	0.401827824203715	3.23452828397043	0.340370727723614	158.977900580402
chr20	11888856	12388836	5	1	8.77	2.86	5.91	0.401827824203715	3.23452828397043	0.340370727723614	158.977900580402
chr20	12388836	12683752	4	1	7.02	2.86	4.16	0.645979732691994	2.54341432874312	0.238315308662883	129.945493899197
chr20	12683752	14666479	4	0	7.02	0	7.02	0.293625443112497	Inf	0.410060538435777	Inf
chr20	14666479	14801852	3	0	5.26	0	5.26	0.285117056856187	Inf	0.25439397414394	Inf
chr20	14801852	15222899	2	0	3.51	0	3.51	0.523411371237458	Inf	0.11510095569428	Inf
chr20	15222899	15517980	3	0	5.26	0	5.26	0.285117056856187	Inf	0.25439397414394	Inf
chr20	15517980	16153822	4	0	7.02	0	7.02	0.293625443112497	Inf	0.410060538435777	Inf
chr20	16153822	16206373	4	0	7.02	0	7.02	0.293625443112497	Inf	0.410060538435777	Inf
chr20	16206373	16575198	5	0	8.77	0	8.77	0.152433830621422	Inf	0.576106928802263	Inf
chr20	16575198	16609136	5	0	8.77	0	8.77	0.152433830621422	Inf	0.576106928802263	Inf
chr20	16609136	16739597	5	1	8.77	2.86	5.91	0.401827824203715	3.23452828397043	0.340370727723614	158.977900580402
chr20	16739597	16739764	6	1	10.53	2.86	7.67	0.245627382284818	3.95203781505959	0.448395557317712	189.140087350654
chr20	16739764	16855466	6	1	10.53	2.86	7.67	0.245627382284818	3.95203781505959	0.448395557317712	189.140087350654
chr20	16855466	17417398	5	1	8.77	2.86	5.91	0.401827824203715	3.23452828397043	0.340370727723614	158.977900580402
chr20	17417398	17548927	6	1	10.53	2.86	7.67	0.245627382284818	3.95203781505959	0.448395557317712	189.140087350654
chr20	17548927	17944367	5	1	8.77	2.86	5.91	0.401827824203715	3.23452828397043	0.340370727723614	158.977900580402
chr20	17944367	18241984	5	0	8.77	0	8.77	0.152433830621422	Inf	0.576106928802263	Inf
chr20	18241984	18595945	6	0	10.53	0	10.53	0.0791164486900888	Inf	0.750603313626605	Inf
chr20	18595945	18711938	6	0	10.53	0	10.53	0.0791164486900888	Inf	0.750603313626605	Inf
chr20	18711938	18917306	6	0	10.53	0	10.53	0.0791164486900888	Inf	0.750603313626605	Inf
chr20	18917306	18985895	7	0	12.28	0	12.28	0.0415077028630064	Inf	0.933044165028111	Inf
chr20	18985895	19451480	6	0	10.53	0	10.53	0.0791164486900888	Inf	0.750603313626605	Inf
chr20	19451480	19452346	6	0	10.53	0	10.53	0.0791164486900888	Inf	0.750603313626605	Inf
chr20	19452346	19847880	6	0	10.53	0	10.53	0.0791164486900888	Inf	0.750603313626605	Inf
chr20	19847880	19917437	6	0	10.53	0	10.53	0.0791164486900888	Inf	0.750603313626605	Inf
chr20	19917437	19932338	6	1	10.53	2.86	7.67	0.245627382284818	3.95203781505959	0.448395557317712	189.140087350654
chr20	19932338	19934347	6	2	10.53	5.71	4.82	0.70558285810563	1.9283484392878	0.319675764680652	20.6501642333935
chr20	19934347	19998878	6	2	10.53	5.71	4.82	0.70558285810563	1.9283484392878	0.319675764680652	20.6501642333935
chr20	19998878	20116132	7	2	12.28	5.71	6.57	0.474255103760053	2.29118320077748	0.402396518625756	23.9329695523934
chr20	20116132	20118693	7	2	12.28	5.71	6.57	0.474255103760053	2.29118320077748	0.402396518625756	23.9329695523934
chr20	20118693	20169536	8	2	14.04	5.71	8.33	0.308007509375883	2.66841857886995	0.48900957536831	27.3578137004155
chr20	20169536	20738451	8	2	14.04	5.71	8.33	0.308007509375883	2.66841857886995	0.48900957536831	27.3578137004155
chr20	20738451	20753613	8	2	14.04	5.71	8.33	0.308007509375883	2.66841857886995	0.48900957536831	27.3578137004155
chr20	20753613	20805053	8	2	14.04	5.71	8.33	0.308007509375883	2.66841857886995	0.48900957536831	27.3578137004155
chr20	20805053	20826862	8	2	14.04	5.71	8.33	0.308007509375883	2.66841857886995	0.48900957536831	27.3578137004155
chr20	20826862	20869907	7	2	12.28	5.71	6.57	0.474255103760053	2.29118320077748	0.402396518625756	23.9329695523934
chr20	20869907	21042302	7	2	12.28	5.71	6.57	0.474255103760053	2.29118320077748	0.402396518625756	23.9329695523934
chr20	21042302	21049552	7	2	12.28	5.71	6.57	0.474255103760053	2.29118320077748	0.402396518625756	23.9329695523934
chr20	21049552	21100661	8	2	14.04	5.71	8.33	0.308007509375883	2.66841857886995	0.48900957536831	27.3578137004155
chr20	21100661	21159929	9	2	15.79	5.71	10.08	0.195662395481194	3.06092090715289	0.579602302170275	30.9107429642845
chr20	21159929	21229686	9	2	15.79	5.71	10.08	0.195662395481194	3.06092090715289	0.579602302170275	30.9107429642845
chr20	21229686	21231943	9	2	15.79	5.71	10.08	0.195662395481194	3.06092090715289	0.579602302170275	30.9107429642845
chr20	21231943	21534989	8	2	14.04	5.71	8.33	0.308007509375883	2.66841857886995	0.48900957536831	27.3578137004155
chr20	21534989	21574776	8	2	14.04	5.71	8.33	0.308007509375883	2.66841857886995	0.48900957536831	27.3578137004155
chr20	21574776	21679061	8	2	14.04	5.71	8.33	0.308007509375883	2.66841857886995	0.48900957536831	27.3578137004155
chr20	21679061	21813700	9	2	15.79	5.71	10.08	0.195662395481194	3.06092090715289	0.579602302170275	30.9107429642845
chr20	21813700	21891208	9	2	15.79	5.71	10.08	0.195662395481194	3.06092090715289	0.579602302170275	30.9107429642845
chr20	21891208	21965420	8	2	14.04	5.71	8.33	0.308007509375883	2.66841857886995	0.48900957536831	27.3578137004155
chr20	21965420	22306971	8	2	14.04	5.71	8.33	0.308007509375883	2.66841857886995	0.48900957536831	27.3578137004155
chr20	22306971	22347488	7	2	12.28	5.71	6.57	0.474255103760053	2.29118320077748	0.402396518625756	23.9329695523934
chr20	22347488	22386524	8	2	14.04	5.71	8.33	0.308007509375883	2.66841857886995	0.48900957536831	27.3578137004155
chr20	22386524	22447932	8	2	14.04	5.71	8.33	0.308007509375883	2.66841857886995	0.48900957536831	27.3578137004155
chr20	22447932	22485953	9	2	15.79	5.71	10.08	0.195662395481194	3.06092090715289	0.579602302170275	30.9107429642845
chr20	22485953	22582261	9	2	15.79	5.71	10.08	0.195662395481194	3.06092090715289	0.579602302170275	30.9107429642845
chr20	22582261	22589585	9	2	15.79	5.71	10.08	0.195662395481194	3.06092090715289	0.579602302170275	30.9107429642845
chr20	22589585	22642738	9	2	15.79	5.71	10.08	0.195662395481194	3.06092090715289	0.579602302170275	30.9107429642845
chr20	22642738	22672610	9	2	15.79	5.71	10.08	0.195662395481194	3.06092090715289	0.579602302170275	30.9107429642845
chr20	22672610	22676565	9	2	15.79	5.71	10.08	0.195662395481194	3.06092090715289	0.579602302170275	30.9107429642845
chr20	22676565	22731677	9	2	15.79	5.71	10.08	0.195662395481194	3.06092090715289	0.579602302170275	30.9107429642845
chr20	22731677	22739576	9	2	15.79	5.71	10.08	0.195662395481194	3.06092090715289	0.579602302170275	30.9107429642845
chr20	22739576	22741831	10	2	17.54	5.71	11.83	0.122756575159769	3.46982041397137	0.674198628250469	34.6257276344271
chr20	22741831	22745114	10	2	17.54	5.71	11.83	0.122756575159769	3.46982041397137	0.674198628250469	34.6257276344271
chr20	22745114	22781720	10	2	17.54	5.71	11.83	0.122756575159769	3.46982041397137	0.674198628250469	34.6257276344271
chr20	22781720	22793703	9	2	15.79	5.71	10.08	0.195662395481194	3.06092090715289	0.579602302170275	30.9107429642845
chr20	22793703	22898387	9	2	15.79	5.71	10.08	0.195662395481194	3.06092090715289	0.579602302170275	30.9107429642845
chr20	22898387	22958697	9	2	15.79	5.71	10.08	0.195662395481194	3.06092090715289	0.579602302170275	30.9107429642845
chr20	22958697	22998176	10	2	17.54	5.71	11.83	0.122756575159769	3.46982041397137	0.674198628250469	34.6257276344271
chr20	22998176	23014789	10	2	17.54	5.71	11.83	0.122756575159769	3.46982041397137	0.674198628250469	34.6257276344271
chr20	23014789	23025799	10	2	17.54	5.71	11.83	0.122756575159769	3.46982041397137	0.674198628250469	34.6257276344271
chr20	23025799	23071185	9	2	15.79	5.71	10.08	0.195662395481194	3.06092090715289	0.579602302170275	30.9107429642845
chr20	23071185	23262692	9	2	15.79	5.71	10.08	0.195662395481194	3.06092090715289	0.579602302170275	30.9107429642845
chr20	23262692	23527287	9	3	15.79	8.57	7.22	0.362644950604423	1.98605531055251	0.449776512936818	12.2717657519558
chr20	23527287	23573008	9	3	15.79	8.57	7.22	0.362644950604423	1.98605531055251	0.449776512936818	12.2717657519558
chr20	23573008	23621423	9	3	15.79	8.57	7.22	0.362644950604423	1.98605531055251	0.449776512936818	12.2717657519558
chr20	23621423	23625909	9	2	15.79	5.71	10.08	0.195662395481194	3.06092090715289	0.579602302170275	30.9107429642845
chr20	23625909	23994675	9	2	15.79	5.71	10.08	0.195662395481194	3.06092090715289	0.579602302170275	30.9107429642845
chr20	23994675	24034053	9	2	15.79	5.71	10.08	0.195662395481194	3.06092090715289	0.579602302170275	30.9107429642845
chr20	24034053	24102074	9	2	15.79	5.71	10.08	0.195662395481194	3.06092090715289	0.579602302170275	30.9107429642845
chr20	24102074	24140069	9	2	15.79	5.71	10.08	0.195662395481194	3.06092090715289	0.579602302170275	30.9107429642845
chr20	24140069	24233739	9	2	15.79	5.71	10.08	0.195662395481194	3.06092090715289	0.579602302170275	30.9107429642845
chr20	24233739	24471186	9	2	15.79	5.71	10.08	0.195662395481194	3.06092090715289	0.579602302170275	30.9107429642845
chr20	24471186	24557876	9	2	15.79	5.71	10.08	0.195662395481194	3.06092090715289	0.579602302170275	30.9107429642845
chr20	24557876	24649369	9	2	15.79	5.71	10.08	0.195662395481194	3.06092090715289	0.579602302170275	30.9107429642845
chr20	24649369	24707747	10	2	17.54	5.71	11.83	0.122756575159769	3.46982041397137	0.674198628250469	34.6257276344271
chr20	24707747	24708282	11	2	19.3	5.71	13.59	0.120705917723362	3.89611242939966	0.772888926063063	38.501134285808
chr20	24708282	24723612	11	2	19.3	5.71	13.59	0.120705917723362	3.89611242939966	0.772888926063063	38.501134285808
chr20	24723612	24774223	11	2	19.3	5.71	13.59	0.120705917723362	3.89611242939966	0.772888926063063	38.501134285808
chr20	24774223	24805455	11	2	19.3	5.71	13.59	0.120705917723362	3.89611242939966	0.772888926063063	38.501134285808
chr20	24805455	24985538	10	2	17.54	5.71	11.83	0.122756575159769	3.46982041397137	0.674198628250469	34.6257276344271
chr20	24985538	25255477	10	2	17.54	5.71	11.83	0.122756575159769	3.46982041397137	0.674198628250469	34.6257276344271
chr20	25255477	25468274	11	2	19.3	5.71	13.59	0.120705917723362	3.89611242939966	0.772888926063063	38.501134285808
chr20	25468274	25848021	10	2	17.54	5.71	11.83	0.122756575159769	3.46982041397137	0.674198628250469	34.6257276344271
chr20	25848021	26305592	11	2	19.3	5.71	13.59	0.120705917723362	3.89611242939966	0.772888926063063	38.501134285808
chr20	26305592	29420340	0	0	0	0	0	1	0	0	Inf
chr20	29420340	29651559	13	6	22.81	17.14	5.67	0.602232540854403	1.42264868093026	0.44162318068837	5.10617498915791
chr20	29651559	30734957	14	6	24.56	17.14	7.42	0.447397013482229	1.56614299294931	0.493118787626501	5.57263368327039
chr20	30734957	30897652	13	6	22.81	17.14	5.67	0.602232540854403	1.42264868093026	0.44162318068837	5.10617498915791
chr20	30897652	31030849	12	6	21.05	17.14	3.91	0.788745512128415	1.28540427034758	0.392310936847064	4.66058976463286
chr20	31030849	31482963	12	6	21.05	17.14	3.91	0.788745512128415	1.28540427034758	0.392310936847064	4.66058976463286
chr20	31482963	31680384	12	6	21.05	17.14	3.91	0.788745512128415	1.28540427034758	0.392310936847064	4.66058976463286
chr20	31680384	31740837	12	6	21.05	17.14	3.91	0.788745512128415	1.28540427034758	0.392310936847064	4.66058976463286
chr20	31740837	31743896	12	6	21.05	17.14	3.91	0.788745512128415	1.28540427034758	0.392310936847064	4.66058976463286
chr20	31743896	31842372	12	6	21.05	17.14	3.91	0.788745512128415	1.28540427034758	0.392310936847064	4.66058976463286
chr20	31842372	31907996	12	6	21.05	17.14	3.91	0.788745512128415	1.28540427034758	0.392310936847064	4.66058976463286
chr20	31907996	31925695	12	6	21.05	17.14	3.91	0.788745512128415	1.28540427034758	0.392310936847064	4.66058976463286
chr20	31925695	32021343	12	6	21.05	17.14	3.91	0.788745512128415	1.28540427034758	0.392310936847064	4.66058976463286
chr20	32021343	32504746	12	6	21.05	17.14	3.91	0.788745512128415	1.28540427034758	0.392310936847064	4.66058976463286
chr20	32504746	32691227	13	6	22.81	17.14	5.67	0.602232540854403	1.42264868093026	0.44162318068837	5.10617498915791
chr20	32691227	33163559	12	6	21.05	17.14	3.91	0.788745512128415	1.28540427034758	0.392310936847064	4.66058976463286
chr20	33163559	33171800	12	6	21.05	17.14	3.91	0.788745512128415	1.28540427034758	0.392310936847064	4.66058976463286
chr20	33171800	33407027	12	6	21.05	17.14	3.91	0.788745512128415	1.28540427034758	0.392310936847064	4.66058976463286
chr20	33407027	33688796	12	6	21.05	17.14	3.91	0.788745512128415	1.28540427034758	0.392310936847064	4.66058976463286
chr20	33688796	33898415	13	6	22.81	17.14	5.67	0.602232540854403	1.42264868093026	0.44162318068837	5.10617498915791
chr20	33898415	34018481	13	6	22.81	17.14	5.67	0.602232540854403	1.42264868093026	0.44162318068837	5.10617498915791
chr20	34018481	34654884	13	6	22.81	17.14	5.67	0.602232540854403	1.42264868093026	0.44162318068837	5.10617498915791
chr20	34654884	34821302	12	6	21.05	17.14	3.91	0.788745512128415	1.28540427034758	0.392310936847064	4.66058976463286
chr20	34821302	34874859	12	6	21.05	17.14	3.91	0.788745512128415	1.28540427034758	0.392310936847064	4.66058976463286
chr20	34874859	35055142	12	6	21.05	17.14	3.91	0.788745512128415	1.28540427034758	0.392310936847064	4.66058976463286
chr20	35055142	35503191	12	6	21.05	17.14	3.91	0.788745512128415	1.28540427034758	0.392310936847064	4.66058976463286
chr20	35503191	36204348	12	5	21.05	14.29	6.76	0.581520823732004	1.59215018953289	0.461891609820573	6.37813482421497
chr20	36204348	36221587	12	5	21.05	14.29	6.76	0.581520823732004	1.59215018953289	0.461891609820573	6.37813482421497
chr20	36221587	36302843	12	5	21.05	14.29	6.76	0.581520823732004	1.59215018953289	0.461891609820573	6.37813482421497
chr20	36302843	36406992	12	5	21.05	14.29	6.76	0.581520823732004	1.59215018953289	0.461891609820573	6.37813482421497
chr20	36406992	36428430	12	5	21.05	14.29	6.76	0.581520823732004	1.59215018953289	0.461891609820573	6.37813482421497
chr20	36428430	36461261	12	5	21.05	14.29	6.76	0.581520823732004	1.59215018953289	0.461891609820573	6.37813482421497
chr20	36461261	36507791	12	5	21.05	14.29	6.76	0.581520823732004	1.59215018953289	0.461891609820573	6.37813482421497
chr20	36507791	36536543	12	5	21.05	14.29	6.76	0.581520823732004	1.59215018953289	0.461891609820573	6.37813482421497
chr20	36536543	36559348	12	5	21.05	14.29	6.76	0.581520823732004	1.59215018953289	0.461891609820573	6.37813482421497
chr20	36559348	36745231	12	5	21.05	14.29	6.76	0.581520823732004	1.59215018953289	0.461891609820573	6.37813482421497
chr20	36745231	36867373	12	5	21.05	14.29	6.76	0.581520823732004	1.59215018953289	0.461891609820573	6.37813482421497
chr20	36867373	37293869	12	5	21.05	14.29	6.76	0.581520823732004	1.59215018953289	0.461891609820573	6.37813482421497
chr20	37293869	37359909	13	5	22.81	14.29	8.52	0.420225516533401	1.7622113815875	0.519676972745705	6.99190955554074
chr20	37359909	37453759	13	5	22.81	14.29	8.52	0.420225516533401	1.7622113815875	0.519676972745705	6.99190955554074
chr20	37453759	37479132	12	5	21.05	14.29	6.76	0.581520823732004	1.59215018953289	0.461891609820573	6.37813482421497
chr20	37479132	37515085	12	5	21.05	14.29	6.76	0.581520823732004	1.59215018953289	0.461891609820573	6.37813482421497
chr20	37515085	37563675	11	5	19.3	14.29	5.01	0.58581983366734	1.42932870899349	0.406524379969387	5.79042429344463
chr20	37563675	37640089	12	5	21.05	14.29	6.76	0.581520823732004	1.59215018953289	0.461891609820573	6.37813482421497
chr20	37640089	38606580	12	5	21.05	14.29	6.76	0.581520823732004	1.59215018953289	0.461891609820573	6.37813482421497
chr20	38606580	38819340	12	5	21.05	14.29	6.76	0.581520823732004	1.59215018953289	0.461891609820573	6.37813482421497
chr20	38819340	39044838	11	5	19.3	14.29	5.01	0.58581983366734	1.42932870899349	0.406524379969387	5.79042429344463
chr20	39044838	39178783	12	5	21.05	14.29	6.76	0.581520823732004	1.59215018953289	0.461891609820573	6.37813482421497
chr20	39178783	39371156	13	5	22.81	14.29	8.52	0.420225516533401	1.7622113815875	0.519676972745705	6.99190955554074
chr20	39371156	39601720	13	5	22.81	14.29	8.52	0.420225516533401	1.7622113815875	0.519676972745705	6.99190955554074
chr20	39601720	40374376	13	5	22.81	14.29	8.52	0.420225516533401	1.7622113815875	0.519676972745705	6.99190955554074
chr20	40374376	40468944	14	5	24.56	14.29	10.27	0.295208608538809	1.94001881197681	0.580096747325369	7.634864399629
chr20	40468944	40609278	14	5	24.56	14.29	10.27	0.295208608538809	1.94001881197681	0.580096747325369	7.634864399629
chr20	40609278	40678131	14	5	24.56	14.29	10.27	0.295208608538809	1.94001881197681	0.580096747325369	7.634864399629
chr20	40678131	40999505	14	5	24.56	14.29	10.27	0.295208608538809	1.94001881197681	0.580096747325369	7.634864399629
chr20	40999505	41147813	13	5	22.81	14.29	8.52	0.420225516533401	1.7622113815875	0.519676972745705	6.99190955554074
chr20	41147813	41194296	12	5	21.05	14.29	6.76	0.581520823732004	1.59215018953289	0.461891609820573	6.37813482421497
chr20	41194296	41263390	12	6	21.05	17.14	3.91	0.788745512128415	1.28540427034758	0.392310936847064	4.66058976463286
chr20	41263390	41372367	12	5	21.05	14.29	6.76	0.581520823732004	1.59215018953289	0.461891609820573	6.37813482421497
chr20	41372367	41434889	13	5	22.81	14.29	8.52	0.420225516533401	1.7622113815875	0.519676972745705	6.99190955554074
chr20	41434889	41508164	14	5	24.56	14.29	10.27	0.295208608538809	1.94001881197681	0.580096747325369	7.634864399629
chr20	41508164	42202295	15	5	26.32	14.29	12.03	0.202856593292813	2.12614376125059	0.643260994621534	8.30905934251834
chr20	42202295	42348673	15	5	26.32	14.29	12.03	0.202856593292813	2.12614376125059	0.643260994621534	8.30905934251834
chr20	42348673	42397898	15	5	26.32	14.29	12.03	0.202856593292813	2.12614376125059	0.643260994621534	8.30905934251834
chr20	42397898	42490696	14	5	24.56	14.29	10.27	0.295208608538809	1.94001881197681	0.580096747325369	7.634864399629
chr20	42490696	42615450	15	5	26.32	14.29	12.03	0.202856593292813	2.12614376125059	0.643260994621534	8.30905934251834
chr20	42615450	42624146	15	5	26.32	14.29	12.03	0.202856593292813	2.12614376125059	0.643260994621534	8.30905934251834
chr20	42624146	42625735	15	5	26.32	14.29	12.03	0.202856593292813	2.12614376125059	0.643260994621534	8.30905934251834
chr20	42625735	42650181	15	5	26.32	14.29	12.03	0.202856593292813	2.12614376125059	0.643260994621534	8.30905934251834
chr20	42650181	42676550	15	5	26.32	14.29	12.03	0.202856593292813	2.12614376125059	0.643260994621534	8.30905934251834
chr20	42676550	42693556	15	5	26.32	14.29	12.03	0.202856593292813	2.12614376125059	0.643260994621534	8.30905934251834
chr20	42693556	42718270	15	5	26.32	14.29	12.03	0.202856593292813	2.12614376125059	0.643260994621534	8.30905934251834
chr20	42718270	42750492	15	5	26.32	14.29	12.03	0.202856593292813	2.12614376125059	0.643260994621534	8.30905934251834
chr20	42750492	42989873	15	6	26.32	17.14	9.18	0.443491355415132	1.71633441693963	0.547009025488833	6.06266085311114
chr20	42989873	43208451	15	7	26.32	20	6.32	0.616848704761735	1.42316046754687	0.471427434877747	4.6781559772196
chr20	43208451	43310894	15	7	26.32	20	6.32	0.616848704761735	1.42316046754687	0.471427434877747	4.6781559772196
chr20	43310894	43695528	15	7	26.32	20	6.32	0.616848704761735	1.42316046754687	0.471427434877747	4.6781559772196
chr20	43695528	43796424	15	7	26.32	20	6.32	0.616848704761735	1.42316046754687	0.471427434877747	4.6781559772196
chr20	43796424	44072211	15	7	26.32	20	6.32	0.616848704761735	1.42316046754687	0.471427434877747	4.6781559772196
chr20	44072211	44179039	15	7	26.32	20	6.32	0.616848704761735	1.42316046754687	0.471427434877747	4.6781559772196
chr20	44179039	44285458	16	7	28.07	20	8.07	0.462272827845567	1.55362495799923	0.520131814516846	5.07339005272618
chr20	44285458	44628447	15	7	26.32	20	6.32	0.616848704761735	1.42316046754687	0.471427434877747	4.6781559772196
chr20	44628447	44921173	15	7	26.32	20	6.32	0.616848704761735	1.42316046754687	0.471427434877747	4.6781559772196
chr20	44921173	45422042	15	6	26.32	17.14	9.18	0.443491355415132	1.71633441693963	0.547009025488833	6.06266085311114
chr20	45422042	45484560	15	6	26.32	17.14	9.18	0.443491355415132	1.71633441693963	0.547009025488833	6.06266085311114
chr20	45484560	45559586	15	6	26.32	17.14	9.18	0.443491355415132	1.71633441693963	0.547009025488833	6.06266085311114
chr20	45559586	45591318	14	6	24.56	17.14	7.42	0.447397013482229	1.56614299294931	0.493118787626501	5.57263368327039
chr20	45591318	45599756	15	6	26.32	17.14	9.18	0.443491355415132	1.71633441693963	0.547009025488833	6.06266085311114
chr20	45599756	46438075	15	5	26.32	14.29	12.03	0.202856593292813	2.12614376125059	0.643260994621534	8.30905934251834
chr20	46438075	47015758	14	5	24.56	14.29	10.27	0.295208608538809	1.94001881197681	0.580096747325369	7.634864399629
chr20	47015758	47571916	14	5	24.56	14.29	10.27	0.295208608538809	1.94001881197681	0.580096747325369	7.634864399629
chr20	47571916	47648656	14	5	24.56	14.29	10.27	0.295208608538809	1.94001881197681	0.580096747325369	7.634864399629
chr20	47648656	48029603	14	5	24.56	14.29	10.27	0.295208608538809	1.94001881197681	0.580096747325369	7.634864399629
chr20	48029603	48360755	14	5	24.56	14.29	10.27	0.295208608538809	1.94001881197681	0.580096747325369	7.634864399629
chr20	48360755	48761281	15	5	26.32	14.29	12.03	0.202856593292813	2.12614376125059	0.643260994621534	8.30905934251834
chr20	48761281	50194666	15	6	26.32	17.14	9.18	0.443491355415132	1.71633441693963	0.547009025488833	6.06266085311114
chr20	50194666	50483408	14	6	24.56	17.14	7.42	0.447397013482229	1.56614299294931	0.493118787626501	5.57263368327039
chr20	50483408	50602766	14	7	24.56	20	4.56	0.798703812121123	1.29865357547876	0.424898717848889	4.30214856175535
chr20	50602766	50931051	13	7	22.81	20	2.81	0.80062091867235	1.17969792674091	0.380397370033615	3.94309114502144
chr20	50931051	51167841	14	7	24.56	20	4.56	0.798703812121123	1.29865357547876	0.424898717848889	4.30214856175535
chr20	51167841	51274431	14	7	24.56	20	4.56	0.798703812121123	1.29865357547876	0.424898717848889	4.30214856175535
chr20	51274431	51842227	14	7	24.56	20	4.56	0.798703812121123	1.29865357547876	0.424898717848889	4.30214856175535
chr20	51842227	51865573	15	7	26.32	20	6.32	0.616848704761735	1.42316046754687	0.471427434877747	4.6781559772196
chr20	51865573	51925069	14	7	24.56	20	4.56	0.798703812121123	1.29865357547876	0.424898717848889	4.30214856175535
chr20	51925069	51928822	14	7	24.56	20	4.56	0.798703812121123	1.29865357547876	0.424898717848889	4.30214856175535
chr20	51928822	51988128	14	7	24.56	20	4.56	0.798703812121123	1.29865357547876	0.424898717848889	4.30214856175535
chr20	51988128	51994454	14	7	24.56	20	4.56	0.798703812121123	1.29865357547876	0.424898717848889	4.30214856175535
chr20	51994454	52182088	14	7	24.56	20	4.56	0.798703812121123	1.29865357547876	0.424898717848889	4.30214856175535
chr20	52182088	52504287	15	7	26.32	20	6.32	0.616848704761735	1.42316046754687	0.471427434877747	4.6781559772196
chr20	52504287	52810763	15	7	26.32	20	6.32	0.616848704761735	1.42316046754687	0.471427434877747	4.6781559772196
chr20	52810763	53191811	14	7	24.56	20	4.56	0.798703812121123	1.29865357547876	0.424898717848889	4.30214856175535
chr20	53191811	53292151	14	7	24.56	20	4.56	0.798703812121123	1.29865357547876	0.424898717848889	4.30214856175535
chr20	53292151	53659032	14	7	24.56	20	4.56	0.798703812121123	1.29865357547876	0.424898717848889	4.30214856175535
chr20	53659032	53757721	14	7	24.56	20	4.56	0.798703812121123	1.29865357547876	0.424898717848889	4.30214856175535
chr20	53757721	54067438	14	7	24.56	20	4.56	0.798703812121123	1.29865357547876	0.424898717848889	4.30214856175535
chr20	54067438	54230894	14	7	24.56	20	4.56	0.798703812121123	1.29865357547876	0.424898717848889	4.30214856175535
chr20	54230894	54253652	14	7	24.56	20	4.56	0.798703812121123	1.29865357547876	0.424898717848889	4.30214856175535
chr20	54253652	54328637	13	7	22.81	20	2.81	0.80062091867235	1.17969792674091	0.380397370033615	3.94309114502144
chr20	54328637	54396580	13	7	22.81	20	2.81	0.80062091867235	1.17969792674091	0.380397370033615	3.94309114502144
chr20	54396580	54422848	13	7	22.81	20	2.81	0.80062091867235	1.17969792674091	0.380397370033615	3.94309114502144
chr20	54422848	54425781	14	7	24.56	20	4.56	0.798703812121123	1.29865357547876	0.424898717848889	4.30214856175535
chr20	54425781	54495709	14	7	24.56	20	4.56	0.798703812121123	1.29865357547876	0.424898717848889	4.30214856175535
chr20	54495709	54498060	14	7	24.56	20	4.56	0.798703812121123	1.29865357547876	0.424898717848889	4.30214856175535
chr20	54498060	54498582	14	7	24.56	20	4.56	0.798703812121123	1.29865357547876	0.424898717848889	4.30214856175535
chr20	54498582	54499118	13	7	22.81	20	2.81	0.80062091867235	1.17969792674091	0.380397370033615	3.94309114502144
chr20	54499118	54511539	13	7	22.81	20	2.81	0.80062091867235	1.17969792674091	0.380397370033615	3.94309114502144
chr20	54511539	54527640	13	7	22.81	20	2.81	0.80062091867235	1.17969792674091	0.380397370033615	3.94309114502144
chr20	54527640	54806778	13	6	22.81	17.14	5.67	0.602232540854403	1.42264868093026	0.44162318068837	5.10617498915791
chr20	54806778	54837313	13	6	22.81	17.14	5.67	0.602232540854403	1.42264868093026	0.44162318068837	5.10617498915791
chr20	54837313	54966067	13	6	22.81	17.14	5.67	0.602232540854403	1.42264868093026	0.44162318068837	5.10617498915791
chr20	54966067	55292511	13	6	22.81	17.14	5.67	0.602232540854403	1.42264868093026	0.44162318068837	5.10617498915791
chr20	55292511	56074885	14	6	24.56	17.14	7.42	0.447397013482229	1.56614299294931	0.493118787626501	5.57263368327039
chr20	56074885	56978012	15	6	26.32	17.14	9.18	0.443491355415132	1.71633441693963	0.547009025488833	6.06266085311114
chr20	56978012	57071280	15	6	26.32	17.14	9.18	0.443491355415132	1.71633441693963	0.547009025488833	6.06266085311114
chr20	57071280	57163921	15	6	26.32	17.14	9.18	0.443491355415132	1.71633441693963	0.547009025488833	6.06266085311114
chr20	57163921	57289593	16	6	28.07	17.14	10.93	0.315741855201511	1.87371189586415	0.603396928105049	6.57709670679078
chr20	57289593	57492168	16	7	28.07	20	8.07	0.462272827845567	1.55362495799923	0.520131814516846	5.07339005272618
chr20	57492168	57525004	15	7	26.32	20	6.32	0.616848704761735	1.42316046754687	0.471427434877747	4.6781559772196
chr20	57525004	57671267	15	7	26.32	20	6.32	0.616848704761735	1.42316046754687	0.471427434877747	4.6781559772196
chr20	57671267	58342193	15	7	26.32	20	6.32	0.616848704761735	1.42316046754687	0.471427434877747	4.6781559772196
chr20	58342193	58946569	15	7	26.32	20	6.32	0.616848704761735	1.42316046754687	0.471427434877747	4.6781559772196
chr20	58946569	58993927	15	7	26.32	20	6.32	0.616848704761735	1.42316046754687	0.471427434877747	4.6781559772196
chr20	58993927	59010856	15	7	26.32	20	6.32	0.616848704761735	1.42316046754687	0.471427434877747	4.6781559772196
chr20	59010856	59249227	15	7	26.32	20	6.32	0.616848704761735	1.42316046754687	0.471427434877747	4.6781559772196
chr20	59249227	59303031	15	6	26.32	17.14	9.18	0.443491355415132	1.71633441693963	0.547009025488833	6.06266085311114
chr20	59303031	59475160	15	6	26.32	17.14	9.18	0.443491355415132	1.71633441693963	0.547009025488833	6.06266085311114
chr20	59475160	60600776	14	6	24.56	17.14	7.42	0.447397013482229	1.56614299294931	0.493118787626501	5.57263368327039
chr20	60600776	62332182	13	6	22.81	17.14	5.67	0.602232540854403	1.42264868093026	0.44162318068837	5.10617498915791
chr20	62332182	63025520	14	6	24.56	17.14	7.42	0.447397013482229	1.56614299294931	0.493118787626501	5.57263368327039
chr3	71021238	72244379	1	0	1.75	0	1.75	1	Inf	0.0157598684210527	Inf
chr3	72244379	162486290	0	0	0	0	0	1	0	0	Inf
chr3	162486290	162490126	0	1	0	2.86	-2.86	0.380434782608696	0	0	23.9474915686233
chr3	162490126	162503213	1	1	1.75	2.86	-1.11	1	0.610603783842907	0.00760900786829756	49.046807225881
chr3	162503213	162508230	2	1	3.51	2.86	0.65	1	1.23356327069665	0.0620046571045941	75.0263655237187
chr3	162508230	162510463	3	1	5.26	2.86	2.4	1	1.87702114997082	0.143943469821978	101.980811973635
chr3	162510463	162512698	6	2	10.53	5.71	4.82	0.70558285810563	1.9283484392878	0.319675764680652	20.6501642333935
chr3	162512698	162512916	8	2	14.04	5.71	8.33	0.308007509375883	2.66841857886995	0.48900957536831	27.3578137004155
chr3	162512916	162513120	9	2	15.79	5.71	10.08	0.195662395481194	3.06092090715289	0.579602302170275	30.9107429642845
chr3	162513120	162513304	9	3	15.79	8.57	7.22	0.362644950604423	1.98605531055251	0.449776512936818	12.2717657519558
chr3	162513304	162543103	10	3	17.54	8.57	8.97	0.356578999325378	2.25102170571562	0.523982788486464	13.7160959411363
chr3	162543103	162625988	13	3	22.81	8.57	14.24	0.0958390828836088	3.11683466924519	0.766844053409676	18.4450908210035
chr3	162625988	162626284	9	2	15.79	5.71	10.08	0.195662395481194	3.06092090715289	0.579602302170275	30.9107429642845
chr3	162626284	162626588	8	2	14.04	5.71	8.33	0.308007509375883	2.66841857886995	0.48900957536831	27.3578137004155
chr3	162626588	162627609	4	0	7.02	0	7.02	0.293625443112497	Inf	0.410060538435777	Inf
chr3	162627609	162628629	3	0	5.26	0	5.26	0.285117056856187	Inf	0.25439397414394	Inf
chr3	162628629	162628661	1	0	1.75	0	1.75	1	Inf	0.0157598684210527	Inf
chr7	0	3341353	2	1	3.51	2.86	0.65	1	1.23356327069665	0.0620046571045941	75.0263655237187
chr7	3341353	6673013	1	1	1.75	2.86	-1.11	1	0.610603783842907	0.00760900786829756	49.046807225881
chr7	6673013	8159002	2	1	3.51	2.86	0.65	1	1.23356327069665	0.0620046571045941	75.0263655237187
chr7	8159002	8416721	2	1	3.51	2.86	0.65	1	1.23356327069665	0.0620046571045941	75.0263655237187
chr7	8416721	8522342	2	2	3.51	5.71	-2.2	0.633484899728183	0.603503837239778	0.0418857182561479	8.69179851293254
chr7	8522342	8556394	2	1	3.51	2.86	0.65	1	1.23356327069665	0.0620046571045941	75.0263655237187
chr7	8556394	9413871	1	1	1.75	2.86	-1.11	1	0.610603783842907	0.00760900786829756	49.046807225881
chr7	9413871	10467685	2	1	3.51	2.86	0.65	1	1.23356327069665	0.0620046571045941	75.0263655237187
chr7	10467685	13692796	2	1	3.51	2.86	0.65	1	1.23356327069665	0.0620046571045941	75.0263655237187
chr7	13692796	13758615	3	1	5.26	2.86	2.4	1	1.87702114997082	0.143943469821978	101.980811973635
chr7	13758615	22326440	2	1	3.51	2.86	0.65	1	1.23356327069665	0.0620046571045941	75.0263655237187
chr7	22326440	24267872	1	1	1.75	2.86	-1.11	1	0.610603783842907	0.00760900786829756	49.046807225881
chr7	24267872	30090735	1	1	1.75	2.86	-1.11	1	0.610603783842907	0.00760900786829756	49.046807225881
chr7	30090735	38580545	1	1	1.75	2.86	-1.11	1	0.610603783842907	0.00760900786829756	49.046807225881
chr7	38580545	40590009	1	1	1.75	2.86	-1.11	1	0.610603783842907	0.00760900786829756	49.046807225881
chr7	40590009	40665052	2	1	3.51	2.86	0.65	1	1.23356327069665	0.0620046571045941	75.0263655237187
chr7	40665052	40758428	2	0	3.51	0	3.51	0.523411371237458	Inf	0.11510095569428	Inf
chr7	40758428	48936065	1	0	1.75	0	1.75	1	Inf	0.0157598684210527	Inf
chr7	48936065	49149649	1	0	1.75	0	1.75	1	Inf	0.0157598684210527	Inf
chr7	49149649	52766785	1	0	1.75	0	1.75	1	Inf	0.0157598684210527	Inf
chr7	52766785	53343630	0	0	0	0	0	1	0	0	Inf
chr7	53343630	54555496	1	0	1.75	0	1.75	1	Inf	0.0157598684210527	Inf
chr7	54555496	55498771	2	0	3.51	0	3.51	0.523411371237458	Inf	0.11510095569428	Inf
chr7	55498771	57120849	1	0	1.75	0	1.75	1	Inf	0.0157598684210527	Inf
chr7	57120849	57316124	2	0	3.51	0	3.51	0.523411371237458	Inf	0.11510095569428	Inf
chr7	57316124	57451939	3	0	5.26	0	5.26	0.285117056856187	Inf	0.25439397414394	Inf
chr7	57451939	58019983	3	0	5.26	0	5.26	0.285117056856187	Inf	0.25439397414394	Inf
chr7	58019983	61063962	0	0	0	0	0	1	0	0	Inf
chr7	61063962	62835465	1	0	1.75	0	1.75	1	Inf	0.0157598684210527	Inf
chr7	62835465	69044457	0	0	0	0	0	1	0	0	Inf
chr7	69044457	69641917	1	0	1.75	0	1.75	1	Inf	0.0157598684210527	Inf
chr7	69641917	69839008	2	0	3.51	0	3.51	0.523411371237458	Inf	0.11510095569428	Inf
chr7	69839008	77547062	1	0	1.75	0	1.75	1	Inf	0.0157598684210527	Inf
chr7	77547062	78594551	2	0	3.51	0	3.51	0.523411371237458	Inf	0.11510095569428	Inf
chr7	78594551	78680657	3	0	5.26	0	5.26	0.285117056856187	Inf	0.25439397414394	Inf
chr7	78680657	78845365	2	0	3.51	0	3.51	0.523411371237458	Inf	0.11510095569428	Inf
chr7	78845365	78892667	3	0	5.26	0	5.26	0.285117056856187	Inf	0.25439397414394	Inf
chr7	78892667	79109779	2	0	3.51	0	3.51	0.523411371237458	Inf	0.11510095569428	Inf
chr7	79109779	81960258	3	0	5.26	0	5.26	0.285117056856187	Inf	0.25439397414394	Inf
chr7	81960258	82467452	4	0	7.02	0	7.02	0.293625443112497	Inf	0.410060538435777	Inf
chr7	82467452	84458164	3	0	5.26	0	5.26	0.285117056856187	Inf	0.25439397414394	Inf
chr7	84458164	85098824	3	1	5.26	2.86	2.4	1	1.87702114997082	0.143943469821978	101.980811973635
chr7	85098824	85802195	3	0	5.26	0	5.26	0.285117056856187	Inf	0.25439397414394	Inf
chr7	85802195	86084974	3	1	5.26	2.86	2.4	1	1.87702114997082	0.143943469821978	101.980811973635
chr7	86084974	86098895	2	1	3.51	2.86	0.65	1	1.23356327069665	0.0620046571045941	75.0263655237187
chr7	86098895	86463156	2	0	3.51	0	3.51	0.523411371237458	Inf	0.11510095569428	Inf
chr7	86463156	86633776	2	0	3.51	0	3.51	0.523411371237458	Inf	0.11510095569428	Inf
chr7	86633776	87596020	2	0	3.51	0	3.51	0.523411371237458	Inf	0.11510095569428	Inf
chr7	87596020	91563382	3	0	5.26	0	5.26	0.285117056856187	Inf	0.25439397414394	Inf
chr7	91563382	91787283	3	0	5.26	0	5.26	0.285117056856187	Inf	0.25439397414394	Inf
chr7	91787283	95577796	3	0	5.26	0	5.26	0.285117056856187	Inf	0.25439397414394	Inf
chr7	95577796	96172463	2	0	3.51	0	3.51	0.523411371237458	Inf	0.11510095569428	Inf
chr7	96172463	97086918	1	0	1.75	0	1.75	1	Inf	0.0157598684210527	Inf
chr7	97086918	97184232	2	0	3.51	0	3.51	0.523411371237458	Inf	0.11510095569428	Inf
chr7	97184232	100700991	1	0	1.75	0	1.75	1	Inf	0.0157598684210527	Inf
chr7	100700991	100829284	2	0	3.51	0	3.51	0.523411371237458	Inf	0.11510095569428	Inf
chr7	100829284	101214769	1	0	1.75	0	1.75	1	Inf	0.0157598684210527	Inf
chr7	101214769	101298627	2	0	3.51	0	3.51	0.523411371237458	Inf	0.11510095569428	Inf
chr7	101298627	107475373	1	0	1.75	0	1.75	1	Inf	0.0157598684210527	Inf
chr7	107475373	107566622	1	0	1.75	0	1.75	1	Inf	0.0157598684210527	Inf
chr7	107566622	107592056	2	0	3.51	0	3.51	0.523411371237458	Inf	0.11510095569428	Inf
chr7	107592056	107808210	2	0	3.51	0	3.51	0.523411371237458	Inf	0.11510095569428	Inf
chr7	107808210	108607201	3	0	5.26	0	5.26	0.285117056856187	Inf	0.25439397414394	Inf
chr7	108607201	108743634	3	0	5.26	0	5.26	0.285117056856187	Inf	0.25439397414394	Inf
chr7	108743634	110191493	3	0	5.26	0	5.26	0.285117056856187	Inf	0.25439397414394	Inf
chr7	110191493	113135181	2	0	3.51	0	3.51	0.523411371237458	Inf	0.11510095569428	Inf
chr7	113135181	115523363	2	0	3.51	0	3.51	0.523411371237458	Inf	0.11510095569428	Inf
chr7	115523363	115656370	2	0	3.51	0	3.51	0.523411371237458	Inf	0.11510095569428	Inf
chr7	115656370	116142191	2	0	3.51	0	3.51	0.523411371237458	Inf	0.11510095569428	Inf
chr7	116142191	116487900	2	1	3.51	2.86	0.65	1	1.23356327069665	0.0620046571045941	75.0263655237187
chr7	116487900	116780693	2	0	3.51	0	3.51	0.523411371237458	Inf	0.11510095569428	Inf
chr7	116780693	116906584	2	0	3.51	0	3.51	0.523411371237458	Inf	0.11510095569428	Inf
chr7	116906584	117432348	2	0	3.51	0	3.51	0.523411371237458	Inf	0.11510095569428	Inf
chr7	117432348	117454570	3	0	5.26	0	5.26	0.285117056856187	Inf	0.25439397414394	Inf
chr7	117454570	117592560	3	0	5.26	0	5.26	0.285117056856187	Inf	0.25439397414394	Inf
chr7	117592560	117611312	3	0	5.26	0	5.26	0.285117056856187	Inf	0.25439397414394	Inf
chr7	117611312	117944031	3	0	5.26	0	5.26	0.285117056856187	Inf	0.25439397414394	Inf
chr7	117944031	117958307	3	0	5.26	0	5.26	0.285117056856187	Inf	0.25439397414394	Inf
chr7	117958307	118070588	2	0	3.51	0	3.51	0.523411371237458	Inf	0.11510095569428	Inf
chr7	118070588	118626203	2	0	3.51	0	3.51	0.523411371237458	Inf	0.11510095569428	Inf
chr7	118626203	121112214	2	0	3.51	0	3.51	0.523411371237458	Inf	0.11510095569428	Inf
chr7	121112214	121245943	2	1	3.51	2.86	0.65	1	1.23356327069665	0.0620046571045941	75.0263655237187
chr7	121245943	124552889	2	1	3.51	2.86	0.65	1	1.23356327069665	0.0620046571045941	75.0263655237187
chr7	124552889	124576177	2	1	3.51	2.86	0.65	1	1.23356327069665	0.0620046571045941	75.0263655237187
chr7	124576177	124701996	2	0	3.51	0	3.51	0.523411371237458	Inf	0.11510095569428	Inf
chr7	124701996	124782221	1	0	1.75	0	1.75	1	Inf	0.0157598684210527	Inf
chr7	124782221	125115177	1	1	1.75	2.86	-1.11	1	0.610603783842907	0.00760900786829756	49.046807225881
chr7	125115177	127711693	1	0	1.75	0	1.75	1	Inf	0.0157598684210527	Inf
chr7	127711693	134801057	0	0	0	0	0	1	0	0	Inf
chr7	134801057	134904694	1	0	1.75	0	1.75	1	Inf	0.0157598684210527	Inf
chr7	134904694	138999803	0	0	0	0	0	1	0	0	Inf
chr7	138999803	139140503	1	0	1.75	0	1.75	1	Inf	0.0157598684210527	Inf
chr7	139140503	139990347	1	0	1.75	0	1.75	1	Inf	0.0157598684210527	Inf
chr7	139990347	141393494	1	0	1.75	0	1.75	1	Inf	0.0157598684210527	Inf
chr7	141393494	141607484	2	0	3.51	0	3.51	0.523411371237458	Inf	0.11510095569428	Inf
chr7	141607484	142416641	1	0	1.75	0	1.75	1	Inf	0.0157598684210527	Inf
chr7	142416641	143218633	1	0	1.75	0	1.75	1	Inf	0.0157598684210527	Inf
chr7	143218633	143546657	2	0	3.51	0	3.51	0.523411371237458	Inf	0.11510095569428	Inf
chr7	143546657	146239726	1	0	1.75	0	1.75	1	Inf	0.0157598684210527	Inf
chr7	146239726	146383465	2	0	3.51	0	3.51	0.523411371237458	Inf	0.11510095569428	Inf
chr7	146383465	147137618	2	0	3.51	0	3.51	0.523411371237458	Inf	0.11510095569428	Inf
chr7	147137618	147156015	2	1	3.51	2.86	0.65	1	1.23356327069665	0.0620046571045941	75.0263655237187
chr7	147156015	147200545	2	1	3.51	2.86	0.65	1	1.23356327069665	0.0620046571045941	75.0263655237187
chr7	147200545	147321768	2	0	3.51	0	3.51	0.523411371237458	Inf	0.11510095569428	Inf
chr7	147321768	157755807	1	0	1.75	0	1.75	1	Inf	0.0157598684210527	Inf
chr7	157755807	157756431	1	0	1.75	0	1.75	1	Inf	0.0157598684210527	Inf
chr7	157756431	157828758	1	1	1.75	2.86	-1.11	1	0.610603783842907	0.00760900786829756	49.046807225881
chr7	157828758	159138663	1	0	1.75	0	1.75	1	Inf	0.0157598684210527	Inf
chr13	19026937	19564517	6	3	10.53	8.57	1.96	1	1.25188156754076	0.246164505949289	8.27708278287694
chr13	19564517	19589089	6	3	10.53	8.57	1.96	1	1.25188156754076	0.246164505949289	8.27708278287694
chr13	19589089	19633743	6	3	10.53	8.57	1.96	1	1.25188156754076	0.246164505949289	8.27708278287694
chr13	19633743	19634136	6	3	10.53	8.57	1.96	1	1.25188156754076	0.246164505949289	8.27708278287694
chr13	19634136	19634507	6	3	10.53	8.57	1.96	1	1.25188156754076	0.246164505949289	8.27708278287694
chr13	19634507	20722920	5	3	8.77	8.57	0.199999999999999	1	1.02536119741128	0.184869242581365	7.05012401324578
chr13	20722920	20723198	5	3	8.77	8.57	0.199999999999999	1	1.02536119741128	0.184869242581365	7.05012401324578
chr13	20723198	20791532	5	3	8.77	8.57	0.199999999999999	1	1.02536119741128	0.184869242581365	7.05012401324578
chr13	20791532	20900946	5	3	8.77	8.57	0.199999999999999	1	1.02536119741128	0.184869242581365	7.05012401324578
chr13	20900946	21540087	5	3	8.77	8.57	0.199999999999999	1	1.02536119741128	0.184869242581365	7.05012401324578
chr13	21540087	22032342	5	3	8.77	8.57	0.199999999999999	1	1.02536119741128	0.184869242581365	7.05012401324578
chr13	22032342	22424624	4	3	7.02	8.57	-1.55	1	0.806980014369123	0.127471078351663	5.86472395809041
chr13	22424624	23754799	5	3	8.77	8.57	0.199999999999999	1	1.02536119741128	0.184869242581365	7.05012401324578
chr13	23754799	23818766	6	3	10.53	8.57	1.96	1	1.25188156754076	0.246164505949289	8.27708278287694
chr13	23818766	24196632	7	3	12.28	8.57	3.71	0.736494124294195	1.48711281701351	0.310836499199398	9.55446182809702
chr13	24196632	24962258	7	3	12.28	8.57	3.71	0.736494124294195	1.48711281701351	0.310836499199398	9.55446182809702
chr13	24962258	25050577	7	3	12.28	8.57	3.71	0.736494124294195	1.48711281701351	0.310836499199398	9.55446182809702
chr13	25050577	25190225	7	3	12.28	8.57	3.71	0.736494124294195	1.48711281701351	0.310836499199398	9.55446182809702
chr13	25190225	26524414	7	3	12.28	8.57	3.71	0.736494124294195	1.48711281701351	0.310836499199398	9.55446182809702
chr13	26524414	26557100	7	3	12.28	8.57	3.71	0.736494124294195	1.48711281701351	0.310836499199398	9.55446182809702
chr13	26557100	26605033	8	3	14.04	8.57	5.47	0.523302262486224	1.73164017632028	0.378777361101055	10.8884004041763
chr13	26605033	26693293	8	3	14.04	8.57	5.47	0.523302262486224	1.73164017632028	0.378777361101055	10.8884004041763
chr13	26693293	27197428	8	3	14.04	8.57	5.47	0.523302262486224	1.73164017632028	0.378777361101055	10.8884004041763
chr13	27197428	27198951	9	3	15.79	8.57	7.22	0.362644950604423	1.98605531055251	0.449776512936818	12.2717657519558
chr13	27198951	27307682	9	3	15.79	8.57	7.22	0.362644950604423	1.98605531055251	0.449776512936818	12.2717657519558
chr13	27307682	27307993	8	3	14.04	8.57	5.47	0.523302262486224	1.73164017632028	0.378777361101055	10.8884004041763
chr13	27307993	30129864	8	3	14.04	8.57	5.47	0.523302262486224	1.73164017632028	0.378777361101055	10.8884004041763
chr13	30129864	31028042	7	3	12.28	8.57	3.71	0.736494124294195	1.48711281701351	0.310836499199398	9.55446182809702
chr13	31028042	31633462	8	3	14.04	8.57	5.47	0.523302262486224	1.73164017632028	0.378777361101055	10.8884004041763
chr13	31633462	32045132	7	3	12.28	8.57	3.71	0.736494124294195	1.48711281701351	0.310836499199398	9.55446182809702
chr13	32045132	33334514	6	3	10.53	8.57	1.96	1	1.25188156754076	0.246164505949289	8.27708278287694
chr13	33334514	34092934	7	3	12.28	8.57	3.71	0.736494124294195	1.48711281701351	0.310836499199398	9.55446182809702
chr13	34092934	34241260	7	3	12.28	8.57	3.71	0.736494124294195	1.48711281701351	0.310836499199398	9.55446182809702
chr13	34241260	34344030	7	3	12.28	8.57	3.71	0.736494124294195	1.48711281701351	0.310836499199398	9.55446182809702
chr13	34344030	34381537	7	3	12.28	8.57	3.71	0.736494124294195	1.48711281701351	0.310836499199398	9.55446182809702
chr13	34381537	34451180	7	3	12.28	8.57	3.71	0.736494124294195	1.48711281701351	0.310836499199398	9.55446182809702
chr13	34451180	34652459	7	3	12.28	8.57	3.71	0.736494124294195	1.48711281701351	0.310836499199398	9.55446182809702
chr13	34652459	36786459	6	3	10.53	8.57	1.96	1	1.25188156754076	0.246164505949289	8.27708278287694
chr13	36786459	36945033	6	3	10.53	8.57	1.96	1	1.25188156754076	0.246164505949289	8.27708278287694
chr13	36945033	37473407	6	3	10.53	8.57	1.96	1	1.25188156754076	0.246164505949289	8.27708278287694
chr13	37473407	37846660	6	3	10.53	8.57	1.96	1	1.25188156754076	0.246164505949289	8.27708278287694
chr13	37846660	37919988	6	3	10.53	8.57	1.96	1	1.25188156754076	0.246164505949289	8.27708278287694
chr13	37919988	38049969	6	3	10.53	8.57	1.96	1	1.25188156754076	0.246164505949289	8.27708278287694
chr13	38049969	38092157	5	3	8.77	8.57	0.199999999999999	1	1.02536119741128	0.184869242581365	7.05012401324578
chr13	38092157	38290522	6	3	10.53	8.57	1.96	1	1.25188156754076	0.246164505949289	8.27708278287694
chr13	38290522	38291755	6	3	10.53	8.57	1.96	1	1.25188156754076	0.246164505949289	8.27708278287694
chr13	38291755	38362270	6	3	10.53	8.57	1.96	1	1.25188156754076	0.246164505949289	8.27708278287694
chr13	38362270	38363333	6	3	10.53	8.57	1.96	1	1.25188156754076	0.246164505949289	8.27708278287694
chr13	38363333	38474420	6	3	10.53	8.57	1.96	1	1.25188156754076	0.246164505949289	8.27708278287694
chr13	38474420	38491369	6	3	10.53	8.57	1.96	1	1.25188156754076	0.246164505949289	8.27708278287694
chr13	38491369	38625866	5	3	8.77	8.57	0.199999999999999	1	1.02536119741128	0.184869242581365	7.05012401324578
chr13	38625866	38748325	5	3	8.77	8.57	0.199999999999999	1	1.02536119741128	0.184869242581365	7.05012401324578
chr13	38748325	38750859	5	3	8.77	8.57	0.199999999999999	1	1.02536119741128	0.184869242581365	7.05012401324578
chr13	38750859	38824969	5	3	8.77	8.57	0.199999999999999	1	1.02536119741128	0.184869242581365	7.05012401324578
chr13	38824969	39112164	5	3	8.77	8.57	0.199999999999999	1	1.02536119741128	0.184869242581365	7.05012401324578
chr13	39112164	39359706	5	3	8.77	8.57	0.199999999999999	1	1.02536119741128	0.184869242581365	7.05012401324578
chr13	39359706	39363361	5	3	8.77	8.57	0.199999999999999	1	1.02536119741128	0.184869242581365	7.05012401324578
chr13	39363361	39518888	5	3	8.77	8.57	0.199999999999999	1	1.02536119741128	0.184869242581365	7.05012401324578
chr13	39518888	39522321	5	3	8.77	8.57	0.199999999999999	1	1.02536119741128	0.184869242581365	7.05012401324578
chr13	39522321	39579228	5	3	8.77	8.57	0.199999999999999	1	1.02536119741128	0.184869242581365	7.05012401324578
chr13	39579228	39679685	5	3	8.77	8.57	0.199999999999999	1	1.02536119741128	0.184869242581365	7.05012401324578
chr13	39679685	39746871	5	3	8.77	8.57	0.199999999999999	1	1.02536119741128	0.184869242581365	7.05012401324578
chr13	39746871	40126739	5	3	8.77	8.57	0.199999999999999	1	1.02536119741128	0.184869242581365	7.05012401324578
chr13	40126739	40281927	5	3	8.77	8.57	0.199999999999999	1	1.02536119741128	0.184869242581365	7.05012401324578
chr13	40281927	40658263	5	3	8.77	8.57	0.199999999999999	1	1.02536119741128	0.184869242581365	7.05012401324578
chr13	40658263	41246787	5	3	8.77	8.57	0.199999999999999	1	1.02536119741128	0.184869242581365	7.05012401324578
chr13	41246787	41775541	5	3	8.77	8.57	0.199999999999999	1	1.02536119741128	0.184869242581365	7.05012401324578
chr13	41775541	41912265	5	3	8.77	8.57	0.199999999999999	1	1.02536119741128	0.184869242581365	7.05012401324578
chr13	41912265	42122481	5	3	8.77	8.57	0.199999999999999	1	1.02536119741128	0.184869242581365	7.05012401324578
chr13	42122481	42307969	5	3	8.77	8.57	0.199999999999999	1	1.02536119741128	0.184869242581365	7.05012401324578
chr13	42307969	43199414	5	3	8.77	8.57	0.199999999999999	1	1.02536119741128	0.184869242581365	7.05012401324578
chr13	43199414	43491859	5	3	8.77	8.57	0.199999999999999	1	1.02536119741128	0.184869242581365	7.05012401324578
chr13	43491859	43570645	5	3	8.77	8.57	0.199999999999999	1	1.02536119741128	0.184869242581365	7.05012401324578
chr13	43570645	44145383	5	3	8.77	8.57	0.199999999999999	1	1.02536119741128	0.184869242581365	7.05012401324578
chr13	44145383	44204450	5	3	8.77	8.57	0.199999999999999	1	1.02536119741128	0.184869242581365	7.05012401324578
chr13	44204450	44236890	6	3	10.53	8.57	1.96	1	1.25188156754076	0.246164505949289	8.27708278287694
chr13	44236890	44801610	6	3	10.53	8.57	1.96	1	1.25188156754076	0.246164505949289	8.27708278287694
chr13	44801610	44846454	6	3	10.53	8.57	1.96	1	1.25188156754076	0.246164505949289	8.27708278287694
chr13	44846454	45380664	6	3	10.53	8.57	1.96	1	1.25188156754076	0.246164505949289	8.27708278287694
chr13	45380664	46345252	6	3	10.53	8.57	1.96	1	1.25188156754076	0.246164505949289	8.27708278287694
chr13	46345252	46370365	6	3	10.53	8.57	1.96	1	1.25188156754076	0.246164505949289	8.27708278287694
chr13	46370365	46431285	6	3	10.53	8.57	1.96	1	1.25188156754076	0.246164505949289	8.27708278287694
chr13	46431285	46564052	6	3	10.53	8.57	1.96	1	1.25188156754076	0.246164505949289	8.27708278287694
chr13	46564052	46717291	6	3	10.53	8.57	1.96	1	1.25188156754076	0.246164505949289	8.27708278287694
chr13	46717291	47482524	6	3	10.53	8.57	1.96	1	1.25188156754076	0.246164505949289	8.27708278287694
chr13	47482524	47506766	6	3	10.53	8.57	1.96	1	1.25188156754076	0.246164505949289	8.27708278287694
chr13	47506766	47789786	6	3	10.53	8.57	1.96	1	1.25188156754076	0.246164505949289	8.27708278287694
chr13	47789786	48163500	5	3	8.77	8.57	0.199999999999999	1	1.02536119741128	0.184869242581365	7.05012401324578
chr13	48163500	48198174	5	3	8.77	8.57	0.199999999999999	1	1.02536119741128	0.184869242581365	7.05012401324578
chr13	48198174	48273336	5	3	8.77	8.57	0.199999999999999	1	1.02536119741128	0.184869242581365	7.05012401324578
chr13	48273336	48293057	4	3	7.02	8.57	-1.55	1	0.806980014369123	0.127471078351663	5.86472395809041
chr13	48293057	48324136	4	3	7.02	8.57	-1.55	1	0.806980014369123	0.127471078351663	5.86472395809041
chr13	48324136	48326657	4	3	7.02	8.57	-1.55	1	0.806980014369123	0.127471078351663	5.86472395809041
chr13	48326657	48350251	5	3	8.77	8.57	0.199999999999999	1	1.02536119741128	0.184869242581365	7.05012401324578
chr13	48350251	48544910	6	3	10.53	8.57	1.96	1	1.25188156754076	0.246164505949289	8.27708278287694
chr13	48544910	48717537	6	3	10.53	8.57	1.96	1	1.25188156754076	0.246164505949289	8.27708278287694
chr13	48717537	49208842	6	3	10.53	8.57	1.96	1	1.25188156754076	0.246164505949289	8.27708278287694
chr13	49208842	49363361	5	3	8.77	8.57	0.199999999999999	1	1.02536119741128	0.184869242581365	7.05012401324578
chr13	49363361	49437519	5	2	8.77	5.71	3.06	0.704888478053992	1.5790358990183	0.241085394648342	17.4847514277608
chr13	49437519	50429102	5	3	8.77	8.57	0.199999999999999	1	1.02536119741128	0.184869242581365	7.05012401324578
chr13	50429102	51295556	5	3	8.77	8.57	0.199999999999999	1	1.02536119741128	0.184869242581365	7.05012401324578
chr13	51295556	51353503	6	3	10.53	8.57	1.96	1	1.25188156754076	0.246164505949289	8.27708278287694
chr13	51353503	52356483	5	3	8.77	8.57	0.199999999999999	1	1.02536119741128	0.184869242581365	7.05012401324578
chr13	52356483	52523930	6	3	10.53	8.57	1.96	1	1.25188156754076	0.246164505949289	8.27708278287694
chr13	52523930	52729341	6	3	10.53	8.57	1.96	1	1.25188156754076	0.246164505949289	8.27708278287694
chr13	52729341	53401529	5	3	8.77	8.57	0.199999999999999	1	1.02536119741128	0.184869242581365	7.05012401324578
chr13	53401529	54338927	6	3	10.53	8.57	1.96	1	1.25188156754076	0.246164505949289	8.27708278287694
chr13	54338927	54822133	5	3	8.77	8.57	0.199999999999999	1	1.02536119741128	0.184869242581365	7.05012401324578
chr13	54822133	55202416	5	3	8.77	8.57	0.199999999999999	1	1.02536119741128	0.184869242581365	7.05012401324578
chr13	55202416	55605296	5	3	8.77	8.57	0.199999999999999	1	1.02536119741128	0.184869242581365	7.05012401324578
chr13	55605296	55729178	4	3	7.02	8.57	-1.55	1	0.806980014369123	0.127471078351663	5.86472395809041
chr13	55729178	55811588	5	3	8.77	8.57	0.199999999999999	1	1.02536119741128	0.184869242581365	7.05012401324578
chr13	55811588	55886632	5	3	8.77	8.57	0.199999999999999	1	1.02536119741128	0.184869242581365	7.05012401324578
chr13	55886632	55916272	5	3	8.77	8.57	0.199999999999999	1	1.02536119741128	0.184869242581365	7.05012401324578
chr13	55916272	56002113	4	3	7.02	8.57	-1.55	1	0.806980014369123	0.127471078351663	5.86472395809041
chr13	56002113	56005449	4	3	7.02	8.57	-1.55	1	0.806980014369123	0.127471078351663	5.86472395809041
chr13	56005449	59428771	4	3	7.02	8.57	-1.55	1	0.806980014369123	0.127471078351663	5.86472395809041
chr13	59428771	59510797	4	3	7.02	8.57	-1.55	1	0.806980014369123	0.127471078351663	5.86472395809041
chr13	59510797	60865331	4	3	7.02	8.57	-1.55	1	0.806980014369123	0.127471078351663	5.86472395809041
chr13	60865331	63248666	4	3	7.02	8.57	-1.55	1	0.806980014369123	0.127471078351663	5.86472395809041
chr13	63248666	63974087	4	3	7.02	8.57	-1.55	1	0.806980014369123	0.127471078351663	5.86472395809041
chr13	63974087	64053965	4	3	7.02	8.57	-1.55	1	0.806980014369123	0.127471078351663	5.86472395809041
chr13	64053965	64119337	4	3	7.02	8.57	-1.55	1	0.806980014369123	0.127471078351663	5.86472395809041
chr13	64119337	64679710	4	3	7.02	8.57	-1.55	1	0.806980014369123	0.127471078351663	5.86472395809041
chr13	64679710	64857215	5	3	8.77	8.57	0.199999999999999	1	1.02536119741128	0.184869242581365	7.05012401324578
chr13	64857215	64860121	4	3	7.02	8.57	-1.55	1	0.806980014369123	0.127471078351663	5.86472395809041
chr13	64860121	64970135	4	3	7.02	8.57	-1.55	1	0.806980014369123	0.127471078351663	5.86472395809041
chr13	64970135	65046108	4	3	7.02	8.57	-1.55	1	0.806980014369123	0.127471078351663	5.86472395809041
chr13	65046108	65198003	4	3	7.02	8.57	-1.55	1	0.806980014369123	0.127471078351663	5.86472395809041
chr13	65198003	65583887	4	3	7.02	8.57	-1.55	1	0.806980014369123	0.127471078351663	5.86472395809041
chr13	65583887	68429922	4	3	7.02	8.57	-1.55	1	0.806980014369123	0.127471078351663	5.86472395809041
chr13	68429922	68465215	4	3	7.02	8.57	-1.55	1	0.806980014369123	0.127471078351663	5.86472395809041
chr13	68465215	68615471	4	3	7.02	8.57	-1.55	1	0.806980014369123	0.127471078351663	5.86472395809041
chr13	68615471	68959005	4	3	7.02	8.57	-1.55	1	0.806980014369123	0.127471078351663	5.86472395809041
chr13	68959005	69004702	4	3	7.02	8.57	-1.55	1	0.806980014369123	0.127471078351663	5.86472395809041
chr13	69004702	71008547	4	3	7.02	8.57	-1.55	1	0.806980014369123	0.127471078351663	5.86472395809041
chr13	71008547	71547066	4	3	7.02	8.57	-1.55	1	0.806980014369123	0.127471078351663	5.86472395809041
chr13	71547066	71685615	4	3	7.02	8.57	-1.55	1	0.806980014369123	0.127471078351663	5.86472395809041
chr13	71685615	72522982	4	3	7.02	8.57	-1.55	1	0.806980014369123	0.127471078351663	5.86472395809041
chr13	72522982	72619699	4	3	7.02	8.57	-1.55	1	0.806980014369123	0.127471078351663	5.86472395809041
chr13	72619699	72795050	4	3	7.02	8.57	-1.55	1	0.806980014369123	0.127471078351663	5.86472395809041
chr13	72795050	72798727	5	3	8.77	8.57	0.199999999999999	1	1.02536119741128	0.184869242581365	7.05012401324578
chr13	72798727	72917908	5	3	8.77	8.57	0.199999999999999	1	1.02536119741128	0.184869242581365	7.05012401324578
chr13	72917908	72954530	4	3	7.02	8.57	-1.55	1	0.806980014369123	0.127471078351663	5.86472395809041
chr13	72954530	73701002	4	3	7.02	8.57	-1.55	1	0.806980014369123	0.127471078351663	5.86472395809041
chr13	73701002	73816584	5	3	8.77	8.57	0.199999999999999	1	1.02536119741128	0.184869242581365	7.05012401324578
chr13	73816584	76667190	4	3	7.02	8.57	-1.55	1	0.806980014369123	0.127471078351663	5.86472395809041
chr13	76667190	77107515	4	3	7.02	8.57	-1.55	1	0.806980014369123	0.127471078351663	5.86472395809041
chr13	77107515	77223912	5	3	8.77	8.57	0.199999999999999	1	1.02536119741128	0.184869242581365	7.05012401324578
chr13	77223912	77390977	4	3	7.02	8.57	-1.55	1	0.806980014369123	0.127471078351663	5.86472395809041
chr13	77390977	78664172	4	2	7.02	5.71	1.31	1	1.24237951861251	0.167238798944715	14.4592318899485
chr13	78664172	78718725	4	2	7.02	5.71	1.31	1	1.24237951861251	0.167238798944715	14.4592318899485
chr13	78718725	80597063	4	3	7.02	8.57	-1.55	1	0.806980014369123	0.127471078351663	5.86472395809041
chr13	80597063	80767130	4	3	7.02	8.57	-1.55	1	0.806980014369123	0.127471078351663	5.86472395809041
chr13	80767130	82312129	4	3	7.02	8.57	-1.55	1	0.806980014369123	0.127471078351663	5.86472395809041
chr13	82312129	82898851	4	3	7.02	8.57	-1.55	1	0.806980014369123	0.127471078351663	5.86472395809041
chr13	82898851	83001112	5	3	8.77	8.57	0.199999999999999	1	1.02536119741128	0.184869242581365	7.05012401324578
chr13	83001112	83027003	5	2	8.77	5.71	3.06	0.704888478053992	1.5790358990183	0.241085394648342	17.4847514277608
chr13	83027003	83052246	5	2	8.77	5.71	3.06	0.704888478053992	1.5790358990183	0.241085394648342	17.4847514277608
chr13	83052246	83091281	4	2	7.02	5.71	1.31	1	1.24237951861251	0.167238798944715	14.4592318899485
chr13	83091281	83155508	3	2	5.26	5.71	-0.45	1	0.917543031619292	0.0995865652262528	11.5187145834007
chr13	83155508	83182124	3	3	5.26	8.57	-3.31	0.670394923540823	0.596139687177174	0.0752641559299699	4.72057961377671
chr13	83182124	83774933	3	3	5.26	8.57	-3.31	0.670394923540823	0.596139687177174	0.0752641559299699	4.72057961377671
chr13	83774933	83820789	3	3	5.26	8.57	-3.31	0.670394923540823	0.596139687177174	0.0752641559299699	4.72057961377671
chr13	83820789	84628145	3	3	5.26	8.57	-3.31	0.670394923540823	0.596139687177174	0.0752641559299699	4.72057961377671
chr13	84628145	84778952	3	3	5.26	8.57	-3.31	0.670394923540823	0.596139687177174	0.0752641559299699	4.72057961377671
chr13	84778952	85356494	3	3	5.26	8.57	-3.31	0.670394923540823	0.596139687177174	0.0752641559299699	4.72057961377671
chr13	85356494	85453664	3	3	5.26	8.57	-3.31	0.670394923540823	0.596139687177174	0.0752641559299699	4.72057961377671
chr13	85453664	85517151	3	3	5.26	8.57	-3.31	0.670394923540823	0.596139687177174	0.0752641559299699	4.72057961377671
chr13	85517151	85570817	3	3	5.26	8.57	-3.31	0.670394923540823	0.596139687177174	0.0752641559299699	4.72057961377671
chr13	85570817	85639089	4	3	7.02	8.57	-1.55	1	0.806980014369123	0.127471078351663	5.86472395809041
chr13	85639089	85651672	3	3	5.26	8.57	-3.31	0.670394923540823	0.596139687177174	0.0752641559299699	4.72057961377671
chr13	85651672	85653762	3	3	5.26	8.57	-3.31	0.670394923540823	0.596139687177174	0.0752641559299699	4.72057961377671
chr13	85653762	85812028	3	3	5.26	8.57	-3.31	0.670394923540823	0.596139687177174	0.0752641559299699	4.72057961377671
chr13	85812028	85816665	3	3	5.26	8.57	-3.31	0.670394923540823	0.596139687177174	0.0752641559299699	4.72057961377671
chr13	85816665	86307536	3	3	5.26	8.57	-3.31	0.670394923540823	0.596139687177174	0.0752641559299699	4.72057961377671
chr13	86307536	86320177	4	3	7.02	8.57	-1.55	1	0.806980014369123	0.127471078351663	5.86472395809041
chr13	86320177	86324232	4	3	7.02	8.57	-1.55	1	0.806980014369123	0.127471078351663	5.86472395809041
chr13	86324232	86360613	5	3	8.77	8.57	0.199999999999999	1	1.02536119741128	0.184869242581365	7.05012401324578
chr13	86360613	86384649	4	3	7.02	8.57	-1.55	1	0.806980014369123	0.127471078351663	5.86472395809041
chr13	86384649	86407410	3	3	5.26	8.57	-3.31	0.670394923540823	0.596139687177174	0.0752641559299699	4.72057961377671
chr13	86407410	86647992	3	3	5.26	8.57	-3.31	0.670394923540823	0.596139687177174	0.0752641559299699	4.72057961377671
chr13	86647992	86711192	3	3	5.26	8.57	-3.31	0.670394923540823	0.596139687177174	0.0752641559299699	4.72057961377671
chr13	86711192	88622840	3	3	5.26	8.57	-3.31	0.670394923540823	0.596139687177174	0.0752641559299699	4.72057961377671
chr13	88622840	88773254	4	3	7.02	8.57	-1.55	1	0.806980014369123	0.127471078351663	5.86472395809041
chr13	88773254	88823831	3	3	5.26	8.57	-3.31	0.670394923540823	0.596139687177174	0.0752641559299699	4.72057961377671
chr13	88823831	89075473	3	3	5.26	8.57	-3.31	0.670394923540823	0.596139687177174	0.0752641559299699	4.72057961377671
chr13	89075473	89239067	3	3	5.26	8.57	-3.31	0.670394923540823	0.596139687177174	0.0752641559299699	4.72057961377671
chr13	89239067	89858392	3	3	5.26	8.57	-3.31	0.670394923540823	0.596139687177174	0.0752641559299699	4.72057961377671
chr13	89858392	90175049	3	3	5.26	8.57	-3.31	0.670394923540823	0.596139687177174	0.0752641559299699	4.72057961377671
chr13	90175049	90179656	4	3	7.02	8.57	-1.55	1	0.806980014369123	0.127471078351663	5.86472395809041
chr13	90179656	90293846	4	3	7.02	8.57	-1.55	1	0.806980014369123	0.127471078351663	5.86472395809041
chr13	90293846	90422309	4	3	7.02	8.57	-1.55	1	0.806980014369123	0.127471078351663	5.86472395809041
chr13	90422309	90429442	3	3	5.26	8.57	-3.31	0.670394923540823	0.596139687177174	0.0752641559299699	4.72057961377671
chr13	90429442	90789045	3	3	5.26	8.57	-3.31	0.670394923540823	0.596139687177174	0.0752641559299699	4.72057961377671
chr13	90789045	90895940	3	3	5.26	8.57	-3.31	0.670394923540823	0.596139687177174	0.0752641559299699	4.72057961377671
chr13	90895940	91453981	3	3	5.26	8.57	-3.31	0.670394923540823	0.596139687177174	0.0752641559299699	4.72057961377671
chr13	91453981	91525121	4	3	7.02	8.57	-1.55	1	0.806980014369123	0.127471078351663	5.86472395809041
chr13	91525121	91728674	3	3	5.26	8.57	-3.31	0.670394923540823	0.596139687177174	0.0752641559299699	4.72057961377671
chr13	91728674	91956143	3	3	5.26	8.57	-3.31	0.670394923540823	0.596139687177174	0.0752641559299699	4.72057961377671
chr13	91956143	92062206	4	3	7.02	8.57	-1.55	1	0.806980014369123	0.127471078351663	5.86472395809041
chr13	92062206	92108068	4	3	7.02	8.57	-1.55	1	0.806980014369123	0.127471078351663	5.86472395809041
chr13	92108068	92887515	4	3	7.02	8.57	-1.55	1	0.806980014369123	0.127471078351663	5.86472395809041
chr13	92887515	93008176	4	3	7.02	8.57	-1.55	1	0.806980014369123	0.127471078351663	5.86472395809041
chr13	93008176	93129634	4	3	7.02	8.57	-1.55	1	0.806980014369123	0.127471078351663	5.86472395809041
chr13	93129634	93534413	4	3	7.02	8.57	-1.55	1	0.806980014369123	0.127471078351663	5.86472395809041
chr13	93534413	94546134	4	3	7.02	8.57	-1.55	1	0.806980014369123	0.127471078351663	5.86472395809041
chr13	94546134	94699674	5	3	8.77	8.57	0.199999999999999	1	1.02536119741128	0.184869242581365	7.05012401324578
chr13	94699674	94971282	4	3	7.02	8.57	-1.55	1	0.806980014369123	0.127471078351663	5.86472395809041
chr13	94971282	96404452	4	3	7.02	8.57	-1.55	1	0.806980014369123	0.127471078351663	5.86472395809041
chr13	96404452	97383427	5	3	8.77	8.57	0.199999999999999	1	1.02536119741128	0.184869242581365	7.05012401324578
chr13	97383427	97522248	6	3	10.53	8.57	1.96	1	1.25188156754076	0.246164505949289	8.27708278287694
chr13	97522248	99544015	5	3	8.77	8.57	0.199999999999999	1	1.02536119741128	0.184869242581365	7.05012401324578
chr13	99544015	99705171	6	3	10.53	8.57	1.96	1	1.25188156754076	0.246164505949289	8.27708278287694
chr13	99705171	101316802	5	3	8.77	8.57	0.199999999999999	1	1.02536119741128	0.184869242581365	7.05012401324578
chr13	101316802	102522204	4	3	7.02	8.57	-1.55	1	0.806980014369123	0.127471078351663	5.86472395809041
chr13	102522204	102664476	4	3	7.02	8.57	-1.55	1	0.806980014369123	0.127471078351663	5.86472395809041
chr13	102664476	102705003	4	3	7.02	8.57	-1.55	1	0.806980014369123	0.127471078351663	5.86472395809041
chr13	102705003	103103919	3	3	5.26	8.57	-3.31	0.670394923540823	0.596139687177174	0.0752641559299699	4.72057961377671
chr13	103103919	103902737	3	3	5.26	8.57	-3.31	0.670394923540823	0.596139687177174	0.0752641559299699	4.72057961377671
chr13	103902737	103907090	4	3	7.02	8.57	-1.55	1	0.806980014369123	0.127471078351663	5.86472395809041
chr13	103907090	103979510	4	3	7.02	8.57	-1.55	1	0.806980014369123	0.127471078351663	5.86472395809041
chr13	103979510	103989594	4	3	7.02	8.57	-1.55	1	0.806980014369123	0.127471078351663	5.86472395809041
chr13	103989594	104036430	5	3	8.77	8.57	0.199999999999999	1	1.02536119741128	0.184869242581365	7.05012401324578
chr13	104036430	104048462	5	3	8.77	8.57	0.199999999999999	1	1.02536119741128	0.184869242581365	7.05012401324578
chr13	104048462	104350831	4	3	7.02	8.57	-1.55	1	0.806980014369123	0.127471078351663	5.86472395809041
chr13	104350831	104925656	4	3	7.02	8.57	-1.55	1	0.806980014369123	0.127471078351663	5.86472395809041
chr13	104925656	105175290	3	3	5.26	8.57	-3.31	0.670394923540823	0.596139687177174	0.0752641559299699	4.72057961377671
chr13	105175290	105239370	4	3	7.02	8.57	-1.55	1	0.806980014369123	0.127471078351663	5.86472395809041
chr13	105239370	105330369	4	3	7.02	8.57	-1.55	1	0.806980014369123	0.127471078351663	5.86472395809041
chr13	105330369	105726364	3	3	5.26	8.57	-3.31	0.670394923540823	0.596139687177174	0.0752641559299699	4.72057961377671
chr13	105726364	105782418	4	3	7.02	8.57	-1.55	1	0.806980014369123	0.127471078351663	5.86472395809041
chr13	105782418	105783474	3	3	5.26	8.57	-3.31	0.670394923540823	0.596139687177174	0.0752641559299699	4.72057961377671
chr13	105783474	106357693	3	3	5.26	8.57	-3.31	0.670394923540823	0.596139687177174	0.0752641559299699	4.72057961377671
chr13	106357693	106435603	3	3	5.26	8.57	-3.31	0.670394923540823	0.596139687177174	0.0752641559299699	4.72057961377671
chr13	106435603	106577692	3	3	5.26	8.57	-3.31	0.670394923540823	0.596139687177174	0.0752641559299699	4.72057961377671
chr13	106577692	108109179	4	3	7.02	8.57	-1.55	1	0.806980014369123	0.127471078351663	5.86472395809041
chr13	108109179	108174441	4	3	7.02	8.57	-1.55	1	0.806980014369123	0.127471078351663	5.86472395809041
chr13	108174441	108272966	4	3	7.02	8.57	-1.55	1	0.806980014369123	0.127471078351663	5.86472395809041
chr13	108272966	108331334	5	3	8.77	8.57	0.199999999999999	1	1.02536119741128	0.184869242581365	7.05012401324578
chr13	108331334	109412631	4	3	7.02	8.57	-1.55	1	0.806980014369123	0.127471078351663	5.86472395809041
chr13	109412631	109625588	5	3	8.77	8.57	0.199999999999999	1	1.02536119741128	0.184869242581365	7.05012401324578
chr13	109625588	109930253	5	3	8.77	8.57	0.199999999999999	1	1.02536119741128	0.184869242581365	7.05012401324578
chr13	109930253	109969616	5	3	8.77	8.57	0.199999999999999	1	1.02536119741128	0.184869242581365	7.05012401324578
chr13	109969616	110849106	5	3	8.77	8.57	0.199999999999999	1	1.02536119741128	0.184869242581365	7.05012401324578
chr13	110849106	111223715	5	3	8.77	8.57	0.199999999999999	1	1.02536119741128	0.184869242581365	7.05012401324578
chr13	111223715	112840960	5	4	8.77	11.43	-2.66	0.726612653955228	0.747657070124706	0.148324209107067	4.06400194149402
chr13	112840960	113154774	6	4	10.53	11.43	-0.9	1	0.912689802865865	0.198138763399443	4.75579335304366
chr13	113154774	115169878	6	4	10.53	11.43	-0.9	1	0.912689802865865	0.198138763399443	4.75579335304366
chr17	21733407	22091209	1	0	1.75	0	1.75	1	Inf	0.0157598684210527	Inf
chr17	22091209	22235650	2	0	3.51	0	3.51	0.523411371237458	Inf	0.11510095569428	Inf
chr17	22235650	25670030	0	0	0	0	0	1	0	0	Inf
chr17	25670030	26156614	1	0	1.75	0	1.75	1	Inf	0.0157598684210527	Inf
chr17	26156614	31245605	0	0	0	0	0	1	0	0	Inf
chr17	31245605	31944322	1	0	1.75	0	1.75	1	Inf	0.0157598684210527	Inf
chr17	31944322	32237115	0	0	0	0	0	1	0	0	Inf
chr17	32237115	32748877	1	0	1.75	0	1.75	1	Inf	0.0157598684210527	Inf
chr17	32748877	32832198	1	0	1.75	0	1.75	1	Inf	0.0157598684210527	Inf
chr17	32832198	33258009	1	0	1.75	0	1.75	1	Inf	0.0157598684210527	Inf
chr17	33258009	33442720	0	0	0	0	0	1	0	0	Inf
chr17	33442720	33893437	1	0	1.75	0	1.75	1	Inf	0.0157598684210527	Inf
chr17	33893437	35283174	2	0	3.51	0	3.51	0.523411371237458	Inf	0.11510095569428	Inf
chr17	35283174	35947076	2	0	3.51	0	3.51	0.523411371237458	Inf	0.11510095569428	Inf
chr17	35947076	44214533	1	0	1.75	0	1.75	1	Inf	0.0157598684210527	Inf
chr17	44214533	44215120	2	0	3.51	0	3.51	0.523411371237458	Inf	0.11510095569428	Inf
chr17	44215120	44394417	2	1	3.51	2.86	0.65	1	1.23356327069665	0.0620046571045941	75.0263655237187
chr17	44394417	44397744	2	0	3.51	0	3.51	0.523411371237458	Inf	0.11510095569428	Inf
chr17	44397744	47842801	1	0	1.75	0	1.75	1	Inf	0.0157598684210527	Inf
chr17	47842801	48506472	2	0	3.51	0	3.51	0.523411371237458	Inf	0.11510095569428	Inf
chr17	48506472	49351757	2	0	3.51	0	3.51	0.523411371237458	Inf	0.11510095569428	Inf
chr17	49351757	50597840	1	0	1.75	0	1.75	1	Inf	0.0157598684210527	Inf
chr17	50597840	51944859	2	0	3.51	0	3.51	0.523411371237458	Inf	0.11510095569428	Inf
chr17	51944859	53592882	1	0	1.75	0	1.75	1	Inf	0.0157598684210527	Inf
chr17	53592882	53786510	2	0	3.51	0	3.51	0.523411371237458	Inf	0.11510095569428	Inf
chr17	53786510	56109217	1	0	1.75	0	1.75	1	Inf	0.0157598684210527	Inf
chr17	56109217	57396777	2	0	3.51	0	3.51	0.523411371237458	Inf	0.11510095569428	Inf
chr17	57396777	57651887	1	0	1.75	0	1.75	1	Inf	0.0157598684210527	Inf
chr17	57651887	57763333	2	0	3.51	0	3.51	0.523411371237458	Inf	0.11510095569428	Inf
chr17	57763333	57875475	1	0	1.75	0	1.75	1	Inf	0.0157598684210527	Inf
chr17	57875475	58947389	0	0	0	0	0	1	0	0	Inf
chr17	58947389	59354455	1	0	1.75	0	1.75	1	Inf	0.0157598684210527	Inf
chr17	59354455	79196339	0	0	0	0	0	1	0	0	Inf
chr17	79196339	81195210	1	0	1.75	0	1.75	1	Inf	0.0157598684210527	Inf
chr5	692053	818648	0	1	0	2.86	-2.86	0.380434782608696	0	0	23.9474915686233
chr5	818648	32084497	0	0	0	0	0	1	0	0	Inf
chr5	32084497	32164371	0	1	0	2.86	-2.86	0.380434782608696	0	0	23.9474915686233
chr5	32164371	57277340	0	0	0	0	0	1	0	0	Inf
chr5	57277340	57297157	1	0	1.75	0	1.75	1	Inf	0.0157598684210527	Inf
chr5	57297157	57297583	2	3	3.51	8.57	-5.06	0.364845991006225	0.39209875338785	0.0311943017813524	3.61167468015804
chr5	57297583	57298515	2	4	3.51	11.43	-7.92	0.196309364764463	0.285918198748973	0.0245307932923119	2.12466335657503
chr5	57298515	57299205	2	5	3.51	14.29	-10.78	0.100649244230772	0.221987374876165	0.0200012806904681	1.4553139798386
chr5	57299205	57299600	4	6	7.02	17.14	-10.12	0.171656051776491	0.36905122639677	0.0706137859122206	1.70052375381224
chr5	57299600	57304500	5	6	8.77	17.14	-8.37	0.322100721394439	0.468835682434957	0.103394322457724	2.02281962815123
chr5	57304500	57309051	7	7	12.28	20	-7.72	0.375859131498034	0.563675909563278	0.151229985939566	2.09569397335798
chr5	57309051	57309239	8	10	14.04	28.57	-14.53	0.108145300607897	0.412415965994425	0.124076945986445	1.32429683968004
chr5	57309239	57311814	10	12	17.54	34.29	-16.75	0.0816082566916997	0.412055501862013	0.136495748367901	1.21314275703508
chr5	57311814	57313720	11	12	19.3	34.29	-14.99	0.13821896063111	0.46244723172019	0.15728627103373	1.33903763983527
chr5	57313720	57323830	12	12	21.05	34.29	-13.24	0.221459603305705	0.515014866943065	0.179027653053978	1.47067800363309
chr5	57323830	57335951	15	13	26.32	37.14	-10.82	0.351436126269264	0.607789839585736	0.223181259610535	1.65710309194144
chr5	57335951	57339215	14	11	24.56	31.43	-6.87	0.480406691370907	0.713081465121643	0.253585018116891	2.0322807196032
chr5	57339215	57340543	14	9	24.56	25.71	-1.15	1	0.941197882148931	0.324349138447635	2.83865523952518
chr5	57340543	57341079	14	8	24.56	22.86	1.7	1	1.09768530178238	0.369803513830404	3.44806018872625
chr5	57341079	57342136	12	7	21.05	20	1.05	1	1.06593908674237	0.337829708076837	3.60073072526548
chr5	57342136	57346982	11	7	19.3	20	-0.699999999999999	1	0.957008969150987	0.297087334335391	3.27334215190637
chr5	57346982	57352699	10	7	17.54	20	-2.46	0.78753140587628	0.852580617416694	0.258099434882511	2.96030006793384
chr5	57352699	57353585	8	6	14.04	17.14	-3.1	0.768198049082033	0.791200866543226	0.215484295995604	3.06211178714234
chr5	57353585	57356616	7	4	12.28	11.43	0.85	1	1.08406402746849	0.250779327244783	5.47501405422082
chr5	57356616	57367948	5	1	8.77	2.86	5.91	0.401827824203715	3.23452828397043	0.340370727723614	158.977900580402
chr5	57367948	57369118	4	1	7.02	2.86	4.16	0.645979732691994	2.54341432874312	0.238315308662883	129.945493899197
chr5	57369118	57372247	3	1	5.26	2.86	2.4	1	1.87702114997082	0.143943469821978	101.980811973635
chr12	0	1138782	1	1	1.75	2.86	-1.11	1	0.610603783842907	0.00760900786829756	49.046807225881
chr12	1138782	1166859	2	1	3.51	2.86	0.65	1	1.23356327069665	0.0620046571045941	75.0263655237187
chr12	1166859	1334604	2	1	3.51	2.86	0.65	1	1.23356327069665	0.0620046571045941	75.0263655237187
chr12	1334604	1721455	3	1	5.26	2.86	2.4	1	1.87702114997082	0.143943469821978	101.980811973635
chr12	1721455	2235752	2	1	3.51	2.86	0.65	1	1.23356327069665	0.0620046571045941	75.0263655237187
chr12	2235752	2269933	1	1	1.75	2.86	-1.11	1	0.610603783842907	0.00760900786829756	49.046807225881
chr12	2269933	2422349	2	1	3.51	2.86	0.65	1	1.23356327069665	0.0620046571045941	75.0263655237187
chr12	2422349	2749874	1	1	1.75	2.86	-1.11	1	0.610603783842907	0.00760900786829756	49.046807225881
chr12	2749874	3945931	1	1	1.75	2.86	-1.11	1	0.610603783842907	0.00760900786829756	49.046807225881
chr12	3945931	4746381	1	1	1.75	2.86	-1.11	1	0.610603783842907	0.00760900786829756	49.046807225881
chr12	4746381	7037467	1	0	1.75	0	1.75	1	Inf	0.0157598684210527	Inf
chr12	7037467	21612183	0	0	0	0	0	1	0	0	Inf
chr12	21612183	21742037	1	0	1.75	0	1.75	1	Inf	0.0157598684210527	Inf
chr12	21742037	24003125	0	0	0	0	0	1	0	0	Inf
chr12	24003125	24631611	1	0	1.75	0	1.75	1	Inf	0.0157598684210527	Inf
chr12	24631611	25188245	1	0	1.75	0	1.75	1	Inf	0.0157598684210527	Inf
chr12	25188245	25613697	1	0	1.75	0	1.75	1	Inf	0.0157598684210527	Inf
chr12	25613697	29334626	0	0	0	0	0	1	0	0	Inf
chr12	29334626	29503993	0	1	0	2.86	-2.86	0.380434782608696	0	0	23.9474915686233
chr12	29503993	29669615	0	1	0	2.86	-2.86	0.380434782608696	0	0	23.9474915686233
chr12	29669615	31230530	0	0	0	0	0	1	0	0	Inf
chr12	31230530	31267178	1	0	1.75	0	1.75	1	Inf	0.0157598684210527	Inf
chr12	31267178	31411126	2	0	3.51	0	3.51	0.523411371237458	Inf	0.11510095569428	Inf
chr12	31411126	65190962	0	0	0	0	0	1	0	0	Inf
chr12	65190962	65693226	0	1	0	2.86	-2.86	0.380434782608696	0	0	23.9474915686233
chr12	65693226	66244727	0	0	0	0	0	1	0	0	Inf
chr12	66244727	66504614	0	1	0	2.86	-2.86	0.380434782608696	0	0	23.9474915686233
chr12	66504614	87716227	0	0	0	0	0	1	0	0	Inf
chr12	87716227	87771240	1	0	1.75	0	1.75	1	Inf	0.0157598684210527	Inf
chr14	93107805	96009527	1	0	1.75	0	1.75	1	Inf	0.0157598684210527	Inf
chr14	96009527	96321219	1	0	1.75	0	1.75	1	Inf	0.0157598684210527	Inf
chr14	96321219	96419940	1	0	1.75	0	1.75	1	Inf	0.0157598684210527	Inf
chr14	96419940	98873924	1	0	1.75	0	1.75	1	Inf	0.0157598684210527	Inf
chr14	98873924	98940937	1	0	1.75	0	1.75	1	Inf	0.0157598684210527	Inf
chr14	98940937	102979845	1	1	1.75	2.86	-1.11	1	0.610603783842907	0.00760900786829756	49.046807225881
chr14	102979845	105987389	1	0	1.75	0	1.75	1	Inf	0.0157598684210527	Inf
chr14	105987389	106009970	1	1	1.75	2.86	-1.11	1	0.610603783842907	0.00760900786829756	49.046807225881
chr14	106009970	106118250	1	2	1.75	5.71	-3.96	0.555183946488294	0.298730263346118	0.00491485950174804	5.94363337105825
chr14	106118250	106196214	2	2	3.51	5.71	-2.2	0.633484899728183	0.603503837239778	0.0418857182561479	8.69179851293254
chr14	106196214	106198682	3	3	5.26	8.57	-3.31	0.670394923540823	0.596139687177174	0.0752641559299699	4.72057961377671
chr14	106198682	106221093	6	4	10.53	11.43	-0.9	1	0.912689802865865	0.198138763399443	4.75579335304366
chr14	106221093	106235413	7	4	12.28	11.43	0.85	1	1.08406402746849	0.250779327244783	5.47501405422082
chr14	106235413	106248941	8	5	14.04	14.29	-0.25	1	0.979803008178127	0.254376122060523	4.17609199336133
chr14	106248941	106251090	9	5	15.79	14.29	1.5	1	1.12354017244904	0.302852463741952	4.69198596098626
chr14	106251090	106273132	10	5	17.54	14.29	3.25	0.777113508732724	1.27328065326875	0.353545368918586	5.22973429164876
chr14	106273132	106329213	12	5	21.05	14.29	6.76	0.581520823732004	1.59215018953289	0.461891609820573	6.37813482421497
chr14	106329213	106335773	13	5	22.81	14.29	8.52	0.420225516533401	1.7622113815875	0.519676972745705	6.99190955554074
chr14	106335773	106401597	15	5	26.32	14.29	12.03	0.202856593292813	2.12614376125059	0.643260994621534	8.30905934251834
chr14	106401597	106424282	16	8	28.07	22.86	5.21	0.632582093496436	1.31319299039973	0.452855304663358	4.06438740429305
chr14	106424282	106448874	17	8	29.82	22.86	6.96	0.62988872783497	1.4288596498954	0.497355460078839	4.39650344990767
chr14	106448874	106484668	18	8	31.58	22.86	8.72	0.475940300784468	1.55035324940024	0.543942290715946	4.74624219018793
chr14	106484668	106524803	17	8	29.82	22.86	6.96	0.62988872783497	1.4288596498954	0.497355460078839	4.39650344990767
chr14	106524803	106528665	17	8	29.82	22.86	6.96	0.62988872783497	1.4288596498954	0.497355460078839	4.39650344990767
chr14	106528665	106547410	15	8	26.32	22.86	3.46	0.806769546122363	1.20293832550591	0.410382604117572	3.74838163112057
chr14	106547410	106571791	14	8	24.56	22.86	1.7	1	1.09768530178238	0.369803513830404	3.44806018872625
chr14	106571791	106576076	15	8	26.32	22.86	3.46	0.806769546122363	1.20293832550591	0.410382604117572	3.74838163112057
chr14	106576076	106601811	16	8	28.07	22.86	5.21	0.632582093496436	1.31319299039973	0.452855304663358	4.06438740429305
chr14	106601811	106603321	15	8	26.32	22.86	3.46	0.806769546122363	1.20293832550591	0.410382604117572	3.74838163112057
chr14	106603321	106629833	14	8	24.56	22.86	1.7	1	1.09768530178238	0.369803513830404	3.44806018872625
chr14	106629833	106630252	13	6	22.81	17.14	5.67	0.602232540854403	1.42264868093026	0.44162318068837	5.10617498915791
chr14	106630252	106641402	13	5	22.81	14.29	8.52	0.420225516533401	1.7622113815875	0.519676972745705	6.99190955554074
chr14	106641402	106669079	12	5	21.05	14.29	6.76	0.581520823732004	1.59215018953289	0.461891609820573	6.37813482421497
chr14	106669079	106738636	11	5	19.3	14.29	5.01	0.58581983366734	1.42932870899349	0.406524379969387	5.79042429344463
chr14	106738636	106746842	10	5	17.54	14.29	3.25	0.777113508732724	1.27328065326875	0.353545368918586	5.22973429164876
chr14	106746842	106752572	9	5	15.79	14.29	1.5	1	1.12354017244904	0.302852463741952	4.69198596098626
chr14	106752572	106763594	8	5	14.04	14.29	-0.25	1	0.979803008178127	0.254376122060523	4.17609199336133
chr14	106763594	106765884	7	5	12.28	14.29	-2.01	0.761538914261588	0.841623733977486	0.208113465778316	3.68072150207868
chr14	106765884	106777158	7	4	12.28	11.43	0.85	1	1.08406402746849	0.250779327244783	5.47501405422082
chr14	106777158	106823826	7	3	12.28	8.57	3.71	0.736494124294195	1.48711281701351	0.310836499199398	9.55446182809702
chr14	106823826	106826014	6	3	10.53	8.57	1.96	1	1.25188156754076	0.246164505949289	8.27708278287694
chr14	106826014	106826376	4	2	7.02	5.71	1.31	1	1.24237951861251	0.167238798944715	14.4592318899485
chr14	106826376	106827388	4	0	7.02	0	7.02	0.293625443112497	Inf	0.410060538435777	Inf
chr14	106827388	106844169	3	0	5.26	0	5.26	0.285117056856187	Inf	0.25439397414394	Inf
chr14	106844169	106863525	2	0	3.51	0	3.51	0.523411371237458	Inf	0.11510095569428	Inf
chr14	106863525	107349540	1	0	1.75	0	1.75	1	Inf	0.0157598684210527	Inf
chr6	4963555	5145658	1	0	1.75	0	1.75	1	Inf	0.0157598684210527	Inf
chr6	5145658	30692752	0	0	0	0	0	1	0	0	Inf
chr6	30692752	30915149	0	1	0	2.86	-2.86	0.380434782608696	0	0	23.9474915686233
chr6	30915149	32431219	0	0	0	0	0	1	0	0	Inf
chr6	32431219	32431416	1	0	1.75	0	1.75	1	Inf	0.0157598684210527	Inf
chr6	32431416	32449286	2	0	3.51	0	3.51	0.523411371237458	Inf	0.11510095569428	Inf
chr6	32449286	32576238	2	1	3.51	2.86	0.65	1	1.23356327069665	0.0620046571045941	75.0263655237187
chr6	32576238	32581870	1	1	1.75	2.86	-1.11	1	0.610603783842907	0.00760900786829756	49.046807225881
chr6	32581870	32593460	0	1	0	2.86	-2.86	0.380434782608696	0	0	23.9474915686233
chr6	32593460	39995099	0	0	0	0	0	1	0	0	Inf
chr6	39995099	40552694	0	1	0	2.86	-2.86	0.380434782608696	0	0	23.9474915686233
chr6	40552694	42036086	0	2	0	5.71	-5.71	0.142140468227425	0	0	3.23879401791572
chr6	42036086	42936685	0	3	0	8.57	-8.57	0.0521181716833891	0	0	1.44850016106127
chr6	42936685	43151107	0	3	0	8.57	-8.57	0.0521181716833891	0	0	1.44850016106127
chr6	43151107	43631080	0	4	0	11.43	-11.43	0.0187391179086343	0	0	0.887874219209487
chr6	43631080	43925566	0	5	0	14.29	-14.29	0.0066012801723598	0	0	0.624188503848311
chr6	43925566	44264511	0	4	0	11.43	-11.43	0.0187391179086343	0	0	0.887874219209487
chr6	44264511	44501627	0	4	0	11.43	-11.43	0.0187391179086343	0	0	0.887874219209487
chr6	44501627	44781794	0	4	0	11.43	-11.43	0.0187391179086343	0	0	0.887874219209487
chr6	44781794	45409373	0	3	0	8.57	-8.57	0.0521181716833891	0	0	1.44850016106127
chr6	45409373	45624432	0	2	0	5.71	-5.71	0.142140468227425	0	0	3.23879401791572
chr6	45624432	45720837	1	2	1.75	5.71	-3.96	0.555183946488294	0.298730263346118	0.00491485950174804	5.94363337105825
chr6	45720837	45779839	0	2	0	5.71	-5.71	0.142140468227425	0	0	3.23879401791572
chr6	45779839	47413972	0	2	0	5.71	-5.71	0.142140468227425	0	0	3.23879401791572
chr6	47413972	47728986	0	1	0	2.86	-2.86	0.380434782608696	0	0	23.9474915686233
chr6	47728986	47865990	0	2	0	5.71	-5.71	0.142140468227425	0	0	3.23879401791572
chr6	47865990	49917172	0	1	0	2.86	-2.86	0.380434782608696	0	0	23.9474915686233
chr6	49917172	51101219	0	2	0	5.71	-5.71	0.142140468227425	0	0	3.23879401791572
chr6	51101219	52969351	0	2	0	5.71	-5.71	0.142140468227425	0	0	3.23879401791572
chr6	52969351	53557017	0	2	0	5.71	-5.71	0.142140468227425	0	0	3.23879401791572
chr6	53557017	54078918	0	3	0	8.57	-8.57	0.0521181716833891	0	0	1.44850016106127
chr6	54078918	54160677	0	3	0	8.57	-8.57	0.0521181716833891	0	0	1.44850016106127
chr6	54160677	54287938	0	3	0	8.57	-8.57	0.0521181716833891	0	0	1.44850016106127
chr6	54287938	54360594	0	3	0	8.57	-8.57	0.0521181716833891	0	0	1.44850016106127
chr6	54360594	54694592	0	2	0	5.71	-5.71	0.142140468227425	0	0	3.23879401791572
chr6	54694592	55017747	0	1	0	2.86	-2.86	0.380434782608696	0	0	23.9474915686233
chr6	55017747	55341645	0	2	0	5.71	-5.71	0.142140468227425	0	0	3.23879401791572
chr6	55341645	55483544	0	1	0	2.86	-2.86	0.380434782608696	0	0	23.9474915686233
chr6	55483544	56558369	0	1	0	2.86	-2.86	0.380434782608696	0	0	23.9474915686233
chr6	56558369	56560607	0	1	0	2.86	-2.86	0.380434782608696	0	0	23.9474915686233
chr6	56560607	56729501	0	2	0	5.71	-5.71	0.142140468227425	0	0	3.23879401791572
chr6	56729501	56842315	0	2	0	5.71	-5.71	0.142140468227425	0	0	3.23879401791572
chr6	56842315	58777385	0	1	0	2.86	-2.86	0.380434782608696	0	0	23.9474915686233
chr6	58777385	61000000	0	0	0	0	0	1	0	0	Inf
chr6	61000000	63760168	0	1	0	2.86	-2.86	0.380434782608696	0	0	23.9474915686233
chr6	63760168	63766002	0	2	0	5.71	-5.71	0.142140468227425	0	0	3.23879401791572
chr6	63766002	64677360	0	2	0	5.71	-5.71	0.142140468227425	0	0	3.23879401791572
chr6	64677360	64679903	0	1	0	2.86	-2.86	0.380434782608696	0	0	23.9474915686233
chr6	64679903	65074177	0	1	0	2.86	-2.86	0.380434782608696	0	0	23.9474915686233
chr6	65074177	65335646	0	2	0	5.71	-5.71	0.142140468227425	0	0	3.23879401791572
chr6	65335646	66765932	0	1	0	2.86	-2.86	0.380434782608696	0	0	23.9474915686233
chr6	66765932	103738136	0	0	0	0	0	1	0	0	Inf
chr6	103738136	103775108	1	0	1.75	0	1.75	1	Inf	0.0157598684210527	Inf
chr8	28367257	29868247	1	0	1.75	0	1.75	1	Inf	0.0157598684210527	Inf
chr8	29868247	33548901	0	0	0	0	0	1	0	0	Inf
chr8	33548901	34252162	1	0	1.75	0	1.75	1	Inf	0.0157598684210527	Inf
chr8	34252162	34796763	2	0	3.51	0	3.51	0.523411371237458	Inf	0.11510095569428	Inf
chr8	34796763	35004793	1	0	1.75	0	1.75	1	Inf	0.0157598684210527	Inf
chr8	35004793	35294617	1	0	1.75	0	1.75	1	Inf	0.0157598684210527	Inf
chr8	35294617	35427477	2	0	3.51	0	3.51	0.523411371237458	Inf	0.11510095569428	Inf
chr8	35427477	35811249	1	0	1.75	0	1.75	1	Inf	0.0157598684210527	Inf
chr8	35811249	38061608	0	0	0	0	0	1	0	0	Inf
chr8	38061608	38145616	1	0	1.75	0	1.75	1	Inf	0.0157598684210527	Inf
chr8	38145616	38299033	1	1	1.75	2.86	-1.11	1	0.610603783842907	0.00760900786829756	49.046807225881
chr8	38299033	38326144	0	1	0	2.86	-2.86	0.380434782608696	0	0	23.9474915686233
chr8	38326144	38864215	1	1	1.75	2.86	-1.11	1	0.610603783842907	0.00760900786829756	49.046807225881
chr8	38864215	38924365	1	0	1.75	0	1.75	1	Inf	0.0157598684210527	Inf
chr8	38924365	41013364	0	0	0	0	0	1	0	0	Inf
chr8	41013364	41472722	1	0	1.75	0	1.75	1	Inf	0.0157598684210527	Inf
chr8	41472722	41959903	2	0	3.51	0	3.51	0.523411371237458	Inf	0.11510095569428	Inf
chr8	41959903	42775777	1	0	1.75	0	1.75	1	Inf	0.0157598684210527	Inf
chr8	42775777	42991352	0	0	0	0	0	1	0	0	Inf
chr8	42991352	43505560	1	0	1.75	0	1.75	1	Inf	0.0157598684210527	Inf
chr8	43505560	43824061	2	0	3.51	0	3.51	0.523411371237458	Inf	0.11510095569428	Inf
chr8	43824061	46847522	0	0	0	0	0	1	0	0	Inf
chr8	46847522	48549687	4	1	7.02	2.86	4.16	0.645979732691994	2.54341432874312	0.238315308662883	129.945493899197
chr8	48549687	49026350	4	1	7.02	2.86	4.16	0.645979732691994	2.54341432874312	0.238315308662883	129.945493899197
chr8	49026350	49038615	5	1	8.77	2.86	5.91	0.401827824203715	3.23452828397043	0.340370727723614	158.977900580402
chr8	49038615	49088298	5	1	8.77	2.86	5.91	0.401827824203715	3.23452828397043	0.340370727723614	158.977900580402
chr8	49088298	49156186	5	1	8.77	2.86	5.91	0.401827824203715	3.23452828397043	0.340370727723614	158.977900580402
chr8	49156186	49536980	4	1	7.02	2.86	4.16	0.645979732691994	2.54341432874312	0.238315308662883	129.945493899197
chr8	49536980	50008811	5	1	8.77	2.86	5.91	0.401827824203715	3.23452828397043	0.340370727723614	158.977900580402
chr8	50008811	50023597	5	1	8.77	2.86	5.91	0.401827824203715	3.23452828397043	0.340370727723614	158.977900580402
chr8	50023597	50090568	4	1	7.02	2.86	4.16	0.645979732691994	2.54341432874312	0.238315308662883	129.945493899197
chr8	50090568	50131183	4	1	7.02	2.86	4.16	0.645979732691994	2.54341432874312	0.238315308662883	129.945493899197
chr8	50131183	50169814	4	1	7.02	2.86	4.16	0.645979732691994	2.54341432874312	0.238315308662883	129.945493899197
chr8	50169814	51132636	4	1	7.02	2.86	4.16	0.645979732691994	2.54341432874312	0.238315308662883	129.945493899197
chr8	51132636	51200737	4	2	7.02	5.71	1.31	1	1.24237951861251	0.167238798944715	14.4592318899485
chr8	51200737	51279616	4	2	7.02	5.71	1.31	1	1.24237951861251	0.167238798944715	14.4592318899485
chr8	51279616	51335547	4	1	7.02	2.86	4.16	0.645979732691994	2.54341432874312	0.238315308662883	129.945493899197
chr8	51335547	51371198	4	1	7.02	2.86	4.16	0.645979732691994	2.54341432874312	0.238315308662883	129.945493899197
chr8	51371198	51946852	4	1	7.02	2.86	4.16	0.645979732691994	2.54341432874312	0.238315308662883	129.945493899197
chr8	51946852	52033875	4	1	7.02	2.86	4.16	0.645979732691994	2.54341432874312	0.238315308662883	129.945493899197
chr8	52033875	52427747	4	1	7.02	2.86	4.16	0.645979732691994	2.54341432874312	0.238315308662883	129.945493899197
chr8	52427747	52502852	4	1	7.02	2.86	4.16	0.645979732691994	2.54341432874312	0.238315308662883	129.945493899197
chr8	52502852	52504423	4	1	7.02	2.86	4.16	0.645979732691994	2.54341432874312	0.238315308662883	129.945493899197
chr8	52504423	53009580	5	1	8.77	2.86	5.91	0.401827824203715	3.23452828397043	0.340370727723614	158.977900580402
chr8	53009580	53056743	5	1	8.77	2.86	5.91	0.401827824203715	3.23452828397043	0.340370727723614	158.977900580402
chr8	53056743	53114166	4	1	7.02	2.86	4.16	0.645979732691994	2.54341432874312	0.238315308662883	129.945493899197
chr8	53114166	53561356	4	1	7.02	2.86	4.16	0.645979732691994	2.54341432874312	0.238315308662883	129.945493899197
chr8	53561356	53732021	4	1	7.02	2.86	4.16	0.645979732691994	2.54341432874312	0.238315308662883	129.945493899197
chr8	53732021	53899306	4	1	7.02	2.86	4.16	0.645979732691994	2.54341432874312	0.238315308662883	129.945493899197
chr8	53899306	54307228	4	1	7.02	2.86	4.16	0.645979732691994	2.54341432874312	0.238315308662883	129.945493899197
chr8	54307228	54394067	4	1	7.02	2.86	4.16	0.645979732691994	2.54341432874312	0.238315308662883	129.945493899197
chr8	54394067	55166721	4	1	7.02	2.86	4.16	0.645979732691994	2.54341432874312	0.238315308662883	129.945493899197
chr8	55166721	55271883	4	1	7.02	2.86	4.16	0.645979732691994	2.54341432874312	0.238315308662883	129.945493899197
chr8	55271883	55404022	4	1	7.02	2.86	4.16	0.645979732691994	2.54341432874312	0.238315308662883	129.945493899197
chr8	55404022	55511527	4	1	7.02	2.86	4.16	0.645979732691994	2.54341432874312	0.238315308662883	129.945493899197
chr8	55511527	56867909	4	1	7.02	2.86	4.16	0.645979732691994	2.54341432874312	0.238315308662883	129.945493899197
chr8	56867909	56977192	4	1	7.02	2.86	4.16	0.645979732691994	2.54341432874312	0.238315308662883	129.945493899197
chr8	56977192	58054850	4	1	7.02	2.86	4.16	0.645979732691994	2.54341432874312	0.238315308662883	129.945493899197
chr8	58054850	58180388	5	2	8.77	5.71	3.06	0.704888478053992	1.5790358990183	0.241085394648342	17.4847514277608
chr8	58180388	58198708	5	2	8.77	5.71	3.06	0.704888478053992	1.5790358990183	0.241085394648342	17.4847514277608
chr8	58198708	58200331	4	2	7.02	5.71	1.31	1	1.24237951861251	0.167238798944715	14.4592318899485
chr8	58200331	58214997	4	2	7.02	5.71	1.31	1	1.24237951861251	0.167238798944715	14.4592318899485
chr8	58214997	59068796	4	1	7.02	2.86	4.16	0.645979732691994	2.54341432874312	0.238315308662883	129.945493899197
chr8	59068796	59082532	4	1	7.02	2.86	4.16	0.645979732691994	2.54341432874312	0.238315308662883	129.945493899197
chr8	59082532	59199063	4	2	7.02	5.71	1.31	1	1.24237951861251	0.167238798944715	14.4592318899485
chr8	59199063	61047274	4	1	7.02	2.86	4.16	0.645979732691994	2.54341432874312	0.238315308662883	129.945493899197
chr8	61047274	61654236	4	1	7.02	2.86	4.16	0.645979732691994	2.54341432874312	0.238315308662883	129.945493899197
chr8	61654236	61759861	4	2	7.02	5.71	1.31	1	1.24237951861251	0.167238798944715	14.4592318899485
chr8	61759861	61770112	4	1	7.02	2.86	4.16	0.645979732691994	2.54341432874312	0.238315308662883	129.945493899197
chr8	61770112	61857610	4	1	7.02	2.86	4.16	0.645979732691994	2.54341432874312	0.238315308662883	129.945493899197
chr8	61857610	62010057	4	1	7.02	2.86	4.16	0.645979732691994	2.54341432874312	0.238315308662883	129.945493899197
chr8	62010057	62100376	4	1	7.02	2.86	4.16	0.645979732691994	2.54341432874312	0.238315308662883	129.945493899197
chr8	62100376	62920894	4	1	7.02	2.86	4.16	0.645979732691994	2.54341432874312	0.238315308662883	129.945493899197
chr8	62920894	63040080	4	1	7.02	2.86	4.16	0.645979732691994	2.54341432874312	0.238315308662883	129.945493899197
chr8	63040080	63799041	4	1	7.02	2.86	4.16	0.645979732691994	2.54341432874312	0.238315308662883	129.945493899197
chr8	63799041	63873890	4	1	7.02	2.86	4.16	0.645979732691994	2.54341432874312	0.238315308662883	129.945493899197
chr8	63873890	65165503	4	1	7.02	2.86	4.16	0.645979732691994	2.54341432874312	0.238315308662883	129.945493899197
chr8	65165503	65299607	4	1	7.02	2.86	4.16	0.645979732691994	2.54341432874312	0.238315308662883	129.945493899197
chr8	65299607	66064303	3	1	5.26	2.86	2.4	1	1.87702114997082	0.143943469821978	101.980811973635
chr8	66064303	66176583	4	1	7.02	2.86	4.16	0.645979732691994	2.54341432874312	0.238315308662883	129.945493899197
chr8	66176583	67176753	3	1	5.26	2.86	2.4	1	1.87702114997082	0.143943469821978	101.980811973635
chr8	67176753	68792223	4	1	7.02	2.86	4.16	0.645979732691994	2.54341432874312	0.238315308662883	129.945493899197
chr8	68792223	70146926	4	1	7.02	2.86	4.16	0.645979732691994	2.54341432874312	0.238315308662883	129.945493899197
chr8	70146926	70290547	5	1	8.77	2.86	5.91	0.401827824203715	3.23452828397043	0.340370727723614	158.977900580402
chr8	70290547	73268845	4	1	7.02	2.86	4.16	0.645979732691994	2.54341432874312	0.238315308662883	129.945493899197
chr8	73268845	74453743	5	1	8.77	2.86	5.91	0.401827824203715	3.23452828397043	0.340370727723614	158.977900580402
chr8	74453743	74640450	5	1	8.77	2.86	5.91	0.401827824203715	3.23452828397043	0.340370727723614	158.977900580402
chr8	74640450	74807596	4	1	7.02	2.86	4.16	0.645979732691994	2.54341432874312	0.238315308662883	129.945493899197
chr8	74807596	74907685	4	0	7.02	0	7.02	0.293625443112497	Inf	0.410060538435777	Inf
chr8	74907685	75308068	4	1	7.02	2.86	4.16	0.645979732691994	2.54341432874312	0.238315308662883	129.945493899197
chr8	75308068	75765813	4	1	7.02	2.86	4.16	0.645979732691994	2.54341432874312	0.238315308662883	129.945493899197
chr8	75765813	75832483	4	1	7.02	2.86	4.16	0.645979732691994	2.54341432874312	0.238315308662883	129.945493899197
chr8	75832483	75923531	4	1	7.02	2.86	4.16	0.645979732691994	2.54341432874312	0.238315308662883	129.945493899197
chr8	75923531	76018704	4	1	7.02	2.86	4.16	0.645979732691994	2.54341432874312	0.238315308662883	129.945493899197
chr8	76018704	76204114	4	1	7.02	2.86	4.16	0.645979732691994	2.54341432874312	0.238315308662883	129.945493899197
chr8	76204114	76392045	4	1	7.02	2.86	4.16	0.645979732691994	2.54341432874312	0.238315308662883	129.945493899197
chr8	76392045	77608815	4	1	7.02	2.86	4.16	0.645979732691994	2.54341432874312	0.238315308662883	129.945493899197
chr8	77608815	82019914	3	1	5.26	2.86	2.4	1	1.87702114997082	0.143943469821978	101.980811973635
chr8	82019914	82095163	4	1	7.02	2.86	4.16	0.645979732691994	2.54341432874312	0.238315308662883	129.945493899197
chr8	82095163	82239424	4	1	7.02	2.86	4.16	0.645979732691994	2.54341432874312	0.238315308662883	129.945493899197
chr8	82239424	83886033	3	1	5.26	2.86	2.4	1	1.87702114997082	0.143943469821978	101.980811973635
chr8	83886033	84619641	3	1	5.26	2.86	2.4	1	1.87702114997082	0.143943469821978	101.980811973635
chr8	84619641	85765735	3	1	5.26	2.86	2.4	1	1.87702114997082	0.143943469821978	101.980811973635
chr8	85765735	87243214	3	1	5.26	2.86	2.4	1	1.87702114997082	0.143943469821978	101.980811973635
chr8	87243214	87338528	3	1	5.26	2.86	2.4	1	1.87702114997082	0.143943469821978	101.980811973635
chr8	87338528	87670331	3	1	5.26	2.86	2.4	1	1.87702114997082	0.143943469821978	101.980811973635
chr8	87670331	87783547	3	1	5.26	2.86	2.4	1	1.87702114997082	0.143943469821978	101.980811973635
chr8	87783547	87907318	3	1	5.26	2.86	2.4	1	1.87702114997082	0.143943469821978	101.980811973635
chr8	87907318	88039554	3	1	5.26	2.86	2.4	1	1.87702114997082	0.143943469821978	101.980811973635
chr8	88039554	89098404	3	1	5.26	2.86	2.4	1	1.87702114997082	0.143943469821978	101.980811973635
chr8	89098404	89939086	3	1	5.26	2.86	2.4	1	1.87702114997082	0.143943469821978	101.980811973635
chr8	89939086	90020320	3	1	5.26	2.86	2.4	1	1.87702114997082	0.143943469821978	101.980811973635
chr8	90020320	90308213	3	1	5.26	2.86	2.4	1	1.87702114997082	0.143943469821978	101.980811973635
chr8	90308213	90371170	2	1	3.51	2.86	0.65	1	1.23356327069665	0.0620046571045941	75.0263655237187
chr8	90371170	90425196	3	1	5.26	2.86	2.4	1	1.87702114997082	0.143943469821978	101.980811973635
chr8	90425196	90535418	4	1	7.02	2.86	4.16	0.645979732691994	2.54341432874312	0.238315308662883	129.945493899197
chr8	90535418	90668357	4	1	7.02	2.86	4.16	0.645979732691994	2.54341432874312	0.238315308662883	129.945493899197
chr8	90668357	90830479	3	1	5.26	2.86	2.4	1	1.87702114997082	0.143943469821978	101.980811973635
chr8	90830479	92528854	4	1	7.02	2.86	4.16	0.645979732691994	2.54341432874312	0.238315308662883	129.945493899197
chr8	92528854	96823508	4	1	7.02	2.86	4.16	0.645979732691994	2.54341432874312	0.238315308662883	129.945493899197
chr8	96823508	98385749	4	1	7.02	2.86	4.16	0.645979732691994	2.54341432874312	0.238315308662883	129.945493899197
chr8	98385749	98776860	4	1	7.02	2.86	4.16	0.645979732691994	2.54341432874312	0.238315308662883	129.945493899197
chr8	98776860	98914713	4	1	7.02	2.86	4.16	0.645979732691994	2.54341432874312	0.238315308662883	129.945493899197
chr8	98914713	102805596	4	1	7.02	2.86	4.16	0.645979732691994	2.54341432874312	0.238315308662883	129.945493899197
chr8	102805596	102920609	4	1	7.02	2.86	4.16	0.645979732691994	2.54341432874312	0.238315308662883	129.945493899197
chr8	102920609	105713483	4	1	7.02	2.86	4.16	0.645979732691994	2.54341432874312	0.238315308662883	129.945493899197
chr8	105713483	109014484	4	1	7.02	2.86	4.16	0.645979732691994	2.54341432874312	0.238315308662883	129.945493899197
chr8	109014484	110136315	4	1	7.02	2.86	4.16	0.645979732691994	2.54341432874312	0.238315308662883	129.945493899197
chr8	110136315	111457816	4	1	7.02	2.86	4.16	0.645979732691994	2.54341432874312	0.238315308662883	129.945493899197
chr8	111457816	111577663	4	1	7.02	2.86	4.16	0.645979732691994	2.54341432874312	0.238315308662883	129.945493899197
chr8	111577663	112595417	4	1	7.02	2.86	4.16	0.645979732691994	2.54341432874312	0.238315308662883	129.945493899197
chr8	112595417	112615080	4	1	7.02	2.86	4.16	0.645979732691994	2.54341432874312	0.238315308662883	129.945493899197
chr8	112615080	114398080	4	1	7.02	2.86	4.16	0.645979732691994	2.54341432874312	0.238315308662883	129.945493899197
chr8	114398080	114612358	4	1	7.02	2.86	4.16	0.645979732691994	2.54341432874312	0.238315308662883	129.945493899197
chr8	114612358	114777398	4	1	7.02	2.86	4.16	0.645979732691994	2.54341432874312	0.238315308662883	129.945493899197
chr8	114777398	115113840	4	1	7.02	2.86	4.16	0.645979732691994	2.54341432874312	0.238315308662883	129.945493899197
chr8	115113840	115119227	4	1	7.02	2.86	4.16	0.645979732691994	2.54341432874312	0.238315308662883	129.945493899197
chr8	115119227	116097923	4	1	7.02	2.86	4.16	0.645979732691994	2.54341432874312	0.238315308662883	129.945493899197
chr8	116097923	116212322	4	1	7.02	2.86	4.16	0.645979732691994	2.54341432874312	0.238315308662883	129.945493899197
chr8	116212322	116360716	3	1	5.26	2.86	2.4	1	1.87702114997082	0.143943469821978	101.980811973635
chr8	116360716	116466311	4	1	7.02	2.86	4.16	0.645979732691994	2.54341432874312	0.238315308662883	129.945493899197
chr8	116466311	116866240	3	1	5.26	2.86	2.4	1	1.87702114997082	0.143943469821978	101.980811973635
chr8	116866240	116960052	4	1	7.02	2.86	4.16	0.645979732691994	2.54341432874312	0.238315308662883	129.945493899197
chr8	116960052	117120201	3	1	5.26	2.86	2.4	1	1.87702114997082	0.143943469821978	101.980811973635
chr8	117120201	117354612	3	1	5.26	2.86	2.4	1	1.87702114997082	0.143943469821978	101.980811973635
chr8	117354612	117858828	4	1	7.02	2.86	4.16	0.645979732691994	2.54341432874312	0.238315308662883	129.945493899197
chr8	117858828	118228506	4	1	7.02	2.86	4.16	0.645979732691994	2.54341432874312	0.238315308662883	129.945493899197
chr8	118228506	119077807	4	1	7.02	2.86	4.16	0.645979732691994	2.54341432874312	0.238315308662883	129.945493899197
chr8	119077807	120645070	4	1	7.02	2.86	4.16	0.645979732691994	2.54341432874312	0.238315308662883	129.945493899197
chr8	120645070	122238863	4	1	7.02	2.86	4.16	0.645979732691994	2.54341432874312	0.238315308662883	129.945493899197
chr8	122238863	122325406	4	1	7.02	2.86	4.16	0.645979732691994	2.54341432874312	0.238315308662883	129.945493899197
chr8	122325406	122805645	4	1	7.02	2.86	4.16	0.645979732691994	2.54341432874312	0.238315308662883	129.945493899197
chr8	122805645	125032788	4	1	7.02	2.86	4.16	0.645979732691994	2.54341432874312	0.238315308662883	129.945493899197
chr8	125032788	125041978	4	1	7.02	2.86	4.16	0.645979732691994	2.54341432874312	0.238315308662883	129.945493899197
chr8	125041978	125043093	4	2	7.02	5.71	1.31	1	1.24237951861251	0.167238798944715	14.4592318899485
chr8	125043093	125048729	5	2	8.77	5.71	3.06	0.704888478053992	1.5790358990183	0.241085394648342	17.4847514277608
chr8	125048729	125098914	6	2	10.53	5.71	4.82	0.70558285810563	1.9283484392878	0.319675764680652	20.6501642333935
chr8	125098914	125127511	6	2	10.53	5.71	4.82	0.70558285810563	1.9283484392878	0.319675764680652	20.6501642333935
chr8	125127511	125164350	5	2	8.77	5.71	3.06	0.704888478053992	1.5790358990183	0.241085394648342	17.4847514277608
chr8	125164350	125190460	5	1	8.77	2.86	5.91	0.401827824203715	3.23452828397043	0.340370727723614	158.977900580402
chr8	125190460	125199059	5	1	8.77	2.86	5.91	0.401827824203715	3.23452828397043	0.340370727723614	158.977900580402
chr8	125199059	125695902	4	1	7.02	2.86	4.16	0.645979732691994	2.54341432874312	0.238315308662883	129.945493899197
chr8	125695902	125795943	4	1	7.02	2.86	4.16	0.645979732691994	2.54341432874312	0.238315308662883	129.945493899197
chr8	125795943	127457081	4	1	7.02	2.86	4.16	0.645979732691994	2.54341432874312	0.238315308662883	129.945493899197
chr8	127457081	127983262	5	1	8.77	2.86	5.91	0.401827824203715	3.23452828397043	0.340370727723614	158.977900580402
chr8	127983262	128114753	5	2	8.77	5.71	3.06	0.704888478053992	1.5790358990183	0.241085394648342	17.4847514277608
chr8	128114753	129306279	5	1	8.77	2.86	5.91	0.401827824203715	3.23452828397043	0.340370727723614	158.977900580402
chr8	129306279	129995192	5	2	8.77	5.71	3.06	0.704888478053992	1.5790358990183	0.241085394648342	17.4847514277608
chr8	129995192	130269158	4	2	7.02	5.71	1.31	1	1.24237951861251	0.167238798944715	14.4592318899485
chr8	130269158	130373784	4	2	7.02	5.71	1.31	1	1.24237951861251	0.167238798944715	14.4592318899485
chr8	130373784	130713874	4	2	7.02	5.71	1.31	1	1.24237951861251	0.167238798944715	14.4592318899485
chr8	130713874	130831583	4	2	7.02	5.71	1.31	1	1.24237951861251	0.167238798944715	14.4592318899485
chr8	130831583	131587605	4	2	7.02	5.71	1.31	1	1.24237951861251	0.167238798944715	14.4592318899485
chr8	131587605	131958331	4	2	7.02	5.71	1.31	1	1.24237951861251	0.167238798944715	14.4592318899485
chr8	131958331	136900859	4	2	7.02	5.71	1.31	1	1.24237951861251	0.167238798944715	14.4592318899485
chr8	136900859	136991786	4	2	7.02	5.71	1.31	1	1.24237951861251	0.167238798944715	14.4592318899485
chr8	136991786	138566205	4	2	7.02	5.71	1.31	1	1.24237951861251	0.167238798944715	14.4592318899485
chr8	138566205	139043908	4	2	7.02	5.71	1.31	1	1.24237951861251	0.167238798944715	14.4592318899485
chr8	139043908	139413647	4	2	7.02	5.71	1.31	1	1.24237951861251	0.167238798944715	14.4592318899485
chr8	139413647	139488029	4	2	7.02	5.71	1.31	1	1.24237951861251	0.167238798944715	14.4592318899485
chr8	139488029	140301625	4	2	7.02	5.71	1.31	1	1.24237951861251	0.167238798944715	14.4592318899485
chr8	140301625	140505941	4	2	7.02	5.71	1.31	1	1.24237951861251	0.167238798944715	14.4592318899485
chr8	140505941	141347995	4	2	7.02	5.71	1.31	1	1.24237951861251	0.167238798944715	14.4592318899485
chr8	141347995	146364022	4	2	7.02	5.71	1.31	1	1.24237951861251	0.167238798944715	14.4592318899485
chr21	9764385	11175925	1	0	1.75	0	1.75	1	Inf	0.0157598684210527	Inf
chr22	16777463	20772168	1	0	1.75	0	1.75	1	Inf	0.0157598684210527	Inf
chr22	20772168	22116293	2	0	3.51	0	3.51	0.523411371237458	Inf	0.11510095569428	Inf
chr22	22116293	22207040	1	0	1.75	0	1.75	1	Inf	0.0157598684210527	Inf
chr22	22207040	24287088	0	0	0	0	0	1	0	0	Inf
chr22	24287088	24399172	0	1	0	2.86	-2.86	0.380434782608696	0	0	23.9474915686233
chr11	18944971	18961778	2	0	3.51	0	3.51	0.523411371237458	Inf	0.11510095569428	Inf
chr11	18961778	18961929	1	0	1.75	0	1.75	1	Inf	0.0157598684210527	Inf
chr11	18961929	67483600	0	0	0	0	0	1	0	0	Inf
chr11	67483600	67770606	1	0	1.75	0	1.75	1	Inf	0.0157598684210527	Inf
chr11	67770606	69919090	0	0	0	0	0	1	0	0	Inf
chr11	69919090	70791175	0	1	0	2.86	-2.86	0.380434782608696	0	0	23.9474915686233
chr11	70791175	76921147	0	1	0	2.86	-2.86	0.380434782608696	0	0	23.9474915686233
chr11	76921147	78356352	0	1	0	2.86	-2.86	0.380434782608696	0	0	23.9474915686233
chr11	78356352	78517626	0	1	0	2.86	-2.86	0.380434782608696	0	0	23.9474915686233
chr11	78517626	78842896	0	1	0	2.86	-2.86	0.380434782608696	0	0	23.9474915686233
chr11	78842896	79287569	1	1	1.75	2.86	-1.11	1	0.610603783842907	0.00760900786829756	49.046807225881
chr11	79287569	79466886	1	1	1.75	2.86	-1.11	1	0.610603783842907	0.00760900786829756	49.046807225881
chr11	79466886	79952766	1	1	1.75	2.86	-1.11	1	0.610603783842907	0.00760900786829756	49.046807225881
chr11	79952766	82929282	0	1	0	2.86	-2.86	0.380434782608696	0	0	23.9474915686233
chr11	82929282	84709886	0	1	0	2.86	-2.86	0.380434782608696	0	0	23.9474915686233
chr11	84709886	86264246	1	1	1.75	2.86	-1.11	1	0.610603783842907	0.00760900786829756	49.046807225881
chr11	86264246	87008794	0	1	0	2.86	-2.86	0.380434782608696	0	0	23.9474915686233
chr11	87008794	87224942	1	1	1.75	2.86	-1.11	1	0.610603783842907	0.00760900786829756	49.046807225881
chr11	87224942	87338860	1	1	1.75	2.86	-1.11	1	0.610603783842907	0.00760900786829756	49.046807225881
chr11	87338860	87353699	1	1	1.75	2.86	-1.11	1	0.610603783842907	0.00760900786829756	49.046807225881
chr11	87353699	87767287	1	1	1.75	2.86	-1.11	1	0.610603783842907	0.00760900786829756	49.046807225881
chr11	87767287	87815893	1	1	1.75	2.86	-1.11	1	0.610603783842907	0.00760900786829756	49.046807225881
chr11	87815893	87896714	0	1	0	2.86	-2.86	0.380434782608696	0	0	23.9474915686233
chr11	87896714	90550685	1	1	1.75	2.86	-1.11	1	0.610603783842907	0.00760900786829756	49.046807225881
chr11	90550685	90556134	1	1	1.75	2.86	-1.11	1	0.610603783842907	0.00760900786829756	49.046807225881
chr11	90556134	92306155	1	1	1.75	2.86	-1.11	1	0.610603783842907	0.00760900786829756	49.046807225881
chr11	92306155	92384444	1	1	1.75	2.86	-1.11	1	0.610603783842907	0.00760900786829756	49.046807225881
chr11	92384444	100510243	1	1	1.75	2.86	-1.11	1	0.610603783842907	0.00760900786829756	49.046807225881
chr11	100510243	101859933	1	1	1.75	2.86	-1.11	1	0.610603783842907	0.00760900786829756	49.046807225881
chr11	101859933	102062921	1	1	1.75	2.86	-1.11	1	0.610603783842907	0.00760900786829756	49.046807225881
chr11	102062921	102378083	1	1	1.75	2.86	-1.11	1	0.610603783842907	0.00760900786829756	49.046807225881
chr11	102378083	102948797	1	1	1.75	2.86	-1.11	1	0.610603783842907	0.00760900786829756	49.046807225881
chr11	102948797	103266394	0	1	0	2.86	-2.86	0.380434782608696	0	0	23.9474915686233
chr15	20016316	20431512	2	0	3.51	0	3.51	0.523411371237458	Inf	0.11510095569428	Inf
chr15	20431512	22384101	3	0	5.26	0	5.26	0.285117056856187	Inf	0.25439397414394	Inf
chr15	22384101	22410272	4	0	7.02	0	7.02	0.293625443112497	Inf	0.410060538435777	Inf
chr15	22410272	22541681	3	0	5.26	0	5.26	0.285117056856187	Inf	0.25439397414394	Inf
chr15	22541681	22630703	2	0	3.51	0	3.51	0.523411371237458	Inf	0.11510095569428	Inf
chr15	22630703	22677238	1	0	1.75	0	1.75	1	Inf	0.0157598684210527	Inf
chr15	22677238	84182278	0	0	0	0	0	1	0	0	Inf
chr15	84182278	91399879	1	0	1.75	0	1.75	1	Inf	0.0157598684210527	Inf
chrX	0	2684878	2	0	3.51	0	3.51	0.523411371237458	Inf	0.11510095569428	Inf
chrX	2684878	2703512	1	0	1.75	0	1.75	1	Inf	0.0157598684210527	Inf
chrX	2703512	34194987	0	0	0	0	0	1	0	0	Inf
chrX	34194987	34302814	1	0	1.75	0	1.75	1	Inf	0.0157598684210527	Inf
chrX	34302814	62344809	0	0	0	0	0	1	0	0	Inf
chrX	62344809	62511435	1	0	1.75	0	1.75	1	Inf	0.0157598684210527	Inf
chrX	62511435	103255888	0	0	0	0	0	1	0	0	Inf
chrX	103255888	103305334	1	0	1.75	0	1.75	1	Inf	0.0157598684210527	Inf
chrX	103305334	113354500	0	0	0	0	0	1	0	0	Inf
chrX	113354500	113577557	1	0	1.75	0	1.75	1	Inf	0.0157598684210527	Inf
chrX	113577557	113634742	0	0	0	0	0	1	0	0	Inf
chrX	113634742	113723248	1	0	1.75	0	1.75	1	Inf	0.0157598684210527	Inf
chrX	113723248	117809049	0	0	0	0	0	1	0	0	Inf
chrX	117809049	117947864	1	0	1.75	0	1.75	1	Inf	0.0157598684210527	Inf
chr4	0	61847	1	0	1.75	0	1.75	1	Inf	0.0157598684210527	Inf
chr4	61847	1795567	0	0	0	0	0	1	0	0	Inf
chr4	1795567	2139657	0	1	0	2.86	-2.86	0.380434782608696	0	0	23.9474915686233
chr4	2139657	10212275	0	0	0	0	0	1	0	0	Inf
chr4	10212275	10250164	0	1	0	2.86	-2.86	0.380434782608696	0	0	23.9474915686233
chr4	10250164	69352550	0	0	0	0	0	1	0	0	Inf
chr4	69352550	69363816	1	1	1.75	2.86	-1.11	1	0.610603783842907	0.00760900786829756	49.046807225881
chr4	69363816	69373472	1	2	1.75	5.71	-3.96	0.555183946488294	0.298730263346118	0.00491485950174804	5.94363337105825
chr4	69373472	69487657	2	2	3.51	5.71	-2.2	0.633484899728183	0.603503837239778	0.0418857182561479	8.69179851293254
chr4	69487657	69505725	2	1	3.51	2.86	0.65	1	1.23356327069665	0.0620046571045941	75.0263655237187
chr4	69505725	69513872	2	0	3.51	0	3.51	0.523411371237458	Inf	0.11510095569428	Inf
chr4	69513872	69525184	1	0	1.75	0	1.75	1	Inf	0.0157598684210527	Inf
chr4	69525184	121969948	0	0	0	0	0	1	0	0	Inf
chr4	121969948	123480863	1	0	1.75	0	1.75	1	Inf	0.0157598684210527	Inf
chr4	123480863	132988008	0	0	0	0	0	1	0	0	Inf
chr4	132988008	151147218	1	0	1.75	0	1.75	1	Inf	0.0157598684210527	Inf
chr4	151147218	151291701	1	0	1.75	0	1.75	1	Inf	0.0157598684210527	Inf
chr18	19259921	19942645	0	1	0	2.86	-2.86	0.380434782608696	0	0	23.9474915686233
chr18	19942645	20870564	0	1	0	2.86	-2.86	0.380434782608696	0	0	23.9474915686233
chr18	20870564	28145313	0	0	0	0	0	1	0	0	Inf
chr18	28145313	30268156	1	0	1.75	0	1.75	1	Inf	0.0157598684210527	Inf
chr18	30268156	30324853	2	0	3.51	0	3.51	0.523411371237458	Inf	0.11510095569428	Inf
chr18	30324853	31749039	1	0	1.75	0	1.75	1	Inf	0.0157598684210527	Inf
chr16	14892396	15761328	1	0	1.75	0	1.75	1	Inf	0.0157598684210527	Inf
chr16	15761328	15775541	1	0	1.75	0	1.75	1	Inf	0.0157598684210527	Inf
chr16	15775541	15886834	1	1	1.75	2.86	-1.11	1	0.610603783842907	0.00760900786829756	49.046807225881
chr16	15886834	16648471	1	1	1.75	2.86	-1.11	1	0.610603783842907	0.00760900786829756	49.046807225881
chr16	16648471	17154638	0	1	0	2.86	-2.86	0.380434782608696	0	0	23.9474915686233
chr16	17154638	17982131	0	1	0	2.86	-2.86	0.380434782608696	0	0	23.9474915686233
chr16	17982131	18404120	0	1	0	2.86	-2.86	0.380434782608696	0	0	23.9474915686233
chr16	18404120	29871330	0	0	0	0	0	1	0	0	Inf
chr16	29871330	30554445	1	0	1.75	0	1.75	1	Inf	0.0157598684210527	Inf
chr16	30554445	30811281	1	1	1.75	2.86	-1.11	1	0.610603783842907	0.00760900786829756	49.046807225881
chr16	30811281	31660097	1	0	1.75	0	1.75	1	Inf	0.0157598684210527	Inf
chr16	31660097	31864966	1	0	1.75	0	1.75	1	Inf	0.0157598684210527	Inf
chr16	31864966	52014632	0	0	0	0	0	1	0	0	Inf
chr16	52014632	53439742	1	0	1.75	0	1.75	1	Inf	0.0157598684210527	Inf
chr16	53439742	56491736	0	0	0	0	0	1	0	0	Inf
chr16	56491736	57698231	1	0	1.75	0	1.75	1	Inf	0.0157598684210527	Inf
chr10	46230690	46682676	0	1	0	2.86	-2.86	0.380434782608696	0	0	23.9474915686233
chr10	46682676	47639397	1	1	1.75	2.86	-1.11	1	0.610603783842907	0.00760900786829756	49.046807225881
chr10	47639397	47743509	1	1	1.75	2.86	-1.11	1	0.610603783842907	0.00760900786829756	49.046807225881
chr10	47743509	47949487	0	1	0	2.86	-2.86	0.380434782608696	0	0	23.9474915686233
chr10	47949487	63465710	0	0	0	0	0	1	0	0	Inf
chr10	63465710	63802914	0	1	0	2.86	-2.86	0.380434782608696	0	0	23.9474915686233
chr10	63802914	63947377	0	1	0	2.86	-2.86	0.380434782608696	0	0	23.9474915686233
chr19	45533540	46938451	0	1	0	2.86	-2.86	0.380434782608696	0	0	23.9474915686233
