# Supplementary material for: 1p36 deletion is a marker for tumour dissemination in microsatellite stable stage II-III colon cancer
Source: BMC Cancer. 2014 Nov 24;14:872. doi: 10.1186/1471-2407-14-872 (PMC4251789; doi:10.1186/1471-2407-14-872)
Supplement: Supplementary file 1 — Additional file 1: This file includes supplementary figures, genome-wide copy number estimates and statistics. (ZIP 5 MB) [file 12885_2014_5046_MOESM1_ESM.zip › Supplementary Data/MSS statistics Stage II-IV/Homozygous Loss.Recurrence (excl MSI-H).No recurrence (excl MSI-H).txt]

Chromosome	Start (hg19)	End (hg19)	Observations in G1	Observations in G2	Frequency G1 (%)	Frequency G2 (%)	Frequency difference	Fisher's Exact test p-value	Odds Ratio	Lower 95% CI	Upper 95% CI
chr1	0	3496002	1	0	1.75	0	1.75	1	Inf	0.0157598684210527	Inf
chr1	3496002	3728424	2	0	3.51	0	3.51	0.523411371237458	Inf	0.11510095569428	Inf
chr1	3728424	5051268	3	0	5.26	0	5.26	0.285117056856187	Inf	0.25439397414394	Inf
chr1	5051268	8490495	2	0	3.51	0	3.51	0.523411371237458	Inf	0.11510095569428	Inf
chr1	8490495	8704800	3	0	5.26	0	5.26	0.285117056856187	Inf	0.25439397414394	Inf
chr1	8704800	14397977	2	0	3.51	0	3.51	0.523411371237458	Inf	0.11510095569428	Inf
chr1	14397977	25523095	1	0	1.75	0	1.75	1	Inf	0.0157598684210527	Inf
chr1	25523095	25532279	2	0	3.51	0	3.51	0.523411371237458	Inf	0.11510095569428	Inf
chr1	25532279	25540843	2	1	3.51	2.86	0.65	1	1.23356327069665	0.0620046571045941	75.0263655237187
chr1	25540843	25547673	2	2	3.51	5.71	-2.2	0.633484899728183	0.603503837239778	0.0418857182561479	8.69179851293254
chr1	25547673	25552210	3	2	5.26	5.71	-0.45	1	0.917543031619292	0.0995865652262528	11.5187145834007
chr1	25552210	25654244	3	4	5.26	11.43	-6.17	0.420508284178749	0.434727364097522	0.0597149994696037	2.75144722127792
chr1	25654244	25662109	2	3	3.51	8.57	-5.06	0.364845991006225	0.39209875338785	0.0311943017813524	3.61167468015804
chr1	25662109	25662761	2	2	3.51	5.71	-2.2	0.633484899728183	0.603503837239778	0.0418857182561479	8.69179851293254
chr1	25662761	25668249	1	2	1.75	5.71	-3.96	0.555183946488294	0.298730263346118	0.00491485950174804	5.94363337105825
chr1	25668249	34173804	1	0	1.75	0	1.75	1	Inf	0.0157598684210527	Inf
chr1	34173804	35072244	1	0	1.75	0	1.75	1	Inf	0.0157598684210527	Inf
chr1	35072244	35121695	1	1	1.75	2.86	-1.11	1	0.610603783842907	0.00760900786829756	49.046807225881
chr1	35121695	35328335	1	0	1.75	0	1.75	1	Inf	0.0157598684210527	Inf
chr1	35328335	43516289	0	0	0	0	0	1	0	0	Inf
chr1	43516289	43613782	0	1	0	2.86	-2.86	0.380434782608696	0	0	23.9474915686233
chr1	43613782	49757876	0	0	0	0	0	1	0	0	Inf
chr1	49757876	49982200	0	1	0	2.86	-2.86	0.380434782608696	0	0	23.9474915686233
chr1	49982200	50151395	0	0	0	0	0	1	0	0	Inf
chr1	50151395	50306324	0	1	0	2.86	-2.86	0.380434782608696	0	0	23.9474915686233
chr1	50306324	50434686	1	1	1.75	2.86	-1.11	1	0.610603783842907	0.00760900786829756	49.046807225881
chr1	50434686	50457146	1	0	1.75	0	1.75	1	Inf	0.0157598684210527	Inf
chr1	50457146	54050946	0	0	0	0	0	1	0	0	Inf
chr1	54050946	54188112	1	0	1.75	0	1.75	1	Inf	0.0157598684210527	Inf
chr1	54188112	65906513	0	0	0	0	0	1	0	0	Inf
chr1	65906513	66063207	1	0	1.75	0	1.75	1	Inf	0.0157598684210527	Inf
chr1	66063207	73008722	0	0	0	0	0	1	0	0	Inf
chr1	73008722	73092629	1	0	1.75	0	1.75	1	Inf	0.0157598684210527	Inf
chr1	73092629	101209477	0	0	0	0	0	1	0	0	Inf
chr1	101209477	101327451	1	0	1.75	0	1.75	1	Inf	0.0157598684210527	Inf
chr1	101327451	102655932	0	0	0	0	0	1	0	0	Inf
chr1	102655932	102855854	0	1	0	2.86	-2.86	0.380434782608696	0	0	23.9474915686233
chr1	102855854	106007458	0	0	0	0	0	1	0	0	Inf
chr1	106007458	106050750	1	0	1.75	0	1.75	1	Inf	0.0157598684210527	Inf
chr1	106050750	111368243	0	0	0	0	0	1	0	0	Inf
chr1	111368243	111370452	0	2	0	5.71	-5.71	0.142140468227425	0	0	3.23879401791572
chr1	111370452	111372421	0	3	0	8.57	-8.57	0.0521181716833891	0	0	1.44850016106127
chr1	111372421	111374823	1	3	1.75	8.57	-6.82	0.152255333007653	0.193980809358805	0.00357206577663444	2.53031697020893
chr1	111374823	111390153	2	3	3.51	8.57	-5.06	0.364845991006225	0.39209875338785	0.0311943017813524	3.61167468015804
chr1	111390153	111393615	2	1	3.51	2.86	0.65	1	1.23356327069665	0.0620046571045941	75.0263655237187
chr1	111393615	111394289	2	0	3.51	0	3.51	0.523411371237458	Inf	0.11510095569428	Inf
chr1	111394289	111395391	1	0	1.75	0	1.75	1	Inf	0.0157598684210527	Inf
chr1	111395391	112669058	0	0	0	0	0	1	0	0	Inf
chr1	112669058	112676509	1	0	1.75	0	1.75	1	Inf	0.0157598684210527	Inf
chr1	112676509	112693006	2	0	3.51	0	3.51	0.523411371237458	Inf	0.11510095569428	Inf
chr1	112693006	112696026	3	1	5.26	2.86	2.4	1	1.87702114997082	0.143943469821978	101.980811973635
chr1	112696026	112706216	4	1	7.02	2.86	4.16	0.645979732691994	2.54341432874312	0.238315308662883	129.945493899197
chr1	112706216	112709167	3	1	5.26	2.86	2.4	1	1.87702114997082	0.143943469821978	101.980811973635
chr1	112709167	112710439	2	1	3.51	2.86	0.65	1	1.23356327069665	0.0620046571045941	75.0263655237187
chr1	112710439	112710699	1	1	1.75	2.86	-1.11	1	0.610603783842907	0.00760900786829756	49.046807225881
chr1	112710699	112710896	1	0	1.75	0	1.75	1	Inf	0.0157598684210527	Inf
chr1	112710896	148916125	0	0	0	0	0	1	0	0	Inf
chr1	148916125	149030666	0	1	0	2.86	-2.86	0.380434782608696	0	0	23.9474915686233
chr1	149030666	149041214	2	1	3.51	2.86	0.65	1	1.23356327069665	0.0620046571045941	75.0263655237187
chr1	149041214	149258054	3	1	5.26	2.86	2.4	1	1.87702114997082	0.143943469821978	101.980811973635
chr1	149258054	149259730	2	0	3.51	0	3.51	0.523411371237458	Inf	0.11510095569428	Inf
chr1	149259730	149324712	1	0	1.75	0	1.75	1	Inf	0.0157598684210527	Inf
chr1	149324712	152537988	0	0	0	0	0	1	0	0	Inf
chr1	152537988	152538160	1	0	1.75	0	1.75	1	Inf	0.0157598684210527	Inf
chr1	152538160	152538875	1	1	1.75	2.86	-1.11	1	0.610603783842907	0.00760900786829756	49.046807225881
chr1	152538875	152545074	2	1	3.51	2.86	0.65	1	1.23356327069665	0.0620046571045941	75.0263655237187
chr1	152545074	152547919	2	2	3.51	5.71	-2.2	0.633484899728183	0.603503837239778	0.0418857182561479	8.69179851293254
chr1	152547919	152547986	10	3	17.54	8.57	8.97	0.356578999325378	2.25102170571562	0.523982788486464	13.7160959411363
chr1	152547986	152548103	14	5	24.56	14.29	10.27	0.295208608538809	1.94001881197681	0.580096747325369	7.634864399629
chr1	152548103	152551554	22	15	38.6	42.86	-4.26	0.826931702828756	0.839719610749149	0.327877486619497	2.16251735886094
chr1	152551554	152552058	23	16	40.35	45.71	-5.36	0.66722870688283	0.805242109442558	0.316065345306858	2.05401419744487
chr1	152552058	152552470	25	17	43.86	48.57	-4.71	0.672979253750413	0.828923799468105	0.32706647761331	2.09759306776844
chr1	152552470	152555617	25	18	43.86	51.43	-7.57	0.523590158688744	0.740314786130679	0.291313085021434	1.86804664964781
chr1	152555617	152586558	25	19	43.86	54.29	-10.43	0.392493605879525	0.660936768541212	0.258834608297161	1.66645168999111
chr1	152586558	152586585	19	17	33.33	48.57	-15.24	0.18786203409128	0.533187437849986	0.205102107934837	1.37051012094262
chr1	152586585	152588544	14	16	24.56	45.71	-21.15	0.042042033551554	0.390901121115225	0.143196893559639	1.04413364296118
chr1	152588544	152590536	4	5	7.02	14.29	-7.27	0.293180368068062	0.456953842254992	0.0838931595792112	2.3022592633164
chr1	152590536	152591118	3	4	5.26	11.43	-6.17	0.420508284178749	0.434727364097522	0.0597149994696037	2.75144722127792
chr1	152591118	152591326	2	3	3.51	8.57	-5.06	0.364845991006225	0.39209875338785	0.0311943017813524	3.61167468015804
chr1	152591326	152591500	0	2	0	5.71	-5.71	0.142140468227425	0	0	3.23879401791572
chr1	152591500	152592467	0	1	0	2.86	-2.86	0.380434782608696	0	0	23.9474915686233
chr1	152592467	152752940	0	0	0	0	0	1	0	0	Inf
chr1	152752940	152756480	0	1	0	2.86	-2.86	0.380434782608696	0	0	23.9474915686233
chr1	152756480	152756656	2	3	3.51	8.57	-5.06	0.364845991006225	0.39209875338785	0.0311943017813524	3.61167468015804
chr1	152756656	152757248	3	3	5.26	8.57	-3.31	0.670394923540823	0.596139687177174	0.0752641559299699	4.72057961377671
chr1	152757248	152758684	4	4	7.02	11.43	-4.41	0.473617837219157	0.588496265829916	0.101844134480445	3.39687535976884
chr1	152758684	152778567	5	4	8.77	11.43	-2.66	0.726612653955228	0.747657070124706	0.148324209107067	4.06400194149402
chr1	152778567	152779500	5	3	8.77	8.57	0.199999999999999	1	1.02536119741128	0.184869242581365	7.05012401324578
chr1	152779500	152780208	3	1	5.26	2.86	2.4	1	1.87702114997082	0.143943469821978	101.980811973635
chr1	152780208	152782123	2	1	3.51	2.86	0.65	1	1.23356327069665	0.0620046571045941	75.0263655237187
chr1	152782123	152783925	1	0	1.75	0	1.75	1	Inf	0.0157598684210527	Inf
chr1	152783925	191784615	0	0	0	0	0	1	0	0	Inf
chr1	191784615	191859152	1	0	1.75	0	1.75	1	Inf	0.0157598684210527	Inf
chr1	191859152	196726535	0	0	0	0	0	1	0	0	Inf
chr1	196726535	196788997	0	1	0	2.86	-2.86	0.380434782608696	0	0	23.9474915686233
chr1	196788997	196807290	0	2	0	5.71	-5.71	0.142140468227425	0	0	3.23879401791572
chr1	196807290	196903450	0	1	0	2.86	-2.86	0.380434782608696	0	0	23.9474915686233
chr1	196903450	216848538	0	0	0	0	0	1	0	0	Inf
chr1	216848538	217099710	0	1	0	2.86	-2.86	0.380434782608696	0	0	23.9474915686233
chr1	217099710	234018335	0	0	0	0	0	1	0	0	Inf
chr1	234018335	234133463	1	0	1.75	0	1.75	1	Inf	0.0157598684210527	Inf
chr1	234133463	248703504	0	0	0	0	0	1	0	0	Inf
chr1	248703504	248709643	1	1	1.75	2.86	-1.11	1	0.610603783842907	0.00760900786829756	49.046807225881
chr1	248709643	248713930	1	2	1.75	5.71	-3.96	0.555183946488294	0.298730263346118	0.00491485950174804	5.94363337105825
chr1	248713930	248721912	2	2	3.51	5.71	-2.2	0.633484899728183	0.603503837239778	0.0418857182561479	8.69179851293254
chr1	248721912	248812363	3	2	5.26	5.71	-0.45	1	0.917543031619292	0.0995865652262528	11.5187145834007
chr1	248812363	248815731	2	1	3.51	2.86	0.65	1	1.23356327069665	0.0620046571045941	75.0263655237187
chr1	248815731	248820741	2	0	3.51	0	3.51	0.523411371237458	Inf	0.11510095569428	Inf
chr1	248820741	248825200	1	0	1.75	0	1.75	1	Inf	0.0157598684210527	Inf
chr2	4174461	4190977	1	0	1.75	0	1.75	1	Inf	0.0157598684210527	Inf
chr2	4190977	4198875	1	1	1.75	2.86	-1.11	1	0.610603783842907	0.00760900786829756	49.046807225881
chr2	4198875	4200563	1	3	1.75	8.57	-6.82	0.152255333007653	0.193980809358805	0.00357206577663444	2.53031697020893
chr2	4200563	4216687	1	4	1.75	11.43	-9.68	0.0672904688537322	0.141366547550815	0.00276776804884269	1.50974435716142
chr2	4216687	4223340	2	4	3.51	11.43	-7.92	0.196309364764463	0.285918198748973	0.0245307932923119	2.12466335657503
chr2	4223340	4227047	1	3	1.75	8.57	-6.82	0.152255333007653	0.193980809358805	0.00357206577663444	2.53031697020893
chr2	4227047	4236852	1	1	1.75	2.86	-1.11	1	0.610603783842907	0.00760900786829756	49.046807225881
chr2	4236852	4241345	1	0	1.75	0	1.75	1	Inf	0.0157598684210527	Inf
chr2	4241345	14311781	0	0	0	0	0	1	0	0	Inf
chr2	14311781	14411423	1	0	1.75	0	1.75	1	Inf	0.0157598684210527	Inf
chr2	14411423	14562254	1	0	1.75	0	1.75	1	Inf	0.0157598684210527	Inf
chr2	14562254	31607633	0	0	0	0	0	1	0	0	Inf
chr2	31607633	31814904	1	0	1.75	0	1.75	1	Inf	0.0157598684210527	Inf
chr2	31814904	34652482	0	0	0	0	0	1	0	0	Inf
chr2	34652482	34695192	1	0	1.75	0	1.75	1	Inf	0.0157598684210527	Inf
chr2	34695192	34700348	7	2	12.28	5.71	6.57	0.474255103760053	2.29118320077748	0.402396518625756	23.9329695523934
chr2	34700348	34701598	7	3	12.28	8.57	3.71	0.736494124294195	1.48711281701351	0.310836499199398	9.55446182809702
chr2	34701598	34709689	8	3	14.04	8.57	5.47	0.523302262486224	1.73164017632028	0.378777361101055	10.8884004041763
chr2	34709689	34737116	8	4	14.04	11.43	2.61	1	1.26214510658289	0.306099339703915	6.22192088530793
chr2	34737116	34739336	7	4	12.28	11.43	0.85	1	1.08406402746849	0.250779327244783	5.47501405422082
chr2	34739336	34740698	5	4	8.77	11.43	-2.66	0.726612653955228	0.747657070124706	0.148324209107067	4.06400194149402
chr2	34740698	34740778	5	3	8.77	8.57	0.199999999999999	1	1.02536119741128	0.184869242581365	7.05012401324578
chr2	34740778	34740919	5	2	8.77	5.71	3.06	0.704888478053992	1.5790358990183	0.241085394648342	17.4847514277608
chr2	34740919	34741962	3	2	5.26	5.71	-0.45	1	0.917543031619292	0.0995865652262528	11.5187145834007
chr2	34741962	34750662	1	2	1.75	5.71	-3.96	0.555183946488294	0.298730263346118	0.00491485950174804	5.94363337105825
chr2	34750662	34761074	1	1	1.75	2.86	-1.11	1	0.610603783842907	0.00760900786829756	49.046807225881
chr2	34761074	34766874	0	1	0	2.86	-2.86	0.380434782608696	0	0	23.9474915686233
chr2	34766874	41237603	0	0	0	0	0	1	0	0	Inf
chr2	41237603	41257596	0	1	0	2.86	-2.86	0.380434782608696	0	0	23.9474915686233
chr2	41257596	52164776	0	0	0	0	0	1	0	0	Inf
chr2	52164776	52318185	1	0	1.75	0	1.75	1	Inf	0.0157598684210527	Inf
chr2	52318185	52731025	0	0	0	0	0	1	0	0	Inf
chr2	52731025	52736995	1	0	1.75	0	1.75	1	Inf	0.0157598684210527	Inf
chr2	52736995	52737597	1	3	1.75	8.57	-6.82	0.152255333007653	0.193980809358805	0.00357206577663444	2.53031697020893
chr2	52737597	52742831	1	4	1.75	11.43	-9.68	0.0672904688537322	0.141366547550815	0.00276776804884269	1.50974435716142
chr2	52742831	52747747	2	4	3.51	11.43	-7.92	0.196309364764463	0.285918198748973	0.0245307932923119	2.12466335657503
chr2	52747747	52754490	4	5	7.02	14.29	-7.27	0.293180368068062	0.456953842254992	0.0838931595792112	2.3022592633164
chr2	52754490	52781176	4	6	7.02	17.14	-10.12	0.171656051776491	0.36905122639677	0.0706137859122206	1.70052375381224
chr2	52781176	52784752	3	6	5.26	17.14	-11.88	0.0790034145155317	0.272630950788572	0.0410959912147174	1.3881133026957
chr2	52784752	52789044	3	3	5.26	8.57	-3.31	0.670394923540823	0.596139687177174	0.0752641559299699	4.72057961377671
chr2	52789044	52793835	3	2	5.26	5.71	-0.45	1	0.917543031619292	0.0995865652262528	11.5187145834007
chr2	52793835	52795100	2	2	3.51	5.71	-2.2	0.633484899728183	0.603503837239778	0.0418857182561479	8.69179851293254
chr2	52795100	52798366	1	2	1.75	5.71	-3.96	0.555183946488294	0.298730263346118	0.00491485950174804	5.94363337105825
chr2	52798366	52807520	1	1	1.75	2.86	-1.11	1	0.610603783842907	0.00760900786829756	49.046807225881
chr2	52807520	52847893	1	0	1.75	0	1.75	1	Inf	0.0157598684210527	Inf
chr2	52847893	80336965	0	0	0	0	0	1	0	0	Inf
chr2	80336965	80458472	1	0	1.75	0	1.75	1	Inf	0.0157598684210527	Inf
chr2	80458472	101281134	0	0	0	0	0	1	0	0	Inf
chr2	101281134	101339473	1	0	1.75	0	1.75	1	Inf	0.0157598684210527	Inf
chr2	101339473	110826316	0	0	0	0	0	1	0	0	Inf
chr2	110826316	111037227	0	1	0	2.86	-2.86	0.380434782608696	0	0	23.9474915686233
chr2	111037227	140799891	0	0	0	0	0	1	0	0	Inf
chr2	140799891	140906992	1	0	1.75	0	1.75	1	Inf	0.0157598684210527	Inf
chr2	140906992	143934478	0	0	0	0	0	1	0	0	Inf
chr2	143934478	144022209	0	1	0	2.86	-2.86	0.380434782608696	0	0	23.9474915686233
chr2	144022209	146835346	0	0	0	0	0	1	0	0	Inf
chr2	146835346	146848745	1	0	1.75	0	1.75	1	Inf	0.0157598684210527	Inf
chr2	146848745	146854298	2	0	3.51	0	3.51	0.523411371237458	Inf	0.11510095569428	Inf
chr2	146854298	146878944	3	1	5.26	2.86	2.4	1	1.87702114997082	0.143943469821978	101.980811973635
chr2	146878944	146881076	2	1	3.51	2.86	0.65	1	1.23356327069665	0.0620046571045941	75.0263655237187
chr2	146881076	146881691	1	1	1.75	2.86	-1.11	1	0.610603783842907	0.00760900786829756	49.046807225881
chr2	146881691	171326548	0	0	0	0	0	1	0	0	Inf
chr2	171326548	171389716	1	0	1.75	0	1.75	1	Inf	0.0157598684210527	Inf
chr2	171389716	172605438	0	0	0	0	0	1	0	0	Inf
chr2	172605438	172980883	1	0	1.75	0	1.75	1	Inf	0.0157598684210527	Inf
chr2	172980883	186848229	0	0	0	0	0	1	0	0	Inf
chr2	186848229	186956318	1	0	1.75	0	1.75	1	Inf	0.0157598684210527	Inf
chr2	186956318	188119687	0	0	0	0	0	1	0	0	Inf
chr2	188119687	188296214	0	1	0	2.86	-2.86	0.380434782608696	0	0	23.9474915686233
chr2	188296214	202243485	0	0	0	0	0	1	0	0	Inf
chr2	202243485	204954579	0	1	0	2.86	-2.86	0.380434782608696	0	0	23.9474915686233
chr2	204954579	212340027	0	0	0	0	0	1	0	0	Inf
chr2	212340027	212400525	1	0	1.75	0	1.75	1	Inf	0.0157598684210527	Inf
chr2	212400525	223721773	0	0	0	0	0	1	0	0	Inf
chr2	223721773	223823485	1	0	1.75	0	1.75	1	Inf	0.0157598684210527	Inf
chr2	223823485	242783365	0	0	0	0	0	1	0	0	Inf
chr2	242783365	242849431	0	1	0	2.86	-2.86	0.380434782608696	0	0	23.9474915686233
chr2	242849431	242917945	0	3	0	8.57	-8.57	0.0521181716833891	0	0	1.44850016106127
chr2	242917945	243019595	0	4	0	11.43	-11.43	0.0187391179086343	0	0	0.887874219209487
chr2	243019595	243199373	0	3	0	8.57	-8.57	0.0521181716833891	0	0	1.44850016106127
chr4	0	9384897	1	0	1.75	0	1.75	1	Inf	0.0157598684210527	Inf
chr4	9384897	9916907	0	0	0	0	0	1	0	0	Inf
chr4	9916907	10199879	1	0	1.75	0	1.75	1	Inf	0.0157598684210527	Inf
chr4	10199879	10204989	3	0	5.26	0	5.26	0.285117056856187	Inf	0.25439397414394	Inf
chr4	10204989	10206879	10	7	17.54	20	-2.46	0.78753140587628	0.852580617416694	0.258099434882511	2.96030006793384
chr4	10206879	10208751	11	7	19.3	20	-0.699999999999999	1	0.957008969150987	0.297087334335391	3.27334215190637
chr4	10208751	10209554	11	9	19.3	25.71	-6.41	0.603432816260389	0.693700170315279	0.226452639726479	2.16444683341777
chr4	10209554	10210038	17	9	29.82	25.71	4.11	0.812393786343828	1.22506831883196	0.436361376195413	3.61734892156774
chr4	10210038	10210168	17	12	29.82	34.29	-4.47	0.652724367003131	0.816428402430893	0.303564428913286	2.23054947699239
chr4	10210168	10212275	18	13	31.58	37.14	-5.56	0.652203014519965	0.783202076610157	0.296033336148843	2.094159365847
chr4	10212275	10232856	18	14	31.58	40	-8.42	0.500080825296605	0.695150502037567	0.264241402740084	1.8352939918698
chr4	10232856	10235711	17	14	29.82	40	-10.18	0.367114872599192	0.640725094120383	0.241558524330462	1.70102551145873
chr4	10235711	10237283	10	7	17.54	20	-2.46	0.78753140587628	0.852580617416694	0.258099434882511	2.96030006793384
chr4	10237283	10238699	8	7	14.04	20	-5.96	0.563142477116139	0.656218735931136	0.185181274603703	2.37227953808753
chr4	10238699	10242669	8	5	14.04	14.29	-0.25	1	0.979803008178127	0.254376122060523	4.17609199336133
chr4	10242669	10246085	2	5	3.51	14.29	-10.78	0.100649244230772	0.221987374876165	0.0200012806904681	1.4553139798386
chr4	10246085	10247843	2	2	3.51	5.71	-2.2	0.633484899728183	0.603503837239778	0.0418857182561479	8.69179851293254
chr4	10247843	10253102	1	1	1.75	2.86	-1.11	1	0.610603783842907	0.00760900786829756	49.046807225881
chr4	10253102	10434083	1	0	1.75	0	1.75	1	Inf	0.0157598684210527	Inf
chr4	10434083	10551530	1	0	1.75	0	1.75	1	Inf	0.0157598684210527	Inf
chr4	10551530	10848730	1	0	1.75	0	1.75	1	Inf	0.0157598684210527	Inf
chr4	10848730	10914205	1	0	1.75	0	1.75	1	Inf	0.0157598684210527	Inf
chr4	10914205	34756923	0	0	0	0	0	1	0	0	Inf
chr4	34756923	34761674	0	1	0	2.86	-2.86	0.380434782608696	0	0	23.9474915686233
chr4	34761674	34765389	1	1	1.75	2.86	-1.11	1	0.610603783842907	0.00760900786829756	49.046807225881
chr4	34765389	34765646	2	2	3.51	5.71	-2.2	0.633484899728183	0.603503837239778	0.0418857182561479	8.69179851293254
chr4	34765646	34765728	3	2	5.26	5.71	-0.45	1	0.917543031619292	0.0995865652262528	11.5187145834007
chr4	34765728	34771911	5	2	8.77	5.71	3.06	0.704888478053992	1.5790358990183	0.241085394648342	17.4847514277608
chr4	34771911	34776188	5	4	8.77	11.43	-2.66	0.726612653955228	0.747657070124706	0.148324209107067	4.06400194149402
chr4	34776188	34778911	13	9	22.81	25.71	-2.9	0.803969104761818	0.855026083442281	0.290262182977724	2.60366665646825
chr4	34778911	34827299	13	10	22.81	28.57	-5.76	0.622127112417066	0.74113838215439	0.256045288570084	2.18685794255199
chr4	34827299	34829893	10	9	17.54	25.71	-8.17	0.428503023039727	0.618059286582698	0.196613722573691	1.95927076290404
chr4	34829893	34829938	8	9	14.04	25.71	-11.67	0.177467191660982	0.475728920222468	0.140839132595204	1.57383497269659
chr4	34829938	34829976	8	7	14.04	20	-5.96	0.563142477116139	0.656218735931136	0.185181274603703	2.37227953808753
chr4	34829976	34830911	4	6	7.02	17.14	-10.12	0.171656051776491	0.36905122639677	0.0706137859122206	1.70052375381224
chr4	34830911	34833715	3	4	5.26	11.43	-6.17	0.420508284178749	0.434727364097522	0.0597149994696037	2.75144722127792
chr4	34833715	34841463	2	2	3.51	5.71	-2.2	0.633484899728183	0.603503837239778	0.0418857182561479	8.69179851293254
chr4	34841463	34842482	2	1	3.51	2.86	0.65	1	1.23356327069665	0.0620046571045941	75.0263655237187
chr4	34842482	34845629	1	1	1.75	2.86	-1.11	1	0.610603783842907	0.00760900786829756	49.046807225881
chr4	34845629	34867178	0	1	0	2.86	-2.86	0.380434782608696	0	0	23.9474915686233
chr4	34867178	35250303	0	0	0	0	0	1	0	0	Inf
chr4	35250303	35404095	1	0	1.75	0	1.75	1	Inf	0.0157598684210527	Inf
chr4	35404095	64673111	0	0	0	0	0	1	0	0	Inf
chr4	64673111	64724355	0	1	0	2.86	-2.86	0.380434782608696	0	0	23.9474915686233
chr4	64724355	69363816	0	0	0	0	0	1	0	0	Inf
chr4	69363816	69373472	0	1	0	2.86	-2.86	0.380434782608696	0	0	23.9474915686233
chr4	69373472	69375058	8	1	14.04	2.86	11.18	0.145575008519941	5.47285496713511	0.68036512658164	253.127512076714
chr4	69375058	69457486	9	1	15.79	2.86	12.93	0.0827371604824428	6.27976020881895	0.8041232003356	287.103857102217
chr4	69457486	69484975	7	1	12.28	2.86	9.42	0.149368070884057	4.69756711192056	0.561813646259395	220.499110925768
chr4	69484975	69497225	6	1	10.53	2.86	7.67	0.245627382284818	3.95203781505959	0.448395557317712	189.140087350654
chr4	69497225	69505725	4	1	7.02	2.86	4.16	0.645979732691994	2.54341432874312	0.238315308662883	129.945493899197
chr4	69505725	69536970	4	0	7.02	0	7.02	0.293625443112497	Inf	0.410060538435777	Inf
chr4	69536970	69564117	3	0	5.26	0	5.26	0.285117056856187	Inf	0.25439397414394	Inf
chr4	69564117	69613960	1	0	1.75	0	1.75	1	Inf	0.0157598684210527	Inf
chr4	69613960	70092530	0	0	0	0	0	1	0	0	Inf
chr4	70092530	70125577	1	0	1.75	0	1.75	1	Inf	0.0157598684210527	Inf
chr4	70125577	70241009	2	1	3.51	2.86	0.65	1	1.23356327069665	0.0620046571045941	75.0263655237187
chr4	70241009	70289045	1	1	1.75	2.86	-1.11	1	0.610603783842907	0.00760900786829756	49.046807225881
chr4	70289045	70296191	0	1	0	2.86	-2.86	0.380434782608696	0	0	23.9474915686233
chr4	70296191	76932990	0	0	0	0	0	1	0	0	Inf
chr4	76932990	76999641	1	0	1.75	0	1.75	1	Inf	0.0157598684210527	Inf
chr4	76999641	79468144	0	0	0	0	0	1	0	0	Inf
chr4	79468144	79533122	1	0	1.75	0	1.75	1	Inf	0.0157598684210527	Inf
chr4	79533122	80806517	0	0	0	0	0	1	0	0	Inf
chr4	80806517	80930333	1	0	1.75	0	1.75	1	Inf	0.0157598684210527	Inf
chr4	80930333	85448908	0	0	0	0	0	1	0	0	Inf
chr4	85448908	85536334	1	0	1.75	0	1.75	1	Inf	0.0157598684210527	Inf
chr4	85536334	91338835	0	0	0	0	0	1	0	0	Inf
chr4	91338835	91617914	0	1	0	2.86	-2.86	0.380434782608696	0	0	23.9474915686233
chr4	91617914	91762689	0	0	0	0	0	1	0	0	Inf
chr4	91762689	91938066	1	0	1.75	0	1.75	1	Inf	0.0157598684210527	Inf
chr4	91938066	93358069	0	0	0	0	0	1	0	0	Inf
chr4	93358069	93694041	1	0	1.75	0	1.75	1	Inf	0.0157598684210527	Inf
chr4	93694041	115168860	0	0	0	0	0	1	0	0	Inf
chr4	115168860	115185107	1	0	1.75	0	1.75	1	Inf	0.0157598684210527	Inf
chr4	115185107	138180939	0	0	0	0	0	1	0	0	Inf
chr4	138180939	138191997	1	0	1.75	0	1.75	1	Inf	0.0157598684210527	Inf
chr4	138191997	142376955	0	0	0	0	0	1	0	0	Inf
chr4	142376955	142594649	1	0	1.75	0	1.75	1	Inf	0.0157598684210527	Inf
chr4	142594649	152587968	0	0	0	0	0	1	0	0	Inf
chr4	152587968	152653767	1	0	1.75	0	1.75	1	Inf	0.0157598684210527	Inf
chr4	152653767	161041003	0	0	0	0	0	1	0	0	Inf
chr4	161041003	161088632	1	0	1.75	0	1.75	1	Inf	0.0157598684210527	Inf
chr4	161088632	161552257	0	0	0	0	0	1	0	0	Inf
chr4	161552257	161795563	1	0	1.75	0	1.75	1	Inf	0.0157598684210527	Inf
chr4	161795563	161885288	1	0	1.75	0	1.75	1	Inf	0.0157598684210527	Inf
chr4	161885288	180098163	0	0	0	0	0	1	0	0	Inf
chr4	180098163	180235453	0	1	0	2.86	-2.86	0.380434782608696	0	0	23.9474915686233
chr6	284200	294600	1	0	1.75	0	1.75	1	Inf	0.0157598684210527	Inf
chr6	294600	381860	2	0	3.51	0	3.51	0.523411371237458	Inf	0.11510095569428	Inf
chr6	381860	8590418	0	0	0	0	0	1	0	0	Inf
chr6	8590418	8719727	1	0	1.75	0	1.75	1	Inf	0.0157598684210527	Inf
chr6	8719727	66914625	0	0	0	0	0	1	0	0	Inf
chr6	66914625	66943829	1	0	1.75	0	1.75	1	Inf	0.0157598684210527	Inf
chr6	66943829	67008548	1	1	1.75	2.86	-1.11	1	0.610603783842907	0.00760900786829756	49.046807225881
chr6	67008548	67044033	4	2	7.02	5.71	1.31	1	1.24237951861251	0.167238798944715	14.4592318899485
chr6	67044033	67049017	3	2	5.26	5.71	-0.45	1	0.917543031619292	0.0995865652262528	11.5187145834007
chr6	67049017	67055978	0	1	0	2.86	-2.86	0.380434782608696	0	0	23.9474915686233
chr6	67055978	77408764	0	0	0	0	0	1	0	0	Inf
chr6	77408764	77418141	0	1	0	2.86	-2.86	0.380434782608696	0	0	23.9474915686233
chr6	77418141	77456938	1	1	1.75	2.86	-1.11	1	0.610603783842907	0.00760900786829756	49.046807225881
chr6	77456938	77472417	1	0	1.75	0	1.75	1	Inf	0.0157598684210527	Inf
chr6	77472417	78962603	0	0	0	0	0	1	0	0	Inf
chr6	78962603	78962744	1	0	1.75	0	1.75	1	Inf	0.0157598684210527	Inf
chr6	78962744	78965859	2	0	3.51	0	3.51	0.523411371237458	Inf	0.11510095569428	Inf
chr6	78965859	78965977	3	0	5.26	0	5.26	0.285117056856187	Inf	0.25439397414394	Inf
chr6	78965977	78969085	7	2	12.28	5.71	6.57	0.474255103760053	2.29118320077748	0.402396518625756	23.9329695523934
chr6	78969085	78970401	12	3	21.05	8.57	12.48	0.151105823183443	2.81541638333038	0.682359538479039	16.7976905317735
chr6	78970401	78972317	15	3	26.32	8.57	17.75	0.0564955046560104	3.76116369577957	0.947423435859242	21.9789296100603
chr6	78972317	78972875	18	3	31.58	8.57	23.01	0.0111952678639056	4.84891897930245	1.25110733893403	27.9712592190247
chr6	78972875	78980091	20	3	35.09	8.57	26.52	0.00567034308925372	5.6699399468346	1.47918720140189	32.5168451255426
chr6	78980091	79026646	21	3	36.84	8.57	28.27	0.00300825121036897	6.11389767057655	1.60207912677961	34.9677451785646
chr6	79026646	79026687	21	2	36.84	5.71	31.13	0.000944263571223392	9.42946782746907	2.04660125866321	89.2481658868641
chr6	79026687	79026837	19	2	33.33	5.71	27.62	0.00195729210900208	8.09506176199191	1.74150760832004	76.7914244533954
chr6	79026837	79032455	15	2	26.32	5.71	20.61	0.0137923016016752	5.79980236169993	1.21334776308924	55.7952017891988
chr6	79032455	79037215	12	2	21.05	5.71	15.34	0.071115349853497	4.34094870029934	0.875910142819391	42.4882677829872
chr6	79037215	79040433	5	2	8.77	5.71	3.06	0.704888478053992	1.5790358990183	0.241085394648342	17.4847514277608
chr6	79040433	79045828	2	0	3.51	0	3.51	0.523411371237458	Inf	0.11510095569428	Inf
chr6	79045828	81270114	0	0	0	0	0	1	0	0	Inf
chr6	81270114	81294749	0	1	0	2.86	-2.86	0.380434782608696	0	0	23.9474915686233
chr6	81294749	87984427	0	0	0	0	0	1	0	0	Inf
chr6	87984427	88121909	0	1	0	2.86	-2.86	0.380434782608696	0	0	23.9474915686233
chr6	88121909	103712320	0	0	0	0	0	1	0	0	Inf
chr6	103712320	103722632	1	0	1.75	0	1.75	1	Inf	0.0157598684210527	Inf
chr6	103722632	103734403	2	0	3.51	0	3.51	0.523411371237458	Inf	0.11510095569428	Inf
chr6	103734403	103734724	4	2	7.02	5.71	1.31	1	1.24237951861251	0.167238798944715	14.4592318899485
chr6	103734724	103734810	7	4	12.28	11.43	0.85	1	1.08406402746849	0.250779327244783	5.47501405422082
chr6	103734810	103736403	9	5	15.79	14.29	1.5	1	1.12354017244904	0.302852463741952	4.69198596098626
chr6	103736403	103763766	9	6	15.79	17.14	-1.35	1	0.907229519324227	0.256796180089347	3.43670620911188
chr6	103763766	103767254	0	1	0	2.86	-2.86	0.380434782608696	0	0	23.9474915686233
chr6	103767254	125930518	0	0	0	0	0	1	0	0	Inf
chr6	125930518	127437596	0	1	0	2.86	-2.86	0.380434782608696	0	0	23.9474915686233
chr6	127437596	128238266	0	0	0	0	0	1	0	0	Inf
chr6	128238266	128365165	1	0	1.75	0	1.75	1	Inf	0.0157598684210527	Inf
chr6	128365165	128743473	1	1	1.75	2.86	-1.11	1	0.610603783842907	0.00760900786829756	49.046807225881
chr6	128743473	128750458	1	0	1.75	0	1.75	1	Inf	0.0157598684210527	Inf
chr6	128750458	145305978	0	0	0	0	0	1	0	0	Inf
chr6	145305978	145466818	1	0	1.75	0	1.75	1	Inf	0.0157598684210527	Inf
chr6	145466818	147873055	0	0	0	0	0	1	0	0	Inf
chr6	147873055	147934210	0	1	0	2.86	-2.86	0.380434782608696	0	0	23.9474915686233
chr6	147934210	162546145	0	0	0	0	0	1	0	0	Inf
chr6	162546145	162709020	0	1	0	2.86	-2.86	0.380434782608696	0	0	23.9474915686233
chr6	162709020	162740267	0	2	0	5.71	-5.71	0.142140468227425	0	0	3.23879401791572
chr6	162740267	162799517	0	1	0	2.86	-2.86	0.380434782608696	0	0	23.9474915686233
chr6	162799517	162877559	1	1	1.75	2.86	-1.11	1	0.610603783842907	0.00760900786829756	49.046807225881
chr6	162877559	162963521	1	1	1.75	2.86	-1.11	1	0.610603783842907	0.00760900786829756	49.046807225881
chr6	162963521	162997572	1	0	1.75	0	1.75	1	Inf	0.0157598684210527	Inf
chr8	2127126	2195637	0	1	0	2.86	-2.86	0.380434782608696	0	0	23.9474915686233
chr8	2195637	5596497	0	0	0	0	0	1	0	0	Inf
chr8	5596497	5620613	1	0	1.75	0	1.75	1	Inf	0.0157598684210527	Inf
chr8	5620613	5914694	0	0	0	0	0	1	0	0	Inf
chr8	5914694	6017191	0	1	0	2.86	-2.86	0.380434782608696	0	0	23.9474915686233
chr8	6017191	6083394	0	0	0	0	0	1	0	0	Inf
chr8	6083394	6142430	0	1	0	2.86	-2.86	0.380434782608696	0	0	23.9474915686233
chr8	6142430	7244200	0	0	0	0	0	1	0	0	Inf
chr8	7244200	7804641	1	1	1.75	2.86	-1.11	1	0.610603783842907	0.00760900786829756	49.046807225881
chr8	7804641	8093979	0	1	0	2.86	-2.86	0.380434782608696	0	0	23.9474915686233
chr8	8093979	12180193	0	0	0	0	0	1	0	0	Inf
chr8	12180193	12264584	0	1	0	2.86	-2.86	0.380434782608696	0	0	23.9474915686233
chr8	12264584	15947142	0	0	0	0	0	1	0	0	Inf
chr8	15947142	16024303	0	1	0	2.86	-2.86	0.380434782608696	0	0	23.9474915686233
chr8	16024303	18831675	0	0	0	0	0	1	0	0	Inf
chr8	18831675	18866359	1	0	1.75	0	1.75	1	Inf	0.0157598684210527	Inf
chr8	18866359	24970510	0	0	0	0	0	1	0	0	Inf
chr8	24970510	24971803	1	1	1.75	2.86	-1.11	1	0.610603783842907	0.00760900786829756	49.046807225881
chr8	24971803	24972069	2	1	3.51	2.86	0.65	1	1.23356327069665	0.0620046571045941	75.0263655237187
chr8	24972069	24973309	3	1	5.26	2.86	2.4	1	1.87702114997082	0.143943469821978	101.980811973635
chr8	24973309	24974499	5	4	8.77	11.43	-2.66	0.726612653955228	0.747657070124706	0.148324209107067	4.06400194149402
chr8	24974499	24993714	8	4	14.04	11.43	2.61	1	1.26214510658289	0.306099339703915	6.22192088530793
chr8	24993714	25002247	7	3	12.28	8.57	3.71	0.736494124294195	1.48711281701351	0.310836499199398	9.55446182809702
chr8	25002247	25005861	6	3	10.53	8.57	1.96	1	1.25188156754076	0.246164505949289	8.27708278287694
chr8	25005861	25006685	5	3	8.77	8.57	0.199999999999999	1	1.02536119741128	0.184869242581365	7.05012401324578
chr8	25006685	25007860	4	1	7.02	2.86	4.16	0.645979732691994	2.54341432874312	0.238315308662883	129.945493899197
chr8	25007860	25009073	3	0	5.26	0	5.26	0.285117056856187	Inf	0.25439397414394	Inf
chr8	25009073	33316311	0	0	0	0	0	1	0	0	Inf
chr8	33316311	33537203	0	1	0	2.86	-2.86	0.380434782608696	0	0	23.9474915686233
chr8	33537203	35811249	0	0	0	0	0	1	0	0	Inf
chr8	35811249	36628139	0	1	0	2.86	-2.86	0.380434782608696	0	0	23.9474915686233
chr8	36628139	36750738	1	1	1.75	2.86	-1.11	1	0.610603783842907	0.00760900786829756	49.046807225881
chr8	36750738	36779532	0	1	0	2.86	-2.86	0.380434782608696	0	0	23.9474915686233
chr8	36779532	39168988	0	0	0	0	0	1	0	0	Inf
chr8	39168988	39207371	1	0	1.75	0	1.75	1	Inf	0.0157598684210527	Inf
chr8	39207371	39220198	2	0	3.51	0	3.51	0.523411371237458	Inf	0.11510095569428	Inf
chr8	39220198	39225869	4	1	7.02	2.86	4.16	0.645979732691994	2.54341432874312	0.238315308662883	129.945493899197
chr8	39225869	39230254	5	1	8.77	2.86	5.91	0.401827824203715	3.23452828397043	0.340370727723614	158.977900580402
chr8	39230254	39230492	6	1	10.53	2.86	7.67	0.245627382284818	3.95203781505959	0.448395557317712	189.140087350654
chr8	39230492	39233131	7	3	12.28	8.57	3.71	0.736494124294195	1.48711281701351	0.310836499199398	9.55446182809702
chr8	39233131	39365927	20	11	35.09	31.43	3.66	0.8216425715487	1.17725915575266	0.442430408307583	3.23626150573758
chr8	39365927	39369691	19	8	33.33	22.86	10.47	0.349374150279642	1.67813146547265	0.592849808689458	5.11530756516751
chr8	39369691	39384412	18	8	31.58	22.86	8.72	0.475940300784468	1.55035324940024	0.543942290715946	4.74624219018793
chr8	39384412	39387632	17	8	29.82	22.86	6.96	0.62988872783497	1.4288596498954	0.497355460078839	4.39650344990767
chr8	39387632	39388539	8	5	14.04	14.29	-0.25	1	0.979803008178127	0.254376122060523	4.17609199336133
chr8	39388539	39388897	7	5	12.28	14.29	-2.01	0.761538914261588	0.841623733977486	0.208113465778316	3.68072150207868
chr8	39388897	39392117	6	5	10.53	14.29	-3.76	0.742462027402515	0.708659295448715	0.164118769009726	3.20389268677969
chr8	39392117	39408354	5	5	8.77	14.29	-5.52	0.496515558919266	0.580557338005649	0.12257576969898	2.74519263053894
chr8	39408354	39425530	5	4	8.77	11.43	-2.66	0.726612653955228	0.747657070124706	0.148324209107067	4.06400194149402
chr8	39425530	39429046	4	3	7.02	8.57	-1.55	1	0.806980014369123	0.127471078351663	5.86472395809041
chr8	39429046	39429518	4	1	7.02	2.86	4.16	0.645979732691994	2.54341432874312	0.238315308662883	129.945493899197
chr8	39429518	39430293	3	1	5.26	2.86	2.4	1	1.87702114997082	0.143943469821978	101.980811973635
chr8	39430293	39449618	2	1	3.51	2.86	0.65	1	1.23356327069665	0.0620046571045941	75.0263655237187
chr8	39449618	39450796	0	1	0	2.86	-2.86	0.380434782608696	0	0	23.9474915686233
chr8	39450796	40787326	0	0	0	0	0	1	0	0	Inf
chr8	40787326	41211658	0	1	0	2.86	-2.86	0.380434782608696	0	0	23.9474915686233
chr8	41211658	57855153	0	0	0	0	0	1	0	0	Inf
chr8	57855153	57978312	0	1	0	2.86	-2.86	0.380434782608696	0	0	23.9474915686233
chr8	57978312	66428355	0	0	0	0	0	1	0	0	Inf
chr8	66428355	66623241	0	1	0	2.86	-2.86	0.380434782608696	0	0	23.9474915686233
chr8	66623241	137679757	0	0	0	0	0	1	0	0	Inf
chr8	137679757	137687975	1	0	1.75	0	1.75	1	Inf	0.0157598684210527	Inf
chr8	137687975	137862306	2	0	3.51	0	3.51	0.523411371237458	Inf	0.11510095569428	Inf
chr11	0	1913439	1	0	1.75	0	1.75	1	Inf	0.0157598684210527	Inf
chr11	1913439	4963671	0	0	0	0	0	1	0	0	Inf
chr11	4963671	4964247	1	0	1.75	0	1.75	1	Inf	0.0157598684210527	Inf
chr11	4964247	4965743	2	0	3.51	0	3.51	0.523411371237458	Inf	0.11510095569428	Inf
chr11	4965743	4967082	2	1	3.51	2.86	0.65	1	1.23356327069665	0.0620046571045941	75.0263655237187
chr11	4967082	4967313	3	1	5.26	2.86	2.4	1	1.87702114997082	0.143943469821978	101.980811973635
chr11	4967313	4967386	5	3	8.77	8.57	0.199999999999999	1	1.02536119741128	0.184869242581365	7.05012401324578
chr11	4967386	4967523	6	5	10.53	14.29	-3.76	0.742462027402515	0.708659295448715	0.164118769009726	3.20389268677969
chr11	4967523	4976569	7	7	12.28	20	-7.72	0.375859131498034	0.563675909563278	0.151229985939566	2.09569397335798
chr11	4976569	4976840	6	7	10.53	20	-9.47	0.229995906312571	0.474663694915401	0.118950317303521	1.82956103153208
chr11	4976840	4976885	5	7	8.77	20	-11.23	0.200358933921337	0.38888613632496	0.0885860130875128	1.57295365027254
chr11	4976885	4976900	5	6	8.77	17.14	-8.37	0.322100721394439	0.468835682434957	0.103394322457724	2.02281962815123
chr11	4976900	4977738	4	6	7.02	17.14	-10.12	0.171656051776491	0.36905122639677	0.0706137859122206	1.70052375381224
chr11	4977738	4980649	2	4	3.51	11.43	-7.92	0.196309364764463	0.285918198748973	0.0245307932923119	2.12466335657503
chr11	4980649	4983038	1	2	1.75	5.71	-3.96	0.555183946488294	0.298730263346118	0.00491485950174804	5.94363337105825
chr11	4983038	4984535	1	1	1.75	2.86	-1.11	1	0.610603783842907	0.00760900786829756	49.046807225881
chr11	4984535	4991698	0	1	0	2.86	-2.86	0.380434782608696	0	0	23.9474915686233
chr11	4991698	5776574	0	0	0	0	0	1	0	0	Inf
chr11	5776574	5777553	2	0	3.51	0	3.51	0.523411371237458	Inf	0.11510095569428	Inf
chr11	5777553	5780724	2	1	3.51	2.86	0.65	1	1.23356327069665	0.0620046571045941	75.0263655237187
chr11	5780724	5782942	3	2	5.26	5.71	-0.45	1	0.917543031619292	0.0995865652262528	11.5187145834007
chr11	5782942	5809239	4	2	7.02	5.71	1.31	1	1.24237951861251	0.167238798944715	14.4592318899485
chr11	5809239	5816258	2	2	3.51	5.71	-2.2	0.633484899728183	0.603503837239778	0.0418857182561479	8.69179851293254
chr11	5816258	5820045	2	1	3.51	2.86	0.65	1	1.23356327069665	0.0620046571045941	75.0263655237187
chr11	5820045	5821272	1	1	1.75	2.86	-1.11	1	0.610603783842907	0.00760900786829756	49.046807225881
chr11	5821272	13266221	0	0	0	0	0	1	0	0	Inf
chr11	13266221	13325911	1	0	1.75	0	1.75	1	Inf	0.0157598684210527	Inf
chr11	13325911	27005466	0	0	0	0	0	1	0	0	Inf
chr11	27005466	27133370	0	1	0	2.86	-2.86	0.380434782608696	0	0	23.9474915686233
chr11	27133370	27237819	0	1	0	2.86	-2.86	0.380434782608696	0	0	23.9474915686233
chr11	27237819	50282301	0	0	0	0	0	1	0	0	Inf
chr11	50282301	51564440	1	0	1.75	0	1.75	1	Inf	0.0157598684210527	Inf
chr11	51564440	54701633	0	0	0	0	0	1	0	0	Inf
chr11	54701633	55342265	1	0	1.75	0	1.75	1	Inf	0.0157598684210527	Inf
chr11	55342265	55361421	2	0	3.51	0	3.51	0.523411371237458	Inf	0.11510095569428	Inf
chr11	55361421	55368686	3	0	5.26	0	5.26	0.285117056856187	Inf	0.25439397414394	Inf
chr11	55368686	55381580	4	0	7.02	0	7.02	0.293625443112497	Inf	0.410060538435777	Inf
chr11	55381580	55453293	5	1	8.77	2.86	5.91	0.401827824203715	3.23452828397043	0.340370727723614	158.977900580402
chr11	55453293	55460742	3	1	5.26	2.86	2.4	1	1.87702114997082	0.143943469821978	101.980811973635
chr11	55460742	55463081	2	1	3.51	2.86	0.65	1	1.23356327069665	0.0620046571045941	75.0263655237187
chr11	55463081	55629592	1	0	1.75	0	1.75	1	Inf	0.0157598684210527	Inf
chr11	55629592	56934813	0	0	0	0	0	1	0	0	Inf
chr11	56934813	57089014	1	0	1.75	0	1.75	1	Inf	0.0157598684210527	Inf
chr11	57089014	60527206	0	0	0	0	0	1	0	0	Inf
chr11	60527206	75250149	1	0	1.75	0	1.75	1	Inf	0.0157598684210527	Inf
chr11	75250149	99512533	0	0	0	0	0	1	0	0	Inf
chr11	99512533	99513359	1	0	1.75	0	1.75	1	Inf	0.0157598684210527	Inf
chr11	99513359	99565256	2	0	3.51	0	3.51	0.523411371237458	Inf	0.11510095569428	Inf
chr11	99565256	99574624	1	0	1.75	0	1.75	1	Inf	0.0157598684210527	Inf
chr16	6040596	6092201	0	1	0	2.86	-2.86	0.380434782608696	0	0	23.9474915686233
chr16	6092201	6146834	0	2	0	5.71	-5.71	0.142140468227425	0	0	3.23879401791572
chr16	6146834	6190586	1	2	1.75	5.71	-3.96	0.555183946488294	0.298730263346118	0.00491485950174804	5.94363337105825
chr16	6190586	6308379	1	1	1.75	2.86	-1.11	1	0.610603783842907	0.00760900786829756	49.046807225881
chr16	6308379	6328367	2	1	3.51	2.86	0.65	1	1.23356327069665	0.0620046571045941	75.0263655237187
chr16	6328367	6349806	2	2	3.51	5.71	-2.2	0.633484899728183	0.603503837239778	0.0418857182561479	8.69179851293254
chr16	6349806	6405496	3	2	5.26	5.71	-0.45	1	0.917543031619292	0.0995865652262528	11.5187145834007
chr16	6405496	6419028	3	3	5.26	8.57	-3.31	0.670394923540823	0.596139687177174	0.0752641559299699	4.72057961377671
chr16	6419028	6431928	4	3	7.02	8.57	-1.55	1	0.806980014369123	0.127471078351663	5.86472395809041
chr16	6431928	6459713	5	3	8.77	8.57	0.199999999999999	1	1.02536119741128	0.184869242581365	7.05012401324578
chr16	6459713	6461650	5	4	8.77	11.43	-2.66	0.726612653955228	0.747657070124706	0.148324209107067	4.06400194149402
chr16	6461650	6535050	5	5	8.77	14.29	-5.52	0.496515558919266	0.580557338005649	0.12257576969898	2.74519263053894
chr16	6535050	6543015	6	5	10.53	14.29	-3.76	0.742462027402515	0.708659295448715	0.164118769009726	3.20389268677969
chr16	6543015	6577984	5	5	8.77	14.29	-5.52	0.496515558919266	0.580557338005649	0.12257576969898	2.74519263053894
chr16	6577984	6618278	6	5	10.53	14.29	-3.76	0.742462027402515	0.708659295448715	0.164118769009726	3.20389268677969
chr16	6618278	6624244	6	6	10.53	17.14	-6.61	0.524985517209083	0.572305386890547	0.13869850300482	2.35611931443001
chr16	6624244	6627442	7	6	12.28	17.14	-4.86	0.548778634430538	0.679660006247224	0.176144311933996	2.70242205876306
chr16	6627442	6682135	6	6	10.53	17.14	-6.61	0.524985517209083	0.572305386890547	0.13869850300482	2.35611931443001
chr16	6682135	6710957	5	6	8.77	17.14	-8.37	0.322100721394439	0.468835682434957	0.103394322457724	2.02281962815123
chr16	6710957	6730999	5	7	8.77	20	-11.23	0.200358933921337	0.38888613632496	0.0885860130875128	1.57295365027254
chr16	6730999	6732173	6	7	10.53	20	-9.47	0.229995906312571	0.474663694915401	0.118950317303521	1.82956103153208
chr16	6732173	6774508	6	8	10.53	22.86	-12.33	0.138902811130348	0.401322118644332	0.103172607673908	1.47343374823766
chr16	6774508	6798024	6	9	10.53	25.71	-15.18	0.0804488445734942	0.344176595713829	0.0902033214652869	1.2177796871806
chr16	6798024	6798126	6	10	10.53	28.57	-18.04	0.0450168804868423	0.298391374024631	0.0793807565665049	1.02591219967705
chr16	6798126	6817009	6	10	10.53	28.57	-18.04	0.0450168804868423	0.298391374024631	0.0793807565665049	1.02591219967705
chr16	6817009	6831575	6	9	10.53	25.71	-15.18	0.0804488445734942	0.344176595713829	0.0902033214652869	1.2177796871806
chr16	6831575	6834638	6	8	10.53	22.86	-12.33	0.138902811130348	0.401322118644332	0.103172607673908	1.47343374823766
chr16	6834638	6875038	5	8	8.77	22.86	-14.09	0.0715372782886358	0.328802997822628	0.0767245600472373	1.26830102967146
chr16	6875038	6876698	4	8	7.02	22.86	-15.84	0.0519408587889678	0.258841670838675	0.0522113636217875	1.06987314323818
chr16	6876698	6899383	4	7	7.02	20	-12.98	0.0960777943347549	0.306117027673817	0.0603648255774025	1.32489355882554
chr16	6899383	6939401	4	5	7.02	14.29	-7.27	0.293180368068062	0.456953842254992	0.0838931595792112	2.3022592633164
chr16	6939401	6957516	3	5	5.26	14.29	-9.03	0.251416220695104	0.337574695209723	0.0489972499249067	1.87309955864063
chr16	6957516	6964546	2	5	3.51	14.29	-10.78	0.100649244230772	0.221987374876165	0.0200012806904681	1.4553139798386
chr16	6964546	6978225	2	4	3.51	11.43	-7.92	0.196309364764463	0.285918198748973	0.0245307932923119	2.12466335657503
chr16	6978225	7010179	2	5	3.51	14.29	-10.78	0.100649244230772	0.221987374876165	0.0200012806904681	1.4553139798386
chr16	7010179	7024366	3	5	5.26	14.29	-9.03	0.251416220695104	0.337574695209723	0.0489972499249067	1.87309955864063
chr16	7024366	7034302	3	4	5.26	11.43	-6.17	0.420508284178749	0.434727364097522	0.0597149994696037	2.75144722127792
chr16	7034302	7058162	4	4	7.02	11.43	-4.41	0.473617837219157	0.588496265829916	0.101844134480445	3.39687535976884
chr16	7058162	7093037	3	3	5.26	8.57	-3.31	0.670394923540823	0.596139687177174	0.0752641559299699	4.72057961377671
chr16	7093037	7114947	2	3	3.51	8.57	-5.06	0.364845991006225	0.39209875338785	0.0311943017813524	3.61167468015804
chr16	7114947	7161342	1	2	1.75	5.71	-3.96	0.555183946488294	0.298730263346118	0.00491485950174804	5.94363337105825
chr16	7161342	7176470	1	1	1.75	2.86	-1.11	1	0.610603783842907	0.00760900786829756	49.046807225881
chr16	7176470	7242675	1	0	1.75	0	1.75	1	Inf	0.0157598684210527	Inf
chr16	7242675	7418993	0	0	0	0	0	1	0	0	Inf
chr16	7418993	7758793	0	1	0	2.86	-2.86	0.380434782608696	0	0	23.9474915686233
chr16	7758793	12483964	0	0	0	0	0	1	0	0	Inf
chr16	12483964	12705982	0	1	0	2.86	-2.86	0.380434782608696	0	0	23.9474915686233
chr16	12705982	32253241	0	0	0	0	0	1	0	0	Inf
chr16	32253241	32743385	1	0	1.75	0	1.75	1	Inf	0.0157598684210527	Inf
chr16	32743385	33099472	0	0	0	0	0	1	0	0	Inf
chr16	33099472	33643711	1	0	1.75	0	1.75	1	Inf	0.0157598684210527	Inf
chr16	33643711	68125996	0	0	0	0	0	1	0	0	Inf
chr16	68125996	68330581	1	0	1.75	0	1.75	1	Inf	0.0157598684210527	Inf
chr16	68330581	78256944	0	0	0	0	0	1	0	0	Inf
chr16	78256944	78328141	0	1	0	2.86	-2.86	0.380434782608696	0	0	23.9474915686233
chr18	3381647	4335515	1	0	1.75	0	1.75	1	Inf	0.0157598684210527	Inf
chr18	4335515	18529341	0	0	0	0	0	1	0	0	Inf
chr18	18529341	19777205	0	1	0	2.86	-2.86	0.380434782608696	0	0	23.9474915686233
chr18	19777205	22075782	0	1	0	2.86	-2.86	0.380434782608696	0	0	23.9474915686233
chr18	22075782	33940187	0	0	0	0	0	1	0	0	Inf
chr18	33940187	34015849	0	1	0	2.86	-2.86	0.380434782608696	0	0	23.9474915686233
chr18	34015849	34548396	0	1	0	2.86	-2.86	0.380434782608696	0	0	23.9474915686233
chr18	34548396	38257389	0	0	0	0	0	1	0	0	Inf
chr18	38257389	38257641	0	1	0	2.86	-2.86	0.380434782608696	0	0	23.9474915686233
chr18	38257641	38257972	1	1	1.75	2.86	-1.11	1	0.610603783842907	0.00760900786829756	49.046807225881
chr18	38257972	38275714	1	2	1.75	5.71	-3.96	0.555183946488294	0.298730263346118	0.00491485950174804	5.94363337105825
chr18	38275714	38276297	1	1	1.75	2.86	-1.11	1	0.610603783842907	0.00760900786829756	49.046807225881
chr18	38276297	38283439	0	1	0	2.86	-2.86	0.380434782608696	0	0	23.9474915686233
chr18	38283439	45277720	0	0	0	0	0	1	0	0	Inf
chr18	45277720	45434273	1	0	1.75	0	1.75	1	Inf	0.0157598684210527	Inf
chr18	45434273	45507534	1	0	1.75	0	1.75	1	Inf	0.0157598684210527	Inf
chr18	45507534	45695905	1	0	1.75	0	1.75	1	Inf	0.0157598684210527	Inf
chr18	45695905	48269642	0	0	0	0	0	1	0	0	Inf
chr18	48269642	48297494	1	0	1.75	0	1.75	1	Inf	0.0157598684210527	Inf
chr18	48297494	48641473	2	0	3.51	0	3.51	0.523411371237458	Inf	0.11510095569428	Inf
chr18	48641473	48968109	1	0	1.75	0	1.75	1	Inf	0.0157598684210527	Inf
chr18	48968109	51388149	0	0	0	0	0	1	0	0	Inf
chr18	51388149	51520705	1	0	1.75	0	1.75	1	Inf	0.0157598684210527	Inf
chr18	51520705	58313350	0	0	0	0	0	1	0	0	Inf
chr18	58313350	58473606	1	0	1.75	0	1.75	1	Inf	0.0157598684210527	Inf
chr18	58473606	59209378	0	0	0	0	0	1	0	0	Inf
chr18	59209378	60921666	1	0	1.75	0	1.75	1	Inf	0.0157598684210527	Inf
chr18	60921666	61564655	1	0	1.75	0	1.75	1	Inf	0.0157598684210527	Inf
chr18	61564655	68429193	0	0	0	0	0	1	0	0	Inf
chr18	68429193	68521738	1	0	1.75	0	1.75	1	Inf	0.0157598684210527	Inf
chr18	68521738	77330231	0	0	0	0	0	1	0	0	Inf
chr18	77330231	78077248	1	0	1.75	0	1.75	1	Inf	0.0157598684210527	Inf
chr3	7546986	7626044	1	0	1.75	0	1.75	1	Inf	0.0157598684210527	Inf
chr3	7626044	18814992	0	0	0	0	0	1	0	0	Inf
chr3	18814992	21824226	1	0	1.75	0	1.75	1	Inf	0.0157598684210527	Inf
chr3	21824226	22181752	1	1	1.75	2.86	-1.11	1	0.610603783842907	0.00760900786829756	49.046807225881
chr3	22181752	22272172	0	1	0	2.86	-2.86	0.380434782608696	0	0	23.9474915686233
chr3	22272172	30485402	0	0	0	0	0	1	0	0	Inf
chr3	30485402	30654042	1	0	1.75	0	1.75	1	Inf	0.0157598684210527	Inf
chr3	30654042	46775079	0	0	0	0	0	1	0	0	Inf
chr3	46775079	46849435	1	0	1.75	0	1.75	1	Inf	0.0157598684210527	Inf
chr3	46849435	53987537	0	0	0	0	0	1	0	0	Inf
chr3	53987537	54621924	1	0	1.75	0	1.75	1	Inf	0.0157598684210527	Inf
chr3	54621924	59566991	0	0	0	0	0	1	0	0	Inf
chr3	59566991	60021531	1	0	1.75	0	1.75	1	Inf	0.0157598684210527	Inf
chr3	60021531	60025543	2	0	3.51	0	3.51	0.523411371237458	Inf	0.11510095569428	Inf
chr3	60025543	60087353	3	0	5.26	0	5.26	0.285117056856187	Inf	0.25439397414394	Inf
chr3	60087353	60131496	4	0	7.02	0	7.02	0.293625443112497	Inf	0.410060538435777	Inf
chr3	60131496	60219089	3	0	5.26	0	5.26	0.285117056856187	Inf	0.25439397414394	Inf
chr3	60219089	60236912	2	0	3.51	0	3.51	0.523411371237458	Inf	0.11510095569428	Inf
chr3	60236912	60351728	3	0	5.26	0	5.26	0.285117056856187	Inf	0.25439397414394	Inf
chr3	60351728	60414863	4	0	7.02	0	7.02	0.293625443112497	Inf	0.410060538435777	Inf
chr3	60414863	60441392	4	1	7.02	2.86	4.16	0.645979732691994	2.54341432874312	0.238315308662883	129.945493899197
chr3	60441392	60445655	4	2	7.02	5.71	1.31	1	1.24237951861251	0.167238798944715	14.4592318899485
chr3	60445655	60477422	4	2	7.02	5.71	1.31	1	1.24237951861251	0.167238798944715	14.4592318899485
chr3	60477422	60478710	4	1	7.02	2.86	4.16	0.645979732691994	2.54341432874312	0.238315308662883	129.945493899197
chr3	60478710	60512488	3	1	5.26	2.86	2.4	1	1.87702114997082	0.143943469821978	101.980811973635
chr3	60512488	60514472	3	1	5.26	2.86	2.4	1	1.87702114997082	0.143943469821978	101.980811973635
chr3	60514472	60518106	2	1	3.51	2.86	0.65	1	1.23356327069665	0.0620046571045941	75.0263655237187
chr3	60518106	60591575	1	1	1.75	2.86	-1.11	1	0.610603783842907	0.00760900786829756	49.046807225881
chr3	60591575	60705181	0	1	0	2.86	-2.86	0.380434782608696	0	0	23.9474915686233
chr3	60705181	60917169	0	0	0	0	0	1	0	0	Inf
chr3	60917169	61021412	1	0	1.75	0	1.75	1	Inf	0.0157598684210527	Inf
chr3	61021412	65188838	0	0	0	0	0	1	0	0	Inf
chr3	65188838	65227051	1	0	1.75	0	1.75	1	Inf	0.0157598684210527	Inf
chr3	65227051	68491304	0	0	0	0	0	1	0	0	Inf
chr3	68491304	68582894	1	0	1.75	0	1.75	1	Inf	0.0157598684210527	Inf
chr3	68582894	75424139	0	0	0	0	0	1	0	0	Inf
chr3	75424139	75535603	1	2	1.75	5.71	-3.96	0.555183946488294	0.298730263346118	0.00491485950174804	5.94363337105825
chr3	75535603	75538803	1	1	1.75	2.86	-1.11	1	0.610603783842907	0.00760900786829756	49.046807225881
chr3	75538803	75662751	0	1	0	2.86	-2.86	0.380434782608696	0	0	23.9474915686233
chr3	75662751	77788157	0	0	0	0	0	1	0	0	Inf
chr3	77788157	77946398	1	0	1.75	0	1.75	1	Inf	0.0157598684210527	Inf
chr3	77946398	89390847	0	0	0	0	0	1	0	0	Inf
chr3	89390847	89419381	2	1	3.51	2.86	0.65	1	1.23356327069665	0.0620046571045941	75.0263655237187
chr3	89419381	89419651	1	1	1.75	2.86	-1.11	1	0.610603783842907	0.00760900786829756	49.046807225881
chr3	89419651	98941121	0	0	0	0	0	1	0	0	Inf
chr3	98941121	98971672	2	2	3.51	5.71	-2.2	0.633484899728183	0.603503837239778	0.0418857182561479	8.69179851293254
chr3	98971672	101046812	0	0	0	0	0	1	0	0	Inf
chr3	101046812	101283624	1	0	1.75	0	1.75	1	Inf	0.0157598684210527	Inf
chr3	101283624	129761985	0	0	0	0	0	1	0	0	Inf
chr3	129761985	129763279	2	0	3.51	0	3.51	0.523411371237458	Inf	0.11510095569428	Inf
chr3	129763279	129765019	4	3	7.02	8.57	-1.55	1	0.806980014369123	0.127471078351663	5.86472395809041
chr3	129765019	129766450	5	3	8.77	8.57	0.199999999999999	1	1.02536119741128	0.184869242581365	7.05012401324578
chr3	129766450	129771199	6	3	10.53	8.57	1.96	1	1.25188156754076	0.246164505949289	8.27708278287694
chr3	129771199	129798758	7	3	12.28	8.57	3.71	0.736494124294195	1.48711281701351	0.310836499199398	9.55446182809702
chr3	129798758	129798897	6	3	10.53	8.57	1.96	1	1.25188156754076	0.246164505949289	8.27708278287694
chr3	129798897	129806580	5	3	8.77	8.57	0.199999999999999	1	1.02536119741128	0.184869242581365	7.05012401324578
chr3	129806580	129806961	1	0	1.75	0	1.75	1	Inf	0.0157598684210527	Inf
chr3	129806961	134138776	0	0	0	0	0	1	0	0	Inf
chr3	134138776	134331197	1	0	1.75	0	1.75	1	Inf	0.0157598684210527	Inf
chr3	134331197	143958422	0	0	0	0	0	1	0	0	Inf
chr3	143958422	144063567	1	0	1.75	0	1.75	1	Inf	0.0157598684210527	Inf
chr3	144063567	162504487	0	0	0	0	0	1	0	0	Inf
chr3	162504487	162512916	0	1	0	2.86	-2.86	0.380434782608696	0	0	23.9474915686233
chr3	162512916	162619879	3	2	5.26	5.71	-0.45	1	0.917543031619292	0.0995865652262528	11.5187145834007
chr3	162619879	162623889	2	1	3.51	2.86	0.65	1	1.23356327069665	0.0620046571045941	75.0263655237187
chr3	162623889	162624939	0	1	0	2.86	-2.86	0.380434782608696	0	0	23.9474915686233
chr3	162624939	174655199	0	0	0	0	0	1	0	0	Inf
chr3	174655199	174803899	1	0	1.75	0	1.75	1	Inf	0.0157598684210527	Inf
chr3	174803899	174816111	1	0	1.75	0	1.75	1	Inf	0.0157598684210527	Inf
chr3	174816111	174888942	3	0	5.26	0	5.26	0.285117056856187	Inf	0.25439397414394	Inf
chr3	174888942	174897389	2	0	3.51	0	3.51	0.523411371237458	Inf	0.11510095569428	Inf
chr3	174897389	174959091	3	0	5.26	0	5.26	0.285117056856187	Inf	0.25439397414394	Inf
chr3	174959091	175042616	2	0	3.51	0	3.51	0.523411371237458	Inf	0.11510095569428	Inf
chr3	175042616	175060152	1	0	1.75	0	1.75	1	Inf	0.0157598684210527	Inf
chr3	175060152	175136567	0	0	0	0	0	1	0	0	Inf
chr3	175136567	175250487	0	1	0	2.86	-2.86	0.380434782608696	0	0	23.9474915686233
chr7	104121522	104245607	1	0	1.75	0	1.75	1	Inf	0.0157598684210527	Inf
chr7	104245607	109423876	0	0	0	0	0	1	0	0	Inf
chr7	109423876	109425299	1	0	1.75	0	1.75	1	Inf	0.0157598684210527	Inf
chr7	109425299	109427493	2	1	3.51	2.86	0.65	1	1.23356327069665	0.0620046571045941	75.0263655237187
chr7	109427493	109453946	3	1	5.26	2.86	2.4	1	1.87702114997082	0.143943469821978	101.980811973635
chr7	109453946	109458574	1	0	1.75	0	1.75	1	Inf	0.0157598684210527	Inf
chr7	109458574	112619052	0	0	0	0	0	1	0	0	Inf
chr7	112619052	113140933	1	0	1.75	0	1.75	1	Inf	0.0157598684210527	Inf
chr7	113140933	122183184	0	0	0	0	0	1	0	0	Inf
chr7	122183184	122435989	1	0	1.75	0	1.75	1	Inf	0.0157598684210527	Inf
chr7	122435989	133757079	0	0	0	0	0	1	0	0	Inf
chr7	133757079	133774177	1	0	1.75	0	1.75	1	Inf	0.0157598684210527	Inf
chr7	133774177	133778553	6	2	10.53	5.71	4.82	0.70558285810563	1.9283484392878	0.319675764680652	20.6501642333935
chr7	133778553	133795650	7	3	12.28	8.57	3.71	0.736494124294195	1.48711281701351	0.310836499199398	9.55446182809702
chr7	133795650	133802727	6	3	10.53	8.57	1.96	1	1.25188156754076	0.246164505949289	8.27708278287694
chr7	133802727	133818936	1	1	1.75	2.86	-1.11	1	0.610603783842907	0.00760900786829756	49.046807225881
chr7	133818936	141762278	0	0	0	0	0	1	0	0	Inf
chr7	141762278	141770088	0	1	0	2.86	-2.86	0.380434782608696	0	0	23.9474915686233
chr7	141770088	141799132	1	1	1.75	2.86	-1.11	1	0.610603783842907	0.00760900786829756	49.046807225881
chr7	141799132	141809609	1	0	1.75	0	1.75	1	Inf	0.0157598684210527	Inf
chr7	141809609	142459136	0	0	0	0	0	1	0	0	Inf
chr7	142459136	142465957	1	0	1.75	0	1.75	1	Inf	0.0157598684210527	Inf
chr7	142465957	142467524	2	0	3.51	0	3.51	0.523411371237458	Inf	0.11510095569428	Inf
chr7	142467524	142474632	2	1	3.51	2.86	0.65	1	1.23356327069665	0.0620046571045941	75.0263655237187
chr7	142474632	142476392	2	2	3.51	5.71	-2.2	0.633484899728183	0.603503837239778	0.0418857182561479	8.69179851293254
chr7	142476392	142489788	3	2	5.26	5.71	-0.45	1	0.917543031619292	0.0995865652262528	11.5187145834007
chr7	142489788	142491996	2	2	3.51	5.71	-2.2	0.633484899728183	0.603503837239778	0.0418857182561479	8.69179851293254
chr7	142491996	142492573	1	2	1.75	5.71	-3.96	0.555183946488294	0.298730263346118	0.00491485950174804	5.94363337105825
chr7	142492573	142502255	1	1	1.75	2.86	-1.11	1	0.610603783842907	0.00760900786829756	49.046807225881
chr7	142502255	142506407	1	0	1.75	0	1.75	1	Inf	0.0157598684210527	Inf
chr7	142506407	143885102	0	0	0	0	0	1	0	0	Inf
chr7	143885102	144096304	0	1	0	2.86	-2.86	0.380434782608696	0	0	23.9474915686233
chr7	144096304	149721940	0	0	0	0	0	1	0	0	Inf
chr7	149721940	149994358	1	0	1.75	0	1.75	1	Inf	0.0157598684210527	Inf
chr22	25662835	25840253	1	0	1.75	0	1.75	1	Inf	0.0157598684210527	Inf
chr22	25840253	25907233	2	0	3.51	0	3.51	0.523411371237458	Inf	0.11510095569428	Inf
chr22	25907233	25922345	1	0	1.75	0	1.75	1	Inf	0.0157598684210527	Inf
chr22	25922345	33961404	0	0	0	0	0	1	0	0	Inf
chr22	33961404	34239166	0	1	0	2.86	-2.86	0.380434782608696	0	0	23.9474915686233
chr22	34239166	34591002	0	0	0	0	0	1	0	0	Inf
chr22	34591002	34852662	1	0	1.75	0	1.75	1	Inf	0.0157598684210527	Inf
chr22	34852662	37434544	0	0	0	0	0	1	0	0	Inf
chr22	37434544	48249895	1	0	1.75	0	1.75	1	Inf	0.0157598684210527	Inf
chr22	48249895	48318641	2	0	3.51	0	3.51	0.523411371237458	Inf	0.11510095569428	Inf
chr22	48318641	51304566	1	0	1.75	0	1.75	1	Inf	0.0157598684210527	Inf
chrX	0	2632797	0	1	0	2.86	-2.86	0.380434782608696	0	0	23.9474915686233
chrX	2632797	2643932	0	1	0	2.86	-2.86	0.380434782608696	0	0	23.9474915686233
chrX	2643932	2665781	1	2	1.75	5.71	-3.96	0.555183946488294	0.298730263346118	0.00491485950174804	5.94363337105825
chrX	2665781	2684878	2	4	3.51	11.43	-7.92	0.196309364764463	0.285918198748973	0.0245307932923119	2.12466335657503
chrX	2684878	2703512	5	5	8.77	14.29	-5.52	0.496515558919266	0.580557338005649	0.12257576969898	2.74519263053894
chrX	2703512	2703788	5	6	8.77	17.14	-8.37	0.322100721394439	0.468835682434957	0.103394322457724	2.02281962815123
chrX	2703788	2707339	5	7	8.77	20	-11.23	0.200358933921337	0.38888613632496	0.0885860130875128	1.57295365027254
chrX	2707339	2711134	7	7	12.28	20	-7.72	0.375859131498034	0.563675909563278	0.151229985939566	2.09569397335798
chrX	2711134	5480123	8	7	14.04	20	-5.96	0.563142477116139	0.656218735931136	0.185181274603703	2.37227953808753
chrX	5480123	5529648	9	7	15.79	20	-4.21	0.777692434684067	0.752417894506432	0.220791991469109	2.66014181532226
chrX	5529648	6614981	8	7	14.04	20	-5.96	0.563142477116139	0.656218735931136	0.185181274603703	2.37227953808753
chrX	6614981	6730226	8	7	14.04	20	-5.96	0.563142477116139	0.656218735931136	0.185181274603703	2.37227953808753
chrX	6730226	6745005	8	7	14.04	20	-5.96	0.563142477116139	0.656218735931136	0.185181274603703	2.37227953808753
chrX	6745005	6771314	9	7	15.79	20	-4.21	0.777692434684067	0.752417894506432	0.220791991469109	2.66014181532226
chrX	6771314	6816845	10	7	17.54	20	-2.46	0.78753140587628	0.852580617416694	0.258099434882511	2.96030006793384
chrX	6816845	6829330	10	8	17.54	22.86	-5.32	0.593274405534593	0.720758423017161	0.224373264341588	2.376464011029
chrX	6829330	6845652	9	8	15.79	22.86	-7.07	0.418628234903818	0.636102613042897	0.191871074480217	2.13698041927876
chrX	6845652	6866304	8	8	14.04	22.86	-8.82	0.395847914215543	0.554742230526232	0.160817450418399	1.9070222943613
chrX	6866304	6880109	8	8	14.04	22.86	-8.82	0.395847914215543	0.554742230526232	0.160817450418399	1.9070222943613
chrX	6880109	7037242	8	7	14.04	20	-5.96	0.563142477116139	0.656218735931136	0.185181274603703	2.37227953808753
chrX	7037242	7352069	9	7	15.79	20	-4.21	0.777692434684067	0.752417894506432	0.220791991469109	2.66014181532226
chrX	7352069	7468302	10	7	17.54	20	-2.46	0.78753140587628	0.852580617416694	0.258099434882511	2.96030006793384
chrX	7468302	7480656	10	7	17.54	20	-2.46	0.78753140587628	0.852580617416694	0.258099434882511	2.96030006793384
chrX	7480656	7590076	9	7	15.79	20	-4.21	0.777692434684067	0.752417894506432	0.220791991469109	2.66014181532226
chrX	7590076	14675741	8	7	14.04	20	-5.96	0.563142477116139	0.656218735931136	0.185181274603703	2.37227953808753
chrX	14675741	14762319	9	7	15.79	20	-4.21	0.777692434684067	0.752417894506432	0.220791991469109	2.66014181532226
chrX	14762319	20228426	8	7	14.04	20	-5.96	0.563142477116139	0.656218735931136	0.185181274603703	2.37227953808753
chrX	20228426	20384045	8	7	14.04	20	-5.96	0.563142477116139	0.656218735931136	0.185181274603703	2.37227953808753
chrX	20384045	24562626	8	7	14.04	20	-5.96	0.563142477116139	0.656218735931136	0.185181274603703	2.37227953808753
chrX	24562626	25219934	8	7	14.04	20	-5.96	0.563142477116139	0.656218735931136	0.185181274603703	2.37227953808753
chrX	25219934	29286760	8	7	14.04	20	-5.96	0.563142477116139	0.656218735931136	0.185181274603703	2.37227953808753
chrX	29286760	29388094	8	8	14.04	22.86	-8.82	0.395847914215543	0.554742230526232	0.160817450418399	1.9070222943613
chrX	29388094	37243200	8	7	14.04	20	-5.96	0.563142477116139	0.656218735931136	0.185181274603703	2.37227953808753
chrX	37243200	37525138	8	6	14.04	17.14	-3.1	0.768198049082033	0.791200866543226	0.215484295995604	3.06211178714234
chrX	37525138	38183740	8	6	14.04	17.14	-3.1	0.768198049082033	0.791200866543226	0.215484295995604	3.06211178714234
chrX	38183740	39297556	8	6	14.04	17.14	-3.1	0.768198049082033	0.791200866543226	0.215484295995604	3.06211178714234
chrX	39297556	42770987	9	6	15.79	17.14	-1.35	1	0.907229519324227	0.256796180089347	3.43670620911188
chrX	42770987	42869194	9	6	15.79	17.14	-1.35	1	0.907229519324227	0.256796180089347	3.43670620911188
chrX	42869194	43836209	9	6	15.79	17.14	-1.35	1	0.907229519324227	0.256796180089347	3.43670620911188
chrX	43836209	44059322	9	7	15.79	20	-4.21	0.777692434684067	0.752417894506432	0.220791991469109	2.66014181532226
chrX	44059322	44573310	9	6	15.79	17.14	-1.35	1	0.907229519324227	0.256796180089347	3.43670620911188
chrX	44573310	44703951	9	6	15.79	17.14	-1.35	1	0.907229519324227	0.256796180089347	3.43670620911188
chrX	44703951	44820371	9	6	15.79	17.14	-1.35	1	0.907229519324227	0.256796180089347	3.43670620911188
chrX	44820371	44961557	10	6	17.54	17.14	0.399999999999999	1	1.0280597548321	0.299998518075402	3.82673094680473
chrX	44961557	54986221	9	6	15.79	17.14	-1.35	1	0.907229519324227	0.256796180089347	3.43670620911188
chrX	54986221	55090079	10	6	17.54	17.14	0.399999999999999	1	1.0280597548321	0.299998518075402	3.82673094680473
chrX	55090079	58081751	9	6	15.79	17.14	-1.35	1	0.907229519324227	0.256796180089347	3.43670620911188
chrX	58081751	58284398	9	5	15.79	14.29	1.5	1	1.12354017244904	0.302852463741952	4.69198596098626
chrX	58284398	58460172	9	4	15.79	11.43	4.36	0.75975045611855	1.44743902015056	0.364075991246777	7.00051509456521
chrX	58460172	58473436	8	3	14.04	8.57	5.47	0.523302262486224	1.73164017632028	0.378777361101055	10.8884004041763
chrX	58473436	58473610	7	3	12.28	8.57	3.71	0.736494124294195	1.48711281701351	0.310836499199398	9.55446182809702
chrX	58473610	59357188	6	2	10.53	5.71	4.82	0.70558285810563	1.9283484392878	0.319675764680652	20.6501642333935
chrX	59357188	61728817	0	0	0	0	0	1	0	0	Inf
chrX	61728817	63329956	10	7	17.54	20	-2.46	0.78753140587628	0.852580617416694	0.258099434882511	2.96030006793384
chrX	63329956	63479171	10	7	17.54	20	-2.46	0.78753140587628	0.852580617416694	0.258099434882511	2.96030006793384
chrX	63479171	64479005	10	7	17.54	20	-2.46	0.78753140587628	0.852580617416694	0.258099434882511	2.96030006793384
chrX	64479005	64711929	11	7	19.3	20	-0.699999999999999	1	0.957008969150987	0.297087334335391	3.27334215190637
chrX	64711929	73806665	10	7	17.54	20	-2.46	0.78753140587628	0.852580617416694	0.258099434882511	2.96030006793384
chrX	73806665	74802627	10	8	17.54	22.86	-5.32	0.593274405534593	0.720758423017161	0.224373264341588	2.376464011029
chrX	74802627	74892403	11	8	19.3	22.86	-3.56	0.792076100901165	0.808986620128368	0.258360322510944	2.62666506454542
chrX	74892403	76827661	10	8	17.54	22.86	-5.32	0.593274405534593	0.720758423017161	0.224373264341588	2.376464011029
chrX	76827661	77274454	10	8	17.54	22.86	-5.32	0.593274405534593	0.720758423017161	0.224373264341588	2.376464011029
chrX	77274454	88434235	10	8	17.54	22.86	-5.32	0.593274405534593	0.720758423017161	0.224373264341588	2.376464011029
chrX	88434235	88440126	10	7	17.54	20	-2.46	0.78753140587628	0.852580617416694	0.258099434882511	2.96030006793384
chrX	88440126	88583243	10	6	17.54	17.14	0.399999999999999	1	1.0280597548321	0.299998518075402	3.82673094680473
chrX	88583243	89342762	9	6	15.79	17.14	-1.35	1	0.907229519324227	0.256796180089347	3.43670620911188
chrX	89342762	89366934	9	6	15.79	17.14	-1.35	1	0.907229519324227	0.256796180089347	3.43670620911188
chrX	89366934	89526585	9	6	15.79	17.14	-1.35	1	0.907229519324227	0.256796180089347	3.43670620911188
chrX	89526585	89528851	9	6	15.79	17.14	-1.35	1	0.907229519324227	0.256796180089347	3.43670620911188
chrX	89528851	89627952	9	6	15.79	17.14	-1.35	1	0.907229519324227	0.256796180089347	3.43670620911188
chrX	89627952	89857702	9	6	15.79	17.14	-1.35	1	0.907229519324227	0.256796180089347	3.43670620911188
chrX	89857702	89879380	9	7	15.79	20	-4.21	0.777692434684067	0.752417894506432	0.220791991469109	2.66014181532226
chrX	89879380	92358607	9	7	15.79	20	-4.21	0.777692434684067	0.752417894506432	0.220791991469109	2.66014181532226
chrX	92358607	92358914	9	8	15.79	22.86	-7.07	0.418628234903818	0.636102613042897	0.191871074480217	2.13698041927876
chrX	92358914	92423616	9	8	15.79	22.86	-7.07	0.418628234903818	0.636102613042897	0.191871074480217	2.13698041927876
chrX	92423616	95617676	10	8	17.54	22.86	-5.32	0.593274405534593	0.720758423017161	0.224373264341588	2.376464011029
chrX	95617676	96020444	10	7	17.54	20	-2.46	0.78753140587628	0.852580617416694	0.258099434882511	2.96030006793384
chrX	96020444	96214149	10	7	17.54	20	-2.46	0.78753140587628	0.852580617416694	0.258099434882511	2.96030006793384
chrX	96214149	96580743	10	7	17.54	20	-2.46	0.78753140587628	0.852580617416694	0.258099434882511	2.96030006793384
chrX	96580743	96804002	10	8	17.54	22.86	-5.32	0.593274405534593	0.720758423017161	0.224373264341588	2.376464011029
chrX	96804002	103255888	9	7	15.79	20	-4.21	0.777692434684067	0.752417894506432	0.220791991469109	2.66014181532226
chrX	103255888	103308553	8	7	14.04	20	-5.96	0.563142477116139	0.656218735931136	0.185181274603703	2.37227953808753
chrX	103308553	104723779	9	7	15.79	20	-4.21	0.777692434684067	0.752417894506432	0.220791991469109	2.66014181532226
chrX	104723779	104889057	10	7	17.54	20	-2.46	0.78753140587628	0.852580617416694	0.258099434882511	2.96030006793384
chrX	104889057	111708914	9	7	15.79	20	-4.21	0.777692434684067	0.752417894506432	0.220791991469109	2.66014181532226
chrX	111708914	111796644	10	7	17.54	20	-2.46	0.78753140587628	0.852580617416694	0.258099434882511	2.96030006793384
chrX	111796644	117377812	9	7	15.79	20	-4.21	0.777692434684067	0.752417894506432	0.220791991469109	2.66014181532226
chrX	117377812	119867415	9	7	15.79	20	-4.21	0.777692434684067	0.752417894506432	0.220791991469109	2.66014181532226
chrX	119867415	119921831	9	7	15.79	20	-4.21	0.777692434684067	0.752417894506432	0.220791991469109	2.66014181532226
chrX	119921831	120554116	9	7	15.79	20	-4.21	0.777692434684067	0.752417894506432	0.220791991469109	2.66014181532226
chrX	120554116	120750878	10	7	17.54	20	-2.46	0.78753140587628	0.852580617416694	0.258099434882511	2.96030006793384
chrX	120750878	125836449	9	7	15.79	20	-4.21	0.777692434684067	0.752417894506432	0.220791991469109	2.66014181532226
chrX	125836449	125988115	9	8	15.79	22.86	-7.07	0.418628234903818	0.636102613042897	0.191871074480217	2.13698041927876
chrX	125988115	140865818	9	7	15.79	20	-4.21	0.777692434684067	0.752417894506432	0.220791991469109	2.66014181532226
chrX	140865818	140945578	9	7	15.79	20	-4.21	0.777692434684067	0.752417894506432	0.220791991469109	2.66014181532226
chrX	140945578	145066906	9	7	15.79	20	-4.21	0.777692434684067	0.752417894506432	0.220791991469109	2.66014181532226
chrX	145066906	145132475	9	7	15.79	20	-4.21	0.777692434684067	0.752417894506432	0.220791991469109	2.66014181532226
chrX	145132475	148320653	9	7	15.79	20	-4.21	0.777692434684067	0.752417894506432	0.220791991469109	2.66014181532226
chrX	148320653	148338161	9	7	15.79	20	-4.21	0.777692434684067	0.752417894506432	0.220791991469109	2.66014181532226
chrX	148338161	152047110	9	7	15.79	20	-4.21	0.777692434684067	0.752417894506432	0.220791991469109	2.66014181532226
chrX	152047110	152722780	8	7	14.04	20	-5.96	0.563142477116139	0.656218735931136	0.185181274603703	2.37227953808753
chrX	152722780	153231181	8	7	14.04	20	-5.96	0.563142477116139	0.656218735931136	0.185181274603703	2.37227953808753
chrX	153231181	153346661	8	7	14.04	20	-5.96	0.563142477116139	0.656218735931136	0.185181274603703	2.37227953808753
chrX	153346661	154314060	8	7	14.04	20	-5.96	0.563142477116139	0.656218735931136	0.185181274603703	2.37227953808753
chrX	154314060	154433901	9	7	15.79	20	-4.21	0.777692434684067	0.752417894506432	0.220791991469109	2.66014181532226
chrX	154433901	154505450	8	7	14.04	20	-5.96	0.563142477116139	0.656218735931136	0.185181274603703	2.37227953808753
chrX	154505450	154752148	8	7	14.04	20	-5.96	0.563142477116139	0.656218735931136	0.185181274603703	2.37227953808753
chrX	154752148	155270560	8	7	14.04	20	-5.96	0.563142477116139	0.656218735931136	0.185181274603703	2.37227953808753
chr10	13049525	13061538	0	1	0	2.86	-2.86	0.380434782608696	0	0	23.9474915686233
chr10	13061538	53512593	0	0	0	0	0	1	0	0	Inf
chr10	53512593	53648899	0	1	0	2.86	-2.86	0.380434782608696	0	0	23.9474915686233
chr10	53648899	67292512	0	0	0	0	0	1	0	0	Inf
chr10	67292512	67326107	2	2	3.51	5.71	-2.2	0.633484899728183	0.603503837239778	0.0418857182561479	8.69179851293254
chr10	67326107	68275423	0	0	0	0	0	1	0	0	Inf
chr10	68275423	68496358	1	0	1.75	0	1.75	1	Inf	0.0157598684210527	Inf
chr10	68496358	70193804	0	0	0	0	0	1	0	0	Inf
chr10	70193804	70390691	0	1	0	2.86	-2.86	0.380434782608696	0	0	23.9474915686233
chr10	70390691	89496985	0	0	0	0	0	1	0	0	Inf
chr10	89496985	89662162	0	1	0	2.86	-2.86	0.380434782608696	0	0	23.9474915686233
chr10	89662162	89701024	1	1	1.75	2.86	-1.11	1	0.610603783842907	0.00760900786829756	49.046807225881
chr10	89701024	89713151	2	1	3.51	2.86	0.65	1	1.23356327069665	0.0620046571045941	75.0263655237187
chr10	89713151	89717957	2	2	3.51	5.71	-2.2	0.633484899728183	0.603503837239778	0.0418857182561479	8.69179851293254
chr10	89717957	89719738	2	2	3.51	5.71	-2.2	0.633484899728183	0.603503837239778	0.0418857182561479	8.69179851293254
chr10	89719738	89728106	2	3	3.51	8.57	-5.06	0.364845991006225	0.39209875338785	0.0311943017813524	3.61167468015804
chr10	89728106	89768335	2	2	3.51	5.71	-2.2	0.633484899728183	0.603503837239778	0.0418857182561479	8.69179851293254
chr10	89768335	89807835	1	2	1.75	5.71	-3.96	0.555183946488294	0.298730263346118	0.00491485950174804	5.94363337105825
chr10	89807835	89817456	1	2	1.75	5.71	-3.96	0.555183946488294	0.298730263346118	0.00491485950174804	5.94363337105825
chr10	89817456	90208997	1	1	1.75	2.86	-1.11	1	0.610603783842907	0.00760900786829756	49.046807225881
chr10	90208997	90480808	0	1	0	2.86	-2.86	0.380434782608696	0	0	23.9474915686233
chr10	90480808	90526085	1	1	1.75	2.86	-1.11	1	0.610603783842907	0.00760900786829756	49.046807225881
chr10	90526085	91102508	0	1	0	2.86	-2.86	0.380434782608696	0	0	23.9474915686233
chr10	91102508	114921010	0	0	0	0	0	1	0	0	Inf
chr10	114921010	115400078	0	1	0	2.86	-2.86	0.380434782608696	0	0	23.9474915686233
chr10	115400078	124998943	0	0	0	0	0	1	0	0	Inf
chr10	124998943	125083125	1	0	1.75	0	1.75	1	Inf	0.0157598684210527	Inf
chr15	20016316	22563504	2	0	3.51	0	3.51	0.523411371237458	Inf	0.11510095569428	Inf
chr15	22563504	23231816	1	0	1.75	0	1.75	1	Inf	0.0157598684210527	Inf
chr15	23231816	24666497	0	0	0	0	0	1	0	0	Inf
chr15	24666497	24674819	1	0	1.75	0	1.75	1	Inf	0.0157598684210527	Inf
chr15	24674819	24677763	2	0	3.51	0	3.51	0.523411371237458	Inf	0.11510095569428	Inf
chr15	24677763	24731439	3	0	5.26	0	5.26	0.285117056856187	Inf	0.25439397414394	Inf
chr15	24731439	24738354	2	0	3.51	0	3.51	0.523411371237458	Inf	0.11510095569428	Inf
chr15	24738354	24760965	1	0	1.75	0	1.75	1	Inf	0.0157598684210527	Inf
chr15	24760965	34675432	0	0	0	0	0	1	0	0	Inf
chr15	34675432	34694979	1	0	1.75	0	1.75	1	Inf	0.0157598684210527	Inf
chr15	34694979	34716959	3	1	5.26	2.86	2.4	1	1.87702114997082	0.143943469821978	101.980811973635
chr15	34716959	34727406	3	2	5.26	5.71	-0.45	1	0.917543031619292	0.0995865652262528	11.5187145834007
chr15	34727406	34805335	3	3	5.26	8.57	-3.31	0.670394923540823	0.596139687177174	0.0752641559299699	4.72057961377671
chr15	34805335	34813740	2	2	3.51	5.71	-2.2	0.633484899728183	0.603503837239778	0.0418857182561479	8.69179851293254
chr15	34813740	34830666	2	1	3.51	2.86	0.65	1	1.23356327069665	0.0620046571045941	75.0263655237187
chr15	34830666	34856914	1	1	1.75	2.86	-1.11	1	0.610603783842907	0.00760900786829756	49.046807225881
chr15	34856914	34880459	0	1	0	2.86	-2.86	0.380434782608696	0	0	23.9474915686233
chr15	34880459	40327431	0	0	0	0	0	1	0	0	Inf
chr15	40327431	42447602	0	1	0	2.86	-2.86	0.380434782608696	0	0	23.9474915686233
chr15	42447602	44928494	0	1	0	2.86	-2.86	0.380434782608696	0	0	23.9474915686233
chr15	44928494	45032045	0	2	0	5.71	-5.71	0.142140468227425	0	0	3.23879401791572
chr15	45032045	46022618	0	1	0	2.86	-2.86	0.380434782608696	0	0	23.9474915686233
chr15	46022618	52498582	0	0	0	0	0	1	0	0	Inf
chr15	52498582	52593892	1	0	1.75	0	1.75	1	Inf	0.0157598684210527	Inf
chr15	52593892	52955470	0	0	0	0	0	1	0	0	Inf
chr15	52955470	53013065	1	0	1.75	0	1.75	1	Inf	0.0157598684210527	Inf
chr15	53013065	61566026	0	0	0	0	0	1	0	0	Inf
chr15	61566026	61672627	1	0	1.75	0	1.75	1	Inf	0.0157598684210527	Inf
chr15	61672627	63814776	0	0	0	0	0	1	0	0	Inf
chr15	63814776	64898603	0	1	0	2.86	-2.86	0.380434782608696	0	0	23.9474915686233
chr15	64898603	76464313	0	0	0	0	0	1	0	0	Inf
chr15	76464313	76809215	1	0	1.75	0	1.75	1	Inf	0.0157598684210527	Inf
chr15	76809215	76809809	2	0	3.51	0	3.51	0.523411371237458	Inf	0.11510095569428	Inf
chr15	76809809	76814655	2	1	3.51	2.86	0.65	1	1.23356327069665	0.0620046571045941	75.0263655237187
chr15	76814655	76829779	4	1	7.02	2.86	4.16	0.645979732691994	2.54341432874312	0.238315308662883	129.945493899197
chr15	76829779	76833255	4	2	7.02	5.71	1.31	1	1.24237951861251	0.167238798944715	14.4592318899485
chr15	76833255	76836029	5	2	8.77	5.71	3.06	0.704888478053992	1.5790358990183	0.241085394648342	17.4847514277608
chr15	76836029	76898977	7	2	12.28	5.71	6.57	0.474255103760053	2.29118320077748	0.402396518625756	23.9329695523934
chr15	76898977	76902187	6	2	10.53	5.71	4.82	0.70558285810563	1.9283484392878	0.319675764680652	20.6501642333935
chr15	76902187	76902398	6	1	10.53	2.86	7.67	0.245627382284818	3.95203781505959	0.448395557317712	189.140087350654
chr15	76902398	76902554	4	1	7.02	2.86	4.16	0.645979732691994	2.54341432874312	0.238315308662883	129.945493899197
chr15	76902554	76902665	4	0	7.02	0	7.02	0.293625443112497	Inf	0.410060538435777	Inf
chr15	76902665	76904772	3	0	5.26	0	5.26	0.285117056856187	Inf	0.25439397414394	Inf
chr15	76904772	76908219	2	0	3.51	0	3.51	0.523411371237458	Inf	0.11510095569428	Inf
chr15	76908219	77686487	1	0	1.75	0	1.75	1	Inf	0.0157598684210527	Inf
chr15	77686487	77801627	1	1	1.75	2.86	-1.11	1	0.610603783842907	0.00760900786829756	49.046807225881
chr15	77801627	80689082	1	0	1.75	0	1.75	1	Inf	0.0157598684210527	Inf
chr15	80689082	83198862	0	0	0	0	0	1	0	0	Inf
chr15	83198862	85698627	1	0	1.75	0	1.75	1	Inf	0.0157598684210527	Inf
chr15	85698627	90760220	0	0	0	0	0	1	0	0	Inf
chr15	90760220	90852357	1	0	1.75	0	1.75	1	Inf	0.0157598684210527	Inf
chr17	0	9622085	0	1	0	2.86	-2.86	0.380434782608696	0	0	23.9474915686233
chr17	9622085	12584211	0	0	0	0	0	1	0	0	Inf
chr17	12584211	12726684	1	0	1.75	0	1.75	1	Inf	0.0157598684210527	Inf
chr17	12726684	15086757	0	0	0	0	0	1	0	0	Inf
chr17	15086757	18275805	0	1	0	2.86	-2.86	0.380434782608696	0	0	23.9474915686233
chr17	18275805	18283370	1	1	1.75	2.86	-1.11	1	0.610603783842907	0.00760900786829756	49.046807225881
chr17	18283370	18289301	2	2	3.51	5.71	-2.2	0.633484899728183	0.603503837239778	0.0418857182561479	8.69179851293254
chr17	18289301	18289606	3	2	5.26	5.71	-0.45	1	0.917543031619292	0.0995865652262528	11.5187145834007
chr17	18289606	18315472	3	3	5.26	8.57	-3.31	0.670394923540823	0.596139687177174	0.0752641559299699	4.72057961377671
chr17	18315472	18317187	4	3	7.02	8.57	-1.55	1	0.806980014369123	0.127471078351663	5.86472395809041
chr17	18317187	18467209	5	4	8.77	11.43	-2.66	0.726612653955228	0.747657070124706	0.148324209107067	4.06400194149402
chr17	18467209	18471922	4	3	7.02	8.57	-1.55	1	0.806980014369123	0.127471078351663	5.86472395809041
chr17	18471922	18507924	3	3	5.26	8.57	-3.31	0.670394923540823	0.596139687177174	0.0752641559299699	4.72057961377671
chr17	18507924	18531159	2	3	3.51	8.57	-5.06	0.364845991006225	0.39209875338785	0.0311943017813524	3.61167468015804
chr17	18531159	18538979	2	2	3.51	5.71	-2.2	0.633484899728183	0.603503837239778	0.0418857182561479	8.69179851293254
chr17	18538979	18541609	1	2	1.75	5.71	-3.96	0.555183946488294	0.298730263346118	0.00491485950174804	5.94363337105825
chr17	18541609	19133624	0	1	0	2.86	-2.86	0.380434782608696	0	0	23.9474915686233
chr17	19133624	28998911	0	0	0	0	0	1	0	0	Inf
chr17	28998911	30408988	1	0	1.75	0	1.75	1	Inf	0.0157598684210527	Inf
chr17	30408988	64410281	0	0	0	0	0	1	0	0	Inf
chr17	64410281	64518792	1	0	1.75	0	1.75	1	Inf	0.0157598684210527	Inf
chr17	64518792	70316403	0	0	0	0	0	1	0	0	Inf
chr17	70316403	70595869	1	0	1.75	0	1.75	1	Inf	0.0157598684210527	Inf
chr19	0	360080	2	0	3.51	0	3.51	0.523411371237458	Inf	0.11510095569428	Inf
chr19	360080	5835380	1	0	1.75	0	1.75	1	Inf	0.0157598684210527	Inf
chr19	5835380	20595435	0	0	0	0	0	1	0	0	Inf
chr19	20595435	20597325	0	1	0	2.86	-2.86	0.380434782608696	0	0	23.9474915686233
chr19	20597325	20721342	0	2	0	5.71	-5.71	0.142140468227425	0	0	3.23879401791572
chr19	20721342	35835729	0	0	0	0	0	1	0	0	Inf
chr19	35835729	35872403	1	0	1.75	0	1.75	1	Inf	0.0157598684210527	Inf
chr19	35872403	43296910	0	0	0	0	0	1	0	0	Inf
chr19	43296910	43545923	1	0	1.75	0	1.75	1	Inf	0.0157598684210527	Inf
chr19	43545923	43552935	0	0	0	0	0	1	0	0	Inf
chr19	43552935	43700183	1	0	1.75	0	1.75	1	Inf	0.0157598684210527	Inf
chr19	43700183	43735958	1	1	1.75	2.86	-1.11	1	0.610603783842907	0.00760900786829756	49.046807225881
chr19	43735958	43817935	0	1	0	2.86	-2.86	0.380434782608696	0	0	23.9474915686233
chr19	43817935	56794910	0	0	0	0	0	1	0	0	Inf
chr19	56794910	57739173	1	0	1.75	0	1.75	1	Inf	0.0157598684210527	Inf
chr21	25040627	25099181	0	1	0	2.86	-2.86	0.380434782608696	0	0	23.9474915686233
chr21	25099181	25728400	0	0	0	0	0	1	0	0	Inf
chr21	25728400	27172555	1	0	1.75	0	1.75	1	Inf	0.0157598684210527	Inf
chr21	27172555	27259726	1	0	1.75	0	1.75	1	Inf	0.0157598684210527	Inf
chr21	27259726	48129895	1	0	1.75	0	1.75	1	Inf	0.0157598684210527	Inf
chr20	14601109	14666479	0	1	0	2.86	-2.86	0.380434782608696	0	0	23.9474915686233
chr20	14666479	14718194	1	1	1.75	2.86	-1.11	1	0.610603783842907	0.00760900786829756	49.046807225881
chr20	14718194	14770187	2	1	3.51	2.86	0.65	1	1.23356327069665	0.0620046571045941	75.0263655237187
chr20	14770187	14792823	2	2	3.51	5.71	-2.2	0.633484899728183	0.603503837239778	0.0418857182561479	8.69179851293254
chr20	14792823	14823576	3	2	5.26	5.71	-0.45	1	0.917543031619292	0.0995865652262528	11.5187145834007
chr20	14823576	14827197	3	1	5.26	2.86	2.4	1	1.87702114997082	0.143943469821978	101.980811973635
chr20	14827197	14880677	3	0	5.26	0	5.26	0.285117056856187	Inf	0.25439397414394	Inf
chr20	14880677	14900316	2	0	3.51	0	3.51	0.523411371237458	Inf	0.11510095569428	Inf
chr20	14900316	14973802	2	1	3.51	2.86	0.65	1	1.23356327069665	0.0620046571045941	75.0263655237187
chr20	14973802	14993401	3	1	5.26	2.86	2.4	1	1.87702114997082	0.143943469821978	101.980811973635
chr20	14993401	15025549	4	1	7.02	2.86	4.16	0.645979732691994	2.54341432874312	0.238315308662883	129.945493899197
chr20	15025549	15060068	4	0	7.02	0	7.02	0.293625443112497	Inf	0.410060538435777	Inf
chr20	15060068	15084560	5	0	8.77	0	8.77	0.152433830621422	Inf	0.576106928802263	Inf
chr20	15084560	15094623	4	0	7.02	0	7.02	0.293625443112497	Inf	0.410060538435777	Inf
chr20	15094623	15157942	3	0	5.26	0	5.26	0.285117056856187	Inf	0.25439397414394	Inf
chr20	15157942	15159515	2	0	3.51	0	3.51	0.523411371237458	Inf	0.11510095569428	Inf
chr20	15159515	15447117	1	0	1.75	0	1.75	1	Inf	0.0157598684210527	Inf
chr20	15447117	20199938	0	0	0	0	0	1	0	0	Inf
chr20	20199938	20300684	1	0	1.75	0	1.75	1	Inf	0.0157598684210527	Inf
chr20	20300684	52643667	0	0	0	0	0	1	0	0	Inf
chr20	52643667	52646344	1	0	1.75	0	1.75	1	Inf	0.0157598684210527	Inf
chr20	52646344	52670767	1	1	1.75	2.86	-1.11	1	0.610603783842907	0.00760900786829756	49.046807225881
chr20	52670767	52676171	0	1	0	2.86	-2.86	0.380434782608696	0	0	23.9474915686233
chr9	0	877423	1	0	1.75	0	1.75	1	Inf	0.0157598684210527	Inf
chr9	877423	9845558	0	0	0	0	0	1	0	0	Inf
chr9	9845558	9967325	0	1	0	2.86	-2.86	0.380434782608696	0	0	23.9474915686233
chr9	9967325	11934191	0	0	0	0	0	1	0	0	Inf
chr9	11934191	12016810	1	0	1.75	0	1.75	1	Inf	0.0157598684210527	Inf
chr9	12016810	17222079	0	0	0	0	0	1	0	0	Inf
chr9	17222079	17321296	0	1	0	2.86	-2.86	0.380434782608696	0	0	23.9474915686233
chr9	17321296	25256535	0	0	0	0	0	1	0	0	Inf
chr9	25256535	25351554	0	1	0	2.86	-2.86	0.380434782608696	0	0	23.9474915686233
chr9	25351554	31366470	0	0	0	0	0	1	0	0	Inf
chr9	31366470	31445701	0	1	0	2.86	-2.86	0.380434782608696	0	0	23.9474915686233
chr9	31445701	43251819	0	0	0	0	0	1	0	0	Inf
chr9	43251819	43457478	1	1	1.75	2.86	-1.11	1	0.610603783842907	0.00760900786829756	49.046807225881
chr9	43457478	43785628	2	1	3.51	2.86	0.65	1	1.23356327069665	0.0620046571045941	75.0263655237187
chr9	43785628	43797881	2	0	3.51	0	3.51	0.523411371237458	Inf	0.11510095569428	Inf
chr9	43797881	43812373	1	0	1.75	0	1.75	1	Inf	0.0157598684210527	Inf
chr9	43812373	44251041	0	0	0	0	0	1	0	0	Inf
chr9	44251041	44860219	0	1	0	2.86	-2.86	0.380434782608696	0	0	23.9474915686233
chr9	44860219	105763030	0	0	0	0	0	1	0	0	Inf
chr9	105763030	105763250	0	1	0	2.86	-2.86	0.380434782608696	0	0	23.9474915686233
chr9	105763250	105829578	0	2	0	5.71	-5.71	0.142140468227425	0	0	3.23879401791572
chr9	105829578	105833872	0	1	0	2.86	-2.86	0.380434782608696	0	0	23.9474915686233
chr12	2240876	2271584	0	1	0	2.86	-2.86	0.380434782608696	0	0	23.9474915686233
chr12	2271584	9613462	0	0	0	0	0	1	0	0	Inf
chr12	9613462	9613968	2	0	3.51	0	3.51	0.523411371237458	Inf	0.11510095569428	Inf
chr12	9613968	9617002	2	1	3.51	2.86	0.65	1	1.23356327069665	0.0620046571045941	75.0263655237187
chr12	9617002	9618119	2	3	3.51	8.57	-5.06	0.364845991006225	0.39209875338785	0.0311943017813524	3.61167468015804
chr12	9618119	9619443	3	5	5.26	14.29	-9.03	0.251416220695104	0.337574695209723	0.0489972499249067	1.87309955864063
chr12	9619443	9619901	6	6	10.53	17.14	-6.61	0.524985517209083	0.572305386890547	0.13869850300482	2.35611931443001
chr12	9619901	9739667	6	7	10.53	20	-9.47	0.229995906312571	0.474663694915401	0.118950317303521	1.82956103153208
chr12	9739667	9739941	4	7	7.02	20	-12.98	0.0960777943347549	0.306117027673817	0.0603648255774025	1.32489355882554
chr12	9739941	9740337	4	6	7.02	17.14	-10.12	0.171656051776491	0.36905122639677	0.0706137859122206	1.70052375381224
chr12	9740337	9741822	4	4	7.02	11.43	-4.41	0.473617837219157	0.588496265829916	0.101844134480445	3.39687535976884
chr12	9741822	9743406	3	2	5.26	5.71	-0.45	1	0.917543031619292	0.0995865652262528	11.5187145834007
chr12	9743406	9744210	0	1	0	2.86	-2.86	0.380434782608696	0	0	23.9474915686233
chr12	9744210	11494375	0	0	0	0	0	1	0	0	Inf
chr12	11494375	11547799	0	1	0	2.86	-2.86	0.380434782608696	0	0	23.9474915686233
chr12	11547799	33294566	0	0	0	0	0	1	0	0	Inf
chr12	33294566	33326710	0	1	0	2.86	-2.86	0.380434782608696	0	0	23.9474915686233
chr12	33326710	52276469	0	0	0	0	0	1	0	0	Inf
chr12	52276469	52464881	1	0	1.75	0	1.75	1	Inf	0.0157598684210527	Inf
chr12	52464881	99775937	0	0	0	0	0	1	0	0	Inf
chr12	99775937	99805707	2	0	3.51	0	3.51	0.523411371237458	Inf	0.11510095569428	Inf
chr14	24412675	24489015	0	1	0	2.86	-2.86	0.380434782608696	0	0	23.9474915686233
chr14	24489015	67135915	0	0	0	0	0	1	0	0	Inf
chr14	67135915	67352509	1	0	1.75	0	1.75	1	Inf	0.0157598684210527	Inf
chr14	67352509	68412117	0	0	0	0	0	1	0	0	Inf
chr14	68412117	69031437	0	1	0	2.86	-2.86	0.380434782608696	0	0	23.9474915686233
chr14	69031437	86456269	0	0	0	0	0	1	0	0	Inf
chr14	86456269	86503215	1	0	1.75	0	1.75	1	Inf	0.0157598684210527	Inf
chr14	86503215	106821240	0	0	0	0	0	1	0	0	Inf
chr14	106821240	106826014	1	0	1.75	0	1.75	1	Inf	0.0157598684210527	Inf
chr14	106826014	106827388	2	0	3.51	0	3.51	0.523411371237458	Inf	0.11510095569428	Inf
chr14	106827388	106885861	3	0	5.26	0	5.26	0.285117056856187	Inf	0.25439397414394	Inf
chr14	106885861	106895307	4	1	7.02	2.86	4.16	0.645979732691994	2.54341432874312	0.238315308662883	129.945493899197
chr14	106895307	106920590	5	1	8.77	2.86	5.91	0.401827824203715	3.23452828397043	0.340370727723614	158.977900580402
chr14	106920590	106932825	3	0	5.26	0	5.26	0.285117056856187	Inf	0.25439397414394	Inf
chr14	106932825	106940715	2	0	3.51	0	3.51	0.523411371237458	Inf	0.11510095569428	Inf
chr14	106940715	106946201	1	0	1.75	0	1.75	1	Inf	0.0157598684210527	Inf
chr5	8676805	8702387	1	0	1.75	0	1.75	1	Inf	0.0157598684210527	Inf
chr5	8702387	8748430	3	1	5.26	2.86	2.4	1	1.87702114997082	0.143943469821978	101.980811973635
chr5	8748430	8750841	2	1	3.51	2.86	0.65	1	1.23356327069665	0.0620046571045941	75.0263655237187
chr5	8750841	8770662	1	0	1.75	0	1.75	1	Inf	0.0157598684210527	Inf
chr5	8770662	11766401	0	0	0	0	0	1	0	0	Inf
chr5	11766401	11825080	0	1	0	2.86	-2.86	0.380434782608696	0	0	23.9474915686233
chr5	11825080	59029099	0	0	0	0	0	1	0	0	Inf
chr5	59029099	59169066	1	0	1.75	0	1.75	1	Inf	0.0157598684210527	Inf
chr5	59169066	80808259	0	0	0	0	0	1	0	0	Inf
chr5	80808259	80991689	1	0	1.75	0	1.75	1	Inf	0.0157598684210527	Inf
chr5	80991689	83776107	0	0	0	0	0	1	0	0	Inf
chr5	83776107	83914339	1	1	1.75	2.86	-1.11	1	0.610603783842907	0.00760900786829756	49.046807225881
chr5	83914339	83959544	0	1	0	2.86	-2.86	0.380434782608696	0	0	23.9474915686233
chr5	83959544	97043312	0	0	0	0	0	1	0	0	Inf
chr5	97043312	97044362	0	1	0	2.86	-2.86	0.380434782608696	0	0	23.9474915686233
chr5	97044362	97046793	1	1	1.75	2.86	-1.11	1	0.610603783842907	0.00760900786829756	49.046807225881
chr5	97046793	97123087	2	1	3.51	2.86	0.65	1	1.23356327069665	0.0620046571045941	75.0263655237187
chr5	97123087	97132945	0	1	0	2.86	-2.86	0.380434782608696	0	0	23.9474915686233
chr5	97132945	99729964	0	0	0	0	0	1	0	0	Inf
chr5	99729964	99845885	0	1	0	2.86	-2.86	0.380434782608696	0	0	23.9474915686233
chr5	99845885	100957893	0	0	0	0	0	1	0	0	Inf
chr5	100957893	101027665	0	1	0	2.86	-2.86	0.380434782608696	0	0	23.9474915686233
chr5	101027665	107614055	0	0	0	0	0	1	0	0	Inf
chr5	107614055	107720781	0	1	0	2.86	-2.86	0.380434782608696	0	0	23.9474915686233
chr5	107720781	144574152	0	0	0	0	0	1	0	0	Inf
chr5	144574152	144828015	0	1	0	2.86	-2.86	0.380434782608696	0	0	23.9474915686233
chr5	144828015	177879178	0	0	0	0	0	1	0	0	Inf
chr5	177879178	178043182	1	0	1.75	0	1.75	1	Inf	0.0157598684210527	Inf
chr5	178043182	180314751	0	0	0	0	0	1	0	0	Inf
chr5	180314751	180329424	1	0	1.75	0	1.75	1	Inf	0.0157598684210527	Inf
chr5	180329424	180359823	2	0	3.51	0	3.51	0.523411371237458	Inf	0.11510095569428	Inf
chr5	180359823	180424505	2	1	3.51	2.86	0.65	1	1.23356327069665	0.0620046571045941	75.0263655237187
chr5	180424505	180450039	1	1	1.75	2.86	-1.11	1	0.610603783842907	0.00760900786829756	49.046807225881
chr5	180450039	180458576	0	1	0	2.86	-2.86	0.380434782608696	0	0	23.9474915686233
chr13	46378387	46640146	1	0	1.75	0	1.75	1	Inf	0.0157598684210527	Inf
chr13	46640146	48197435	0	0	0	0	0	1	0	0	Inf
chr13	48197435	48326657	1	0	1.75	0	1.75	1	Inf	0.0157598684210527	Inf
chr13	48326657	48580245	1	0	1.75	0	1.75	1	Inf	0.0157598684210527	Inf
