# Supplementary material for: 1p36 deletion is a marker for tumour dissemination in microsatellite stable stage II-III colon cancer
Source: BMC Cancer. 2014 Nov 24;14:872. doi: 10.1186/1471-2407-14-872 (PMC4251789; doi:10.1186/1471-2407-14-872)
Supplement: Supplementary file 1 — Additional file 1: This file includes supplementary figures, genome-wide copy number estimates and statistics. (ZIP 5 MB) [file 12885_2014_5046_MOESM1_ESM.zip › Supplementary Data/MSS statistics Stage II-IV/LOH.Recurrence (excl MSI-H).No recurrence (excl MSI-H).txt]

Chromosome	Start (hg19)	End (hg19)	Observations in G1	Observations in G2	Frequency G1 (%)	Frequency G2 (%)	Frequency difference	Fisher's Exact test p-value	Odds Ratio	Lower 95% CI	Upper 95% CI
chr1	0	1282669	19	7	33.33	20	13.33	0.233710743101098	1.98547898484515	0.680667688748975	6.3887720129573
chr1	1282669	1296586	19	8	33.33	22.86	10.47	0.349374150279642	1.67813146547265	0.592849808689458	5.11530756516751
chr1	1296586	2502180	19	9	33.33	25.71	7.62	0.491321336997329	1.43876177936731	0.520270728420758	4.20782550080356
chr1	2502180	3496002	20	9	35.09	25.71	9.38	0.368024829010441	1.55412645347209	0.565402998240453	4.5281413328755
chr1	3496002	3728424	20	9	35.09	25.71	9.38	0.368024829010441	1.55412645347209	0.565402998240453	4.5281413328755
chr1	3728424	4063538	21	9	36.84	25.71	11.13	0.360392672083653	1.67579678653456	0.612809146889839	4.86690203702738
chr1	4063538	4509384	21	9	36.84	25.71	11.13	0.360392672083653	1.67579678653456	0.612809146889839	4.86690203702738
chr1	4509384	4585274	22	9	38.6	25.71	12.89	0.258404286136969	1.80430920176867	0.662773812933014	5.22611802823843
chr1	4585274	5051268	23	9	40.35	25.71	14.64	0.180752257170322	1.9403054464072	0.715416670243802	5.60800812503703
chr1	5051268	5960887	23	9	40.35	25.71	14.64	0.180752257170322	1.9403054464072	0.715416670243802	5.60800812503703
chr1	5960887	6075994	23	9	40.35	25.71	14.64	0.180752257170322	1.9403054464072	0.715416670243802	5.60800812503703
chr1	6075994	6545000	24	9	42.11	25.71	16.4	0.123877414839114	2.08436720628473	0.770995094963711	6.0142087326682
chr1	6545000	8160476	24	9	42.11	25.71	16.4	0.123877414839114	2.08436720628473	0.770995094963711	6.0142087326682
chr1	8160476	8490495	24	9	42.11	25.71	16.4	0.123877414839114	2.08436720628473	0.770995094963711	6.0142087326682
chr1	8490495	8704800	24	9	42.11	25.71	16.4	0.123877414839114	2.08436720628473	0.770995094963711	6.0142087326682
chr1	8704800	9355434	24	9	42.11	25.71	16.4	0.123877414839114	2.08436720628473	0.770995094963711	6.0142087326682
chr1	9355434	10889248	24	8	42.11	22.86	19.25	0.0733759512997389	2.43113917134531	0.878286732793095	7.31332287848708
chr1	10889248	11069331	24	8	42.11	22.86	19.25	0.0733759512997389	2.43113917134531	0.878286732793095	7.31332287848708
chr1	11069331	11131044	24	8	42.11	22.86	19.25	0.0733759512997389	2.43113917134531	0.878286732793095	7.31332287848708
chr1	11131044	11133117	25	8	43.86	22.86	21	0.0470188359926676	2.60948244401295	0.945176396282781	7.83928847844052
chr1	11133117	11431449	25	8	43.86	22.86	21	0.0470188359926676	2.60948244401295	0.945176396282781	7.83928847844052
chr1	11431449	12840752	26	8	45.61	22.86	22.75	0.0444251351140423	2.79913880861062	1.01597307518512	8.40161065151924
chr1	12840752	13489404	26	7	45.61	20	25.61	0.0147030437385919	3.31164549656292	1.16589182061764	10.4976305159061
chr1	13489404	14397977	26	8	45.61	22.86	22.75	0.0444251351140423	2.79913880861062	1.01597307518512	8.40161065151924
chr1	14397977	14441561	26	8	45.61	22.86	22.75	0.0444251351140423	2.79913880861062	1.01597307518512	8.40161065151924
chr1	14441561	14445618	26	8	45.61	22.86	22.75	0.0444251351140423	2.79913880861062	1.01597307518512	8.40161065151924
chr1	14445618	14500729	26	8	45.61	22.86	22.75	0.0444251351140423	2.79913880861062	1.01597307518512	8.40161065151924
chr1	14500729	14505938	26	8	45.61	22.86	22.75	0.0444251351140423	2.79913880861062	1.01597307518512	8.40161065151924
chr1	14505938	14507118	26	8	45.61	22.86	22.75	0.0444251351140423	2.79913880861062	1.01597307518512	8.40161065151924
chr1	14507118	16829505	26	8	45.61	22.86	22.75	0.0444251351140423	2.79913880861062	1.01597307518512	8.40161065151924
chr1	16829505	16895445	26	7	45.61	20	25.61	0.0147030437385919	3.31164549656292	1.16589182061764	10.4976305159061
chr1	16895445	16969763	26	7	45.61	20	25.61	0.0147030437385919	3.31164549656292	1.16589182061764	10.4976305159061
chr1	16969763	17082502	26	8	45.61	22.86	22.75	0.0444251351140423	2.79913880861062	1.01597307518512	8.40161065151924
chr1	17082502	17792373	26	8	45.61	22.86	22.75	0.0444251351140423	2.79913880861062	1.01597307518512	8.40161065151924
chr1	17792373	20052433	27	8	47.37	22.86	24.51	0.026592777951861	3.00122505019727	1.09104860308538	9.00321531613199
chr1	20052433	20503446	27	9	47.37	25.71	21.66	0.0487552288289552	2.57321776158148	0.957852337317368	7.4045402317588
chr1	20503446	23184553	27	9	47.37	25.71	21.66	0.0487552288289552	2.57321776158148	0.957852337317368	7.4045402317588
chr1	23184553	23347151	27	9	47.37	25.71	21.66	0.0487552288289552	2.57321776158148	0.957852337317368	7.4045402317588
chr1	23347151	24347511	27	9	47.37	25.71	21.66	0.0487552288289552	2.57321776158148	0.957852337317368	7.4045402317588
chr1	24347511	24903069	26	9	45.61	25.71	19.9	0.0769776245011224	2.39991927320422	0.89192161314364	6.90920885017312
chr1	24903069	25523095	25	9	43.86	25.71	18.15	0.118893389535177	2.23728905704612	0.829719093176553	6.44703707199964
chr1	25523095	25530550	25	9	43.86	25.71	18.15	0.118893389535177	2.23728905704612	0.829719093176553	6.44703707199964
chr1	25530550	25532279	26	9	45.61	25.71	19.9	0.0769776245011224	2.39991927320422	0.89192161314364	6.90920885017312
chr1	25532279	25540843	26	11	45.61	31.43	14.18	0.19649549881014	1.81800709537698	0.698178843693581	4.93729535472815
chr1	25540843	25547673	26	11	45.61	31.43	14.18	0.19649549881014	1.81800709537698	0.698178843693581	4.93729535472815
chr1	25547673	25552210	26	11	45.61	31.43	14.18	0.19649549881014	1.81800709537698	0.698178843693581	4.93729535472815
chr1	25552210	25554856	26	12	45.61	34.29	11.32	0.383394368635833	1.59925545579931	0.620997737284403	4.25556992185929
chr1	25554856	25557631	26	13	45.61	37.14	8.47	0.516099875666123	1.41396037484632	0.553567133593132	3.70175043444984
chr1	25557631	25654244	26	14	45.61	40	5.61	0.667782710145512	1.25492856409647	0.494101251701212	3.24381278605359
chr1	25654244	25662109	25	12	43.86	34.29	9.57	0.390056623994617	1.49085219312	0.577668058585773	3.96999647038278
chr1	25662109	25662761	25	12	43.86	34.29	9.57	0.390056623994617	1.49085219312	0.577668058585773	3.96999647038278
chr1	25662761	25668249	25	12	43.86	34.29	9.57	0.390056623994617	1.49085219312	0.577668058585773	3.96999647038278
chr1	25668249	25675619	25	11	43.86	31.43	12.43	0.275954000721945	1.69472906366251	0.649471457335117	4.60637921741206
chr1	25675619	25678369	25	10	43.86	28.57	15.29	0.185756383957428	1.93910128816269	0.73251395641536	5.40828927624431
chr1	25678369	26364487	25	9	43.86	25.71	18.15	0.118893389535177	2.23728905704612	0.829719093176553	6.44703707199964
chr1	26364487	26597115	25	9	43.86	25.71	18.15	0.118893389535177	2.23728905704612	0.829719093176553	6.44703707199964
chr1	26597115	26805030	25	9	43.86	25.71	18.15	0.118893389535177	2.23728905704612	0.829719093176553	6.44703707199964
chr1	26805030	26909715	25	10	43.86	28.57	15.29	0.185756383957428	1.93910128816269	0.73251395641536	5.40828927624431
chr1	26909715	27514462	25	10	43.86	28.57	15.29	0.185756383957428	1.93910128816269	0.73251395641536	5.40828927624431
chr1	27514462	28813549	24	10	42.11	28.57	13.54	0.266231099276203	1.80649998630757	0.680638918130001	5.04506508074407
chr1	28813549	29280285	24	9	42.11	25.71	16.4	0.123877414839114	2.08436720628473	0.770995094963711	6.0142087326682
chr1	29280285	29389309	23	9	40.35	25.71	14.64	0.180752257170322	1.9403054464072	0.715416670243802	5.60800812503703
chr1	29389309	29518176	22	9	38.6	25.71	12.89	0.258404286136969	1.80430920176867	0.662773812933014	5.22611802823843
chr1	29518176	29666283	22	8	38.6	22.86	15.74	0.169199353152379	2.10455484266382	0.755111519521982	6.35497888917143
chr1	29666283	29870417	21	8	36.84	22.86	13.98	0.175472211453578	1.95465835740244	0.698231612024626	5.91855023807863
chr1	29870417	30399889	22	8	38.6	22.86	15.74	0.169199353152379	2.10455484266382	0.755111519521982	6.35497888917143
chr1	30399889	30676595	21	8	36.84	22.86	13.98	0.175472211453578	1.95465835740244	0.698231612024626	5.91855023807863
chr1	30676595	30768915	20	8	35.09	22.86	12.23	0.250151339787571	1.81270045446317	0.644221296725152	5.50499634908625
chr1	30768915	31216359	20	8	35.09	22.86	12.23	0.250151339787571	1.81270045446317	0.644221296725152	5.50499634908625
chr1	31216359	31328384	21	8	36.84	22.86	13.98	0.175472211453578	1.95465835740244	0.698231612024626	5.91855023807863
chr1	31328384	31412005	20	8	35.09	22.86	12.23	0.250151339787571	1.81270045446317	0.644221296725152	5.50499634908625
chr1	31412005	31863237	20	8	35.09	22.86	12.23	0.250151339787571	1.81270045446317	0.644221296725152	5.50499634908625
chr1	31863237	31983047	20	8	35.09	22.86	12.23	0.250151339787571	1.81270045446317	0.644221296725152	5.50499634908625
chr1	31983047	32037644	20	8	35.09	22.86	12.23	0.250151339787571	1.81270045446317	0.644221296725152	5.50499634908625
chr1	32037644	32071342	19	8	33.33	22.86	10.47	0.349374150279642	1.67813146547265	0.592849808689458	5.11530756516751
chr1	32071342	32238833	19	8	33.33	22.86	10.47	0.349374150279642	1.67813146547265	0.592849808689458	5.11530756516751
chr1	32238833	32895256	18	8	31.58	22.86	8.72	0.475940300784468	1.55035324940024	0.543942290715946	4.74624219018793
chr1	32895256	33204764	19	8	33.33	22.86	10.47	0.349374150279642	1.67813146547265	0.592849808689458	5.11530756516751
chr1	33204764	33301091	18	8	31.58	22.86	8.72	0.475940300784468	1.55035324940024	0.543942290715946	4.74624219018793
chr1	33301091	33584885	18	8	31.58	22.86	8.72	0.475940300784468	1.55035324940024	0.543942290715946	4.74624219018793
chr1	33584885	33678080	17	8	29.82	22.86	6.96	0.62988872783497	1.4288596498954	0.497355460078839	4.39650344990767
chr1	33678080	34173804	16	8	28.07	22.86	5.21	0.632582093496436	1.31319299039973	0.452855304663358	4.06438740429305
chr1	34173804	34255575	16	8	28.07	22.86	5.21	0.632582093496436	1.31319299039973	0.452855304663358	4.06438740429305
chr1	34255575	34350569	15	8	26.32	22.86	3.46	0.806769546122363	1.20293832550591	0.410382604117572	3.74838163112057
chr1	34350569	34868622	15	8	26.32	22.86	3.46	0.806769546122363	1.20293832550591	0.410382604117572	3.74838163112057
chr1	34868622	34996580	14	8	24.56	22.86	1.7	1	1.09768530178238	0.369803513830404	3.44806018872625
chr1	34996580	35044317	13	8	22.81	22.86	-0.0500000000000007	1	0.997189761227149	0.331007738093001	3.16157119335245
chr1	35044317	35048145	14	8	24.56	22.86	1.7	1	1.09768530178238	0.369803513830404	3.44806018872625
chr1	35048145	35072244	14	8	24.56	22.86	1.7	1	1.09768530178238	0.369803513830404	3.44806018872625
chr1	35072244	35109386	14	9	24.56	25.71	-1.15	1	0.941197882148931	0.324349138447635	2.83865523952518
chr1	35109386	35116045	13	9	22.81	25.71	-2.9	0.803969104761818	0.855026083442281	0.290262182977724	2.60366665646825
chr1	35116045	35121695	13	9	22.81	25.71	-2.9	0.803969104761818	0.855026083442281	0.290262182977724	2.60366665646825
chr1	35121695	35328335	13	8	22.81	22.86	-0.0500000000000007	1	0.997189761227149	0.331007738093001	3.16157119335245
chr1	35328335	35369153	13	8	22.81	22.86	-0.0500000000000007	1	0.997189761227149	0.331007738093001	3.16157119335245
chr1	35369153	35449368	14	8	24.56	22.86	1.7	1	1.09768530178238	0.369803513830404	3.44806018872625
chr1	35449368	35742676	15	8	26.32	22.86	3.46	0.806769546122363	1.20293832550591	0.410382604117572	3.74838163112057
chr1	35742676	35959702	15	8	26.32	22.86	3.46	0.806769546122363	1.20293832550591	0.410382604117572	3.74838163112057
chr1	35959702	36357922	15	8	26.32	22.86	3.46	0.806769546122363	1.20293832550591	0.410382604117572	3.74838163112057
chr1	36357922	36529749	14	8	24.56	22.86	1.7	1	1.09768530178238	0.369803513830404	3.44806018872625
chr1	36529749	36567789	13	8	22.81	22.86	-0.0500000000000007	1	0.997189761227149	0.331007738093001	3.16157119335245
chr1	36567789	36789079	12	8	21.05	22.86	-1.81	1	0.901040678446626	0.293883041445324	2.8880495753809
chr1	36789079	36896183	12	7	21.05	20	1.05	1	1.06593908674237	0.337829708076837	3.60073072526548
chr1	36896183	36916203	13	7	22.81	20	2.81	0.80062091867235	1.17969792674091	0.380397370033615	3.94309114502144
chr1	36916203	37506012	12	7	21.05	20	1.05	1	1.06593908674237	0.337829708076837	3.60073072526548
chr1	37506012	39067670	11	7	19.3	20	-0.699999999999999	1	0.957008969150987	0.297087334335391	3.27334215190637
chr1	39067670	39582716	11	6	19.3	17.14	2.16	1	1.1539893966305	0.345153280697894	4.234838856912
chr1	39582716	39787718	11	7	19.3	20	-0.699999999999999	1	0.957008969150987	0.297087334335391	3.27334215190637
chr1	39787718	40930522	11	7	19.3	20	-0.699999999999999	1	0.957008969150987	0.297087334335391	3.27334215190637
chr1	40930522	42404443	11	7	19.3	20	-0.699999999999999	1	0.957008969150987	0.297087334335391	3.27334215190637
chr1	42404443	42551075	12	7	21.05	20	1.05	1	1.06593908674237	0.337829708076837	3.60073072526548
chr1	42551075	42653315	11	7	19.3	20	-0.699999999999999	1	0.957008969150987	0.297087334335391	3.27334215190637
chr1	42653315	43105494	12	7	21.05	20	1.05	1	1.06593908674237	0.337829708076837	3.60073072526548
chr1	43105494	43468472	12	6	21.05	17.14	3.91	0.788745512128415	1.28540427034758	0.392310936847064	4.66058976463286
chr1	43468472	43516289	13	6	22.81	17.14	5.67	0.602232540854403	1.42264868093026	0.44162318068837	5.10617498915791
chr1	43516289	43527640	13	7	22.81	20	2.81	0.80062091867235	1.17969792674091	0.380397370033615	3.94309114502144
chr1	43527640	43534277	13	7	22.81	20	2.81	0.80062091867235	1.17969792674091	0.380397370033615	3.94309114502144
chr1	43534277	43613782	12	7	21.05	20	1.05	1	1.06593908674237	0.337829708076837	3.60073072526548
chr1	43613782	44998127	12	6	21.05	17.14	3.91	0.788745512128415	1.28540427034758	0.392310936847064	4.66058976463286
chr1	44998127	45064782	13	6	22.81	17.14	5.67	0.602232540854403	1.42264868093026	0.44162318068837	5.10617498915791
chr1	45064782	45067794	13	7	22.81	20	2.81	0.80062091867235	1.17969792674091	0.380397370033615	3.94309114502144
chr1	45067794	45080933	13	7	22.81	20	2.81	0.80062091867235	1.17969792674091	0.380397370033615	3.94309114502144
chr1	45080933	45168291	12	7	21.05	20	1.05	1	1.06593908674237	0.337829708076837	3.60073072526548
chr1	45168291	45801102	13	7	22.81	20	2.81	0.80062091867235	1.17969792674091	0.380397370033615	3.94309114502144
chr1	45801102	45894584	13	7	22.81	20	2.81	0.80062091867235	1.17969792674091	0.380397370033615	3.94309114502144
chr1	45894584	46035615	14	7	24.56	20	4.56	0.798703812121123	1.29865357547876	0.424898717848889	4.30214856175535
chr1	46035615	46111944	14	7	24.56	20	4.56	0.798703812121123	1.29865357547876	0.424898717848889	4.30214856175535
chr1	46111944	46245317	14	7	24.56	20	4.56	0.798703812121123	1.29865357547876	0.424898717848889	4.30214856175535
chr1	46245317	46546873	14	7	24.56	20	4.56	0.798703812121123	1.29865357547876	0.424898717848889	4.30214856175535
chr1	46546873	46606982	14	7	24.56	20	4.56	0.798703812121123	1.29865357547876	0.424898717848889	4.30214856175535
chr1	46606982	46608589	14	7	24.56	20	4.56	0.798703812121123	1.29865357547876	0.424898717848889	4.30214856175535
chr1	46608589	46909636	13	7	22.81	20	2.81	0.80062091867235	1.17969792674091	0.380397370033615	3.94309114502144
chr1	46909636	47099694	12	7	21.05	20	1.05	1	1.06593908674237	0.337829708076837	3.60073072526548
chr1	47099694	47219941	12	7	21.05	20	1.05	1	1.06593908674237	0.337829708076837	3.60073072526548
chr1	47219941	47221072	12	7	21.05	20	1.05	1	1.06593908674237	0.337829708076837	3.60073072526548
chr1	47221072	47261654	13	7	22.81	20	2.81	0.80062091867235	1.17969792674091	0.380397370033615	3.94309114502144
chr1	47261654	48047691	13	6	22.81	17.14	5.67	0.602232540854403	1.42264868093026	0.44162318068837	5.10617498915791
chr1	48047691	48759946	12	6	21.05	17.14	3.91	0.788745512128415	1.28540427034758	0.392310936847064	4.66058976463286
chr1	48759946	48788272	12	6	21.05	17.14	3.91	0.788745512128415	1.28540427034758	0.392310936847064	4.66058976463286
chr1	48788272	49021323	12	6	21.05	17.14	3.91	0.788745512128415	1.28540427034758	0.392310936847064	4.66058976463286
chr1	49021323	49051336	12	6	21.05	17.14	3.91	0.788745512128415	1.28540427034758	0.392310936847064	4.66058976463286
chr1	49051336	49052678	13	6	22.81	17.14	5.67	0.602232540854403	1.42264868093026	0.44162318068837	5.10617498915791
chr1	49052678	49124871	14	6	24.56	17.14	7.42	0.447397013482229	1.56614299294931	0.493118787626501	5.57263368327039
chr1	49124871	49238971	14	6	24.56	17.14	7.42	0.447397013482229	1.56614299294931	0.493118787626501	5.57263368327039
chr1	49238971	49291350	13	6	22.81	17.14	5.67	0.602232540854403	1.42264868093026	0.44162318068837	5.10617498915791
chr1	49291350	49407357	14	6	24.56	17.14	7.42	0.447397013482229	1.56614299294931	0.493118787626501	5.57263368327039
chr1	49407357	49430907	13	6	22.81	17.14	5.67	0.602232540854403	1.42264868093026	0.44162318068837	5.10617498915791
chr1	49430907	49757876	12	6	21.05	17.14	3.91	0.788745512128415	1.28540427034758	0.392310936847064	4.66058976463286
chr1	49757876	49982200	12	6	21.05	17.14	3.91	0.788745512128415	1.28540427034758	0.392310936847064	4.66058976463286
chr1	49982200	50151395	12	6	21.05	17.14	3.91	0.788745512128415	1.28540427034758	0.392310936847064	4.66058976463286
chr1	50151395	50238748	12	6	21.05	17.14	3.91	0.788745512128415	1.28540427034758	0.392310936847064	4.66058976463286
chr1	50238748	50306324	12	7	21.05	20	1.05	1	1.06593908674237	0.337829708076837	3.60073072526548
chr1	50306324	50387962	13	7	22.81	20	2.81	0.80062091867235	1.17969792674091	0.380397370033615	3.94309114502144
chr1	50387962	50434686	13	6	22.81	17.14	5.67	0.602232540854403	1.42264868093026	0.44162318068837	5.10617498915791
chr1	50434686	50457146	13	6	22.81	17.14	5.67	0.602232540854403	1.42264868093026	0.44162318068837	5.10617498915791
chr1	50457146	50709469	12	6	21.05	17.14	3.91	0.788745512128415	1.28540427034758	0.392310936847064	4.66058976463286
chr1	50709469	50771980	12	6	21.05	17.14	3.91	0.788745512128415	1.28540427034758	0.392310936847064	4.66058976463286
chr1	50771980	50908175	11	6	19.3	17.14	2.16	1	1.1539893966305	0.345153280697894	4.234838856912
chr1	50908175	51000765	11	7	19.3	20	-0.699999999999999	1	0.957008969150987	0.297087334335391	3.27334215190637
chr1	51000765	51028699	12	7	21.05	20	1.05	1	1.06593908674237	0.337829708076837	3.60073072526548
chr1	51028699	51137259	12	7	21.05	20	1.05	1	1.06593908674237	0.337829708076837	3.60073072526548
chr1	51137259	51640515	12	6	21.05	17.14	3.91	0.788745512128415	1.28540427034758	0.392310936847064	4.66058976463286
chr1	51640515	51675643	12	6	21.05	17.14	3.91	0.788745512128415	1.28540427034758	0.392310936847064	4.66058976463286
chr1	51675643	53021287	12	6	21.05	17.14	3.91	0.788745512128415	1.28540427034758	0.392310936847064	4.66058976463286
chr1	53021287	53041459	11	6	19.3	17.14	2.16	1	1.1539893966305	0.345153280697894	4.234838856912
chr1	53041459	53120254	11	6	19.3	17.14	2.16	1	1.1539893966305	0.345153280697894	4.234838856912
chr1	53120254	53145143	11	6	19.3	17.14	2.16	1	1.1539893966305	0.345153280697894	4.234838856912
chr1	53145143	53193812	12	6	21.05	17.14	3.91	0.788745512128415	1.28540427034758	0.392310936847064	4.66058976463286
chr1	53193812	53484494	12	7	21.05	20	1.05	1	1.06593908674237	0.337829708076837	3.60073072526548
chr1	53484494	53493136	12	6	21.05	17.14	3.91	0.788745512128415	1.28540427034758	0.392310936847064	4.66058976463286
chr1	53493136	54049602	11	6	19.3	17.14	2.16	1	1.1539893966305	0.345153280697894	4.234838856912
chr1	54049602	54050946	12	6	21.05	17.14	3.91	0.788745512128415	1.28540427034758	0.392310936847064	4.66058976463286
chr1	54050946	54177799	12	6	21.05	17.14	3.91	0.788745512128415	1.28540427034758	0.392310936847064	4.66058976463286
chr1	54177799	54188112	12	6	21.05	17.14	3.91	0.788745512128415	1.28540427034758	0.392310936847064	4.66058976463286
chr1	54188112	55212058	12	6	21.05	17.14	3.91	0.788745512128415	1.28540427034758	0.392310936847064	4.66058976463286
chr1	55212058	55335478	11	6	19.3	17.14	2.16	1	1.1539893966305	0.345153280697894	4.234838856912
chr1	55335478	55453248	11	6	19.3	17.14	2.16	1	1.1539893966305	0.345153280697894	4.234838856912
chr1	55453248	55784962	11	6	19.3	17.14	2.16	1	1.1539893966305	0.345153280697894	4.234838856912
chr1	55784962	55792870	11	6	19.3	17.14	2.16	1	1.1539893966305	0.345153280697894	4.234838856912
chr1	55792870	55820181	12	6	21.05	17.14	3.91	0.788745512128415	1.28540427034758	0.392310936847064	4.66058976463286
chr1	55820181	55835711	12	6	21.05	17.14	3.91	0.788745512128415	1.28540427034758	0.392310936847064	4.66058976463286
chr1	55835711	55869843	12	7	21.05	20	1.05	1	1.06593908674237	0.337829708076837	3.60073072526548
chr1	55869843	56033912	13	7	22.81	20	2.81	0.80062091867235	1.17969792674091	0.380397370033615	3.94309114502144
chr1	56033912	56439770	13	8	22.81	22.86	-0.0500000000000007	1	0.997189761227149	0.331007738093001	3.16157119335245
chr1	56439770	56635155	12	8	21.05	22.86	-1.81	1	0.901040678446626	0.293883041445324	2.8880495753809
chr1	56635155	56762576	12	7	21.05	20	1.05	1	1.06593908674237	0.337829708076837	3.60073072526548
chr1	56762576	57226038	12	6	21.05	17.14	3.91	0.788745512128415	1.28540427034758	0.392310936847064	4.66058976463286
chr1	57226038	57283593	13	6	22.81	17.14	5.67	0.602232540854403	1.42264868093026	0.44162318068837	5.10617498915791
chr1	57283593	57874457	13	6	22.81	17.14	5.67	0.602232540854403	1.42264868093026	0.44162318068837	5.10617498915791
chr1	57874457	58185343	13	7	22.81	20	2.81	0.80062091867235	1.17969792674091	0.380397370033615	3.94309114502144
chr1	58185343	58359097	14	7	24.56	20	4.56	0.798703812121123	1.29865357547876	0.424898717848889	4.30214856175535
chr1	58359097	58380698	13	7	22.81	20	2.81	0.80062091867235	1.17969792674091	0.380397370033615	3.94309114502144
chr1	58380698	58434027	13	7	22.81	20	2.81	0.80062091867235	1.17969792674091	0.380397370033615	3.94309114502144
chr1	58434027	58456840	14	7	24.56	20	4.56	0.798703812121123	1.29865357547876	0.424898717848889	4.30214856175535
chr1	58456840	58522437	14	7	24.56	20	4.56	0.798703812121123	1.29865357547876	0.424898717848889	4.30214856175535
chr1	58522437	59162510	13	7	22.81	20	2.81	0.80062091867235	1.17969792674091	0.380397370033615	3.94309114502144
chr1	59162510	59416988	12	7	21.05	20	1.05	1	1.06593908674237	0.337829708076837	3.60073072526548
chr1	59416988	59910861	12	6	21.05	17.14	3.91	0.788745512128415	1.28540427034758	0.392310936847064	4.66058976463286
chr1	59910861	62680136	12	6	21.05	17.14	3.91	0.788745512128415	1.28540427034758	0.392310936847064	4.66058976463286
chr1	62680136	62765525	12	6	21.05	17.14	3.91	0.788745512128415	1.28540427034758	0.392310936847064	4.66058976463286
chr1	62765525	64085696	12	6	21.05	17.14	3.91	0.788745512128415	1.28540427034758	0.392310936847064	4.66058976463286
chr1	64085696	64189965	12	7	21.05	20	1.05	1	1.06593908674237	0.337829708076837	3.60073072526548
chr1	64189965	64554974	12	6	21.05	17.14	3.91	0.788745512128415	1.28540427034758	0.392310936847064	4.66058976463286
chr1	64554974	64692395	12	6	21.05	17.14	3.91	0.788745512128415	1.28540427034758	0.392310936847064	4.66058976463286
chr1	64692395	64830838	12	6	21.05	17.14	3.91	0.788745512128415	1.28540427034758	0.392310936847064	4.66058976463286
chr1	64830838	64956148	13	6	22.81	17.14	5.67	0.602232540854403	1.42264868093026	0.44162318068837	5.10617498915791
chr1	64956148	65103454	14	6	24.56	17.14	7.42	0.447397013482229	1.56614299294931	0.493118787626501	5.57263368327039
chr1	65103454	65173281	13	6	22.81	17.14	5.67	0.602232540854403	1.42264868093026	0.44162318068837	5.10617498915791
chr1	65173281	65272687	14	6	24.56	17.14	7.42	0.447397013482229	1.56614299294931	0.493118787626501	5.57263368327039
chr1	65272687	65420978	14	7	24.56	20	4.56	0.798703812121123	1.29865357547876	0.424898717848889	4.30214856175535
chr1	65420978	65464905	15	7	26.32	20	6.32	0.616848704761735	1.42316046754687	0.471427434877747	4.6781559772196
chr1	65464905	65569402	15	6	26.32	17.14	9.18	0.443491355415132	1.71633441693963	0.547009025488833	6.06266085311114
chr1	65569402	65573138	15	6	26.32	17.14	9.18	0.443491355415132	1.71633441693963	0.547009025488833	6.06266085311114
chr1	65573138	65589663	15	6	26.32	17.14	9.18	0.443491355415132	1.71633441693963	0.547009025488833	6.06266085311114
chr1	65589663	65696242	16	6	28.07	17.14	10.93	0.315741855201511	1.87371189586415	0.603396928105049	6.57709670679078
chr1	65696242	65698670	15	6	26.32	17.14	9.18	0.443491355415132	1.71633441693963	0.547009025488833	6.06266085311114
chr1	65698670	65728404	15	7	26.32	20	6.32	0.616848704761735	1.42316046754687	0.471427434877747	4.6781559772196
chr1	65728404	65828490	15	7	26.32	20	6.32	0.616848704761735	1.42316046754687	0.471427434877747	4.6781559772196
chr1	65828490	65906513	16	7	28.07	20	8.07	0.462272827845567	1.55362495799923	0.520131814516846	5.07339005272618
chr1	65906513	65907617	16	7	28.07	20	8.07	0.462272827845567	1.55362495799923	0.520131814516846	5.07339005272618
chr1	65907617	65933145	16	7	28.07	20	8.07	0.462272827845567	1.55362495799923	0.520131814516846	5.07339005272618
chr1	65933145	66063207	17	7	29.82	20	9.82	0.33762850021492	1.69049269441088	0.571135433909814	5.48894407493823
chr1	66063207	66073789	17	7	29.82	20	9.82	0.33762850021492	1.69049269441088	0.571135433909814	5.48894407493823
chr1	66073789	66224015	16	7	28.07	20	8.07	0.462272827845567	1.55362495799923	0.520131814516846	5.07339005272618
chr1	66224015	66265264	16	7	28.07	20	8.07	0.462272827845567	1.55362495799923	0.520131814516846	5.07339005272618
chr1	66265264	66369389	16	7	28.07	20	8.07	0.462272827845567	1.55362495799923	0.520131814516846	5.07339005272618
chr1	66369389	66585810	15	7	26.32	20	6.32	0.616848704761735	1.42316046754687	0.471427434877747	4.6781559772196
chr1	66585810	66687749	15	7	26.32	20	6.32	0.616848704761735	1.42316046754687	0.471427434877747	4.6781559772196
chr1	66687749	66796929	15	6	26.32	17.14	9.18	0.443491355415132	1.71633441693963	0.547009025488833	6.06266085311114
chr1	66796929	66819193	15	7	26.32	20	6.32	0.616848704761735	1.42316046754687	0.471427434877747	4.6781559772196
chr1	66819193	66935193	14	7	24.56	20	4.56	0.798703812121123	1.29865357547876	0.424898717848889	4.30214856175535
chr1	66935193	66936221	15	7	26.32	20	6.32	0.616848704761735	1.42316046754687	0.471427434877747	4.6781559772196
chr1	66936221	66976937	15	7	26.32	20	6.32	0.616848704761735	1.42316046754687	0.471427434877747	4.6781559772196
chr1	66976937	67010473	15	8	26.32	22.86	3.46	0.806769546122363	1.20293832550591	0.410382604117572	3.74838163112057
chr1	67010473	67192740	14	8	24.56	22.86	1.7	1	1.09768530178238	0.369803513830404	3.44806018872625
chr1	67192740	67265105	14	7	24.56	20	4.56	0.798703812121123	1.29865357547876	0.424898717848889	4.30214856175535
chr1	67265105	67794640	14	6	24.56	17.14	7.42	0.447397013482229	1.56614299294931	0.493118787626501	5.57263368327039
chr1	67794640	68504976	13	6	22.81	17.14	5.67	0.602232540854403	1.42264868093026	0.44162318068837	5.10617498915791
chr1	68504976	69102086	13	6	22.81	17.14	5.67	0.602232540854403	1.42264868093026	0.44162318068837	5.10617498915791
chr1	69102086	70232225	13	6	22.81	17.14	5.67	0.602232540854403	1.42264868093026	0.44162318068837	5.10617498915791
chr1	70232225	70992124	13	6	22.81	17.14	5.67	0.602232540854403	1.42264868093026	0.44162318068837	5.10617498915791
chr1	70992124	71049650	13	5	22.81	14.29	8.52	0.420225516533401	1.7622113815875	0.519676972745705	6.99190955554074
chr1	71049650	71153212	13	6	22.81	17.14	5.67	0.602232540854403	1.42264868093026	0.44162318068837	5.10617498915791
chr1	71153212	71413469	14	6	24.56	17.14	7.42	0.447397013482229	1.56614299294931	0.493118787626501	5.57263368327039
chr1	71413469	71877275	14	6	24.56	17.14	7.42	0.447397013482229	1.56614299294931	0.493118787626501	5.57263368327039
chr1	71877275	72273331	14	7	24.56	20	4.56	0.798703812121123	1.29865357547876	0.424898717848889	4.30214856175535
chr1	72273331	72380161	13	7	22.81	20	2.81	0.80062091867235	1.17969792674091	0.380397370033615	3.94309114502144
chr1	72380161	72692965	14	7	24.56	20	4.56	0.798703812121123	1.29865357547876	0.424898717848889	4.30214856175535
chr1	72692965	72713907	14	7	24.56	20	4.56	0.798703812121123	1.29865357547876	0.424898717848889	4.30214856175535
chr1	72713907	72718884	15	7	26.32	20	6.32	0.616848704761735	1.42316046754687	0.471427434877747	4.6781559772196
chr1	72718884	72760184	15	8	26.32	22.86	3.46	0.806769546122363	1.20293832550591	0.410382604117572	3.74838163112057
chr1	72760184	72765894	14	8	24.56	22.86	1.7	1	1.09768530178238	0.369803513830404	3.44806018872625
chr1	72765894	72768458	10	5	17.54	14.29	3.25	0.777113508732724	1.27328065326875	0.353545368918586	5.22973429164876
chr1	72768458	72811532	7	5	12.28	14.29	-2.01	0.761538914261588	0.841623733977486	0.208113465778316	3.68072150207868
chr1	72811532	72812172	7	5	12.28	14.29	-2.01	0.761538914261588	0.841623733977486	0.208113465778316	3.68072150207868
chr1	72812172	72814597	7	4	12.28	11.43	0.85	1	1.08406402746849	0.250779327244783	5.47501405422082
chr1	72814597	72816882	10	7	17.54	20	-2.46	0.78753140587628	0.852580617416694	0.258099434882511	2.96030006793384
chr1	72816882	73008722	13	7	22.81	20	2.81	0.80062091867235	1.17969792674091	0.380397370033615	3.94309114502144
chr1	73008722	73092629	14	7	24.56	20	4.56	0.798703812121123	1.29865357547876	0.424898717848889	4.30214856175535
chr1	73092629	73646028	13	7	22.81	20	2.81	0.80062091867235	1.17969792674091	0.380397370033615	3.94309114502144
chr1	73646028	73908448	12	7	21.05	20	1.05	1	1.06593908674237	0.337829708076837	3.60073072526548
chr1	73908448	74478327	12	6	21.05	17.14	3.91	0.788745512128415	1.28540427034758	0.392310936847064	4.66058976463286
chr1	74478327	74700351	12	6	21.05	17.14	3.91	0.788745512128415	1.28540427034758	0.392310936847064	4.66058976463286
chr1	74700351	74991170	12	7	21.05	20	1.05	1	1.06593908674237	0.337829708076837	3.60073072526548
chr1	74991170	76955987	12	6	21.05	17.14	3.91	0.788745512128415	1.28540427034758	0.392310936847064	4.66058976463286
chr1	76955987	77053467	13	6	22.81	17.14	5.67	0.602232540854403	1.42264868093026	0.44162318068837	5.10617498915791
chr1	77053467	77126699	14	6	24.56	17.14	7.42	0.447397013482229	1.56614299294931	0.493118787626501	5.57263368327039
chr1	77126699	77238593	14	6	24.56	17.14	7.42	0.447397013482229	1.56614299294931	0.493118787626501	5.57263368327039
chr1	77238593	77369226	14	6	24.56	17.14	7.42	0.447397013482229	1.56614299294931	0.493118787626501	5.57263368327039
chr1	77369226	77783269	14	6	24.56	17.14	7.42	0.447397013482229	1.56614299294931	0.493118787626501	5.57263368327039
chr1	77783269	78426944	13	6	22.81	17.14	5.67	0.602232540854403	1.42264868093026	0.44162318068837	5.10617498915791
chr1	78426944	78665101	13	6	22.81	17.14	5.67	0.602232540854403	1.42264868093026	0.44162318068837	5.10617498915791
chr1	78665101	78928176	12	6	21.05	17.14	3.91	0.788745512128415	1.28540427034758	0.392310936847064	4.66058976463286
chr1	78928176	79490331	12	5	21.05	14.29	6.76	0.581520823732004	1.59215018953289	0.461891609820573	6.37813482421497
chr1	79490331	79810737	12	6	21.05	17.14	3.91	0.788745512128415	1.28540427034758	0.392310936847064	4.66058976463286
chr1	79810737	80339867	13	6	22.81	17.14	5.67	0.602232540854403	1.42264868093026	0.44162318068837	5.10617498915791
chr1	80339867	80361697	13	5	22.81	14.29	8.52	0.420225516533401	1.7622113815875	0.519676972745705	6.99190955554074
chr1	80361697	81276018	12	5	21.05	14.29	6.76	0.581520823732004	1.59215018953289	0.461891609820573	6.37813482421497
chr1	81276018	81279921	13	5	22.81	14.29	8.52	0.420225516533401	1.7622113815875	0.519676972745705	6.99190955554074
chr1	81279921	81966612	13	6	22.81	17.14	5.67	0.602232540854403	1.42264868093026	0.44162318068837	5.10617498915791
chr1	81966612	82020254	13	5	22.81	14.29	8.52	0.420225516533401	1.7622113815875	0.519676972745705	6.99190955554074
chr1	82020254	82121600	13	6	22.81	17.14	5.67	0.602232540854403	1.42264868093026	0.44162318068837	5.10617498915791
chr1	82121600	82586572	13	5	22.81	14.29	8.52	0.420225516533401	1.7622113815875	0.519676972745705	6.99190955554074
chr1	82586572	83106465	12	5	21.05	14.29	6.76	0.581520823732004	1.59215018953289	0.461891609820573	6.37813482421497
chr1	83106465	83124282	12	5	21.05	14.29	6.76	0.581520823732004	1.59215018953289	0.461891609820573	6.37813482421497
chr1	83124282	83129747	12	5	21.05	14.29	6.76	0.581520823732004	1.59215018953289	0.461891609820573	6.37813482421497
chr1	83129747	83190382	12	6	21.05	17.14	3.91	0.788745512128415	1.28540427034758	0.392310936847064	4.66058976463286
chr1	83190382	83215881	12	6	21.05	17.14	3.91	0.788745512128415	1.28540427034758	0.392310936847064	4.66058976463286
chr1	83215881	83247404	12	5	21.05	14.29	6.76	0.581520823732004	1.59215018953289	0.461891609820573	6.37813482421497
chr1	83247404	83573732	12	5	21.05	14.29	6.76	0.581520823732004	1.59215018953289	0.461891609820573	6.37813482421497
chr1	83573732	83798162	12	5	21.05	14.29	6.76	0.581520823732004	1.59215018953289	0.461891609820573	6.37813482421497
chr1	83798162	83890326	12	5	21.05	14.29	6.76	0.581520823732004	1.59215018953289	0.461891609820573	6.37813482421497
chr1	83890326	83986257	12	5	21.05	14.29	6.76	0.581520823732004	1.59215018953289	0.461891609820573	6.37813482421497
chr1	83986257	84442874	12	5	21.05	14.29	6.76	0.581520823732004	1.59215018953289	0.461891609820573	6.37813482421497
chr1	84442874	84646945	12	5	21.05	14.29	6.76	0.581520823732004	1.59215018953289	0.461891609820573	6.37813482421497
chr1	84646945	84856441	12	5	21.05	14.29	6.76	0.581520823732004	1.59215018953289	0.461891609820573	6.37813482421497
chr1	84856441	84926956	12	5	21.05	14.29	6.76	0.581520823732004	1.59215018953289	0.461891609820573	6.37813482421497
chr1	84926956	85290605	12	5	21.05	14.29	6.76	0.581520823732004	1.59215018953289	0.461891609820573	6.37813482421497
chr1	85290605	85695634	12	5	21.05	14.29	6.76	0.581520823732004	1.59215018953289	0.461891609820573	6.37813482421497
chr1	85695634	86619680	11	5	19.3	14.29	5.01	0.58581983366734	1.42932870899349	0.406524379969387	5.79042429344463
chr1	86619680	87581289	11	6	19.3	17.14	2.16	1	1.1539893966305	0.345153280697894	4.234838856912
chr1	87581289	89401974	11	5	19.3	14.29	5.01	0.58581983366734	1.42932870899349	0.406524379969387	5.79042429344463
chr1	89401974	90898344	12	5	21.05	14.29	6.76	0.581520823732004	1.59215018953289	0.461891609820573	6.37813482421497
chr1	90898344	95815659	13	5	22.81	14.29	8.52	0.420225516533401	1.7622113815875	0.519676972745705	6.99190955554074
chr1	95815659	96273355	13	5	22.81	14.29	8.52	0.420225516533401	1.7622113815875	0.519676972745705	6.99190955554074
chr1	96273355	96290808	13	6	22.81	17.14	5.67	0.602232540854403	1.42264868093026	0.44162318068837	5.10617498915791
chr1	96290808	96604780	13	6	22.81	17.14	5.67	0.602232540854403	1.42264868093026	0.44162318068837	5.10617498915791
chr1	96604780	96647807	14	6	24.56	17.14	7.42	0.447397013482229	1.56614299294931	0.493118787626501	5.57263368327039
chr1	96647807	97099854	14	7	24.56	20	4.56	0.798703812121123	1.29865357547876	0.424898717848889	4.30214856175535
chr1	97099854	97290799	14	6	24.56	17.14	7.42	0.447397013482229	1.56614299294931	0.493118787626501	5.57263368327039
chr1	97290799	97728072	14	7	24.56	20	4.56	0.798703812121123	1.29865357547876	0.424898717848889	4.30214856175535
chr1	97728072	98344977	13	7	22.81	20	2.81	0.80062091867235	1.17969792674091	0.380397370033615	3.94309114502144
chr1	98344977	98552969	13	7	22.81	20	2.81	0.80062091867235	1.17969792674091	0.380397370033615	3.94309114502144
chr1	98552969	99424256	13	7	22.81	20	2.81	0.80062091867235	1.17969792674091	0.380397370033615	3.94309114502144
chr1	99424256	100088645	13	7	22.81	20	2.81	0.80062091867235	1.17969792674091	0.380397370033615	3.94309114502144
chr1	100088645	100188378	14	7	24.56	20	4.56	0.798703812121123	1.29865357547876	0.424898717848889	4.30214856175535
chr1	100188378	100251873	14	7	24.56	20	4.56	0.798703812121123	1.29865357547876	0.424898717848889	4.30214856175535
chr1	100251873	100801371	14	7	24.56	20	4.56	0.798703812121123	1.29865357547876	0.424898717848889	4.30214856175535
chr1	100801371	101172707	13	7	22.81	20	2.81	0.80062091867235	1.17969792674091	0.380397370033615	3.94309114502144
chr1	101172707	101204569	13	7	22.81	20	2.81	0.80062091867235	1.17969792674091	0.380397370033615	3.94309114502144
chr1	101204569	101209477	14	7	24.56	20	4.56	0.798703812121123	1.29865357547876	0.424898717848889	4.30214856175535
chr1	101209477	101327451	14	7	24.56	20	4.56	0.798703812121123	1.29865357547876	0.424898717848889	4.30214856175535
chr1	101327451	101356660	14	7	24.56	20	4.56	0.798703812121123	1.29865357547876	0.424898717848889	4.30214856175535
chr1	101356660	102655932	13	7	22.81	20	2.81	0.80062091867235	1.17969792674091	0.380397370033615	3.94309114502144
chr1	102655932	102707182	13	8	22.81	22.86	-0.0500000000000007	1	0.997189761227149	0.331007738093001	3.16157119335245
chr1	102707182	102855854	14	8	24.56	22.86	1.7	1	1.09768530178238	0.369803513830404	3.44806018872625
chr1	102855854	103576840	14	7	24.56	20	4.56	0.798703812121123	1.29865357547876	0.424898717848889	4.30214856175535
chr1	103576840	104501687	13	7	22.81	20	2.81	0.80062091867235	1.17969792674091	0.380397370033615	3.94309114502144
chr1	104501687	104752440	14	7	24.56	20	4.56	0.798703812121123	1.29865357547876	0.424898717848889	4.30214856175535
chr1	104752440	105193590	13	7	22.81	20	2.81	0.80062091867235	1.17969792674091	0.380397370033615	3.94309114502144
chr1	105193590	105488199	14	7	24.56	20	4.56	0.798703812121123	1.29865357547876	0.424898717848889	4.30214856175535
chr1	105488199	106000134	14	7	24.56	20	4.56	0.798703812121123	1.29865357547876	0.424898717848889	4.30214856175535
chr1	106000134	106007458	13	7	22.81	20	2.81	0.80062091867235	1.17969792674091	0.380397370033615	3.94309114502144
chr1	106007458	106050750	14	7	24.56	20	4.56	0.798703812121123	1.29865357547876	0.424898717848889	4.30214856175535
chr1	106050750	106118677	13	7	22.81	20	2.81	0.80062091867235	1.17969792674091	0.380397370033615	3.94309114502144
chr1	106118677	106774838	13	7	22.81	20	2.81	0.80062091867235	1.17969792674091	0.380397370033615	3.94309114502144
chr1	106774838	107092227	13	7	22.81	20	2.81	0.80062091867235	1.17969792674091	0.380397370033615	3.94309114502144
chr1	107092227	108438082	12	7	21.05	20	1.05	1	1.06593908674237	0.337829708076837	3.60073072526548
chr1	108438082	109074554	12	7	21.05	20	1.05	1	1.06593908674237	0.337829708076837	3.60073072526548
chr1	109074554	109099379	12	7	21.05	20	1.05	1	1.06593908674237	0.337829708076837	3.60073072526548
chr1	109099379	109972717	12	7	21.05	20	1.05	1	1.06593908674237	0.337829708076837	3.60073072526548
chr1	109972717	110146364	12	7	21.05	20	1.05	1	1.06593908674237	0.337829708076837	3.60073072526548
chr1	110146364	110220332	12	7	21.05	20	1.05	1	1.06593908674237	0.337829708076837	3.60073072526548
chr1	110220332	110250587	11	7	19.3	20	-0.699999999999999	1	0.957008969150987	0.297087334335391	3.27334215190637
chr1	110250587	110251150	12	7	21.05	20	1.05	1	1.06593908674237	0.337829708076837	3.60073072526548
chr1	110251150	110606513	13	7	22.81	20	2.81	0.80062091867235	1.17969792674091	0.380397370033615	3.94309114502144
chr1	110606513	110690150	13	7	22.81	20	2.81	0.80062091867235	1.17969792674091	0.380397370033615	3.94309114502144
chr1	110690150	110714926	13	7	22.81	20	2.81	0.80062091867235	1.17969792674091	0.380397370033615	3.94309114502144
chr1	110714926	110814183	13	7	22.81	20	2.81	0.80062091867235	1.17969792674091	0.380397370033615	3.94309114502144
chr1	110814183	110823624	13	7	22.81	20	2.81	0.80062091867235	1.17969792674091	0.380397370033615	3.94309114502144
chr1	110823624	110948585	13	7	22.81	20	2.81	0.80062091867235	1.17969792674091	0.380397370033615	3.94309114502144
chr1	110948585	111368243	12	7	21.05	20	1.05	1	1.06593908674237	0.337829708076837	3.60073072526548
chr1	111368243	111370452	12	10	21.05	28.57	-7.52	0.456290066757129	0.669717137950309	0.227234173967099	1.99876652714697
chr1	111370452	111372421	12	11	21.05	31.43	-10.38	0.323791002566594	0.585358405742325	0.20136398821263	1.70470932735013
chr1	111372421	111374823	13	11	22.81	31.43	-8.62	0.463995523591599	0.64782570722095	0.226918351111283	1.86457410226962
chr1	111374823	111390153	13	11	22.81	31.43	-8.62	0.463995523591599	0.64782570722095	0.226918351111283	1.86457410226962
chr1	111390153	111393615	13	8	22.81	22.86	-0.0500000000000007	1	0.997189761227149	0.331007738093001	3.16157119335245
chr1	111393615	111394289	13	7	22.81	20	2.81	0.80062091867235	1.17969792674091	0.380397370033615	3.94309114502144
chr1	111394289	111395391	12	7	21.05	20	1.05	1	1.06593908674237	0.337829708076837	3.60073072526548
chr1	111395391	112105695	12	7	21.05	20	1.05	1	1.06593908674237	0.337829708076837	3.60073072526548
chr1	112105695	112668634	13	7	22.81	20	2.81	0.80062091867235	1.17969792674091	0.380397370033615	3.94309114502144
chr1	112668634	112669058	13	7	22.81	20	2.81	0.80062091867235	1.17969792674091	0.380397370033615	3.94309114502144
chr1	112669058	112670396	15	7	26.32	20	6.32	0.616848704761735	1.42316046754687	0.471427434877747	4.6781559772196
chr1	112670396	112672860	15	7	26.32	20	6.32	0.616848704761735	1.42316046754687	0.471427434877747	4.6781559772196
chr1	112672860	112676509	15	8	26.32	22.86	3.46	0.806769546122363	1.20293832550591	0.410382604117572	3.74838163112057
chr1	112676509	112693006	16	9	28.07	25.71	2.36	1	1.12590753783479	0.397283481142334	3.34452221102173
chr1	112693006	112696026	17	11	29.82	31.43	-1.61	1	0.928037657720148	0.341347164835467	2.58726505154954
chr1	112696026	112706209	20	11	35.09	31.43	3.66	0.8216425715487	1.17725915575266	0.442430408307583	3.23626150573758
chr1	112706209	112706216	19	11	33.33	31.43	1.9	1	1.08985786187432	0.407072248026601	3.00839664187276
chr1	112706216	112707636	17	11	29.82	31.43	-1.61	1	0.928037657720148	0.341347164835467	2.58726505154954
chr1	112707636	112709063	17	11	29.82	31.43	-1.61	1	0.928037657720148	0.341347164835467	2.58726505154954
chr1	112709063	112709167	17	10	29.82	28.57	1.25	1	1.06182357294566	0.385076266951047	3.03614825562627
chr1	112709167	112710439	16	10	28.07	28.57	-0.5	1	0.975860115525923	0.350581828904024	2.80774750792571
chr1	112710439	112710699	15	10	26.32	28.57	-2.25	0.814058930252019	0.893967033285497	0.317642516423097	2.59059962105883
chr1	112710699	112710896	15	8	26.32	22.86	3.46	0.806769546122363	1.20293832550591	0.410382604117572	3.74838163112057
chr1	112710896	112711113	14	8	24.56	22.86	1.7	1	1.09768530178238	0.369803513830404	3.44806018872625
chr1	112711113	112711479	14	8	24.56	22.86	1.7	1	1.09768530178238	0.369803513830404	3.44806018872625
chr1	112711479	112766255	13	8	22.81	22.86	-0.0500000000000007	1	0.997189761227149	0.331007738093001	3.16157119335245
chr1	112766255	112811921	12	7	21.05	20	1.05	1	1.06593908674237	0.337829708076837	3.60073072526548
chr1	112811921	112819259	12	7	21.05	20	1.05	1	1.06593908674237	0.337829708076837	3.60073072526548
chr1	112819259	113566089	12	7	21.05	20	1.05	1	1.06593908674237	0.337829708076837	3.60073072526548
chr1	113566089	113791389	12	8	21.05	22.86	-1.81	1	0.901040678446626	0.293883041445324	2.8880495753809
chr1	113791389	113883310	12	7	21.05	20	1.05	1	1.06593908674237	0.337829708076837	3.60073072526548
chr1	113883310	114527010	12	8	21.05	22.86	-1.81	1	0.901040678446626	0.293883041445324	2.8880495753809
chr1	114527010	114652056	12	7	21.05	20	1.05	1	1.06593908674237	0.337829708076837	3.60073072526548
chr1	114652056	114671833	12	8	21.05	22.86	-1.81	1	0.901040678446626	0.293883041445324	2.8880495753809
chr1	114671833	114681076	13	8	22.81	22.86	-0.0500000000000007	1	0.997189761227149	0.331007738093001	3.16157119335245
chr1	114681076	114752712	14	8	24.56	22.86	1.7	1	1.09768530178238	0.369803513830404	3.44806018872625
chr1	114752712	114812913	13	8	22.81	22.86	-0.0500000000000007	1	0.997189761227149	0.331007738093001	3.16157119335245
chr1	114812913	114819015	14	8	24.56	22.86	1.7	1	1.09768530178238	0.369803513830404	3.44806018872625
chr1	114819015	114868872	13	8	22.81	22.86	-0.0500000000000007	1	0.997189761227149	0.331007738093001	3.16157119335245
chr1	114868872	115529216	14	8	24.56	22.86	1.7	1	1.09768530178238	0.369803513830404	3.44806018872625
chr1	115529216	115630755	14	8	24.56	22.86	1.7	1	1.09768530178238	0.369803513830404	3.44806018872625
chr1	115630755	115692291	14	7	24.56	20	4.56	0.798703812121123	1.29865357547876	0.424898717848889	4.30214856175535
chr1	115692291	115714984	14	8	24.56	22.86	1.7	1	1.09768530178238	0.369803513830404	3.44806018872625
chr1	115714984	115720229	13	8	22.81	22.86	-0.0500000000000007	1	0.997189761227149	0.331007738093001	3.16157119335245
chr1	115720229	115787673	12	8	21.05	22.86	-1.81	1	0.901040678446626	0.293883041445324	2.8880495753809
chr1	115787673	115806086	12	7	21.05	20	1.05	1	1.06593908674237	0.337829708076837	3.60073072526548
chr1	115806086	115857677	13	7	22.81	20	2.81	0.80062091867235	1.17969792674091	0.380397370033615	3.94309114502144
chr1	115857677	115911860	13	8	22.81	22.86	-0.0500000000000007	1	0.997189761227149	0.331007738093001	3.16157119335245
chr1	115911860	116056509	13	7	22.81	20	2.81	0.80062091867235	1.17969792674091	0.380397370033615	3.94309114502144
chr1	116056509	116203234	13	8	22.81	22.86	-0.0500000000000007	1	0.997189761227149	0.331007738093001	3.16157119335245
chr1	116203234	116203773	13	7	22.81	20	2.81	0.80062091867235	1.17969792674091	0.380397370033615	3.94309114502144
chr1	116203773	116264619	12	7	21.05	20	1.05	1	1.06593908674237	0.337829708076837	3.60073072526548
chr1	116264619	116281212	12	8	21.05	22.86	-1.81	1	0.901040678446626	0.293883041445324	2.8880495753809
chr1	116281212	116375366	11	8	19.3	22.86	-3.56	0.792076100901165	0.808986620128368	0.258360322510944	2.62666506454542
chr1	116375366	116804518	11	8	19.3	22.86	-3.56	0.792076100901165	0.808986620128368	0.258360322510944	2.62666506454542
chr1	116804518	116918113	12	8	21.05	22.86	-1.81	1	0.901040678446626	0.293883041445324	2.8880495753809
chr1	116918113	117010467	12	8	21.05	22.86	-1.81	1	0.901040678446626	0.293883041445324	2.8880495753809
chr1	117010467	117299747	12	7	21.05	20	1.05	1	1.06593908674237	0.337829708076837	3.60073072526548
chr1	117299747	117705499	11	7	19.3	20	-0.699999999999999	1	0.957008969150987	0.297087334335391	3.27334215190637
chr1	117705499	117908799	10	7	17.54	20	-2.46	0.78753140587628	0.852580617416694	0.258099434882511	2.96030006793384
chr1	117908799	118109526	9	7	15.79	20	-4.21	0.777692434684067	0.752417894506432	0.220791991469109	2.66014181532226
chr1	118109526	118142549	10	7	17.54	20	-2.46	0.78753140587628	0.852580617416694	0.258099434882511	2.96030006793384
chr1	118142549	118298727	9	7	15.79	20	-4.21	0.777692434684067	0.752417894506432	0.220791991469109	2.66014181532226
chr1	118298727	118835965	8	7	14.04	20	-5.96	0.563142477116139	0.656218735931136	0.185181274603703	2.37227953808753
chr1	118835965	118948887	7	7	12.28	20	-7.72	0.375859131498034	0.563675909563278	0.151229985939566	2.09569397335798
chr1	118948887	118967788	7	6	12.28	17.14	-4.86	0.548778634430538	0.679660006247224	0.176144311933996	2.70242205876306
chr1	118967788	118999935	7	6	12.28	17.14	-4.86	0.548778634430538	0.679660006247224	0.176144311933996	2.70242205876306
chr1	118999935	119108287	8	6	14.04	17.14	-3.1	0.768198049082033	0.791200866543226	0.215484295995604	3.06211178714234
chr1	119108287	119403971	8	6	14.04	17.14	-3.1	0.768198049082033	0.791200866543226	0.215484295995604	3.06211178714234
chr1	119403971	119540200	8	6	14.04	17.14	-3.1	0.768198049082033	0.791200866543226	0.215484295995604	3.06211178714234
chr1	119540200	119759236	8	5	14.04	14.29	-0.25	1	0.979803008178127	0.254376122060523	4.17609199336133
chr1	119759236	119770729	9	5	15.79	14.29	1.5	1	1.12354017244904	0.302852463741952	4.69198596098626
chr1	119770729	119841119	8	5	14.04	14.29	-0.25	1	0.979803008178127	0.254376122060523	4.17609199336133
chr1	119841119	119906116	8	5	14.04	14.29	-0.25	1	0.979803008178127	0.254376122060523	4.17609199336133
chr1	119906116	119993624	8	5	14.04	14.29	-0.25	1	0.979803008178127	0.254376122060523	4.17609199336133
chr1	119993624	120155424	7	5	12.28	14.29	-2.01	0.761538914261588	0.841623733977486	0.208113465778316	3.68072150207868
chr1	120155424	120181216	6	5	10.53	14.29	-3.76	0.742462027402515	0.708659295448715	0.164118769009726	3.20389268677969
chr1	120181216	120259319	6	5	10.53	14.29	-3.76	0.742462027402515	0.708659295448715	0.164118769009726	3.20389268677969
chr1	120259319	121482991	6	5	10.53	14.29	-3.76	0.742462027402515	0.708659295448715	0.164118769009726	3.20389268677969
chr1	121482991	142702814	0	0	0	0	0	1	0	0	Inf
chr1	142702814	145676238	3	1	5.26	2.86	2.4	1	1.87702114997082	0.143943469821978	101.980811973635
chr1	145676238	145725999	2	1	3.51	2.86	0.65	1	1.23356327069665	0.0620046571045941	75.0263655237187
chr1	145725999	145759345	3	1	5.26	2.86	2.4	1	1.87702114997082	0.143943469821978	101.980811973635
chr1	145759345	146902173	4	1	7.02	2.86	4.16	0.645979732691994	2.54341432874312	0.238315308662883	129.945493899197
chr1	146902173	146920655	3	1	5.26	2.86	2.4	1	1.87702114997082	0.143943469821978	101.980811973635
chr1	146920655	148913619	2	1	3.51	2.86	0.65	1	1.23356327069665	0.0620046571045941	75.0263655237187
chr1	148913619	148916125	3	2	5.26	5.71	-0.45	1	0.917543031619292	0.0995865652262528	11.5187145834007
chr1	148916125	148942808	3	2	5.26	5.71	-0.45	1	0.917543031619292	0.0995865652262528	11.5187145834007
chr1	148942808	149030666	3	3	5.26	8.57	-3.31	0.670394923540823	0.596139687177174	0.0752641559299699	4.72057961377671
chr1	149030666	149041214	6	3	10.53	8.57	1.96	1	1.25188156754076	0.246164505949289	8.27708278287694
chr1	149041214	149043564	7	3	12.28	8.57	3.71	0.736494124294195	1.48711281701351	0.310836499199398	9.55446182809702
chr1	149043564	149196437	7	4	12.28	11.43	0.85	1	1.08406402746849	0.250779327244783	5.47501405422082
chr1	149196437	149258054	6	4	10.53	11.43	-0.9	1	0.912689802865865	0.198138763399443	4.75579335304366
chr1	149258054	149259730	5	4	8.77	11.43	-2.66	0.726612653955228	0.747657070124706	0.148324209107067	4.06400194149402
chr1	149259730	149324712	4	4	7.02	11.43	-4.41	0.473617837219157	0.588496265829916	0.101844134480445	3.39687535976884
chr1	149324712	149362408	3	4	5.26	11.43	-6.17	0.420508284178749	0.434727364097522	0.0597149994696037	2.75144722127792
chr1	149362408	149387276	3	3	5.26	8.57	-3.31	0.670394923540823	0.596139687177174	0.0752641559299699	4.72057961377671
chr1	149387276	149660421	2	3	3.51	8.57	-5.06	0.364845991006225	0.39209875338785	0.0311943017813524	3.61167468015804
chr1	149660421	149783869	1	2	1.75	5.71	-3.96	0.555183946488294	0.298730263346118	0.00491485950174804	5.94363337105825
chr1	149783869	149877025	1	1	1.75	2.86	-1.11	1	0.610603783842907	0.00760900786829756	49.046807225881
chr1	149877025	150237853	1	2	1.75	5.71	-3.96	0.555183946488294	0.298730263346118	0.00491485950174804	5.94363337105825
chr1	150237853	151356595	1	3	1.75	8.57	-6.82	0.152255333007653	0.193980809358805	0.00357206577663444	2.53031697020893
chr1	151356595	151574609	2	3	3.51	8.57	-5.06	0.364845991006225	0.39209875338785	0.0311943017813524	3.61167468015804
chr1	151574609	151804335	3	3	5.26	8.57	-3.31	0.670394923540823	0.596139687177174	0.0752641559299699	4.72057961377671
chr1	151804335	151841858	3	3	5.26	8.57	-3.31	0.670394923540823	0.596139687177174	0.0752641559299699	4.72057961377671
chr1	151841858	152458283	4	3	7.02	8.57	-1.55	1	0.806980014369123	0.127471078351663	5.86472395809041
chr1	152458283	152537988	4	4	7.02	11.43	-4.41	0.473617837219157	0.588496265829916	0.101844134480445	3.39687535976884
chr1	152537988	152538160	5	4	8.77	11.43	-2.66	0.726612653955228	0.747657070124706	0.148324209107067	4.06400194149402
chr1	152538160	152538875	5	5	8.77	14.29	-5.52	0.496515558919266	0.580557338005649	0.12257576969898	2.74519263053894
chr1	152538875	152545074	6	5	10.53	14.29	-3.76	0.742462027402515	0.708659295448715	0.164118769009726	3.20389268677969
chr1	152545074	152547919	6	6	10.53	17.14	-6.61	0.524985517209083	0.572305386890547	0.13869850300482	2.35611931443001
chr1	152547919	152547986	12	7	21.05	20	1.05	1	1.06593908674237	0.337829708076837	3.60073072526548
chr1	152547986	152548103	16	9	28.07	25.71	2.36	1	1.12590753783479	0.397283481142334	3.34452221102173
chr1	152548103	152551554	23	18	40.35	51.43	-11.08	0.388054806545137	0.642066821641661	0.251227452987797	1.62497666216789
chr1	152551554	152552058	24	19	42.11	54.29	-12.18	0.287426521957592	0.615770798576214	0.240538653534477	1.55449649042075
chr1	152552058	152552470	26	20	45.61	57.14	-11.53	0.390535709534872	0.632248887977679	0.246332675145565	1.5949731319552
chr1	152552470	152552923	26	21	45.61	60	-14.39	0.203195175768867	0.562709958778917	0.217132770074518	1.42446279709086
chr1	152552923	152555617	26	22	45.61	62.86	-17.25	0.134360372305649	0.499441057231533	0.190306596600905	1.27145998832622
chr1	152555617	152586558	26	23	45.61	65.71	-20.1	0.0850380406622235	0.441596769825035	0.165582026064125	1.13340699200385
chr1	152586558	152586585	21	22	36.84	62.86	-26.02	0.018751310821912	0.348905727439877	0.130977314579032	0.895895082824425
chr1	152586585	152588544	18	21	31.58	60	-28.42	0.00949044545239726	0.311946901306314	0.116506411386441	0.806310119591086
chr1	152588544	152590536	10	13	17.54	37.14	-19.6	0.047630046665232	0.364389828467559	0.121652218471167	1.05657970869554
chr1	152590536	152591118	10	12	17.54	34.29	-16.75	0.0816082566916997	0.412055501862013	0.136495748367901	1.21314275703508
chr1	152591118	152591326	9	12	15.79	34.29	-18.5	0.0714853509140378	0.363698773513732	0.116619207432263	1.09245715410425
chr1	152591326	152591500	8	11	14.04	31.43	-17.39	0.0633150810830667	0.360537181784492	0.109871560599375	1.13079885673242
chr1	152591500	152592467	8	10	14.04	28.57	-14.53	0.108145300607897	0.412415965994425	0.124076945986445	1.32429683968004
chr1	152592467	152609961	8	9	14.04	25.71	-11.67	0.177467191660982	0.475728920222468	0.140839132595204	1.57383497269659
chr1	152609961	152690686	8	8	14.04	22.86	-8.82	0.395847914215543	0.554742230526232	0.160817450418399	1.9070222943613
chr1	152690686	152698441	8	8	14.04	22.86	-8.82	0.395847914215543	0.554742230526232	0.160817450418399	1.9070222943613
chr1	152698441	152712869	8	9	14.04	25.71	-11.67	0.177467191660982	0.475728920222468	0.140839132595204	1.57383497269659
chr1	152712869	152752940	8	10	14.04	28.57	-14.53	0.108145300607897	0.412415965994425	0.124076945986445	1.32429683968004
chr1	152752940	152756480	8	10	14.04	28.57	-14.53	0.108145300607897	0.412415965994425	0.124076945986445	1.32429683968004
chr1	152756480	152756656	8	11	14.04	31.43	-17.39	0.0633150810830667	0.360537181784492	0.109871560599375	1.13079885673242
chr1	152756656	152757248	8	11	14.04	31.43	-17.39	0.0633150810830667	0.360537181784492	0.109871560599375	1.13079885673242
chr1	152757248	152758684	8	11	14.04	31.43	-17.39	0.0633150810830667	0.360537181784492	0.109871560599375	1.13079885673242
chr1	152758684	152761931	9	11	15.79	31.43	-15.64	0.117091101393173	0.41334294518386	0.131209414671762	1.26531575726456
chr1	152761931	152768111	10	11	17.54	31.43	-13.89	0.134425324552392	0.468313639210111	0.153533660533778	1.40546712204454
chr1	152768111	152771309	10	10	17.54	28.57	-11.03	0.297806039238672	0.535728562562463	0.173361146600686	1.64717713912392
chr1	152771309	152778567	10	11	17.54	31.43	-13.89	0.134425324552392	0.468313639210111	0.153533660533778	1.40546712204454
chr1	152778567	152779500	10	10	17.54	28.57	-11.03	0.297806039238672	0.535728562562463	0.173361146600686	1.64717713912392
chr1	152779500	152780208	8	8	14.04	22.86	-8.82	0.395847914215543	0.554742230526232	0.160817450418399	1.9070222943613
chr1	152780208	152782123	8	8	14.04	22.86	-8.82	0.395847914215543	0.554742230526232	0.160817450418399	1.9070222943613
chr1	152782123	152783925	7	7	12.28	20	-7.72	0.375859131498034	0.563675909563278	0.151229985939566	2.09569397335798
chr1	152783925	152849144	6	7	10.53	20	-9.47	0.229995906312571	0.474663694915401	0.118950317303521	1.82956103153208
chr1	152849144	152853575	6	6	10.53	17.14	-6.61	0.524985517209083	0.572305386890547	0.13869850300482	2.35611931443001
chr1	152853575	152854283	5	6	8.77	17.14	-8.37	0.322100721394439	0.468835682434957	0.103394322457724	2.02281962815123
chr1	152854283	152860632	5	5	8.77	14.29	-5.52	0.496515558919266	0.580557338005649	0.12257576969898	2.74519263053894
chr1	152860632	152938052	4	5	7.02	14.29	-7.27	0.293180368068062	0.456953842254992	0.0838931595792112	2.3022592633164
chr1	152938052	153095035	5	5	8.77	14.29	-5.52	0.496515558919266	0.580557338005649	0.12257576969898	2.74519263053894
chr1	153095035	153168107	4	5	7.02	14.29	-7.27	0.293180368068062	0.456953842254992	0.0838931595792112	2.3022592633164
chr1	153168107	153169585	4	4	7.02	11.43	-4.41	0.473617837219157	0.588496265829916	0.101844134480445	3.39687535976884
chr1	153169585	153171165	3	4	5.26	11.43	-6.17	0.420508284178749	0.434727364097522	0.0597149994696037	2.75144722127792
chr1	153171165	153175073	3	4	5.26	11.43	-6.17	0.420508284178749	0.434727364097522	0.0597149994696037	2.75144722127792
chr1	153175073	153181194	3	3	5.26	8.57	-3.31	0.670394923540823	0.596139687177174	0.0752641559299699	4.72057961377671
chr1	153181194	153229168	3	2	5.26	5.71	-0.45	1	0.917543031619292	0.0995865652262528	11.5187145834007
chr1	153229168	153275415	4	2	7.02	5.71	1.31	1	1.24237951861251	0.167238798944715	14.4592318899485
chr1	153275415	153324858	3	2	5.26	5.71	-0.45	1	0.917543031619292	0.0995865652262528	11.5187145834007
chr1	153324858	153542829	3	3	5.26	8.57	-3.31	0.670394923540823	0.596139687177174	0.0752641559299699	4.72057961377671
chr1	153542829	154280873	2	3	3.51	8.57	-5.06	0.364845991006225	0.39209875338785	0.0311943017813524	3.61167468015804
chr1	154280873	155199517	1	3	1.75	8.57	-6.82	0.152255333007653	0.193980809358805	0.00357206577663444	2.53031697020893
chr1	155199517	155898925	2	3	3.51	8.57	-5.06	0.364845991006225	0.39209875338785	0.0311943017813524	3.61167468015804
chr1	155898925	156114254	3	3	5.26	8.57	-3.31	0.670394923540823	0.596139687177174	0.0752641559299699	4.72057961377671
chr1	156114254	156422250	2	3	3.51	8.57	-5.06	0.364845991006225	0.39209875338785	0.0311943017813524	3.61167468015804
chr1	156422250	156517380	2	2	3.51	5.71	-2.2	0.633484899728183	0.603503837239778	0.0418857182561479	8.69179851293254
chr1	156517380	156584782	2	3	3.51	8.57	-5.06	0.364845991006225	0.39209875338785	0.0311943017813524	3.61167468015804
chr1	156584782	157250191	1	3	1.75	8.57	-6.82	0.152255333007653	0.193980809358805	0.00357206577663444	2.53031697020893
chr1	157250191	157721164	1	2	1.75	5.71	-3.96	0.555183946488294	0.298730263346118	0.00491485950174804	5.94363337105825
chr1	157721164	157789015	1	2	1.75	5.71	-3.96	0.555183946488294	0.298730263346118	0.00491485950174804	5.94363337105825
chr1	157789015	157918105	1	2	1.75	5.71	-3.96	0.555183946488294	0.298730263346118	0.00491485950174804	5.94363337105825
chr1	157918105	158028696	2	2	3.51	5.71	-2.2	0.633484899728183	0.603503837239778	0.0418857182561479	8.69179851293254
chr1	158028696	158085535	1	2	1.75	5.71	-3.96	0.555183946488294	0.298730263346118	0.00491485950174804	5.94363337105825
chr1	158085535	158170637	2	2	3.51	5.71	-2.2	0.633484899728183	0.603503837239778	0.0418857182561479	8.69179851293254
chr1	158170637	158434898	2	3	3.51	8.57	-5.06	0.364845991006225	0.39209875338785	0.0311943017813524	3.61167468015804
chr1	158434898	158513649	2	3	3.51	8.57	-5.06	0.364845991006225	0.39209875338785	0.0311943017813524	3.61167468015804
chr1	158513649	158516041	2	3	3.51	8.57	-5.06	0.364845991006225	0.39209875338785	0.0311943017813524	3.61167468015804
chr1	158516041	158558202	2	2	3.51	5.71	-2.2	0.633484899728183	0.603503837239778	0.0418857182561479	8.69179851293254
chr1	158558202	158817132	2	2	3.51	5.71	-2.2	0.633484899728183	0.603503837239778	0.0418857182561479	8.69179851293254
chr1	158817132	158921731	1	2	1.75	5.71	-3.96	0.555183946488294	0.298730263346118	0.00491485950174804	5.94363337105825
chr1	158921731	159179130	1	2	1.75	5.71	-3.96	0.555183946488294	0.298730263346118	0.00491485950174804	5.94363337105825
chr1	159179130	159291598	2	2	3.51	5.71	-2.2	0.633484899728183	0.603503837239778	0.0418857182561479	8.69179851293254
chr1	159291598	160819888	1	2	1.75	5.71	-3.96	0.555183946488294	0.298730263346118	0.00491485950174804	5.94363337105825
chr1	160819888	160832603	1	2	1.75	5.71	-3.96	0.555183946488294	0.298730263346118	0.00491485950174804	5.94363337105825
chr1	160832603	160991098	1	3	1.75	8.57	-6.82	0.152255333007653	0.193980809358805	0.00357206577663444	2.53031697020893
chr1	160991098	161594026	1	2	1.75	5.71	-3.96	0.555183946488294	0.298730263346118	0.00491485950174804	5.94363337105825
chr1	161594026	161638528	1	1	1.75	2.86	-1.11	1	0.610603783842907	0.00760900786829756	49.046807225881
chr1	161638528	161671174	1	2	1.75	5.71	-3.96	0.555183946488294	0.298730263346118	0.00491485950174804	5.94363337105825
chr1	161671174	162301428	2	2	3.51	5.71	-2.2	0.633484899728183	0.603503837239778	0.0418857182561479	8.69179851293254
chr1	162301428	162936835	1	2	1.75	5.71	-3.96	0.555183946488294	0.298730263346118	0.00491485950174804	5.94363337105825
chr1	162936835	163037582	1	3	1.75	8.57	-6.82	0.152255333007653	0.193980809358805	0.00357206577663444	2.53031697020893
chr1	163037582	163825590	1	2	1.75	5.71	-3.96	0.555183946488294	0.298730263346118	0.00491485950174804	5.94363337105825
chr1	163825590	164066291	2	2	3.51	5.71	-2.2	0.633484899728183	0.603503837239778	0.0418857182561479	8.69179851293254
chr1	164066291	164141202	2	3	3.51	8.57	-5.06	0.364845991006225	0.39209875338785	0.0311943017813524	3.61167468015804
chr1	164141202	164276782	3	3	5.26	8.57	-3.31	0.670394923540823	0.596139687177174	0.0752641559299699	4.72057961377671
chr1	164276782	164401946	3	3	5.26	8.57	-3.31	0.670394923540823	0.596139687177174	0.0752641559299699	4.72057961377671
chr1	164401946	164427038	3	2	5.26	5.71	-0.45	1	0.917543031619292	0.0995865652262528	11.5187145834007
chr1	164427038	164756543	2	2	3.51	5.71	-2.2	0.633484899728183	0.603503837239778	0.0418857182561479	8.69179851293254
chr1	164756543	164848650	1	2	1.75	5.71	-3.96	0.555183946488294	0.298730263346118	0.00491485950174804	5.94363337105825
chr1	164848650	164910750	2	2	3.51	5.71	-2.2	0.633484899728183	0.603503837239778	0.0418857182561479	8.69179851293254
chr1	164910750	165079255	1	2	1.75	5.71	-3.96	0.555183946488294	0.298730263346118	0.00491485950174804	5.94363337105825
chr1	165079255	165170740	1	3	1.75	8.57	-6.82	0.152255333007653	0.193980809358805	0.00357206577663444	2.53031697020893
chr1	165170740	165223460	1	2	1.75	5.71	-3.96	0.555183946488294	0.298730263346118	0.00491485950174804	5.94363337105825
chr1	165223460	165601465	1	3	1.75	8.57	-6.82	0.152255333007653	0.193980809358805	0.00357206577663444	2.53031697020893
chr1	165601465	166041070	1	2	1.75	5.71	-3.96	0.555183946488294	0.298730263346118	0.00491485950174804	5.94363337105825
chr1	166041070	166364753	1	3	1.75	8.57	-6.82	0.152255333007653	0.193980809358805	0.00357206577663444	2.53031697020893
chr1	166364753	168423458	1	2	1.75	5.71	-3.96	0.555183946488294	0.298730263346118	0.00491485950174804	5.94363337105825
chr1	168423458	168896179	2	2	3.51	5.71	-2.2	0.633484899728183	0.603503837239778	0.0418857182561479	8.69179851293254
chr1	168896179	168956641	1	2	1.75	5.71	-3.96	0.555183946488294	0.298730263346118	0.00491485950174804	5.94363337105825
chr1	168956641	169572495	2	2	3.51	5.71	-2.2	0.633484899728183	0.603503837239778	0.0418857182561479	8.69179851293254
chr1	169572495	169662314	1	2	1.75	5.71	-3.96	0.555183946488294	0.298730263346118	0.00491485950174804	5.94363337105825
chr1	169662314	170176842	2	2	3.51	5.71	-2.2	0.633484899728183	0.603503837239778	0.0418857182561479	8.69179851293254
chr1	170176842	171218028	1	2	1.75	5.71	-3.96	0.555183946488294	0.298730263346118	0.00491485950174804	5.94363337105825
chr1	171218028	171569626	2	2	3.51	5.71	-2.2	0.633484899728183	0.603503837239778	0.0418857182561479	8.69179851293254
chr1	171569626	171774927	3	2	5.26	5.71	-0.45	1	0.917543031619292	0.0995865652262528	11.5187145834007
chr1	171774927	171811512	3	2	5.26	5.71	-0.45	1	0.917543031619292	0.0995865652262528	11.5187145834007
chr1	171811512	171833232	1	2	1.75	5.71	-3.96	0.555183946488294	0.298730263346118	0.00491485950174804	5.94363337105825
chr1	171833232	172188067	1	2	1.75	5.71	-3.96	0.555183946488294	0.298730263346118	0.00491485950174804	5.94363337105825
chr1	172188067	172931712	1	3	1.75	8.57	-6.82	0.152255333007653	0.193980809358805	0.00357206577663444	2.53031697020893
chr1	172931712	172939266	2	3	3.51	8.57	-5.06	0.364845991006225	0.39209875338785	0.0311943017813524	3.61167468015804
chr1	172939266	173192693	3	3	5.26	8.57	-3.31	0.670394923540823	0.596139687177174	0.0752641559299699	4.72057961377671
chr1	173192693	173542963	3	2	5.26	5.71	-0.45	1	0.917543031619292	0.0995865652262528	11.5187145834007
chr1	173542963	173788610	4	2	7.02	5.71	1.31	1	1.24237951861251	0.167238798944715	14.4592318899485
chr1	173788610	174796481	5	2	8.77	5.71	3.06	0.704888478053992	1.5790358990183	0.241085394648342	17.4847514277608
chr1	174796481	174898482	4	2	7.02	5.71	1.31	1	1.24237951861251	0.167238798944715	14.4592318899485
chr1	174898482	175089594	3	2	5.26	5.71	-0.45	1	0.917543031619292	0.0995865652262528	11.5187145834007
chr1	175089594	175090351	3	3	5.26	8.57	-3.31	0.670394923540823	0.596139687177174	0.0752641559299699	4.72057961377671
chr1	175090351	175386793	2	3	3.51	8.57	-5.06	0.364845991006225	0.39209875338785	0.0311943017813524	3.61167468015804
chr1	175386793	175648494	1	2	1.75	5.71	-3.96	0.555183946488294	0.298730263346118	0.00491485950174804	5.94363337105825
chr1	175648494	175866809	2	2	3.51	5.71	-2.2	0.633484899728183	0.603503837239778	0.0418857182561479	8.69179851293254
chr1	175866809	176780020	1	2	1.75	5.71	-3.96	0.555183946488294	0.298730263346118	0.00491485950174804	5.94363337105825
chr1	176780020	176946923	2	2	3.51	5.71	-2.2	0.633484899728183	0.603503837239778	0.0418857182561479	8.69179851293254
chr1	176946923	177017426	3	2	5.26	5.71	-0.45	1	0.917543031619292	0.0995865652262528	11.5187145834007
chr1	177017426	177073212	3	2	5.26	5.71	-0.45	1	0.917543031619292	0.0995865652262528	11.5187145834007
chr1	177073212	177082373	3	3	5.26	8.57	-3.31	0.670394923540823	0.596139687177174	0.0752641559299699	4.72057961377671
chr1	177082373	177117753	3	2	5.26	5.71	-0.45	1	0.917543031619292	0.0995865652262528	11.5187145834007
chr1	177117753	177146341	3	2	5.26	5.71	-0.45	1	0.917543031619292	0.0995865652262528	11.5187145834007
chr1	177146341	177171886	3	3	5.26	8.57	-3.31	0.670394923540823	0.596139687177174	0.0752641559299699	4.72057961377671
chr1	177171886	177234213	2	3	3.51	8.57	-5.06	0.364845991006225	0.39209875338785	0.0311943017813524	3.61167468015804
chr1	177234213	177275012	2	3	3.51	8.57	-5.06	0.364845991006225	0.39209875338785	0.0311943017813524	3.61167468015804
chr1	177275012	177490781	3	3	5.26	8.57	-3.31	0.670394923540823	0.596139687177174	0.0752641559299699	4.72057961377671
chr1	177490781	177737520	2	3	3.51	8.57	-5.06	0.364845991006225	0.39209875338785	0.0311943017813524	3.61167468015804
chr1	177737520	177935126	2	2	3.51	5.71	-2.2	0.633484899728183	0.603503837239778	0.0418857182561479	8.69179851293254
chr1	177935126	177986778	3	2	5.26	5.71	-0.45	1	0.917543031619292	0.0995865652262528	11.5187145834007
chr1	177986778	177997637	2	2	3.51	5.71	-2.2	0.633484899728183	0.603503837239778	0.0418857182561479	8.69179851293254
chr1	177997637	178693991	3	2	5.26	5.71	-0.45	1	0.917543031619292	0.0995865652262528	11.5187145834007
chr1	178693991	179112082	2	2	3.51	5.71	-2.2	0.633484899728183	0.603503837239778	0.0418857182561479	8.69179851293254
chr1	179112082	179121021	1	2	1.75	5.71	-3.96	0.555183946488294	0.298730263346118	0.00491485950174804	5.94363337105825
chr1	179121021	179274496	2	2	3.51	5.71	-2.2	0.633484899728183	0.603503837239778	0.0418857182561479	8.69179851293254
chr1	179274496	179419122	1	2	1.75	5.71	-3.96	0.555183946488294	0.298730263346118	0.00491485950174804	5.94363337105825
chr1	179419122	179744654	2	2	3.51	5.71	-2.2	0.633484899728183	0.603503837239778	0.0418857182561479	8.69179851293254
chr1	179744654	179801979	2	2	3.51	5.71	-2.2	0.633484899728183	0.603503837239778	0.0418857182561479	8.69179851293254
chr1	179801979	179811141	2	2	3.51	5.71	-2.2	0.633484899728183	0.603503837239778	0.0418857182561479	8.69179851293254
chr1	179811141	179911963	3	2	5.26	5.71	-0.45	1	0.917543031619292	0.0995865652262528	11.5187145834007
chr1	179911963	180222596	4	2	7.02	5.71	1.31	1	1.24237951861251	0.167238798944715	14.4592318899485
chr1	180222596	180509764	4	3	7.02	8.57	-1.55	1	0.806980014369123	0.127471078351663	5.86472395809041
chr1	180509764	180552710	3	3	5.26	8.57	-3.31	0.670394923540823	0.596139687177174	0.0752641559299699	4.72057961377671
chr1	180552710	180648467	4	3	7.02	8.57	-1.55	1	0.806980014369123	0.127471078351663	5.86472395809041
chr1	180648467	180887915	3	3	5.26	8.57	-3.31	0.670394923540823	0.596139687177174	0.0752641559299699	4.72057961377671
chr1	180887915	180919170	3	3	5.26	8.57	-3.31	0.670394923540823	0.596139687177174	0.0752641559299699	4.72057961377671
chr1	180919170	180968717	2	3	3.51	8.57	-5.06	0.364845991006225	0.39209875338785	0.0311943017813524	3.61167468015804
chr1	180968717	180983403	2	3	3.51	8.57	-5.06	0.364845991006225	0.39209875338785	0.0311943017813524	3.61167468015804
chr1	180983403	181231155	3	3	5.26	8.57	-3.31	0.670394923540823	0.596139687177174	0.0752641559299699	4.72057961377671
chr1	181231155	181234581	4	3	7.02	8.57	-1.55	1	0.806980014369123	0.127471078351663	5.86472395809041
chr1	181234581	181312574	4	2	7.02	5.71	1.31	1	1.24237951861251	0.167238798944715	14.4592318899485
chr1	181312574	181388152	3	2	5.26	5.71	-0.45	1	0.917543031619292	0.0995865652262528	11.5187145834007
chr1	181388152	181397333	3	2	5.26	5.71	-0.45	1	0.917543031619292	0.0995865652262528	11.5187145834007
chr1	181397333	181493090	2	2	3.51	5.71	-2.2	0.633484899728183	0.603503837239778	0.0418857182561479	8.69179851293254
chr1	181493090	181858084	2	2	3.51	5.71	-2.2	0.633484899728183	0.603503837239778	0.0418857182561479	8.69179851293254
chr1	181858084	182575975	1	2	1.75	5.71	-3.96	0.555183946488294	0.298730263346118	0.00491485950174804	5.94363337105825
chr1	182575975	182601699	2	2	3.51	5.71	-2.2	0.633484899728183	0.603503837239778	0.0418857182561479	8.69179851293254
chr1	182601699	182652878	2	3	3.51	8.57	-5.06	0.364845991006225	0.39209875338785	0.0311943017813524	3.61167468015804
chr1	182652878	182731091	2	2	3.51	5.71	-2.2	0.633484899728183	0.603503837239778	0.0418857182561479	8.69179851293254
chr1	182731091	182763359	2	3	3.51	8.57	-5.06	0.364845991006225	0.39209875338785	0.0311943017813524	3.61167468015804
chr1	182763359	182938986	2	4	3.51	11.43	-7.92	0.196309364764463	0.285918198748973	0.0245307932923119	2.12466335657503
chr1	182938986	183108622	3	4	5.26	11.43	-6.17	0.420508284178749	0.434727364097522	0.0597149994696037	2.75144722127792
chr1	183108622	183260872	4	4	7.02	11.43	-4.41	0.473617837219157	0.588496265829916	0.101844134480445	3.39687535976884
chr1	183260872	183334053	4	3	7.02	8.57	-1.55	1	0.806980014369123	0.127471078351663	5.86472395809041
chr1	183334053	183405785	5	3	8.77	8.57	0.199999999999999	1	1.02536119741128	0.184869242581365	7.05012401324578
chr1	183405785	183471508	4	3	7.02	8.57	-1.55	1	0.806980014369123	0.127471078351663	5.86472395809041
chr1	183471508	183510476	3	3	5.26	8.57	-3.31	0.670394923540823	0.596139687177174	0.0752641559299699	4.72057961377671
chr1	183510476	183550599	4	3	7.02	8.57	-1.55	1	0.806980014369123	0.127471078351663	5.86472395809041
chr1	183550599	183556085	5	3	8.77	8.57	0.199999999999999	1	1.02536119741128	0.184869242581365	7.05012401324578
chr1	183556085	183750354	4	3	7.02	8.57	-1.55	1	0.806980014369123	0.127471078351663	5.86472395809041
chr1	183750354	183791068	3	3	5.26	8.57	-3.31	0.670394923540823	0.596139687177174	0.0752641559299699	4.72057961377671
chr1	183791068	183798485	3	2	5.26	5.71	-0.45	1	0.917543031619292	0.0995865652262528	11.5187145834007
chr1	183798485	183827205	2	2	3.51	5.71	-2.2	0.633484899728183	0.603503837239778	0.0418857182561479	8.69179851293254
chr1	183827205	183984037	3	2	5.26	5.71	-0.45	1	0.917543031619292	0.0995865652262528	11.5187145834007
chr1	183984037	184125188	2	2	3.51	5.71	-2.2	0.633484899728183	0.603503837239778	0.0418857182561479	8.69179851293254
chr1	184125188	184588579	3	2	5.26	5.71	-0.45	1	0.917543031619292	0.0995865652262528	11.5187145834007
chr1	184588579	184647998	2	2	3.51	5.71	-2.2	0.633484899728183	0.603503837239778	0.0418857182561479	8.69179851293254
chr1	184647998	184719220	2	2	3.51	5.71	-2.2	0.633484899728183	0.603503837239778	0.0418857182561479	8.69179851293254
chr1	184719220	184809410	2	3	3.51	8.57	-5.06	0.364845991006225	0.39209875338785	0.0311943017813524	3.61167468015804
chr1	184809410	184953097	2	3	3.51	8.57	-5.06	0.364845991006225	0.39209875338785	0.0311943017813524	3.61167468015804
chr1	184953097	184958965	2	4	3.51	11.43	-7.92	0.196309364764463	0.285918198748973	0.0245307932923119	2.12466335657503
chr1	184958965	185381599	3	4	5.26	11.43	-6.17	0.420508284178749	0.434727364097522	0.0597149994696037	2.75144722127792
chr1	185381599	185411844	3	3	5.26	8.57	-3.31	0.670394923540823	0.596139687177174	0.0752641559299699	4.72057961377671
chr1	185411844	185413827	2	3	3.51	8.57	-5.06	0.364845991006225	0.39209875338785	0.0311943017813524	3.61167468015804
chr1	185413827	185431463	2	2	3.51	5.71	-2.2	0.633484899728183	0.603503837239778	0.0418857182561479	8.69179851293254
chr1	185431463	185443065	2	3	3.51	8.57	-5.06	0.364845991006225	0.39209875338785	0.0311943017813524	3.61167468015804
chr1	185443065	185444866	2	3	3.51	8.57	-5.06	0.364845991006225	0.39209875338785	0.0311943017813524	3.61167468015804
chr1	185444866	185476294	3	3	5.26	8.57	-3.31	0.670394923540823	0.596139687177174	0.0752641559299699	4.72057961377671
chr1	185476294	185481598	3	4	5.26	11.43	-6.17	0.420508284178749	0.434727364097522	0.0597149994696037	2.75144722127792
chr1	185481598	185489080	3	5	5.26	14.29	-9.03	0.251416220695104	0.337574695209723	0.0489972499249067	1.87309955864063
chr1	185489080	185505073	3	6	5.26	17.14	-11.88	0.0790034145155317	0.272630950788572	0.0410959912147174	1.3881133026957
chr1	185505073	185520296	4	6	7.02	17.14	-10.12	0.171656051776491	0.36905122639677	0.0706137859122206	1.70052375381224
chr1	185520296	185565967	5	6	8.77	17.14	-8.37	0.322100721394439	0.468835682434957	0.103394322457724	2.02281962815123
chr1	185565967	185654846	6	7	10.53	20	-9.47	0.229995906312571	0.474663694915401	0.118950317303521	1.82956103153208
chr1	185654846	185813091	6	6	10.53	17.14	-6.61	0.524985517209083	0.572305386890547	0.13869850300482	2.35611931443001
chr1	185813091	185966373	7	6	12.28	17.14	-4.86	0.548778634430538	0.679660006247224	0.176144311933996	2.70242205876306
chr1	185966373	185972181	6	6	10.53	17.14	-6.61	0.524985517209083	0.572305386890547	0.13869850300482	2.35611931443001
chr1	185972181	186029637	5	6	8.77	17.14	-8.37	0.322100721394439	0.468835682434957	0.103394322457724	2.02281962815123
chr1	186029637	186034614	5	5	8.77	14.29	-5.52	0.496515558919266	0.580557338005649	0.12257576969898	2.74519263053894
chr1	186034614	186088308	4	5	7.02	14.29	-7.27	0.293180368068062	0.456953842254992	0.0838931595792112	2.3022592633164
chr1	186088308	186113011	4	6	7.02	17.14	-10.12	0.171656051776491	0.36905122639677	0.0706137859122206	1.70052375381224
chr1	186113011	186114325	4	7	7.02	20	-12.98	0.0960777943347549	0.306117027673817	0.0603648255774025	1.32489355882554
chr1	186114325	186156285	3	7	5.26	20	-14.74	0.0390690466107422	0.226125180098861	0.0350137999550551	1.0841310200186
chr1	186156285	186175183	3	6	5.26	17.14	-11.88	0.0790034145155317	0.272630950788572	0.0410959912147174	1.3881133026957
chr1	186175183	186188333	3	5	5.26	14.29	-9.03	0.251416220695104	0.337574695209723	0.0489972499249067	1.87309955864063
chr1	186188333	186767013	3	4	5.26	11.43	-6.17	0.420508284178749	0.434727364097522	0.0597149994696037	2.75144722127792
chr1	186767013	186808862	3	3	5.26	8.57	-3.31	0.670394923540823	0.596139687177174	0.0752641559299699	4.72057961377671
chr1	186808862	186855067	4	3	7.02	8.57	-1.55	1	0.806980014369123	0.127471078351663	5.86472395809041
chr1	186855067	186924211	3	3	5.26	8.57	-3.31	0.670394923540823	0.596139687177174	0.0752641559299699	4.72057961377671
chr1	186924211	187022272	3	4	5.26	11.43	-6.17	0.420508284178749	0.434727364097522	0.0597149994696037	2.75144722127792
chr1	187022272	187054095	2	4	3.51	11.43	-7.92	0.196309364764463	0.285918198748973	0.0245307932923119	2.12466335657503
chr1	187054095	187176624	2	3	3.51	8.57	-5.06	0.364845991006225	0.39209875338785	0.0311943017813524	3.61167468015804
chr1	187176624	187229694	2	3	3.51	8.57	-5.06	0.364845991006225	0.39209875338785	0.0311943017813524	3.61167468015804
chr1	187229694	187605693	2	4	3.51	11.43	-7.92	0.196309364764463	0.285918198748973	0.0245307932923119	2.12466335657503
chr1	187605693	187606591	2	3	3.51	8.57	-5.06	0.364845991006225	0.39209875338785	0.0311943017813524	3.61167468015804
chr1	187606591	187676256	3	3	5.26	8.57	-3.31	0.670394923540823	0.596139687177174	0.0752641559299699	4.72057961377671
chr1	187676256	187733043	3	3	5.26	8.57	-3.31	0.670394923540823	0.596139687177174	0.0752641559299699	4.72057961377671
chr1	187733043	187840680	3	3	5.26	8.57	-3.31	0.670394923540823	0.596139687177174	0.0752641559299699	4.72057961377671
chr1	187840680	187852765	5	3	8.77	8.57	0.199999999999999	1	1.02536119741128	0.184869242581365	7.05012401324578
chr1	187852765	187903487	4	3	7.02	8.57	-1.55	1	0.806980014369123	0.127471078351663	5.86472395809041
chr1	187903487	187905109	4	4	7.02	11.43	-4.41	0.473617837219157	0.588496265829916	0.101844134480445	3.39687535976884
chr1	187905109	188248433	5	4	8.77	11.43	-2.66	0.726612653955228	0.747657070124706	0.148324209107067	4.06400194149402
chr1	188248433	188519356	5	5	8.77	14.29	-5.52	0.496515558919266	0.580557338005649	0.12257576969898	2.74519263053894
chr1	188519356	188588224	6	5	10.53	14.29	-3.76	0.742462027402515	0.708659295448715	0.164118769009726	3.20389268677969
chr1	188588224	188591502	7	5	12.28	14.29	-2.01	0.761538914261588	0.841623733977486	0.208113465778316	3.68072150207868
chr1	188591502	188617395	7	5	12.28	14.29	-2.01	0.761538914261588	0.841623733977486	0.208113465778316	3.68072150207868
chr1	188617395	188625955	6	5	10.53	14.29	-3.76	0.742462027402515	0.708659295448715	0.164118769009726	3.20389268677969
chr1	188625955	188631978	6	5	10.53	14.29	-3.76	0.742462027402515	0.708659295448715	0.164118769009726	3.20389268677969
chr1	188631978	188641453	5	5	8.77	14.29	-5.52	0.496515558919266	0.580557338005649	0.12257576969898	2.74519263053894
chr1	188641453	188662054	5	5	8.77	14.29	-5.52	0.496515558919266	0.580557338005649	0.12257576969898	2.74519263053894
chr1	188662054	188667783	5	4	8.77	11.43	-2.66	0.726612653955228	0.747657070124706	0.148324209107067	4.06400194149402
chr1	188667783	188705418	6	4	10.53	11.43	-0.9	1	0.912689802865865	0.198138763399443	4.75579335304366
chr1	188705418	188709620	6	5	10.53	14.29	-3.76	0.742462027402515	0.708659295448715	0.164118769009726	3.20389268677969
chr1	188709620	188724401	6	5	10.53	14.29	-3.76	0.742462027402515	0.708659295448715	0.164118769009726	3.20389268677969
chr1	188724401	188735328	7	5	12.28	14.29	-2.01	0.761538914261588	0.841623733977486	0.208113465778316	3.68072150207868
chr1	188735328	188751488	7	5	12.28	14.29	-2.01	0.761538914261588	0.841623733977486	0.208113465778316	3.68072150207868
chr1	188751488	188756013	7	6	12.28	17.14	-4.86	0.548778634430538	0.679660006247224	0.176144311933996	2.70242205876306
chr1	188756013	188779987	6	6	10.53	17.14	-6.61	0.524985517209083	0.572305386890547	0.13869850300482	2.35611931443001
chr1	188779987	188786176	8	6	14.04	17.14	-3.1	0.768198049082033	0.791200866543226	0.215484295995604	3.06211178714234
chr1	188786176	188946197	10	6	17.54	17.14	0.399999999999999	1	1.0280597548321	0.299998518075402	3.82673094680473
chr1	188946197	188996726	11	6	19.3	17.14	2.16	1	1.1539893966305	0.345153280697894	4.234838856912
chr1	188996726	189080174	11	5	19.3	14.29	5.01	0.58581983366734	1.42932870899349	0.406524379969387	5.79042429344463
chr1	189080174	189254825	11	5	19.3	14.29	5.01	0.58581983366734	1.42932870899349	0.406524379969387	5.79042429344463
chr1	189254825	189435124	12	5	21.05	14.29	6.76	0.581520823732004	1.59215018953289	0.461891609820573	6.37813482421497
chr1	189435124	189527893	11	5	19.3	14.29	5.01	0.58581983366734	1.42932870899349	0.406524379969387	5.79042429344463
chr1	189527893	189580559	10	5	17.54	14.29	3.25	0.777113508732724	1.27328065326875	0.353545368918586	5.22973429164876
chr1	189580559	189594697	9	5	15.79	14.29	1.5	1	1.12354017244904	0.302852463741952	4.69198596098626
chr1	189594697	189615728	10	5	17.54	14.29	3.25	0.777113508732724	1.27328065326875	0.353545368918586	5.22973429164876
chr1	189615728	189738494	10	5	17.54	14.29	3.25	0.777113508732724	1.27328065326875	0.353545368918586	5.22973429164876
chr1	189738494	189738771	10	5	17.54	14.29	3.25	0.777113508732724	1.27328065326875	0.353545368918586	5.22973429164876
chr1	189738771	189752294	11	5	19.3	14.29	5.01	0.58581983366734	1.42932870899349	0.406524379969387	5.79042429344463
chr1	189752294	189780521	10	5	17.54	14.29	3.25	0.777113508732724	1.27328065326875	0.353545368918586	5.22973429164876
chr1	189780521	189781292	10	4	17.54	11.43	6.11	0.555318706402267	1.6404067746467	0.424604723889981	7.81302457596625
chr1	189781292	189809386	11	4	19.3	11.43	7.87	0.393540803003138	1.84156111370176	0.487853712258223	8.65953396787098
chr1	189809386	189840429	11	3	19.3	8.57	10.73	0.234750538636018	2.52722640547994	0.6014630876218	15.2236917058173
chr1	189840429	189842099	10	3	17.54	8.57	8.97	0.356578999325378	2.25102170571562	0.523982788486464	13.7160959411363
chr1	189842099	189891131	10	2	17.54	5.71	11.83	0.122756575159769	3.46982041397137	0.674198628250469	34.6257276344271
chr1	189891131	189907429	9	2	15.79	5.71	10.08	0.195662395481194	3.06092090715289	0.579602302170275	30.9107429642845
chr1	189907429	189926555	7	2	12.28	5.71	6.57	0.474255103760053	2.29118320077748	0.402396518625756	23.9329695523934
chr1	189926555	189938038	7	3	12.28	8.57	3.71	0.736494124294195	1.48711281701351	0.310836499199398	9.55446182809702
chr1	189938038	189943023	8	3	14.04	8.57	5.47	0.523302262486224	1.73164017632028	0.378777361101055	10.8884004041763
chr1	189943023	189963444	9	5	15.79	14.29	1.5	1	1.12354017244904	0.302852463741952	4.69198596098626
chr1	189963444	189970384	8	5	14.04	14.29	-0.25	1	0.979803008178127	0.254376122060523	4.17609199336133
chr1	189970384	189984753	9	5	15.79	14.29	1.5	1	1.12354017244904	0.302852463741952	4.69198596098626
chr1	189984753	189995205	10	5	17.54	14.29	3.25	0.777113508732724	1.27328065326875	0.353545368918586	5.22973429164876
chr1	189995205	190088034	11	5	19.3	14.29	5.01	0.58581983366734	1.42932870899349	0.406524379969387	5.79042429344463
chr1	190088034	190120364	11	5	19.3	14.29	5.01	0.58581983366734	1.42932870899349	0.406524379969387	5.79042429344463
chr1	190120364	190210018	10	5	17.54	14.29	3.25	0.777113508732724	1.27328065326875	0.353545368918586	5.22973429164876
chr1	190210018	190322346	9	5	15.79	14.29	1.5	1	1.12354017244904	0.302852463741952	4.69198596098626
chr1	190322346	190386924	9	4	15.79	11.43	4.36	0.75975045611855	1.44743902015056	0.364075991246777	7.00051509456521
chr1	190386924	190559957	8	4	14.04	11.43	2.61	1	1.26214510658289	0.306099339703915	6.22192088530793
chr1	190559957	190582145	7	4	12.28	11.43	0.85	1	1.08406402746849	0.250779327244783	5.47501405422082
chr1	190582145	190817967	7	5	12.28	14.29	-2.01	0.761538914261588	0.841623733977486	0.208113465778316	3.68072150207868
chr1	190817967	190823020	7	4	12.28	11.43	0.85	1	1.08406402746849	0.250779327244783	5.47501405422082
chr1	190823020	191156499	6	4	10.53	11.43	-0.9	1	0.912689802865865	0.198138763399443	4.75579335304366
chr1	191156499	191160694	5	4	8.77	11.43	-2.66	0.726612653955228	0.747657070124706	0.148324209107067	4.06400194149402
chr1	191160694	191161784	4	4	7.02	11.43	-4.41	0.473617837219157	0.588496265829916	0.101844134480445	3.39687535976884
chr1	191161784	191401669	4	3	7.02	8.57	-1.55	1	0.806980014369123	0.127471078351663	5.86472395809041
chr1	191401669	191459259	5	3	8.77	8.57	0.199999999999999	1	1.02536119741128	0.184869242581365	7.05012401324578
chr1	191459259	191652369	6	3	10.53	8.57	1.96	1	1.25188156754076	0.246164505949289	8.27708278287694
chr1	191652369	191784615	6	4	10.53	11.43	-0.9	1	0.912689802865865	0.198138763399443	4.75579335304366
chr1	191784615	191859152	6	4	10.53	11.43	-0.9	1	0.912689802865865	0.198138763399443	4.75579335304366
chr1	191859152	191889955	6	4	10.53	11.43	-0.9	1	0.912689802865865	0.198138763399443	4.75579335304366
chr1	191889955	192131887	5	4	8.77	11.43	-2.66	0.726612653955228	0.747657070124706	0.148324209107067	4.06400194149402
chr1	192131887	192331166	4	4	7.02	11.43	-4.41	0.473617837219157	0.588496265829916	0.101844134480445	3.39687535976884
chr1	192331166	192447458	5	4	8.77	11.43	-2.66	0.726612653955228	0.747657070124706	0.148324209107067	4.06400194149402
chr1	192447458	192464281	4	4	7.02	11.43	-4.41	0.473617837219157	0.588496265829916	0.101844134480445	3.39687535976884
chr1	192464281	192541602	3	4	5.26	11.43	-6.17	0.420508284178749	0.434727364097522	0.0597149994696037	2.75144722127792
chr1	192541602	192557246	4	4	7.02	11.43	-4.41	0.473617837219157	0.588496265829916	0.101844134480445	3.39687535976884
chr1	192557246	193107547	4	3	7.02	8.57	-1.55	1	0.806980014369123	0.127471078351663	5.86472395809041
chr1	193107547	193441591	3	3	5.26	8.57	-3.31	0.670394923540823	0.596139687177174	0.0752641559299699	4.72057961377671
chr1	193441591	193451349	3	4	5.26	11.43	-6.17	0.420508284178749	0.434727364097522	0.0597149994696037	2.75144722127792
chr1	193451349	193698109	2	4	3.51	11.43	-7.92	0.196309364764463	0.285918198748973	0.0245307932923119	2.12466335657503
chr1	193698109	193772275	3	4	5.26	11.43	-6.17	0.420508284178749	0.434727364097522	0.0597149994696037	2.75144722127792
chr1	193772275	193777926	3	5	5.26	14.29	-9.03	0.251416220695104	0.337574695209723	0.0489972499249067	1.87309955864063
chr1	193777926	193814680	3	6	5.26	17.14	-11.88	0.0790034145155317	0.272630950788572	0.0410959912147174	1.3881133026957
chr1	193814680	193831152	2	6	3.51	17.14	-13.63	0.0499544905041399	0.179255449984396	0.0166831904844147	1.08329933544306
chr1	193831152	193927836	2	6	3.51	17.14	-13.63	0.0499544905041399	0.179255449984396	0.0166831904844147	1.08329933544306
chr1	193927836	193940226	2	5	3.51	14.29	-10.78	0.100649244230772	0.221987374876165	0.0200012806904681	1.4553139798386
chr1	193940226	193997387	3	5	5.26	14.29	-9.03	0.251416220695104	0.337574695209723	0.0489972499249067	1.87309955864063
chr1	193997387	194094331	3	6	5.26	17.14	-11.88	0.0790034145155317	0.272630950788572	0.0410959912147174	1.3881133026957
chr1	194094331	194278729	4	6	7.02	17.14	-10.12	0.171656051776491	0.36905122639677	0.0706137859122206	1.70052375381224
chr1	194278729	194364318	4	7	7.02	20	-12.98	0.0960777943347549	0.306117027673817	0.0603648255774025	1.32489355882554
chr1	194364318	194423701	4	6	7.02	17.14	-10.12	0.171656051776491	0.36905122639677	0.0706137859122206	1.70052375381224
chr1	194423701	194659927	4	6	7.02	17.14	-10.12	0.171656051776491	0.36905122639677	0.0706137859122206	1.70052375381224
chr1	194659927	194731100	3	6	5.26	17.14	-11.88	0.0790034145155317	0.272630950788572	0.0410959912147174	1.3881133026957
chr1	194731100	194847284	4	6	7.02	17.14	-10.12	0.171656051776491	0.36905122639677	0.0706137859122206	1.70052375381224
chr1	194847284	195095597	3	6	5.26	17.14	-11.88	0.0790034145155317	0.272630950788572	0.0410959912147174	1.3881133026957
chr1	195095597	195156195	3	5	5.26	14.29	-9.03	0.251416220695104	0.337574695209723	0.0489972499249067	1.87309955864063
chr1	195156195	195461313	3	4	5.26	11.43	-6.17	0.420508284178749	0.434727364097522	0.0597149994696037	2.75144722127792
chr1	195461313	195675900	2	4	3.51	11.43	-7.92	0.196309364764463	0.285918198748973	0.0245307932923119	2.12466335657503
chr1	195675900	195759263	2	3	3.51	8.57	-5.06	0.364845991006225	0.39209875338785	0.0311943017813524	3.61167468015804
chr1	195759263	195794345	3	3	5.26	8.57	-3.31	0.670394923540823	0.596139687177174	0.0752641559299699	4.72057961377671
chr1	195794345	195863400	3	3	5.26	8.57	-3.31	0.670394923540823	0.596139687177174	0.0752641559299699	4.72057961377671
chr1	195863400	195916945	3	3	5.26	8.57	-3.31	0.670394923540823	0.596139687177174	0.0752641559299699	4.72057961377671
chr1	195916945	195949293	2	3	3.51	8.57	-5.06	0.364845991006225	0.39209875338785	0.0311943017813524	3.61167468015804
chr1	195949293	196170923	2	3	3.51	8.57	-5.06	0.364845991006225	0.39209875338785	0.0311943017813524	3.61167468015804
chr1	196170923	196726535	2	4	3.51	11.43	-7.92	0.196309364764463	0.285918198748973	0.0245307932923119	2.12466335657503
chr1	196726535	196788997	2	5	3.51	14.29	-10.78	0.100649244230772	0.221987374876165	0.0200012806904681	1.4553139798386
chr1	196788997	196807290	2	5	3.51	14.29	-10.78	0.100649244230772	0.221987374876165	0.0200012806904681	1.4553139798386
chr1	196807290	196840734	2	4	3.51	11.43	-7.92	0.196309364764463	0.285918198748973	0.0245307932923119	2.12466335657503
chr1	196840734	196903450	3	4	5.26	11.43	-6.17	0.420508284178749	0.434727364097522	0.0597149994696037	2.75144722127792
chr1	196903450	196951265	3	4	5.26	11.43	-6.17	0.420508284178749	0.434727364097522	0.0597149994696037	2.75144722127792
chr1	196951265	197150631	2	4	3.51	11.43	-7.92	0.196309364764463	0.285918198748973	0.0245307932923119	2.12466335657503
chr1	197150631	197311165	2	3	3.51	8.57	-5.06	0.364845991006225	0.39209875338785	0.0311943017813524	3.61167468015804
chr1	197311165	197552437	2	4	3.51	11.43	-7.92	0.196309364764463	0.285918198748973	0.0245307932923119	2.12466335657503
chr1	197552437	197730091	3	4	5.26	11.43	-6.17	0.420508284178749	0.434727364097522	0.0597149994696037	2.75144722127792
chr1	197730091	197834480	2	4	3.51	11.43	-7.92	0.196309364764463	0.285918198748973	0.0245307932923119	2.12466335657503
chr1	197834480	198264890	2	3	3.51	8.57	-5.06	0.364845991006225	0.39209875338785	0.0311943017813524	3.61167468015804
chr1	198264890	198321602	3	3	5.26	8.57	-3.31	0.670394923540823	0.596139687177174	0.0752641559299699	4.72057961377671
chr1	198321602	198791602	3	4	5.26	11.43	-6.17	0.420508284178749	0.434727364097522	0.0597149994696037	2.75144722127792
chr1	198791602	199104264	3	4	5.26	11.43	-6.17	0.420508284178749	0.434727364097522	0.0597149994696037	2.75144722127792
chr1	199104264	200045249	2	4	3.51	11.43	-7.92	0.196309364764463	0.285918198748973	0.0245307932923119	2.12466335657503
chr1	200045249	200597513	2	3	3.51	8.57	-5.06	0.364845991006225	0.39209875338785	0.0311943017813524	3.61167468015804
chr1	200597513	201393536	2	3	3.51	8.57	-5.06	0.364845991006225	0.39209875338785	0.0311943017813524	3.61167468015804
chr1	201393536	201726433	3	3	5.26	8.57	-3.31	0.670394923540823	0.596139687177174	0.0752641559299699	4.72057961377671
chr1	201726433	201846901	4	3	7.02	8.57	-1.55	1	0.806980014369123	0.127471078351663	5.86472395809041
chr1	201846901	202475051	5	3	8.77	8.57	0.199999999999999	1	1.02536119741128	0.184869242581365	7.05012401324578
chr1	202475051	202792181	4	3	7.02	8.57	-1.55	1	0.806980014369123	0.127471078351663	5.86472395809041
chr1	202792181	202978108	3	3	5.26	8.57	-3.31	0.670394923540823	0.596139687177174	0.0752641559299699	4.72057961377671
chr1	202978108	203327782	2	3	3.51	8.57	-5.06	0.364845991006225	0.39209875338785	0.0311943017813524	3.61167468015804
chr1	203327782	204164605	3	3	5.26	8.57	-3.31	0.670394923540823	0.596139687177174	0.0752641559299699	4.72057961377671
chr1	204164605	204244309	2	3	3.51	8.57	-5.06	0.364845991006225	0.39209875338785	0.0311943017813524	3.61167468015804
chr1	204244309	204257909	2	4	3.51	11.43	-7.92	0.196309364764463	0.285918198748973	0.0245307932923119	2.12466335657503
chr1	204257909	204613485	3	4	5.26	11.43	-6.17	0.420508284178749	0.434727364097522	0.0597149994696037	2.75144722127792
chr1	204613485	204714392	4	4	7.02	11.43	-4.41	0.473617837219157	0.588496265829916	0.101844134480445	3.39687535976884
chr1	204714392	204886617	4	3	7.02	8.57	-1.55	1	0.806980014369123	0.127471078351663	5.86472395809041
chr1	204886617	204888000	3	3	5.26	8.57	-3.31	0.670394923540823	0.596139687177174	0.0752641559299699	4.72057961377671
chr1	204888000	204924472	2	3	3.51	8.57	-5.06	0.364845991006225	0.39209875338785	0.0311943017813524	3.61167468015804
chr1	204924472	205305361	3	3	5.26	8.57	-3.31	0.670394923540823	0.596139687177174	0.0752641559299699	4.72057961377671
chr1	205305361	205317012	4	3	7.02	8.57	-1.55	1	0.806980014369123	0.127471078351663	5.86472395809041
chr1	205317012	206772946	3	3	5.26	8.57	-3.31	0.670394923540823	0.596139687177174	0.0752641559299699	4.72057961377671
chr1	206772946	206789120	4	3	7.02	8.57	-1.55	1	0.806980014369123	0.127471078351663	5.86472395809041
chr1	206789120	207209220	5	3	8.77	8.57	0.199999999999999	1	1.02536119741128	0.184869242581365	7.05012401324578
chr1	207209220	207303079	4	3	7.02	8.57	-1.55	1	0.806980014369123	0.127471078351663	5.86472395809041
chr1	207303079	207408095	5	3	8.77	8.57	0.199999999999999	1	1.02536119741128	0.184869242581365	7.05012401324578
chr1	207408095	207424556	5	3	8.77	8.57	0.199999999999999	1	1.02536119741128	0.184869242581365	7.05012401324578
chr1	207424556	207558131	5	3	8.77	8.57	0.199999999999999	1	1.02536119741128	0.184869242581365	7.05012401324578
chr1	207558131	208142508	4	3	7.02	8.57	-1.55	1	0.806980014369123	0.127471078351663	5.86472395809041
chr1	208142508	208265828	4	3	7.02	8.57	-1.55	1	0.806980014369123	0.127471078351663	5.86472395809041
chr1	208265828	209603306	5	3	8.77	8.57	0.199999999999999	1	1.02536119741128	0.184869242581365	7.05012401324578
chr1	209603306	209663296	5	3	8.77	8.57	0.199999999999999	1	1.02536119741128	0.184869242581365	7.05012401324578
chr1	209663296	210041903	5	3	8.77	8.57	0.199999999999999	1	1.02536119741128	0.184869242581365	7.05012401324578
chr1	210041903	210482964	4	3	7.02	8.57	-1.55	1	0.806980014369123	0.127471078351663	5.86472395809041
chr1	210482964	210699059	4	3	7.02	8.57	-1.55	1	0.806980014369123	0.127471078351663	5.86472395809041
chr1	210699059	210836963	5	4	8.77	11.43	-2.66	0.726612653955228	0.747657070124706	0.148324209107067	4.06400194149402
chr1	210836963	210917864	5	4	8.77	11.43	-2.66	0.726612653955228	0.747657070124706	0.148324209107067	4.06400194149402
chr1	210917864	210964591	5	4	8.77	11.43	-2.66	0.726612653955228	0.747657070124706	0.148324209107067	4.06400194149402
chr1	210964591	211150851	5	3	8.77	8.57	0.199999999999999	1	1.02536119741128	0.184869242581365	7.05012401324578
chr1	211150851	211247648	6	3	10.53	8.57	1.96	1	1.25188156754076	0.246164505949289	8.27708278287694
chr1	211247648	211546689	6	3	10.53	8.57	1.96	1	1.25188156754076	0.246164505949289	8.27708278287694
chr1	211546689	211877185	6	3	10.53	8.57	1.96	1	1.25188156754076	0.246164505949289	8.27708278287694
chr1	211877185	212637070	7	3	12.28	8.57	3.71	0.736494124294195	1.48711281701351	0.310836499199398	9.55446182809702
chr1	212637070	212728685	7	3	12.28	8.57	3.71	0.736494124294195	1.48711281701351	0.310836499199398	9.55446182809702
chr1	212728685	212762896	7	3	12.28	8.57	3.71	0.736494124294195	1.48711281701351	0.310836499199398	9.55446182809702
chr1	212762896	213307411	6	3	10.53	8.57	1.96	1	1.25188156754076	0.246164505949289	8.27708278287694
chr1	213307411	213534315	6	3	10.53	8.57	1.96	1	1.25188156754076	0.246164505949289	8.27708278287694
chr1	213534315	213657870	6	3	10.53	8.57	1.96	1	1.25188156754076	0.246164505949289	8.27708278287694
chr1	213657870	213715335	6	3	10.53	8.57	1.96	1	1.25188156754076	0.246164505949289	8.27708278287694
chr1	213715335	213812925	6	3	10.53	8.57	1.96	1	1.25188156754076	0.246164505949289	8.27708278287694
chr1	213812925	214761851	6	3	10.53	8.57	1.96	1	1.25188156754076	0.246164505949289	8.27708278287694
chr1	214761851	214862771	6	4	10.53	11.43	-0.9	1	0.912689802865865	0.198138763399443	4.75579335304366
chr1	214862771	214863082	6	4	10.53	11.43	-0.9	1	0.912689802865865	0.198138763399443	4.75579335304366
chr1	214863082	214937438	6	4	10.53	11.43	-0.9	1	0.912689802865865	0.198138763399443	4.75579335304366
chr1	214937438	214946019	6	4	10.53	11.43	-0.9	1	0.912689802865865	0.198138763399443	4.75579335304366
chr1	214946019	215004599	6	4	10.53	11.43	-0.9	1	0.912689802865865	0.198138763399443	4.75579335304366
chr1	215004599	215005213	7	4	12.28	11.43	0.85	1	1.08406402746849	0.250779327244783	5.47501405422082
chr1	215005213	215009397	7	4	12.28	11.43	0.85	1	1.08406402746849	0.250779327244783	5.47501405422082
chr1	215009397	215012423	7	4	12.28	11.43	0.85	1	1.08406402746849	0.250779327244783	5.47501405422082
chr1	215012423	215046296	8	4	14.04	11.43	2.61	1	1.26214510658289	0.306099339703915	6.22192088530793
chr1	215046296	215057504	10	4	17.54	11.43	6.11	0.555318706402267	1.6404067746467	0.424604723889981	7.81302457596625
chr1	215057504	215072689	11	4	19.3	11.43	7.87	0.393540803003138	1.84156111370176	0.487853712258223	8.65953396787098
chr1	215072689	215079325	11	4	19.3	11.43	7.87	0.393540803003138	1.84156111370176	0.487853712258223	8.65953396787098
chr1	215079325	215163117	11	4	19.3	11.43	7.87	0.393540803003138	1.84156111370176	0.487853712258223	8.65953396787098
chr1	215163117	215218601	11	4	19.3	11.43	7.87	0.393540803003138	1.84156111370176	0.487853712258223	8.65953396787098
chr1	215218601	215224396	10	4	17.54	11.43	6.11	0.555318706402267	1.6404067746467	0.424604723889981	7.81302457596625
chr1	215224396	215264612	10	4	17.54	11.43	6.11	0.555318706402267	1.6404067746467	0.424604723889981	7.81302457596625
chr1	215264612	215339207	10	4	17.54	11.43	6.11	0.555318706402267	1.6404067746467	0.424604723889981	7.81302457596625
chr1	215339207	215471564	10	4	17.54	11.43	6.11	0.555318706402267	1.6404067746467	0.424604723889981	7.81302457596625
chr1	215471564	215711699	11	4	19.3	11.43	7.87	0.393540803003138	1.84156111370176	0.487853712258223	8.65953396787098
chr1	215711699	215831218	10	4	17.54	11.43	6.11	0.555318706402267	1.6404067746467	0.424604723889981	7.81302457596625
chr1	215831218	215836330	9	4	15.79	11.43	4.36	0.75975045611855	1.44743902015056	0.364075991246777	7.00051509456521
chr1	215836330	215935097	8	4	14.04	11.43	2.61	1	1.26214510658289	0.306099339703915	6.22192088530793
chr1	215935097	216055962	7	4	12.28	11.43	0.85	1	1.08406402746849	0.250779327244783	5.47501405422082
chr1	216055962	216117509	7	5	12.28	14.29	-2.01	0.761538914261588	0.841623733977486	0.208113465778316	3.68072150207868
chr1	216117509	216210828	7	5	12.28	14.29	-2.01	0.761538914261588	0.841623733977486	0.208113465778316	3.68072150207868
chr1	216210828	216416987	7	6	12.28	17.14	-4.86	0.548778634430538	0.679660006247224	0.176144311933996	2.70242205876306
chr1	216416987	216602996	8	6	14.04	17.14	-3.1	0.768198049082033	0.791200866543226	0.215484295995604	3.06211178714234
chr1	216602996	216730826	8	5	14.04	14.29	-0.25	1	0.979803008178127	0.254376122060523	4.17609199336133
chr1	216730826	216749949	8	4	14.04	11.43	2.61	1	1.26214510658289	0.306099339703915	6.22192088530793
chr1	216749949	216848538	7	4	12.28	11.43	0.85	1	1.08406402746849	0.250779327244783	5.47501405422082
chr1	216848538	216877167	7	4	12.28	11.43	0.85	1	1.08406402746849	0.250779327244783	5.47501405422082
chr1	216877167	217099710	7	3	12.28	8.57	3.71	0.736494124294195	1.48711281701351	0.310836499199398	9.55446182809702
chr1	217099710	217310420	7	3	12.28	8.57	3.71	0.736494124294195	1.48711281701351	0.310836499199398	9.55446182809702
chr1	217310420	218200904	6	3	10.53	8.57	1.96	1	1.25188156754076	0.246164505949289	8.27708278287694
chr1	218200904	218233321	7	3	12.28	8.57	3.71	0.736494124294195	1.48711281701351	0.310836499199398	9.55446182809702
chr1	218233321	218952529	7	3	12.28	8.57	3.71	0.736494124294195	1.48711281701351	0.310836499199398	9.55446182809702
chr1	218952529	219249416	6	3	10.53	8.57	1.96	1	1.25188156754076	0.246164505949289	8.27708278287694
chr1	219249416	219333100	6	3	10.53	8.57	1.96	1	1.25188156754076	0.246164505949289	8.27708278287694
chr1	219333100	219650651	6	3	10.53	8.57	1.96	1	1.25188156754076	0.246164505949289	8.27708278287694
chr1	219650651	220112355	7	3	12.28	8.57	3.71	0.736494124294195	1.48711281701351	0.310836499199398	9.55446182809702
chr1	220112355	220804823	6	3	10.53	8.57	1.96	1	1.25188156754076	0.246164505949289	8.27708278287694
chr1	220804823	221204782	7	3	12.28	8.57	3.71	0.736494124294195	1.48711281701351	0.310836499199398	9.55446182809702
chr1	221204782	221305585	7	3	12.28	8.57	3.71	0.736494124294195	1.48711281701351	0.310836499199398	9.55446182809702
chr1	221305585	221493660	7	3	12.28	8.57	3.71	0.736494124294195	1.48711281701351	0.310836499199398	9.55446182809702
chr1	221493660	222306999	6	3	10.53	8.57	1.96	1	1.25188156754076	0.246164505949289	8.27708278287694
chr1	222306999	222484577	6	3	10.53	8.57	1.96	1	1.25188156754076	0.246164505949289	8.27708278287694
chr1	222484577	222560572	6	3	10.53	8.57	1.96	1	1.25188156754076	0.246164505949289	8.27708278287694
chr1	222560572	222804620	6	3	10.53	8.57	1.96	1	1.25188156754076	0.246164505949289	8.27708278287694
chr1	222804620	222975548	7	3	12.28	8.57	3.71	0.736494124294195	1.48711281701351	0.310836499199398	9.55446182809702
chr1	222975548	224442091	7	3	12.28	8.57	3.71	0.736494124294195	1.48711281701351	0.310836499199398	9.55446182809702
chr1	224442091	225612523	8	3	14.04	8.57	5.47	0.523302262486224	1.73164017632028	0.378777361101055	10.8884004041763
chr1	225612523	225978794	9	3	15.79	8.57	7.22	0.362644950604423	1.98605531055251	0.449776512936818	12.2717657519558
chr1	225978794	226056752	8	3	14.04	8.57	5.47	0.523302262486224	1.73164017632028	0.378777361101055	10.8884004041763
chr1	226056752	226235354	9	3	15.79	8.57	7.22	0.362644950604423	1.98605531055251	0.449776512936818	12.2717657519558
chr1	226235354	226618297	8	3	14.04	8.57	5.47	0.523302262486224	1.73164017632028	0.378777361101055	10.8884004041763
chr1	226618297	227176219	7	3	12.28	8.57	3.71	0.736494124294195	1.48711281701351	0.310836499199398	9.55446182809702
chr1	227176219	228457726	7	4	12.28	11.43	0.85	1	1.08406402746849	0.250779327244783	5.47501405422082
chr1	228457726	228591907	8	4	14.04	11.43	2.61	1	1.26214510658289	0.306099339703915	6.22192088530793
chr1	228591907	228940223	9	4	15.79	11.43	4.36	0.75975045611855	1.44743902015056	0.364075991246777	7.00051509456521
chr1	228940223	229559543	9	4	15.79	11.43	4.36	0.75975045611855	1.44743902015056	0.364075991246777	7.00051509456521
chr1	229559543	230249026	9	4	15.79	11.43	4.36	0.75975045611855	1.44743902015056	0.364075991246777	7.00051509456521
chr1	230249026	230355185	10	4	17.54	11.43	6.11	0.555318706402267	1.6404067746467	0.424604723889981	7.81302457596625
chr1	230355185	231454451	9	4	15.79	11.43	4.36	0.75975045611855	1.44743902015056	0.364075991246777	7.00051509456521
chr1	231454451	231581835	9	4	15.79	11.43	4.36	0.75975045611855	1.44743902015056	0.364075991246777	7.00051509456521
chr1	231581835	231875541	9	4	15.79	11.43	4.36	0.75975045611855	1.44743902015056	0.364075991246777	7.00051509456521
chr1	231875541	232358276	9	4	15.79	11.43	4.36	0.75975045611855	1.44743902015056	0.364075991246777	7.00051509456521
chr1	232358276	233411818	9	5	15.79	14.29	1.5	1	1.12354017244904	0.302852463741952	4.69198596098626
chr1	233411818	233498597	9	5	15.79	14.29	1.5	1	1.12354017244904	0.302852463741952	4.69198596098626
chr1	233498597	233577898	9	4	15.79	11.43	4.36	0.75975045611855	1.44743902015056	0.364075991246777	7.00051509456521
chr1	233577898	233645727	10	4	17.54	11.43	6.11	0.555318706402267	1.6404067746467	0.424604723889981	7.81302457596625
chr1	233645727	233684270	10	4	17.54	11.43	6.11	0.555318706402267	1.6404067746467	0.424604723889981	7.81302457596625
chr1	233684270	234018335	9	4	15.79	11.43	4.36	0.75975045611855	1.44743902015056	0.364075991246777	7.00051509456521
chr1	234018335	234133463	9	4	15.79	11.43	4.36	0.75975045611855	1.44743902015056	0.364075991246777	7.00051509456521
chr1	234133463	234679922	9	4	15.79	11.43	4.36	0.75975045611855	1.44743902015056	0.364075991246777	7.00051509456521
chr1	234679922	234763418	9	4	15.79	11.43	4.36	0.75975045611855	1.44743902015056	0.364075991246777	7.00051509456521
chr1	234763418	234989716	9	4	15.79	11.43	4.36	0.75975045611855	1.44743902015056	0.364075991246777	7.00051509456521
chr1	234989716	235130645	9	5	15.79	14.29	1.5	1	1.12354017244904	0.302852463741952	4.69198596098626
chr1	235130645	235619123	9	5	15.79	14.29	1.5	1	1.12354017244904	0.302852463741952	4.69198596098626
chr1	235619123	235622485	9	5	15.79	14.29	1.5	1	1.12354017244904	0.302852463741952	4.69198596098626
chr1	235622485	235762772	9	5	15.79	14.29	1.5	1	1.12354017244904	0.302852463741952	4.69198596098626
chr1	235762772	235776700	9	5	15.79	14.29	1.5	1	1.12354017244904	0.302852463741952	4.69198596098626
chr1	235776700	236296233	9	5	15.79	14.29	1.5	1	1.12354017244904	0.302852463741952	4.69198596098626
chr1	236296233	236432895	8	5	14.04	14.29	-0.25	1	0.979803008178127	0.254376122060523	4.17609199336133
chr1	236432895	236490359	7	5	12.28	14.29	-2.01	0.761538914261588	0.841623733977486	0.208113465778316	3.68072150207868
chr1	236490359	236594905	7	5	12.28	14.29	-2.01	0.761538914261588	0.841623733977486	0.208113465778316	3.68072150207868
chr1	236594905	237418566	7	5	12.28	14.29	-2.01	0.761538914261588	0.841623733977486	0.208113465778316	3.68072150207868
chr1	237418566	239328459	7	5	12.28	14.29	-2.01	0.761538914261588	0.841623733977486	0.208113465778316	3.68072150207868
chr1	239328459	239343942	7	6	12.28	17.14	-4.86	0.548778634430538	0.679660006247224	0.176144311933996	2.70242205876306
chr1	239343942	239927004	8	6	14.04	17.14	-3.1	0.768198049082033	0.791200866543226	0.215484295995604	3.06211178714234
chr1	239927004	240069353	8	5	14.04	14.29	-0.25	1	0.979803008178127	0.254376122060523	4.17609199336133
chr1	240069353	240548294	8	5	14.04	14.29	-0.25	1	0.979803008178127	0.254376122060523	4.17609199336133
chr1	240548294	240598055	7	5	12.28	14.29	-2.01	0.761538914261588	0.841623733977486	0.208113465778316	3.68072150207868
chr1	240598055	240651989	7	6	12.28	17.14	-4.86	0.548778634430538	0.679660006247224	0.176144311933996	2.70242205876306
chr1	240651989	240779127	7	5	12.28	14.29	-2.01	0.761538914261588	0.841623733977486	0.208113465778316	3.68072150207868
chr1	240779127	241000224	6	5	10.53	14.29	-3.76	0.742462027402515	0.708659295448715	0.164118769009726	3.20389268677969
chr1	241000224	241079309	6	6	10.53	17.14	-6.61	0.524985517209083	0.572305386890547	0.13869850300482	2.35611931443001
chr1	241079309	241173878	6	6	10.53	17.14	-6.61	0.524985517209083	0.572305386890547	0.13869850300482	2.35611931443001
chr1	241173878	241326740	7	6	12.28	17.14	-4.86	0.548778634430538	0.679660006247224	0.176144311933996	2.70242205876306
chr1	241326740	241825678	6	6	10.53	17.14	-6.61	0.524985517209083	0.572305386890547	0.13869850300482	2.35611931443001
chr1	241825678	242010600	6	5	10.53	14.29	-3.76	0.742462027402515	0.708659295448715	0.164118769009726	3.20389268677969
chr1	242010600	242052751	7	5	12.28	14.29	-2.01	0.761538914261588	0.841623733977486	0.208113465778316	3.68072150207868
chr1	242052751	242457771	7	5	12.28	14.29	-2.01	0.761538914261588	0.841623733977486	0.208113465778316	3.68072150207868
chr1	242457771	243274690	6	5	10.53	14.29	-3.76	0.742462027402515	0.708659295448715	0.164118769009726	3.20389268677969
chr1	243274690	243662380	6	5	10.53	14.29	-3.76	0.742462027402515	0.708659295448715	0.164118769009726	3.20389268677969
chr1	243662380	243781179	6	5	10.53	14.29	-3.76	0.742462027402515	0.708659295448715	0.164118769009726	3.20389268677969
chr1	243781179	245381874	6	5	10.53	14.29	-3.76	0.742462027402515	0.708659295448715	0.164118769009726	3.20389268677969
chr1	245381874	245805920	6	5	10.53	14.29	-3.76	0.742462027402515	0.708659295448715	0.164118769009726	3.20389268677969
chr1	245805920	247175100	6	6	10.53	17.14	-6.61	0.524985517209083	0.572305386890547	0.13869850300482	2.35611931443001
chr1	247175100	248078895	6	5	10.53	14.29	-3.76	0.742462027402515	0.708659295448715	0.164118769009726	3.20389268677969
chr1	248078895	248134068	7	5	12.28	14.29	-2.01	0.761538914261588	0.841623733977486	0.208113465778316	3.68072150207868
chr1	248134068	248283153	8	5	14.04	14.29	-0.25	1	0.979803008178127	0.254376122060523	4.17609199336133
chr1	248283153	248347321	9	5	15.79	14.29	1.5	1	1.12354017244904	0.302852463741952	4.69198596098626
chr1	248347321	248492710	9	5	15.79	14.29	1.5	1	1.12354017244904	0.302852463741952	4.69198596098626
chr1	248492710	248703504	9	5	15.79	14.29	1.5	1	1.12354017244904	0.302852463741952	4.69198596098626
chr1	248703504	248709643	9	5	15.79	14.29	1.5	1	1.12354017244904	0.302852463741952	4.69198596098626
chr1	248709643	248713930	9	6	15.79	17.14	-1.35	1	0.907229519324227	0.256796180089347	3.43670620911188
chr1	248713930	248721912	10	6	17.54	17.14	0.399999999999999	1	1.0280597548321	0.299998518075402	3.82673094680473
chr1	248721912	248812363	10	6	17.54	17.14	0.399999999999999	1	1.0280597548321	0.299998518075402	3.82673094680473
chr1	248812363	248815731	11	6	19.3	17.14	2.16	1	1.1539893966305	0.345153280697894	4.234838856912
chr1	248815731	248820741	11	5	19.3	14.29	5.01	0.58581983366734	1.42932870899349	0.406524379969387	5.79042429344463
chr1	248820741	248825200	10	5	17.54	14.29	3.25	0.777113508732724	1.27328065326875	0.353545368918586	5.22973429164876
chr1	248825200	249082103	10	5	17.54	14.29	3.25	0.777113508732724	1.27328065326875	0.353545368918586	5.22973429164876
chr1	249082103	249101393	10	6	17.54	17.14	0.399999999999999	1	1.0280597548321	0.299998518075402	3.82673094680473
chr1	249101393	249250621	11	6	19.3	17.14	2.16	1	1.1539893966305	0.345153280697894	4.234838856912
chr2	0	601437	9	4	15.79	11.43	4.36	0.75975045611855	1.44743902015056	0.364075991246777	7.00051509456521
chr2	601437	619329	9	4	15.79	11.43	4.36	0.75975045611855	1.44743902015056	0.364075991246777	7.00051509456521
chr2	619329	651620	8	4	14.04	11.43	2.61	1	1.26214510658289	0.306099339703915	6.22192088530793
chr2	651620	659092	8	4	14.04	11.43	2.61	1	1.26214510658289	0.306099339703915	6.22192088530793
chr2	659092	1203159	9	4	15.79	11.43	4.36	0.75975045611855	1.44743902015056	0.364075991246777	7.00051509456521
chr2	1203159	2440889	8	4	14.04	11.43	2.61	1	1.26214510658289	0.306099339703915	6.22192088530793
chr2	2440889	3499845	8	4	14.04	11.43	2.61	1	1.26214510658289	0.306099339703915	6.22192088530793
chr2	3499845	3695432	8	4	14.04	11.43	2.61	1	1.26214510658289	0.306099339703915	6.22192088530793
chr2	3695432	4150561	8	4	14.04	11.43	2.61	1	1.26214510658289	0.306099339703915	6.22192088530793
chr2	4150561	4174461	9	4	15.79	11.43	4.36	0.75975045611855	1.44743902015056	0.364075991246777	7.00051509456521
chr2	4174461	4190977	10	4	17.54	11.43	6.11	0.555318706402267	1.6404067746467	0.424604723889981	7.81302457596625
chr2	4190977	4198875	10	4	17.54	11.43	6.11	0.555318706402267	1.6404067746467	0.424604723889981	7.81302457596625
chr2	4198875	4200563	10	5	17.54	14.29	3.25	0.777113508732724	1.27328065326875	0.353545368918586	5.22973429164876
chr2	4200563	4209776	10	5	17.54	14.29	3.25	0.777113508732724	1.27328065326875	0.353545368918586	5.22973429164876
chr2	4209776	4216687	11	5	19.3	14.29	5.01	0.58581983366734	1.42932870899349	0.406524379969387	5.79042429344463
chr2	4216687	4223340	11	5	19.3	14.29	5.01	0.58581983366734	1.42932870899349	0.406524379969387	5.79042429344463
chr2	4223340	4227047	10	5	17.54	14.29	3.25	0.777113508732724	1.27328065326875	0.353545368918586	5.22973429164876
chr2	4227047	4236852	10	4	17.54	11.43	6.11	0.555318706402267	1.6404067746467	0.424604723889981	7.81302457596625
chr2	4236852	4236965	10	4	17.54	11.43	6.11	0.555318706402267	1.6404067746467	0.424604723889981	7.81302457596625
chr2	4236965	4241345	9	4	15.79	11.43	4.36	0.75975045611855	1.44743902015056	0.364075991246777	7.00051509456521
chr2	4241345	5752691	8	4	14.04	11.43	2.61	1	1.26214510658289	0.306099339703915	6.22192088530793
chr2	5752691	5988688	8	4	14.04	11.43	2.61	1	1.26214510658289	0.306099339703915	6.22192088530793
chr2	5988688	6052372	9	4	15.79	11.43	4.36	0.75975045611855	1.44743902015056	0.364075991246777	7.00051509456521
chr2	6052372	6383924	9	4	15.79	11.43	4.36	0.75975045611855	1.44743902015056	0.364075991246777	7.00051509456521
chr2	6383924	7080623	8	4	14.04	11.43	2.61	1	1.26214510658289	0.306099339703915	6.22192088530793
chr2	7080623	7470785	8	5	14.04	14.29	-0.25	1	0.979803008178127	0.254376122060523	4.17609199336133
chr2	7470785	7658995	9	5	15.79	14.29	1.5	1	1.12354017244904	0.302852463741952	4.69198596098626
chr2	7658995	7692572	9	4	15.79	11.43	4.36	0.75975045611855	1.44743902015056	0.364075991246777	7.00051509456521
chr2	7692572	7786208	9	4	15.79	11.43	4.36	0.75975045611855	1.44743902015056	0.364075991246777	7.00051509456521
chr2	7786208	10045386	9	4	15.79	11.43	4.36	0.75975045611855	1.44743902015056	0.364075991246777	7.00051509456521
chr2	10045386	10135423	10	4	17.54	11.43	6.11	0.555318706402267	1.6404067746467	0.424604723889981	7.81302457596625
chr2	10135423	13160415	9	4	15.79	11.43	4.36	0.75975045611855	1.44743902015056	0.364075991246777	7.00051509456521
chr2	13160415	13676025	9	4	15.79	11.43	4.36	0.75975045611855	1.44743902015056	0.364075991246777	7.00051509456521
chr2	13676025	13722409	8	4	14.04	11.43	2.61	1	1.26214510658289	0.306099339703915	6.22192088530793
chr2	13722409	13978942	9	4	15.79	11.43	4.36	0.75975045611855	1.44743902015056	0.364075991246777	7.00051509456521
chr2	13978942	14311781	10	4	17.54	11.43	6.11	0.555318706402267	1.6404067746467	0.424604723889981	7.81302457596625
chr2	14311781	14411423	11	4	19.3	11.43	7.87	0.393540803003138	1.84156111370176	0.487853712258223	8.65953396787098
chr2	14411423	14562254	11	4	19.3	11.43	7.87	0.393540803003138	1.84156111370176	0.487853712258223	8.65953396787098
chr2	14562254	14600389	10	4	17.54	11.43	6.11	0.555318706402267	1.6404067746467	0.424604723889981	7.81302457596625
chr2	14600389	14685856	10	4	17.54	11.43	6.11	0.555318706402267	1.6404067746467	0.424604723889981	7.81302457596625
chr2	14685856	14692768	10	4	17.54	11.43	6.11	0.555318706402267	1.6404067746467	0.424604723889981	7.81302457596625
chr2	14692768	14710228	9	4	15.79	11.43	4.36	0.75975045611855	1.44743902015056	0.364075991246777	7.00051509456521
chr2	14710228	15008962	10	4	17.54	11.43	6.11	0.555318706402267	1.6404067746467	0.424604723889981	7.81302457596625
chr2	15008962	15025284	10	4	17.54	11.43	6.11	0.555318706402267	1.6404067746467	0.424604723889981	7.81302457596625
chr2	15025284	15081006	10	5	17.54	14.29	3.25	0.777113508732724	1.27328065326875	0.353545368918586	5.22973429164876
chr2	15081006	15256211	10	5	17.54	14.29	3.25	0.777113508732724	1.27328065326875	0.353545368918586	5.22973429164876
chr2	15256211	15721857	9	5	15.79	14.29	1.5	1	1.12354017244904	0.302852463741952	4.69198596098626
chr2	15721857	15825997	9	4	15.79	11.43	4.36	0.75975045611855	1.44743902015056	0.364075991246777	7.00051509456521
chr2	15825997	15893762	9	5	15.79	14.29	1.5	1	1.12354017244904	0.302852463741952	4.69198596098626
chr2	15893762	16426418	9	4	15.79	11.43	4.36	0.75975045611855	1.44743902015056	0.364075991246777	7.00051509456521
chr2	16426418	16543644	9	4	15.79	11.43	4.36	0.75975045611855	1.44743902015056	0.364075991246777	7.00051509456521
chr2	16543644	16614067	9	4	15.79	11.43	4.36	0.75975045611855	1.44743902015056	0.364075991246777	7.00051509456521
chr2	16614067	16673052	9	5	15.79	14.29	1.5	1	1.12354017244904	0.302852463741952	4.69198596098626
chr2	16673052	16763190	9	6	15.79	17.14	-1.35	1	0.907229519324227	0.256796180089347	3.43670620911188
chr2	16763190	16797838	9	5	15.79	14.29	1.5	1	1.12354017244904	0.302852463741952	4.69198596098626
chr2	16797838	16934984	9	4	15.79	11.43	4.36	0.75975045611855	1.44743902015056	0.364075991246777	7.00051509456521
chr2	16934984	16964744	10	4	17.54	11.43	6.11	0.555318706402267	1.6404067746467	0.424604723889981	7.81302457596625
chr2	16964744	16969973	10	5	17.54	14.29	3.25	0.777113508732724	1.27328065326875	0.353545368918586	5.22973429164876
chr2	16969973	17114516	10	5	17.54	14.29	3.25	0.777113508732724	1.27328065326875	0.353545368918586	5.22973429164876
chr2	17114516	17461725	10	5	17.54	14.29	3.25	0.777113508732724	1.27328065326875	0.353545368918586	5.22973429164876
chr2	17461725	17799169	10	6	17.54	17.14	0.399999999999999	1	1.0280597548321	0.299998518075402	3.82673094680473
chr2	17799169	17815178	10	5	17.54	14.29	3.25	0.777113508732724	1.27328065326875	0.353545368918586	5.22973429164876
chr2	17815178	18216853	10	4	17.54	11.43	6.11	0.555318706402267	1.6404067746467	0.424604723889981	7.81302457596625
chr2	18216853	18570261	9	4	15.79	11.43	4.36	0.75975045611855	1.44743902015056	0.364075991246777	7.00051509456521
chr2	18570261	18637533	9	5	15.79	14.29	1.5	1	1.12354017244904	0.302852463741952	4.69198596098626
chr2	18637533	19142347	10	5	17.54	14.29	3.25	0.777113508732724	1.27328065326875	0.353545368918586	5.22973429164876
chr2	19142347	19271706	10	6	17.54	17.14	0.399999999999999	1	1.0280597548321	0.299998518075402	3.82673094680473
chr2	19271706	19304236	10	6	17.54	17.14	0.399999999999999	1	1.0280597548321	0.299998518075402	3.82673094680473
chr2	19304236	19348607	10	5	17.54	14.29	3.25	0.777113508732724	1.27328065326875	0.353545368918586	5.22973429164876
chr2	19348607	19439070	9	5	15.79	14.29	1.5	1	1.12354017244904	0.302852463741952	4.69198596098626
chr2	19439070	19531299	9	6	15.79	17.14	-1.35	1	0.907229519324227	0.256796180089347	3.43670620911188
chr2	19531299	19560874	10	6	17.54	17.14	0.399999999999999	1	1.0280597548321	0.299998518075402	3.82673094680473
chr2	19560874	19628730	10	5	17.54	14.29	3.25	0.777113508732724	1.27328065326875	0.353545368918586	5.22973429164876
chr2	19628730	20067370	10	4	17.54	11.43	6.11	0.555318706402267	1.6404067746467	0.424604723889981	7.81302457596625
chr2	20067370	23733337	9	4	15.79	11.43	4.36	0.75975045611855	1.44743902015056	0.364075991246777	7.00051509456521
chr2	23733337	23876811	9	5	15.79	14.29	1.5	1	1.12354017244904	0.302852463741952	4.69198596098626
chr2	23876811	23913338	9	4	15.79	11.43	4.36	0.75975045611855	1.44743902015056	0.364075991246777	7.00051509456521
chr2	23913338	23918557	9	4	15.79	11.43	4.36	0.75975045611855	1.44743902015056	0.364075991246777	7.00051509456521
chr2	23918557	24682020	9	5	15.79	14.29	1.5	1	1.12354017244904	0.302852463741952	4.69198596098626
chr2	24682020	25008941	10	5	17.54	14.29	3.25	0.777113508732724	1.27328065326875	0.353545368918586	5.22973429164876
chr2	25008941	25079537	10	5	17.54	14.29	3.25	0.777113508732724	1.27328065326875	0.353545368918586	5.22973429164876
chr2	25079537	25196378	9	5	15.79	14.29	1.5	1	1.12354017244904	0.302852463741952	4.69198596098626
chr2	25196378	25369131	10	5	17.54	14.29	3.25	0.777113508732724	1.27328065326875	0.353545368918586	5.22973429164876
chr2	25369131	25756294	9	5	15.79	14.29	1.5	1	1.12354017244904	0.302852463741952	4.69198596098626
chr2	25756294	26719273	10	5	17.54	14.29	3.25	0.777113508732724	1.27328065326875	0.353545368918586	5.22973429164876
chr2	26719273	26932619	9	5	15.79	14.29	1.5	1	1.12354017244904	0.302852463741952	4.69198596098626
chr2	26932619	27181498	10	5	17.54	14.29	3.25	0.777113508732724	1.27328065326875	0.353545368918586	5.22973429164876
chr2	27181498	27337714	9	5	15.79	14.29	1.5	1	1.12354017244904	0.302852463741952	4.69198596098626
chr2	27337714	27345596	10	5	17.54	14.29	3.25	0.777113508732724	1.27328065326875	0.353545368918586	5.22973429164876
chr2	27345596	27537280	11	5	19.3	14.29	5.01	0.58581983366734	1.42932870899349	0.406524379969387	5.79042429344463
chr2	27537280	27841896	10	5	17.54	14.29	3.25	0.777113508732724	1.27328065326875	0.353545368918586	5.22973429164876
chr2	27841896	28414551	10	4	17.54	11.43	6.11	0.555318706402267	1.6404067746467	0.424604723889981	7.81302457596625
chr2	28414551	29174679	9	4	15.79	11.43	4.36	0.75975045611855	1.44743902015056	0.364075991246777	7.00051509456521
chr2	29174679	29182910	9	5	15.79	14.29	1.5	1	1.12354017244904	0.302852463741952	4.69198596098626
chr2	29182910	29284796	9	5	15.79	14.29	1.5	1	1.12354017244904	0.302852463741952	4.69198596098626
chr2	29284796	29526157	9	4	15.79	11.43	4.36	0.75975045611855	1.44743902015056	0.364075991246777	7.00051509456521
chr2	29526157	29587375	9	3	15.79	8.57	7.22	0.362644950604423	1.98605531055251	0.449776512936818	12.2717657519558
chr2	29587375	29683105	9	4	15.79	11.43	4.36	0.75975045611855	1.44743902015056	0.364075991246777	7.00051509456521
chr2	29683105	30030061	9	3	15.79	8.57	7.22	0.362644950604423	1.98605531055251	0.449776512936818	12.2717657519558
chr2	30030061	30114357	9	3	15.79	8.57	7.22	0.362644950604423	1.98605531055251	0.449776512936818	12.2717657519558
chr2	30114357	30986311	9	3	15.79	8.57	7.22	0.362644950604423	1.98605531055251	0.449776512936818	12.2717657519558
chr2	30986311	31043581	9	3	15.79	8.57	7.22	0.362644950604423	1.98605531055251	0.449776512936818	12.2717657519558
chr2	31043581	31230937	10	3	17.54	8.57	8.97	0.356578999325378	2.25102170571562	0.523982788486464	13.7160959411363
chr2	31230937	31595388	10	3	17.54	8.57	8.97	0.356578999325378	2.25102170571562	0.523982788486464	13.7160959411363
chr2	31595388	31607633	9	3	15.79	8.57	7.22	0.362644950604423	1.98605531055251	0.449776512936818	12.2717657519558
chr2	31607633	31814904	9	3	15.79	8.57	7.22	0.362644950604423	1.98605531055251	0.449776512936818	12.2717657519558
chr2	31814904	32243024	9	3	15.79	8.57	7.22	0.362644950604423	1.98605531055251	0.449776512936818	12.2717657519558
chr2	32243024	32495941	9	4	15.79	11.43	4.36	0.75975045611855	1.44743902015056	0.364075991246777	7.00051509456521
chr2	32495941	34015806	9	3	15.79	8.57	7.22	0.362644950604423	1.98605531055251	0.449776512936818	12.2717657519558
chr2	34015806	34156302	9	4	15.79	11.43	4.36	0.75975045611855	1.44743902015056	0.364075991246777	7.00051509456521
chr2	34156302	34242512	9	3	15.79	8.57	7.22	0.362644950604423	1.98605531055251	0.449776512936818	12.2717657519558
chr2	34242512	34319667	9	4	15.79	11.43	4.36	0.75975045611855	1.44743902015056	0.364075991246777	7.00051509456521
chr2	34319667	34639108	10	4	17.54	11.43	6.11	0.555318706402267	1.6404067746467	0.424604723889981	7.81302457596625
chr2	34639108	34652482	10	3	17.54	8.57	8.97	0.356578999325378	2.25102170571562	0.523982788486464	13.7160959411363
chr2	34652482	34695192	11	3	19.3	8.57	10.73	0.234750538636018	2.52722640547994	0.6014630876218	15.2236917058173
chr2	34695192	34700348	16	3	28.07	8.57	19.5	0.0331754581381699	4.10641608004979	1.04401517963159	23.8773305292682
chr2	34700348	34701598	16	4	28.07	11.43	16.64	0.0721339773657778	2.99120802179949	0.849362051014097	13.5239916916729
chr2	34701598	34709689	17	4	29.82	11.43	18.39	0.0452603618980571	3.25490868923811	0.931996267854881	14.6452086385645
chr2	34709689	34737116	17	5	29.82	14.29	15.53	0.130679601075765	2.52572179240009	0.778619673716263	9.76380428775972
chr2	34737116	34739336	16	5	28.07	14.29	13.78	0.200089529288053	2.32115105804248	0.709405513336396	9.01806554453522
chr2	34739336	34740698	14	5	24.56	14.29	10.27	0.295208608538809	1.94001881197681	0.580096747325369	7.634864399629
chr2	34740698	34740778	13	5	22.81	14.29	8.52	0.420225516533401	1.7622113815875	0.519676972745705	6.99190955554074
chr2	34740778	34740919	13	4	22.81	11.43	11.38	0.268412185423617	2.27069815443807	0.622946615058281	10.4719815291549
chr2	34740919	34741962	13	4	22.81	11.43	11.38	0.268412185423617	2.27069815443807	0.622946615058281	10.4719815291549
chr2	34741962	34750662	11	4	19.3	11.43	7.87	0.393540803003138	1.84156111370176	0.487853712258223	8.65953396787098
chr2	34750662	34761074	11	3	19.3	8.57	10.73	0.234750538636018	2.52722640547994	0.6014630876218	15.2236917058173
chr2	34761074	34766874	10	3	17.54	8.57	8.97	0.356578999325378	2.25102170571562	0.523982788486464	13.7160959411363
chr2	34766874	34803391	10	3	17.54	8.57	8.97	0.356578999325378	2.25102170571562	0.523982788486464	13.7160959411363
chr2	34803391	34939054	9	3	15.79	8.57	7.22	0.362644950604423	1.98605531055251	0.449776512936818	12.2717657519558
chr2	34939054	35047044	9	4	15.79	11.43	4.36	0.75975045611855	1.44743902015056	0.364075991246777	7.00051509456521
chr2	35047044	35374310	9	4	15.79	11.43	4.36	0.75975045611855	1.44743902015056	0.364075991246777	7.00051509456521
chr2	35374310	35539735	9	3	15.79	8.57	7.22	0.362644950604423	1.98605531055251	0.449776512936818	12.2717657519558
chr2	35539735	36246660	9	4	15.79	11.43	4.36	0.75975045611855	1.44743902015056	0.364075991246777	7.00051509456521
chr2	36246660	36777721	9	3	15.79	8.57	7.22	0.362644950604423	1.98605531055251	0.449776512936818	12.2717657519558
chr2	36777721	36953407	8	3	14.04	8.57	5.47	0.523302262486224	1.73164017632028	0.378777361101055	10.8884004041763
chr2	36953407	37856351	8	4	14.04	11.43	2.61	1	1.26214510658289	0.306099339703915	6.22192088530793
chr2	37856351	38019438	8	3	14.04	8.57	5.47	0.523302262486224	1.73164017632028	0.378777361101055	10.8884004041763
chr2	38019438	38132439	7	3	12.28	8.57	3.71	0.736494124294195	1.48711281701351	0.310836499199398	9.55446182809702
chr2	38132439	38658626	8	3	14.04	8.57	5.47	0.523302262486224	1.73164017632028	0.378777361101055	10.8884004041763
chr2	38658626	38734982	7	3	12.28	8.57	3.71	0.736494124294195	1.48711281701351	0.310836499199398	9.55446182809702
chr2	38734982	38951290	8	3	14.04	8.57	5.47	0.523302262486224	1.73164017632028	0.378777361101055	10.8884004041763
chr2	38951290	39131501	7	3	12.28	8.57	3.71	0.736494124294195	1.48711281701351	0.310836499199398	9.55446182809702
chr2	39131501	39164869	8	3	14.04	8.57	5.47	0.523302262486224	1.73164017632028	0.378777361101055	10.8884004041763
chr2	39164869	39391426	9	3	15.79	8.57	7.22	0.362644950604423	1.98605531055251	0.449776512936818	12.2717657519558
chr2	39391426	39778020	9	4	15.79	11.43	4.36	0.75975045611855	1.44743902015056	0.364075991246777	7.00051509456521
chr2	39778020	39831584	9	3	15.79	8.57	7.22	0.362644950604423	1.98605531055251	0.449776512936818	12.2717657519558
chr2	39831584	39863107	8	3	14.04	8.57	5.47	0.523302262486224	1.73164017632028	0.378777361101055	10.8884004041763
chr2	39863107	39929152	8	4	14.04	11.43	2.61	1	1.26214510658289	0.306099339703915	6.22192088530793
chr2	39929152	40010589	9	4	15.79	11.43	4.36	0.75975045611855	1.44743902015056	0.364075991246777	7.00051509456521
chr2	40010589	40059807	8	4	14.04	11.43	2.61	1	1.26214510658289	0.306099339703915	6.22192088530793
chr2	40059807	40159345	9	4	15.79	11.43	4.36	0.75975045611855	1.44743902015056	0.364075991246777	7.00051509456521
chr2	40159345	40285888	8	4	14.04	11.43	2.61	1	1.26214510658289	0.306099339703915	6.22192088530793
chr2	40285888	40395080	8	3	14.04	8.57	5.47	0.523302262486224	1.73164017632028	0.378777361101055	10.8884004041763
chr2	40395080	40605219	7	3	12.28	8.57	3.71	0.736494124294195	1.48711281701351	0.310836499199398	9.55446182809702
chr2	40605219	40714025	8	3	14.04	8.57	5.47	0.523302262486224	1.73164017632028	0.378777361101055	10.8884004041763
chr2	40714025	40742692	9	3	15.79	8.57	7.22	0.362644950604423	1.98605531055251	0.449776512936818	12.2717657519558
chr2	40742692	40825659	10	3	17.54	8.57	8.97	0.356578999325378	2.25102170571562	0.523982788486464	13.7160959411363
chr2	40825659	41037703	9	3	15.79	8.57	7.22	0.362644950604423	1.98605531055251	0.449776512936818	12.2717657519558
chr2	41037703	41100233	9	3	15.79	8.57	7.22	0.362644950604423	1.98605531055251	0.449776512936818	12.2717657519558
chr2	41100233	41237603	8	3	14.04	8.57	5.47	0.523302262486224	1.73164017632028	0.378777361101055	10.8884004041763
chr2	41237603	41257596	8	4	14.04	11.43	2.61	1	1.26214510658289	0.306099339703915	6.22192088530793
chr2	41257596	41380520	8	4	14.04	11.43	2.61	1	1.26214510658289	0.306099339703915	6.22192088530793
chr2	41380520	41525216	9	4	15.79	11.43	4.36	0.75975045611855	1.44743902015056	0.364075991246777	7.00051509456521
chr2	41525216	41525579	10	4	17.54	11.43	6.11	0.555318706402267	1.6404067746467	0.424604723889981	7.81302457596625
chr2	41525579	41698733	10	5	17.54	14.29	3.25	0.777113508732724	1.27328065326875	0.353545368918586	5.22973429164876
chr2	41698733	41743904	10	4	17.54	11.43	6.11	0.555318706402267	1.6404067746467	0.424604723889981	7.81302457596625
chr2	41743904	41803134	11	4	19.3	11.43	7.87	0.393540803003138	1.84156111370176	0.487853712258223	8.65953396787098
chr2	41803134	41905621	10	4	17.54	11.43	6.11	0.555318706402267	1.6404067746467	0.424604723889981	7.81302457596625
chr2	41905621	41934271	11	4	19.3	11.43	7.87	0.393540803003138	1.84156111370176	0.487853712258223	8.65953396787098
chr2	41934271	41959434	11	4	19.3	11.43	7.87	0.393540803003138	1.84156111370176	0.487853712258223	8.65953396787098
chr2	41959434	42010846	11	3	19.3	8.57	10.73	0.234750538636018	2.52722640547994	0.6014630876218	15.2236917058173
chr2	42010846	42061836	10	3	17.54	8.57	8.97	0.356578999325378	2.25102170571562	0.523982788486464	13.7160959411363
chr2	42061836	42218439	9	3	15.79	8.57	7.22	0.362644950604423	1.98605531055251	0.449776512936818	12.2717657519558
chr2	42218439	42283232	9	3	15.79	8.57	7.22	0.362644950604423	1.98605531055251	0.449776512936818	12.2717657519558
chr2	42283232	42311903	9	3	15.79	8.57	7.22	0.362644950604423	1.98605531055251	0.449776512936818	12.2717657519558
chr2	42311903	42781882	10	3	17.54	8.57	8.97	0.356578999325378	2.25102170571562	0.523982788486464	13.7160959411363
chr2	42781882	43199023	9	3	15.79	8.57	7.22	0.362644950604423	1.98605531055251	0.449776512936818	12.2717657519558
chr2	43199023	43721590	8	3	14.04	8.57	5.47	0.523302262486224	1.73164017632028	0.378777361101055	10.8884004041763
chr2	43721590	43889461	8	3	14.04	8.57	5.47	0.523302262486224	1.73164017632028	0.378777361101055	10.8884004041763
chr2	43889461	44186721	8	3	14.04	8.57	5.47	0.523302262486224	1.73164017632028	0.378777361101055	10.8884004041763
chr2	44186721	44270755	8	4	14.04	11.43	2.61	1	1.26214510658289	0.306099339703915	6.22192088530793
chr2	44270755	44304552	9	4	15.79	11.43	4.36	0.75975045611855	1.44743902015056	0.364075991246777	7.00051509456521
chr2	44304552	44739744	9	3	15.79	8.57	7.22	0.362644950604423	1.98605531055251	0.449776512936818	12.2717657519558
chr2	44739744	44891421	9	3	15.79	8.57	7.22	0.362644950604423	1.98605531055251	0.449776512936818	12.2717657519558
chr2	44891421	45061167	8	3	14.04	8.57	5.47	0.523302262486224	1.73164017632028	0.378777361101055	10.8884004041763
chr2	45061167	45122243	8	3	14.04	8.57	5.47	0.523302262486224	1.73164017632028	0.378777361101055	10.8884004041763
chr2	45122243	45170484	7	3	12.28	8.57	3.71	0.736494124294195	1.48711281701351	0.310836499199398	9.55446182809702
chr2	45170484	45503655	7	3	12.28	8.57	3.71	0.736494124294195	1.48711281701351	0.310836499199398	9.55446182809702
chr2	45503655	45976501	6	3	10.53	8.57	1.96	1	1.25188156754076	0.246164505949289	8.27708278287694
chr2	45976501	48830926	7	3	12.28	8.57	3.71	0.736494124294195	1.48711281701351	0.310836499199398	9.55446182809702
chr2	48830926	49003746	7	4	12.28	11.43	0.85	1	1.08406402746849	0.250779327244783	5.47501405422082
chr2	49003746	49115402	7	5	12.28	14.29	-2.01	0.761538914261588	0.841623733977486	0.208113465778316	3.68072150207868
chr2	49115402	49224932	7	4	12.28	11.43	0.85	1	1.08406402746849	0.250779327244783	5.47501405422082
chr2	49224932	49305380	7	5	12.28	14.29	-2.01	0.761538914261588	0.841623733977486	0.208113465778316	3.68072150207868
chr2	49305380	50243394	7	5	12.28	14.29	-2.01	0.761538914261588	0.841623733977486	0.208113465778316	3.68072150207868
chr2	50243394	50446556	6	5	10.53	14.29	-3.76	0.742462027402515	0.708659295448715	0.164118769009726	3.20389268677969
chr2	50446556	50758776	6	6	10.53	17.14	-6.61	0.524985517209083	0.572305386890547	0.13869850300482	2.35611931443001
chr2	50758776	50834614	7	6	12.28	17.14	-4.86	0.548778634430538	0.679660006247224	0.176144311933996	2.70242205876306
chr2	50834614	50884019	7	5	12.28	14.29	-2.01	0.761538914261588	0.841623733977486	0.208113465778316	3.68072150207868
chr2	50884019	50894160	7	4	12.28	11.43	0.85	1	1.08406402746849	0.250779327244783	5.47501405422082
chr2	50894160	51813052	7	5	12.28	14.29	-2.01	0.761538914261588	0.841623733977486	0.208113465778316	3.68072150207868
chr2	51813052	51882282	6	5	10.53	14.29	-3.76	0.742462027402515	0.708659295448715	0.164118769009726	3.20389268677969
chr2	51882282	52164776	6	4	10.53	11.43	-0.9	1	0.912689802865865	0.198138763399443	4.75579335304366
chr2	52164776	52318185	7	4	12.28	11.43	0.85	1	1.08406402746849	0.250779327244783	5.47501405422082
chr2	52318185	52386023	6	4	10.53	11.43	-0.9	1	0.912689802865865	0.198138763399443	4.75579335304366
chr2	52386023	52703271	7	4	12.28	11.43	0.85	1	1.08406402746849	0.250779327244783	5.47501405422082
chr2	52703271	52703709	7	5	12.28	14.29	-2.01	0.761538914261588	0.841623733977486	0.208113465778316	3.68072150207868
chr2	52703709	52731025	8	5	14.04	14.29	-0.25	1	0.979803008178127	0.254376122060523	4.17609199336133
chr2	52731025	52736995	9	5	15.79	14.29	1.5	1	1.12354017244904	0.302852463741952	4.69198596098626
chr2	52736995	52737597	9	7	15.79	20	-4.21	0.777692434684067	0.752417894506432	0.220791991469109	2.66014181532226
chr2	52737597	52742831	9	7	15.79	20	-4.21	0.777692434684067	0.752417894506432	0.220791991469109	2.66014181532226
chr2	52742831	52747747	10	7	17.54	20	-2.46	0.78753140587628	0.852580617416694	0.258099434882511	2.96030006793384
chr2	52747747	52754490	10	8	17.54	22.86	-5.32	0.593274405534593	0.720758423017161	0.224373264341588	2.376464011029
chr2	52754490	52781176	10	9	17.54	25.71	-8.17	0.428503023039727	0.618059286582698	0.196613722573691	1.95927076290404
chr2	52781176	52784752	10	9	17.54	25.71	-8.17	0.428503023039727	0.618059286582698	0.196613722573691	1.95927076290404
chr2	52784752	52789044	10	7	17.54	20	-2.46	0.78753140587628	0.852580617416694	0.258099434882511	2.96030006793384
chr2	52789044	52793835	10	7	17.54	20	-2.46	0.78753140587628	0.852580617416694	0.258099434882511	2.96030006793384
chr2	52793835	52795100	10	7	17.54	20	-2.46	0.78753140587628	0.852580617416694	0.258099434882511	2.96030006793384
chr2	52795100	52798366	10	7	17.54	20	-2.46	0.78753140587628	0.852580617416694	0.258099434882511	2.96030006793384
chr2	52798366	52800834	10	6	17.54	17.14	0.399999999999999	1	1.0280597548321	0.299998518075402	3.82673094680473
chr2	52800834	52807520	10	6	17.54	17.14	0.399999999999999	1	1.0280597548321	0.299998518075402	3.82673094680473
chr2	52807520	52842339	10	5	17.54	14.29	3.25	0.777113508732724	1.27328065326875	0.353545368918586	5.22973429164876
chr2	52842339	52847893	8	5	14.04	14.29	-0.25	1	0.979803008178127	0.254376122060523	4.17609199336133
chr2	52847893	52873956	7	5	12.28	14.29	-2.01	0.761538914261588	0.841623733977486	0.208113465778316	3.68072150207868
chr2	52873956	53061945	6	5	10.53	14.29	-3.76	0.742462027402515	0.708659295448715	0.164118769009726	3.20389268677969
chr2	53061945	53127561	6	5	10.53	14.29	-3.76	0.742462027402515	0.708659295448715	0.164118769009726	3.20389268677969
chr2	53127561	53337246	6	5	10.53	14.29	-3.76	0.742462027402515	0.708659295448715	0.164118769009726	3.20389268677969
chr2	53337246	53407805	6	4	10.53	11.43	-0.9	1	0.912689802865865	0.198138763399443	4.75579335304366
chr2	53407805	54646874	6	4	10.53	11.43	-0.9	1	0.912689802865865	0.198138763399443	4.75579335304366
chr2	54646874	55199062	6	5	10.53	14.29	-3.76	0.742462027402515	0.708659295448715	0.164118769009726	3.20389268677969
chr2	55199062	56598568	6	4	10.53	11.43	-0.9	1	0.912689802865865	0.198138763399443	4.75579335304366
chr2	56598568	56599814	7	4	12.28	11.43	0.85	1	1.08406402746849	0.250779327244783	5.47501405422082
chr2	56599814	56700983	7	5	12.28	14.29	-2.01	0.761538914261588	0.841623733977486	0.208113465778316	3.68072150207868
chr2	56700983	56743435	7	5	12.28	14.29	-2.01	0.761538914261588	0.841623733977486	0.208113465778316	3.68072150207868
chr2	56743435	56802335	7	4	12.28	11.43	0.85	1	1.08406402746849	0.250779327244783	5.47501405422082
chr2	56802335	57398467	7	4	12.28	11.43	0.85	1	1.08406402746849	0.250779327244783	5.47501405422082
chr2	57398467	58478977	7	3	12.28	8.57	3.71	0.736494124294195	1.48711281701351	0.310836499199398	9.55446182809702
chr2	58478977	58578413	7	2	12.28	5.71	6.57	0.474255103760053	2.29118320077748	0.402396518625756	23.9329695523934
chr2	58578413	61010387	6	2	10.53	5.71	4.82	0.70558285810563	1.9283484392878	0.319675764680652	20.6501642333935
chr2	61010387	61223497	6	2	10.53	5.71	4.82	0.70558285810563	1.9283484392878	0.319675764680652	20.6501642333935
chr2	61223497	61400358	7	2	12.28	5.71	6.57	0.474255103760053	2.29118320077748	0.402396518625756	23.9329695523934
chr2	61400358	61895651	6	2	10.53	5.71	4.82	0.70558285810563	1.9283484392878	0.319675764680652	20.6501642333935
chr2	61895651	62475757	6	3	10.53	8.57	1.96	1	1.25188156754076	0.246164505949289	8.27708278287694
chr2	62475757	62620550	6	3	10.53	8.57	1.96	1	1.25188156754076	0.246164505949289	8.27708278287694
chr2	62620550	63490317	6	2	10.53	5.71	4.82	0.70558285810563	1.9283484392878	0.319675764680652	20.6501642333935
chr2	63490317	63575875	6	2	10.53	5.71	4.82	0.70558285810563	1.9283484392878	0.319675764680652	20.6501642333935
chr2	63575875	63608125	6	3	10.53	8.57	1.96	1	1.25188156754076	0.246164505949289	8.27708278287694
chr2	63608125	63632089	6	3	10.53	8.57	1.96	1	1.25188156754076	0.246164505949289	8.27708278287694
chr2	63632089	63721052	6	3	10.53	8.57	1.96	1	1.25188156754076	0.246164505949289	8.27708278287694
chr2	63721052	65844204	6	2	10.53	5.71	4.82	0.70558285810563	1.9283484392878	0.319675764680652	20.6501642333935
chr2	65844204	67305776	6	2	10.53	5.71	4.82	0.70558285810563	1.9283484392878	0.319675764680652	20.6501642333935
chr2	67305776	67446675	5	2	8.77	5.71	3.06	0.704888478053992	1.5790358990183	0.241085394648342	17.4847514277608
chr2	67446675	68025766	6	2	10.53	5.71	4.82	0.70558285810563	1.9283484392878	0.319675764680652	20.6501642333935
chr2	68025766	68151515	6	2	10.53	5.71	4.82	0.70558285810563	1.9283484392878	0.319675764680652	20.6501642333935
chr2	68151515	68165858	6	2	10.53	5.71	4.82	0.70558285810563	1.9283484392878	0.319675764680652	20.6501642333935
chr2	68165858	68663754	5	2	8.77	5.71	3.06	0.704888478053992	1.5790358990183	0.241085394648342	17.4847514277608
chr2	68663754	69519954	5	2	8.77	5.71	3.06	0.704888478053992	1.5790358990183	0.241085394648342	17.4847514277608
chr2	69519954	69696804	6	2	10.53	5.71	4.82	0.70558285810563	1.9283484392878	0.319675764680652	20.6501642333935
chr2	69696804	69703847	5	2	8.77	5.71	3.06	0.704888478053992	1.5790358990183	0.241085394648342	17.4847514277608
chr2	69703847	69745765	5	3	8.77	8.57	0.199999999999999	1	1.02536119741128	0.184869242581365	7.05012401324578
chr2	69745765	70025265	6	3	10.53	8.57	1.96	1	1.25188156754076	0.246164505949289	8.27708278287694
chr2	70025265	70156855	5	3	8.77	8.57	0.199999999999999	1	1.02536119741128	0.184869242581365	7.05012401324578
chr2	70156855	70592822	6	3	10.53	8.57	1.96	1	1.25188156754076	0.246164505949289	8.27708278287694
chr2	70592822	70695375	5	3	8.77	8.57	0.199999999999999	1	1.02536119741128	0.184869242581365	7.05012401324578
chr2	70695375	71780394	5	2	8.77	5.71	3.06	0.704888478053992	1.5790358990183	0.241085394648342	17.4847514277608
chr2	71780394	73310830	6	2	10.53	5.71	4.82	0.70558285810563	1.9283484392878	0.319675764680652	20.6501642333935
chr2	73310830	73472218	5	2	8.77	5.71	3.06	0.704888478053992	1.5790358990183	0.241085394648342	17.4847514277608
chr2	73472218	74521431	6	2	10.53	5.71	4.82	0.70558285810563	1.9283484392878	0.319675764680652	20.6501642333935
chr2	74521431	74974194	6	3	10.53	8.57	1.96	1	1.25188156754076	0.246164505949289	8.27708278287694
chr2	74974194	75302289	6	2	10.53	5.71	4.82	0.70558285810563	1.9283484392878	0.319675764680652	20.6501642333935
chr2	75302289	75903693	5	2	8.77	5.71	3.06	0.704888478053992	1.5790358990183	0.241085394648342	17.4847514277608
chr2	75903693	76418726	5	3	8.77	8.57	0.199999999999999	1	1.02536119741128	0.184869242581365	7.05012401324578
chr2	76418726	77590314	5	4	8.77	11.43	-2.66	0.726612653955228	0.747657070124706	0.148324209107067	4.06400194149402
chr2	77590314	79357694	5	3	8.77	8.57	0.199999999999999	1	1.02536119741128	0.184869242581365	7.05012401324578
chr2	79357694	79508976	6	3	10.53	8.57	1.96	1	1.25188156754076	0.246164505949289	8.27708278287694
chr2	79508976	79901698	7	3	12.28	8.57	3.71	0.736494124294195	1.48711281701351	0.310836499199398	9.55446182809702
chr2	79901698	80329840	6	3	10.53	8.57	1.96	1	1.25188156754076	0.246164505949289	8.27708278287694
chr2	80329840	80336965	7	3	12.28	8.57	3.71	0.736494124294195	1.48711281701351	0.310836499199398	9.55446182809702
chr2	80336965	80458472	7	3	12.28	8.57	3.71	0.736494124294195	1.48711281701351	0.310836499199398	9.55446182809702
chr2	80458472	80529139	6	3	10.53	8.57	1.96	1	1.25188156754076	0.246164505949289	8.27708278287694
chr2	80529139	80674138	7	3	12.28	8.57	3.71	0.736494124294195	1.48711281701351	0.310836499199398	9.55446182809702
chr2	80674138	80799021	7	4	12.28	11.43	0.85	1	1.08406402746849	0.250779327244783	5.47501405422082
chr2	80799021	80915659	7	4	12.28	11.43	0.85	1	1.08406402746849	0.250779327244783	5.47501405422082
chr2	80915659	80970613	8	4	14.04	11.43	2.61	1	1.26214510658289	0.306099339703915	6.22192088530793
chr2	80970613	81378558	7	4	12.28	11.43	0.85	1	1.08406402746849	0.250779327244783	5.47501405422082
chr2	81378558	81477008	6	4	10.53	11.43	-0.9	1	0.912689802865865	0.198138763399443	4.75579335304366
chr2	81477008	81507066	6	3	10.53	8.57	1.96	1	1.25188156754076	0.246164505949289	8.27708278287694
chr2	81507066	81615457	6	3	10.53	8.57	1.96	1	1.25188156754076	0.246164505949289	8.27708278287694
chr2	81615457	81615525	7	3	12.28	8.57	3.71	0.736494124294195	1.48711281701351	0.310836499199398	9.55446182809702
chr2	81615525	81620232	8	3	14.04	8.57	5.47	0.523302262486224	1.73164017632028	0.378777361101055	10.8884004041763
chr2	81620232	81626273	8	3	14.04	8.57	5.47	0.523302262486224	1.73164017632028	0.378777361101055	10.8884004041763
chr2	81626273	81962637	9	3	15.79	8.57	7.22	0.362644950604423	1.98605531055251	0.449776512936818	12.2717657519558
chr2	81962637	82135861	10	3	17.54	8.57	8.97	0.356578999325378	2.25102170571562	0.523982788486464	13.7160959411363
chr2	82135861	82169561	10	4	17.54	11.43	6.11	0.555318706402267	1.6404067746467	0.424604723889981	7.81302457596625
chr2	82169561	82209336	9	4	15.79	11.43	4.36	0.75975045611855	1.44743902015056	0.364075991246777	7.00051509456521
chr2	82209336	82230478	10	4	17.54	11.43	6.11	0.555318706402267	1.6404067746467	0.424604723889981	7.81302457596625
chr2	82230478	82239422	11	4	19.3	11.43	7.87	0.393540803003138	1.84156111370176	0.487853712258223	8.65953396787098
chr2	82239422	82247599	10	4	17.54	11.43	6.11	0.555318706402267	1.6404067746467	0.424604723889981	7.81302457596625
chr2	82247599	82250253	10	5	17.54	14.29	3.25	0.777113508732724	1.27328065326875	0.353545368918586	5.22973429164876
chr2	82250253	82325855	11	5	19.3	14.29	5.01	0.58581983366734	1.42932870899349	0.406524379969387	5.79042429344463
chr2	82325855	82472605	12	5	21.05	14.29	6.76	0.581520823732004	1.59215018953289	0.461891609820573	6.37813482421497
chr2	82472605	82474915	12	6	21.05	17.14	3.91	0.788745512128415	1.28540427034758	0.392310936847064	4.66058976463286
chr2	82474915	82480237	13	6	22.81	17.14	5.67	0.602232540854403	1.42264868093026	0.44162318068837	5.10617498915791
chr2	82480237	82499929	14	6	24.56	17.14	7.42	0.447397013482229	1.56614299294931	0.493118787626501	5.57263368327039
chr2	82499929	82612437	14	5	24.56	14.29	10.27	0.295208608538809	1.94001881197681	0.580096747325369	7.634864399629
chr2	82612437	82675485	14	6	24.56	17.14	7.42	0.447397013482229	1.56614299294931	0.493118787626501	5.57263368327039
chr2	82675485	82816555	14	7	24.56	20	4.56	0.798703812121123	1.29865357547876	0.424898717848889	4.30214856175535
chr2	82816555	82996153	14	7	24.56	20	4.56	0.798703812121123	1.29865357547876	0.424898717848889	4.30214856175535
chr2	82996153	83002715	14	6	24.56	17.14	7.42	0.447397013482229	1.56614299294931	0.493118787626501	5.57263368327039
chr2	83002715	83028067	14	5	24.56	14.29	10.27	0.295208608538809	1.94001881197681	0.580096747325369	7.634864399629
chr2	83028067	83108889	14	4	24.56	11.43	13.13	0.176743810188856	2.50008890824658	0.69504326635293	11.4429326000873
chr2	83108889	83248826	14	5	24.56	14.29	10.27	0.295208608538809	1.94001881197681	0.580096747325369	7.634864399629
chr2	83248826	83352636	14	6	24.56	17.14	7.42	0.447397013482229	1.56614299294931	0.493118787626501	5.57263368327039
chr2	83352636	83370618	13	6	22.81	17.14	5.67	0.602232540854403	1.42264868093026	0.44162318068837	5.10617498915791
chr2	83370618	83434826	11	6	19.3	17.14	2.16	1	1.1539893966305	0.345153280697894	4.234838856912
chr2	83434826	83485878	10	6	17.54	17.14	0.399999999999999	1	1.0280597548321	0.299998518075402	3.82673094680473
chr2	83485878	83526366	8	6	14.04	17.14	-3.1	0.768198049082033	0.791200866543226	0.215484295995604	3.06211178714234
chr2	83526366	83595248	8	6	14.04	17.14	-3.1	0.768198049082033	0.791200866543226	0.215484295995604	3.06211178714234
chr2	83595248	83598265	8	7	14.04	20	-5.96	0.563142477116139	0.656218735931136	0.185181274603703	2.37227953808753
chr2	83598265	83606431	8	8	14.04	22.86	-8.82	0.395847914215543	0.554742230526232	0.160817450418399	1.9070222943613
chr2	83606431	83633534	7	8	12.28	22.86	-10.58	0.246082760686723	0.47657028170942	0.131228312388339	1.68609129154916
chr2	83633534	83636842	6	8	10.53	22.86	-12.33	0.138902811130348	0.401322118644332	0.103172607673908	1.47343374823766
chr2	83636842	83655661	7	8	12.28	22.86	-10.58	0.246082760686723	0.47657028170942	0.131228312388339	1.68609129154916
chr2	83655661	83750417	7	7	12.28	20	-7.72	0.375859131498034	0.563675909563278	0.151229985939566	2.09569397335798
chr2	83750417	83857933	6	7	10.53	20	-9.47	0.229995906312571	0.474663694915401	0.118950317303521	1.82956103153208
chr2	83857933	83890645	7	7	12.28	20	-7.72	0.375859131498034	0.563675909563278	0.151229985939566	2.09569397335798
chr2	83890645	83892885	7	6	12.28	17.14	-4.86	0.548778634430538	0.679660006247224	0.176144311933996	2.70242205876306
chr2	83892885	84044115	6	6	10.53	17.14	-6.61	0.524985517209083	0.572305386890547	0.13869850300482	2.35611931443001
chr2	84044115	84203165	6	7	10.53	20	-9.47	0.229995906312571	0.474663694915401	0.118950317303521	1.82956103153208
chr2	84203165	84326859	6	6	10.53	17.14	-6.61	0.524985517209083	0.572305386890547	0.13869850300482	2.35611931443001
chr2	84326859	84341922	6	7	10.53	20	-9.47	0.229995906312571	0.474663694915401	0.118950317303521	1.82956103153208
chr2	84341922	84347880	6	7	10.53	20	-9.47	0.229995906312571	0.474663694915401	0.118950317303521	1.82956103153208
chr2	84347880	84387948	6	6	10.53	17.14	-6.61	0.524985517209083	0.572305386890547	0.13869850300482	2.35611931443001
chr2	84387948	84407232	5	5	8.77	14.29	-5.52	0.496515558919266	0.580557338005649	0.12257576969898	2.74519263053894
chr2	84407232	85066059	5	4	8.77	11.43	-2.66	0.726612653955228	0.747657070124706	0.148324209107067	4.06400194149402
chr2	85066059	85380700	5	3	8.77	8.57	0.199999999999999	1	1.02536119741128	0.184869242581365	7.05012401324578
chr2	85380700	85470193	6	3	10.53	8.57	1.96	1	1.25188156754076	0.246164505949289	8.27708278287694
chr2	85470193	85700551	5	3	8.77	8.57	0.199999999999999	1	1.02536119741128	0.184869242581365	7.05012401324578
chr2	85700551	85760829	6	3	10.53	8.57	1.96	1	1.25188156754076	0.246164505949289	8.27708278287694
chr2	85760829	85960973	6	2	10.53	5.71	4.82	0.70558285810563	1.9283484392878	0.319675764680652	20.6501642333935
chr2	85960973	86062860	5	2	8.77	5.71	3.06	0.704888478053992	1.5790358990183	0.241085394648342	17.4847514277608
chr2	86062860	86112400	5	3	8.77	8.57	0.199999999999999	1	1.02536119741128	0.184869242581365	7.05012401324578
chr2	86112400	86163255	5	4	8.77	11.43	-2.66	0.726612653955228	0.747657070124706	0.148324209107067	4.06400194149402
chr2	86163255	86455203	6	4	10.53	11.43	-0.9	1	0.912689802865865	0.198138763399443	4.75579335304366
chr2	86455203	86465520	5	4	8.77	11.43	-2.66	0.726612653955228	0.747657070124706	0.148324209107067	4.06400194149402
chr2	86465520	86818207	5	3	8.77	8.57	0.199999999999999	1	1.02536119741128	0.184869242581365	7.05012401324578
chr2	86818207	86865517	6	3	10.53	8.57	1.96	1	1.25188156754076	0.246164505949289	8.27708278287694
chr2	86865517	87334473	6	2	10.53	5.71	4.82	0.70558285810563	1.9283484392878	0.319675764680652	20.6501642333935
chr2	87334473	87471902	6	1	10.53	2.86	7.67	0.245627382284818	3.95203781505959	0.448395557317712	189.140087350654
chr2	87471902	88738899	6	2	10.53	5.71	4.82	0.70558285810563	1.9283484392878	0.319675764680652	20.6501642333935
chr2	88738899	88949014	6	3	10.53	8.57	1.96	1	1.25188156754076	0.246164505949289	8.27708278287694
chr2	88949014	89132096	6	2	10.53	5.71	4.82	0.70558285810563	1.9283484392878	0.319675764680652	20.6501642333935
chr2	89132096	89133378	2	2	3.51	5.71	-2.2	0.633484899728183	0.603503837239778	0.0418857182561479	8.69179851293254
chr2	89133378	89136180	3	2	5.26	5.71	-0.45	1	0.917543031619292	0.0995865652262528	11.5187145834007
chr2	89136180	89144104	2	2	3.51	5.71	-2.2	0.633484899728183	0.603503837239778	0.0418857182561479	8.69179851293254
chr2	89144104	89145847	2	1	3.51	2.86	0.65	1	1.23356327069665	0.0620046571045941	75.0263655237187
chr2	89145847	89323197	1	1	1.75	2.86	-1.11	1	0.610603783842907	0.00760900786829756	49.046807225881
chr2	89323197	89377330	2	1	3.51	2.86	0.65	1	1.23356327069665	0.0620046571045941	75.0263655237187
chr2	89377330	89406043	4	2	7.02	5.71	1.31	1	1.24237951861251	0.167238798944715	14.4592318899485
chr2	89406043	89413132	6	2	10.53	5.71	4.82	0.70558285810563	1.9283484392878	0.319675764680652	20.6501642333935
chr2	89413132	89418269	6	3	10.53	8.57	1.96	1	1.25188156754076	0.246164505949289	8.27708278287694
chr2	89418269	89423512	17	7	29.82	20	9.82	0.33762850021492	1.69049269441088	0.571135433909814	5.48894407493823
chr2	89423512	89431615	17	8	29.82	22.86	6.96	0.62988872783497	1.4288596498954	0.497355460078839	4.39650344990767
chr2	89431615	89444114	17	9	29.82	25.71	4.11	0.812393786343828	1.22506831883196	0.436361376195413	3.61734892156774
chr2	89444114	89464861	17	10	29.82	28.57	1.25	1	1.06182357294566	0.385076266951047	3.03614825562627
chr2	89464861	89468970	18	13	31.58	37.14	-5.56	0.652203014519965	0.783202076610157	0.296033336148843	2.094159365847
chr2	89468970	89469407	18	14	31.58	40	-8.42	0.500080825296605	0.695150502037567	0.264241402740084	1.8352939918698
chr2	89469407	89477534	21	15	36.84	42.86	-6.02	0.66117734843723	0.77993548439878	0.303158231055892	2.01413782387277
chr2	89477534	89499081	22	15	38.6	42.86	-4.26	0.826931702828756	0.839719610749149	0.327877486619497	2.16251735886094
chr2	89499081	89520199	23	15	40.35	42.86	-2.51	0.830602848526328	0.902976916608156	0.353962261506223	2.32017570587339
chr2	89520199	89548455	24	15	42.11	42.86	-0.75	1	0.970006665086322	0.381471696604454	2.48816871307738
chr2	89548455	89569727	27	15	47.37	42.86	4.51	0.829545170873767	1.19762203774347	0.473937309657638	3.06433788921891
chr2	89569727	89588831	29	15	50.88	42.86	8.02	0.522037067336108	1.37608867552212	0.545537698520318	3.52319069232066
chr2	89588831	90321410	30	15	52.63	42.86	9.77	0.396759485994694	1.47511049433331	0.58488035087486	3.78088760574722
chr2	90321410	91618895	0	0	0	0	0	1	0	0	Inf
chr2	91618895	92285930	31	13	54.39	37.14	17.25	0.134360372305649	2.00223827320711	0.786497419644659	5.25467859685977
chr2	92285930	93300000	30	13	52.63	37.14	15.49	0.19719522510005	1.86740130020941	0.733711731837028	4.89337081791866
chr2	93300000	95327875	0	0	0	0	0	1	0	0	Inf
chr2	95327875	96027786	6	5	10.53	14.29	-3.76	0.742462027402515	0.708659295448715	0.164118769009726	3.20389268677969
chr2	96027786	96055144	6	6	10.53	17.14	-6.61	0.524985517209083	0.572305386890547	0.13869850300482	2.35611931443001
chr2	96055144	96379191	6	5	10.53	14.29	-3.76	0.742462027402515	0.708659295448715	0.164118769009726	3.20389268677969
chr2	96379191	97061482	6	6	10.53	17.14	-6.61	0.524985517209083	0.572305386890547	0.13869850300482	2.35611931443001
chr2	97061482	97142805	6	6	10.53	17.14	-6.61	0.524985517209083	0.572305386890547	0.13869850300482	2.35611931443001
chr2	97142805	97881754	5	6	8.77	17.14	-8.37	0.322100721394439	0.468835682434957	0.103394322457724	2.02281962815123
chr2	97881754	98339374	6	6	10.53	17.14	-6.61	0.524985517209083	0.572305386890547	0.13869850300482	2.35611931443001
chr2	98339374	98664340	6	5	10.53	14.29	-3.76	0.742462027402515	0.708659295448715	0.164118769009726	3.20389268677969
chr2	98664340	98707552	6	4	10.53	11.43	-0.9	1	0.912689802865865	0.198138763399443	4.75579335304366
chr2	98707552	98791728	6	3	10.53	8.57	1.96	1	1.25188156754076	0.246164505949289	8.27708278287694
chr2	98791728	99224006	6	3	10.53	8.57	1.96	1	1.25188156754076	0.246164505949289	8.27708278287694
chr2	99224006	99868023	6	4	10.53	11.43	-0.9	1	0.912689802865865	0.198138763399443	4.75579335304366
chr2	99868023	100272495	6	5	10.53	14.29	-3.76	0.742462027402515	0.708659295448715	0.164118769009726	3.20389268677969
chr2	100272495	100376301	6	4	10.53	11.43	-0.9	1	0.912689802865865	0.198138763399443	4.75579335304366
chr2	100376301	100480772	5	4	8.77	11.43	-2.66	0.726612653955228	0.747657070124706	0.148324209107067	4.06400194149402
chr2	100480772	100660469	6	4	10.53	11.43	-0.9	1	0.912689802865865	0.198138763399443	4.75579335304366
chr2	100660469	100798370	6	4	10.53	11.43	-0.9	1	0.912689802865865	0.198138763399443	4.75579335304366
chr2	100798370	100833026	6	4	10.53	11.43	-0.9	1	0.912689802865865	0.198138763399443	4.75579335304366
chr2	100833026	100837370	6	5	10.53	14.29	-3.76	0.742462027402515	0.708659295448715	0.164118769009726	3.20389268677969
chr2	100837370	100851177	7	5	12.28	14.29	-2.01	0.761538914261588	0.841623733977486	0.208113465778316	3.68072150207868
chr2	100851177	101050133	7	5	12.28	14.29	-2.01	0.761538914261588	0.841623733977486	0.208113465778316	3.68072150207868
chr2	101050133	101226044	6	5	10.53	14.29	-3.76	0.742462027402515	0.708659295448715	0.164118769009726	3.20389268677969
chr2	101226044	101227250	6	5	10.53	14.29	-3.76	0.742462027402515	0.708659295448715	0.164118769009726	3.20389268677969
chr2	101227250	101249809	6	4	10.53	11.43	-0.9	1	0.912689802865865	0.198138763399443	4.75579335304366
chr2	101249809	101281134	6	3	10.53	8.57	1.96	1	1.25188156754076	0.246164505949289	8.27708278287694
chr2	101281134	101296072	7	3	12.28	8.57	3.71	0.736494124294195	1.48711281701351	0.310836499199398	9.55446182809702
chr2	101296072	101339473	7	3	12.28	8.57	3.71	0.736494124294195	1.48711281701351	0.310836499199398	9.55446182809702
chr2	101339473	101702082	6	3	10.53	8.57	1.96	1	1.25188156754076	0.246164505949289	8.27708278287694
chr2	101702082	102030777	5	3	8.77	8.57	0.199999999999999	1	1.02536119741128	0.184869242581365	7.05012401324578
chr2	102030777	102159430	6	3	10.53	8.57	1.96	1	1.25188156754076	0.246164505949289	8.27708278287694
chr2	102159430	102433298	5	3	8.77	8.57	0.199999999999999	1	1.02536119741128	0.184869242581365	7.05012401324578
chr2	102433298	102680514	5	3	8.77	8.57	0.199999999999999	1	1.02536119741128	0.184869242581365	7.05012401324578
chr2	102680514	102776225	6	3	10.53	8.57	1.96	1	1.25188156754076	0.246164505949289	8.27708278287694
chr2	102776225	102794572	6	4	10.53	11.43	-0.9	1	0.912689802865865	0.198138763399443	4.75579335304366
chr2	102794572	103177354	7	4	12.28	11.43	0.85	1	1.08406402746849	0.250779327244783	5.47501405422082
chr2	103177354	103323591	7	3	12.28	8.57	3.71	0.736494124294195	1.48711281701351	0.310836499199398	9.55446182809702
chr2	103323591	103465100	6	3	10.53	8.57	1.96	1	1.25188156754076	0.246164505949289	8.27708278287694
chr2	103465100	103565146	5	3	8.77	8.57	0.199999999999999	1	1.02536119741128	0.184869242581365	7.05012401324578
chr2	103565146	103584342	5	3	8.77	8.57	0.199999999999999	1	1.02536119741128	0.184869242581365	7.05012401324578
chr2	103584342	104578728	6	3	10.53	8.57	1.96	1	1.25188156754076	0.246164505949289	8.27708278287694
chr2	104578728	104714150	5	3	8.77	8.57	0.199999999999999	1	1.02536119741128	0.184869242581365	7.05012401324578
chr2	104714150	105027607	6	3	10.53	8.57	1.96	1	1.25188156754076	0.246164505949289	8.27708278287694
chr2	105027607	105542411	5	3	8.77	8.57	0.199999999999999	1	1.02536119741128	0.184869242581365	7.05012401324578
chr2	105542411	106535422	5	4	8.77	11.43	-2.66	0.726612653955228	0.747657070124706	0.148324209107067	4.06400194149402
chr2	106535422	106828407	6	4	10.53	11.43	-0.9	1	0.912689802865865	0.198138763399443	4.75579335304366
chr2	106828407	106887331	5	4	8.77	11.43	-2.66	0.726612653955228	0.747657070124706	0.148324209107067	4.06400194149402
chr2	106887331	107781870	6	4	10.53	11.43	-0.9	1	0.912689802865865	0.198138763399443	4.75579335304366
chr2	107781870	108165822	5	4	8.77	11.43	-2.66	0.726612653955228	0.747657070124706	0.148324209107067	4.06400194149402
chr2	108165822	109589368	5	5	8.77	14.29	-5.52	0.496515558919266	0.580557338005649	0.12257576969898	2.74519263053894
chr2	109589368	109658518	5	4	8.77	11.43	-2.66	0.726612653955228	0.747657070124706	0.148324209107067	4.06400194149402
chr2	109658518	109883844	5	5	8.77	14.29	-5.52	0.496515558919266	0.580557338005649	0.12257576969898	2.74519263053894
chr2	109883844	110755036	5	4	8.77	11.43	-2.66	0.726612653955228	0.747657070124706	0.148324209107067	4.06400194149402
chr2	110755036	110826316	6	4	10.53	11.43	-0.9	1	0.912689802865865	0.198138763399443	4.75579335304366
chr2	110826316	111037227	6	5	10.53	14.29	-3.76	0.742462027402515	0.708659295448715	0.164118769009726	3.20389268677969
chr2	111037227	111041076	5	4	8.77	11.43	-2.66	0.726612653955228	0.747657070124706	0.148324209107067	4.06400194149402
chr2	111041076	112422087	5	3	8.77	8.57	0.199999999999999	1	1.02536119741128	0.184869242581365	7.05012401324578
chr2	112422087	113577436	6	3	10.53	8.57	1.96	1	1.25188156754076	0.246164505949289	8.27708278287694
chr2	113577436	114065796	7	3	12.28	8.57	3.71	0.736494124294195	1.48711281701351	0.310836499199398	9.55446182809702
chr2	114065796	114070023	7	4	12.28	11.43	0.85	1	1.08406402746849	0.250779327244783	5.47501405422082
chr2	114070023	114141866	6	4	10.53	11.43	-0.9	1	0.912689802865865	0.198138763399443	4.75579335304366
chr2	114141866	114538900	6	5	10.53	14.29	-3.76	0.742462027402515	0.708659295448715	0.164118769009726	3.20389268677969
chr2	114538900	115015314	6	5	10.53	14.29	-3.76	0.742462027402515	0.708659295448715	0.164118769009726	3.20389268677969
chr2	115015314	115102406	6	4	10.53	11.43	-0.9	1	0.912689802865865	0.198138763399443	4.75579335304366
chr2	115102406	115164966	6	3	10.53	8.57	1.96	1	1.25188156754076	0.246164505949289	8.27708278287694
chr2	115164966	115529489	6	3	10.53	8.57	1.96	1	1.25188156754076	0.246164505949289	8.27708278287694
chr2	115529489	115530481	6	3	10.53	8.57	1.96	1	1.25188156754076	0.246164505949289	8.27708278287694
chr2	115530481	115556828	6	4	10.53	11.43	-0.9	1	0.912689802865865	0.198138763399443	4.75579335304366
chr2	115556828	116163884	6	3	10.53	8.57	1.96	1	1.25188156754076	0.246164505949289	8.27708278287694
chr2	116163884	116681271	6	3	10.53	8.57	1.96	1	1.25188156754076	0.246164505949289	8.27708278287694
chr2	116681271	117235795	7	3	12.28	8.57	3.71	0.736494124294195	1.48711281701351	0.310836499199398	9.55446182809702
chr2	117235795	117264998	8	3	14.04	8.57	5.47	0.523302262486224	1.73164017632028	0.378777361101055	10.8884004041763
chr2	117264998	117336769	9	3	15.79	8.57	7.22	0.362644950604423	1.98605531055251	0.449776512936818	12.2717657519558
chr2	117336769	117432222	9	3	15.79	8.57	7.22	0.362644950604423	1.98605531055251	0.449776512936818	12.2717657519558
chr2	117432222	117724486	8	3	14.04	8.57	5.47	0.523302262486224	1.73164017632028	0.378777361101055	10.8884004041763
chr2	117724486	117751704	8	4	14.04	11.43	2.61	1	1.26214510658289	0.306099339703915	6.22192088530793
chr2	117751704	118370272	7	4	12.28	11.43	0.85	1	1.08406402746849	0.250779327244783	5.47501405422082
chr2	118370272	118396742	7	3	12.28	8.57	3.71	0.736494124294195	1.48711281701351	0.310836499199398	9.55446182809702
chr2	118396742	118639674	6	3	10.53	8.57	1.96	1	1.25188156754076	0.246164505949289	8.27708278287694
chr2	118639674	118673877	6	4	10.53	11.43	-0.9	1	0.912689802865865	0.198138763399443	4.75579335304366
chr2	118673877	119724722	6	4	10.53	11.43	-0.9	1	0.912689802865865	0.198138763399443	4.75579335304366
chr2	119724722	123259664	6	3	10.53	8.57	1.96	1	1.25188156754076	0.246164505949289	8.27708278287694
chr2	123259664	123303518	7	3	12.28	8.57	3.71	0.736494124294195	1.48711281701351	0.310836499199398	9.55446182809702
chr2	123303518	123396974	8	3	14.04	8.57	5.47	0.523302262486224	1.73164017632028	0.378777361101055	10.8884004041763
chr2	123396974	123763096	9	3	15.79	8.57	7.22	0.362644950604423	1.98605531055251	0.449776512936818	12.2717657519558
chr2	123763096	123763213	9	3	15.79	8.57	7.22	0.362644950604423	1.98605531055251	0.449776512936818	12.2717657519558
chr2	123763213	123816361	10	3	17.54	8.57	8.97	0.356578999325378	2.25102170571562	0.523982788486464	13.7160959411363
chr2	123816361	124150575	9	3	15.79	8.57	7.22	0.362644950604423	1.98605531055251	0.449776512936818	12.2717657519558
chr2	124150575	124259032	9	3	15.79	8.57	7.22	0.362644950604423	1.98605531055251	0.449776512936818	12.2717657519558
chr2	124259032	124264630	8	3	14.04	8.57	5.47	0.523302262486224	1.73164017632028	0.378777361101055	10.8884004041763
chr2	124264630	124279232	8	3	14.04	8.57	5.47	0.523302262486224	1.73164017632028	0.378777361101055	10.8884004041763
chr2	124279232	124338602	7	3	12.28	8.57	3.71	0.736494124294195	1.48711281701351	0.310836499199398	9.55446182809702
chr2	124338602	124659197	8	3	14.04	8.57	5.47	0.523302262486224	1.73164017632028	0.378777361101055	10.8884004041763
chr2	124659197	124732664	8	3	14.04	8.57	5.47	0.523302262486224	1.73164017632028	0.378777361101055	10.8884004041763
chr2	124732664	124752835	8	3	14.04	8.57	5.47	0.523302262486224	1.73164017632028	0.378777361101055	10.8884004041763
chr2	124752835	125581606	7	3	12.28	8.57	3.71	0.736494124294195	1.48711281701351	0.310836499199398	9.55446182809702
chr2	125581606	125757320	7	4	12.28	11.43	0.85	1	1.08406402746849	0.250779327244783	5.47501405422082
chr2	125757320	125954975	7	4	12.28	11.43	0.85	1	1.08406402746849	0.250779327244783	5.47501405422082
chr2	125954975	125990650	6	4	10.53	11.43	-0.9	1	0.912689802865865	0.198138763399443	4.75579335304366
chr2	125990650	126081043	7	4	12.28	11.43	0.85	1	1.08406402746849	0.250779327244783	5.47501405422082
chr2	126081043	126224975	8	4	14.04	11.43	2.61	1	1.26214510658289	0.306099339703915	6.22192088530793
chr2	126224975	126333397	7	4	12.28	11.43	0.85	1	1.08406402746849	0.250779327244783	5.47501405422082
chr2	126333397	126621425	7	3	12.28	8.57	3.71	0.736494124294195	1.48711281701351	0.310836499199398	9.55446182809702
chr2	126621425	126865146	6	3	10.53	8.57	1.96	1	1.25188156754076	0.246164505949289	8.27708278287694
chr2	126865146	127495763	7	3	12.28	8.57	3.71	0.736494124294195	1.48711281701351	0.310836499199398	9.55446182809702
chr2	127495763	127524060	7	3	12.28	8.57	3.71	0.736494124294195	1.48711281701351	0.310836499199398	9.55446182809702
chr2	127524060	127531673	7	3	12.28	8.57	3.71	0.736494124294195	1.48711281701351	0.310836499199398	9.55446182809702
chr2	127531673	127601207	7	3	12.28	8.57	3.71	0.736494124294195	1.48711281701351	0.310836499199398	9.55446182809702
chr2	127601207	127609749	7	3	12.28	8.57	3.71	0.736494124294195	1.48711281701351	0.310836499199398	9.55446182809702
chr2	127609749	127635837	7	3	12.28	8.57	3.71	0.736494124294195	1.48711281701351	0.310836499199398	9.55446182809702
chr2	127635837	127964966	7	3	12.28	8.57	3.71	0.736494124294195	1.48711281701351	0.310836499199398	9.55446182809702
chr2	127964966	129136317	7	4	12.28	11.43	0.85	1	1.08406402746849	0.250779327244783	5.47501405422082
chr2	129136317	129208262	8	4	14.04	11.43	2.61	1	1.26214510658289	0.306099339703915	6.22192088530793
chr2	129208262	129424480	8	5	14.04	14.29	-0.25	1	0.979803008178127	0.254376122060523	4.17609199336133
chr2	129424480	129506334	8	4	14.04	11.43	2.61	1	1.26214510658289	0.306099339703915	6.22192088530793
chr2	129506334	129580076	8	5	14.04	14.29	-0.25	1	0.979803008178127	0.254376122060523	4.17609199336133
chr2	129580076	129764086	7	5	12.28	14.29	-2.01	0.761538914261588	0.841623733977486	0.208113465778316	3.68072150207868
chr2	129764086	129841616	7	4	12.28	11.43	0.85	1	1.08406402746849	0.250779327244783	5.47501405422082
chr2	129841616	129911251	6	4	10.53	11.43	-0.9	1	0.912689802865865	0.198138763399443	4.75579335304366
chr2	129911251	129918063	7	4	12.28	11.43	0.85	1	1.08406402746849	0.250779327244783	5.47501405422082
chr2	129918063	130083319	8	4	14.04	11.43	2.61	1	1.26214510658289	0.306099339703915	6.22192088530793
chr2	130083319	130133643	7	4	12.28	11.43	0.85	1	1.08406402746849	0.250779327244783	5.47501405422082
chr2	130133643	130551088	8	4	14.04	11.43	2.61	1	1.26214510658289	0.306099339703915	6.22192088530793
chr2	130551088	130558709	7	4	12.28	11.43	0.85	1	1.08406402746849	0.250779327244783	5.47501405422082
chr2	130558709	130732434	6	4	10.53	11.43	-0.9	1	0.912689802865865	0.198138763399443	4.75579335304366
chr2	130732434	131044268	6	4	10.53	11.43	-0.9	1	0.912689802865865	0.198138763399443	4.75579335304366
chr2	131044268	133148002	6	4	10.53	11.43	-0.9	1	0.912689802865865	0.198138763399443	4.75579335304366
chr2	133148002	133232232	6	4	10.53	11.43	-0.9	1	0.912689802865865	0.198138763399443	4.75579335304366
chr2	133232232	133474652	6	4	10.53	11.43	-0.9	1	0.912689802865865	0.198138763399443	4.75579335304366
chr2	133474652	133738637	7	4	12.28	11.43	0.85	1	1.08406402746849	0.250779327244783	5.47501405422082
chr2	133738637	134041025	6	4	10.53	11.43	-0.9	1	0.912689802865865	0.198138763399443	4.75579335304366
chr2	134041025	134356898	7	4	12.28	11.43	0.85	1	1.08406402746849	0.250779327244783	5.47501405422082
chr2	134356898	134716889	7	5	12.28	14.29	-2.01	0.761538914261588	0.841623733977486	0.208113465778316	3.68072150207868
chr2	134716889	134721745	7	4	12.28	11.43	0.85	1	1.08406402746849	0.250779327244783	5.47501405422082
chr2	134721745	134734811	8	4	14.04	11.43	2.61	1	1.26214510658289	0.306099339703915	6.22192088530793
chr2	134734811	134745221	8	5	14.04	14.29	-0.25	1	0.979803008178127	0.254376122060523	4.17609199336133
chr2	134745221	134788919	9	5	15.79	14.29	1.5	1	1.12354017244904	0.302852463741952	4.69198596098626
chr2	134788919	134897784	9	6	15.79	17.14	-1.35	1	0.907229519324227	0.256796180089347	3.43670620911188
chr2	134897784	134901380	9	6	15.79	17.14	-1.35	1	0.907229519324227	0.256796180089347	3.43670620911188
chr2	134901380	134982033	9	5	15.79	14.29	1.5	1	1.12354017244904	0.302852463741952	4.69198596098626
chr2	134982033	135015951	10	6	17.54	17.14	0.399999999999999	1	1.0280597548321	0.299998518075402	3.82673094680473
chr2	135015951	135029997	10	7	17.54	20	-2.46	0.78753140587628	0.852580617416694	0.258099434882511	2.96030006793384
chr2	135029997	135065438	10	8	17.54	22.86	-5.32	0.593274405534593	0.720758423017161	0.224373264341588	2.376464011029
chr2	135065438	135137979	10	8	17.54	22.86	-5.32	0.593274405534593	0.720758423017161	0.224373264341588	2.376464011029
chr2	135137979	135209341	10	7	17.54	20	-2.46	0.78753140587628	0.852580617416694	0.258099434882511	2.96030006793384
chr2	135209341	135241949	10	8	17.54	22.86	-5.32	0.593274405534593	0.720758423017161	0.224373264341588	2.376464011029
chr2	135241949	135280315	11	8	19.3	22.86	-3.56	0.792076100901165	0.808986620128368	0.258360322510944	2.62666506454542
chr2	135280315	135286796	13	8	22.81	22.86	-0.0500000000000007	1	0.997189761227149	0.331007738093001	3.16157119335245
chr2	135286796	135288144	14	8	24.56	22.86	1.7	1	1.09768530178238	0.369803513830404	3.44806018872625
chr2	135288144	135291176	14	9	24.56	25.71	-1.15	1	0.941197882148931	0.324349138447635	2.83865523952518
chr2	135291176	135293655	15	9	26.32	25.71	0.609999999999999	1	1.03140137689127	0.359985475751888	3.08552314734618
chr2	135293655	135355210	16	9	28.07	25.71	2.36	1	1.12590753783479	0.397283481142334	3.34452221102173
chr2	135355210	135602083	16	9	28.07	25.71	2.36	1	1.12590753783479	0.397283481142334	3.34452221102173
chr2	135602083	135721356	15	9	26.32	25.71	0.609999999999999	1	1.03140137689127	0.359985475751888	3.08552314734618
chr2	135721356	136038908	16	9	28.07	25.71	2.36	1	1.12590753783479	0.397283481142334	3.34452221102173
chr2	136038908	136250535	16	9	28.07	25.71	2.36	1	1.12590753783479	0.397283481142334	3.34452221102173
chr2	136250535	136786632	15	9	26.32	25.71	0.609999999999999	1	1.03140137689127	0.359985475751888	3.08552314734618
chr2	136786632	136791656	14	9	24.56	25.71	-1.15	1	0.941197882148931	0.324349138447635	2.83865523952518
chr2	136791656	136831016	13	9	22.81	25.71	-2.9	0.803969104761818	0.855026083442281	0.290262182977724	2.60366665646825
chr2	136831016	136870092	12	7	21.05	20	1.05	1	1.06593908674237	0.337829708076837	3.60073072526548
chr2	136870092	136873773	11	7	19.3	20	-0.699999999999999	1	0.957008969150987	0.297087334335391	3.27334215190637
chr2	136873773	136897646	11	6	19.3	17.14	2.16	1	1.1539893966305	0.345153280697894	4.234838856912
chr2	136897646	136930116	11	6	19.3	17.14	2.16	1	1.1539893966305	0.345153280697894	4.234838856912
chr2	136930116	136987937	11	7	19.3	20	-0.699999999999999	1	0.957008969150987	0.297087334335391	3.27334215190637
chr2	136987937	136988417	10	6	17.54	17.14	0.399999999999999	1	1.0280597548321	0.299998518075402	3.82673094680473
chr2	136988417	137038844	10	6	17.54	17.14	0.399999999999999	1	1.0280597548321	0.299998518075402	3.82673094680473
chr2	137038844	137058107	9	6	15.79	17.14	-1.35	1	0.907229519324227	0.256796180089347	3.43670620911188
chr2	137058107	137162163	8	6	14.04	17.14	-3.1	0.768198049082033	0.791200866543226	0.215484295995604	3.06211178714234
chr2	137162163	137313818	8	7	14.04	20	-5.96	0.563142477116139	0.656218735931136	0.185181274603703	2.37227953808753
chr2	137313818	137402277	9	7	15.79	20	-4.21	0.777692434684067	0.752417894506432	0.220791991469109	2.66014181532226
chr2	137402277	137483114	9	6	15.79	17.14	-1.35	1	0.907229519324227	0.256796180089347	3.43670620911188
chr2	137483114	137649083	10	6	17.54	17.14	0.399999999999999	1	1.0280597548321	0.299998518075402	3.82673094680473
chr2	137649083	137762184	10	5	17.54	14.29	3.25	0.777113508732724	1.27328065326875	0.353545368918586	5.22973429164876
chr2	137762184	137803313	9	5	15.79	14.29	1.5	1	1.12354017244904	0.302852463741952	4.69198596098626
chr2	137803313	137868754	8	5	14.04	14.29	-0.25	1	0.979803008178127	0.254376122060523	4.17609199336133
chr2	137868754	137987187	7	5	12.28	14.29	-2.01	0.761538914261588	0.841623733977486	0.208113465778316	3.68072150207868
chr2	137987187	138362570	7	6	12.28	17.14	-4.86	0.548778634430538	0.679660006247224	0.176144311933996	2.70242205876306
chr2	138362570	138433733	7	5	12.28	14.29	-2.01	0.761538914261588	0.841623733977486	0.208113465778316	3.68072150207868
chr2	138433733	138633892	7	6	12.28	17.14	-4.86	0.548778634430538	0.679660006247224	0.176144311933996	2.70242205876306
chr2	138633892	138732943	6	6	10.53	17.14	-6.61	0.524985517209083	0.572305386890547	0.13869850300482	2.35611931443001
chr2	138732943	139686396	6	6	10.53	17.14	-6.61	0.524985517209083	0.572305386890547	0.13869850300482	2.35611931443001
chr2	139686396	139729837	6	5	10.53	14.29	-3.76	0.742462027402515	0.708659295448715	0.164118769009726	3.20389268677969
chr2	139729837	140799891	7	5	12.28	14.29	-2.01	0.761538914261588	0.841623733977486	0.208113465778316	3.68072150207868
chr2	140799891	140896184	7	5	12.28	14.29	-2.01	0.761538914261588	0.841623733977486	0.208113465778316	3.68072150207868
chr2	140896184	140906992	7	4	12.28	11.43	0.85	1	1.08406402746849	0.250779327244783	5.47501405422082
chr2	140906992	141456827	7	4	12.28	11.43	0.85	1	1.08406402746849	0.250779327244783	5.47501405422082
chr2	141456827	141666187	7	4	12.28	11.43	0.85	1	1.08406402746849	0.250779327244783	5.47501405422082
chr2	141666187	141717821	7	5	12.28	14.29	-2.01	0.761538914261588	0.841623733977486	0.208113465778316	3.68072150207868
chr2	141717821	141757015	6	5	10.53	14.29	-3.76	0.742462027402515	0.708659295448715	0.164118769009726	3.20389268677969
chr2	141757015	142014612	6	5	10.53	14.29	-3.76	0.742462027402515	0.708659295448715	0.164118769009726	3.20389268677969
chr2	142014612	142143633	6	5	10.53	14.29	-3.76	0.742462027402515	0.708659295448715	0.164118769009726	3.20389268677969
chr2	142143633	142754077	6	4	10.53	11.43	-0.9	1	0.912689802865865	0.198138763399443	4.75579335304366
chr2	142754077	142885890	6	5	10.53	14.29	-3.76	0.742462027402515	0.708659295448715	0.164118769009726	3.20389268677969
chr2	142885890	142977625	6	5	10.53	14.29	-3.76	0.742462027402515	0.708659295448715	0.164118769009726	3.20389268677969
chr2	142977625	142978166	7	5	12.28	14.29	-2.01	0.761538914261588	0.841623733977486	0.208113465778316	3.68072150207868
chr2	142978166	143064604	8	5	14.04	14.29	-0.25	1	0.979803008178127	0.254376122060523	4.17609199336133
chr2	143064604	143928279	7	5	12.28	14.29	-2.01	0.761538914261588	0.841623733977486	0.208113465778316	3.68072150207868
chr2	143928279	143932149	7	4	12.28	11.43	0.85	1	1.08406402746849	0.250779327244783	5.47501405422082
chr2	143932149	143934478	7	5	12.28	14.29	-2.01	0.761538914261588	0.841623733977486	0.208113465778316	3.68072150207868
chr2	143934478	144022209	7	5	12.28	14.29	-2.01	0.761538914261588	0.841623733977486	0.208113465778316	3.68072150207868
chr2	144022209	144048699	7	5	12.28	14.29	-2.01	0.761538914261588	0.841623733977486	0.208113465778316	3.68072150207868
chr2	144048699	144161332	7	4	12.28	11.43	0.85	1	1.08406402746849	0.250779327244783	5.47501405422082
chr2	144161332	144796853	6	4	10.53	11.43	-0.9	1	0.912689802865865	0.198138763399443	4.75579335304366
chr2	144796853	145003116	7	4	12.28	11.43	0.85	1	1.08406402746849	0.250779327244783	5.47501405422082
chr2	145003116	145426003	6	4	10.53	11.43	-0.9	1	0.912689802865865	0.198138763399443	4.75579335304366
chr2	145426003	145599614	7	4	12.28	11.43	0.85	1	1.08406402746849	0.250779327244783	5.47501405422082
chr2	145599614	145623753	7	5	12.28	14.29	-2.01	0.761538914261588	0.841623733977486	0.208113465778316	3.68072150207868
chr2	145623753	145832443	7	5	12.28	14.29	-2.01	0.761538914261588	0.841623733977486	0.208113465778316	3.68072150207868
chr2	145832443	146321544	6	5	10.53	14.29	-3.76	0.742462027402515	0.708659295448715	0.164118769009726	3.20389268677969
chr2	146321544	146397847	7	5	12.28	14.29	-2.01	0.761538914261588	0.841623733977486	0.208113465778316	3.68072150207868
chr2	146397847	146835346	7	5	12.28	14.29	-2.01	0.761538914261588	0.841623733977486	0.208113465778316	3.68072150207868
chr2	146835346	146848745	10	5	17.54	14.29	3.25	0.777113508732724	1.27328065326875	0.353545368918586	5.22973429164876
chr2	146848745	146850082	12	5	21.05	14.29	6.76	0.581520823732004	1.59215018953289	0.461891609820573	6.37813482421497
chr2	146850082	146854298	12	6	21.05	17.14	3.91	0.788745512128415	1.28540427034758	0.392310936847064	4.66058976463286
chr2	146854298	146860263	15	6	26.32	17.14	9.18	0.443491355415132	1.71633441693963	0.547009025488833	6.06266085311114
chr2	146860263	146861395	16	6	28.07	17.14	10.93	0.315741855201511	1.87371189586415	0.603396928105049	6.57709670679078
chr2	146861395	146878944	16	7	28.07	20	8.07	0.462272827845567	1.55362495799923	0.520131814516846	5.07339005272618
chr2	146878944	146881076	13	7	22.81	20	2.81	0.80062091867235	1.17969792674091	0.380397370033615	3.94309114502144
chr2	146881076	146881268	11	7	19.3	20	-0.699999999999999	1	0.957008969150987	0.297087334335391	3.27334215190637
chr2	146881268	146881691	11	6	19.3	17.14	2.16	1	1.1539893966305	0.345153280697894	4.234838856912
chr2	146881691	146882185	8	6	14.04	17.14	-3.1	0.768198049082033	0.791200866543226	0.215484295995604	3.06211178714234
chr2	146882185	146884075	7	6	12.28	17.14	-4.86	0.548778634430538	0.679660006247224	0.176144311933996	2.70242205876306
chr2	146884075	147197417	7	5	12.28	14.29	-2.01	0.761538914261588	0.841623733977486	0.208113465778316	3.68072150207868
chr2	147197417	147625009	6	5	10.53	14.29	-3.76	0.742462027402515	0.708659295448715	0.164118769009726	3.20389268677969
chr2	147625009	147732271	6	5	10.53	14.29	-3.76	0.742462027402515	0.708659295448715	0.164118769009726	3.20389268677969
chr2	147732271	148287637	7	5	12.28	14.29	-2.01	0.761538914261588	0.841623733977486	0.208113465778316	3.68072150207868
chr2	148287637	148483533	7	5	12.28	14.29	-2.01	0.761538914261588	0.841623733977486	0.208113465778316	3.68072150207868
chr2	148483533	148536420	8	5	14.04	14.29	-0.25	1	0.979803008178127	0.254376122060523	4.17609199336133
chr2	148536420	148773175	8	5	14.04	14.29	-0.25	1	0.979803008178127	0.254376122060523	4.17609199336133
chr2	148773175	150963005	7	5	12.28	14.29	-2.01	0.761538914261588	0.841623733977486	0.208113465778316	3.68072150207868
chr2	150963005	151185117	7	4	12.28	11.43	0.85	1	1.08406402746849	0.250779327244783	5.47501405422082
chr2	151185117	151625580	7	4	12.28	11.43	0.85	1	1.08406402746849	0.250779327244783	5.47501405422082
chr2	151625580	152004197	8	4	14.04	11.43	2.61	1	1.26214510658289	0.306099339703915	6.22192088530793
chr2	152004197	152118129	9	4	15.79	11.43	4.36	0.75975045611855	1.44743902015056	0.364075991246777	7.00051509456521
chr2	152118129	152203563	10	4	17.54	11.43	6.11	0.555318706402267	1.6404067746467	0.424604723889981	7.81302457596625
chr2	152203563	152204309	9	4	15.79	11.43	4.36	0.75975045611855	1.44743902015056	0.364075991246777	7.00051509456521
chr2	152204309	152241567	8	4	14.04	11.43	2.61	1	1.26214510658289	0.306099339703915	6.22192088530793
chr2	152241567	152306867	9	4	15.79	11.43	4.36	0.75975045611855	1.44743902015056	0.364075991246777	7.00051509456521
chr2	152306867	152510223	10	4	17.54	11.43	6.11	0.555318706402267	1.6404067746467	0.424604723889981	7.81302457596625
chr2	152510223	152513378	11	4	19.3	11.43	7.87	0.393540803003138	1.84156111370176	0.487853712258223	8.65953396787098
chr2	152513378	152669207	12	4	21.05	11.43	9.62	0.272501242133361	2.05145430015192	0.553914011708676	9.54519733233972
chr2	152669207	152931572	11	4	19.3	11.43	7.87	0.393540803003138	1.84156111370176	0.487853712258223	8.65953396787098
chr2	152931572	152948456	11	5	19.3	14.29	5.01	0.58581983366734	1.42932870899349	0.406524379969387	5.79042429344463
chr2	152948456	153254209	10	5	17.54	14.29	3.25	0.777113508732724	1.27328065326875	0.353545368918586	5.22973429164876
chr2	153254209	153446054	9	5	15.79	14.29	1.5	1	1.12354017244904	0.302852463741952	4.69198596098626
chr2	153446054	153892110	9	5	15.79	14.29	1.5	1	1.12354017244904	0.302852463741952	4.69198596098626
chr2	153892110	153960849	8	5	14.04	14.29	-0.25	1	0.979803008178127	0.254376122060523	4.17609199336133
chr2	153960849	154018115	8	4	14.04	11.43	2.61	1	1.26214510658289	0.306099339703915	6.22192088530793
chr2	154018115	154487312	7	4	12.28	11.43	0.85	1	1.08406402746849	0.250779327244783	5.47501405422082
chr2	154487312	154491830	7	3	12.28	8.57	3.71	0.736494124294195	1.48711281701351	0.310836499199398	9.55446182809702
chr2	154491830	155213001	8	3	14.04	8.57	5.47	0.523302262486224	1.73164017632028	0.378777361101055	10.8884004041763
chr2	155213001	155651491	7	3	12.28	8.57	3.71	0.736494124294195	1.48711281701351	0.310836499199398	9.55446182809702
chr2	155651491	156482552	7	4	12.28	11.43	0.85	1	1.08406402746849	0.250779327244783	5.47501405422082
chr2	156482552	156655633	7	4	12.28	11.43	0.85	1	1.08406402746849	0.250779327244783	5.47501405422082
chr2	156655633	156682037	7	3	12.28	8.57	3.71	0.736494124294195	1.48711281701351	0.310836499199398	9.55446182809702
chr2	156682037	157175193	7	3	12.28	8.57	3.71	0.736494124294195	1.48711281701351	0.310836499199398	9.55446182809702
chr2	157175193	157299691	7	4	12.28	11.43	0.85	1	1.08406402746849	0.250779327244783	5.47501405422082
chr2	157299691	158771491	7	4	12.28	11.43	0.85	1	1.08406402746849	0.250779327244783	5.47501405422082
chr2	158771491	161094683	7	3	12.28	8.57	3.71	0.736494124294195	1.48711281701351	0.310836499199398	9.55446182809702
chr2	161094683	161215789	7	3	12.28	8.57	3.71	0.736494124294195	1.48711281701351	0.310836499199398	9.55446182809702
chr2	161215789	161344150	7	3	12.28	8.57	3.71	0.736494124294195	1.48711281701351	0.310836499199398	9.55446182809702
chr2	161344150	161914056	7	4	12.28	11.43	0.85	1	1.08406402746849	0.250779327244783	5.47501405422082
chr2	161914056	162957511	7	3	12.28	8.57	3.71	0.736494124294195	1.48711281701351	0.310836499199398	9.55446182809702
chr2	162957511	163404353	8	3	14.04	8.57	5.47	0.523302262486224	1.73164017632028	0.378777361101055	10.8884004041763
chr2	163404353	163407610	8	3	14.04	8.57	5.47	0.523302262486224	1.73164017632028	0.378777361101055	10.8884004041763
chr2	163407610	163498165	7	3	12.28	8.57	3.71	0.736494124294195	1.48711281701351	0.310836499199398	9.55446182809702
chr2	163498165	163526003	8	3	14.04	8.57	5.47	0.523302262486224	1.73164017632028	0.378777361101055	10.8884004041763
chr2	163526003	164408992	8	3	14.04	8.57	5.47	0.523302262486224	1.73164017632028	0.378777361101055	10.8884004041763
chr2	164408992	164724718	7	3	12.28	8.57	3.71	0.736494124294195	1.48711281701351	0.310836499199398	9.55446182809702
chr2	164724718	165274792	7	4	12.28	11.43	0.85	1	1.08406402746849	0.250779327244783	5.47501405422082
chr2	165274792	166652235	7	3	12.28	8.57	3.71	0.736494124294195	1.48711281701351	0.310836499199398	9.55446182809702
chr2	166652235	166733771	7	4	12.28	11.43	0.85	1	1.08406402746849	0.250779327244783	5.47501405422082
chr2	166733771	167137784	7	5	12.28	14.29	-2.01	0.761538914261588	0.841623733977486	0.208113465778316	3.68072150207868
chr2	167137784	167199501	7	5	12.28	14.29	-2.01	0.761538914261588	0.841623733977486	0.208113465778316	3.68072150207868
chr2	167199501	167223240	7	4	12.28	11.43	0.85	1	1.08406402746849	0.250779327244783	5.47501405422082
chr2	167223240	168423524	7	4	12.28	11.43	0.85	1	1.08406402746849	0.250779327244783	5.47501405422082
chr2	168423524	168441105	8	4	14.04	11.43	2.61	1	1.26214510658289	0.306099339703915	6.22192088530793
chr2	168441105	168522441	8	4	14.04	11.43	2.61	1	1.26214510658289	0.306099339703915	6.22192088530793
chr2	168522441	168567555	8	3	14.04	8.57	5.47	0.523302262486224	1.73164017632028	0.378777361101055	10.8884004041763
chr2	168567555	168635555	7	3	12.28	8.57	3.71	0.736494124294195	1.48711281701351	0.310836499199398	9.55446182809702
chr2	168635555	169178371	8	3	14.04	8.57	5.47	0.523302262486224	1.73164017632028	0.378777361101055	10.8884004041763
chr2	169178371	169784947	7	3	12.28	8.57	3.71	0.736494124294195	1.48711281701351	0.310836499199398	9.55446182809702
chr2	169784947	169842823	8	3	14.04	8.57	5.47	0.523302262486224	1.73164017632028	0.378777361101055	10.8884004041763
chr2	169842823	170070669	7	3	12.28	8.57	3.71	0.736494124294195	1.48711281701351	0.310836499199398	9.55446182809702
chr2	170070669	170150269	8	3	14.04	8.57	5.47	0.523302262486224	1.73164017632028	0.378777361101055	10.8884004041763
chr2	170150269	170208821	9	3	15.79	8.57	7.22	0.362644950604423	1.98605531055251	0.449776512936818	12.2717657519558
chr2	170208821	170349941	8	3	14.04	8.57	5.47	0.523302262486224	1.73164017632028	0.378777361101055	10.8884004041763
chr2	170349941	170493745	8	3	14.04	8.57	5.47	0.523302262486224	1.73164017632028	0.378777361101055	10.8884004041763
chr2	170493745	171137261	8	3	14.04	8.57	5.47	0.523302262486224	1.73164017632028	0.378777361101055	10.8884004041763
chr2	171137261	171326548	7	3	12.28	8.57	3.71	0.736494124294195	1.48711281701351	0.310836499199398	9.55446182809702
chr2	171326548	171347014	7	3	12.28	8.57	3.71	0.736494124294195	1.48711281701351	0.310836499199398	9.55446182809702
chr2	171347014	171389716	7	3	12.28	8.57	3.71	0.736494124294195	1.48711281701351	0.310836499199398	9.55446182809702
chr2	171389716	171410302	7	3	12.28	8.57	3.71	0.736494124294195	1.48711281701351	0.310836499199398	9.55446182809702
chr2	171410302	171498464	7	3	12.28	8.57	3.71	0.736494124294195	1.48711281701351	0.310836499199398	9.55446182809702
chr2	171498464	172605438	7	3	12.28	8.57	3.71	0.736494124294195	1.48711281701351	0.310836499199398	9.55446182809702
chr2	172605438	172980883	7	3	12.28	8.57	3.71	0.736494124294195	1.48711281701351	0.310836499199398	9.55446182809702
chr2	172980883	174712433	7	3	12.28	8.57	3.71	0.736494124294195	1.48711281701351	0.310836499199398	9.55446182809702
chr2	174712433	174847791	7	3	12.28	8.57	3.71	0.736494124294195	1.48711281701351	0.310836499199398	9.55446182809702
chr2	174847791	175222308	7	3	12.28	8.57	3.71	0.736494124294195	1.48711281701351	0.310836499199398	9.55446182809702
chr2	175222308	175478447	7	3	12.28	8.57	3.71	0.736494124294195	1.48711281701351	0.310836499199398	9.55446182809702
chr2	175478447	175846091	7	4	12.28	11.43	0.85	1	1.08406402746849	0.250779327244783	5.47501405422082
chr2	175846091	175893697	7	5	12.28	14.29	-2.01	0.761538914261588	0.841623733977486	0.208113465778316	3.68072150207868
chr2	175893697	176596822	7	6	12.28	17.14	-4.86	0.548778634430538	0.679660006247224	0.176144311933996	2.70242205876306
chr2	176596822	176711541	7	5	12.28	14.29	-2.01	0.761538914261588	0.841623733977486	0.208113465778316	3.68072150207868
chr2	176711541	177357642	7	4	12.28	11.43	0.85	1	1.08406402746849	0.250779327244783	5.47501405422082
chr2	177357642	177932172	7	5	12.28	14.29	-2.01	0.761538914261588	0.841623733977486	0.208113465778316	3.68072150207868
chr2	177932172	178003901	8	5	14.04	14.29	-0.25	1	0.979803008178127	0.254376122060523	4.17609199336133
chr2	178003901	178636372	8	5	14.04	14.29	-0.25	1	0.979803008178127	0.254376122060523	4.17609199336133
chr2	178636372	179087292	9	5	15.79	14.29	1.5	1	1.12354017244904	0.302852463741952	4.69198596098626
chr2	179087292	179232601	9	6	15.79	17.14	-1.35	1	0.907229519324227	0.256796180089347	3.43670620911188
chr2	179232601	179858287	8	6	14.04	17.14	-3.1	0.768198049082033	0.791200866543226	0.215484295995604	3.06211178714234
chr2	179858287	179858925	9	6	15.79	17.14	-1.35	1	0.907229519324227	0.256796180089347	3.43670620911188
chr2	179858925	179934379	9	5	15.79	14.29	1.5	1	1.12354017244904	0.302852463741952	4.69198596098626
chr2	179934379	180291983	8	5	14.04	14.29	-0.25	1	0.979803008178127	0.254376122060523	4.17609199336133
chr2	180291983	180742202	7	5	12.28	14.29	-2.01	0.761538914261588	0.841623733977486	0.208113465778316	3.68072150207868
chr2	180742202	180989295	8	5	14.04	14.29	-0.25	1	0.979803008178127	0.254376122060523	4.17609199336133
chr2	180989295	181316342	8	6	14.04	17.14	-3.1	0.768198049082033	0.791200866543226	0.215484295995604	3.06211178714234
chr2	181316342	181517473	7	6	12.28	17.14	-4.86	0.548778634430538	0.679660006247224	0.176144311933996	2.70242205876306
chr2	181517473	181625003	7	5	12.28	14.29	-2.01	0.761538914261588	0.841623733977486	0.208113465778316	3.68072150207868
chr2	181625003	182558348	8	5	14.04	14.29	-0.25	1	0.979803008178127	0.254376122060523	4.17609199336133
chr2	182558348	183703959	9	5	15.79	14.29	1.5	1	1.12354017244904	0.302852463741952	4.69198596098626
chr2	183703959	184069634	8	5	14.04	14.29	-0.25	1	0.979803008178127	0.254376122060523	4.17609199336133
chr2	184069634	184171320	7	5	12.28	14.29	-2.01	0.761538914261588	0.841623733977486	0.208113465778316	3.68072150207868
chr2	184171320	184353071	8	5	14.04	14.29	-0.25	1	0.979803008178127	0.254376122060523	4.17609199336133
chr2	184353071	184379787	7	5	12.28	14.29	-2.01	0.761538914261588	0.841623733977486	0.208113465778316	3.68072150207868
chr2	184379787	185015475	7	4	12.28	11.43	0.85	1	1.08406402746849	0.250779327244783	5.47501405422082
chr2	185015475	185751894	7	5	12.28	14.29	-2.01	0.761538914261588	0.841623733977486	0.208113465778316	3.68072150207868
chr2	185751894	185766822	7	4	12.28	11.43	0.85	1	1.08406402746849	0.250779327244783	5.47501405422082
chr2	185766822	185982580	7	4	12.28	11.43	0.85	1	1.08406402746849	0.250779327244783	5.47501405422082
chr2	185982580	186163651	8	4	14.04	11.43	2.61	1	1.26214510658289	0.306099339703915	6.22192088530793
chr2	186163651	186191382	7	4	12.28	11.43	0.85	1	1.08406402746849	0.250779327244783	5.47501405422082
chr2	186191382	186217716	7	5	12.28	14.29	-2.01	0.761538914261588	0.841623733977486	0.208113465778316	3.68072150207868
chr2	186217716	186848229	7	6	12.28	17.14	-4.86	0.548778634430538	0.679660006247224	0.176144311933996	2.70242205876306
chr2	186848229	186873604	8	6	14.04	17.14	-3.1	0.768198049082033	0.791200866543226	0.215484295995604	3.06211178714234
chr2	186873604	186956318	9	6	15.79	17.14	-1.35	1	0.907229519324227	0.256796180089347	3.43670620911188
chr2	186956318	187377237	8	6	14.04	17.14	-3.1	0.768198049082033	0.791200866543226	0.215484295995604	3.06211178714234
chr2	187377237	187402462	9	6	15.79	17.14	-1.35	1	0.907229519324227	0.256796180089347	3.43670620911188
chr2	187402462	187685194	9	5	15.79	14.29	1.5	1	1.12354017244904	0.302852463741952	4.69198596098626
chr2	187685194	187843783	10	5	17.54	14.29	3.25	0.777113508732724	1.27328065326875	0.353545368918586	5.22973429164876
chr2	187843783	188119687	11	5	19.3	14.29	5.01	0.58581983366734	1.42932870899349	0.406524379969387	5.79042429344463
chr2	188119687	188296214	11	5	19.3	14.29	5.01	0.58581983366734	1.42932870899349	0.406524379969387	5.79042429344463
chr2	188296214	188413631	11	5	19.3	14.29	5.01	0.58581983366734	1.42932870899349	0.406524379969387	5.79042429344463
chr2	188413631	188417418	11	4	19.3	11.43	7.87	0.393540803003138	1.84156111370176	0.487853712258223	8.65953396787098
chr2	188417418	188513361	10	4	17.54	11.43	6.11	0.555318706402267	1.6404067746467	0.424604723889981	7.81302457596625
chr2	188513361	188699712	10	4	17.54	11.43	6.11	0.555318706402267	1.6404067746467	0.424604723889981	7.81302457596625
chr2	188699712	188707263	9	4	15.79	11.43	4.36	0.75975045611855	1.44743902015056	0.364075991246777	7.00051509456521
chr2	188707263	188774687	10	4	17.54	11.43	6.11	0.555318706402267	1.6404067746467	0.424604723889981	7.81302457596625
chr2	188774687	188870411	10	5	17.54	14.29	3.25	0.777113508732724	1.27328065326875	0.353545368918586	5.22973429164876
chr2	188870411	189712378	10	4	17.54	11.43	6.11	0.555318706402267	1.6404067746467	0.424604723889981	7.81302457596625
chr2	189712378	189868112	9	4	15.79	11.43	4.36	0.75975045611855	1.44743902015056	0.364075991246777	7.00051509456521
chr2	189868112	190486731	10	4	17.54	11.43	6.11	0.555318706402267	1.6404067746467	0.424604723889981	7.81302457596625
chr2	190486731	190491318	11	4	19.3	11.43	7.87	0.393540803003138	1.84156111370176	0.487853712258223	8.65953396787098
chr2	190491318	190941996	12	4	21.05	11.43	9.62	0.272501242133361	2.05145430015192	0.553914011708676	9.54519733233972
chr2	190941996	190952065	11	4	19.3	11.43	7.87	0.393540803003138	1.84156111370176	0.487853712258223	8.65953396787098
chr2	190952065	191019113	10	4	17.54	11.43	6.11	0.555318706402267	1.6404067746467	0.424604723889981	7.81302457596625
chr2	191019113	191677315	9	4	15.79	11.43	4.36	0.75975045611855	1.44743902015056	0.364075991246777	7.00051509456521
chr2	191677315	191841451	8	4	14.04	11.43	2.61	1	1.26214510658289	0.306099339703915	6.22192088530793
chr2	191841451	192345712	8	5	14.04	14.29	-0.25	1	0.979803008178127	0.254376122060523	4.17609199336133
chr2	192345712	192448107	8	4	14.04	11.43	2.61	1	1.26214510658289	0.306099339703915	6.22192088530793
chr2	192448107	192521495	8	5	14.04	14.29	-0.25	1	0.979803008178127	0.254376122060523	4.17609199336133
chr2	192521495	192635482	7	5	12.28	14.29	-2.01	0.761538914261588	0.841623733977486	0.208113465778316	3.68072150207868
chr2	192635482	192812439	7	4	12.28	11.43	0.85	1	1.08406402746849	0.250779327244783	5.47501405422082
chr2	192812439	193058416	7	5	12.28	14.29	-2.01	0.761538914261588	0.841623733977486	0.208113465778316	3.68072150207868
chr2	193058416	193114183	8	5	14.04	14.29	-0.25	1	0.979803008178127	0.254376122060523	4.17609199336133
chr2	193114183	193126764	9	5	15.79	14.29	1.5	1	1.12354017244904	0.302852463741952	4.69198596098626
chr2	193126764	193142778	9	4	15.79	11.43	4.36	0.75975045611855	1.44743902015056	0.364075991246777	7.00051509456521
chr2	193142778	193228598	10	4	17.54	11.43	6.11	0.555318706402267	1.6404067746467	0.424604723889981	7.81302457596625
chr2	193228598	193335534	9	4	15.79	11.43	4.36	0.75975045611855	1.44743902015056	0.364075991246777	7.00051509456521
chr2	193335534	193381748	10	4	17.54	11.43	6.11	0.555318706402267	1.6404067746467	0.424604723889981	7.81302457596625
chr2	193381748	193515201	10	4	17.54	11.43	6.11	0.555318706402267	1.6404067746467	0.424604723889981	7.81302457596625
chr2	193515201	193716113	10	5	17.54	14.29	3.25	0.777113508732724	1.27328065326875	0.353545368918586	5.22973429164876
chr2	193716113	193742390	10	4	17.54	11.43	6.11	0.555318706402267	1.6404067746467	0.424604723889981	7.81302457596625
chr2	193742390	193890562	10	4	17.54	11.43	6.11	0.555318706402267	1.6404067746467	0.424604723889981	7.81302457596625
chr2	193890562	194137079	10	5	17.54	14.29	3.25	0.777113508732724	1.27328065326875	0.353545368918586	5.22973429164876
chr2	194137079	194316300	9	5	15.79	14.29	1.5	1	1.12354017244904	0.302852463741952	4.69198596098626
chr2	194316300	194411821	9	6	15.79	17.14	-1.35	1	0.907229519324227	0.256796180089347	3.43670620911188
chr2	194411821	195241677	10	6	17.54	17.14	0.399999999999999	1	1.0280597548321	0.299998518075402	3.82673094680473
chr2	195241677	195290133	9	6	15.79	17.14	-1.35	1	0.907229519324227	0.256796180089347	3.43670620911188
chr2	195290133	195300192	8	6	14.04	17.14	-3.1	0.768198049082033	0.791200866543226	0.215484295995604	3.06211178714234
chr2	195300192	195363049	7	6	12.28	17.14	-4.86	0.548778634430538	0.679660006247224	0.176144311933996	2.70242205876306
chr2	195363049	195444597	8	6	14.04	17.14	-3.1	0.768198049082033	0.791200866543226	0.215484295995604	3.06211178714234
chr2	195444597	195515469	8	5	14.04	14.29	-0.25	1	0.979803008178127	0.254376122060523	4.17609199336133
chr2	195515469	195517531	9	6	15.79	17.14	-1.35	1	0.907229519324227	0.256796180089347	3.43670620911188
chr2	195517531	195527244	10	6	17.54	17.14	0.399999999999999	1	1.0280597548321	0.299998518075402	3.82673094680473
chr2	195527244	195534510	11	6	19.3	17.14	2.16	1	1.1539893966305	0.345153280697894	4.234838856912
chr2	195534510	195604217	12	6	21.05	17.14	3.91	0.788745512128415	1.28540427034758	0.392310936847064	4.66058976463286
chr2	195604217	195766898	11	6	19.3	17.14	2.16	1	1.1539893966305	0.345153280697894	4.234838856912
chr2	195766898	195834468	10	6	17.54	17.14	0.399999999999999	1	1.0280597548321	0.299998518075402	3.82673094680473
chr2	195834468	195854911	10	6	17.54	17.14	0.399999999999999	1	1.0280597548321	0.299998518075402	3.82673094680473
chr2	195854911	195862361	11	6	19.3	17.14	2.16	1	1.1539893966305	0.345153280697894	4.234838856912
chr2	195862361	195875731	11	7	19.3	20	-0.699999999999999	1	0.957008969150987	0.297087334335391	3.27334215190637
chr2	195875731	195885118	10	7	17.54	20	-2.46	0.78753140587628	0.852580617416694	0.258099434882511	2.96030006793384
chr2	195885118	195900708	11	7	19.3	20	-0.699999999999999	1	0.957008969150987	0.297087334335391	3.27334215190637
chr2	195900708	195964167	11	7	19.3	20	-0.699999999999999	1	0.957008969150987	0.297087334335391	3.27334215190637
chr2	195964167	196285033	12	7	21.05	20	1.05	1	1.06593908674237	0.337829708076837	3.60073072526548
chr2	196285033	196415148	11	7	19.3	20	-0.699999999999999	1	0.957008969150987	0.297087334335391	3.27334215190637
chr2	196415148	196425784	13	7	22.81	20	2.81	0.80062091867235	1.17969792674091	0.380397370033615	3.94309114502144
chr2	196425784	196480442	13	9	22.81	25.71	-2.9	0.803969104761818	0.855026083442281	0.290262182977724	2.60366665646825
chr2	196480442	196482493	14	9	24.56	25.71	-1.15	1	0.941197882148931	0.324349138447635	2.83865523952518
chr2	196482493	196597738	13	9	22.81	25.71	-2.9	0.803969104761818	0.855026083442281	0.290262182977724	2.60366665646825
chr2	196597738	196646838	13	10	22.81	28.57	-5.76	0.622127112417066	0.74113838215439	0.256045288570084	2.18685794255199
chr2	196646838	196657623	12	10	21.05	28.57	-7.52	0.456290066757129	0.669717137950309	0.227234173967099	1.99876652714697
chr2	196657623	196840198	12	10	21.05	28.57	-7.52	0.456290066757129	0.669717137950309	0.227234173967099	1.99876652714697
chr2	196840198	196921028	12	9	21.05	25.71	-4.66	0.617948051576825	0.772611083296143	0.257653945066058	2.37910246188477
chr2	196921028	197064181	11	9	19.3	25.71	-6.41	0.603432816260389	0.693700170315279	0.226452639726479	2.16444683341777
chr2	197064181	197070313	10	9	17.54	25.71	-8.17	0.428503023039727	0.618059286582698	0.196613722573691	1.95927076290404
chr2	197070313	197073422	11	8	19.3	22.86	-3.56	0.792076100901165	0.808986620128368	0.258360322510944	2.62666506454542
chr2	197073422	197076640	11	8	19.3	22.86	-3.56	0.792076100901165	0.808986620128368	0.258360322510944	2.62666506454542
chr2	197076640	197083476	11	6	19.3	17.14	2.16	1	1.1539893966305	0.345153280697894	4.234838856912
chr2	197083476	197118346	10	6	17.54	17.14	0.399999999999999	1	1.0280597548321	0.299998518075402	3.82673094680473
chr2	197118346	197119272	11	6	19.3	17.14	2.16	1	1.1539893966305	0.345153280697894	4.234838856912
chr2	197119272	197121757	10	6	17.54	17.14	0.399999999999999	1	1.0280597548321	0.299998518075402	3.82673094680473
chr2	197121757	197151855	10	7	17.54	20	-2.46	0.78753140587628	0.852580617416694	0.258099434882511	2.96030006793384
chr2	197151855	197176032	11	7	19.3	20	-0.699999999999999	1	0.957008969150987	0.297087334335391	3.27334215190637
chr2	197176032	197241226	11	7	19.3	20	-0.699999999999999	1	0.957008969150987	0.297087334335391	3.27334215190637
chr2	197241226	197256152	12	7	21.05	20	1.05	1	1.06593908674237	0.337829708076837	3.60073072526548
chr2	197256152	197274321	13	7	22.81	20	2.81	0.80062091867235	1.17969792674091	0.380397370033615	3.94309114502144
chr2	197274321	197302118	13	8	22.81	22.86	-0.0500000000000007	1	0.997189761227149	0.331007738093001	3.16157119335245
chr2	197302118	197310710	13	7	22.81	20	2.81	0.80062091867235	1.17969792674091	0.380397370033615	3.94309114502144
chr2	197310710	197320145	13	7	22.81	20	2.81	0.80062091867235	1.17969792674091	0.380397370033615	3.94309114502144
chr2	197320145	197492430	13	7	22.81	20	2.81	0.80062091867235	1.17969792674091	0.380397370033615	3.94309114502144
chr2	197492430	197504795	13	6	22.81	17.14	5.67	0.602232540854403	1.42264868093026	0.44162318068837	5.10617498915791
chr2	197504795	197766218	13	5	22.81	14.29	8.52	0.420225516533401	1.7622113815875	0.519676972745705	6.99190955554074
chr2	197766218	197828728	12	5	21.05	14.29	6.76	0.581520823732004	1.59215018953289	0.461891609820573	6.37813482421497
chr2	197828728	197855450	13	5	22.81	14.29	8.52	0.420225516533401	1.7622113815875	0.519676972745705	6.99190955554074
chr2	197855450	197857927	13	6	22.81	17.14	5.67	0.602232540854403	1.42264868093026	0.44162318068837	5.10617498915791
chr2	197857927	198040579	12	6	21.05	17.14	3.91	0.788745512128415	1.28540427034758	0.392310936847064	4.66058976463286
chr2	198040579	198075326	11	6	19.3	17.14	2.16	1	1.1539893966305	0.345153280697894	4.234838856912
chr2	198075326	198142930	10	6	17.54	17.14	0.399999999999999	1	1.0280597548321	0.299998518075402	3.82673094680473
chr2	198142930	198143731	10	5	17.54	14.29	3.25	0.777113508732724	1.27328065326875	0.353545368918586	5.22973429164876
chr2	198143731	198143936	10	6	17.54	17.14	0.399999999999999	1	1.0280597548321	0.299998518075402	3.82673094680473
chr2	198143936	198144942	9	5	15.79	14.29	1.5	1	1.12354017244904	0.302852463741952	4.69198596098626
chr2	198144942	198243951	11	5	19.3	14.29	5.01	0.58581983366734	1.42932870899349	0.406524379969387	5.79042429344463
chr2	198243951	198403856	10	5	17.54	14.29	3.25	0.777113508732724	1.27328065326875	0.353545368918586	5.22973429164876
chr2	198403856	198600719	9	5	15.79	14.29	1.5	1	1.12354017244904	0.302852463741952	4.69198596098626
chr2	198600719	198691329	9	5	15.79	14.29	1.5	1	1.12354017244904	0.302852463741952	4.69198596098626
chr2	198691329	198955336	9	4	15.79	11.43	4.36	0.75975045611855	1.44743902015056	0.364075991246777	7.00051509456521
chr2	198955336	198958678	9	4	15.79	11.43	4.36	0.75975045611855	1.44743902015056	0.364075991246777	7.00051509456521
chr2	198958678	199159668	8	4	14.04	11.43	2.61	1	1.26214510658289	0.306099339703915	6.22192088530793
chr2	199159668	199480519	8	5	14.04	14.29	-0.25	1	0.979803008178127	0.254376122060523	4.17609199336133
chr2	199480519	199509528	8	5	14.04	14.29	-0.25	1	0.979803008178127	0.254376122060523	4.17609199336133
chr2	199509528	199640361	8	6	14.04	17.14	-3.1	0.768198049082033	0.791200866543226	0.215484295995604	3.06211178714234
chr2	199640361	199664491	8	5	14.04	14.29	-0.25	1	0.979803008178127	0.254376122060523	4.17609199336133
chr2	199664491	200663631	8	4	14.04	11.43	2.61	1	1.26214510658289	0.306099339703915	6.22192088530793
chr2	200663631	201104284	9	4	15.79	11.43	4.36	0.75975045611855	1.44743902015056	0.364075991246777	7.00051509456521
chr2	201104284	201564261	8	4	14.04	11.43	2.61	1	1.26214510658289	0.306099339703915	6.22192088530793
chr2	201564261	202243485	8	5	14.04	14.29	-0.25	1	0.979803008178127	0.254376122060523	4.17609199336133
chr2	202243485	202646461	8	6	14.04	17.14	-3.1	0.768198049082033	0.791200866543226	0.215484295995604	3.06211178714234
chr2	202646461	203852541	8	7	14.04	20	-5.96	0.563142477116139	0.656218735931136	0.185181274603703	2.37227953808753
chr2	203852541	204579000	8	7	14.04	20	-5.96	0.563142477116139	0.656218735931136	0.185181274603703	2.37227953808753
chr2	204579000	204954579	8	6	14.04	17.14	-3.1	0.768198049082033	0.791200866543226	0.215484295995604	3.06211178714234
chr2	204954579	206403083	8	5	14.04	14.29	-0.25	1	0.979803008178127	0.254376122060523	4.17609199336133
chr2	206403083	206519652	9	5	15.79	14.29	1.5	1	1.12354017244904	0.302852463741952	4.69198596098626
chr2	206519652	209673881	8	5	14.04	14.29	-0.25	1	0.979803008178127	0.254376122060523	4.17609199336133
chr2	209673881	210000474	8	5	14.04	14.29	-0.25	1	0.979803008178127	0.254376122060523	4.17609199336133
chr2	210000474	210010430	8	6	14.04	17.14	-3.1	0.768198049082033	0.791200866543226	0.215484295995604	3.06211178714234
chr2	210010430	210114724	8	7	14.04	20	-5.96	0.563142477116139	0.656218735931136	0.185181274603703	2.37227953808753
chr2	210114724	210155627	8	6	14.04	17.14	-3.1	0.768198049082033	0.791200866543226	0.215484295995604	3.06211178714234
chr2	210155627	210234551	8	5	14.04	14.29	-0.25	1	0.979803008178127	0.254376122060523	4.17609199336133
chr2	210234551	210288852	9	5	15.79	14.29	1.5	1	1.12354017244904	0.302852463741952	4.69198596098626
chr2	210288852	210374724	9	5	15.79	14.29	1.5	1	1.12354017244904	0.302852463741952	4.69198596098626
chr2	210374724	210838701	9	6	15.79	17.14	-1.35	1	0.907229519324227	0.256796180089347	3.43670620911188
chr2	210838701	210842813	9	7	15.79	20	-4.21	0.777692434684067	0.752417894506432	0.220791991469109	2.66014181532226
chr2	210842813	210973596	9	6	15.79	17.14	-1.35	1	0.907229519324227	0.256796180089347	3.43670620911188
chr2	210973596	211173370	9	7	15.79	20	-4.21	0.777692434684067	0.752417894506432	0.220791991469109	2.66014181532226
chr2	211173370	211340633	10	7	17.54	20	-2.46	0.78753140587628	0.852580617416694	0.258099434882511	2.96030006793384
chr2	211340633	211460346	9	7	15.79	20	-4.21	0.777692434684067	0.752417894506432	0.220791991469109	2.66014181532226
chr2	211460346	211941292	8	7	14.04	20	-5.96	0.563142477116139	0.656218735931136	0.185181274603703	2.37227953808753
chr2	211941292	211983629	8	6	14.04	17.14	-3.1	0.768198049082033	0.791200866543226	0.215484295995604	3.06211178714234
chr2	211983629	212035529	9	6	15.79	17.14	-1.35	1	0.907229519324227	0.256796180089347	3.43670620911188
chr2	212035529	212226143	9	7	15.79	20	-4.21	0.777692434684067	0.752417894506432	0.220791991469109	2.66014181532226
chr2	212226143	212335311	9	8	15.79	22.86	-7.07	0.418628234903818	0.636102613042897	0.191871074480217	2.13698041927876
chr2	212335311	212340027	9	7	15.79	20	-4.21	0.777692434684067	0.752417894506432	0.220791991469109	2.66014181532226
chr2	212340027	212375717	9	7	15.79	20	-4.21	0.777692434684067	0.752417894506432	0.220791991469109	2.66014181532226
chr2	212375717	212400525	9	7	15.79	20	-4.21	0.777692434684067	0.752417894506432	0.220791991469109	2.66014181532226
chr2	212400525	212463811	9	7	15.79	20	-4.21	0.777692434684067	0.752417894506432	0.220791991469109	2.66014181532226
chr2	212463811	212730656	9	7	15.79	20	-4.21	0.777692434684067	0.752417894506432	0.220791991469109	2.66014181532226
chr2	212730656	213158880	10	7	17.54	20	-2.46	0.78753140587628	0.852580617416694	0.258099434882511	2.96030006793384
chr2	213158880	213181318	10	7	17.54	20	-2.46	0.78753140587628	0.852580617416694	0.258099434882511	2.96030006793384
chr2	213181318	213192903	10	7	17.54	20	-2.46	0.78753140587628	0.852580617416694	0.258099434882511	2.96030006793384
chr2	213192903	213193823	10	7	17.54	20	-2.46	0.78753140587628	0.852580617416694	0.258099434882511	2.96030006793384
chr2	213193823	213206481	10	8	17.54	22.86	-5.32	0.593274405534593	0.720758423017161	0.224373264341588	2.376464011029
chr2	213206481	213348339	10	8	17.54	22.86	-5.32	0.593274405534593	0.720758423017161	0.224373264341588	2.376464011029
chr2	213348339	213692114	10	7	17.54	20	-2.46	0.78753140587628	0.852580617416694	0.258099434882511	2.96030006793384
chr2	213692114	213738436	10	6	17.54	17.14	0.399999999999999	1	1.0280597548321	0.299998518075402	3.82673094680473
chr2	213738436	213831535	9	6	15.79	17.14	-1.35	1	0.907229519324227	0.256796180089347	3.43670620911188
chr2	213831535	214061130	10	6	17.54	17.14	0.399999999999999	1	1.0280597548321	0.299998518075402	3.82673094680473
chr2	214061130	214113888	10	6	17.54	17.14	0.399999999999999	1	1.0280597548321	0.299998518075402	3.82673094680473
chr2	214113888	214671669	9	6	15.79	17.14	-1.35	1	0.907229519324227	0.256796180089347	3.43670620911188
chr2	214671669	215345571	8	6	14.04	17.14	-3.1	0.768198049082033	0.791200866543226	0.215484295995604	3.06211178714234
chr2	215345571	215394397	9	6	15.79	17.14	-1.35	1	0.907229519324227	0.256796180089347	3.43670620911188
chr2	215394397	215406435	9	6	15.79	17.14	-1.35	1	0.907229519324227	0.256796180089347	3.43670620911188
chr2	215406435	215406883	9	7	15.79	20	-4.21	0.777692434684067	0.752417894506432	0.220791991469109	2.66014181532226
chr2	215406883	215472374	9	6	15.79	17.14	-1.35	1	0.907229519324227	0.256796180089347	3.43670620911188
chr2	215472374	215510056	8	6	14.04	17.14	-3.1	0.768198049082033	0.791200866543226	0.215484295995604	3.06211178714234
chr2	215510056	215584461	8	6	14.04	17.14	-3.1	0.768198049082033	0.791200866543226	0.215484295995604	3.06211178714234
chr2	215584461	217972401	8	5	14.04	14.29	-0.25	1	0.979803008178127	0.254376122060523	4.17609199336133
chr2	217972401	218302673	8	6	14.04	17.14	-3.1	0.768198049082033	0.791200866543226	0.215484295995604	3.06211178714234
chr2	218302673	218618694	9	6	15.79	17.14	-1.35	1	0.907229519324227	0.256796180089347	3.43670620911188
chr2	218618694	218694098	8	6	14.04	17.14	-3.1	0.768198049082033	0.791200866543226	0.215484295995604	3.06211178714234
chr2	218694098	218894844	8	5	14.04	14.29	-0.25	1	0.979803008178127	0.254376122060523	4.17609199336133
chr2	218894844	218974400	8	5	14.04	14.29	-0.25	1	0.979803008178127	0.254376122060523	4.17609199336133
chr2	218974400	219073900	8	6	14.04	17.14	-3.1	0.768198049082033	0.791200866543226	0.215484295995604	3.06211178714234
chr2	219073900	219654069	8	6	14.04	17.14	-3.1	0.768198049082033	0.791200866543226	0.215484295995604	3.06211178714234
chr2	219654069	220429724	9	6	15.79	17.14	-1.35	1	0.907229519324227	0.256796180089347	3.43670620911188
chr2	220429724	220698205	10	6	17.54	17.14	0.399999999999999	1	1.0280597548321	0.299998518075402	3.82673094680473
chr2	220698205	220937955	10	5	17.54	14.29	3.25	0.777113508732724	1.27328065326875	0.353545368918586	5.22973429164876
chr2	220937955	221164007	9	5	15.79	14.29	1.5	1	1.12354017244904	0.302852463741952	4.69198596098626
chr2	221164007	221294838	9	5	15.79	14.29	1.5	1	1.12354017244904	0.302852463741952	4.69198596098626
chr2	221294838	222229343	9	5	15.79	14.29	1.5	1	1.12354017244904	0.302852463741952	4.69198596098626
chr2	222229343	222895749	9	6	15.79	17.14	-1.35	1	0.907229519324227	0.256796180089347	3.43670620911188
chr2	222895749	222986974	9	6	15.79	17.14	-1.35	1	0.907229519324227	0.256796180089347	3.43670620911188
chr2	222986974	223197016	9	6	15.79	17.14	-1.35	1	0.907229519324227	0.256796180089347	3.43670620911188
chr2	223197016	223561474	10	6	17.54	17.14	0.399999999999999	1	1.0280597548321	0.299998518075402	3.82673094680473
chr2	223561474	223721773	10	5	17.54	14.29	3.25	0.777113508732724	1.27328065326875	0.353545368918586	5.22973429164876
chr2	223721773	223823485	10	5	17.54	14.29	3.25	0.777113508732724	1.27328065326875	0.353545368918586	5.22973429164876
chr2	223823485	224686332	10	5	17.54	14.29	3.25	0.777113508732724	1.27328065326875	0.353545368918586	5.22973429164876
chr2	224686332	225303549	10	5	17.54	14.29	3.25	0.777113508732724	1.27328065326875	0.353545368918586	5.22973429164876
chr2	225303549	226520094	9	5	15.79	14.29	1.5	1	1.12354017244904	0.302852463741952	4.69198596098626
chr2	226520094	226632179	10	5	17.54	14.29	3.25	0.777113508732724	1.27328065326875	0.353545368918586	5.22973429164876
chr2	226632179	226686232	10	6	17.54	17.14	0.399999999999999	1	1.0280597548321	0.299998518075402	3.82673094680473
chr2	226686232	226688991	10	6	17.54	17.14	0.399999999999999	1	1.0280597548321	0.299998518075402	3.82673094680473
chr2	226688991	226693201	10	6	17.54	17.14	0.399999999999999	1	1.0280597548321	0.299998518075402	3.82673094680473
chr2	226693201	226857861	9	6	15.79	17.14	-1.35	1	0.907229519324227	0.256796180089347	3.43670620911188
chr2	226857861	227131198	9	6	15.79	17.14	-1.35	1	0.907229519324227	0.256796180089347	3.43670620911188
chr2	227131198	227198430	9	6	15.79	17.14	-1.35	1	0.907229519324227	0.256796180089347	3.43670620911188
chr2	227198430	227206481	10	6	17.54	17.14	0.399999999999999	1	1.0280597548321	0.299998518075402	3.82673094680473
chr2	227206481	227664626	10	6	17.54	17.14	0.399999999999999	1	1.0280597548321	0.299998518075402	3.82673094680473
chr2	227664626	227668477	10	5	17.54	14.29	3.25	0.777113508732724	1.27328065326875	0.353545368918586	5.22973429164876
chr2	227668477	227763183	10	5	17.54	14.29	3.25	0.777113508732724	1.27328065326875	0.353545368918586	5.22973429164876
chr2	227763183	228297338	9	5	15.79	14.29	1.5	1	1.12354017244904	0.302852463741952	4.69198596098626
chr2	228297338	228443442	9	5	15.79	14.29	1.5	1	1.12354017244904	0.302852463741952	4.69198596098626
chr2	228443442	231111619	9	5	15.79	14.29	1.5	1	1.12354017244904	0.302852463741952	4.69198596098626
chr2	231111619	231238318	9	5	15.79	14.29	1.5	1	1.12354017244904	0.302852463741952	4.69198596098626
chr2	231238318	231443497	9	5	15.79	14.29	1.5	1	1.12354017244904	0.302852463741952	4.69198596098626
chr2	231443497	231708665	9	5	15.79	14.29	1.5	1	1.12354017244904	0.302852463741952	4.69198596098626
chr2	231708665	232128140	9	5	15.79	14.29	1.5	1	1.12354017244904	0.302852463741952	4.69198596098626
chr2	232128140	232543356	9	5	15.79	14.29	1.5	1	1.12354017244904	0.302852463741952	4.69198596098626
chr2	232543356	233041307	9	5	15.79	14.29	1.5	1	1.12354017244904	0.302852463741952	4.69198596098626
chr2	233041307	233418780	9	5	15.79	14.29	1.5	1	1.12354017244904	0.302852463741952	4.69198596098626
chr2	233418780	233521972	9	5	15.79	14.29	1.5	1	1.12354017244904	0.302852463741952	4.69198596098626
chr2	233521972	233532125	10	5	17.54	14.29	3.25	0.777113508732724	1.27328065326875	0.353545368918586	5.22973429164876
chr2	233532125	235507621	10	5	17.54	14.29	3.25	0.777113508732724	1.27328065326875	0.353545368918586	5.22973429164876
chr2	235507621	235633678	11	5	19.3	14.29	5.01	0.58581983366734	1.42932870899349	0.406524379969387	5.79042429344463
chr2	235633678	235744804	11	5	19.3	14.29	5.01	0.58581983366734	1.42932870899349	0.406524379969387	5.79042429344463
chr2	235744804	236041107	10	5	17.54	14.29	3.25	0.777113508732724	1.27328065326875	0.353545368918586	5.22973429164876
chr2	236041107	236197847	11	5	19.3	14.29	5.01	0.58581983366734	1.42932870899349	0.406524379969387	5.79042429344463
chr2	236197847	236319344	11	5	19.3	14.29	5.01	0.58581983366734	1.42932870899349	0.406524379969387	5.79042429344463
chr2	236319344	237046001	10	5	17.54	14.29	3.25	0.777113508732724	1.27328065326875	0.353545368918586	5.22973429164876
chr2	237046001	237774140	10	6	17.54	17.14	0.399999999999999	1	1.0280597548321	0.299998518075402	3.82673094680473
chr2	237774140	237812643	10	6	17.54	17.14	0.399999999999999	1	1.0280597548321	0.299998518075402	3.82673094680473
chr2	237812643	238213810	10	6	17.54	17.14	0.399999999999999	1	1.0280597548321	0.299998518075402	3.82673094680473
chr2	238213810	239722601	10	6	17.54	17.14	0.399999999999999	1	1.0280597548321	0.299998518075402	3.82673094680473
chr2	239722601	240749966	10	5	17.54	14.29	3.25	0.777113508732724	1.27328065326875	0.353545368918586	5.22973429164876
chr2	240749966	240902135	10	5	17.54	14.29	3.25	0.777113508732724	1.27328065326875	0.353545368918586	5.22973429164876
chr2	240902135	240971971	10	5	17.54	14.29	3.25	0.777113508732724	1.27328065326875	0.353545368918586	5.22973429164876
chr2	240971971	241512482	11	5	19.3	14.29	5.01	0.58581983366734	1.42932870899349	0.406524379969387	5.79042429344463
chr2	241512482	241934035	11	6	19.3	17.14	2.16	1	1.1539893966305	0.345153280697894	4.234838856912
chr2	241934035	242486615	12	6	21.05	17.14	3.91	0.788745512128415	1.28540427034758	0.392310936847064	4.66058976463286
chr2	242486615	242783365	11	6	19.3	17.14	2.16	1	1.1539893966305	0.345153280697894	4.234838856912
chr2	242783365	242849431	12	7	21.05	20	1.05	1	1.06593908674237	0.337829708076837	3.60073072526548
chr2	242849431	242917945	14	9	24.56	25.71	-1.15	1	0.941197882148931	0.324349138447635	2.83865523952518
chr2	242917945	242920908	14	10	24.56	28.57	-4.01	0.807329634394473	0.815808672812585	0.286156828148872	2.38386962577138
chr2	242920908	243017631	15	10	26.32	28.57	-2.25	0.814058930252019	0.893967033285497	0.317642516423097	2.59059962105883
chr2	243017631	243019595	14	10	24.56	28.57	-4.01	0.807329634394473	0.815808672812585	0.286156828148872	2.38386962577138
chr2	243019595	243199373	14	9	24.56	25.71	-1.15	1	0.941197882148931	0.324349138447635	2.83865523952518
chr3	0	180330	11	12	19.3	34.29	-14.99	0.13821896063111	0.46244723172019	0.15728627103373	1.33903763983527
chr3	180330	316847	11	13	19.3	37.14	-17.84	0.0861347270892554	0.408940371955015	0.140190833186042	1.16603248617352
chr3	316847	365505	11	13	19.3	37.14	-17.84	0.0861347270892554	0.408940371955015	0.140190833186042	1.16603248617352
chr3	365505	372416	11	12	19.3	34.29	-14.99	0.13821896063111	0.46244723172019	0.15728627103373	1.33903763983527
chr3	372416	528223	11	12	19.3	34.29	-14.99	0.13821896063111	0.46244723172019	0.15728627103373	1.33903763983527
chr3	528223	848431	11	11	19.3	31.43	-12.13	0.214008580258937	0.525598223062676	0.176903584812811	1.55171555128024
chr3	848431	876963	11	11	19.3	31.43	-12.13	0.214008580258937	0.525598223062676	0.176903584812811	1.55171555128024
chr3	876963	1528610	11	11	19.3	31.43	-12.13	0.214008580258937	0.525598223062676	0.176903584812811	1.55171555128024
chr3	1528610	1649699	11	11	19.3	31.43	-12.13	0.214008580258937	0.525598223062676	0.176903584812811	1.55171555128024
chr3	1649699	2619714	12	11	21.05	31.43	-10.38	0.323791002566594	0.585358405742325	0.20136398821263	1.70470932735013
chr3	2619714	3386428	12	10	21.05	28.57	-7.52	0.456290066757129	0.669717137950309	0.227234173967099	1.99876652714697
chr3	3386428	3494683	12	10	21.05	28.57	-7.52	0.456290066757129	0.669717137950309	0.227234173967099	1.99876652714697
chr3	3494683	3673632	12	10	21.05	28.57	-7.52	0.456290066757129	0.669717137950309	0.227234173967099	1.99876652714697
chr3	3673632	3725875	12	11	21.05	31.43	-10.38	0.323791002566594	0.585358405742325	0.20136398821263	1.70470932735013
chr3	3725875	3786703	12	10	21.05	28.57	-7.52	0.456290066757129	0.669717137950309	0.227234173967099	1.99876652714697
chr3	3786703	3863055	12	11	21.05	31.43	-10.38	0.323791002566594	0.585358405742325	0.20136398821263	1.70470932735013
chr3	3863055	3930726	13	11	22.81	31.43	-8.62	0.463995523591599	0.64782570722095	0.226918351111283	1.86457410226962
chr3	3930726	3939065	13	11	22.81	31.43	-8.62	0.463995523591599	0.64782570722095	0.226918351111283	1.86457410226962
chr3	3939065	3975561	13	11	22.81	31.43	-8.62	0.463995523591599	0.64782570722095	0.226918351111283	1.86457410226962
chr3	3975561	4024157	12	11	21.05	31.43	-10.38	0.323791002566594	0.585358405742325	0.20136398821263	1.70470932735013
chr3	4024157	4035157	12	11	21.05	31.43	-10.38	0.323791002566594	0.585358405742325	0.20136398821263	1.70470932735013
chr3	4035157	4104587	12	10	21.05	28.57	-7.52	0.456290066757129	0.669717137950309	0.227234173967099	1.99876652714697
chr3	4104587	4320582	12	11	21.05	31.43	-10.38	0.323791002566594	0.585358405742325	0.20136398821263	1.70470932735013
chr3	4320582	4378902	12	11	21.05	31.43	-10.38	0.323791002566594	0.585358405742325	0.20136398821263	1.70470932735013
chr3	4378902	4430870	12	10	21.05	28.57	-7.52	0.456290066757129	0.669717137950309	0.227234173967099	1.99876652714697
chr3	4430870	4459910	12	10	21.05	28.57	-7.52	0.456290066757129	0.669717137950309	0.227234173967099	1.99876652714697
chr3	4459910	4553109	12	10	21.05	28.57	-7.52	0.456290066757129	0.669717137950309	0.227234173967099	1.99876652714697
chr3	4553109	4713508	12	10	21.05	28.57	-7.52	0.456290066757129	0.669717137950309	0.227234173967099	1.99876652714697
chr3	4713508	4842733	12	11	21.05	31.43	-10.38	0.323791002566594	0.585358405742325	0.20136398821263	1.70470932735013
chr3	4842733	5357615	12	11	21.05	31.43	-10.38	0.323791002566594	0.585358405742325	0.20136398821263	1.70470932735013
chr3	5357615	5376285	12	10	21.05	28.57	-7.52	0.456290066757129	0.669717137950309	0.227234173967099	1.99876652714697
chr3	5376285	5543028	13	10	22.81	28.57	-5.76	0.622127112417066	0.74113838215439	0.256045288570084	2.18685794255199
chr3	5543028	5689055	13	10	22.81	28.57	-5.76	0.622127112417066	0.74113838215439	0.256045288570084	2.18685794255199
chr3	5689055	5890168	13	10	22.81	28.57	-5.76	0.622127112417066	0.74113838215439	0.256045288570084	2.18685794255199
chr3	5890168	5998036	13	10	22.81	28.57	-5.76	0.622127112417066	0.74113838215439	0.256045288570084	2.18685794255199
chr3	5998036	6593637	12	10	21.05	28.57	-7.52	0.456290066757129	0.669717137950309	0.227234173967099	1.99876652714697
chr3	6593637	6603990	12	10	21.05	28.57	-7.52	0.456290066757129	0.669717137950309	0.227234173967099	1.99876652714697
chr3	6603990	6655163	12	10	21.05	28.57	-7.52	0.456290066757129	0.669717137950309	0.227234173967099	1.99876652714697
chr3	6655163	7057675	12	10	21.05	28.57	-7.52	0.456290066757129	0.669717137950309	0.227234173967099	1.99876652714697
chr3	7057675	7058974	12	10	21.05	28.57	-7.52	0.456290066757129	0.669717137950309	0.227234173967099	1.99876652714697
chr3	7058974	7199663	12	11	21.05	31.43	-10.38	0.323791002566594	0.585358405742325	0.20136398821263	1.70470932735013
chr3	7199663	7528274	12	10	21.05	28.57	-7.52	0.456290066757129	0.669717137950309	0.227234173967099	1.99876652714697
chr3	7528274	7546986	11	10	19.3	28.57	-9.27	0.318416679728158	0.601325731551783	0.19970364738537	1.81915471647178
chr3	7546986	7547069	12	10	21.05	28.57	-7.52	0.456290066757129	0.669717137950309	0.227234173967099	1.99876652714697
chr3	7547069	7620491	12	10	21.05	28.57	-7.52	0.456290066757129	0.669717137950309	0.227234173967099	1.99876652714697
chr3	7620491	7623340	13	10	22.81	28.57	-5.76	0.622127112417066	0.74113838215439	0.256045288570084	2.18685794255199
chr3	7623340	7626044	13	10	22.81	28.57	-5.76	0.622127112417066	0.74113838215439	0.256045288570084	2.18685794255199
chr3	7626044	8034042	14	10	24.56	28.57	-4.01	0.807329634394473	0.815808672812585	0.286156828148872	2.38386962577138
chr3	8034042	8078201	14	9	24.56	25.71	-1.15	1	0.941197882148931	0.324349138447635	2.83865523952518
chr3	8078201	8152985	14	9	24.56	25.71	-1.15	1	0.941197882148931	0.324349138447635	2.83865523952518
chr3	8152985	8153320	14	9	24.56	25.71	-1.15	1	0.941197882148931	0.324349138447635	2.83865523952518
chr3	8153320	8175197	14	9	24.56	25.71	-1.15	1	0.941197882148931	0.324349138447635	2.83865523952518
chr3	8175197	8260088	14	9	24.56	25.71	-1.15	1	0.941197882148931	0.324349138447635	2.83865523952518
chr3	8260088	8265050	14	9	24.56	25.71	-1.15	1	0.941197882148931	0.324349138447635	2.83865523952518
chr3	8265050	8277941	14	9	24.56	25.71	-1.15	1	0.941197882148931	0.324349138447635	2.83865523952518
chr3	8277941	8280778	14	9	24.56	25.71	-1.15	1	0.941197882148931	0.324349138447635	2.83865523952518
chr3	8280778	8342557	14	9	24.56	25.71	-1.15	1	0.941197882148931	0.324349138447635	2.83865523952518
chr3	8342557	8413471	14	9	24.56	25.71	-1.15	1	0.941197882148931	0.324349138447635	2.83865523952518
chr3	8413471	8573136	13	9	22.81	25.71	-2.9	0.803969104761818	0.855026083442281	0.290262182977724	2.60366665646825
chr3	8573136	9164503	12	9	21.05	25.71	-4.66	0.617948051576825	0.772611083296143	0.257653945066058	2.37910246188477
chr3	9164503	9917312	11	9	19.3	25.71	-6.41	0.603432816260389	0.693700170315279	0.226452639726479	2.16444683341777
chr3	9917312	10355865	11	10	19.3	28.57	-9.27	0.318416679728158	0.601325731551783	0.19970364738537	1.81915471647178
chr3	10355865	10401093	11	10	19.3	28.57	-9.27	0.318416679728158	0.601325731551783	0.19970364738537	1.81915471647178
chr3	10401093	10448437	11	10	19.3	28.57	-9.27	0.318416679728158	0.601325731551783	0.19970364738537	1.81915471647178
chr3	10448437	10453241	11	10	19.3	28.57	-9.27	0.318416679728158	0.601325731551783	0.19970364738537	1.81915471647178
chr3	10453241	10709832	11	10	19.3	28.57	-9.27	0.318416679728158	0.601325731551783	0.19970364738537	1.81915471647178
chr3	10709832	11797856	12	10	21.05	28.57	-7.52	0.456290066757129	0.669717137950309	0.227234173967099	1.99876652714697
chr3	11797856	11831473	11	10	19.3	28.57	-9.27	0.318416679728158	0.601325731551783	0.19970364738537	1.81915471647178
chr3	11831473	13313700	11	11	19.3	31.43	-12.13	0.214008580258937	0.525598223062676	0.176903584812811	1.55171555128024
chr3	13313700	14008792	11	10	19.3	28.57	-9.27	0.318416679728158	0.601325731551783	0.19970364738537	1.81915471647178
chr3	14008792	14195632	11	11	19.3	31.43	-12.13	0.214008580258937	0.525598223062676	0.176903584812811	1.55171555128024
chr3	14195632	14477738	11	11	19.3	31.43	-12.13	0.214008580258937	0.525598223062676	0.176903584812811	1.55171555128024
chr3	14477738	14891390	11	10	19.3	28.57	-9.27	0.318416679728158	0.601325731551783	0.19970364738537	1.81915471647178
chr3	14891390	14913966	11	10	19.3	28.57	-9.27	0.318416679728158	0.601325731551783	0.19970364738537	1.81915471647178
chr3	14913966	14950602	11	11	19.3	31.43	-12.13	0.214008580258937	0.525598223062676	0.176903584812811	1.55171555128024
chr3	14950602	14994637	12	11	21.05	31.43	-10.38	0.323791002566594	0.585358405742325	0.20136398821263	1.70470932735013
chr3	14994637	15814081	12	11	21.05	31.43	-10.38	0.323791002566594	0.585358405742325	0.20136398821263	1.70470932735013
chr3	15814081	16008342	12	12	21.05	34.29	-13.24	0.221459603305705	0.515014866943065	0.179027653053978	1.47067800363309
chr3	16008342	16072495	12	12	21.05	34.29	-13.24	0.221459603305705	0.515014866943065	0.179027653053978	1.47067800363309
chr3	16072495	16089159	12	11	21.05	31.43	-10.38	0.323791002566594	0.585358405742325	0.20136398821263	1.70470932735013
chr3	16089159	16380142	12	12	21.05	34.29	-13.24	0.221459603305705	0.515014866943065	0.179027653053978	1.47067800363309
chr3	16380142	16442342	12	11	21.05	31.43	-10.38	0.323791002566594	0.585358405742325	0.20136398821263	1.70470932735013
chr3	16442342	16612911	12	11	21.05	31.43	-10.38	0.323791002566594	0.585358405742325	0.20136398821263	1.70470932735013
chr3	16612911	17194712	12	11	21.05	31.43	-10.38	0.323791002566594	0.585358405742325	0.20136398821263	1.70470932735013
chr3	17194712	17235761	12	11	21.05	31.43	-10.38	0.323791002566594	0.585358405742325	0.20136398821263	1.70470932735013
chr3	17235761	17290346	12	11	21.05	31.43	-10.38	0.323791002566594	0.585358405742325	0.20136398821263	1.70470932735013
chr3	17290346	17367563	12	12	21.05	34.29	-13.24	0.221459603305705	0.515014866943065	0.179027653053978	1.47067800363309
chr3	17367563	17370277	12	12	21.05	34.29	-13.24	0.221459603305705	0.515014866943065	0.179027653053978	1.47067800363309
[truncated: 10,389 more rows]
