# Supplementary material for: 1p36 deletion is a marker for tumour dissemination in microsatellite stable stage II-III colon cancer
Source: BMC Cancer. 2014 Nov 24;14:872. doi: 10.1186/1471-2407-14-872 (PMC4251789; doi:10.1186/1471-2407-14-872)
Supplement: Supplementary file 1 — Additional file 1: This file includes supplementary figures, genome-wide copy number estimates and statistics. (ZIP 5 MB) [file 12885_2014_5046_MOESM1_ESM.zip › Supplementary Data/MSS statistics Stage II-IV/Relative Gain.Recurrence (excl MSI-H).No recurrence (excl MSI-H).txt]

Chromosome	Start (hg19)	End (hg19)	Observations in G1	Observations in G2	Frequency G1 (%)	Frequency G2 (%)	Frequency difference	Fisher's Exact test p-value	Odds Ratio	Lower 95% CI	Upper 95% CI
chr1	0	767025	4	3	7.02	8.57	-1.55	1	0.806980014369123	0.127471078351663	5.86472395809041
chr1	767025	1045978	3	3	5.26	8.57	-3.31	0.670394923540823	0.596139687177174	0.0752641559299699	4.72057961377671
chr1	1045978	1282669	4	3	7.02	8.57	-1.55	1	0.806980014369123	0.127471078351663	5.86472395809041
chr1	1282669	1296586	4	2	7.02	5.71	1.31	1	1.24237951861251	0.167238798944715	14.4592318899485
chr1	1296586	2366412	4	1	7.02	2.86	4.16	0.645979732691994	2.54341432874312	0.238315308662883	129.945493899197
chr1	2366412	3285435	4	1	7.02	2.86	4.16	0.645979732691994	2.54341432874312	0.238315308662883	129.945493899197
chr1	3285435	4087583	4	1	7.02	2.86	4.16	0.645979732691994	2.54341432874312	0.238315308662883	129.945493899197
chr1	4087583	5302242	4	1	7.02	2.86	4.16	0.645979732691994	2.54341432874312	0.238315308662883	129.945493899197
chr1	5302242	5303408	4	2	7.02	5.71	1.31	1	1.24237951861251	0.167238798944715	14.4592318899485
chr1	5303408	5390197	4	3	7.02	8.57	-1.55	1	0.806980014369123	0.127471078351663	5.86472395809041
chr1	5390197	8060881	4	1	7.02	2.86	4.16	0.645979732691994	2.54341432874312	0.238315308662883	129.945493899197
chr1	8060881	9355434	3	1	5.26	2.86	2.4	1	1.87702114997082	0.143943469821978	101.980811973635
chr1	9355434	10261223	3	2	5.26	5.71	-0.45	1	0.917543031619292	0.0995865652262528	11.5187145834007
chr1	10261223	10841214	3	2	5.26	5.71	-0.45	1	0.917543031619292	0.0995865652262528	11.5187145834007
chr1	10841214	10889248	3	2	5.26	5.71	-0.45	1	0.917543031619292	0.0995865652262528	11.5187145834007
chr1	10889248	11069331	4	2	7.02	5.71	1.31	1	1.24237951861251	0.167238798944715	14.4592318899485
chr1	11069331	12738081	3	2	5.26	5.71	-0.45	1	0.917543031619292	0.0995865652262528	11.5187145834007
chr1	12738081	12840752	4	2	7.02	5.71	1.31	1	1.24237951861251	0.167238798944715	14.4592318899485
chr1	12840752	12867883	4	3	7.02	8.57	-1.55	1	0.806980014369123	0.127471078351663	5.86472395809041
chr1	12867883	13489404	3	3	5.26	8.57	-3.31	0.670394923540823	0.596139687177174	0.0752641559299699	4.72057961377671
chr1	13489404	14726333	3	2	5.26	5.71	-0.45	1	0.917543031619292	0.0995865652262528	11.5187145834007
chr1	14726333	15297218	3	2	5.26	5.71	-0.45	1	0.917543031619292	0.0995865652262528	11.5187145834007
chr1	15297218	16829505	2	2	3.51	5.71	-2.2	0.633484899728183	0.603503837239778	0.0418857182561479	8.69179851293254
chr1	16829505	16895445	2	3	3.51	8.57	-5.06	0.364845991006225	0.39209875338785	0.0311943017813524	3.61167468015804
chr1	16895445	16969763	2	4	3.51	11.43	-7.92	0.196309364764463	0.285918198748973	0.0245307932923119	2.12466335657503
chr1	16969763	17082502	2	3	3.51	8.57	-5.06	0.364845991006225	0.39209875338785	0.0311943017813524	3.61167468015804
chr1	17082502	18220650	2	2	3.51	5.71	-2.2	0.633484899728183	0.603503837239778	0.0418857182561479	8.69179851293254
chr1	18220650	21284649	2	1	3.51	2.86	0.65	1	1.23356327069665	0.0620046571045941	75.0263655237187
chr1	21284649	26475643	1	1	1.75	2.86	-1.11	1	0.610603783842907	0.00760900786829756	49.046807225881
chr1	26475643	30399889	1	0	1.75	0	1.75	1	Inf	0.0157598684210527	Inf
chr1	30399889	30463262	2	0	3.51	0	3.51	0.523411371237458	Inf	0.11510095569428	Inf
chr1	30463262	30790423	2	0	3.51	0	3.51	0.523411371237458	Inf	0.11510095569428	Inf
chr1	30790423	30888754	2	0	3.51	0	3.51	0.523411371237458	Inf	0.11510095569428	Inf
chr1	30888754	31328384	1	0	1.75	0	1.75	1	Inf	0.0157598684210527	Inf
chr1	31328384	31412005	2	0	3.51	0	3.51	0.523411371237458	Inf	0.11510095569428	Inf
chr1	31412005	31730573	3	0	5.26	0	5.26	0.285117056856187	Inf	0.25439397414394	Inf
chr1	31730573	32238833	3	0	5.26	0	5.26	0.285117056856187	Inf	0.25439397414394	Inf
chr1	32238833	32251779	3	0	5.26	0	5.26	0.285117056856187	Inf	0.25439397414394	Inf
chr1	32251779	32437662	2	0	3.51	0	3.51	0.523411371237458	Inf	0.11510095569428	Inf
chr1	32437662	33765560	2	0	3.51	0	3.51	0.523411371237458	Inf	0.11510095569428	Inf
chr1	33765560	33946882	2	0	3.51	0	3.51	0.523411371237458	Inf	0.11510095569428	Inf
chr1	33946882	34255575	2	0	3.51	0	3.51	0.523411371237458	Inf	0.11510095569428	Inf
chr1	34255575	34438795	3	0	5.26	0	5.26	0.285117056856187	Inf	0.25439397414394	Inf
chr1	34438795	34528098	3	0	5.26	0	5.26	0.285117056856187	Inf	0.25439397414394	Inf
chr1	34528098	34664291	3	0	5.26	0	5.26	0.285117056856187	Inf	0.25439397414394	Inf
chr1	34664291	34723873	3	0	5.26	0	5.26	0.285117056856187	Inf	0.25439397414394	Inf
chr1	34723873	36569071	3	0	5.26	0	5.26	0.285117056856187	Inf	0.25439397414394	Inf
chr1	36569071	36896183	4	0	7.02	0	7.02	0.293625443112497	Inf	0.410060538435777	Inf
chr1	36896183	37506012	3	0	5.26	0	5.26	0.285117056856187	Inf	0.25439397414394	Inf
chr1	37506012	38855081	4	0	7.02	0	7.02	0.293625443112497	Inf	0.410060538435777	Inf
chr1	38855081	39067670	4	0	7.02	0	7.02	0.293625443112497	Inf	0.410060538435777	Inf
chr1	39067670	39276073	4	1	7.02	2.86	4.16	0.645979732691994	2.54341432874312	0.238315308662883	129.945493899197
chr1	39276073	39582716	4	1	7.02	2.86	4.16	0.645979732691994	2.54341432874312	0.238315308662883	129.945493899197
chr1	39582716	39787718	4	1	7.02	2.86	4.16	0.645979732691994	2.54341432874312	0.238315308662883	129.945493899197
chr1	39787718	40144072	4	0	7.02	0	7.02	0.293625443112497	Inf	0.410060538435777	Inf
chr1	40144072	41542689	4	0	7.02	0	7.02	0.293625443112497	Inf	0.410060538435777	Inf
chr1	41542689	42404443	3	0	5.26	0	5.26	0.285117056856187	Inf	0.25439397414394	Inf
chr1	42404443	42551075	4	0	7.02	0	7.02	0.293625443112497	Inf	0.410060538435777	Inf
chr1	42551075	42653315	3	0	5.26	0	5.26	0.285117056856187	Inf	0.25439397414394	Inf
chr1	42653315	43105494	2	0	3.51	0	3.51	0.523411371237458	Inf	0.11510095569428	Inf
chr1	43105494	43336502	2	1	3.51	2.86	0.65	1	1.23356327069665	0.0620046571045941	75.0263655237187
chr1	43336502	43516289	1	1	1.75	2.86	-1.11	1	0.610603783842907	0.00760900786829756	49.046807225881
chr1	43516289	43534277	1	0	1.75	0	1.75	1	Inf	0.0157598684210527	Inf
chr1	43534277	43613782	2	0	3.51	0	3.51	0.523411371237458	Inf	0.11510095569428	Inf
chr1	43613782	43759580	2	1	3.51	2.86	0.65	1	1.23356327069665	0.0620046571045941	75.0263655237187
chr1	43759580	44283724	3	1	5.26	2.86	2.4	1	1.87702114997082	0.143943469821978	101.980811973635
chr1	44283724	45067794	2	1	3.51	2.86	0.65	1	1.23356327069665	0.0620046571045941	75.0263655237187
chr1	45067794	45990640	3	1	5.26	2.86	2.4	1	1.87702114997082	0.143943469821978	101.980811973635
chr1	45990640	46244471	3	1	5.26	2.86	2.4	1	1.87702114997082	0.143943469821978	101.980811973635
chr1	46244471	46977303	3	1	5.26	2.86	2.4	1	1.87702114997082	0.143943469821978	101.980811973635
chr1	46977303	49021323	3	1	5.26	2.86	2.4	1	1.87702114997082	0.143943469821978	101.980811973635
chr1	49021323	49052678	3	2	5.26	5.71	-0.45	1	0.917543031619292	0.0995865652262528	11.5187145834007
chr1	49052678	49124871	2	2	3.51	5.71	-2.2	0.633484899728183	0.603503837239778	0.0418857182561479	8.69179851293254
chr1	49124871	49238971	2	1	3.51	2.86	0.65	1	1.23356327069665	0.0620046571045941	75.0263655237187
chr1	49238971	50771980	3	1	5.26	2.86	2.4	1	1.87702114997082	0.143943469821978	101.980811973635
chr1	50771980	50785322	3	1	5.26	2.86	2.4	1	1.87702114997082	0.143943469821978	101.980811973635
chr1	50785322	50905080	3	2	5.26	5.71	-0.45	1	0.917543031619292	0.0995865652262528	11.5187145834007
chr1	50905080	51000765	3	1	5.26	2.86	2.4	1	1.87702114997082	0.143943469821978	101.980811973635
chr1	51000765	53631828	3	0	5.26	0	5.26	0.285117056856187	Inf	0.25439397414394	Inf
chr1	53631828	53762856	4	0	7.02	0	7.02	0.293625443112497	Inf	0.410060538435777	Inf
chr1	53762856	55383053	3	0	5.26	0	5.26	0.285117056856187	Inf	0.25439397414394	Inf
chr1	55383053	55477275	3	1	5.26	2.86	2.4	1	1.87702114997082	0.143943469821978	101.980811973635
chr1	55477275	55792870	3	0	5.26	0	5.26	0.285117056856187	Inf	0.25439397414394	Inf
chr1	55792870	55869843	2	0	3.51	0	3.51	0.523411371237458	Inf	0.11510095569428	Inf
chr1	55869843	56433649	2	0	3.51	0	3.51	0.523411371237458	Inf	0.11510095569428	Inf
chr1	56433649	56439770	2	0	3.51	0	3.51	0.523411371237458	Inf	0.11510095569428	Inf
chr1	56439770	58317599	2	0	3.51	0	3.51	0.523411371237458	Inf	0.11510095569428	Inf
chr1	58317599	58414833	2	0	3.51	0	3.51	0.523411371237458	Inf	0.11510095569428	Inf
chr1	58414833	59416988	2	0	3.51	0	3.51	0.523411371237458	Inf	0.11510095569428	Inf
chr1	59416988	59538783	2	1	3.51	2.86	0.65	1	1.23356327069665	0.0620046571045941	75.0263655237187
chr1	59538783	62716300	2	0	3.51	0	3.51	0.523411371237458	Inf	0.11510095569428	Inf
chr1	62716300	62789726	2	0	3.51	0	3.51	0.523411371237458	Inf	0.11510095569428	Inf
chr1	62789726	63499944	2	0	3.51	0	3.51	0.523411371237458	Inf	0.11510095569428	Inf
chr1	63499944	64097204	3	0	5.26	0	5.26	0.285117056856187	Inf	0.25439397414394	Inf
chr1	64097204	64172431	3	1	5.26	2.86	2.4	1	1.87702114997082	0.143943469821978	101.980811973635
chr1	64172431	64320482	3	0	5.26	0	5.26	0.285117056856187	Inf	0.25439397414394	Inf
chr1	64320482	64470338	4	0	7.02	0	7.02	0.293625443112497	Inf	0.410060538435777	Inf
chr1	64470338	64830838	3	0	5.26	0	5.26	0.285117056856187	Inf	0.25439397414394	Inf
chr1	64830838	66073789	2	0	3.51	0	3.51	0.523411371237458	Inf	0.11510095569428	Inf
chr1	66073789	66195638	3	0	5.26	0	5.26	0.285117056856187	Inf	0.25439397414394	Inf
chr1	66195638	72713907	2	0	3.51	0	3.51	0.523411371237458	Inf	0.11510095569428	Inf
chr1	72713907	72718884	3	0	5.26	0	5.26	0.285117056856187	Inf	0.25439397414394	Inf
chr1	72718884	72740013	3	1	5.26	2.86	2.4	1	1.87702114997082	0.143943469821978	101.980811973635
chr1	72740013	72740403	4	1	7.02	2.86	4.16	0.645979732691994	2.54341432874312	0.238315308662883	129.945493899197
chr1	72740403	72746574	5	2	8.77	5.71	3.06	0.704888478053992	1.5790358990183	0.241085394648342	17.4847514277608
chr1	72746574	72748221	7	2	12.28	5.71	6.57	0.474255103760053	2.29118320077748	0.402396518625756	23.9329695523934
chr1	72748221	72760184	8	4	14.04	11.43	2.61	1	1.26214510658289	0.306099339703915	6.22192088530793
chr1	72760184	72765894	9	4	15.79	11.43	4.36	0.75975045611855	1.44743902015056	0.364075991246777	7.00051509456521
chr1	72765894	72767022	26	19	45.61	54.29	-8.68	0.520165303612105	0.708982806660813	0.27821180001689	1.78614470661341
chr1	72767022	72768458	27	19	47.37	54.29	-6.92	0.667882748025695	0.760196395380415	0.298754827420338	1.91470118043496
chr1	72768458	72768926	30	20	52.63	57.14	-4.51	0.829545170873767	0.834987974907489	0.326334769908451	2.10998370379909
chr1	72768926	72774282	32	21	56.14	60	-3.86	0.828720657954398	0.854804324467826	0.330418396400975	2.17558828850616
chr1	72774282	72777107	32	22	56.14	62.86	-6.72	0.663198604717052	0.758660045903635	0.289550489773366	1.94196402003571
chr1	72777107	72811532	33	22	57.89	62.86	-4.97	0.667708869431211	0.814331963588408	0.310380887765473	2.09006625718458
chr1	72811532	72812172	31	22	54.39	62.86	-8.47	0.516099875666123	0.707233397618151	0.270142468464009	1.80646562867476
chr1	72812172	72814597	31	21	54.39	60	-5.61	0.667782710145512	0.796858106995109	0.308279196721644	2.02387667822528
chr1	72814597	72816882	11	4	19.3	11.43	7.87	0.393540803003138	1.84156111370176	0.487853712258223	8.65953396787098
chr1	72816882	72817810	8	3	14.04	8.57	5.47	0.523302262486224	1.73164017632028	0.378777361101055	10.8884004041763
chr1	72817810	72818695	8	2	14.04	5.71	8.33	0.308007509375883	2.66841857886995	0.48900957536831	27.3578137004155
chr1	72818695	72822651	7	1	12.28	2.86	9.42	0.149368070884057	4.69756711192056	0.561813646259395	220.499110925768
chr1	72822651	72825407	6	1	10.53	2.86	7.67	0.245627382284818	3.95203781505959	0.448395557317712	189.140087350654
chr1	72825407	72828145	5	0	8.77	0	8.77	0.152433830621422	Inf	0.576106928802263	Inf
chr1	72828145	72842761	4	0	7.02	0	7.02	0.293625443112497	Inf	0.410060538435777	Inf
chr1	72842761	72871533	3	0	5.26	0	5.26	0.285117056856187	Inf	0.25439397414394	Inf
chr1	72871533	74238922	2	0	3.51	0	3.51	0.523411371237458	Inf	0.11510095569428	Inf
chr1	74238922	82988145	1	0	1.75	0	1.75	1	Inf	0.0157598684210527	Inf
chr1	82988145	83108932	2	0	3.51	0	3.51	0.523411371237458	Inf	0.11510095569428	Inf
chr1	83108932	83219296	2	0	3.51	0	3.51	0.523411371237458	Inf	0.11510095569428	Inf
chr1	83219296	85972225	2	0	3.51	0	3.51	0.523411371237458	Inf	0.11510095569428	Inf
chr1	85972225	95198542	1	0	1.75	0	1.75	1	Inf	0.0157598684210527	Inf
chr1	95198542	95329479	2	0	3.51	0	3.51	0.523411371237458	Inf	0.11510095569428	Inf
chr1	95329479	106013065	1	0	1.75	0	1.75	1	Inf	0.0157598684210527	Inf
chr1	106013065	106016291	2	0	3.51	0	3.51	0.523411371237458	Inf	0.11510095569428	Inf
chr1	106016291	106087127	2	1	3.51	2.86	0.65	1	1.23356327069665	0.0620046571045941	75.0263655237187
chr1	106087127	106124746	1	1	1.75	2.86	-1.11	1	0.610603783842907	0.00760900786829756	49.046807225881
chr1	106124746	110219553	1	0	1.75	0	1.75	1	Inf	0.0157598684210527	Inf
chr1	110219553	110220332	1	1	1.75	2.86	-1.11	1	0.610603783842907	0.00760900786829756	49.046807225881
chr1	110220332	110250866	2	1	3.51	2.86	0.65	1	1.23356327069665	0.0620046571045941	75.0263655237187
chr1	110250866	110251150	2	0	3.51	0	3.51	0.523411371237458	Inf	0.11510095569428	Inf
chr1	110251150	114606743	1	0	1.75	0	1.75	1	Inf	0.0157598684210527	Inf
chr1	114606743	114711158	2	0	3.51	0	3.51	0.523411371237458	Inf	0.11510095569428	Inf
chr1	114711158	115231162	1	0	1.75	0	1.75	1	Inf	0.0157598684210527	Inf
chr1	115231162	117425042	1	1	1.75	2.86	-1.11	1	0.610603783842907	0.00760900786829756	49.046807225881
chr1	117425042	118298727	1	2	1.75	5.71	-3.96	0.555183946488294	0.298730263346118	0.00491485950174804	5.94363337105825
chr1	118298727	119841119	2	2	3.51	5.71	-2.2	0.633484899728183	0.603503837239778	0.0418857182561479	8.69179851293254
chr1	119841119	119906116	3	2	5.26	5.71	-0.45	1	0.917543031619292	0.0995865652262528	11.5187145834007
chr1	119906116	120107863	2	2	3.51	5.71	-2.2	0.633484899728183	0.603503837239778	0.0418857182561479	8.69179851293254
chr1	120107863	120156630	2	3	3.51	8.57	-5.06	0.364845991006225	0.39209875338785	0.0311943017813524	3.61167468015804
chr1	120156630	120291879	2	2	3.51	5.71	-2.2	0.633484899728183	0.603503837239778	0.0418857182561479	8.69179851293254
chr1	120291879	120347283	3	2	5.26	5.71	-0.45	1	0.917543031619292	0.0995865652262528	11.5187145834007
chr1	120347283	121482991	3	2	5.26	5.71	-0.45	1	0.917543031619292	0.0995865652262528	11.5187145834007
chr1	121482991	142702814	0	0	0	0	0	1	0	0	Inf
chr1	142702814	145377350	13	10	22.81	28.57	-5.76	0.622127112417066	0.74113838215439	0.256045288570084	2.18685794255199
chr1	145377350	145676238	13	9	22.81	25.71	-2.9	0.803969104761818	0.855026083442281	0.290262182977724	2.60366665646825
chr1	145676238	146871885	13	9	22.81	25.71	-2.9	0.803969104761818	0.855026083442281	0.290262182977724	2.60366665646825
chr1	146871885	146902173	13	8	22.81	22.86	-0.0500000000000007	1	0.997189761227149	0.331007738093001	3.16157119335245
chr1	146902173	146968167	16	8	28.07	22.86	5.21	0.632582093496436	1.31319299039973	0.452855304663358	4.06438740429305
chr1	146968167	146969507	16	8	28.07	22.86	5.21	0.632582093496436	1.31319299039973	0.452855304663358	4.06438740429305
chr1	146969507	146969670	15	8	26.32	22.86	3.46	0.806769546122363	1.20293832550591	0.410382604117572	3.74838163112057
chr1	146969670	146979012	13	8	22.81	22.86	-0.0500000000000007	1	0.997189761227149	0.331007738093001	3.16157119335245
chr1	146979012	147073946	13	7	22.81	20	2.81	0.80062091867235	1.17969792674091	0.380397370033615	3.94309114502144
chr1	147073946	147149426	13	6	22.81	17.14	5.67	0.602232540854403	1.42264868093026	0.44162318068837	5.10617498915791
chr1	147149426	147244350	13	7	22.81	20	2.81	0.80062091867235	1.17969792674091	0.380397370033615	3.94309114502144
chr1	147244350	148913619	13	7	22.81	20	2.81	0.80062091867235	1.17969792674091	0.380397370033615	3.94309114502144
chr1	148913619	148942808	12	6	21.05	17.14	3.91	0.788745512128415	1.28540427034758	0.392310936847064	4.66058976463286
chr1	148942808	148950829	11	6	19.3	17.14	2.16	1	1.1539893966305	0.345153280697894	4.234838856912
chr1	148950829	149041214	11	6	19.3	17.14	2.16	1	1.1539893966305	0.345153280697894	4.234838856912
chr1	149041214	149043564	10	6	17.54	17.14	0.399999999999999	1	1.0280597548321	0.299998518075402	3.82673094680473
chr1	149043564	149117819	10	7	17.54	20	-2.46	0.78753140587628	0.852580617416694	0.258099434882511	2.96030006793384
chr1	149117819	149204334	11	7	19.3	20	-0.699999999999999	1	0.957008969150987	0.297087334335391	3.27334215190637
chr1	149204334	149259730	11	7	19.3	20	-0.699999999999999	1	0.957008969150987	0.297087334335391	3.27334215190637
chr1	149259730	149298833	12	7	21.05	20	1.05	1	1.06593908674237	0.337829708076837	3.60073072526548
chr1	149298833	149362408	11	7	19.3	20	-0.699999999999999	1	0.957008969150987	0.297087334335391	3.27334215190637
chr1	149362408	149479341	11	8	19.3	22.86	-3.56	0.792076100901165	0.808986620128368	0.258360322510944	2.62666506454542
chr1	149479341	149660421	12	8	21.05	22.86	-1.81	1	0.901040678446626	0.293883041445324	2.8880495753809
chr1	149660421	149783869	13	9	22.81	25.71	-2.9	0.803969104761818	0.855026083442281	0.290262182977724	2.60366665646825
chr1	149783869	149877025	13	8	22.81	22.86	-0.0500000000000007	1	0.997189761227149	0.331007738093001	3.16157119335245
chr1	149877025	151008890	13	9	22.81	25.71	-2.9	0.803969104761818	0.855026083442281	0.290262182977724	2.60366665646825
chr1	151008890	151515323	13	9	22.81	25.71	-2.9	0.803969104761818	0.855026083442281	0.290262182977724	2.60366665646825
chr1	151515323	151587756	13	9	22.81	25.71	-2.9	0.803969104761818	0.855026083442281	0.290262182977724	2.60366665646825
chr1	151587756	151602648	13	9	22.81	25.71	-2.9	0.803969104761818	0.855026083442281	0.290262182977724	2.60366665646825
chr1	151602648	151668636	13	9	22.81	25.71	-2.9	0.803969104761818	0.855026083442281	0.290262182977724	2.60366665646825
chr1	151668636	151762677	13	9	22.81	25.71	-2.9	0.803969104761818	0.855026083442281	0.290262182977724	2.60366665646825
chr1	151762677	151772348	13	9	22.81	25.71	-2.9	0.803969104761818	0.855026083442281	0.290262182977724	2.60366665646825
chr1	151772348	151817535	13	9	22.81	25.71	-2.9	0.803969104761818	0.855026083442281	0.290262182977724	2.60366665646825
chr1	151817535	151833280	14	9	24.56	25.71	-1.15	1	0.941197882148931	0.324349138447635	2.83865523952518
chr1	151833280	151833923	14	9	24.56	25.71	-1.15	1	0.941197882148931	0.324349138447635	2.83865523952518
chr1	151833923	151841858	14	9	24.56	25.71	-1.15	1	0.941197882148931	0.324349138447635	2.83865523952518
chr1	151841858	151844913	14	9	24.56	25.71	-1.15	1	0.941197882148931	0.324349138447635	2.83865523952518
chr1	151844913	151896484	14	9	24.56	25.71	-1.15	1	0.941197882148931	0.324349138447635	2.83865523952518
chr1	151896484	151973155	15	9	26.32	25.71	0.609999999999999	1	1.03140137689127	0.359985475751888	3.08552314734618
chr1	151973155	151993276	15	9	26.32	25.71	0.609999999999999	1	1.03140137689127	0.359985475751888	3.08552314734618
chr1	151993276	152020632	15	9	26.32	25.71	0.609999999999999	1	1.03140137689127	0.359985475751888	3.08552314734618
chr1	152020632	152142546	14	9	24.56	25.71	-1.15	1	0.941197882148931	0.324349138447635	2.83865523952518
chr1	152142546	152159867	14	9	24.56	25.71	-1.15	1	0.941197882148931	0.324349138447635	2.83865523952518
chr1	152159867	152178496	13	9	22.81	25.71	-2.9	0.803969104761818	0.855026083442281	0.290262182977724	2.60366665646825
chr1	152178496	152348867	13	8	22.81	22.86	-0.0500000000000007	1	0.997189761227149	0.331007738093001	3.16157119335245
chr1	152348867	152488600	13	8	22.81	22.86	-0.0500000000000007	1	0.997189761227149	0.331007738093001	3.16157119335245
chr1	152488600	152510839	14	9	24.56	25.71	-1.15	1	0.941197882148931	0.324349138447635	2.83865523952518
chr1	152510839	152516890	15	9	26.32	25.71	0.609999999999999	1	1.03140137689127	0.359985475751888	3.08552314734618
chr1	152516890	152536659	15	9	26.32	25.71	0.609999999999999	1	1.03140137689127	0.359985475751888	3.08552314734618
chr1	152536659	152537874	14	9	24.56	25.71	-1.15	1	0.941197882148931	0.324349138447635	2.83865523952518
chr1	152537874	152547919	13	9	22.81	25.71	-2.9	0.803969104761818	0.855026083442281	0.290262182977724	2.60366665646825
chr1	152547919	152547986	10	9	17.54	25.71	-8.17	0.428503023039727	0.618059286582698	0.196613722573691	1.95927076290404
chr1	152547986	152548103	9	7	15.79	20	-4.21	0.777692434684067	0.752417894506432	0.220791991469109	2.66014181532226
chr1	152548103	152555617	7	5	12.28	14.29	-2.01	0.761538914261588	0.841623733977486	0.208113465778316	3.68072150207868
chr1	152555617	152586558	7	4	12.28	11.43	0.85	1	1.08406402746849	0.250779327244783	5.47501405422082
chr1	152586558	152586585	9	4	15.79	11.43	4.36	0.75975045611855	1.44743902015056	0.364075991246777	7.00051509456521
chr1	152586585	152588544	10	4	17.54	11.43	6.11	0.555318706402267	1.6404067746467	0.424604723889981	7.81302457596625
chr1	152588544	152591118	12	4	21.05	11.43	9.62	0.272501242133361	2.05145430015192	0.553914011708676	9.54519733233972
chr1	152591118	152592396	13	4	22.81	11.43	11.38	0.268412185423617	2.27069815443807	0.622946615058281	10.4719815291549
chr1	152592396	152592467	12	4	21.05	11.43	9.62	0.272501242133361	2.05145430015192	0.553914011708676	9.54519733233972
chr1	152592467	152594146	12	5	21.05	14.29	6.76	0.581520823732004	1.59215018953289	0.461891609820573	6.37813482421497
chr1	152594146	152627231	12	5	21.05	14.29	6.76	0.581520823732004	1.59215018953289	0.461891609820573	6.37813482421497
chr1	152627231	152712869	11	5	19.3	14.29	5.01	0.58581983366734	1.42932870899349	0.406524379969387	5.79042429344463
chr1	152712869	152779500	11	6	19.3	17.14	2.16	1	1.1539893966305	0.345153280697894	4.234838856912
chr1	152779500	152780399	12	6	21.05	17.14	3.91	0.788745512128415	1.28540427034758	0.392310936847064	4.66058976463286
chr1	152780399	152894491	12	6	21.05	17.14	3.91	0.788745512128415	1.28540427034758	0.392310936847064	4.66058976463286
chr1	152894491	152960865	12	6	21.05	17.14	3.91	0.788745512128415	1.28540427034758	0.392310936847064	4.66058976463286
chr1	152960865	153062058	12	5	21.05	14.29	6.76	0.581520823732004	1.59215018953289	0.461891609820573	6.37813482421497
chr1	153062058	153079455	12	6	21.05	17.14	3.91	0.788745512128415	1.28540427034758	0.392310936847064	4.66058976463286
chr1	153079455	153099116	13	6	22.81	17.14	5.67	0.602232540854403	1.42264868093026	0.44162318068837	5.10617498915791
chr1	153099116	153140672	13	7	22.81	20	2.81	0.80062091867235	1.17969792674091	0.380397370033615	3.94309114502144
chr1	153140672	153168107	14	7	24.56	20	4.56	0.798703812121123	1.29865357547876	0.424898717848889	4.30214856175535
chr1	153168107	153474782	14	7	24.56	20	4.56	0.798703812121123	1.29865357547876	0.424898717848889	4.30214856175535
chr1	153474782	153659420	14	7	24.56	20	4.56	0.798703812121123	1.29865357547876	0.424898717848889	4.30214856175535
chr1	153659420	153755366	14	7	24.56	20	4.56	0.798703812121123	1.29865357547876	0.424898717848889	4.30214856175535
chr1	153755366	154303249	14	7	24.56	20	4.56	0.798703812121123	1.29865357547876	0.424898717848889	4.30214856175535
chr1	154303249	154426795	14	8	24.56	22.86	1.7	1	1.09768530178238	0.369803513830404	3.44806018872625
chr1	154426795	156114254	14	8	24.56	22.86	1.7	1	1.09768530178238	0.369803513830404	3.44806018872625
chr1	156114254	156172843	15	8	26.32	22.86	3.46	0.806769546122363	1.20293832550591	0.410382604117572	3.74838163112057
chr1	156172843	156272446	15	8	26.32	22.86	3.46	0.806769546122363	1.20293832550591	0.410382604117572	3.74838163112057
chr1	156272446	156378784	15	8	26.32	22.86	3.46	0.806769546122363	1.20293832550591	0.410382604117572	3.74838163112057
chr1	156378784	156422250	15	8	26.32	22.86	3.46	0.806769546122363	1.20293832550591	0.410382604117572	3.74838163112057
chr1	156422250	156517380	15	8	26.32	22.86	3.46	0.806769546122363	1.20293832550591	0.410382604117572	3.74838163112057
chr1	156517380	157073208	15	8	26.32	22.86	3.46	0.806769546122363	1.20293832550591	0.410382604117572	3.74838163112057
chr1	157073208	157088697	14	8	24.56	22.86	1.7	1	1.09768530178238	0.369803513830404	3.44806018872625
chr1	157088697	157341941	14	7	24.56	20	4.56	0.798703812121123	1.29865357547876	0.424898717848889	4.30214856175535
chr1	157341941	157482412	14	7	24.56	20	4.56	0.798703812121123	1.29865357547876	0.424898717848889	4.30214856175535
chr1	157482412	157515906	13	7	22.81	20	2.81	0.80062091867235	1.17969792674091	0.380397370033615	3.94309114502144
chr1	157515906	157549650	13	7	22.81	20	2.81	0.80062091867235	1.17969792674091	0.380397370033615	3.94309114502144
chr1	157549650	157621374	13	6	22.81	17.14	5.67	0.602232540854403	1.42264868093026	0.44162318068837	5.10617498915791
chr1	157621374	157721164	13	6	22.81	17.14	5.67	0.602232540854403	1.42264868093026	0.44162318068837	5.10617498915791
chr1	157721164	157789015	13	6	22.81	17.14	5.67	0.602232540854403	1.42264868093026	0.44162318068837	5.10617498915791
chr1	157789015	158069804	13	6	22.81	17.14	5.67	0.602232540854403	1.42264868093026	0.44162318068837	5.10617498915791
chr1	158069804	158166566	13	7	22.81	20	2.81	0.80062091867235	1.17969792674091	0.380397370033615	3.94309114502144
chr1	158166566	158170637	13	7	22.81	20	2.81	0.80062091867235	1.17969792674091	0.380397370033615	3.94309114502144
chr1	158170637	158433062	13	6	22.81	17.14	5.67	0.602232540854403	1.42264868093026	0.44162318068837	5.10617498915791
chr1	158433062	158450276	13	6	22.81	17.14	5.67	0.602232540854403	1.42264868093026	0.44162318068837	5.10617498915791
chr1	158450276	158450348	13	6	22.81	17.14	5.67	0.602232540854403	1.42264868093026	0.44162318068837	5.10617498915791
chr1	158450348	158513649	13	6	22.81	17.14	5.67	0.602232540854403	1.42264868093026	0.44162318068837	5.10617498915791
chr1	158513649	158519524	13	6	22.81	17.14	5.67	0.602232540854403	1.42264868093026	0.44162318068837	5.10617498915791
chr1	158519524	158558202	13	6	22.81	17.14	5.67	0.602232540854403	1.42264868093026	0.44162318068837	5.10617498915791
chr1	158558202	158583376	13	6	22.81	17.14	5.67	0.602232540854403	1.42264868093026	0.44162318068837	5.10617498915791
chr1	158583376	158593074	13	6	22.81	17.14	5.67	0.602232540854403	1.42264868093026	0.44162318068837	5.10617498915791
chr1	158593074	159458673	13	6	22.81	17.14	5.67	0.602232540854403	1.42264868093026	0.44162318068837	5.10617498915791
chr1	159458673	160762435	14	6	24.56	17.14	7.42	0.447397013482229	1.56614299294931	0.493118787626501	5.57263368327039
chr1	160762435	160788540	15	6	26.32	17.14	9.18	0.443491355415132	1.71633441693963	0.547009025488833	6.06266085311114
chr1	160788540	160803768	16	6	28.07	17.14	10.93	0.315741855201511	1.87371189586415	0.603396928105049	6.57709670679078
chr1	160803768	160892190	16	6	28.07	17.14	10.93	0.315741855201511	1.87371189586415	0.603396928105049	6.57709670679078
chr1	160892190	160892991	16	6	28.07	17.14	10.93	0.315741855201511	1.87371189586415	0.603396928105049	6.57709670679078
chr1	160892991	160900991	15	6	26.32	17.14	9.18	0.443491355415132	1.71633441693963	0.547009025488833	6.06266085311114
chr1	160900991	160940058	14	6	24.56	17.14	7.42	0.447397013482229	1.56614299294931	0.493118787626501	5.57263368327039
chr1	160940058	161834315	14	6	24.56	17.14	7.42	0.447397013482229	1.56614299294931	0.493118787626501	5.57263368327039
chr1	161834315	161886426	14	5	24.56	14.29	10.27	0.295208608538809	1.94001881197681	0.580096747325369	7.634864399629
chr1	161886426	161892824	14	5	24.56	14.29	10.27	0.295208608538809	1.94001881197681	0.580096747325369	7.634864399629
chr1	161892824	161930603	14	6	24.56	17.14	7.42	0.447397013482229	1.56614299294931	0.493118787626501	5.57263368327039
chr1	161930603	161949000	14	6	24.56	17.14	7.42	0.447397013482229	1.56614299294931	0.493118787626501	5.57263368327039
chr1	161949000	161950764	14	6	24.56	17.14	7.42	0.447397013482229	1.56614299294931	0.493118787626501	5.57263368327039
chr1	161950764	161992153	14	5	24.56	14.29	10.27	0.295208608538809	1.94001881197681	0.580096747325369	7.634864399629
chr1	161992153	162002386	15	5	26.32	14.29	12.03	0.202856593292813	2.12614376125059	0.643260994621534	8.30905934251834
chr1	162002386	162004103	15	5	26.32	14.29	12.03	0.202856593292813	2.12614376125059	0.643260994621534	8.30905934251834
chr1	162004103	162027608	15	5	26.32	14.29	12.03	0.202856593292813	2.12614376125059	0.643260994621534	8.30905934251834
chr1	162027608	162050852	15	5	26.32	14.29	12.03	0.202856593292813	2.12614376125059	0.643260994621534	8.30905934251834
chr1	162050852	162107762	15	6	26.32	17.14	9.18	0.443491355415132	1.71633441693963	0.547009025488833	6.06266085311114
chr1	162107762	162113708	15	6	26.32	17.14	9.18	0.443491355415132	1.71633441693963	0.547009025488833	6.06266085311114
chr1	162113708	162118007	15	6	26.32	17.14	9.18	0.443491355415132	1.71633441693963	0.547009025488833	6.06266085311114
chr1	162118007	162137908	15	6	26.32	17.14	9.18	0.443491355415132	1.71633441693963	0.547009025488833	6.06266085311114
chr1	162137908	162139658	15	7	26.32	20	6.32	0.616848704761735	1.42316046754687	0.471427434877747	4.6781559772196
chr1	162139658	162225112	15	8	26.32	22.86	3.46	0.806769546122363	1.20293832550591	0.410382604117572	3.74838163112057
chr1	162225112	162282318	15	7	26.32	20	6.32	0.616848704761735	1.42316046754687	0.471427434877747	4.6781559772196
chr1	162282318	162494031	15	7	26.32	20	6.32	0.616848704761735	1.42316046754687	0.471427434877747	4.6781559772196
chr1	162494031	162758475	16	7	28.07	20	8.07	0.462272827845567	1.55362495799923	0.520131814516846	5.07339005272618
chr1	162758475	162872948	16	8	28.07	22.86	5.21	0.632582093496436	1.31319299039973	0.452855304663358	4.06438740429305
chr1	162872948	162894720	16	8	28.07	22.86	5.21	0.632582093496436	1.31319299039973	0.452855304663358	4.06438740429305
chr1	162894720	162936835	16	9	28.07	25.71	2.36	1	1.12590753783479	0.397283481142334	3.34452221102173
chr1	162936835	162944650	16	8	28.07	22.86	5.21	0.632582093496436	1.31319299039973	0.452855304663358	4.06438740429305
chr1	162944650	163778981	16	8	28.07	22.86	5.21	0.632582093496436	1.31319299039973	0.452855304663358	4.06438740429305
chr1	163778981	163934932	16	8	28.07	22.86	5.21	0.632582093496436	1.31319299039973	0.452855304663358	4.06438740429305
chr1	163934932	163970734	16	8	28.07	22.86	5.21	0.632582093496436	1.31319299039973	0.452855304663358	4.06438740429305
chr1	163970734	164072008	17	8	29.82	22.86	6.96	0.62988872783497	1.4288596498954	0.497355460078839	4.39650344990767
chr1	164072008	164141202	16	8	28.07	22.86	5.21	0.632582093496436	1.31319299039973	0.452855304663358	4.06438740429305
chr1	164141202	164184769	15	8	26.32	22.86	3.46	0.806769546122363	1.20293832550591	0.410382604117572	3.74838163112057
chr1	164184769	164401946	15	8	26.32	22.86	3.46	0.806769546122363	1.20293832550591	0.410382604117572	3.74838163112057
chr1	164401946	164450230	15	9	26.32	25.71	0.609999999999999	1	1.03140137689127	0.359985475751888	3.08552314734618
chr1	164450230	164532219	15	8	26.32	22.86	3.46	0.806769546122363	1.20293832550591	0.410382604117572	3.74838163112057
chr1	164532219	164654166	15	7	26.32	20	6.32	0.616848704761735	1.42316046754687	0.471427434877747	4.6781559772196
chr1	164654166	164756543	15	7	26.32	20	6.32	0.616848704761735	1.42316046754687	0.471427434877747	4.6781559772196
chr1	164756543	164848650	16	7	28.07	20	8.07	0.462272827845567	1.55362495799923	0.520131814516846	5.07339005272618
chr1	164848650	165045506	15	7	26.32	20	6.32	0.616848704761735	1.42316046754687	0.471427434877747	4.6781559772196
chr1	165045506	165562449	15	8	26.32	22.86	3.46	0.806769546122363	1.20293832550591	0.410382604117572	3.74838163112057
chr1	165562449	165697454	15	9	26.32	25.71	0.609999999999999	1	1.03140137689127	0.359985475751888	3.08552314734618
chr1	165697454	165826271	15	8	26.32	22.86	3.46	0.806769546122363	1.20293832550591	0.410382604117572	3.74838163112057
chr1	165826271	166165068	15	8	26.32	22.86	3.46	0.806769546122363	1.20293832550591	0.410382604117572	3.74838163112057
chr1	166165068	166318762	15	8	26.32	22.86	3.46	0.806769546122363	1.20293832550591	0.410382604117572	3.74838163112057
chr1	166318762	166807526	15	7	26.32	20	6.32	0.616848704761735	1.42316046754687	0.471427434877747	4.6781559772196
chr1	166807526	166856201	15	7	26.32	20	6.32	0.616848704761735	1.42316046754687	0.471427434877747	4.6781559772196
chr1	166856201	166962786	16	7	28.07	20	8.07	0.462272827845567	1.55362495799923	0.520131814516846	5.07339005272618
chr1	166962786	167007823	16	7	28.07	20	8.07	0.462272827845567	1.55362495799923	0.520131814516846	5.07339005272618
chr1	167007823	167026433	15	7	26.32	20	6.32	0.616848704761735	1.42316046754687	0.471427434877747	4.6781559772196
chr1	167026433	167087663	15	8	26.32	22.86	3.46	0.806769546122363	1.20293832550591	0.410382604117572	3.74838163112057
chr1	167087663	167145004	15	7	26.32	20	6.32	0.616848704761735	1.42316046754687	0.471427434877747	4.6781559772196
chr1	167145004	168196173	14	7	24.56	20	4.56	0.798703812121123	1.29865357547876	0.424898717848889	4.30214856175535
chr1	168196173	168423458	14	7	24.56	20	4.56	0.798703812121123	1.29865357547876	0.424898717848889	4.30214856175535
chr1	168423458	168896179	14	7	24.56	20	4.56	0.798703812121123	1.29865357547876	0.424898717848889	4.30214856175535
chr1	168896179	169087726	14	7	24.56	20	4.56	0.798703812121123	1.29865357547876	0.424898717848889	4.30214856175535
chr1	169087726	169133916	14	8	24.56	22.86	1.7	1	1.09768530178238	0.369803513830404	3.44806018872625
chr1	169133916	169147950	15	8	26.32	22.86	3.46	0.806769546122363	1.20293832550591	0.410382604117572	3.74838163112057
chr1	169147950	169165539	15	8	26.32	22.86	3.46	0.806769546122363	1.20293832550591	0.410382604117572	3.74838163112057
chr1	169165539	169572495	15	7	26.32	20	6.32	0.616848704761735	1.42316046754687	0.471427434877747	4.6781559772196
chr1	169572495	169662314	16	7	28.07	20	8.07	0.462272827845567	1.55362495799923	0.520131814516846	5.07339005272618
chr1	169662314	170176842	15	7	26.32	20	6.32	0.616848704761735	1.42316046754687	0.471427434877747	4.6781559772196
chr1	170176842	171701661	16	7	28.07	20	8.07	0.462272827845567	1.55362495799923	0.520131814516846	5.07339005272618
chr1	171701661	171713221	16	8	28.07	22.86	5.21	0.632582093496436	1.31319299039973	0.452855304663358	4.06438740429305
chr1	171713221	171716129	17	8	29.82	22.86	6.96	0.62988872783497	1.4288596498954	0.497355460078839	4.39650344990767
chr1	171716129	171720028	17	8	29.82	22.86	6.96	0.62988872783497	1.4288596498954	0.497355460078839	4.39650344990767
chr1	171720028	171723650	17	8	29.82	22.86	6.96	0.62988872783497	1.4288596498954	0.497355460078839	4.39650344990767
chr1	171723650	171733065	17	8	29.82	22.86	6.96	0.62988872783497	1.4288596498954	0.497355460078839	4.39650344990767
chr1	171733065	171733208	18	8	31.58	22.86	8.72	0.475940300784468	1.55035324940024	0.543942290715946	4.74624219018793
chr1	171733208	171774314	19	9	33.33	25.71	7.62	0.491321336997329	1.43876177936731	0.520270728420758	4.20782550080356
chr1	171774314	171804665	19	9	33.33	25.71	7.62	0.491321336997329	1.43876177936731	0.520270728420758	4.20782550080356
chr1	171804665	171811512	19	9	33.33	25.71	7.62	0.491321336997329	1.43876177936731	0.520270728420758	4.20782550080356
chr1	171811512	171823940	20	8	35.09	22.86	12.23	0.250151339787571	1.81270045446317	0.644221296725152	5.50499634908625
chr1	171823940	171833144	19	8	33.33	22.86	10.47	0.349374150279642	1.67813146547265	0.592849808689458	5.11530756516751
chr1	171833144	171836876	18	8	31.58	22.86	8.72	0.475940300784468	1.55035324940024	0.543942290715946	4.74624219018793
chr1	171836876	171862536	18	8	31.58	22.86	8.72	0.475940300784468	1.55035324940024	0.543942290715946	4.74624219018793
chr1	171862536	171875093	17	7	29.82	20	9.82	0.33762850021492	1.69049269441088	0.571135433909814	5.48894407493823
chr1	171875093	171890437	17	7	29.82	20	9.82	0.33762850021492	1.69049269441088	0.571135433909814	5.48894407493823
chr1	171890437	172381129	16	7	28.07	20	8.07	0.462272827845567	1.55362495799923	0.520131814516846	5.07339005272618
chr1	172381129	172391080	17	7	29.82	20	9.82	0.33762850021492	1.69049269441088	0.571135433909814	5.48894407493823
chr1	172391080	172464709	17	7	29.82	20	9.82	0.33762850021492	1.69049269441088	0.571135433909814	5.48894407493823
chr1	172464709	172611331	16	7	28.07	20	8.07	0.462272827845567	1.55362495799923	0.520131814516846	5.07339005272618
chr1	172611331	172693779	16	7	28.07	20	8.07	0.462272827845567	1.55362495799923	0.520131814516846	5.07339005272618
chr1	172693779	172696368	16	7	28.07	20	8.07	0.462272827845567	1.55362495799923	0.520131814516846	5.07339005272618
chr1	172696368	172698454	16	8	28.07	22.86	5.21	0.632582093496436	1.31319299039973	0.452855304663358	4.06438740429305
chr1	172698454	172716479	16	8	28.07	22.86	5.21	0.632582093496436	1.31319299039973	0.452855304663358	4.06438740429305
chr1	172716479	172744738	15	8	26.32	22.86	3.46	0.806769546122363	1.20293832550591	0.410382604117572	3.74838163112057
chr1	172744738	172862060	15	8	26.32	22.86	3.46	0.806769546122363	1.20293832550591	0.410382604117572	3.74838163112057
chr1	172862060	172862961	15	8	26.32	22.86	3.46	0.806769546122363	1.20293832550591	0.410382604117572	3.74838163112057
chr1	172862961	172868541	15	7	26.32	20	6.32	0.616848704761735	1.42316046754687	0.471427434877747	4.6781559772196
chr1	172868541	172931712	15	7	26.32	20	6.32	0.616848704761735	1.42316046754687	0.471427434877747	4.6781559772196
chr1	172931712	174990511	14	7	24.56	20	4.56	0.798703812121123	1.29865357547876	0.424898717848889	4.30214856175535
chr1	174990511	175026815	14	7	24.56	20	4.56	0.798703812121123	1.29865357547876	0.424898717848889	4.30214856175535
chr1	175026815	175087314	15	7	26.32	20	6.32	0.616848704761735	1.42316046754687	0.471427434877747	4.6781559772196
chr1	175087314	175133677	15	7	26.32	20	6.32	0.616848704761735	1.42316046754687	0.471427434877747	4.6781559772196
chr1	175133677	175196249	15	7	26.32	20	6.32	0.616848704761735	1.42316046754687	0.471427434877747	4.6781559772196
chr1	175196249	175342159	15	8	26.32	22.86	3.46	0.806769546122363	1.20293832550591	0.410382604117572	3.74838163112057
chr1	175342159	175375852	15	8	26.32	22.86	3.46	0.806769546122363	1.20293832550591	0.410382604117572	3.74838163112057
chr1	175375852	175386793	15	8	26.32	22.86	3.46	0.806769546122363	1.20293832550591	0.410382604117572	3.74838163112057
chr1	175386793	175439238	16	8	28.07	22.86	5.21	0.632582093496436	1.31319299039973	0.452855304663358	4.06438740429305
chr1	175439238	175442942	15	8	26.32	22.86	3.46	0.806769546122363	1.20293832550591	0.410382604117572	3.74838163112057
chr1	175442942	175511279	15	8	26.32	22.86	3.46	0.806769546122363	1.20293832550591	0.410382604117572	3.74838163112057
chr1	175511279	175567562	15	8	26.32	22.86	3.46	0.806769546122363	1.20293832550591	0.410382604117572	3.74838163112057
chr1	175567562	175724150	15	8	26.32	22.86	3.46	0.806769546122363	1.20293832550591	0.410382604117572	3.74838163112057
chr1	175724150	175764324	15	7	26.32	20	6.32	0.616848704761735	1.42316046754687	0.471427434877747	4.6781559772196
chr1	175764324	176537129	14	7	24.56	20	4.56	0.798703812121123	1.29865357547876	0.424898717848889	4.30214856175535
chr1	176537129	176946923	14	7	24.56	20	4.56	0.798703812121123	1.29865357547876	0.424898717848889	4.30214856175535
chr1	176946923	176955654	13	7	22.81	20	2.81	0.80062091867235	1.17969792674091	0.380397370033615	3.94309114502144
chr1	176955654	177071827	13	8	22.81	22.86	-0.0500000000000007	1	0.997189761227149	0.331007738093001	3.16157119335245
chr1	177071827	177082373	13	8	22.81	22.86	-0.0500000000000007	1	0.997189761227149	0.331007738093001	3.16157119335245
chr1	177082373	177146341	13	8	22.81	22.86	-0.0500000000000007	1	0.997189761227149	0.331007738093001	3.16157119335245
chr1	177146341	177171886	13	8	22.81	22.86	-0.0500000000000007	1	0.997189761227149	0.331007738093001	3.16157119335245
chr1	177171886	177275012	14	8	24.56	22.86	1.7	1	1.09768530178238	0.369803513830404	3.44806018872625
chr1	177275012	177390760	14	8	24.56	22.86	1.7	1	1.09768530178238	0.369803513830404	3.44806018872625
chr1	177390760	177490781	14	8	24.56	22.86	1.7	1	1.09768530178238	0.369803513830404	3.44806018872625
chr1	177490781	177548037	14	8	24.56	22.86	1.7	1	1.09768530178238	0.369803513830404	3.44806018872625
chr1	177548037	177569882	14	8	24.56	22.86	1.7	1	1.09768530178238	0.369803513830404	3.44806018872625
chr1	177569882	177896847	14	8	24.56	22.86	1.7	1	1.09768530178238	0.369803513830404	3.44806018872625
chr1	177896847	177997637	14	8	24.56	22.86	1.7	1	1.09768530178238	0.369803513830404	3.44806018872625
chr1	177997637	178465279	14	8	24.56	22.86	1.7	1	1.09768530178238	0.369803513830404	3.44806018872625
chr1	178465279	179112082	14	7	24.56	20	4.56	0.798703812121123	1.29865357547876	0.424898717848889	4.30214856175535
chr1	179112082	179169824	14	7	24.56	20	4.56	0.798703812121123	1.29865357547876	0.424898717848889	4.30214856175535
chr1	179169824	179315127	14	7	24.56	20	4.56	0.798703812121123	1.29865357547876	0.424898717848889	4.30214856175535
chr1	179315127	179459507	14	8	24.56	22.86	1.7	1	1.09768530178238	0.369803513830404	3.44806018872625
chr1	179459507	179771834	14	7	24.56	20	4.56	0.798703812121123	1.29865357547876	0.424898717848889	4.30214856175535
chr1	179771834	179972376	14	7	24.56	20	4.56	0.798703812121123	1.29865357547876	0.424898717848889	4.30214856175535
chr1	179972376	180120512	14	7	24.56	20	4.56	0.798703812121123	1.29865357547876	0.424898717848889	4.30214856175535
chr1	180120512	180571434	14	7	24.56	20	4.56	0.798703812121123	1.29865357547876	0.424898717848889	4.30214856175535
chr1	180571434	180900980	14	7	24.56	20	4.56	0.798703812121123	1.29865357547876	0.424898717848889	4.30214856175535
chr1	180900980	180910018	14	7	24.56	20	4.56	0.798703812121123	1.29865357547876	0.424898717848889	4.30214856175535
chr1	180910018	180980506	14	7	24.56	20	4.56	0.798703812121123	1.29865357547876	0.424898717848889	4.30214856175535
chr1	180980506	180981964	14	6	24.56	17.14	7.42	0.447397013482229	1.56614299294931	0.493118787626501	5.57263368327039
chr1	180981964	181171820	14	6	24.56	17.14	7.42	0.447397013482229	1.56614299294931	0.493118787626501	5.57263368327039
chr1	181171820	181180038	15	6	26.32	17.14	9.18	0.443491355415132	1.71633441693963	0.547009025488833	6.06266085311114
chr1	181180038	181180262	15	7	26.32	20	6.32	0.616848704761735	1.42316046754687	0.471427434877747	4.6781559772196
chr1	181180262	181181280	15	8	26.32	22.86	3.46	0.806769546122363	1.20293832550591	0.410382604117572	3.74838163112057
chr1	181181280	181231155	16	9	28.07	25.71	2.36	1	1.12590753783479	0.397283481142334	3.34452221102173
chr1	181231155	181237091	15	7	26.32	20	6.32	0.616848704761735	1.42316046754687	0.471427434877747	4.6781559772196
chr1	181237091	181239599	15	7	26.32	20	6.32	0.616848704761735	1.42316046754687	0.471427434877747	4.6781559772196
chr1	181239599	181240830	14	6	24.56	17.14	7.42	0.447397013482229	1.56614299294931	0.493118787626501	5.57263368327039
chr1	181240830	181258295	13	6	22.81	17.14	5.67	0.602232540854403	1.42264868093026	0.44162318068837	5.10617498915791
chr1	181258295	181315547	13	7	22.81	20	2.81	0.80062091867235	1.17969792674091	0.380397370033615	3.94309114502144
chr1	181315547	181397333	13	6	22.81	17.14	5.67	0.602232540854403	1.42264868093026	0.44162318068837	5.10617498915791
chr1	181397333	182404179	14	6	24.56	17.14	7.42	0.447397013482229	1.56614299294931	0.493118787626501	5.57263368327039
chr1	182404179	182501983	14	7	24.56	20	4.56	0.798703812121123	1.29865357547876	0.424898717848889	4.30214856175535
chr1	182501983	182601699	14	7	24.56	20	4.56	0.798703812121123	1.29865357547876	0.424898717848889	4.30214856175535
chr1	182601699	182938335	14	6	24.56	17.14	7.42	0.447397013482229	1.56614299294931	0.493118787626501	5.57263368327039
chr1	182938335	182941421	14	7	24.56	20	4.56	0.798703812121123	1.29865357547876	0.424898717848889	4.30214856175535
chr1	182941421	182965678	14	8	24.56	22.86	1.7	1	1.09768530178238	0.369803513830404	3.44806018872625
chr1	182965678	182967912	13	8	22.81	22.86	-0.0500000000000007	1	0.997189761227149	0.331007738093001	3.16157119335245
chr1	182967912	183024625	13	8	22.81	22.86	-0.0500000000000007	1	0.997189761227149	0.331007738093001	3.16157119335245
chr1	183024625	183108622	13	7	22.81	20	2.81	0.80062091867235	1.17969792674091	0.380397370033615	3.94309114502144
chr1	183108622	183173684	14	7	24.56	20	4.56	0.798703812121123	1.29865357547876	0.424898717848889	4.30214856175535
chr1	183173684	183334053	14	7	24.56	20	4.56	0.798703812121123	1.29865357547876	0.424898717848889	4.30214856175535
chr1	183334053	183378279	13	7	22.81	20	2.81	0.80062091867235	1.17969792674091	0.380397370033615	3.94309114502144
chr1	183378279	183405785	13	8	22.81	22.86	-0.0500000000000007	1	0.997189761227149	0.331007738093001	3.16157119335245
chr1	183405785	183471508	14	8	24.56	22.86	1.7	1	1.09768530178238	0.369803513830404	3.44806018872625
chr1	183471508	183510476	15	8	26.32	22.86	3.46	0.806769546122363	1.20293832550591	0.410382604117572	3.74838163112057
chr1	183510476	183544382	14	8	24.56	22.86	1.7	1	1.09768530178238	0.369803513830404	3.44806018872625
chr1	183544382	183556085	14	8	24.56	22.86	1.7	1	1.09768530178238	0.369803513830404	3.44806018872625
chr1	183556085	183561877	15	8	26.32	22.86	3.46	0.806769546122363	1.20293832550591	0.410382604117572	3.74838163112057
chr1	183561877	183666767	15	8	26.32	22.86	3.46	0.806769546122363	1.20293832550591	0.410382604117572	3.74838163112057
chr1	183666767	183667050	14	8	24.56	22.86	1.7	1	1.09768530178238	0.369803513830404	3.44806018872625
chr1	183667050	183811192	14	8	24.56	22.86	1.7	1	1.09768530178238	0.369803513830404	3.44806018872625
chr1	183811192	183844412	14	8	24.56	22.86	1.7	1	1.09768530178238	0.369803513830404	3.44806018872625
chr1	183844412	183930433	13	8	22.81	22.86	-0.0500000000000007	1	0.997189761227149	0.331007738093001	3.16157119335245
chr1	183930433	184192441	14	8	24.56	22.86	1.7	1	1.09768530178238	0.369803513830404	3.44806018872625
chr1	184192441	184317928	14	8	24.56	22.86	1.7	1	1.09768530178238	0.369803513830404	3.44806018872625
chr1	184317928	184321349	14	9	24.56	25.71	-1.15	1	0.941197882148931	0.324349138447635	2.83865523952518
chr1	184321349	184719220	13	9	22.81	25.71	-2.9	0.803969104761818	0.855026083442281	0.290262182977724	2.60366665646825
chr1	184719220	185444866	13	8	22.81	22.86	-0.0500000000000007	1	0.997189761227149	0.331007738093001	3.16157119335245
chr1	185444866	185458710	13	8	22.81	22.86	-0.0500000000000007	1	0.997189761227149	0.331007738093001	3.16157119335245
chr1	185458710	185481598	14	8	24.56	22.86	1.7	1	1.09768530178238	0.369803513830404	3.44806018872625
chr1	185481598	185489080	14	8	24.56	22.86	1.7	1	1.09768530178238	0.369803513830404	3.44806018872625
chr1	185489080	185520296	14	9	24.56	25.71	-1.15	1	0.941197882148931	0.324349138447635	2.83865523952518
chr1	185520296	185565967	14	9	24.56	25.71	-1.15	1	0.941197882148931	0.324349138447635	2.83865523952518
chr1	185565967	185573287	14	9	24.56	25.71	-1.15	1	0.941197882148931	0.324349138447635	2.83865523952518
chr1	185573287	185573849	14	9	24.56	25.71	-1.15	1	0.941197882148931	0.324349138447635	2.83865523952518
chr1	185573849	185591829	14	9	24.56	25.71	-1.15	1	0.941197882148931	0.324349138447635	2.83865523952518
chr1	185591829	185654846	14	9	24.56	25.71	-1.15	1	0.941197882148931	0.324349138447635	2.83865523952518
chr1	185654846	185967153	14	8	24.56	22.86	1.7	1	1.09768530178238	0.369803513830404	3.44806018872625
chr1	185967153	185972181	14	7	24.56	20	4.56	0.798703812121123	1.29865357547876	0.424898717848889	4.30214856175535
chr1	185972181	185977462	14	8	24.56	22.86	1.7	1	1.09768530178238	0.369803513830404	3.44806018872625
chr1	185977462	185980319	14	8	24.56	22.86	1.7	1	1.09768530178238	0.369803513830404	3.44806018872625
chr1	185980319	186029637	15	8	26.32	22.86	3.46	0.806769546122363	1.20293832550591	0.410382604117572	3.74838163112057
chr1	186029637	186033774	15	8	26.32	22.86	3.46	0.806769546122363	1.20293832550591	0.410382604117572	3.74838163112057
chr1	186033774	186088308	15	8	26.32	22.86	3.46	0.806769546122363	1.20293832550591	0.410382604117572	3.74838163112057
chr1	186088308	186097080	15	8	26.32	22.86	3.46	0.806769546122363	1.20293832550591	0.410382604117572	3.74838163112057
chr1	186097080	186101612	14	8	24.56	22.86	1.7	1	1.09768530178238	0.369803513830404	3.44806018872625
chr1	186101612	186102031	14	8	24.56	22.86	1.7	1	1.09768530178238	0.369803513830404	3.44806018872625
chr1	186102031	186112577	14	8	24.56	22.86	1.7	1	1.09768530178238	0.369803513830404	3.44806018872625
chr1	186112577	186113011	14	8	24.56	22.86	1.7	1	1.09768530178238	0.369803513830404	3.44806018872625
chr1	186113011	186114325	14	8	24.56	22.86	1.7	1	1.09768530178238	0.369803513830404	3.44806018872625
chr1	186114325	186182269	14	8	24.56	22.86	1.7	1	1.09768530178238	0.369803513830404	3.44806018872625
chr1	186182269	186182484	14	8	24.56	22.86	1.7	1	1.09768530178238	0.369803513830404	3.44806018872625
chr1	186182484	186188333	14	9	24.56	25.71	-1.15	1	0.941197882148931	0.324349138447635	2.83865523952518
chr1	186188333	186193512	14	10	24.56	28.57	-4.01	0.807329634394473	0.815808672812585	0.286156828148872	2.38386962577138
chr1	186193512	186251609	14	10	24.56	28.57	-4.01	0.807329634394473	0.815808672812585	0.286156828148872	2.38386962577138
chr1	186251609	186288810	14	9	24.56	25.71	-1.15	1	0.941197882148931	0.324349138447635	2.83865523952518
chr1	186288810	186338559	14	8	24.56	22.86	1.7	1	1.09768530178238	0.369803513830404	3.44806018872625
chr1	186338559	186339935	14	8	24.56	22.86	1.7	1	1.09768530178238	0.369803513830404	3.44806018872625
chr1	186339935	186767013	13	8	22.81	22.86	-0.0500000000000007	1	0.997189761227149	0.331007738093001	3.16157119335245
chr1	186767013	186808862	13	7	22.81	20	2.81	0.80062091867235	1.17969792674091	0.380397370033615	3.94309114502144
chr1	186808862	186858150	12	7	21.05	20	1.05	1	1.06593908674237	0.337829708076837	3.60073072526548
chr1	186858150	186863597	12	8	21.05	22.86	-1.81	1	0.901040678446626	0.293883041445324	2.8880495753809
chr1	186863597	186924211	12	8	21.05	22.86	-1.81	1	0.901040678446626	0.293883041445324	2.8880495753809
chr1	186924211	186937446	12	7	21.05	20	1.05	1	1.06593908674237	0.337829708076837	3.60073072526548
chr1	186937446	187022272	12	7	21.05	20	1.05	1	1.06593908674237	0.337829708076837	3.60073072526548
chr1	187022272	187066549	13	7	22.81	20	2.81	0.80062091867235	1.17969792674091	0.380397370033615	3.94309114502144
chr1	187066549	187136906	12	7	21.05	20	1.05	1	1.06593908674237	0.337829708076837	3.60073072526548
chr1	187136906	187291913	12	7	21.05	20	1.05	1	1.06593908674237	0.337829708076837	3.60073072526548
chr1	187291913	187491111	12	7	21.05	20	1.05	1	1.06593908674237	0.337829708076837	3.60073072526548
chr1	187491111	187606591	12	7	21.05	20	1.05	1	1.06593908674237	0.337829708076837	3.60073072526548
chr1	187606591	187628820	11	7	19.3	20	-0.699999999999999	1	0.957008969150987	0.297087334335391	3.27334215190637
chr1	187628820	187742083	11	7	19.3	20	-0.699999999999999	1	0.957008969150987	0.297087334335391	3.27334215190637
chr1	187742083	187983837	11	7	19.3	20	-0.699999999999999	1	0.957008969150987	0.297087334335391	3.27334215190637
chr1	187983837	187998467	11	7	19.3	20	-0.699999999999999	1	0.957008969150987	0.297087334335391	3.27334215190637
chr1	187998467	188073356	11	7	19.3	20	-0.699999999999999	1	0.957008969150987	0.297087334335391	3.27334215190637
chr1	188073356	188117642	11	7	19.3	20	-0.699999999999999	1	0.957008969150987	0.297087334335391	3.27334215190637
chr1	188117642	188143042	11	7	19.3	20	-0.699999999999999	1	0.957008969150987	0.297087334335391	3.27334215190637
chr1	188143042	188248433	11	7	19.3	20	-0.699999999999999	1	0.957008969150987	0.297087334335391	3.27334215190637
chr1	188248433	188430079	11	7	19.3	20	-0.699999999999999	1	0.957008969150987	0.297087334335391	3.27334215190637
chr1	188430079	188562697	11	7	19.3	20	-0.699999999999999	1	0.957008969150987	0.297087334335391	3.27334215190637
chr1	188562697	188588224	11	7	19.3	20	-0.699999999999999	1	0.957008969150987	0.297087334335391	3.27334215190637
chr1	188588224	188694244	10	7	17.54	20	-2.46	0.78753140587628	0.852580617416694	0.258099434882511	2.96030006793384
chr1	188694244	188751488	10	7	17.54	20	-2.46	0.78753140587628	0.852580617416694	0.258099434882511	2.96030006793384
chr1	188751488	188756013	10	7	17.54	20	-2.46	0.78753140587628	0.852580617416694	0.258099434882511	2.96030006793384
chr1	188756013	188786176	11	7	19.3	20	-0.699999999999999	1	0.957008969150987	0.297087334335391	3.27334215190637
chr1	188786176	188898834	11	7	19.3	20	-0.699999999999999	1	0.957008969150987	0.297087334335391	3.27334215190637
chr1	188898834	188931453	11	7	19.3	20	-0.699999999999999	1	0.957008969150987	0.297087334335391	3.27334215190637
chr1	188931453	188936193	11	7	19.3	20	-0.699999999999999	1	0.957008969150987	0.297087334335391	3.27334215190637
chr1	188936193	188946197	11	7	19.3	20	-0.699999999999999	1	0.957008969150987	0.297087334335391	3.27334215190637
chr1	188946197	189048379	12	7	21.05	20	1.05	1	1.06593908674237	0.337829708076837	3.60073072526548
chr1	189048379	189080174	12	7	21.05	20	1.05	1	1.06593908674237	0.337829708076837	3.60073072526548
chr1	189080174	189084199	12	7	21.05	20	1.05	1	1.06593908674237	0.337829708076837	3.60073072526548
chr1	189084199	189254825	12	7	21.05	20	1.05	1	1.06593908674237	0.337829708076837	3.60073072526548
chr1	189254825	189315823	11	7	19.3	20	-0.699999999999999	1	0.957008969150987	0.297087334335391	3.27334215190637
chr1	189315823	189435124	11	6	19.3	17.14	2.16	1	1.1539893966305	0.345153280697894	4.234838856912
chr1	189435124	189594697	12	6	21.05	17.14	3.91	0.788745512128415	1.28540427034758	0.392310936847064	4.66058976463286
chr1	189594697	189607090	11	6	19.3	17.14	2.16	1	1.1539893966305	0.345153280697894	4.234838856912
chr1	189607090	189610706	11	6	19.3	17.14	2.16	1	1.1539893966305	0.345153280697894	4.234838856912
chr1	189610706	189721968	12	6	21.05	17.14	3.91	0.788745512128415	1.28540427034758	0.392310936847064	4.66058976463286
chr1	189721968	189737821	10	6	17.54	17.14	0.399999999999999	1	1.0280597548321	0.299998518075402	3.82673094680473
chr1	189737821	189758794	10	6	17.54	17.14	0.399999999999999	1	1.0280597548321	0.299998518075402	3.82673094680473
chr1	189758794	189781292	10	6	17.54	17.14	0.399999999999999	1	1.0280597548321	0.299998518075402	3.82673094680473
chr1	189781292	189809386	10	6	17.54	17.14	0.399999999999999	1	1.0280597548321	0.299998518075402	3.82673094680473
chr1	189809386	189809797	10	6	17.54	17.14	0.399999999999999	1	1.0280597548321	0.299998518075402	3.82673094680473
chr1	189809797	189837180	10	6	17.54	17.14	0.399999999999999	1	1.0280597548321	0.299998518075402	3.82673094680473
chr1	189837180	189837322	10	6	17.54	17.14	0.399999999999999	1	1.0280597548321	0.299998518075402	3.82673094680473
chr1	189837322	189840429	10	6	17.54	17.14	0.399999999999999	1	1.0280597548321	0.299998518075402	3.82673094680473
chr1	189840429	189891131	10	7	17.54	20	-2.46	0.78753140587628	0.852580617416694	0.258099434882511	2.96030006793384
chr1	189891131	189907429	10	7	17.54	20	-2.46	0.78753140587628	0.852580617416694	0.258099434882511	2.96030006793384
chr1	189907429	189923063	10	7	17.54	20	-2.46	0.78753140587628	0.852580617416694	0.258099434882511	2.96030006793384
chr1	189923063	189926555	10	7	17.54	20	-2.46	0.78753140587628	0.852580617416694	0.258099434882511	2.96030006793384
chr1	189926555	189943023	10	7	17.54	20	-2.46	0.78753140587628	0.852580617416694	0.258099434882511	2.96030006793384
chr1	189943023	189958441	10	7	17.54	20	-2.46	0.78753140587628	0.852580617416694	0.258099434882511	2.96030006793384
chr1	189958441	189975023	10	7	17.54	20	-2.46	0.78753140587628	0.852580617416694	0.258099434882511	2.96030006793384
chr1	189975023	189975540	10	7	17.54	20	-2.46	0.78753140587628	0.852580617416694	0.258099434882511	2.96030006793384
chr1	189975540	189978183	10	7	17.54	20	-2.46	0.78753140587628	0.852580617416694	0.258099434882511	2.96030006793384
chr1	189978183	189984334	11	7	19.3	20	-0.699999999999999	1	0.957008969150987	0.297087334335391	3.27334215190637
chr1	189984334	189984753	11	7	19.3	20	-0.699999999999999	1	0.957008969150987	0.297087334335391	3.27334215190637
chr1	189984753	190053925	11	7	19.3	20	-0.699999999999999	1	0.957008969150987	0.297087334335391	3.27334215190637
chr1	190053925	190063188	11	7	19.3	20	-0.699999999999999	1	0.957008969150987	0.297087334335391	3.27334215190637
chr1	190063188	190088034	11	7	19.3	20	-0.699999999999999	1	0.957008969150987	0.297087334335391	3.27334215190637
chr1	190088034	190148067	11	6	19.3	17.14	2.16	1	1.1539893966305	0.345153280697894	4.234838856912
chr1	190148067	190210018	11	6	19.3	17.14	2.16	1	1.1539893966305	0.345153280697894	4.234838856912
chr1	190210018	190288714	12	6	21.05	17.14	3.91	0.788745512128415	1.28540427034758	0.392310936847064	4.66058976463286
chr1	190288714	190322346	12	6	21.05	17.14	3.91	0.788745512128415	1.28540427034758	0.392310936847064	4.66058976463286
chr1	190322346	190469772	12	6	21.05	17.14	3.91	0.788745512128415	1.28540427034758	0.392310936847064	4.66058976463286
chr1	190469772	190522645	12	6	21.05	17.14	3.91	0.788745512128415	1.28540427034758	0.392310936847064	4.66058976463286
chr1	190522645	190886057	12	6	21.05	17.14	3.91	0.788745512128415	1.28540427034758	0.392310936847064	4.66058976463286
chr1	190886057	190886646	12	6	21.05	17.14	3.91	0.788745512128415	1.28540427034758	0.392310936847064	4.66058976463286
chr1	190886646	191088177	12	6	21.05	17.14	3.91	0.788745512128415	1.28540427034758	0.392310936847064	4.66058976463286
chr1	191088177	191156499	12	6	21.05	17.14	3.91	0.788745512128415	1.28540427034758	0.392310936847064	4.66058976463286
chr1	191156499	191246082	12	6	21.05	17.14	3.91	0.788745512128415	1.28540427034758	0.392310936847064	4.66058976463286
chr1	191246082	191459259	12	6	21.05	17.14	3.91	0.788745512128415	1.28540427034758	0.392310936847064	4.66058976463286
chr1	191459259	191817129	11	6	19.3	17.14	2.16	1	1.1539893966305	0.345153280697894	4.234838856912
chr1	191817129	191889955	10	6	17.54	17.14	0.399999999999999	1	1.0280597548321	0.299998518075402	3.82673094680473
chr1	191889955	192149606	10	6	17.54	17.14	0.399999999999999	1	1.0280597548321	0.299998518075402	3.82673094680473
chr1	192149606	192177218	10	6	17.54	17.14	0.399999999999999	1	1.0280597548321	0.299998518075402	3.82673094680473
chr1	192177218	192249099	10	6	17.54	17.14	0.399999999999999	1	1.0280597548321	0.299998518075402	3.82673094680473
chr1	192249099	192317622	11	6	19.3	17.14	2.16	1	1.1539893966305	0.345153280697894	4.234838856912
chr1	192317622	192331166	11	6	19.3	17.14	2.16	1	1.1539893966305	0.345153280697894	4.234838856912
chr1	192331166	192394459	10	6	17.54	17.14	0.399999999999999	1	1.0280597548321	0.299998518075402	3.82673094680473
chr1	192394459	192428392	11	6	19.3	17.14	2.16	1	1.1539893966305	0.345153280697894	4.234838856912
chr1	192428392	192447458	11	6	19.3	17.14	2.16	1	1.1539893966305	0.345153280697894	4.234838856912
chr1	192447458	192464281	12	6	21.05	17.14	3.91	0.788745512128415	1.28540427034758	0.392310936847064	4.66058976463286
chr1	192464281	192531130	12	6	21.05	17.14	3.91	0.788745512128415	1.28540427034758	0.392310936847064	4.66058976463286
chr1	192531130	192541602	12	6	21.05	17.14	3.91	0.788745512128415	1.28540427034758	0.392310936847064	4.66058976463286
chr1	192541602	192557246	11	6	19.3	17.14	2.16	1	1.1539893966305	0.345153280697894	4.234838856912
chr1	192557246	192667542	11	6	19.3	17.14	2.16	1	1.1539893966305	0.345153280697894	4.234838856912
chr1	192667542	192788470	11	6	19.3	17.14	2.16	1	1.1539893966305	0.345153280697894	4.234838856912
chr1	192788470	192789165	11	6	19.3	17.14	2.16	1	1.1539893966305	0.345153280697894	4.234838856912
chr1	192789165	192794564	11	5	19.3	14.29	5.01	0.58581983366734	1.42932870899349	0.406524379969387	5.79042429344463
chr1	192794564	193107547	11	5	19.3	14.29	5.01	0.58581983366734	1.42932870899349	0.406524379969387	5.79042429344463
chr1	193107547	193367203	12	5	21.05	14.29	6.76	0.581520823732004	1.59215018953289	0.461891609820573	6.37813482421497
chr1	193367203	193369587	12	6	21.05	17.14	3.91	0.788745512128415	1.28540427034758	0.392310936847064	4.66058976463286
chr1	193369587	193441591	12	6	21.05	17.14	3.91	0.788745512128415	1.28540427034758	0.392310936847064	4.66058976463286
chr1	193441591	193444182	12	6	21.05	17.14	3.91	0.788745512128415	1.28540427034758	0.392310936847064	4.66058976463286
chr1	193444182	193711436	12	6	21.05	17.14	3.91	0.788745512128415	1.28540427034758	0.392310936847064	4.66058976463286
chr1	193711436	193763933	11	6	19.3	17.14	2.16	1	1.1539893966305	0.345153280697894	4.234838856912
chr1	193763933	193772275	11	6	19.3	17.14	2.16	1	1.1539893966305	0.345153280697894	4.234838856912
chr1	193772275	193826104	11	6	19.3	17.14	2.16	1	1.1539893966305	0.345153280697894	4.234838856912
chr1	193826104	193879865	11	6	19.3	17.14	2.16	1	1.1539893966305	0.345153280697894	4.234838856912
chr1	193879865	193940226	11	6	19.3	17.14	2.16	1	1.1539893966305	0.345153280697894	4.234838856912
chr1	193940226	194342412	11	6	19.3	17.14	2.16	1	1.1539893966305	0.345153280697894	4.234838856912
chr1	194342412	194364318	11	6	19.3	17.14	2.16	1	1.1539893966305	0.345153280697894	4.234838856912
chr1	194364318	194376036	11	5	19.3	14.29	5.01	0.58581983366734	1.42932870899349	0.406524379969387	5.79042429344463
chr1	194376036	194380014	11	5	19.3	14.29	5.01	0.58581983366734	1.42932870899349	0.406524379969387	5.79042429344463
chr1	194380014	194491754	11	5	19.3	14.29	5.01	0.58581983366734	1.42932870899349	0.406524379969387	5.79042429344463
chr1	194491754	194659927	10	5	17.54	14.29	3.25	0.777113508732724	1.27328065326875	0.353545368918586	5.22973429164876
chr1	194659927	194731100	10	5	17.54	14.29	3.25	0.777113508732724	1.27328065326875	0.353545368918586	5.22973429164876
chr1	194731100	194847284	10	5	17.54	14.29	3.25	0.777113508732724	1.27328065326875	0.353545368918586	5.22973429164876
chr1	194847284	194990050	10	5	17.54	14.29	3.25	0.777113508732724	1.27328065326875	0.353545368918586	5.22973429164876
chr1	194990050	194999714	10	6	17.54	17.14	0.399999999999999	1	1.0280597548321	0.299998518075402	3.82673094680473
chr1	194999714	195111533	10	6	17.54	17.14	0.399999999999999	1	1.0280597548321	0.299998518075402	3.82673094680473
chr1	195111533	195392769	10	5	17.54	14.29	3.25	0.777113508732724	1.27328065326875	0.353545368918586	5.22973429164876
chr1	195392769	195453350	10	6	17.54	17.14	0.399999999999999	1	1.0280597548321	0.299998518075402	3.82673094680473
chr1	195453350	195562222	10	6	17.54	17.14	0.399999999999999	1	1.0280597548321	0.299998518075402	3.82673094680473
chr1	195562222	195740192	10	5	17.54	14.29	3.25	0.777113508732724	1.27328065326875	0.353545368918586	5.22973429164876
chr1	195740192	195794345	10	5	17.54	14.29	3.25	0.777113508732724	1.27328065326875	0.353545368918586	5.22973429164876
chr1	195794345	195837180	11	5	19.3	14.29	5.01	0.58581983366734	1.42932870899349	0.406524379969387	5.79042429344463
chr1	195837180	195876424	11	5	19.3	14.29	5.01	0.58581983366734	1.42932870899349	0.406524379969387	5.79042429344463
chr1	195876424	196170923	10	5	17.54	14.29	3.25	0.777113508732724	1.27328065326875	0.353545368918586	5.22973429164876
chr1	196170923	196641889	10	5	17.54	14.29	3.25	0.777113508732724	1.27328065326875	0.353545368918586	5.22973429164876
chr1	196641889	196788997	10	5	17.54	14.29	3.25	0.777113508732724	1.27328065326875	0.353545368918586	5.22973429164876
chr1	196788997	196840734	10	4	17.54	11.43	6.11	0.555318706402267	1.6404067746467	0.424604723889981	7.81302457596625
chr1	196840734	196903450	9	4	15.79	11.43	4.36	0.75975045611855	1.44743902015056	0.364075991246777	7.00051509456521
chr1	196903450	196947886	9	5	15.79	14.29	1.5	1	1.12354017244904	0.302852463741952	4.69198596098626
chr1	196947886	196951265	9	5	15.79	14.29	1.5	1	1.12354017244904	0.302852463741952	4.69198596098626
chr1	196951265	197150631	10	5	17.54	14.29	3.25	0.777113508732724	1.27328065326875	0.353545368918586	5.22973429164876
chr1	197150631	197311165	10	5	17.54	14.29	3.25	0.777113508732724	1.27328065326875	0.353545368918586	5.22973429164876
chr1	197311165	197552437	10	5	17.54	14.29	3.25	0.777113508732724	1.27328065326875	0.353545368918586	5.22973429164876
chr1	197552437	197730091	9	5	15.79	14.29	1.5	1	1.12354017244904	0.302852463741952	4.69198596098626
chr1	197730091	197834480	10	5	17.54	14.29	3.25	0.777113508732724	1.27328065326875	0.353545368918586	5.22973429164876
chr1	197834480	197952132	10	5	17.54	14.29	3.25	0.777113508732724	1.27328065326875	0.353545368918586	5.22973429164876
chr1	197952132	197971364	10	5	17.54	14.29	3.25	0.777113508732724	1.27328065326875	0.353545368918586	5.22973429164876
chr1	197971364	198099545	10	5	17.54	14.29	3.25	0.777113508732724	1.27328065326875	0.353545368918586	5.22973429164876
chr1	198099545	198136619	10	4	17.54	11.43	6.11	0.555318706402267	1.6404067746467	0.424604723889981	7.81302457596625
chr1	198136619	198182202	11	4	19.3	11.43	7.87	0.393540803003138	1.84156111370176	0.487853712258223	8.65953396787098
chr1	198182202	198394500	10	4	17.54	11.43	6.11	0.555318706402267	1.6404067746467	0.424604723889981	7.81302457596625
chr1	198394500	198988125	10	4	17.54	11.43	6.11	0.555318706402267	1.6404067746467	0.424604723889981	7.81302457596625
chr1	198988125	199263175	9	4	15.79	11.43	4.36	0.75975045611855	1.44743902015056	0.364075991246777	7.00051509456521
chr1	199263175	199359494	10	4	17.54	11.43	6.11	0.555318706402267	1.6404067746467	0.424604723889981	7.81302457596625
chr1	199359494	199361022	11	4	19.3	11.43	7.87	0.393540803003138	1.84156111370176	0.487853712258223	8.65953396787098
chr1	199361022	199614446	11	4	19.3	11.43	7.87	0.393540803003138	1.84156111370176	0.487853712258223	8.65953396787098
chr1	199614446	199787781	11	4	19.3	11.43	7.87	0.393540803003138	1.84156111370176	0.487853712258223	8.65953396787098
chr1	199787781	199875845	12	4	21.05	11.43	9.62	0.272501242133361	2.05145430015192	0.553914011708676	9.54519733233972
chr1	199875845	199953761	12	4	21.05	11.43	9.62	0.272501242133361	2.05145430015192	0.553914011708676	9.54519733233972
chr1	199953761	199964065	12	5	21.05	14.29	6.76	0.581520823732004	1.59215018953289	0.461891609820573	6.37813482421497
chr1	199964065	199985849	13	5	22.81	14.29	8.52	0.420225516533401	1.7622113815875	0.519676972745705	6.99190955554074
chr1	199985849	200068642	13	5	22.81	14.29	8.52	0.420225516533401	1.7622113815875	0.519676972745705	6.99190955554074
chr1	200068642	200161337	13	4	22.81	11.43	11.38	0.268412185423617	2.27069815443807	0.622946615058281	10.4719815291549
chr1	200161337	200373874	14	4	24.56	11.43	13.13	0.176743810188856	2.50008890824658	0.69504326635293	11.4429326000873
chr1	200373874	200587608	15	4	26.32	11.43	14.89	0.113806056153016	2.73994077197896	0.770471076322677	12.4612344895374
chr1	200587608	200662294	15	4	26.32	11.43	14.89	0.113806056153016	2.73994077197896	0.770471076322677	12.4612344895374
chr1	200662294	200672709	15	5	26.32	14.29	12.03	0.202856593292813	2.12614376125059	0.643260994621534	8.30905934251834
chr1	200672709	200860518	15	6	26.32	17.14	9.18	0.443491355415132	1.71633441693963	0.547009025488833	6.06266085311114
chr1	200860518	200863431	15	7	26.32	20	6.32	0.616848704761735	1.42316046754687	0.471427434877747	4.6781559772196
chr1	200863431	200875325	15	7	26.32	20	6.32	0.616848704761735	1.42316046754687	0.471427434877747	4.6781559772196
chr1	200875325	201040772	14	7	24.56	20	4.56	0.798703812121123	1.29865357547876	0.424898717848889	4.30214856175535
chr1	201040772	201057609	14	7	24.56	20	4.56	0.798703812121123	1.29865357547876	0.424898717848889	4.30214856175535
chr1	201057609	201087120	14	8	24.56	22.86	1.7	1	1.09768530178238	0.369803513830404	3.44806018872625
chr1	201087120	201096729	14	9	24.56	25.71	-1.15	1	0.941197882148931	0.324349138447635	2.83865523952518
chr1	201096729	201156035	14	9	24.56	25.71	-1.15	1	0.941197882148931	0.324349138447635	2.83865523952518
chr1	201156035	201384948	15	9	26.32	25.71	0.609999999999999	1	1.03140137689127	0.359985475751888	3.08552314734618
chr1	201384948	201393536	15	9	26.32	25.71	0.609999999999999	1	1.03140137689127	0.359985475751888	3.08552314734618
chr1	201393536	202129115	14	9	24.56	25.71	-1.15	1	0.941197882148931	0.324349138447635	2.83865523952518
chr1	202129115	202168311	14	9	24.56	25.71	-1.15	1	0.941197882148931	0.324349138447635	2.83865523952518
chr1	202168311	202330224	15	9	26.32	25.71	0.609999999999999	1	1.03140137689127	0.359985475751888	3.08552314734618
chr1	202330224	202475051	14	9	24.56	25.71	-1.15	1	0.941197882148931	0.324349138447635	2.83865523952518
chr1	202475051	202547168	15	9	26.32	25.71	0.609999999999999	1	1.03140137689127	0.359985475751888	3.08552314734618
chr1	202547168	202651489	15	9	26.32	25.71	0.609999999999999	1	1.03140137689127	0.359985475751888	3.08552314734618
chr1	202651489	202776873	15	8	26.32	22.86	3.46	0.806769546122363	1.20293832550591	0.410382604117572	3.74838163112057
chr1	202776873	202978108	15	9	26.32	25.71	0.609999999999999	1	1.03140137689127	0.359985475751888	3.08552314734618
chr1	202978108	204131331	16	9	28.07	25.71	2.36	1	1.12590753783479	0.397283481142334	3.34452221102173
chr1	204131331	204144761	16	10	28.07	28.57	-0.5	1	0.975860115525923	0.350581828904024	2.80774750792571
chr1	204144761	204146242	16	10	28.07	28.57	-0.5	1	0.975860115525923	0.350581828904024	2.80774750792571
chr1	204146242	204173515	16	11	28.07	31.43	-3.36	0.814901890804472	0.852948890723497	0.310749215435524	2.39282573349392
chr1	204173515	204182194	17	11	29.82	31.43	-1.61	1	0.928037657720148	0.341347164835467	2.58726505154954
chr1	204182194	204184486	18	12	31.58	34.29	-2.71	0.8216425715487	0.885804216322936	0.332105558674923	2.40691351241821
chr1	204184486	204195171	19	12	33.33	34.29	-0.960000000000001	1	0.958805947037857	0.362077880809351	2.59318299024147
chr1	204195171	204197937	19	12	33.33	34.29	-0.960000000000001	1	0.958805947037857	0.362077880809351	2.59318299024147
chr1	204197937	204214036	19	13	33.33	37.14	-3.81	0.822227350002639	0.847707817388011	0.322725001843121	2.25595710267312
chr1	204214036	204236821	19	13	33.33	37.14	-3.81	0.822227350002639	0.847707817388011	0.322725001843121	2.25595710267312
chr1	204236821	204255304	19	13	33.33	37.14	-3.81	0.822227350002639	0.847707817388011	0.322725001843121	2.25595710267312
chr1	204255304	204256483	18	13	31.58	37.14	-5.56	0.652203014519965	0.783202076610157	0.296033336148843	2.094159365847
chr1	204256483	204257909	17	12	29.82	34.29	-4.47	0.652724367003131	0.816428402430893	0.303564428913286	2.23054947699239
chr1	204257909	204260885	16	12	28.07	34.29	-6.22	0.64159713433158	0.750385869702129	0.276349705389174	2.06316983351416
chr1	204260885	204288789	16	12	28.07	34.29	-6.22	0.64159713433158	0.750385869702129	0.276349705389174	2.06316983351416
chr1	204288789	204292940	15	12	26.32	34.29	-7.97	0.482271113908571	0.687435370153883	0.250349623878659	1.90408179718924
chr1	204292940	204294906	15	12	26.32	34.29	-7.97	0.482271113908571	0.687435370153883	0.250349623878659	1.90408179718924
chr1	204294906	204614320	15	10	26.32	28.57	-2.25	0.814058930252019	0.893967033285497	0.317642516423097	2.59059962105883
chr1	204614320	204715882	15	9	26.32	25.71	0.609999999999999	1	1.03140137689127	0.359985475751888	3.08552314734618
chr1	204715882	204746688	15	9	26.32	25.71	0.609999999999999	1	1.03140137689127	0.359985475751888	3.08552314734618
chr1	204746688	204768154	16	9	28.07	25.71	2.36	1	1.12590753783479	0.397283481142334	3.34452221102173
chr1	204768154	204778880	17	10	29.82	28.57	1.25	1	1.06182357294566	0.385076266951047	3.03614825562627
chr1	204778880	204842076	17	11	29.82	31.43	-1.61	1	0.928037657720148	0.341347164835467	2.58726505154954
chr1	204842076	204862708	17	10	29.82	28.57	1.25	1	1.06182357294566	0.385076266951047	3.03614825562627
chr1	204862708	204888000	18	10	31.58	28.57	3.01	0.818785067920462	1.15206343561958	0.421264104395788	3.27691518518466
chr1	204888000	204891757	19	10	33.33	28.57	4.76	0.817526630892132	1.24699624171603	0.459207292071627	3.5308550657569
chr1	204891757	204924472	18	9	31.58	25.71	5.87	0.640474626041501	1.32922060352496	0.47730391678049	3.90469817026133
chr1	204924472	204931107	17	9	29.82	25.71	4.11	0.812393786343828	1.22506831883196	0.436361376195413	3.61734892156774
chr1	204931107	205182228	17	10	29.82	28.57	1.25	1	1.06182357294566	0.385076266951047	3.03614825562627
chr1	205182228	205309525	17	10	29.82	28.57	1.25	1	1.06182357294566	0.385076266951047	3.03614825562627
chr1	205309525	205506897	17	10	29.82	28.57	1.25	1	1.06182357294566	0.385076266951047	3.03614825562627
chr1	205506897	205592133	17	10	29.82	28.57	1.25	1	1.06182357294566	0.385076266951047	3.03614825562627
chr1	205592133	205681474	17	10	29.82	28.57	1.25	1	1.06182357294566	0.385076266951047	3.03614825562627
chr1	205681474	206555897	17	10	29.82	28.57	1.25	1	1.06182357294566	0.385076266951047	3.03614825562627
chr1	206555897	206789120	16	10	28.07	28.57	-0.5	1	0.975860115525923	0.350581828904024	2.80774750792571
chr1	206789120	206803335	16	10	28.07	28.57	-0.5	1	0.975860115525923	0.350581828904024	2.80774750792571
chr1	206803335	207151809	16	9	28.07	25.71	2.36	1	1.12590753783479	0.397283481142334	3.34452221102173
chr1	207151809	207209220	16	8	28.07	22.86	5.21	0.632582093496436	1.31319299039973	0.452855304663358	4.06438740429305
chr1	207209220	207264933	16	8	28.07	22.86	5.21	0.632582093496436	1.31319299039973	0.452855304663358	4.06438740429305
chr1	207264933	207303079	15	8	26.32	22.86	3.46	0.806769546122363	1.20293832550591	0.410382604117572	3.74838163112057
chr1	207303079	207423439	14	8	24.56	22.86	1.7	1	1.09768530178238	0.369803513830404	3.44806018872625
chr1	207423439	207544061	14	8	24.56	22.86	1.7	1	1.09768530178238	0.369803513830404	3.44806018872625
chr1	207544061	207558131	14	8	24.56	22.86	1.7	1	1.09768530178238	0.369803513830404	3.44806018872625
chr1	207558131	207656010	15	8	26.32	22.86	3.46	0.806769546122363	1.20293832550591	0.410382604117572	3.74838163112057
chr1	207656010	207824707	14	8	24.56	22.86	1.7	1	1.09768530178238	0.369803513830404	3.44806018872625
chr1	207824707	207882677	15	8	26.32	22.86	3.46	0.806769546122363	1.20293832550591	0.410382604117572	3.74838163112057
chr1	207882677	207979347	15	8	26.32	22.86	3.46	0.806769546122363	1.20293832550591	0.410382604117572	3.74838163112057
chr1	207979347	208038952	15	8	26.32	22.86	3.46	0.806769546122363	1.20293832550591	0.410382604117572	3.74838163112057
chr1	208038952	208181306	15	8	26.32	22.86	3.46	0.806769546122363	1.20293832550591	0.410382604117572	3.74838163112057
chr1	208181306	208265828	15	8	26.32	22.86	3.46	0.806769546122363	1.20293832550591	0.410382604117572	3.74838163112057
chr1	208265828	208447487	14	8	24.56	22.86	1.7	1	1.09768530178238	0.369803513830404	3.44806018872625
chr1	208447487	208447691	14	7	24.56	20	4.56	0.798703812121123	1.29865357547876	0.424898717848889	4.30214856175535
chr1	208447691	208450101	13	7	22.81	20	2.81	0.80062091867235	1.17969792674091	0.380397370033615	3.94309114502144
chr1	208450101	208571718	12	6	21.05	17.14	3.91	0.788745512128415	1.28540427034758	0.392310936847064	4.66058976463286
chr1	208571718	209083895	12	6	21.05	17.14	3.91	0.788745512128415	1.28540427034758	0.392310936847064	4.66058976463286
chr1	209083895	209183479	12	6	21.05	17.14	3.91	0.788745512128415	1.28540427034758	0.392310936847064	4.66058976463286
chr1	209183479	209628867	12	6	21.05	17.14	3.91	0.788745512128415	1.28540427034758	0.392310936847064	4.66058976463286
chr1	209628867	209629836	12	7	21.05	20	1.05	1	1.06593908674237	0.337829708076837	3.60073072526548
chr1	209629836	209666079	12	7	21.05	20	1.05	1	1.06593908674237	0.337829708076837	3.60073072526548
chr1	209666079	209677223	12	7	21.05	20	1.05	1	1.06593908674237	0.337829708076837	3.60073072526548
chr1	209677223	209687779	12	7	21.05	20	1.05	1	1.06593908674237	0.337829708076837	3.60073072526548
chr1	209687779	209959108	12	6	21.05	17.14	3.91	0.788745512128415	1.28540427034758	0.392310936847064	4.66058976463286
chr1	209959108	209999902	13	6	22.81	17.14	5.67	0.602232540854403	1.42264868093026	0.44162318068837	5.10617498915791
chr1	209999902	210041903	13	7	22.81	20	2.81	0.80062091867235	1.17969792674091	0.380397370033615	3.94309114502144
chr1	210041903	210067651	14	7	24.56	20	4.56	0.798703812121123	1.29865357547876	0.424898717848889	4.30214856175535
chr1	210067651	210482964	13	6	22.81	17.14	5.67	0.602232540854403	1.42264868093026	0.44162318068837	5.10617498915791
chr1	210482964	210929677	13	5	22.81	14.29	8.52	0.420225516533401	1.7622113815875	0.519676972745705	6.99190955554074
chr1	210929677	211150851	13	5	22.81	14.29	8.52	0.420225516533401	1.7622113815875	0.519676972745705	6.99190955554074
chr1	211150851	211192218	12	5	21.05	14.29	6.76	0.581520823732004	1.59215018953289	0.461891609820573	6.37813482421497
chr1	211192218	211877185	11	5	19.3	14.29	5.01	0.58581983366734	1.42932870899349	0.406524379969387	5.79042429344463
chr1	211877185	214426424	10	5	17.54	14.29	3.25	0.777113508732724	1.27328065326875	0.353545368918586	5.22973429164876
chr1	214426424	214513040	10	5	17.54	14.29	3.25	0.777113508732724	1.27328065326875	0.353545368918586	5.22973429164876
chr1	214513040	214827410	10	5	17.54	14.29	3.25	0.777113508732724	1.27328065326875	0.353545368918586	5.22973429164876
chr1	214827410	214862771	11	5	19.3	14.29	5.01	0.58581983366734	1.42932870899349	0.406524379969387	5.79042429344463
chr1	214862771	214863082	11	6	19.3	17.14	2.16	1	1.1539893966305	0.345153280697894	4.234838856912
chr1	214863082	214863131	11	7	19.3	20	-0.699999999999999	1	0.957008969150987	0.297087334335391	3.27334215190637
chr1	214863131	214911802	12	7	21.05	20	1.05	1	1.06593908674237	0.337829708076837	3.60073072526548
chr1	214911802	214940728	13	7	22.81	20	2.81	0.80062091867235	1.17969792674091	0.380397370033615	3.94309114502144
chr1	214940728	214946019	13	7	22.81	20	2.81	0.80062091867235	1.17969792674091	0.380397370033615	3.94309114502144
chr1	214946019	214950162	14	7	24.56	20	4.56	0.798703812121123	1.29865357547876	0.424898717848889	4.30214856175535
chr1	214950162	214991612	14	7	24.56	20	4.56	0.798703812121123	1.29865357547876	0.424898717848889	4.30214856175535
chr1	214991612	214999361	13	7	22.81	20	2.81	0.80062091867235	1.17969792674091	0.380397370033615	3.94309114502144
chr1	214999361	215004599	13	6	22.81	17.14	5.67	0.602232540854403	1.42264868093026	0.44162318068837	5.10617498915791
chr1	215004599	215009397	12	6	21.05	17.14	3.91	0.788745512128415	1.28540427034758	0.392310936847064	4.66058976463286
chr1	215009397	215011013	12	5	21.05	14.29	6.76	0.581520823732004	1.59215018953289	0.461891609820573	6.37813482421497
chr1	215011013	215012423	12	5	21.05	14.29	6.76	0.581520823732004	1.59215018953289	0.461891609820573	6.37813482421497
chr1	215012423	215046296	11	4	19.3	11.43	7.87	0.393540803003138	1.84156111370176	0.487853712258223	8.65953396787098
chr1	215046296	215183085	10	4	17.54	11.43	6.11	0.555318706402267	1.6404067746467	0.424604723889981	7.81302457596625
chr1	215183085	215265219	10	4	17.54	11.43	6.11	0.555318706402267	1.6404067746467	0.424604723889981	7.81302457596625
chr1	215265219	215390699	10	4	17.54	11.43	6.11	0.555318706402267	1.6404067746467	0.424604723889981	7.81302457596625
chr1	215390699	215972732	10	4	17.54	11.43	6.11	0.555318706402267	1.6404067746467	0.424604723889981	7.81302457596625
chr1	215972732	216320751	10	4	17.54	11.43	6.11	0.555318706402267	1.6404067746467	0.424604723889981	7.81302457596625
chr1	216320751	219414089	10	4	17.54	11.43	6.11	0.555318706402267	1.6404067746467	0.424604723889981	7.81302457596625
chr1	219414089	220069352	10	4	17.54	11.43	6.11	0.555318706402267	1.6404067746467	0.424604723889981	7.81302457596625
chr1	220069352	220112202	11	4	19.3	11.43	7.87	0.393540803003138	1.84156111370176	0.487853712258223	8.65953396787098
chr1	220112202	220112355	11	4	19.3	11.43	7.87	0.393540803003138	1.84156111370176	0.487853712258223	8.65953396787098
chr1	220112355	220191554	12	4	21.05	11.43	9.62	0.272501242133361	2.05145430015192	0.553914011708676	9.54519733233972
chr1	220191554	220208974	11	4	19.3	11.43	7.87	0.393540803003138	1.84156111370176	0.487853712258223	8.65953396787098
chr1	220208974	220264416	10	4	17.54	11.43	6.11	0.555318706402267	1.6404067746467	0.424604723889981	7.81302457596625
chr1	220264416	220465869	11	4	19.3	11.43	7.87	0.393540803003138	1.84156111370176	0.487853712258223	8.65953396787098
chr1	220465869	221204782	11	4	19.3	11.43	7.87	0.393540803003138	1.84156111370176	0.487853712258223	8.65953396787098
chr1	221204782	221381300	10	4	17.54	11.43	6.11	0.555318706402267	1.6404067746467	0.424604723889981	7.81302457596625
chr1	221381300	222804620	11	4	19.3	11.43	7.87	0.393540803003138	1.84156111370176	0.487853712258223	8.65953396787098
chr1	222804620	223201572	10	4	17.54	11.43	6.11	0.555318706402267	1.6404067746467	0.424604723889981	7.81302457596625
chr1	223201572	223484624	10	4	17.54	11.43	6.11	0.555318706402267	1.6404067746467	0.424604723889981	7.81302457596625
chr1	223484624	223591244	11	4	19.3	11.43	7.87	0.393540803003138	1.84156111370176	0.487853712258223	8.65953396787098
chr1	223591244	223673190	10	4	17.54	11.43	6.11	0.555318706402267	1.6404067746467	0.424604723889981	7.81302457596625
chr1	223673190	223687316	10	5	17.54	14.29	3.25	0.777113508732724	1.27328065326875	0.353545368918586	5.22973429164876
chr1	223687316	223699221	11	5	19.3	14.29	5.01	0.58581983366734	1.42932870899349	0.406524379969387	5.79042429344463
chr1	223699221	223904307	11	5	19.3	14.29	5.01	0.58581983366734	1.42932870899349	0.406524379969387	5.79042429344463
chr1	223904307	223906267	11	5	19.3	14.29	5.01	0.58581983366734	1.42932870899349	0.406524379969387	5.79042429344463
chr1	223906267	224076164	11	5	19.3	14.29	5.01	0.58581983366734	1.42932870899349	0.406524379969387	5.79042429344463
chr1	224076164	224080619	12	5	21.05	14.29	6.76	0.581520823732004	1.59215018953289	0.461891609820573	6.37813482421497
chr1	224080619	224185546	12	5	21.05	14.29	6.76	0.581520823732004	1.59215018953289	0.461891609820573	6.37813482421497
chr1	224185546	224269505	12	5	21.05	14.29	6.76	0.581520823732004	1.59215018953289	0.461891609820573	6.37813482421497
chr1	224269505	224288667	12	4	21.05	11.43	9.62	0.272501242133361	2.05145430015192	0.553914011708676	9.54519733233972
chr1	224288667	224299898	12	4	21.05	11.43	9.62	0.272501242133361	2.05145430015192	0.553914011708676	9.54519733233972
chr1	224299898	224340575	11	4	19.3	11.43	7.87	0.393540803003138	1.84156111370176	0.487853712258223	8.65953396787098
chr1	224340575	224425605	11	4	19.3	11.43	7.87	0.393540803003138	1.84156111370176	0.487853712258223	8.65953396787098
chr1	224425605	224543014	11	4	19.3	11.43	7.87	0.393540803003138	1.84156111370176	0.487853712258223	8.65953396787098
chr1	224543014	224651173	11	4	19.3	11.43	7.87	0.393540803003138	1.84156111370176	0.487853712258223	8.65953396787098
chr1	224651173	224805411	11	4	19.3	11.43	7.87	0.393540803003138	1.84156111370176	0.487853712258223	8.65953396787098
chr1	224805411	224900055	11	4	19.3	11.43	7.87	0.393540803003138	1.84156111370176	0.487853712258223	8.65953396787098
chr1	224900055	225482623	11	3	19.3	8.57	10.73	0.234750538636018	2.52722640547994	0.6014630876218	15.2236917058173
chr1	225482623	225494762	11	3	19.3	8.57	10.73	0.234750538636018	2.52722640547994	0.6014630876218	15.2236917058173
chr1	225494762	225551271	10	3	17.54	8.57	8.97	0.356578999325378	2.25102170571562	0.523982788486464	13.7160959411363
chr1	225551271	225556500	11	3	19.3	8.57	10.73	0.234750538636018	2.52722640547994	0.6014630876218	15.2236917058173
chr1	225556500	225804854	11	3	19.3	8.57	10.73	0.234750538636018	2.52722640547994	0.6014630876218	15.2236917058173
chr1	225804854	225880038	11	3	19.3	8.57	10.73	0.234750538636018	2.52722640547994	0.6014630876218	15.2236917058173
chr1	225880038	225941334	11	4	19.3	11.43	7.87	0.393540803003138	1.84156111370176	0.487853712258223	8.65953396787098
chr1	225941334	225994535	11	5	19.3	14.29	5.01	0.58581983366734	1.42932870899349	0.406524379969387	5.79042429344463
chr1	225994535	226213163	11	5	19.3	14.29	5.01	0.58581983366734	1.42932870899349	0.406524379969387	5.79042429344463
chr1	226213163	226235354	11	5	19.3	14.29	5.01	0.58581983366734	1.42932870899349	0.406524379969387	5.79042429344463
chr1	226235354	228371257	12	5	21.05	14.29	6.76	0.581520823732004	1.59215018953289	0.461891609820573	6.37813482421497
chr1	228371257	228512980	12	6	21.05	17.14	3.91	0.788745512128415	1.28540427034758	0.392310936847064	4.66058976463286
chr1	228512980	229114240	12	5	21.05	14.29	6.76	0.581520823732004	1.59215018953289	0.461891609820573	6.37813482421497
chr1	229114240	229176345	12	5	21.05	14.29	6.76	0.581520823732004	1.59215018953289	0.461891609820573	6.37813482421497
chr1	229176345	229290787	12	5	21.05	14.29	6.76	0.581520823732004	1.59215018953289	0.461891609820573	6.37813482421497
chr1	229290787	229784634	12	5	21.05	14.29	6.76	0.581520823732004	1.59215018953289	0.461891609820573	6.37813482421497
chr1	229784634	230228742	12	6	21.05	17.14	3.91	0.788745512128415	1.28540427034758	0.392310936847064	4.66058976463286
chr1	230228742	230234927	12	6	21.05	17.14	3.91	0.788745512128415	1.28540427034758	0.392310936847064	4.66058976463286
chr1	230234927	230236067	13	6	22.81	17.14	5.67	0.602232540854403	1.42264868093026	0.44162318068837	5.10617498915791
chr1	230236067	230249026	14	6	24.56	17.14	7.42	0.447397013482229	1.56614299294931	0.493118787626501	5.57263368327039
chr1	230249026	230277295	13	6	22.81	17.14	5.67	0.602232540854403	1.42264868093026	0.44162318068837	5.10617498915791
chr1	230277295	230307257	14	6	24.56	17.14	7.42	0.447397013482229	1.56614299294931	0.493118787626501	5.57263368327039
chr1	230307257	230327080	13	6	22.81	17.14	5.67	0.602232540854403	1.42264868093026	0.44162318068837	5.10617498915791
chr1	230327080	230328196	12	6	21.05	17.14	3.91	0.788745512128415	1.28540427034758	0.392310936847064	4.66058976463286
chr1	230328196	230342224	12	6	21.05	17.14	3.91	0.788745512128415	1.28540427034758	0.392310936847064	4.66058976463286
chr1	230342224	230352226	12	6	21.05	17.14	3.91	0.788745512128415	1.28540427034758	0.392310936847064	4.66058976463286
chr1	230352226	232465238	11	6	19.3	17.14	2.16	1	1.1539893966305	0.345153280697894	4.234838856912
chr1	232465238	232507194	11	6	19.3	17.14	2.16	1	1.1539893966305	0.345153280697894	4.234838856912
chr1	232507194	232534155	11	5	19.3	14.29	5.01	0.58581983366734	1.42932870899349	0.406524379969387	5.79042429344463
chr1	232534155	232569419	11	5	19.3	14.29	5.01	0.58581983366734	1.42932870899349	0.406524379969387	5.79042429344463
chr1	232569419	232638184	11	5	19.3	14.29	5.01	0.58581983366734	1.42932870899349	0.406524379969387	5.79042429344463
chr1	232638184	232668508	11	6	19.3	17.14	2.16	1	1.1539893966305	0.345153280697894	4.234838856912
chr1	232668508	232706649	11	6	19.3	17.14	2.16	1	1.1539893966305	0.345153280697894	4.234838856912
chr1	232706649	232726409	11	6	19.3	17.14	2.16	1	1.1539893966305	0.345153280697894	4.234838856912
chr1	232726409	232825834	11	5	19.3	14.29	5.01	0.58581983366734	1.42932870899349	0.406524379969387	5.79042429344463
chr1	232825834	232827751	11	5	19.3	14.29	5.01	0.58581983366734	1.42932870899349	0.406524379969387	5.79042429344463
chr1	232827751	233058751	11	5	19.3	14.29	5.01	0.58581983366734	1.42932870899349	0.406524379969387	5.79042429344463
chr1	233058751	233155049	11	5	19.3	14.29	5.01	0.58581983366734	1.42932870899349	0.406524379969387	5.79042429344463
chr1	233155049	233433704	11	5	19.3	14.29	5.01	0.58581983366734	1.42932870899349	0.406524379969387	5.79042429344463
chr1	233433704	233694272	10	5	17.54	14.29	3.25	0.777113508732724	1.27328065326875	0.353545368918586	5.22973429164876
chr1	233694272	233788946	10	5	17.54	14.29	3.25	0.777113508732724	1.27328065326875	0.353545368918586	5.22973429164876
chr1	233788946	234763017	10	5	17.54	14.29	3.25	0.777113508732724	1.27328065326875	0.353545368918586	5.22973429164876
chr1	234763017	234793976	10	5	17.54	14.29	3.25	0.777113508732724	1.27328065326875	0.353545368918586	5.22973429164876
chr1	234793976	234882662	10	5	17.54	14.29	3.25	0.777113508732724	1.27328065326875	0.353545368918586	5.22973429164876
chr1	234882662	235476569	10	5	17.54	14.29	3.25	0.777113508732724	1.27328065326875	0.353545368918586	5.22973429164876
chr1	235476569	236799999	9	5	15.79	14.29	1.5	1	1.12354017244904	0.302852463741952	4.69198596098626
chr1	236799999	236855656	10	5	17.54	14.29	3.25	0.777113508732724	1.27328065326875	0.353545368918586	5.22973429164876
chr1	236855656	237815856	9	5	15.79	14.29	1.5	1	1.12354017244904	0.302852463741952	4.69198596098626
chr1	237815856	238264172	10	5	17.54	14.29	3.25	0.777113508732724	1.27328065326875	0.353545368918586	5.22973429164876
chr1	238264172	239576403	9	5	15.79	14.29	1.5	1	1.12354017244904	0.302852463741952	4.69198596098626
chr1	239576403	239686479	10	5	17.54	14.29	3.25	0.777113508732724	1.27328065326875	0.353545368918586	5.22973429164876
chr1	239686479	239923949	11	5	19.3	14.29	5.01	0.58581983366734	1.42932870899349	0.406524379969387	5.79042429344463
chr1	239923949	240548294	11	5	19.3	14.29	5.01	0.58581983366734	1.42932870899349	0.406524379969387	5.79042429344463
chr1	240548294	240651989	12	5	21.05	14.29	6.76	0.581520823732004	1.59215018953289	0.461891609820573	6.37813482421497
chr1	240651989	240707624	12	6	21.05	17.14	3.91	0.788745512128415	1.28540427034758	0.392310936847064	4.66058976463286
chr1	240707624	241055778	12	5	21.05	14.29	6.76	0.581520823732004	1.59215018953289	0.461891609820573	6.37813482421497
chr1	241055778	241526165	12	5	21.05	14.29	6.76	0.581520823732004	1.59215018953289	0.461891609820573	6.37813482421497
chr1	241526165	241601886	12	5	21.05	14.29	6.76	0.581520823732004	1.59215018953289	0.461891609820573	6.37813482421497
chr1	241601886	242800582	12	5	21.05	14.29	6.76	0.581520823732004	1.59215018953289	0.461891609820573	6.37813482421497
chr1	242800582	242914456	11	5	19.3	14.29	5.01	0.58581983366734	1.42932870899349	0.406524379969387	5.79042429344463
chr1	242914456	244243309	12	5	21.05	14.29	6.76	0.581520823732004	1.59215018953289	0.461891609820573	6.37813482421497
chr1	244243309	245124655	13	5	22.81	14.29	8.52	0.420225516533401	1.7622113815875	0.519676972745705	6.99190955554074
chr1	245124655	245229526	13	5	22.81	14.29	8.52	0.420225516533401	1.7622113815875	0.519676972745705	6.99190955554074
chr1	245229526	245521026	13	5	22.81	14.29	8.52	0.420225516533401	1.7622113815875	0.519676972745705	6.99190955554074
chr1	245521026	246045574	13	5	22.81	14.29	8.52	0.420225516533401	1.7622113815875	0.519676972745705	6.99190955554074
chr1	246045574	247394790	13	5	22.81	14.29	8.52	0.420225516533401	1.7622113815875	0.519676972745705	6.99190955554074
chr1	247394790	247544721	12	5	21.05	14.29	6.76	0.581520823732004	1.59215018953289	0.461891609820573	6.37813482421497
chr1	247544721	247620450	11	5	19.3	14.29	5.01	0.58581983366734	1.42932870899349	0.406524379969387	5.79042429344463
chr1	247620450	247781012	11	4	19.3	11.43	7.87	0.393540803003138	1.84156111370176	0.487853712258223	8.65953396787098
chr1	247781012	247867762	11	5	19.3	14.29	5.01	0.58581983366734	1.42932870899349	0.406524379969387	5.79042429344463
chr1	247867762	248343933	11	4	19.3	11.43	7.87	0.393540803003138	1.84156111370176	0.487853712258223	8.65953396787098
chr1	248343933	248403228	11	5	19.3	14.29	5.01	0.58581983366734	1.42932870899349	0.406524379969387	5.79042429344463
chr1	248403228	248414227	11	5	19.3	14.29	5.01	0.58581983366734	1.42932870899349	0.406524379969387	5.79042429344463
chr1	248414227	248485046	11	5	19.3	14.29	5.01	0.58581983366734	1.42932870899349	0.406524379969387	5.79042429344463
chr1	248485046	248491926	11	4	19.3	11.43	7.87	0.393540803003138	1.84156111370176	0.487853712258223	8.65953396787098
chr1	248491926	248492266	11	4	19.3	11.43	7.87	0.393540803003138	1.84156111370176	0.487853712258223	8.65953396787098
chr1	248492266	248492710	12	4	21.05	11.43	9.62	0.272501242133361	2.05145430015192	0.553914011708676	9.54519733233972
chr1	248492710	248551227	12	4	21.05	11.43	9.62	0.272501242133361	2.05145430015192	0.553914011708676	9.54519733233972
chr1	248551227	248703504	12	3	21.05	8.57	12.48	0.151105823183443	2.81541638333038	0.682359538479039	16.7976905317735
chr1	248703504	248812363	13	3	22.81	8.57	14.24	0.0958390828836088	3.11683466924519	0.766844053409676	18.4450908210035
chr1	248812363	249250621	13	4	22.81	11.43	11.38	0.268412185423617	2.27069815443807	0.622946615058281	10.4719815291549
chr2	0	171743	4	3	7.02	8.57	-1.55	1	0.806980014369123	0.127471078351663	5.86472395809041
chr2	171743	296832	4	3	7.02	8.57	-1.55	1	0.806980014369123	0.127471078351663	5.86472395809041
chr2	296832	589746	4	3	7.02	8.57	-1.55	1	0.806980014369123	0.127471078351663	5.86472395809041
chr2	589746	590360	5	3	8.77	8.57	0.199999999999999	1	1.02536119741128	0.184869242581365	7.05012401324578
chr2	590360	601437	7	3	12.28	8.57	3.71	0.736494124294195	1.48711281701351	0.310836499199398	9.55446182809702
chr2	601437	651235	9	3	15.79	8.57	7.22	0.362644950604423	1.98605531055251	0.449776512936818	12.2717657519558
chr2	651235	651503	9	3	15.79	8.57	7.22	0.362644950604423	1.98605531055251	0.449776512936818	12.2717657519558
chr2	651503	651620	5	3	8.77	8.57	0.199999999999999	1	1.02536119741128	0.184869242581365	7.05012401324578
chr2	651620	2559399	3	3	5.26	8.57	-3.31	0.670394923540823	0.596139687177174	0.0752641559299699	4.72057961377671
chr2	2559399	2624665	4	3	7.02	8.57	-1.55	1	0.806980014369123	0.127471078351663	5.86472395809041
chr2	2624665	4141285	3	3	5.26	8.57	-3.31	0.670394923540823	0.596139687177174	0.0752641559299699	4.72057961377671
chr2	4141285	4216687	3	2	5.26	5.71	-0.45	1	0.917543031619292	0.0995865652262528	11.5187145834007
chr2	4216687	4227047	4	2	7.02	5.71	1.31	1	1.24237951861251	0.167238798944715	14.4592318899485
chr2	4227047	4245788	4	3	7.02	8.57	-1.55	1	0.806980014369123	0.127471078351663	5.86472395809041
chr2	4245788	4929220	3	3	5.26	8.57	-3.31	0.670394923540823	0.596139687177174	0.0752641559299699	4.72057961377671
chr2	4929220	4987231	4	3	7.02	8.57	-1.55	1	0.806980014369123	0.127471078351663	5.86472395809041
chr2	4987231	5924789	3	3	5.26	8.57	-3.31	0.670394923540823	0.596139687177174	0.0752641559299699	4.72057961377671
chr2	5924789	5988688	4	3	7.02	8.57	-1.55	1	0.806980014369123	0.127471078351663	5.86472395809041
chr2	5988688	6893410	3	3	5.26	8.57	-3.31	0.670394923540823	0.596139687177174	0.0752641559299699	4.72057961377671
chr2	6893410	8085272	2	3	3.51	8.57	-5.06	0.364845991006225	0.39209875338785	0.0311943017813524	3.61167468015804
chr2	8085272	8266524	2	4	3.51	11.43	-7.92	0.196309364764463	0.285918198748973	0.0245307932923119	2.12466335657503
chr2	8266524	8364523	2	4	3.51	11.43	-7.92	0.196309364764463	0.285918198748973	0.0245307932923119	2.12466335657503
chr2	8364523	11983013	3	4	5.26	11.43	-6.17	0.420508284178749	0.434727364097522	0.0597149994696037	2.75144722127792
chr2	11983013	12442023	3	3	5.26	8.57	-3.31	0.670394923540823	0.596139687177174	0.0752641559299699	4.72057961377671
chr2	12442023	12845256	3	3	5.26	8.57	-3.31	0.670394923540823	0.596139687177174	0.0752641559299699	4.72057961377671
chr2	12845256	14228812	2	3	3.51	8.57	-5.06	0.364845991006225	0.39209875338785	0.0311943017813524	3.61167468015804
chr2	14228812	14538923	2	4	3.51	11.43	-7.92	0.196309364764463	0.285918198748973	0.0245307932923119	2.12466335657503
chr2	14538923	14545952	2	5	3.51	14.29	-10.78	0.100649244230772	0.221987374876165	0.0200012806904681	1.4553139798386
chr2	14545952	14602715	2	5	3.51	14.29	-10.78	0.100649244230772	0.221987374876165	0.0200012806904681	1.4553139798386
chr2	14602715	14653234	3	5	5.26	14.29	-9.03	0.251416220695104	0.337574695209723	0.0489972499249067	1.87309955864063
chr2	14653234	14685856	3	4	5.26	11.43	-6.17	0.420508284178749	0.434727364097522	0.0597149994696037	2.75144722127792
chr2	14685856	14686555	3	4	5.26	11.43	-6.17	0.420508284178749	0.434727364097522	0.0597149994696037	2.75144722127792
chr2	14686555	14712792	3	4	5.26	11.43	-6.17	0.420508284178749	0.434727364097522	0.0597149994696037	2.75144722127792
chr2	14712792	15104013	3	3	5.26	8.57	-3.31	0.670394923540823	0.596139687177174	0.0752641559299699	4.72057961377671
chr2	15104013	15132636	3	3	5.26	8.57	-3.31	0.670394923540823	0.596139687177174	0.0752641559299699	4.72057961377671
chr2	15132636	15150910	3	4	5.26	11.43	-6.17	0.420508284178749	0.434727364097522	0.0597149994696037	2.75144722127792
chr2	15150910	15162178	3	5	5.26	14.29	-9.03	0.251416220695104	0.337574695209723	0.0489972499249067	1.87309955864063
chr2	15162178	15187226	4	5	7.02	14.29	-7.27	0.293180368068062	0.456953842254992	0.0838931595792112	2.3022592633164
chr2	15187226	15202216	4	4	7.02	11.43	-4.41	0.473617837219157	0.588496265829916	0.101844134480445	3.39687535976884
chr2	15202216	15221347	3	3	5.26	8.57	-3.31	0.670394923540823	0.596139687177174	0.0752641559299699	4.72057961377671
chr2	15221347	15887075	2	3	3.51	8.57	-5.06	0.364845991006225	0.39209875338785	0.0311943017813524	3.61167468015804
chr2	15887075	15983319	2	3	3.51	8.57	-5.06	0.364845991006225	0.39209875338785	0.0311943017813524	3.61167468015804
chr2	15983319	16646396	2	3	3.51	8.57	-5.06	0.364845991006225	0.39209875338785	0.0311943017813524	3.61167468015804
chr2	16646396	16704760	2	4	3.51	11.43	-7.92	0.196309364764463	0.285918198748973	0.0245307932923119	2.12466335657503
chr2	16704760	16797838	2	3	3.51	8.57	-5.06	0.364845991006225	0.39209875338785	0.0311943017813524	3.61167468015804
chr2	16797838	16903628	2	4	3.51	11.43	-7.92	0.196309364764463	0.285918198748973	0.0245307932923119	2.12466335657503
chr2	16903628	16969973	2	3	3.51	8.57	-5.06	0.364845991006225	0.39209875338785	0.0311943017813524	3.61167468015804
chr2	16969973	17031401	2	3	3.51	8.57	-5.06	0.364845991006225	0.39209875338785	0.0311943017813524	3.61167468015804
chr2	17031401	17033919	3	3	5.26	8.57	-3.31	0.670394923540823	0.596139687177174	0.0752641559299699	4.72057961377671
chr2	17033919	17114516	5	3	8.77	8.57	0.199999999999999	1	1.02536119741128	0.184869242581365	7.05012401324578
chr2	17114516	17126789	5	3	8.77	8.57	0.199999999999999	1	1.02536119741128	0.184869242581365	7.05012401324578
chr2	17126789	17133326	4	3	7.02	8.57	-1.55	1	0.806980014369123	0.127471078351663	5.86472395809041
chr2	17133326	17438184	3	3	5.26	8.57	-3.31	0.670394923540823	0.596139687177174	0.0752641559299699	4.72057961377671
chr2	17438184	17535156	3	4	5.26	11.43	-6.17	0.420508284178749	0.434727364097522	0.0597149994696037	2.75144722127792
chr2	17535156	18266602	3	3	5.26	8.57	-3.31	0.670394923540823	0.596139687177174	0.0752641559299699	4.72057961377671
chr2	18266602	18511508	3	3	5.26	8.57	-3.31	0.670394923540823	0.596139687177174	0.0752641559299699	4.72057961377671
chr2	18511508	18548814	3	3	5.26	8.57	-3.31	0.670394923540823	0.596139687177174	0.0752641559299699	4.72057961377671
chr2	18548814	18570261	3	4	5.26	11.43	-6.17	0.420508284178749	0.434727364097522	0.0597149994696037	2.75144722127792
chr2	18570261	18614935	3	4	5.26	11.43	-6.17	0.420508284178749	0.434727364097522	0.0597149994696037	2.75144722127792
chr2	18614935	18637533	3	3	5.26	8.57	-3.31	0.670394923540823	0.596139687177174	0.0752641559299699	4.72057961377671
chr2	18637533	19304236	2	3	3.51	8.57	-5.06	0.364845991006225	0.39209875338785	0.0311943017813524	3.61167468015804
chr2	19304236	19439070	2	3	3.51	8.57	-5.06	0.364845991006225	0.39209875338785	0.0311943017813524	3.61167468015804
chr2	19439070	19440956	2	2	3.51	5.71	-2.2	0.633484899728183	0.603503837239778	0.0418857182561479	8.69179851293254
chr2	19440956	19531299	3	2	5.26	5.71	-0.45	1	0.917543031619292	0.0995865652262528	11.5187145834007
chr2	19531299	19560874	2	2	3.51	5.71	-2.2	0.633484899728183	0.603503837239778	0.0418857182561479	8.69179851293254
chr2	19560874	19628730	2	3	3.51	8.57	-5.06	0.364845991006225	0.39209875338785	0.0311943017813524	3.61167468015804
chr2	19628730	19648808	2	4	3.51	11.43	-7.92	0.196309364764463	0.285918198748973	0.0245307932923119	2.12466335657503
chr2	19648808	19693105	2	5	3.51	14.29	-10.78	0.100649244230772	0.221987374876165	0.0200012806904681	1.4553139798386
chr2	19693105	19878620	2	4	3.51	11.43	-7.92	0.196309364764463	0.285918198748973	0.0245307932923119	2.12466335657503
chr2	19878620	19952790	2	4	3.51	11.43	-7.92	0.196309364764463	0.285918198748973	0.0245307932923119	2.12466335657503
chr2	19952790	20376362	2	3	3.51	8.57	-5.06	0.364845991006225	0.39209875338785	0.0311943017813524	3.61167468015804
chr2	20376362	23177513	2	3	3.51	8.57	-5.06	0.364845991006225	0.39209875338785	0.0311943017813524	3.61167468015804
chr2	23177513	23265239	3	3	5.26	8.57	-3.31	0.670394923540823	0.596139687177174	0.0752641559299699	4.72057961377671
chr2	23265239	23676601	2	3	3.51	8.57	-5.06	0.364845991006225	0.39209875338785	0.0311943017813524	3.61167468015804
chr2	23676601	26793013	2	2	3.51	5.71	-2.2	0.633484899728183	0.603503837239778	0.0418857182561479	8.69179851293254
chr2	26793013	26837363	2	2	3.51	5.71	-2.2	0.633484899728183	0.603503837239778	0.0418857182561479	8.69179851293254
chr2	26837363	26932619	3	2	5.26	5.71	-0.45	1	0.917543031619292	0.0995865652262528	11.5187145834007
chr2	26932619	26966488	2	2	3.51	5.71	-2.2	0.633484899728183	0.603503837239778	0.0418857182561479	8.69179851293254
chr2	26966488	27052192	2	2	3.51	5.71	-2.2	0.633484899728183	0.603503837239778	0.0418857182561479	8.69179851293254
chr2	27052192	27181498	3	3	5.26	8.57	-3.31	0.670394923540823	0.596139687177174	0.0752641559299699	4.72057961377671
chr2	27181498	27231405	4	3	7.02	8.57	-1.55	1	0.806980014369123	0.127471078351663	5.86472395809041
chr2	27231405	27238503	3	3	5.26	8.57	-3.31	0.670394923540823	0.596139687177174	0.0752641559299699	4.72057961377671
chr2	27238503	27345596	3	3	5.26	8.57	-3.31	0.670394923540823	0.596139687177174	0.0752641559299699	4.72057961377671
chr2	27345596	28762305	2	3	3.51	8.57	-5.06	0.364845991006225	0.39209875338785	0.0311943017813524	3.61167468015804
chr2	28762305	28878157	3	3	5.26	8.57	-3.31	0.670394923540823	0.596139687177174	0.0752641559299699	4.72057961377671
chr2	28878157	28932955	2	3	3.51	8.57	-5.06	0.364845991006225	0.39209875338785	0.0311943017813524	3.61167468015804
chr2	28932955	28981652	2	4	3.51	11.43	-7.92	0.196309364764463	0.285918198748973	0.0245307932923119	2.12466335657503
chr2	28981652	29115435	2	3	3.51	8.57	-5.06	0.364845991006225	0.39209875338785	0.0311943017813524	3.61167468015804
chr2	29115435	30030061	2	3	3.51	8.57	-5.06	0.364845991006225	0.39209875338785	0.0311943017813524	3.61167468015804
chr2	30030061	30114357	3	3	5.26	8.57	-3.31	0.670394923540823	0.596139687177174	0.0752641559299699	4.72057961377671
chr2	30114357	31232575	2	3	3.51	8.57	-5.06	0.364845991006225	0.39209875338785	0.0311943017813524	3.61167468015804
chr2	31232575	31342749	2	4	3.51	11.43	-7.92	0.196309364764463	0.285918198748973	0.0245307932923119	2.12466335657503
chr2	31342749	33209937	2	3	3.51	8.57	-5.06	0.364845991006225	0.39209875338785	0.0311943017813524	3.61167468015804
chr2	33209937	33921651	2	3	3.51	8.57	-5.06	0.364845991006225	0.39209875338785	0.0311943017813524	3.61167468015804
chr2	33921651	34760489	2	3	3.51	8.57	-5.06	0.364845991006225	0.39209875338785	0.0311943017813524	3.61167468015804
chr2	34760489	35851344	2	3	3.51	8.57	-5.06	0.364845991006225	0.39209875338785	0.0311943017813524	3.61167468015804
chr2	35851344	35954395	2	3	3.51	8.57	-5.06	0.364845991006225	0.39209875338785	0.0311943017813524	3.61167468015804
chr2	35954395	37702651	2	3	3.51	8.57	-5.06	0.364845991006225	0.39209875338785	0.0311943017813524	3.61167468015804
chr2	37702651	37839040	3	3	5.26	8.57	-3.31	0.670394923540823	0.596139687177174	0.0752641559299699	4.72057961377671
chr2	37839040	37856351	2	3	3.51	8.57	-5.06	0.364845991006225	0.39209875338785	0.0311943017813524	3.61167468015804
chr2	37856351	37905440	2	4	3.51	11.43	-7.92	0.196309364764463	0.285918198748973	0.0245307932923119	2.12466335657503
chr2	37905440	37994764	2	3	3.51	8.57	-5.06	0.364845991006225	0.39209875338785	0.0311943017813524	3.61167468015804
chr2	37994764	38658626	2	4	3.51	11.43	-7.92	0.196309364764463	0.285918198748973	0.0245307932923119	2.12466335657503
chr2	38658626	38734982	3	4	5.26	11.43	-6.17	0.420508284178749	0.434727364097522	0.0597149994696037	2.75144722127792
chr2	38734982	39164869	2	4	3.51	11.43	-7.92	0.196309364764463	0.285918198748973	0.0245307932923119	2.12466335657503
chr2	39164869	39324902	2	3	3.51	8.57	-5.06	0.364845991006225	0.39209875338785	0.0311943017813524	3.61167468015804
chr2	39324902	39953614	2	4	3.51	11.43	-7.92	0.196309364764463	0.285918198748973	0.0245307932923119	2.12466335657503
chr2	39953614	40059807	4	4	7.02	11.43	-4.41	0.473617837219157	0.588496265829916	0.101844134480445	3.39687535976884
chr2	40059807	40267791	2	4	3.51	11.43	-7.92	0.196309364764463	0.285918198748973	0.0245307932923119	2.12466335657503
chr2	40267791	40377104	2	4	3.51	11.43	-7.92	0.196309364764463	0.285918198748973	0.0245307932923119	2.12466335657503
chr2	40377104	40825659	2	4	3.51	11.43	-7.92	0.196309364764463	0.285918198748973	0.0245307932923119	2.12466335657503
chr2	40825659	40907950	3	4	5.26	11.43	-6.17	0.420508284178749	0.434727364097522	0.0597149994696037	2.75144722127792
chr2	40907950	40990489	3	4	5.26	11.43	-6.17	0.420508284178749	0.434727364097522	0.0597149994696037	2.75144722127792
chr2	40990489	41367456	3	3	5.26	8.57	-3.31	0.670394923540823	0.596139687177174	0.0752641559299699	4.72057961377671
chr2	41367456	41398560	4	3	7.02	8.57	-1.55	1	0.806980014369123	0.127471078351663	5.86472395809041
chr2	41398560	41443972	4	4	7.02	11.43	-4.41	0.473617837219157	0.588496265829916	0.101844134480445	3.39687535976884
chr2	41443972	41482056	3	4	5.26	11.43	-6.17	0.420508284178749	0.434727364097522	0.0597149994696037	2.75144722127792
chr2	41482056	41546844	3	3	5.26	8.57	-3.31	0.670394923540823	0.596139687177174	0.0752641559299699	4.72057961377671
chr2	41546844	41558250	3	3	5.26	8.57	-3.31	0.670394923540823	0.596139687177174	0.0752641559299699	4.72057961377671
chr2	41558250	41671964	3	4	5.26	11.43	-6.17	0.420508284178749	0.434727364097522	0.0597149994696037	2.75144722127792
chr2	41671964	41692172	3	3	5.26	8.57	-3.31	0.670394923540823	0.596139687177174	0.0752641559299699	4.72057961377671
chr2	41692172	41801614	3	4	5.26	11.43	-6.17	0.420508284178749	0.434727364097522	0.0597149994696037	2.75144722127792
chr2	41801614	41940680	2	4	3.51	11.43	-7.92	0.196309364764463	0.285918198748973	0.0245307932923119	2.12466335657503
chr2	41940680	42017917	3	4	5.26	11.43	-6.17	0.420508284178749	0.434727364097522	0.0597149994696037	2.75144722127792
chr2	42017917	42781882	3	5	5.26	14.29	-9.03	0.251416220695104	0.337574695209723	0.0489972499249067	1.87309955864063
chr2	42781882	42785074	4	5	7.02	14.29	-7.27	0.293180368068062	0.456953842254992	0.0838931595792112	2.3022592633164
chr2	42785074	42949710	4	4	7.02	11.43	-4.41	0.473617837219157	0.588496265829916	0.101844134480445	3.39687535976884
chr2	42949710	43029950	4	4	7.02	11.43	-4.41	0.473617837219157	0.588496265829916	0.101844134480445	3.39687535976884
chr2	43029950	43222874	4	5	7.02	14.29	-7.27	0.293180368068062	0.456953842254992	0.0838931595792112	2.3022592633164
chr2	43222874	43283705	4	5	7.02	14.29	-7.27	0.293180368068062	0.456953842254992	0.0838931595792112	2.3022592633164
chr2	43283705	43420837	4	5	7.02	14.29	-7.27	0.293180368068062	0.456953842254992	0.0838931595792112	2.3022592633164
chr2	43420837	43767402	4	5	7.02	14.29	-7.27	0.293180368068062	0.456953842254992	0.0838931595792112	2.3022592633164
chr2	43767402	45099002	3	5	5.26	14.29	-9.03	0.251416220695104	0.337574695209723	0.0489972499249067	1.87309955864063
chr2	45099002	45203626	4	5	7.02	14.29	-7.27	0.293180368068062	0.456953842254992	0.0838931595792112	2.3022592633164
chr2	45203626	45503655	3	5	5.26	14.29	-9.03	0.251416220695104	0.337574695209723	0.0489972499249067	1.87309955864063
chr2	45503655	45635725	3	5	5.26	14.29	-9.03	0.251416220695104	0.337574695209723	0.0489972499249067	1.87309955864063
chr2	45635725	45976501	3	5	5.26	14.29	-9.03	0.251416220695104	0.337574695209723	0.0489972499249067	1.87309955864063
chr2	45976501	47110539	3	5	5.26	14.29	-9.03	0.251416220695104	0.337574695209723	0.0489972499249067	1.87309955864063
chr2	47110539	47211981	4	5	7.02	14.29	-7.27	0.293180368068062	0.456953842254992	0.0838931595792112	2.3022592633164
chr2	47211981	48155556	3	5	5.26	14.29	-9.03	0.251416220695104	0.337574695209723	0.0489972499249067	1.87309955864063
chr2	48155556	48166320	3	4	5.26	11.43	-6.17	0.420508284178749	0.434727364097522	0.0597149994696037	2.75144722127792
chr2	48166320	48347145	4	4	7.02	11.43	-4.41	0.473617837219157	0.588496265829916	0.101844134480445	3.39687535976884
chr2	48347145	48556568	3	4	5.26	11.43	-6.17	0.420508284178749	0.434727364097522	0.0597149994696037	2.75144722127792
chr2	48556568	49087369	2	4	3.51	11.43	-7.92	0.196309364764463	0.285918198748973	0.0245307932923119	2.12466335657503
chr2	49087369	49375695	2	4	3.51	11.43	-7.92	0.196309364764463	0.285918198748973	0.0245307932923119	2.12466335657503
chr2	49375695	49515743	3	4	5.26	11.43	-6.17	0.420508284178749	0.434727364097522	0.0597149994696037	2.75144722127792
chr2	49515743	50688046	3	4	5.26	11.43	-6.17	0.420508284178749	0.434727364097522	0.0597149994696037	2.75144722127792
chr2	50688046	52736995	3	4	5.26	11.43	-6.17	0.420508284178749	0.434727364097522	0.0597149994696037	2.75144722127792
chr2	52736995	52784752	3	3	5.26	8.57	-3.31	0.670394923540823	0.596139687177174	0.0752641559299699	4.72057961377671
chr2	52784752	54646874	3	4	5.26	11.43	-6.17	0.420508284178749	0.434727364097522	0.0597149994696037	2.75144722127792
chr2	54646874	55199062	3	5	5.26	14.29	-9.03	0.251416220695104	0.337574695209723	0.0489972499249067	1.87309955864063
chr2	55199062	56743564	3	4	5.26	11.43	-6.17	0.420508284178749	0.434727364097522	0.0597149994696037	2.75144722127792
chr2	56743564	56743710	3	6	5.26	17.14	-11.88	0.0790034145155317	0.272630950788572	0.0410959912147174	1.3881133026957
chr2	56743710	56839071	3	5	5.26	14.29	-9.03	0.251416220695104	0.337574695209723	0.0489972499249067	1.87309955864063
chr2	56839071	56843710	3	3	5.26	8.57	-3.31	0.670394923540823	0.596139687177174	0.0752641559299699	4.72057961377671
chr2	56843710	57372554	3	4	5.26	11.43	-6.17	0.420508284178749	0.434727364097522	0.0597149994696037	2.75144722127792
chr2	57372554	57391067	3	5	5.26	14.29	-9.03	0.251416220695104	0.337574695209723	0.0489972499249067	1.87309955864063
chr2	57391067	57392833	3	6	5.26	17.14	-11.88	0.0790034145155317	0.272630950788572	0.0410959912147174	1.3881133026957
chr2	57392833	57394893	5	6	8.77	17.14	-8.37	0.322100721394439	0.468835682434957	0.103394322457724	2.02281962815123
chr2	57394893	57398467	6	6	10.53	17.14	-6.61	0.524985517209083	0.572305386890547	0.13869850300482	2.35611931443001
chr2	57398467	57440814	6	7	10.53	20	-9.47	0.229995906312571	0.474663694915401	0.118950317303521	1.82956103153208
chr2	57440814	57441801	5	7	8.77	20	-11.23	0.200358933921337	0.38888613632496	0.0885860130875128	1.57295365027254
chr2	57441801	57446428	5	5	8.77	14.29	-5.52	0.496515558919266	0.580557338005649	0.12257576969898	2.74519263053894
chr2	57446428	57482280	4	4	7.02	11.43	-4.41	0.473617837219157	0.588496265829916	0.101844134480445	3.39687535976884
chr2	57482280	58478977	3	4	5.26	11.43	-6.17	0.420508284178749	0.434727364097522	0.0597149994696037	2.75144722127792
chr2	58478977	60561535	3	5	5.26	14.29	-9.03	0.251416220695104	0.337574695209723	0.0489972499249067	1.87309955864063
chr2	60561535	60876074	3	4	5.26	11.43	-6.17	0.420508284178749	0.434727364097522	0.0597149994696037	2.75144722127792
chr2	60876074	60936164	2	4	3.51	11.43	-7.92	0.196309364764463	0.285918198748973	0.0245307932923119	2.12466335657503
chr2	60936164	62069226	2	4	3.51	11.43	-7.92	0.196309364764463	0.285918198748973	0.0245307932923119	2.12466335657503
chr2	62069226	63490317	3	4	5.26	11.43	-6.17	0.420508284178749	0.434727364097522	0.0597149994696037	2.75144722127792
chr2	63490317	63575875	9	5	15.79	14.29	1.5	1	1.12354017244904	0.302852463741952	4.69198596098626
chr2	63575875	63632089	5	4	8.77	11.43	-2.66	0.726612653955228	0.747657070124706	0.148324209107067	4.06400194149402
chr2	63632089	64542248	3	4	5.26	11.43	-6.17	0.420508284178749	0.434727364097522	0.0597149994696037	2.75144722127792
chr2	64542248	64547286	3	5	5.26	14.29	-9.03	0.251416220695104	0.337574695209723	0.0489972499249067	1.87309955864063
chr2	64547286	64639559	3	6	5.26	17.14	-11.88	0.0790034145155317	0.272630950788572	0.0410959912147174	1.3881133026957
chr2	64639559	65716030	3	5	5.26	14.29	-9.03	0.251416220695104	0.337574695209723	0.0489972499249067	1.87309955864063
chr2	65716030	67305776	2	5	3.51	14.29	-10.78	0.100649244230772	0.221987374876165	0.0200012806904681	1.4553139798386
chr2	67305776	67446675	3	5	5.26	14.29	-9.03	0.251416220695104	0.337574695209723	0.0489972499249067	1.87309955864063
chr2	67446675	68165858	3	5	5.26	14.29	-9.03	0.251416220695104	0.337574695209723	0.0489972499249067	1.87309955864063
chr2	68165858	68794639	3	5	5.26	14.29	-9.03	0.251416220695104	0.337574695209723	0.0489972499249067	1.87309955864063
chr2	68794639	69520333	3	5	5.26	14.29	-9.03	0.251416220695104	0.337574695209723	0.0489972499249067	1.87309955864063
chr2	69520333	69691968	4	5	7.02	14.29	-7.27	0.293180368068062	0.456953842254992	0.0838931595792112	2.3022592633164
chr2	69691968	70939562	4	5	7.02	14.29	-7.27	0.293180368068062	0.456953842254992	0.0838931595792112	2.3022592633164
chr2	70939562	71045767	5	5	8.77	14.29	-5.52	0.496515558919266	0.580557338005649	0.12257576969898	2.74519263053894
chr2	71045767	71053664	4	5	7.02	14.29	-7.27	0.293180368068062	0.456953842254992	0.0838931595792112	2.3022592633164
chr2	71053664	72542542	4	5	7.02	14.29	-7.27	0.293180368068062	0.456953842254992	0.0838931595792112	2.3022592633164
chr2	72542542	74969776	3	5	5.26	14.29	-9.03	0.251416220695104	0.337574695209723	0.0489972499249067	1.87309955864063
chr2	74969776	75909932	2	5	3.51	14.29	-10.78	0.100649244230772	0.221987374876165	0.0200012806904681	1.4553139798386
chr2	75909932	76384042	3	5	5.26	14.29	-9.03	0.251416220695104	0.337574695209723	0.0489972499249067	1.87309955864063
chr2	76384042	76387100	3	5	5.26	14.29	-9.03	0.251416220695104	0.337574695209723	0.0489972499249067	1.87309955864063
chr2	76387100	76890881	4	5	7.02	14.29	-7.27	0.293180368068062	0.456953842254992	0.0838931595792112	2.3022592633164
chr2	76890881	79190433	5	5	8.77	14.29	-5.52	0.496515558919266	0.580557338005649	0.12257576969898	2.74519263053894
chr2	79190433	79567971	4	5	7.02	14.29	-7.27	0.293180368068062	0.456953842254992	0.0838931595792112	2.3022592633164
chr2	79567971	79568825	4	5	7.02	14.29	-7.27	0.293180368068062	0.456953842254992	0.0838931595792112	2.3022592633164
chr2	79568825	79622974	5	5	8.77	14.29	-5.52	0.496515558919266	0.580557338005649	0.12257576969898	2.74519263053894
chr2	79622974	79629951	4	5	7.02	14.29	-7.27	0.293180368068062	0.456953842254992	0.0838931595792112	2.3022592633164
chr2	79629951	79907578	4	5	7.02	14.29	-7.27	0.293180368068062	0.456953842254992	0.0838931595792112	2.3022592633164
chr2	79907578	79986154	4	5	7.02	14.29	-7.27	0.293180368068062	0.456953842254992	0.0838931595792112	2.3022592633164
chr2	79986154	81477008	4	5	7.02	14.29	-7.27	0.293180368068062	0.456953842254992	0.0838931595792112	2.3022592633164
chr2	81477008	81595997	4	6	7.02	17.14	-10.12	0.171656051776491	0.36905122639677	0.0706137859122206	1.70052375381224
chr2	81595997	82247599	4	5	7.02	14.29	-7.27	0.293180368068062	0.456953842254992	0.0838931595792112	2.3022592633164
chr2	82247599	82499929	4	5	7.02	14.29	-7.27	0.293180368068062	0.456953842254992	0.0838931595792112	2.3022592633164
chr2	82499929	82612437	4	5	7.02	14.29	-7.27	0.293180368068062	0.456953842254992	0.0838931595792112	2.3022592633164
chr2	82612437	83028067	4	5	7.02	14.29	-7.27	0.293180368068062	0.456953842254992	0.0838931595792112	2.3022592633164
chr2	83028067	83072663	4	5	7.02	14.29	-7.27	0.293180368068062	0.456953842254992	0.0838931595792112	2.3022592633164
chr2	83072663	83108889	5	5	8.77	14.29	-5.52	0.496515558919266	0.580557338005649	0.12257576969898	2.74519263053894
chr2	83108889	83190660	5	5	8.77	14.29	-5.52	0.496515558919266	0.580557338005649	0.12257576969898	2.74519263053894
chr2	83190660	83248826	5	5	8.77	14.29	-5.52	0.496515558919266	0.580557338005649	0.12257576969898	2.74519263053894
chr2	83248826	83352636	5	5	8.77	14.29	-5.52	0.496515558919266	0.580557338005649	0.12257576969898	2.74519263053894
chr2	83352636	83353968	5	5	8.77	14.29	-5.52	0.496515558919266	0.580557338005649	0.12257576969898	2.74519263053894
chr2	83353968	83370618	5	5	8.77	14.29	-5.52	0.496515558919266	0.580557338005649	0.12257576969898	2.74519263053894
chr2	83370618	83378139	5	5	8.77	14.29	-5.52	0.496515558919266	0.580557338005649	0.12257576969898	2.74519263053894
chr2	83378139	83391944	6	5	10.53	14.29	-3.76	0.742462027402515	0.708659295448715	0.164118769009726	3.20389268677969
chr2	83391944	83480155	5	5	8.77	14.29	-5.52	0.496515558919266	0.580557338005649	0.12257576969898	2.74519263053894
chr2	83480155	83484166	4	5	7.02	14.29	-7.27	0.293180368068062	0.456953842254992	0.0838931595792112	2.3022592633164
chr2	83484166	83595248	4	5	7.02	14.29	-7.27	0.293180368068062	0.456953842254992	0.0838931595792112	2.3022592633164
chr2	83595248	83598265	4	5	7.02	14.29	-7.27	0.293180368068062	0.456953842254992	0.0838931595792112	2.3022592633164
chr2	83598265	83691308	4	5	7.02	14.29	-7.27	0.293180368068062	0.456953842254992	0.0838931595792112	2.3022592633164
chr2	83691308	83876194	4	5	7.02	14.29	-7.27	0.293180368068062	0.456953842254992	0.0838931595792112	2.3022592633164
chr2	83876194	83882654	5	5	8.77	14.29	-5.52	0.496515558919266	0.580557338005649	0.12257576969898	2.74519263053894
chr2	83882654	83890645	5	5	8.77	14.29	-5.52	0.496515558919266	0.580557338005649	0.12257576969898	2.74519263053894
chr2	83890645	83905826	5	5	8.77	14.29	-5.52	0.496515558919266	0.580557338005649	0.12257576969898	2.74519263053894
chr2	83905826	83982293	6	5	10.53	14.29	-3.76	0.742462027402515	0.708659295448715	0.164118769009726	3.20389268677969
chr2	83982293	84044115	5	5	8.77	14.29	-5.52	0.496515558919266	0.580557338005649	0.12257576969898	2.74519263053894
chr2	84044115	84056243	5	5	8.77	14.29	-5.52	0.496515558919266	0.580557338005649	0.12257576969898	2.74519263053894
chr2	84056243	84203165	4	5	7.02	14.29	-7.27	0.293180368068062	0.456953842254992	0.0838931595792112	2.3022592633164
chr2	84203165	84392986	4	4	7.02	11.43	-4.41	0.473617837219157	0.588496265829916	0.101844134480445	3.39687535976884
chr2	84392986	84427251	4	4	7.02	11.43	-4.41	0.473617837219157	0.588496265829916	0.101844134480445	3.39687535976884
chr2	84427251	84432970	4	5	7.02	14.29	-7.27	0.293180368068062	0.456953842254992	0.0838931595792112	2.3022592633164
chr2	84432970	84507540	3	5	5.26	14.29	-9.03	0.251416220695104	0.337574695209723	0.0489972499249067	1.87309955864063
chr2	84507540	84535082	4	5	7.02	14.29	-7.27	0.293180368068062	0.456953842254992	0.0838931595792112	2.3022592633164
chr2	84535082	84556528	4	5	7.02	14.29	-7.27	0.293180368068062	0.456953842254992	0.0838931595792112	2.3022592633164
chr2	84556528	85120378	4	4	7.02	11.43	-4.41	0.473617837219157	0.588496265829916	0.101844134480445	3.39687535976884
chr2	85120378	85135599	4	4	7.02	11.43	-4.41	0.473617837219157	0.588496265829916	0.101844134480445	3.39687535976884
chr2	85135599	85470193	4	3	7.02	8.57	-1.55	1	0.806980014369123	0.127471078351663	5.86472395809041
chr2	85470193	85760829	5	3	8.77	8.57	0.199999999999999	1	1.02536119741128	0.184869242581365	7.05012401324578
chr2	85760829	85892070	5	4	8.77	11.43	-2.66	0.726612653955228	0.747657070124706	0.148324209107067	4.06400194149402
chr2	85892070	85952033	5	4	8.77	11.43	-2.66	0.726612653955228	0.747657070124706	0.148324209107067	4.06400194149402
chr2	85952033	85960973	5	3	8.77	8.57	0.199999999999999	1	1.02536119741128	0.184869242581365	7.05012401324578
chr2	85960973	86062860	5	3	8.77	8.57	0.199999999999999	1	1.02536119741128	0.184869242581365	7.05012401324578
chr2	86062860	86103374	5	3	8.77	8.57	0.199999999999999	1	1.02536119741128	0.184869242581365	7.05012401324578
chr2	86103374	86248401	5	4	8.77	11.43	-2.66	0.726612653955228	0.747657070124706	0.148324209107067	4.06400194149402
chr2	86248401	86254528	5	4	8.77	11.43	-2.66	0.726612653955228	0.747657070124706	0.148324209107067	4.06400194149402
chr2	86254528	86865517	5	4	8.77	11.43	-2.66	0.726612653955228	0.747657070124706	0.148324209107067	4.06400194149402
chr2	86865517	87105542	5	4	8.77	11.43	-2.66	0.726612653955228	0.747657070124706	0.148324209107067	4.06400194149402
chr2	87105542	87799838	5	5	8.77	14.29	-5.52	0.496515558919266	0.580557338005649	0.12257576969898	2.74519263053894
chr2	87799838	87882066	5	6	8.77	17.14	-8.37	0.322100721394439	0.468835682434957	0.103394322457724	2.02281962815123
chr2	87882066	88393075	5	5	8.77	14.29	-5.52	0.496515558919266	0.580557338005649	0.12257576969898	2.74519263053894
chr2	88393075	88527061	5	5	8.77	14.29	-5.52	0.496515558919266	0.580557338005649	0.12257576969898	2.74519263053894
chr2	88527061	89078171	5	5	8.77	14.29	-5.52	0.496515558919266	0.580557338005649	0.12257576969898	2.74519263053894
chr2	89078171	89109686	5	5	8.77	14.29	-5.52	0.496515558919266	0.580557338005649	0.12257576969898	2.74519263053894
chr2	89109686	89124164	6	5	10.53	14.29	-3.76	0.742462027402515	0.708659295448715	0.164118769009726	3.20389268677969
chr2	89124164	89124215	6	5	10.53	14.29	-3.76	0.742462027402515	0.708659295448715	0.164118769009726	3.20389268677969
chr2	89124215	89126253	6	6	10.53	17.14	-6.61	0.524985517209083	0.572305386890547	0.13869850300482	2.35611931443001
chr2	89126253	89132096	8	6	14.04	17.14	-3.1	0.768198049082033	0.791200866543226	0.215484295995604	3.06211178714234
chr2	89132096	89133378	25	14	43.86	40	3.86	0.828720657954398	1.16985837738077	0.459645791109971	3.02646587142945
chr2	89133378	89134842	30	16	52.63	45.71	6.92	0.667882748025695	1.31544954182476	0.522274708042344	3.34722624780564
chr2	89134842	89136090	32	17	56.14	48.57	7.57	0.523590158688744	1.35077674893756	0.535318537247736	3.43273286171276
chr2	89136090	89136136	33	17	57.89	48.57	9.32	0.398370373830469	1.44986450934012	0.573872295448892	3.69378322076852
chr2	89136136	89136152	35	17	61.4	48.57	12.83	0.280696312147602	1.67484454396656	0.66022968836707	4.2964527480734
chr2	89136152	89136167	37	17	64.91	48.57	16.34	0.133661064766854	1.94416180946466	0.761656703146768	5.03490299352015
chr2	89136167	89136180	37	18	64.91	51.43	13.48	0.273649382375524	1.73644562706933	0.678311114993151	4.48644497865773
chr2	89136180	89139977	37	19	64.91	54.29	10.62	0.380435504497543	1.55021643732205	0.602569175943814	4.00350507307466
chr2	89139977	89144104	38	19	66.67	54.29	12.38	0.272824303770427	1.67451256393286	0.648208380549926	4.35092330124091
chr2	89144104	89144968	40	25	70.18	71.43	-1.25	1	0.941776040275546	0.329364680445661	2.59688816430519
chr2	89144968	89145847	44	30	77.19	85.71	-8.52	0.420225516533401	0.567468812452648	0.143022445021124	1.92427229306797
chr2	89145847	89146088	52	32	91.23	91.43	-0.200000000000003	1	0.975266084307356	0.14184147656427	5.40922863120338
chr2	89146088	89146771	53	32	92.98	91.43	1.55	1	1.23918806190234	0.170511009068124	7.84491676803141
chr2	89146771	89147617	55	32	96.49	91.43	5.05999999999999	0.364845991006225	2.55037791209407	0.276879865590841	32.0571368132938
chr2	89147617	89148677	55	33	96.49	94.29	2.19999999999999	0.633484899728183	1.65699029284331	0.115050987262544	23.8744861407076
chr2	89148677	89153540	56	34	98.25	97.14	1.11	1	1.63772322815687	0.0203886869821022	131.423178594205
chr2	89153540	89157708	56	34	98.25	97.14	1.11	1	1.63772322815687	0.0203886869821022	131.423178594205
chr2	89157708	89323197	57	35	100	100	0	1	0	0	Inf
chr2	89323197	89358337	56	35	98.25	100	-1.75	1	0	0	63.4523064078476
chr2	89358337	89377330	56	35	98.25	100	-1.75	1	0	0	63.4523064078476
chr2	89377330	89388678	55	35	96.49	100	-3.51000000000001	0.523411371237458	0	0	8.68802516858415
chr2	89388678	89406043	54	35	94.74	100	-5.26000000000001	0.285117056856187	0	0	3.93091071974129
chr2	89406043	89413132	54	35	94.74	100	-5.26000000000001	0.285117056856187	0	0	3.93091071974129
chr2	89413132	89418269	54	34	94.74	97.14	-2.40000000000001	1	0.532759047502236	0.00980576620882892	6.94717170036783
chr2	89418269	89423512	49	31	85.96	88.57	-2.61	1	0.792301926921369	0.160722069346999	3.26691328693255
chr2	89423512	89428877	48	29	84.21	82.86	1.34999999999999	1	1.10225690269082	0.290976283439259	3.89413892236275
chr2	89428877	89431615	48	29	84.21	82.86	1.34999999999999	1	1.10225690269082	0.290976283439259	3.89413892236275
chr2	89431615	89444114	48	29	84.21	82.86	1.34999999999999	1	1.10225690269082	0.290976283439259	3.89413892236275
chr2	89444114	89449936	48	28	84.21	80	4.20999999999999	0.777692434684067	1.32904866737118	0.375919807823801	4.52914978186567
chr2	89449936	89464861	48	28	84.21	80	4.20999999999999	0.777692434684067	1.32904866737118	0.375919807823801	4.52914978186567
chr2	89464861	89468970	48	27	84.21	77.14	7.06999999999999	0.418628234903818	1.57207340371759	0.46795000598906	5.2118330118754
chr2	89468970	89469407	48	27	84.21	77.14	7.06999999999999	0.418628234903818	1.57207340371759	0.46795000598906	5.2118330118754
chr2	89469407	89477534	48	27	84.21	77.14	7.06999999999999	0.418628234903818	1.57207340371759	0.46795000598906	5.2118330118754
chr2	89477534	89499081	47	27	82.46	77.14	5.31999999999999	0.593274405534593	1.38742742098512	0.420793243810583	4.45685898867874
chr2	89499081	89520199	46	27	80.7	77.14	3.56	0.792076100901165	1.23611438696146	0.380710892111044	3.87056336778508
chr2	89520199	89548455	45	27	78.95	77.14	1.81	1	1.10982780680222	0.346254444011097	3.40271420590305
chr2	89548455	89569727	43	27	75.44	77.14	-1.7	1	0.911007916728263	0.290018139262648	2.70413871853747
chr2	89569727	89588831	41	27	71.93	77.14	-5.20999999999999	0.632582093496436	0.761502694052307	0.246039538195532	2.20821085609978
chr2	89588831	90262898	40	27	70.18	77.14	-6.95999999999999	0.62988872783497	0.699858800039043	0.22745347783612	2.01063440590656
chr2	90262898	90321410	39	27	68.42	77.14	-8.72	0.475940300784468	0.645014289734841	0.210692998782771	1.83843032076764
chr2	90321410	91618895	0	0	0	0	0	1	0	0	Inf
chr2	91618895	93300000	19	21	33.33	60	-26.67	0.0171334987736142	0.337579965998345	0.126927722252842	0.868425545142332
chr2	93300000	95327875	0	0	0	0	0	1	0	0	Inf
chr2	95327875	98709711	3	3	5.26	8.57	-3.31	0.670394923540823	0.596139687177174	0.0752641559299699	4.72057961377671
chr2	98709711	99036466	3	4	5.26	11.43	-6.17	0.420508284178749	0.434727364097522	0.0597149994696037	2.75144722127792
chr2	99036466	99065641	3	5	5.26	14.29	-9.03	0.251416220695104	0.337574695209723	0.0489972499249067	1.87309955864063
chr2	99065641	99224006	4	5	7.02	14.29	-7.27	0.293180368068062	0.456953842254992	0.0838931595792112	2.3022592633164
chr2	99224006	99248491	4	4	7.02	11.43	-4.41	0.473617837219157	0.588496265829916	0.101844134480445	3.39687535976884
chr2	99248491	99251105	3	4	5.26	11.43	-6.17	0.420508284178749	0.434727364097522	0.0597149994696037	2.75144722127792
chr2	99251105	99982102	2	4	3.51	11.43	-7.92	0.196309364764463	0.285918198748973	0.0245307932923119	2.12466335657503
chr2	99982102	100479078	2	5	3.51	14.29	-10.78	0.100649244230772	0.221987374876165	0.0200012806904681	1.4553139798386
chr2	100479078	101278510	2	5	3.51	14.29	-10.78	0.100649244230772	0.221987374876165	0.0200012806904681	1.4553139798386
chr2	101278510	101282702	3	5	5.26	14.29	-9.03	0.251416220695104	0.337574695209723	0.0489972499249067	1.87309955864063
chr2	101282702	101339473	3	5	5.26	14.29	-9.03	0.251416220695104	0.337574695209723	0.0489972499249067	1.87309955864063
chr2	101339473	101348437	3	5	5.26	14.29	-9.03	0.251416220695104	0.337574695209723	0.0489972499249067	1.87309955864063
chr2	101348437	101983877	3	5	5.26	14.29	-9.03	0.251416220695104	0.337574695209723	0.0489972499249067	1.87309955864063
chr2	101983877	102776225	3	6	5.26	17.14	-11.88	0.0790034145155317	0.272630950788572	0.0410959912147174	1.3881133026957
chr2	102776225	102925233	3	5	5.26	14.29	-9.03	0.251416220695104	0.337574695209723	0.0489972499249067	1.87309955864063
chr2	102925233	103020347	3	6	5.26	17.14	-11.88	0.0790034145155317	0.272630950788572	0.0410959912147174	1.3881133026957
chr2	103020347	103087816	3	5	5.26	14.29	-9.03	0.251416220695104	0.337574695209723	0.0489972499249067	1.87309955864063
chr2	103087816	103177354	3	5	5.26	14.29	-9.03	0.251416220695104	0.337574695209723	0.0489972499249067	1.87309955864063
chr2	103177354	103179784	3	6	5.26	17.14	-11.88	0.0790034145155317	0.272630950788572	0.0410959912147174	1.3881133026957
chr2	103179784	103251525	3	6	5.26	17.14	-11.88	0.0790034145155317	0.272630950788572	0.0410959912147174	1.3881133026957
chr2	103251525	103331597	3	5	5.26	14.29	-9.03	0.251416220695104	0.337574695209723	0.0489972499249067	1.87309955864063
chr2	103331597	103474118	3	6	5.26	17.14	-11.88	0.0790034145155317	0.272630950788572	0.0410959912147174	1.3881133026957
chr2	103474118	104492357	3	6	5.26	17.14	-11.88	0.0790034145155317	0.272630950788572	0.0410959912147174	1.3881133026957
chr2	104492357	104525759	3	7	5.26	20	-14.74	0.0390690466107422	0.226125180098861	0.0350137999550551	1.0841310200186
chr2	104525759	104967885	3	8	5.26	22.86	-17.6	0.0185431929239847	0.191184407003179	0.0302307729446103	0.877145985930208
chr2	104967885	105368242	3	7	5.26	20	-14.74	0.0390690466107422	0.226125180098861	0.0350137999550551	1.0841310200186
chr2	105368242	105485882	3	7	5.26	20	-14.74	0.0390690466107422	0.226125180098861	0.0350137999550551	1.0841310200186
chr2	105485882	105729857	3	7	5.26	20	-14.74	0.0390690466107422	0.226125180098861	0.0350137999550551	1.0841310200186
chr2	105729857	106036592	4	7	7.02	20	-12.98	0.0960777943347549	0.306117027673817	0.0603648255774025	1.32489355882554
chr2	106036592	106336164	4	7	7.02	20	-12.98	0.0960777943347549	0.306117027673817	0.0603648255774025	1.32489355882554
chr2	106336164	106338435	4	7	7.02	20	-12.98	0.0960777943347549	0.306117027673817	0.0603648255774025	1.32489355882554
chr2	106338435	106352668	5	7	8.77	20	-11.23	0.200358933921337	0.38888613632496	0.0885860130875128	1.57295365027254
chr2	106352668	106385691	5	8	8.77	22.86	-14.09	0.0715372782886358	0.328802997822628	0.0767245600472373	1.26830102967146
chr2	106385691	106422541	5	8	8.77	22.86	-14.09	0.0715372782886358	0.328802997822628	0.0767245600472373	1.26830102967146
chr2	106422541	106439354	5	8	8.77	22.86	-14.09	0.0715372782886358	0.328802997822628	0.0767245600472373	1.26830102967146
chr2	106439354	106442592	4	8	7.02	22.86	-15.84	0.0519408587889678	0.258841670838675	0.0522113636217875	1.06987314323818
chr2	106442592	106449278	3	8	5.26	22.86	-17.6	0.0185431929239847	0.191184407003179	0.0302307729446103	0.877145985930208
chr2	106449278	106477279	3	8	5.26	22.86	-17.6	0.0185431929239847	0.191184407003179	0.0302307729446103	0.877145985930208
chr2	106477279	106479017	3	8	5.26	22.86	-17.6	0.0185431929239847	0.191184407003179	0.0302307729446103	0.877145985930208
chr2	106479017	106535422	3	8	5.26	22.86	-17.6	0.0185431929239847	0.191184407003179	0.0302307729446103	0.877145985930208
chr2	106535422	106828407	3	8	5.26	22.86	-17.6	0.0185431929239847	0.191184407003179	0.0302307729446103	0.877145985930208
chr2	106828407	106887331	3	8	5.26	22.86	-17.6	0.0185431929239847	0.191184407003179	0.0302307729446103	0.877145985930208
chr2	106887331	107781870	3	8	5.26	22.86	-17.6	0.0185431929239847	0.191184407003179	0.0302307729446103	0.877145985930208
chr2	107781870	108681733	3	8	5.26	22.86	-17.6	0.0185431929239847	0.191184407003179	0.0302307729446103	0.877145985930208
chr2	108681733	108742951	3	8	5.26	22.86	-17.6	0.0185431929239847	0.191184407003179	0.0302307729446103	0.877145985930208
chr2	108742951	108747611	3	8	5.26	22.86	-17.6	0.0185431929239847	0.191184407003179	0.0302307729446103	0.877145985930208
chr2	108747611	109102371	3	7	5.26	20	-14.74	0.0390690466107422	0.226125180098861	0.0350137999550551	1.0841310200186
chr2	109102371	109663461	3	7	5.26	20	-14.74	0.0390690466107422	0.226125180098861	0.0350137999550551	1.0841310200186
chr2	109663461	109721380	3	7	5.26	20	-14.74	0.0390690466107422	0.226125180098861	0.0350137999550551	1.0841310200186
chr2	109721380	109747786	4	7	7.02	20	-12.98	0.0960777943347549	0.306117027673817	0.0603648255774025	1.32489355882554
chr2	109747786	109917621	4	8	7.02	22.86	-15.84	0.0519408587889678	0.258841670838675	0.0522113636217875	1.06987314323818
chr2	109917621	110019668	4	8	7.02	22.86	-15.84	0.0519408587889678	0.258841670838675	0.0522113636217875	1.06987314323818
chr2	110019668	111452744	4	8	7.02	22.86	-15.84	0.0519408587889678	0.258841670838675	0.0522113636217875	1.06987314323818
chr2	111452744	111657158	4	8	7.02	22.86	-15.84	0.0519408587889678	0.258841670838675	0.0522113636217875	1.06987314323818
chr2	111657158	111706155	4	7	7.02	20	-12.98	0.0960777943347549	0.306117027673817	0.0603648255774025	1.32489355882554
chr2	111706155	111873449	4	7	7.02	20	-12.98	0.0960777943347549	0.306117027673817	0.0603648255774025	1.32489355882554
chr2	111873449	112665100	4	8	7.02	22.86	-15.84	0.0519408587889678	0.258841670838675	0.0522113636217875	1.06987314323818
chr2	112665100	113555690	4	9	7.02	25.71	-18.69	0.0274009367429938	0.221973783634149	0.0455665475694721	0.886161423589536
chr2	113555690	113714960	4	9	7.02	25.71	-18.69	0.0274009367429938	0.221973783634149	0.0455665475694721	0.886161423589536
chr2	113714960	113821910	4	9	7.02	25.71	-18.69	0.0274009367429938	0.221973783634149	0.0455665475694721	0.886161423589536
chr2	113821910	114439835	4	9	7.02	25.71	-18.69	0.0274009367429938	0.221973783634149	0.0455665475694721	0.886161423589536
chr2	114439835	114524855	4	9	7.02	25.71	-18.69	0.0274009367429938	0.221973783634149	0.0455665475694721	0.886161423589536
chr2	114524855	114809064	4	9	7.02	25.71	-18.69	0.0274009367429938	0.221973783634149	0.0455665475694721	0.886161423589536
chr2	114809064	114813480	4	8	7.02	22.86	-15.84	0.0519408587889678	0.258841670838675	0.0522113636217875	1.06987314323818
chr2	114813480	114876397	3	8	5.26	22.86	-17.6	0.0185431929239847	0.191184407003179	0.0302307729446103	0.877145985930208
chr2	114876397	115513544	3	7	5.26	20	-14.74	0.0390690466107422	0.226125180098861	0.0350137999550551	1.0841310200186
chr2	115513544	116681271	3	7	5.26	20	-14.74	0.0390690466107422	0.226125180098861	0.0350137999550551	1.0841310200186
chr2	116681271	117432222	3	7	5.26	20	-14.74	0.0390690466107422	0.226125180098861	0.0350137999550551	1.0841310200186
chr2	117432222	117508541	4	7	7.02	20	-12.98	0.0960777943347549	0.306117027673817	0.0603648255774025	1.32489355882554
chr2	117508541	117516132	5	7	8.77	20	-11.23	0.200358933921337	0.38888613632496	0.0885860130875128	1.57295365027254
chr2	117516132	117520292	4	7	7.02	20	-12.98	0.0960777943347549	0.306117027673817	0.0603648255774025	1.32489355882554
chr2	117520292	117577601	4	8	7.02	22.86	-15.84	0.0519408587889678	0.258841670838675	0.0522113636217875	1.06987314323818
chr2	117577601	117699934	4	9	7.02	25.71	-18.69	0.0274009367429938	0.221973783634149	0.0455665475694721	0.886161423589536
chr2	117699934	117703760	3	9	5.26	25.71	-20.45	0.00851883593285872	0.163977407596483	0.0263557660274092	0.727577997793779
chr2	117703760	117721854	3	8	5.26	22.86	-17.6	0.0185431929239847	0.191184407003179	0.0302307729446103	0.877145985930208
chr2	117721854	117727405	3	8	5.26	22.86	-17.6	0.0185431929239847	0.191184407003179	0.0302307729446103	0.877145985930208
chr2	117727405	117751704	3	7	5.26	20	-14.74	0.0390690466107422	0.226125180098861	0.0350137999550551	1.0841310200186
chr2	117751704	117861014	3	7	5.26	20	-14.74	0.0390690466107422	0.226125180098861	0.0350137999550551	1.0841310200186
chr2	117861014	118370502	3	7	5.26	20	-14.74	0.0390690466107422	0.226125180098861	0.0350137999550551	1.0841310200186
chr2	118370502	118481841	3	8	5.26	22.86	-17.6	0.0185431929239847	0.191184407003179	0.0302307729446103	0.877145985930208
chr2	118481841	118904754	3	7	5.26	20	-14.74	0.0390690466107422	0.226125180098861	0.0350137999550551	1.0841310200186
chr2	118904754	119462992	3	7	5.26	20	-14.74	0.0390690466107422	0.226125180098861	0.0350137999550551	1.0841310200186
chr2	119462992	120183034	3	7	5.26	20	-14.74	0.0390690466107422	0.226125180098861	0.0350137999550551	1.0841310200186
chr2	120183034	120487339	3	6	5.26	17.14	-11.88	0.0790034145155317	0.272630950788572	0.0410959912147174	1.3881133026957
chr2	120487339	121218344	3	5	5.26	14.29	-9.03	0.251416220695104	0.337574695209723	0.0489972499249067	1.87309955864063
chr2	121218344	121883450	3	6	5.26	17.14	-11.88	0.0790034145155317	0.272630950788572	0.0410959912147174	1.3881133026957
chr2	121883450	122608371	3	5	5.26	14.29	-9.03	0.251416220695104	0.337574695209723	0.0489972499249067	1.87309955864063
chr2	122608371	122701205	4	5	7.02	14.29	-7.27	0.293180368068062	0.456953842254992	0.0838931595792112	2.3022592633164
chr2	122701205	122783122	3	5	5.26	14.29	-9.03	0.251416220695104	0.337574695209723	0.0489972499249067	1.87309955864063
chr2	122783122	122946444	3	5	5.26	14.29	-9.03	0.251416220695104	0.337574695209723	0.0489972499249067	1.87309955864063
chr2	122946444	124741959	3	4	5.26	11.43	-6.17	0.420508284178749	0.434727364097522	0.0597149994696037	2.75144722127792
chr2	124741959	127271389	3	4	5.26	11.43	-6.17	0.420508284178749	0.434727364097522	0.0597149994696037	2.75144722127792
chr2	127271389	127442189	3	5	5.26	14.29	-9.03	0.251416220695104	0.337574695209723	0.0489972499249067	1.87309955864063
chr2	127442189	127495763	3	6	5.26	17.14	-11.88	0.0790034145155317	0.272630950788572	0.0410959912147174	1.3881133026957
chr2	127495763	127502472	4	6	7.02	17.14	-10.12	0.171656051776491	0.36905122639677	0.0706137859122206	1.70052375381224
chr2	127502472	127524060	5	6	8.77	17.14	-8.37	0.322100721394439	0.468835682434957	0.103394322457724	2.02281962815123
chr2	127524060	127524514	7	6	12.28	17.14	-4.86	0.548778634430538	0.679660006247224	0.176144311933996	2.70242205876306
chr2	127524514	127524985	8	7	14.04	20	-5.96	0.563142477116139	0.656218735931136	0.185181274603703	2.37227953808753
chr2	127524985	127532402	9	7	15.79	20	-4.21	0.777692434684067	0.752417894506432	0.220791991469109	2.66014181532226
chr2	127532402	127533039	10	7	17.54	20	-2.46	0.78753140587628	0.852580617416694	0.258099434882511	2.96030006793384
chr2	127533039	127563184	11	7	19.3	20	-0.699999999999999	1	0.957008969150987	0.297087334335391	3.27334215190637
chr2	127563184	127564405	11	6	19.3	17.14	2.16	1	1.1539893966305	0.345153280697894	4.234838856912
chr2	127564405	127568334	10	6	17.54	17.14	0.399999999999999	1	1.0280597548321	0.299998518075402	3.82673094680473
chr2	127568334	127583043	9	6	15.79	17.14	-1.35	1	0.907229519324227	0.256796180089347	3.43670620911188
chr2	127583043	127601207	7	6	12.28	17.14	-4.86	0.548778634430538	0.679660006247224	0.176144311933996	2.70242205876306
chr2	127601207	127603366	6	5	10.53	14.29	-3.76	0.742462027402515	0.708659295448715	0.164118769009726	3.20389268677969
chr2	127603366	127635837	4	5	7.02	14.29	-7.27	0.293180368068062	0.456953842254992	0.0838931595792112	2.3022592633164
chr2	127635837	127964966	3	5	5.26	14.29	-9.03	0.251416220695104	0.337574695209723	0.0489972499249067	1.87309955864063
chr2	127964966	130640466	3	4	5.26	11.43	-6.17	0.420508284178749	0.434727364097522	0.0597149994696037	2.75144722127792
chr2	130640466	130662445	3	5	5.26	14.29	-9.03	0.251416220695104	0.337574695209723	0.0489972499249067	1.87309955864063
chr2	130662445	130767658	4	5	7.02	14.29	-7.27	0.293180368068062	0.456953842254992	0.0838931595792112	2.3022592633164
chr2	130767658	130928303	4	4	7.02	11.43	-4.41	0.473617837219157	0.588496265829916	0.101844134480445	3.39687535976884
chr2	130928303	133146923	3	4	5.26	11.43	-6.17	0.420508284178749	0.434727364097522	0.0597149994696037	2.75144722127792
chr2	133146923	133158059	4	4	7.02	11.43	-4.41	0.473617837219157	0.588496265829916	0.101844134480445	3.39687535976884
chr2	133158059	133198587	5	4	8.77	11.43	-2.66	0.726612653955228	0.747657070124706	0.148324209107067	4.06400194149402
chr2	133198587	133232232	4	4	7.02	11.43	-4.41	0.473617837219157	0.588496265829916	0.101844134480445	3.39687535976884
chr2	133232232	133548771	3	4	5.26	11.43	-6.17	0.420508284178749	0.434727364097522	0.0597149994696037	2.75144722127792
chr2	133548771	134451621	3	4	5.26	11.43	-6.17	0.420508284178749	0.434727364097522	0.0597149994696037	2.75144722127792
chr2	134451621	134650117	3	3	5.26	8.57	-3.31	0.670394923540823	0.596139687177174	0.0752641559299699	4.72057961377671
chr2	134650117	134716889	3	3	5.26	8.57	-3.31	0.670394923540823	0.596139687177174	0.0752641559299699	4.72057961377671
chr2	134716889	134727285	3	4	5.26	11.43	-6.17	0.420508284178749	0.434727364097522	0.0597149994696037	2.75144722127792
chr2	134727285	134734811	3	5	5.26	14.29	-9.03	0.251416220695104	0.337574695209723	0.0489972499249067	1.87309955864063
chr2	134734811	134788919	3	5	5.26	14.29	-9.03	0.251416220695104	0.337574695209723	0.0489972499249067	1.87309955864063
chr2	134788919	134795279	3	4	5.26	11.43	-6.17	0.420508284178749	0.434727364097522	0.0597149994696037	2.75144722127792
chr2	134795279	134901380	3	3	5.26	8.57	-3.31	0.670394923540823	0.596139687177174	0.0752641559299699	4.72057961377671
chr2	134901380	134982033	3	3	5.26	8.57	-3.31	0.670394923540823	0.596139687177174	0.0752641559299699	4.72057961377671
chr2	134982033	136831016	3	3	5.26	8.57	-3.31	0.670394923540823	0.596139687177174	0.0752641559299699	4.72057961377671
chr2	136831016	137993510	3	3	5.26	8.57	-3.31	0.670394923540823	0.596139687177174	0.0752641559299699	4.72057961377671
chr2	137993510	138362570	3	3	5.26	8.57	-3.31	0.670394923540823	0.596139687177174	0.0752641559299699	4.72057961377671
chr2	138362570	138433733	3	4	5.26	11.43	-6.17	0.420508284178749	0.434727364097522	0.0597149994696037	2.75144722127792
chr2	138433733	139389946	3	3	5.26	8.57	-3.31	0.670394923540823	0.596139687177174	0.0752641559299699	4.72057961377671
chr2	139389946	140799891	4	3	7.02	8.57	-1.55	1	0.806980014369123	0.127471078351663	5.86472395809041
chr2	140799891	140906992	4	3	7.02	8.57	-1.55	1	0.806980014369123	0.127471078351663	5.86472395809041
chr2	140906992	141129264	4	3	7.02	8.57	-1.55	1	0.806980014369123	0.127471078351663	5.86472395809041
chr2	141129264	141737406	3	3	5.26	8.57	-3.31	0.670394923540823	0.596139687177174	0.0752641559299699	4.72057961377671
chr2	141737406	141795864	3	4	5.26	11.43	-6.17	0.420508284178749	0.434727364097522	0.0597149994696037	2.75144722127792
chr2	141795864	143240413	3	3	5.26	8.57	-3.31	0.670394923540823	0.596139687177174	0.0752641559299699	4.72057961377671
chr2	143240413	146346872	2	3	3.51	8.57	-5.06	0.364845991006225	0.39209875338785	0.0311943017813524	3.61167468015804
chr2	146346872	146504939	3	3	5.26	8.57	-3.31	0.670394923540823	0.596139687177174	0.0752641559299699	4.72057961377671
chr2	146504939	146878944	2	3	3.51	8.57	-5.06	0.364845991006225	0.39209875338785	0.0311943017813524	3.61167468015804
chr2	146878944	147710142	3	3	5.26	8.57	-3.31	0.670394923540823	0.596139687177174	0.0752641559299699	4.72057961377671
chr2	147710142	148322951	3	3	5.26	8.57	-3.31	0.670394923540823	0.596139687177174	0.0752641559299699	4.72057961377671
chr2	148322951	148461553	3	4	5.26	11.43	-6.17	0.420508284178749	0.434727364097522	0.0597149994696037	2.75144722127792
chr2	148461553	151617575	3	3	5.26	8.57	-3.31	0.670394923540823	0.596139687177174	0.0752641559299699	4.72057961377671
chr2	151617575	151718955	4	3	7.02	8.57	-1.55	1	0.806980014369123	0.127471078351663	5.86472395809041
chr2	151718955	151868888	3	3	5.26	8.57	-3.31	0.670394923540823	0.596139687177174	0.0752641559299699	4.72057961377671
chr2	151868888	153388125	3	3	5.26	8.57	-3.31	0.670394923540823	0.596139687177174	0.0752641559299699	4.72057961377671
chr2	153388125	153843159	3	2	5.26	5.71	-0.45	1	0.917543031619292	0.0995865652262528	11.5187145834007
chr2	153843159	156154583	3	3	5.26	8.57	-3.31	0.670394923540823	0.596139687177174	0.0752641559299699	4.72057961377671
chr2	156154583	156404551	3	4	5.26	11.43	-6.17	0.420508284178749	0.434727364097522	0.0597149994696037	2.75144722127792
chr2	156404551	156540803	3	4	5.26	11.43	-6.17	0.420508284178749	0.434727364097522	0.0597149994696037	2.75144722127792
chr2	156540803	161078357	3	4	5.26	11.43	-6.17	0.420508284178749	0.434727364097522	0.0597149994696037	2.75144722127792
chr2	161078357	161079151	3	4	5.26	11.43	-6.17	0.420508284178749	0.434727364097522	0.0597149994696037	2.75144722127792
chr2	161079151	161098138	3	4	5.26	11.43	-6.17	0.420508284178749	0.434727364097522	0.0597149994696037	2.75144722127792
chr2	161098138	161217128	4	4	7.02	11.43	-4.41	0.473617837219157	0.588496265829916	0.101844134480445	3.39687535976884
chr2	161217128	161269524	4	4	7.02	11.43	-4.41	0.473617837219157	0.588496265829916	0.101844134480445	3.39687535976884
chr2	161269524	161814986	3	4	5.26	11.43	-6.17	0.420508284178749	0.434727364097522	0.0597149994696037	2.75144722127792
chr2	161814986	161957605	3	4	5.26	11.43	-6.17	0.420508284178749	0.434727364097522	0.0597149994696037	2.75144722127792
chr2	161957605	162814812	3	4	5.26	11.43	-6.17	0.420508284178749	0.434727364097522	0.0597149994696037	2.75144722127792
chr2	162814812	162957511	4	4	7.02	11.43	-4.41	0.473617837219157	0.588496265829916	0.101844134480445	3.39687535976884
chr2	162957511	167732553	3	4	5.26	11.43	-6.17	0.420508284178749	0.434727364097522	0.0597149994696037	2.75144722127792
chr2	167732553	167746668	4	4	7.02	11.43	-4.41	0.473617837219157	0.588496265829916	0.101844134480445	3.39687535976884
chr2	167746668	167813809	4	5	7.02	14.29	-7.27	0.293180368068062	0.456953842254992	0.0838931595792112	2.3022592633164
chr2	167813809	168954795	3	5	5.26	14.29	-9.03	0.251416220695104	0.337574695209723	0.0489972499249067	1.87309955864063
chr2	168954795	169069608	3	6	5.26	17.14	-11.88	0.0790034145155317	0.272630950788572	0.0410959912147174	1.3881133026957
chr2	169069608	169946431	3	5	5.26	14.29	-9.03	0.251416220695104	0.337574695209723	0.0489972499249067	1.87309955864063
chr2	169946431	169958358	4	5	7.02	14.29	-7.27	0.293180368068062	0.456953842254992	0.0838931595792112	2.3022592633164
chr2	169958358	169987774	4	7	7.02	20	-12.98	0.0960777943347549	0.306117027673817	0.0603648255774025	1.32489355882554
chr2	169987774	170037073	4	7	7.02	20	-12.98	0.0960777943347549	0.306117027673817	0.0603648255774025	1.32489355882554
chr2	170037073	170047939	4	6	7.02	17.14	-10.12	0.171656051776491	0.36905122639677	0.0706137859122206	1.70052375381224
chr2	170047939	170050909	4	5	7.02	14.29	-7.27	0.293180368068062	0.456953842254992	0.0838931595792112	2.3022592633164
chr2	170050909	170090198	4	5	7.02	14.29	-7.27	0.293180368068062	0.456953842254992	0.0838931595792112	2.3022592633164
chr2	170090198	175846091	4	5	7.02	14.29	-7.27	0.293180368068062	0.456953842254992	0.0838931595792112	2.3022592633164
chr2	175846091	178350518	4	4	7.02	11.43	-4.41	0.473617837219157	0.588496265829916	0.101844134480445	3.39687535976884
chr2	178350518	178470255	4	5	7.02	14.29	-7.27	0.293180368068062	0.456953842254992	0.0838931595792112	2.3022592633164
chr2	178470255	180742202	4	4	7.02	11.43	-4.41	0.473617837219157	0.588496265829916	0.101844134480445	3.39687535976884
chr2	180742202	180926408	4	4	7.02	11.43	-4.41	0.473617837219157	0.588496265829916	0.101844134480445	3.39687535976884
chr2	180926408	180989295	4	5	7.02	14.29	-7.27	0.293180368068062	0.456953842254992	0.0838931595792112	2.3022592633164
chr2	180989295	181312092	4	4	7.02	11.43	-4.41	0.473617837219157	0.588496265829916	0.101844134480445	3.39687535976884
chr2	181312092	181316342	4	4	7.02	11.43	-4.41	0.473617837219157	0.588496265829916	0.101844134480445	3.39687535976884
chr2	181316342	182134971	4	4	7.02	11.43	-4.41	0.473617837219157	0.588496265829916	0.101844134480445	3.39687535976884
chr2	182134971	182263400	4	5	7.02	14.29	-7.27	0.293180368068062	0.456953842254992	0.0838931595792112	2.3022592633164
chr2	182263400	185751894	4	4	7.02	11.43	-4.41	0.473617837219157	0.588496265829916	0.101844134480445	3.39687535976884
chr2	185751894	186217716	4	5	7.02	14.29	-7.27	0.293180368068062	0.456953842254992	0.0838931595792112	2.3022592633164
chr2	186217716	188141093	4	5	7.02	14.29	-7.27	0.293180368068062	0.456953842254992	0.0838931595792112	2.3022592633164
chr2	188141093	188340556	4	6	7.02	17.14	-10.12	0.171656051776491	0.36905122639677	0.0706137859122206	1.70052375381224
chr2	188340556	188403424	4	5	7.02	14.29	-7.27	0.293180368068062	0.456953842254992	0.0838931595792112	2.3022592633164
chr2	188403424	188413631	4	5	7.02	14.29	-7.27	0.293180368068062	0.456953842254992	0.0838931595792112	2.3022592633164
chr2	188413631	188500219	4	5	7.02	14.29	-7.27	0.293180368068062	0.456953842254992	0.0838931595792112	2.3022592633164
chr2	188500219	189163988	4	5	7.02	14.29	-7.27	0.293180368068062	0.456953842254992	0.0838931595792112	2.3022592633164
chr2	189163988	189424683	4	5	7.02	14.29	-7.27	0.293180368068062	0.456953842254992	0.0838931595792112	2.3022592633164
chr2	189424683	189991499	4	5	7.02	14.29	-7.27	0.293180368068062	0.456953842254992	0.0838931595792112	2.3022592633164
chr2	189991499	189997204	4	4	7.02	11.43	-4.41	0.473617837219157	0.588496265829916	0.101844134480445	3.39687535976884
chr2	189997204	190170365	4	4	7.02	11.43	-4.41	0.473617837219157	0.588496265829916	0.101844134480445	3.39687535976884
chr2	190170365	190436056	4	5	7.02	14.29	-7.27	0.293180368068062	0.456953842254992	0.0838931595792112	2.3022592633164
chr2	190436056	190469621	5	5	8.77	14.29	-5.52	0.496515558919266	0.580557338005649	0.12257576969898	2.74519263053894
chr2	190469621	190486731	5	5	8.77	14.29	-5.52	0.496515558919266	0.580557338005649	0.12257576969898	2.74519263053894
chr2	190486731	191930248	4	5	7.02	14.29	-7.27	0.293180368068062	0.456953842254992	0.0838931595792112	2.3022592633164
chr2	191930248	192007869	4	5	7.02	14.29	-7.27	0.293180368068062	0.456953842254992	0.0838931595792112	2.3022592633164
chr2	192007869	192113438	4	5	7.02	14.29	-7.27	0.293180368068062	0.456953842254992	0.0838931595792112	2.3022592633164
chr2	192113438	192133934	5	5	8.77	14.29	-5.52	0.496515558919266	0.580557338005649	0.12257576969898	2.74519263053894
chr2	192133934	192208409	6	5	10.53	14.29	-3.76	0.742462027402515	0.708659295448715	0.164118769009726	3.20389268677969
chr2	192208409	192447865	4	5	7.02	14.29	-7.27	0.293180368068062	0.456953842254992	0.0838931595792112	2.3022592633164
chr2	192447865	192533361	4	5	7.02	14.29	-7.27	0.293180368068062	0.456953842254992	0.0838931595792112	2.3022592633164
chr2	192533361	192874043	4	5	7.02	14.29	-7.27	0.293180368068062	0.456953842254992	0.0838931595792112	2.3022592633164
chr2	192874043	192979793	4	5	7.02	14.29	-7.27	0.293180368068062	0.456953842254992	0.0838931595792112	2.3022592633164
chr2	192979793	193228598	4	5	7.02	14.29	-7.27	0.293180368068062	0.456953842254992	0.0838931595792112	2.3022592633164
chr2	193228598	193335534	5	5	8.77	14.29	-5.52	0.496515558919266	0.580557338005649	0.12257576969898	2.74519263053894
chr2	193335534	193381748	4	5	7.02	14.29	-7.27	0.293180368068062	0.456953842254992	0.0838931595792112	2.3022592633164
chr2	193381748	193528318	4	5	7.02	14.29	-7.27	0.293180368068062	0.456953842254992	0.0838931595792112	2.3022592633164
chr2	193528318	193537679	5	5	8.77	14.29	-5.52	0.496515558919266	0.580557338005649	0.12257576969898	2.74519263053894
chr2	193537679	193709915	6	5	10.53	14.29	-3.76	0.742462027402515	0.708659295448715	0.164118769009726	3.20389268677969
chr2	193709915	193716113	5	5	8.77	14.29	-5.52	0.496515558919266	0.580557338005649	0.12257576969898	2.74519263053894
chr2	193716113	193741350	4	5	7.02	14.29	-7.27	0.293180368068062	0.456953842254992	0.0838931595792112	2.3022592633164
chr2	193741350	193890562	4	5	7.02	14.29	-7.27	0.293180368068062	0.456953842254992	0.0838931595792112	2.3022592633164
chr2	193890562	194411821	4	5	7.02	14.29	-7.27	0.293180368068062	0.456953842254992	0.0838931595792112	2.3022592633164
chr2	194411821	195444597	3	5	5.26	14.29	-9.03	0.251416220695104	0.337574695209723	0.0489972499249067	1.87309955864063
chr2	195444597	195536292	3	5	5.26	14.29	-9.03	0.251416220695104	0.337574695209723	0.0489972499249067	1.87309955864063
chr2	195536292	196326105	3	5	5.26	14.29	-9.03	0.251416220695104	0.337574695209723	0.0489972499249067	1.87309955864063
chr2	196326105	196328198	4	5	7.02	14.29	-7.27	0.293180368068062	0.456953842254992	0.0838931595792112	2.3022592633164
chr2	196328198	196415148	4	5	7.02	14.29	-7.27	0.293180368068062	0.456953842254992	0.0838931595792112	2.3022592633164
chr2	196415148	196425784	3	5	5.26	14.29	-9.03	0.251416220695104	0.337574695209723	0.0489972499249067	1.87309955864063
chr2	196425784	197076640	3	5	5.26	14.29	-9.03	0.251416220695104	0.337574695209723	0.0489972499249067	1.87309955864063
chr2	197076640	197124984	3	5	5.26	14.29	-9.03	0.251416220695104	0.337574695209723	0.0489972499249067	1.87309955864063
chr2	197124984	197766218	3	5	5.26	14.29	-9.03	0.251416220695104	0.337574695209723	0.0489972499249067	1.87309955864063
chr2	197766218	197855450	3	5	5.26	14.29	-9.03	0.251416220695104	0.337574695209723	0.0489972499249067	1.87309955864063
chr2	197855450	198143936	3	5	5.26	14.29	-9.03	0.251416220695104	0.337574695209723	0.0489972499249067	1.87309955864063
chr2	198143936	198808499	3	5	5.26	14.29	-9.03	0.251416220695104	0.337574695209723	0.0489972499249067	1.87309955864063
chr2	198808499	198958678	4	5	7.02	14.29	-7.27	0.293180368068062	0.456953842254992	0.0838931595792112	2.3022592633164
chr2	198958678	198967504	4	5	7.02	14.29	-7.27	0.293180368068062	0.456953842254992	0.0838931595792112	2.3022592633164
chr2	198967504	199509528	3	5	5.26	14.29	-9.03	0.251416220695104	0.337574695209723	0.0489972499249067	1.87309955864063
chr2	199509528	199640361	3	6	5.26	17.14	-11.88	0.0790034145155317	0.272630950788572	0.0410959912147174	1.3881133026957
chr2	199640361	202646461	3	5	5.26	14.29	-9.03	0.251416220695104	0.337574695209723	0.0489972499249067	1.87309955864063
chr2	202646461	205965827	3	4	5.26	11.43	-6.17	0.420508284178749	0.434727364097522	0.0597149994696037	2.75144722127792
chr2	205965827	206082033	4	4	7.02	11.43	-4.41	0.473617837219157	0.588496265829916	0.101844134480445	3.39687535976884
chr2	206082033	206403083	3	4	5.26	11.43	-6.17	0.420508284178749	0.434727364097522	0.0597149994696037	2.75144722127792
chr2	206403083	206518588	3	3	5.26	8.57	-3.31	0.670394923540823	0.596139687177174	0.0752641559299699	4.72057961377671
chr2	206518588	207983186	3	4	5.26	11.43	-6.17	0.420508284178749	0.434727364097522	0.0597149994696037	2.75144722127792
chr2	207983186	208097060	3	5	5.26	14.29	-9.03	0.251416220695104	0.337574695209723	0.0489972499249067	1.87309955864063
chr2	208097060	209757503	3	4	5.26	11.43	-6.17	0.420508284178749	0.434727364097522	0.0597149994696037	2.75144722127792
chr2	209757503	209912409	3	4	5.26	11.43	-6.17	0.420508284178749	0.434727364097522	0.0597149994696037	2.75144722127792
chr2	209912409	210121603	3	4	5.26	11.43	-6.17	0.420508284178749	0.434727364097522	0.0597149994696037	2.75144722127792
chr2	210121603	210234551	4	4	7.02	11.43	-4.41	0.473617837219157	0.588496265829916	0.101844134480445	3.39687535976884
chr2	210234551	210374724	3	4	5.26	11.43	-6.17	0.420508284178749	0.434727364097522	0.0597149994696037	2.75144722127792
chr2	210374724	210503932	3	4	5.26	11.43	-6.17	0.420508284178749	0.434727364097522	0.0597149994696037	2.75144722127792
chr2	210503932	210672718	3	5	5.26	14.29	-9.03	0.251416220695104	0.337574695209723	0.0489972499249067	1.87309955864063
chr2	210672718	210731677	3	4	5.26	11.43	-6.17	0.420508284178749	0.434727364097522	0.0597149994696037	2.75144722127792
chr2	210731677	210838701	3	5	5.26	14.29	-9.03	0.251416220695104	0.337574695209723	0.0489972499249067	1.87309955864063
chr2	210838701	211231610	3	4	5.26	11.43	-6.17	0.420508284178749	0.434727364097522	0.0597149994696037	2.75144722127792
chr2	211231610	211257933	4	4	7.02	11.43	-4.41	0.473617837219157	0.588496265829916	0.101844134480445	3.39687535976884
chr2	211257933	211340633	4	4	7.02	11.43	-4.41	0.473617837219157	0.588496265829916	0.101844134480445	3.39687535976884
chr2	211340633	211376547	5	4	8.77	11.43	-2.66	0.726612653955228	0.747657070124706	0.148324209107067	4.06400194149402
chr2	211376547	212134040	4	4	7.02	11.43	-4.41	0.473617837219157	0.588496265829916	0.101844134480445	3.39687535976884
chr2	212134040	212340027	4	3	7.02	8.57	-1.55	1	0.806980014369123	0.127471078351663	5.86472395809041
chr2	212340027	212346715	3	3	5.26	8.57	-3.31	0.670394923540823	0.596139687177174	0.0752641559299699	4.72057961377671
chr2	212346715	212470238	3	3	5.26	8.57	-3.31	0.670394923540823	0.596139687177174	0.0752641559299699	4.72057961377671
chr2	212470238	214471592	2	3	3.51	8.57	-5.06	0.364845991006225	0.39209875338785	0.0311943017813524	3.61167468015804
chr2	214471592	214576377	3	3	5.26	8.57	-3.31	0.670394923540823	0.596139687177174	0.0752641559299699	4.72057961377671
chr2	214576377	215039051	2	3	3.51	8.57	-5.06	0.364845991006225	0.39209875338785	0.0311943017813524	3.61167468015804
chr2	215039051	215186911	3	3	5.26	8.57	-3.31	0.670394923540823	0.596139687177174	0.0752641559299699	4.72057961377671
chr2	215186911	215406883	2	3	3.51	8.57	-5.06	0.364845991006225	0.39209875338785	0.0311943017813524	3.61167468015804
chr2	215406883	215472374	2	3	3.51	8.57	-5.06	0.364845991006225	0.39209875338785	0.0311943017813524	3.61167468015804
chr2	215472374	215510056	3	3	5.26	8.57	-3.31	0.670394923540823	0.596139687177174	0.0752641559299699	4.72057961377671
chr2	215510056	215522175	4	3	7.02	8.57	-1.55	1	0.806980014369123	0.127471078351663	5.86472395809041
chr2	215522175	216130274	4	3	7.02	8.57	-1.55	1	0.806980014369123	0.127471078351663	5.86472395809041
chr2	216130274	216248382	4	3	7.02	8.57	-1.55	1	0.806980014369123	0.127471078351663	5.86472395809041
chr2	216248382	216632946	4	3	7.02	8.57	-1.55	1	0.806980014369123	0.127471078351663	5.86472395809041
chr2	216632946	217892249	3	3	5.26	8.57	-3.31	0.670394923540823	0.596139687177174	0.0752641559299699	4.72057961377671
chr2	217892249	217951617	3	4	5.26	11.43	-6.17	0.420508284178749	0.434727364097522	0.0597149994696037	2.75144722127792
chr2	217951617	218694098	3	3	5.26	8.57	-3.31	0.670394923540823	0.596139687177174	0.0752641559299699	4.72057961377671
chr2	218694098	218771432	3	4	5.26	11.43	-6.17	0.420508284178749	0.434727364097522	0.0597149994696037	2.75144722127792
chr2	218771432	218894844	3	4	5.26	11.43	-6.17	0.420508284178749	0.434727364097522	0.0597149994696037	2.75144722127792
chr2	218894844	218931790	4	4	7.02	11.43	-4.41	0.473617837219157	0.588496265829916	0.101844134480445	3.39687535976884
chr2	218931790	219073900	4	3	7.02	8.57	-1.55	1	0.806980014369123	0.127471078351663	5.86472395809041
chr2	219073900	219822051	3	3	5.26	8.57	-3.31	0.670394923540823	0.596139687177174	0.0752641559299699	4.72057961377671
chr2	219822051	219893282	3	2	5.26	5.71	-0.45	1	0.917543031619292	0.0995865652262528	11.5187145834007
chr2	219893282	220049338	4	2	7.02	5.71	1.31	1	1.24237951861251	0.167238798944715	14.4592318899485
chr2	220049338	220603906	3	2	5.26	5.71	-0.45	1	0.917543031619292	0.0995865652262528	11.5187145834007
chr2	220603906	220723450	3	3	5.26	8.57	-3.31	0.670394923540823	0.596139687177174	0.0752641559299699	4.72057961377671
chr2	220723450	220791921	3	3	5.26	8.57	-3.31	0.670394923540823	0.596139687177174	0.0752641559299699	4.72057961377671
chr2	220791921	220923655	4	3	7.02	8.57	-1.55	1	0.806980014369123	0.127471078351663	5.86472395809041
chr2	220923655	220926859	4	3	7.02	8.57	-1.55	1	0.806980014369123	0.127471078351663	5.86472395809041
chr2	220926859	221037763	3	3	5.26	8.57	-3.31	0.670394923540823	0.596139687177174	0.0752641559299699	4.72057961377671
chr2	221037763	222833385	3	2	5.26	5.71	-0.45	1	0.917543031619292	0.0995865652262528	11.5187145834007
chr2	222833385	222969587	3	2	5.26	5.71	-0.45	1	0.917543031619292	0.0995865652262528	11.5187145834007
chr2	222969587	222988446	3	2	5.26	5.71	-0.45	1	0.917543031619292	0.0995865652262528	11.5187145834007
chr2	222988446	223892785	2	2	3.51	5.71	-2.2	0.633484899728183	0.603503837239778	0.0418857182561479	8.69179851293254
chr2	223892785	224004298	3	2	5.26	5.71	-0.45	1	0.917543031619292	0.0995865652262528	11.5187145834007
chr2	224004298	224263027	2	2	3.51	5.71	-2.2	0.633484899728183	0.603503837239778	0.0418857182561479	8.69179851293254
chr2	224263027	224341489	2	3	3.51	8.57	-5.06	0.364845991006225	0.39209875338785	0.0311943017813524	3.61167468015804
chr2	224341489	224686332	2	2	3.51	5.71	-2.2	0.633484899728183	0.603503837239778	0.0418857182561479	8.69179851293254
chr2	224686332	226257111	3	2	5.26	5.71	-0.45	1	0.917543031619292	0.0995865652262528	11.5187145834007
chr2	226257111	226416891	2	2	3.51	5.71	-2.2	0.633484899728183	0.603503837239778	0.0418857182561479	8.69179851293254
chr2	226416891	226520094	3	2	5.26	5.71	-0.45	1	0.917543031619292	0.0995865652262528	11.5187145834007
chr2	226520094	226632179	4	2	7.02	5.71	1.31	1	1.24237951861251	0.167238798944715	14.4592318899485
chr2	226632179	226693201	4	2	7.02	5.71	1.31	1	1.24237951861251	0.167238798944715	14.4592318899485
chr2	226693201	227664626	3	2	5.26	5.71	-0.45	1	0.917543031619292	0.0995865652262528	11.5187145834007
chr2	227664626	227927968	3	2	5.26	5.71	-0.45	1	0.917543031619292	0.0995865652262528	11.5187145834007
chr2	227927968	230518428	3	2	5.26	5.71	-0.45	1	0.917543031619292	0.0995865652262528	11.5187145834007
chr2	230518428	231087617	3	1	5.26	2.86	2.4	1	1.87702114997082	0.143943469821978	101.980811973635
chr2	231087617	232128140	4	1	7.02	2.86	4.16	0.645979732691994	2.54341432874312	0.238315308662883	129.945493899197
chr2	232128140	232130364	5	1	8.77	2.86	5.91	0.401827824203715	3.23452828397043	0.340370727723614	158.977900580402
chr2	232130364	232543356	6	1	10.53	2.86	7.67	0.245627382284818	3.95203781505959	0.448395557317712	189.140087350654
chr2	232543356	233418780	6	1	10.53	2.86	7.67	0.245627382284818	3.95203781505959	0.448395557317712	189.140087350654
chr2	233418780	233532125	6	1	10.53	2.86	7.67	0.245627382284818	3.95203781505959	0.448395557317712	189.140087350654
chr2	233532125	235507621	6	1	10.53	2.86	7.67	0.245627382284818	3.95203781505959	0.448395557317712	189.140087350654
chr2	235507621	235531717	7	1	12.28	2.86	9.42	0.149368070884057	4.69756711192056	0.561813646259395	220.499110925768
chr2	235531717	235532268	8	1	14.04	2.86	11.18	0.145575008519941	5.47285496713511	0.68036512658164	253.127512076714
chr2	235532268	235626330	8	2	14.04	5.71	8.33	0.308007509375883	2.66841857886995	0.48900957536831	27.3578137004155
chr2	235626330	235626893	7	1	12.28	2.86	9.42	0.149368070884057	4.69756711192056	0.561813646259395	220.499110925768
chr2	235626893	236080573	6	1	10.53	2.86	7.67	0.245627382284818	3.95203781505959	0.448395557317712	189.140087350654
chr2	236080573	236118695	7	1	12.28	2.86	9.42	0.149368070884057	4.69756711192056	0.561813646259395	220.499110925768
chr2	236118695	236167003	7	1	12.28	2.86	9.42	0.149368070884057	4.69756711192056	0.561813646259395	220.499110925768
chr2	236167003	236173952	6	1	10.53	2.86	7.67	0.245627382284818	3.95203781505959	0.448395557317712	189.140087350654
chr2	236173952	236664780	6	1	10.53	2.86	7.67	0.245627382284818	3.95203781505959	0.448395557317712	189.140087350654
chr2	236664780	236666957	7	1	12.28	2.86	9.42	0.149368070884057	4.69756711192056	0.561813646259395	220.499110925768
chr2	236666957	236669100	8	1	14.04	2.86	11.18	0.145575008519941	5.47285496713511	0.68036512658164	253.127512076714
chr2	236669100	236774417	8	2	14.04	5.71	8.33	0.308007509375883	2.66841857886995	0.48900957536831	27.3578137004155
chr2	236774417	236820954	6	2	10.53	5.71	4.82	0.70558285810563	1.9283484392878	0.319675764680652	20.6501642333935
chr2	236820954	237672371	6	1	10.53	2.86	7.67	0.245627382284818	3.95203781505959	0.448395557317712	189.140087350654
chr2	237672371	237760083	6	2	10.53	5.71	4.82	0.70558285810563	1.9283484392878	0.319675764680652	20.6501642333935
chr2	237760083	237774140	6	1	10.53	2.86	7.67	0.245627382284818	3.95203781505959	0.448395557317712	189.140087350654
chr2	237774140	237796615	6	2	10.53	5.71	4.82	0.70558285810563	1.9283484392878	0.319675764680652	20.6501642333935
chr2	237796615	237801762	7	2	12.28	5.71	6.57	0.474255103760053	2.29118320077748	0.402396518625756	23.9329695523934
chr2	237801762	237817140	7	1	12.28	2.86	9.42	0.149368070884057	4.69756711192056	0.561813646259395	220.499110925768
chr2	237817140	238213810	6	1	10.53	2.86	7.67	0.245627382284818	3.95203781505959	0.448395557317712	189.140087350654
chr2	238213810	240047353	7	1	12.28	2.86	9.42	0.149368070884057	4.69756711192056	0.561813646259395	220.499110925768
chr2	240047353	240749966	7	1	12.28	2.86	9.42	0.149368070884057	4.69756711192056	0.561813646259395	220.499110925768
chr2	240749966	240902135	7	1	12.28	2.86	9.42	0.149368070884057	4.69756711192056	0.561813646259395	220.499110925768
chr2	240902135	242783365	7	1	12.28	2.86	9.42	0.149368070884057	4.69756711192056	0.561813646259395	220.499110925768
chr2	242783365	243199373	6	1	10.53	2.86	7.67	0.245627382284818	3.95203781505959	0.448395557317712	189.140087350654
chr3	0	180330	3	5	5.26	14.29	-9.03	0.251416220695104	0.337574695209723	0.0489972499249067	1.87309955864063
chr3	180330	203743	3	4	5.26	11.43	-6.17	0.420508284178749	0.434727364097522	0.0597149994696037	2.75144722127792
chr3	203743	365505	3	3	5.26	8.57	-3.31	0.670394923540823	0.596139687177174	0.0752641559299699	4.72057961377671
chr3	365505	414909	3	3	5.26	8.57	-3.31	0.670394923540823	0.596139687177174	0.0752641559299699	4.72057961377671
chr3	414909	646051	3	3	5.26	8.57	-3.31	0.670394923540823	0.596139687177174	0.0752641559299699	4.72057961377671
chr3	646051	2035062	3	3	5.26	8.57	-3.31	0.670394923540823	0.596139687177174	0.0752641559299699	4.72057961377671
chr3	2035062	2621070	3	3	5.26	8.57	-3.31	0.670394923540823	0.596139687177174	0.0752641559299699	4.72057961377671
chr3	2621070	2991486	3	2	5.26	5.71	-0.45	1	0.917543031619292	0.0995865652262528	11.5187145834007
chr3	2991486	3205368	3	2	5.26	5.71	-0.45	1	0.917543031619292	0.0995865652262528	11.5187145834007
chr3	3205368	3277641	3	3	5.26	8.57	-3.31	0.670394923540823	0.596139687177174	0.0752641559299699	4.72057961377671
chr3	3277641	3939065	3	2	5.26	5.71	-0.45	1	0.917543031619292	0.0995865652262528	11.5187145834007
chr3	3939065	4212796	3	2	5.26	5.71	-0.45	1	0.917543031619292	0.0995865652262528	11.5187145834007
chr3	4212796	4341370	3	2	5.26	5.71	-0.45	1	0.917543031619292	0.0995865652262528	11.5187145834007
chr3	4341370	6693131	3	2	5.26	5.71	-0.45	1	0.917543031619292	0.0995865652262528	11.5187145834007
chr3	6693131	7058974	3	2	5.26	5.71	-0.45	1	0.917543031619292	0.0995865652262528	11.5187145834007
chr3	7058974	7199663	3	2	5.26	5.71	-0.45	1	0.917543031619292	0.0995865652262528	11.5187145834007
chr3	7199663	7259062	3	2	5.26	5.71	-0.45	1	0.917543031619292	0.0995865652262528	11.5187145834007
chr3	7259062	7518497	3	2	5.26	5.71	-0.45	1	0.917543031619292	0.0995865652262528	11.5187145834007
chr3	7518497	7528274	3	2	5.26	5.71	-0.45	1	0.917543031619292	0.0995865652262528	11.5187145834007
chr3	7528274	7529443	2	2	3.51	5.71	-2.2	0.633484899728183	0.603503837239778	0.0418857182561479	8.69179851293254
chr3	7529443	7538721	2	2	3.51	5.71	-2.2	0.633484899728183	0.603503837239778	0.0418857182561479	8.69179851293254
chr3	7538721	7602635	2	2	3.51	5.71	-2.2	0.633484899728183	0.603503837239778	0.0418857182561479	8.69179851293254
chr3	7602635	7603314	3	2	5.26	5.71	-0.45	1	0.917543031619292	0.0995865652262528	11.5187145834007
chr3	7603314	7624957	3	2	5.26	5.71	-0.45	1	0.917543031619292	0.0995865652262528	11.5187145834007
chr3	7624957	7883401	3	2	5.26	5.71	-0.45	1	0.917543031619292	0.0995865652262528	11.5187145834007
chr3	7883401	8098670	3	2	5.26	5.71	-0.45	1	0.917543031619292	0.0995865652262528	11.5187145834007
chr3	8098670	8153320	3	3	5.26	8.57	-3.31	0.670394923540823	0.596139687177174	0.0752641559299699	4.72057961377671
chr3	8153320	8172803	4	3	7.02	8.57	-1.55	1	0.806980014369123	0.127471078351663	5.86472395809041
chr3	8172803	8173027	4	3	7.02	8.57	-1.55	1	0.806980014369123	0.127471078351663	5.86472395809041
chr3	8173027	8197751	5	3	8.77	8.57	0.199999999999999	1	1.02536119741128	0.184869242581365	7.05012401324578
chr3	8197751	8240383	5	2	8.77	5.71	3.06	0.704888478053992	1.5790358990183	0.241085394648342	17.4847514277608
chr3	8240383	8265050	4	2	7.02	5.71	1.31	1	1.24237951861251	0.167238798944715	14.4592318899485
chr3	8265050	8277941	3	2	5.26	5.71	-0.45	1	0.917543031619292	0.0995865652262528	11.5187145834007
chr3	8277941	8546746	2	2	3.51	5.71	-2.2	0.633484899728183	0.603503837239778	0.0418857182561479	8.69179851293254
chr3	8546746	8635530	2	2	3.51	5.71	-2.2	0.633484899728183	0.603503837239778	0.0418857182561479	8.69179851293254
chr3	8635530	8796821	2	2	3.51	5.71	-2.2	0.633484899728183	0.603503837239778	0.0418857182561479	8.69179851293254
chr3	8796821	9031820	2	2	3.51	5.71	-2.2	0.633484899728183	0.603503837239778	0.0418857182561479	8.69179851293254
chr3	9031820	9971118	2	2	3.51	5.71	-2.2	0.633484899728183	0.603503837239778	0.0418857182561479	8.69179851293254
chr3	9971118	10180678	2	1	3.51	2.86	0.65	1	1.23356327069665	0.0620046571045941	75.0263655237187
chr3	10180678	10536157	2	2	3.51	5.71	-2.2	0.633484899728183	0.603503837239778	0.0418857182561479	8.69179851293254
chr3	10536157	11256342	2	2	3.51	5.71	-2.2	0.633484899728183	0.603503837239778	0.0418857182561479	8.69179851293254
chr3	11256342	11418950	2	2	3.51	5.71	-2.2	0.633484899728183	0.603503837239778	0.0418857182561479	8.69179851293254
chr3	11418950	11831473	2	2	3.51	5.71	-2.2	0.633484899728183	0.603503837239778	0.0418857182561479	8.69179851293254
chr3	11831473	13313700	2	2	3.51	5.71	-2.2	0.633484899728183	0.603503837239778	0.0418857182561479	8.69179851293254
chr3	13313700	14466793	2	2	3.51	5.71	-2.2	0.633484899728183	0.603503837239778	0.0418857182561479	8.69179851293254
chr3	14466793	14610337	3	2	5.26	5.71	-0.45	1	0.917543031619292	0.0995865652262528	11.5187145834007
chr3	14610337	15389784	2	2	3.51	5.71	-2.2	0.633484899728183	0.603503837239778	0.0418857182561479	8.69179851293254
chr3	15389784	17235761	2	2	3.51	5.71	-2.2	0.633484899728183	0.603503837239778	0.0418857182561479	8.69179851293254
chr3	17235761	17290346	3	2	5.26	5.71	-0.45	1	0.917543031619292	0.0995865652262528	11.5187145834007
chr3	17290346	17367563	3	1	5.26	2.86	2.4	1	1.87702114997082	0.143943469821978	101.980811973635
chr3	17367563	17944503	3	1	5.26	2.86	2.4	1	1.87702114997082	0.143943469821978	101.980811973635
chr3	17944503	21546579	3	1	5.26	2.86	2.4	1	1.87702114997082	0.143943469821978	101.980811973635
chr3	21546579	21662598	4	1	7.02	2.86	4.16	0.645979732691994	2.54341432874312	0.238315308662883	129.945493899197
chr3	21662598	28066403	3	1	5.26	2.86	2.4	1	1.87702114997082	0.143943469821978	101.980811973635
chr3	28066403	30409509	4	1	7.02	2.86	4.16	0.645979732691994	2.54341432874312	0.238315308662883	129.945493899197
chr3	30409509	30639772	5	1	8.77	2.86	5.91	0.401827824203715	3.23452828397043	0.340370727723614	158.977900580402
chr3	30639772	30698076	5	1	8.77	2.86	5.91	0.401827824203715	3.23452828397043	0.340370727723614	158.977900580402
chr3	30698076	31059632	4	1	7.02	2.86	4.16	0.645979732691994	2.54341432874312	0.238315308662883	129.945493899197
chr3	31059632	31067596	5	1	8.77	2.86	5.91	0.401827824203715	3.23452828397043	0.340370727723614	158.977900580402
chr3	31067596	31158405	5	1	8.77	2.86	5.91	0.401827824203715	3.23452828397043	0.340370727723614	158.977900580402
chr3	31158405	31654644	4	1	7.02	2.86	4.16	0.645979732691994	2.54341432874312	0.238315308662883	129.945493899197
chr3	31654644	31749876	5	1	8.77	2.86	5.91	0.401827824203715	3.23452828397043	0.340370727723614	158.977900580402
chr3	31749876	34448343	4	1	7.02	2.86	4.16	0.645979732691994	2.54341432874312	0.238315308662883	129.945493899197
chr3	34448343	34702124	4	1	7.02	2.86	4.16	0.645979732691994	2.54341432874312	0.238315308662883	129.945493899197
chr3	34702124	34814445	4	1	7.02	2.86	4.16	0.645979732691994	2.54341432874312	0.238315308662883	129.945493899197
chr3	34814445	35261220	4	1	7.02	2.86	4.16	0.645979732691994	2.54341432874312	0.238315308662883	129.945493899197
chr3	35261220	36042804	4	1	7.02	2.86	4.16	0.645979732691994	2.54341432874312	0.238315308662883	129.945493899197
chr3	36042804	36137904	4	1	7.02	2.86	4.16	0.645979732691994	2.54341432874312	0.238315308662883	129.945493899197
chr3	36137904	36140633	4	2	7.02	5.71	1.31	1	1.24237951861251	0.167238798944715	14.4592318899485
chr3	36140633	36144951	4	2	7.02	5.71	1.31	1	1.24237951861251	0.167238798944715	14.4592318899485
chr3	36144951	36179708	4	2	7.02	5.71	1.31	1	1.24237951861251	0.167238798944715	14.4592318899485
chr3	36179708	36181023	4	1	7.02	2.86	4.16	0.645979732691994	2.54341432874312	0.238315308662883	129.945493899197
chr3	36181023	36231978	4	1	7.02	2.86	4.16	0.645979732691994	2.54341432874312	0.238315308662883	129.945493899197
chr3	36231978	36234648	3	1	5.26	2.86	2.4	1	1.87702114997082	0.143943469821978	101.980811973635
chr3	36234648	36841253	3	1	5.26	2.86	2.4	1	1.87702114997082	0.143943469821978	101.980811973635
chr3	36841253	36894220	3	1	5.26	2.86	2.4	1	1.87702114997082	0.143943469821978	101.980811973635
chr3	36894220	37372427	3	1	5.26	2.86	2.4	1	1.87702114997082	0.143943469821978	101.980811973635
chr3	37372427	37550741	3	1	5.26	2.86	2.4	1	1.87702114997082	0.143943469821978	101.980811973635
chr3	37550741	37597227	3	1	5.26	2.86	2.4	1	1.87702114997082	0.143943469821978	101.980811973635
chr3	37597227	37670760	4	1	7.02	2.86	4.16	0.645979732691994	2.54341432874312	0.238315308662883	129.945493899197
chr3	37670760	38072949	4	1	7.02	2.86	4.16	0.645979732691994	2.54341432874312	0.238315308662883	129.945493899197
chr3	38072949	38633386	3	1	5.26	2.86	2.4	1	1.87702114997082	0.143943469821978	101.980811973635
chr3	38633386	38752078	3	1	5.26	2.86	2.4	1	1.87702114997082	0.143943469821978	101.980811973635
chr3	38752078	39508589	3	1	5.26	2.86	2.4	1	1.87702114997082	0.143943469821978	101.980811973635
chr3	39508589	39546681	3	1	5.26	2.86	2.4	1	1.87702114997082	0.143943469821978	101.980811973635
chr3	39546681	39837374	3	1	5.26	2.86	2.4	1	1.87702114997082	0.143943469821978	101.980811973635
chr3	39837374	40085753	3	1	5.26	2.86	2.4	1	1.87702114997082	0.143943469821978	101.980811973635
chr3	40085753	40195804	5	1	8.77	2.86	5.91	0.401827824203715	3.23452828397043	0.340370727723614	158.977900580402
chr3	40195804	40207208	4	1	7.02	2.86	4.16	0.645979732691994	2.54341432874312	0.238315308662883	129.945493899197
chr3	40207208	40368339	3	1	5.26	2.86	2.4	1	1.87702114997082	0.143943469821978	101.980811973635
chr3	40368339	40499322	3	1	5.26	2.86	2.4	1	1.87702114997082	0.143943469821978	101.980811973635
chr3	40499322	40899365	3	1	5.26	2.86	2.4	1	1.87702114997082	0.143943469821978	101.980811973635
chr3	40899365	41041572	4	1	7.02	2.86	4.16	0.645979732691994	2.54341432874312	0.238315308662883	129.945493899197
chr3	41041572	41104417	4	1	7.02	2.86	4.16	0.645979732691994	2.54341432874312	0.238315308662883	129.945493899197
chr3	41104417	41111324	4	1	7.02	2.86	4.16	0.645979732691994	2.54341432874312	0.238315308662883	129.945493899197
chr3	41111324	41210354	5	1	8.77	2.86	5.91	0.401827824203715	3.23452828397043	0.340370727723614	158.977900580402
chr3	41210354	41224616	5	1	8.77	2.86	5.91	0.401827824203715	3.23452828397043	0.340370727723614	158.977900580402
chr3	41224616	41479784	4	1	7.02	2.86	4.16	0.645979732691994	2.54341432874312	0.238315308662883	129.945493899197
chr3	41479784	41521042	3	1	5.26	2.86	2.4	1	1.87702114997082	0.143943469821978	101.980811973635
chr3	41521042	42104908	3	1	5.26	2.86	2.4	1	1.87702114997082	0.143943469821978	101.980811973635
chr3	42104908	42186558	3	1	5.26	2.86	2.4	1	1.87702114997082	0.143943469821978	101.980811973635
chr3	42186558	42415275	2	1	3.51	2.86	0.65	1	1.23356327069665	0.0620046571045941	75.0263655237187
chr3	42415275	42570303	2	1	3.51	2.86	0.65	1	1.23356327069665	0.0620046571045941	75.0263655237187
chr3	42570303	42724945	2	1	3.51	2.86	0.65	1	1.23356327069665	0.0620046571045941	75.0263655237187
chr3	42724945	42890979	2	1	3.51	2.86	0.65	1	1.23356327069665	0.0620046571045941	75.0263655237187
chr3	42890979	42911729	2	2	3.51	5.71	-2.2	0.633484899728183	0.603503837239778	0.0418857182561479	8.69179851293254
chr3	42911729	43199381	2	2	3.51	5.71	-2.2	0.633484899728183	0.603503837239778	0.0418857182561479	8.69179851293254
chr3	43199381	43256176	2	2	3.51	5.71	-2.2	0.633484899728183	0.603503837239778	0.0418857182561479	8.69179851293254
chr3	43256176	43460558	2	2	3.51	5.71	-2.2	0.633484899728183	0.603503837239778	0.0418857182561479	8.69179851293254
chr3	43460558	43619851	1	2	1.75	5.71	-3.96	0.555183946488294	0.298730263346118	0.00491485950174804	5.94363337105825
chr3	43619851	44189013	2	2	3.51	5.71	-2.2	0.633484899728183	0.603503837239778	0.0418857182561479	8.69179851293254
chr3	44189013	44275301	2	2	3.51	5.71	-2.2	0.633484899728183	0.603503837239778	0.0418857182561479	8.69179851293254
chr3	44275301	45132607	2	1	3.51	2.86	0.65	1	1.23356327069665	0.0620046571045941	75.0263655237187
chr3	45132607	45306533	2	2	3.51	5.71	-2.2	0.633484899728183	0.603503837239778	0.0418857182561479	8.69179851293254
chr3	45306533	45963880	2	2	3.51	5.71	-2.2	0.633484899728183	0.603503837239778	0.0418857182561479	8.69179851293254
chr3	45963880	46342532	2	2	3.51	5.71	-2.2	0.633484899728183	0.603503837239778	0.0418857182561479	8.69179851293254
chr3	46342532	46431902	2	2	3.51	5.71	-2.2	0.633484899728183	0.603503837239778	0.0418857182561479	8.69179851293254
chr3	46431902	46469122	2	2	3.51	5.71	-2.2	0.633484899728183	0.603503837239778	0.0418857182561479	8.69179851293254
chr3	46469122	46508241	2	2	3.51	5.71	-2.2	0.633484899728183	0.603503837239778	0.0418857182561479	8.69179851293254
chr3	46508241	46553011	2	2	3.51	5.71	-2.2	0.633484899728183	0.603503837239778	0.0418857182561479	8.69179851293254
chr3	46553011	46584122	2	1	3.51	2.86	0.65	1	1.23356327069665	0.0620046571045941	75.0263655237187
chr3	46584122	46645307	2	1	3.51	2.86	0.65	1	1.23356327069665	0.0620046571045941	75.0263655237187
chr3	46645307	49450711	2	1	3.51	2.86	0.65	1	1.23356327069665	0.0620046571045941	75.0263655237187
chr3	49450711	49613176	2	1	3.51	2.86	0.65	1	1.23356327069665	0.0620046571045941	75.0263655237187
chr3	49613176	52181172	2	1	3.51	2.86	0.65	1	1.23356327069665	0.0620046571045941	75.0263655237187
chr3	52181172	53025799	2	0	3.51	0	3.51	0.523411371237458	Inf	0.11510095569428	Inf
chr3	53025799	53049780	1	0	1.75	0	1.75	1	Inf	0.0157598684210527	Inf
chr3	53049780	53107339	2	0	3.51	0	3.51	0.523411371237458	Inf	0.11510095569428	Inf
chr3	53107339	53247034	2	1	3.51	2.86	0.65	1	1.23356327069665	0.0620046571045941	75.0263655237187
chr3	53247034	54802403	2	2	3.51	5.71	-2.2	0.633484899728183	0.603503837239778	0.0418857182561479	8.69179851293254
chr3	54802403	57961655	2	2	3.51	5.71	-2.2	0.633484899728183	0.603503837239778	0.0418857182561479	8.69179851293254
chr3	57961655	58050917	2	3	3.51	8.57	-5.06	0.364845991006225	0.39209875338785	0.0311943017813524	3.61167468015804
chr3	58050917	58525861	2	2	3.51	5.71	-2.2	0.633484899728183	0.603503837239778	0.0418857182561479	8.69179851293254
chr3	58525861	58596894	2	3	3.51	8.57	-5.06	0.364845991006225	0.39209875338785	0.0311943017813524	3.61167468015804
chr3	58596894	59407045	2	2	3.51	5.71	-2.2	0.633484899728183	0.603503837239778	0.0418857182561479	8.69179851293254
chr3	59407045	59750232	2	2	3.51	5.71	-2.2	0.633484899728183	0.603503837239778	0.0418857182561479	8.69179851293254
chr3	59750232	59820563	3	2	5.26	5.71	-0.45	1	0.917543031619292	0.0995865652262528	11.5187145834007
chr3	59820563	60018938	3	2	5.26	5.71	-0.45	1	0.917543031619292	0.0995865652262528	11.5187145834007
chr3	60018938	61020195	3	2	5.26	5.71	-0.45	1	0.917543031619292	0.0995865652262528	11.5187145834007
chr3	61020195	61057791	3	2	5.26	5.71	-0.45	1	0.917543031619292	0.0995865652262528	11.5187145834007
chr3	61057791	61439514	3	2	5.26	5.71	-0.45	1	0.917543031619292	0.0995865652262528	11.5187145834007
chr3	61439514	61959274	4	2	7.02	5.71	1.31	1	1.24237951861251	0.167238798944715	14.4592318899485
chr3	61959274	62038506	5	2	8.77	5.71	3.06	0.704888478053992	1.5790358990183	0.241085394648342	17.4847514277608
chr3	62038506	62679599	4	2	7.02	5.71	1.31	1	1.24237951861251	0.167238798944715	14.4592318899485
chr3	62679599	64274324	5	2	8.77	5.71	3.06	0.704888478053992	1.5790358990183	0.241085394648342	17.4847514277608
chr3	64274324	64627228	4	2	7.02	5.71	1.31	1	1.24237951861251	0.167238798944715	14.4592318899485
chr3	64627228	64698711	5	2	8.77	5.71	3.06	0.704888478053992	1.5790358990183	0.241085394648342	17.4847514277608
chr3	64698711	65082991	5	2	8.77	5.71	3.06	0.704888478053992	1.5790358990183	0.241085394648342	17.4847514277608
chr3	65082991	65531281	4	2	7.02	5.71	1.31	1	1.24237951861251	0.167238798944715	14.4592318899485
chr3	65531281	67629908	4	2	7.02	5.71	1.31	1	1.24237951861251	0.167238798944715	14.4592318899485
chr3	67629908	67649922	4	2	7.02	5.71	1.31	1	1.24237951861251	0.167238798944715	14.4592318899485
chr3	67649922	67713896	4	2	7.02	5.71	1.31	1	1.24237951861251	0.167238798944715	14.4592318899485
chr3	67713896	67739774	4	2	7.02	5.71	1.31	1	1.24237951861251	0.167238798944715	14.4592318899485
chr3	67739774	67742648	4	2	7.02	5.71	1.31	1	1.24237951861251	0.167238798944715	14.4592318899485
chr3	67742648	67784494	3	3	5.26	8.57	-3.31	0.670394923540823	0.596139687177174	0.0752641559299699	4.72057961377671
chr3	67784494	67809186	3	3	5.26	8.57	-3.31	0.670394923540823	0.596139687177174	0.0752641559299699	4.72057961377671
chr3	67809186	67884279	3	2	5.26	5.71	-0.45	1	0.917543031619292	0.0995865652262528	11.5187145834007
chr3	67884279	68016212	3	3	5.26	8.57	-3.31	0.670394923540823	0.596139687177174	0.0752641559299699	4.72057961377671
chr3	68016212	69971120	3	2	5.26	5.71	-0.45	1	0.917543031619292	0.0995865652262528	11.5187145834007
chr3	69971120	71021238	4	2	7.02	5.71	1.31	1	1.24237951861251	0.167238798944715	14.4592318899485
chr3	71021238	72244379	4	2	7.02	5.71	1.31	1	1.24237951861251	0.167238798944715	14.4592318899485
chr3	72244379	72448824	3	2	5.26	5.71	-0.45	1	0.917543031619292	0.0995865652262528	11.5187145834007
chr3	72448824	73432958	4	2	7.02	5.71	1.31	1	1.24237951861251	0.167238798944715	14.4592318899485
chr3	73432958	74499538	4	2	7.02	5.71	1.31	1	1.24237951861251	0.167238798944715	14.4592318899485
chr3	74499538	74528009	4	2	7.02	5.71	1.31	1	1.24237951861251	0.167238798944715	14.4592318899485
chr3	74528009	74741683	5	2	8.77	5.71	3.06	0.704888478053992	1.5790358990183	0.241085394648342	17.4847514277608
chr3	74741683	74889766	6	2	10.53	5.71	4.82	0.70558285810563	1.9283484392878	0.319675764680652	20.6501642333935
chr3	74889766	75387500	5	2	8.77	5.71	3.06	0.704888478053992	1.5790358990183	0.241085394648342	17.4847514277608
chr3	75387500	75424139	5	1	8.77	2.86	5.91	0.401827824203715	3.23452828397043	0.340370727723614	158.977900580402
chr3	75424139	75578313	4	1	7.02	2.86	4.16	0.645979732691994	2.54341432874312	0.238315308662883	129.945493899197
chr3	75578313	75709563	5	1	8.77	2.86	5.91	0.401827824203715	3.23452828397043	0.340370727723614	158.977900580402
chr3	75709563	75730419	6	1	10.53	2.86	7.67	0.245627382284818	3.95203781505959	0.448395557317712	189.140087350654
chr3	75730419	75784935	6	2	10.53	5.71	4.82	0.70558285810563	1.9283484392878	0.319675764680652	20.6501642333935
chr3	75784935	75864196	6	2	10.53	5.71	4.82	0.70558285810563	1.9283484392878	0.319675764680652	20.6501642333935
chr3	75864196	76085364	5	2	8.77	5.71	3.06	0.704888478053992	1.5790358990183	0.241085394648342	17.4847514277608
chr3	76085364	76094332	5	2	8.77	5.71	3.06	0.704888478053992	1.5790358990183	0.241085394648342	17.4847514277608
chr3	76094332	76785167	4	2	7.02	5.71	1.31	1	1.24237951861251	0.167238798944715	14.4592318899485
chr3	76785167	79537970	4	2	7.02	5.71	1.31	1	1.24237951861251	0.167238798944715	14.4592318899485
chr3	79537970	79679687	4	2	7.02	5.71	1.31	1	1.24237951861251	0.167238798944715	14.4592318899485
chr3	79679687	79959823	4	2	7.02	5.71	1.31	1	1.24237951861251	0.167238798944715	14.4592318899485
chr3	79959823	80072700	3	2	5.26	5.71	-0.45	1	0.917543031619292	0.0995865652262528	11.5187145834007
chr3	80072700	80461335	4	2	7.02	5.71	1.31	1	1.24237951861251	0.167238798944715	14.4592318899485
chr3	80461335	80539753	4	2	7.02	5.71	1.31	1	1.24237951861251	0.167238798944715	14.4592318899485
chr3	80539753	80591233	5	2	8.77	5.71	3.06	0.704888478053992	1.5790358990183	0.241085394648342	17.4847514277608
chr3	80591233	80694454	5	2	8.77	5.71	3.06	0.704888478053992	1.5790358990183	0.241085394648342	17.4847514277608
chr3	80694454	81092492	4	2	7.02	5.71	1.31	1	1.24237951861251	0.167238798944715	14.4592318899485
chr3	81092492	81237273	4	2	7.02	5.71	1.31	1	1.24237951861251	0.167238798944715	14.4592318899485
chr3	81237273	81387776	4	2	7.02	5.71	1.31	1	1.24237951861251	0.167238798944715	14.4592318899485
chr3	81387776	81427933	4	2	7.02	5.71	1.31	1	1.24237951861251	0.167238798944715	14.4592318899485
chr3	81427933	82181621	4	2	7.02	5.71	1.31	1	1.24237951861251	0.167238798944715	14.4592318899485
chr3	82181621	82275116	3	2	5.26	5.71	-0.45	1	0.917543031619292	0.0995865652262528	11.5187145834007
chr3	82275116	82446852	3	2	5.26	5.71	-0.45	1	0.917543031619292	0.0995865652262528	11.5187145834007
chr3	82446852	82447345	3	2	5.26	5.71	-0.45	1	0.917543031619292	0.0995865652262528	11.5187145834007
chr3	82447345	82447865	4	2	7.02	5.71	1.31	1	1.24237951861251	0.167238798944715	14.4592318899485
chr3	82447865	82489882	4	2	7.02	5.71	1.31	1	1.24237951861251	0.167238798944715	14.4592318899485
chr3	82489882	82538204	4	2	7.02	5.71	1.31	1	1.24237951861251	0.167238798944715	14.4592318899485
chr3	82538204	82682626	4	2	7.02	5.71	1.31	1	1.24237951861251	0.167238798944715	14.4592318899485
chr3	82682626	82926261	4	2	7.02	5.71	1.31	1	1.24237951861251	0.167238798944715	14.4592318899485
chr3	82926261	82993249	5	2	8.77	5.71	3.06	0.704888478053992	1.5790358990183	0.241085394648342	17.4847514277608
chr3	82993249	84163373	4	2	7.02	5.71	1.31	1	1.24237951861251	0.167238798944715	14.4592318899485
chr3	84163373	84195560	4	2	7.02	5.71	1.31	1	1.24237951861251	0.167238798944715	14.4592318899485
chr3	84195560	84451848	4	2	7.02	5.71	1.31	1	1.24237951861251	0.167238798944715	14.4592318899485
chr3	84451848	84587269	4	2	7.02	5.71	1.31	1	1.24237951861251	0.167238798944715	14.4592318899485
chr3	84587269	84631819	5	2	8.77	5.71	3.06	0.704888478053992	1.5790358990183	0.241085394648342	17.4847514277608
chr3	84631819	85410621	5	2	8.77	5.71	3.06	0.704888478053992	1.5790358990183	0.241085394648342	17.4847514277608
chr3	85410621	85819153	5	2	8.77	5.71	3.06	0.704888478053992	1.5790358990183	0.241085394648342	17.4847514277608
chr3	85819153	86201990	5	2	8.77	5.71	3.06	0.704888478053992	1.5790358990183	0.241085394648342	17.4847514277608
chr3	86201990	87407827	5	2	8.77	5.71	3.06	0.704888478053992	1.5790358990183	0.241085394648342	17.4847514277608
chr3	87407827	87485911	5	2	8.77	5.71	3.06	0.704888478053992	1.5790358990183	0.241085394648342	17.4847514277608
chr3	87485911	87534438	5	3	8.77	8.57	0.199999999999999	1	1.02536119741128	0.184869242581365	7.05012401324578
chr3	87534438	87581674	6	3	10.53	8.57	1.96	1	1.25188156754076	0.246164505949289	8.27708278287694
chr3	87581674	87611078	6	2	10.53	5.71	4.82	0.70558285810563	1.9283484392878	0.319675764680652	20.6501642333935
chr3	87611078	87636058	5	2	8.77	5.71	3.06	0.704888478053992	1.5790358990183	0.241085394648342	17.4847514277608
chr3	87636058	87836489	5	2	8.77	5.71	3.06	0.704888478053992	1.5790358990183	0.241085394648342	17.4847514277608
chr3	87836489	88254414	5	2	8.77	5.71	3.06	0.704888478053992	1.5790358990183	0.241085394648342	17.4847514277608
chr3	88254414	88280989	5	2	8.77	5.71	3.06	0.704888478053992	1.5790358990183	0.241085394648342	17.4847514277608
chr3	88280989	88375079	5	2	8.77	5.71	3.06	0.704888478053992	1.5790358990183	0.241085394648342	17.4847514277608
chr3	88375079	88963338	5	2	8.77	5.71	3.06	0.704888478053992	1.5790358990183	0.241085394648342	17.4847514277608
chr3	88963338	89029060	6	2	10.53	5.71	4.82	0.70558285810563	1.9283484392878	0.319675764680652	20.6501642333935
chr3	89029060	89038172	7	2	12.28	5.71	6.57	0.474255103760053	2.29118320077748	0.402396518625756	23.9329695523934
chr3	89038172	89128571	7	2	12.28	5.71	6.57	0.474255103760053	2.29118320077748	0.402396518625756	23.9329695523934
chr3	89128571	89130418	7	2	12.28	5.71	6.57	0.474255103760053	2.29118320077748	0.402396518625756	23.9329695523934
chr3	89130418	91000000	5	2	8.77	5.71	3.06	0.704888478053992	1.5790358990183	0.241085394648342	17.4847514277608
chr3	91000000	93519466	0	0	0	0	0	1	0	0	Inf
chr3	93519466	93661838	4	3	7.02	8.57	-1.55	1	0.806980014369123	0.127471078351663	5.86472395809041
chr3	93661838	94342919	5	3	8.77	8.57	0.199999999999999	1	1.02536119741128	0.184869242581365	7.05012401324578
chr3	94342919	94486319	5	3	8.77	8.57	0.199999999999999	1	1.02536119741128	0.184869242581365	7.05012401324578
chr3	94486319	95054767	5	3	8.77	8.57	0.199999999999999	1	1.02536119741128	0.184869242581365	7.05012401324578
chr3	95054767	95150728	5	3	8.77	8.57	0.199999999999999	1	1.02536119741128	0.184869242581365	7.05012401324578
chr3	95150728	95155172	5	4	8.77	11.43	-2.66	0.726612653955228	0.747657070124706	0.148324209107067	4.06400194149402
chr3	95155172	95259439	7	4	12.28	11.43	0.85	1	1.08406402746849	0.250779327244783	5.47501405422082
chr3	95259439	95319234	6	3	10.53	8.57	1.96	1	1.25188156754076	0.246164505949289	8.27708278287694
chr3	95319234	95372260	4	3	7.02	8.57	-1.55	1	0.806980014369123	0.127471078351663	5.86472395809041
chr3	95372260	95691366	4	3	7.02	8.57	-1.55	1	0.806980014369123	0.127471078351663	5.86472395809041
chr3	95691366	95998732	4	3	7.02	8.57	-1.55	1	0.806980014369123	0.127471078351663	5.86472395809041
chr3	95998732	95999252	5	3	8.77	8.57	0.199999999999999	1	1.02536119741128	0.184869242581365	7.05012401324578
chr3	95999252	96054975	5	3	8.77	8.57	0.199999999999999	1	1.02536119741128	0.184869242581365	7.05012401324578
chr3	96054975	96167672	5	3	8.77	8.57	0.199999999999999	1	1.02536119741128	0.184869242581365	7.05012401324578
chr3	96167672	96678019	4	3	7.02	8.57	-1.55	1	0.806980014369123	0.127471078351663	5.86472395809041
chr3	96678019	96773451	4	3	7.02	8.57	-1.55	1	0.806980014369123	0.127471078351663	5.86472395809041
chr3	96773451	97684216	4	3	7.02	8.57	-1.55	1	0.806980014369123	0.127471078351663	5.86472395809041
chr3	97684216	97725449	4	3	7.02	8.57	-1.55	1	0.806980014369123	0.127471078351663	5.86472395809041
chr3	97725449	97773215	3	3	5.26	8.57	-3.31	0.670394923540823	0.596139687177174	0.0752641559299699	4.72057961377671
chr3	97773215	97778567	4	3	7.02	8.57	-1.55	1	0.806980014369123	0.127471078351663	5.86472395809041
chr3	97778567	97919386	5	4	8.77	11.43	-2.66	0.726612653955228	0.747657070124706	0.148324209107067	4.06400194149402
chr3	97919386	97921432	4	4	7.02	11.43	-4.41	0.473617837219157	0.588496265829916	0.101844134480445	3.39687535976884
chr3	97921432	97970899	3	3	5.26	8.57	-3.31	0.670394923540823	0.596139687177174	0.0752641559299699	4.72057961377671
chr3	97970899	98245751	3	3	5.26	8.57	-3.31	0.670394923540823	0.596139687177174	0.0752641559299699	4.72057961377671
chr3	98245751	98494530	3	3	5.26	8.57	-3.31	0.670394923540823	0.596139687177174	0.0752641559299699	4.72057961377671
chr3	98494530	98707145	3	3	5.26	8.57	-3.31	0.670394923540823	0.596139687177174	0.0752641559299699	4.72057961377671
chr3	98707145	98770655	3	4	5.26	11.43	-6.17	0.420508284178749	0.434727364097522	0.0597149994696037	2.75144722127792
chr3	98770655	100587748	3	3	5.26	8.57	-3.31	0.670394923540823	0.596139687177174	0.0752641559299699	4.72057961377671
chr3	100587748	100709266	3	3	5.26	8.57	-3.31	0.670394923540823	0.596139687177174	0.0752641559299699	4.72057961377671
chr3	100709266	101045942	3	3	5.26	8.57	-3.31	0.670394923540823	0.596139687177174	0.0752641559299699	4.72057961377671
chr3	101045942	101271522	2	3	3.51	8.57	-5.06	0.364845991006225	0.39209875338785	0.0311943017813524	3.61167468015804
chr3	101271522	101712262	3	3	5.26	8.57	-3.31	0.670394923540823	0.596139687177174	0.0752641559299699	4.72057961377671
chr3	101712262	101863197	3	4	5.26	11.43	-6.17	0.420508284178749	0.434727364097522	0.0597149994696037	2.75144722127792
chr3	101863197	102465782	3	3	5.26	8.57	-3.31	0.670394923540823	0.596139687177174	0.0752641559299699	4.72057961377671
chr3	102465782	103821589	2	3	3.51	8.57	-5.06	0.364845991006225	0.39209875338785	0.0311943017813524	3.61167468015804
chr3	103821589	106431133	3	3	5.26	8.57	-3.31	0.670394923540823	0.596139687177174	0.0752641559299699	4.72057961377671
chr3	106431133	106769466	3	3	5.26	8.57	-3.31	0.670394923540823	0.596139687177174	0.0752641559299699	4.72057961377671
chr3	106769466	107081108	3	3	5.26	8.57	-3.31	0.670394923540823	0.596139687177174	0.0752641559299699	4.72057961377671
chr3	107081108	107104112	3	4	5.26	11.43	-6.17	0.420508284178749	0.434727364097522	0.0597149994696037	2.75144722127792
chr3	107104112	107178746	3	4	5.26	11.43	-6.17	0.420508284178749	0.434727364097522	0.0597149994696037	2.75144722127792
chr3	107178746	108039533	3	4	5.26	11.43	-6.17	0.420508284178749	0.434727364097522	0.0597149994696037	2.75144722127792
chr3	108039533	108155255	3	4	5.26	11.43	-6.17	0.420508284178749	0.434727364097522	0.0597149994696037	2.75144722127792
chr3	108155255	110525931	3	4	5.26	11.43	-6.17	0.420508284178749	0.434727364097522	0.0597149994696037	2.75144722127792
chr3	110525931	110972786	3	4	5.26	11.43	-6.17	0.420508284178749	0.434727364097522	0.0597149994696037	2.75144722127792
chr3	110972786	111066028	4	4	7.02	11.43	-4.41	0.473617837219157	0.588496265829916	0.101844134480445	3.39687535976884
chr3	111066028	111562043	3	4	5.26	11.43	-6.17	0.420508284178749	0.434727364097522	0.0597149994696037	2.75144722127792
chr3	111562043	111686879	3	4	5.26	11.43	-6.17	0.420508284178749	0.434727364097522	0.0597149994696037	2.75144722127792
chr3	111686879	113318465	3	4	5.26	11.43	-6.17	0.420508284178749	0.434727364097522	0.0597149994696037	2.75144722127792
chr3	113318465	113535665	3	4	5.26	11.43	-6.17	0.420508284178749	0.434727364097522	0.0597149994696037	2.75144722127792
chr3	113535665	115683412	3	4	5.26	11.43	-6.17	0.420508284178749	0.434727364097522	0.0597149994696037	2.75144722127792
chr3	115683412	115819130	4	4	7.02	11.43	-4.41	0.473617837219157	0.588496265829916	0.101844134480445	3.39687535976884
chr3	115819130	115999742	3	4	5.26	11.43	-6.17	0.420508284178749	0.434727364097522	0.0597149994696037	2.75144722127792
chr3	115999742	120398695	3	4	5.26	11.43	-6.17	0.420508284178749	0.434727364097522	0.0597149994696037	2.75144722127792
chr3	120398695	122291487	3	4	5.26	11.43	-6.17	0.420508284178749	0.434727364097522	0.0597149994696037	2.75144722127792
chr3	122291487	122343213	3	4	5.26	11.43	-6.17	0.420508284178749	0.434727364097522	0.0597149994696037	2.75144722127792
chr3	122343213	122587632	3	4	5.26	11.43	-6.17	0.420508284178749	0.434727364097522	0.0597149994696037	2.75144722127792
chr3	122587632	122642354	4	4	7.02	11.43	-4.41	0.473617837219157	0.588496265829916	0.101844134480445	3.39687535976884
chr3	122642354	122680232	4	4	7.02	11.43	-4.41	0.473617837219157	0.588496265829916	0.101844134480445	3.39687535976884
chr3	122680232	122716105	4	4	7.02	11.43	-4.41	0.473617837219157	0.588496265829916	0.101844134480445	3.39687535976884
chr3	122716105	122765573	5	4	8.77	11.43	-2.66	0.726612653955228	0.747657070124706	0.148324209107067	4.06400194149402
chr3	122765573	122830532	5	4	8.77	11.43	-2.66	0.726612653955228	0.747657070124706	0.148324209107067	4.06400194149402
chr3	122830532	122832538	5	4	8.77	11.43	-2.66	0.726612653955228	0.747657070124706	0.148324209107067	4.06400194149402
chr3	122832538	122840954	5	4	8.77	11.43	-2.66	0.726612653955228	0.747657070124706	0.148324209107067	4.06400194149402
chr3	122840954	122906180	4	4	7.02	11.43	-4.41	0.473617837219157	0.588496265829916	0.101844134480445	3.39687535976884
chr3	122906180	123530884	3	4	5.26	11.43	-6.17	0.420508284178749	0.434727364097522	0.0597149994696037	2.75144722127792
chr3	123530884	123627300	3	5	5.26	14.29	-9.03	0.251416220695104	0.337574695209723	0.0489972499249067	1.87309955864063
chr3	123627300	124139882	3	4	5.26	11.43	-6.17	0.420508284178749	0.434727364097522	0.0597149994696037	2.75144722127792
chr3	124139882	124288915	3	4	5.26	11.43	-6.17	0.420508284178749	0.434727364097522	0.0597149994696037	2.75144722127792
chr3	124288915	125088205	3	4	5.26	11.43	-6.17	0.420508284178749	0.434727364097522	0.0597149994696037	2.75144722127792
chr3	125088205	125725850	4	4	7.02	11.43	-4.41	0.473617837219157	0.588496265829916	0.101844134480445	3.39687535976884
chr3	125725850	125823129	7	5	12.28	14.29	-2.01	0.761538914261588	0.841623733977486	0.208113465778316	3.68072150207868
chr3	125823129	125825813	8	5	14.04	14.29	-0.25	1	0.979803008178127	0.254376122060523	4.17609199336133
chr3	125825813	125826323	8	5	14.04	14.29	-0.25	1	0.979803008178127	0.254376122060523	4.17609199336133
chr3	125826323	125854666	10	5	17.54	14.29	3.25	0.777113508732724	1.27328065326875	0.353545368918586	5.22973429164876
chr3	125854666	125882542	7	4	12.28	11.43	0.85	1	1.08406402746849	0.250779327244783	5.47501405422082
chr3	125882542	125894274	7	4	12.28	11.43	0.85	1	1.08406402746849	0.250779327244783	5.47501405422082
chr3	125894274	125920590	6	4	10.53	11.43	-0.9	1	0.912689802865865	0.198138763399443	4.75579335304366
chr3	125920590	125927853	5	4	8.77	11.43	-2.66	0.726612653955228	0.747657070124706	0.148324209107067	4.06400194149402
chr3	125927853	125928997	4	4	7.02	11.43	-4.41	0.473617837219157	0.588496265829916	0.101844134480445	3.39687535976884
chr3	125928997	125959357	3	4	5.26	11.43	-6.17	0.420508284178749	0.434727364097522	0.0597149994696037	2.75144722127792
chr3	125959357	126012750	3	4	5.26	11.43	-6.17	0.420508284178749	0.434727364097522	0.0597149994696037	2.75144722127792
chr3	126012750	126129775	4	4	7.02	11.43	-4.41	0.473617837219157	0.588496265829916	0.101844134480445	3.39687535976884
chr3	126129775	127709804	3	4	5.26	11.43	-6.17	0.420508284178749	0.434727364097522	0.0597149994696037	2.75144722127792
chr3	127709804	127812710	3	4	5.26	11.43	-6.17	0.420508284178749	0.434727364097522	0.0597149994696037	2.75144722127792
chr3	127812710	127926783	3	4	5.26	11.43	-6.17	0.420508284178749	0.434727364097522	0.0597149994696037	2.75144722127792
chr3	127926783	127929568	4	4	7.02	11.43	-4.41	0.473617837219157	0.588496265829916	0.101844134480445	3.39687535976884
chr3	127929568	127948698	4	5	7.02	14.29	-7.27	0.293180368068062	0.456953842254992	0.0838931595792112	2.3022592633164
chr3	127948698	128058165	5	5	8.77	14.29	-5.52	0.496515558919266	0.580557338005649	0.12257576969898	2.74519263053894
chr3	128058165	128059534	5	4	8.77	11.43	-2.66	0.726612653955228	0.747657070124706	0.148324209107067	4.06400194149402
chr3	128059534	128119633	4	4	7.02	11.43	-4.41	0.473617837219157	0.588496265829916	0.101844134480445	3.39687535976884
chr3	128119633	128137913	4	5	7.02	14.29	-7.27	0.293180368068062	0.456953842254992	0.0838931595792112	2.3022592633164
chr3	128137913	128142913	5	5	8.77	14.29	-5.52	0.496515558919266	0.580557338005649	0.12257576969898	2.74519263053894
chr3	128142913	128191797	6	5	10.53	14.29	-3.76	0.742462027402515	0.708659295448715	0.164118769009726	3.20389268677969
chr3	128191797	128228875	6	5	10.53	14.29	-3.76	0.742462027402515	0.708659295448715	0.164118769009726	3.20389268677969
chr3	128228875	128248418	6	4	10.53	11.43	-0.9	1	0.912689802865865	0.198138763399443	4.75579335304366
chr3	128248418	128290829	5	4	8.77	11.43	-2.66	0.726612653955228	0.747657070124706	0.148324209107067	4.06400194149402
chr3	128290829	128302634	4	4	7.02	11.43	-4.41	0.473617837219157	0.588496265829916	0.101844134480445	3.39687535976884
chr3	128302634	129754142	3	4	5.26	11.43	-6.17	0.420508284178749	0.434727364097522	0.0597149994696037	2.75144722127792
chr3	129754142	129765019	4	4	7.02	11.43	-4.41	0.473617837219157	0.588496265829916	0.101844134480445	3.39687535976884
chr3	129765019	129806580	3	4	5.26	11.43	-6.17	0.420508284178749	0.434727364097522	0.0597149994696037	2.75144722127792
chr3	129806580	129811226	4	4	7.02	11.43	-4.41	0.473617837219157	0.588496265829916	0.101844134480445	3.39687535976884
chr3	129811226	129854172	3	4	5.26	11.43	-6.17	0.420508284178749	0.434727364097522	0.0597149994696037	2.75144722127792
chr3	129854172	130248809	3	4	5.26	11.43	-6.17	0.420508284178749	0.434727364097522	0.0597149994696037	2.75144722127792
chr3	130248809	130358571	3	4	5.26	11.43	-6.17	0.420508284178749	0.434727364097522	0.0597149994696037	2.75144722127792
chr3	130358571	130504689	3	4	5.26	11.43	-6.17	0.420508284178749	0.434727364097522	0.0597149994696037	2.75144722127792
chr3	130504689	130768361	3	4	5.26	11.43	-6.17	0.420508284178749	0.434727364097522	0.0597149994696037	2.75144722127792
chr3	130768361	130944411	3	4	5.26	11.43	-6.17	0.420508284178749	0.434727364097522	0.0597149994696037	2.75144722127792
chr3	130944411	131348362	3	4	5.26	11.43	-6.17	0.420508284178749	0.434727364097522	0.0597149994696037	2.75144722127792
chr3	131348362	131443789	4	4	7.02	11.43	-4.41	0.473617837219157	0.588496265829916	0.101844134480445	3.39687535976884
chr3	131443789	131622250	3	4	5.26	11.43	-6.17	0.420508284178749	0.434727364097522	0.0597149994696037	2.75144722127792
chr3	131622250	131725479	3	4	5.26	11.43	-6.17	0.420508284178749	0.434727364097522	0.0597149994696037	2.75144722127792
chr3	131725479	131821681	3	4	5.26	11.43	-6.17	0.420508284178749	0.434727364097522	0.0597149994696037	2.75144722127792
chr3	131821681	132003253	4	4	7.02	11.43	-4.41	0.473617837219157	0.588496265829916	0.101844134480445	3.39687535976884
chr3	132003253	132649575	3	4	5.26	11.43	-6.17	0.420508284178749	0.434727364097522	0.0597149994696037	2.75144722127792
chr3	132649575	132685021	3	3	5.26	8.57	-3.31	0.670394923540823	0.596139687177174	0.0752641559299699	4.72057961377671
chr3	132685021	132767944	4	3	7.02	8.57	-1.55	1	0.806980014369123	0.127471078351663	5.86472395809041
chr3	132767944	133794520	4	4	7.02	11.43	-4.41	0.473617837219157	0.588496265829916	0.101844134480445	3.39687535976884
chr3	133794520	133870018	5	4	8.77	11.43	-2.66	0.726612653955228	0.747657070124706	0.148324209107067	4.06400194149402
chr3	133870018	134017852	6	4	10.53	11.43	-0.9	1	0.912689802865865	0.198138763399443	4.75579335304366
chr3	134017852	134111578	6	5	10.53	14.29	-3.76	0.742462027402515	0.708659295448715	0.164118769009726	3.20389268677969
chr3	134111578	134150040	6	5	10.53	14.29	-3.76	0.742462027402515	0.708659295448715	0.164118769009726	3.20389268677969
chr3	134150040	134331197	6	5	10.53	14.29	-3.76	0.742462027402515	0.708659295448715	0.164118769009726	3.20389268677969
chr3	134331197	134349971	6	5	10.53	14.29	-3.76	0.742462027402515	0.708659295448715	0.164118769009726	3.20389268677969
chr3	134349971	134461345	6	6	10.53	17.14	-6.61	0.524985517209083	0.572305386890547	0.13869850300482	2.35611931443001
chr3	134461345	134601063	6	6	10.53	17.14	-6.61	0.524985517209083	0.572305386890547	0.13869850300482	2.35611931443001
chr3	134601063	134603765	6	6	10.53	17.14	-6.61	0.524985517209083	0.572305386890547	0.13869850300482	2.35611931443001
chr3	134603765	134631090	5	6	8.77	17.14	-8.37	0.322100721394439	0.468835682434957	0.103394322457724	2.02281962815123
chr3	134631090	134644006	4	6	7.02	17.14	-10.12	0.171656051776491	0.36905122639677	0.0706137859122206	1.70052375381224
chr3	134644006	134686974	4	5	7.02	14.29	-7.27	0.293180368068062	0.456953842254992	0.0838931595792112	2.3022592633164
chr3	134686974	136763295	4	4	7.02	11.43	-4.41	0.473617837219157	0.588496265829916	0.101844134480445	3.39687535976884
chr3	136763295	136936175	4	5	7.02	14.29	-7.27	0.293180368068062	0.456953842254992	0.0838931595792112	2.3022592633164
chr3	136936175	137733477	4	4	7.02	11.43	-4.41	0.473617837219157	0.588496265829916	0.101844134480445	3.39687535976884
chr3	137733477	137819708	5	4	8.77	11.43	-2.66	0.726612653955228	0.747657070124706	0.148324209107067	4.06400194149402
chr3	137819708	139083910	4	4	7.02	11.43	-4.41	0.473617837219157	0.588496265829916	0.101844134480445	3.39687535976884
chr3	139083910	139090854	5	4	8.77	11.43	-2.66	0.726612653955228	0.747657070124706	0.148324209107067	4.06400194149402
chr3	139090854	139240049	5	5	8.77	14.29	-5.52	0.496515558919266	0.580557338005649	0.12257576969898	2.74519263053894
chr3	139240049	140047478	4	4	7.02	11.43	-4.41	0.473617837219157	0.588496265829916	0.101844134480445	3.39687535976884
chr3	140047478	140074453	4	4	7.02	11.43	-4.41	0.473617837219157	0.588496265829916	0.101844134480445	3.39687535976884
chr3	140074453	140115535	5	4	8.77	11.43	-2.66	0.726612653955228	0.747657070124706	0.148324209107067	4.06400194149402
chr3	140115535	140261443	4	4	7.02	11.43	-4.41	0.473617837219157	0.588496265829916	0.101844134480445	3.39687535976884
chr3	140261443	140777177	5	4	8.77	11.43	-2.66	0.726612653955228	0.747657070124706	0.148324209107067	4.06400194149402
chr3	140777177	140907446	5	5	8.77	14.29	-5.52	0.496515558919266	0.580557338005649	0.12257576969898	2.74519263053894
chr3	140907446	141168741	5	4	8.77	11.43	-2.66	0.726612653955228	0.747657070124706	0.148324209107067	4.06400194149402
chr3	141168741	141333005	5	4	8.77	11.43	-2.66	0.726612653955228	0.747657070124706	0.148324209107067	4.06400194149402
chr3	141333005	142731495	5	4	8.77	11.43	-2.66	0.726612653955228	0.747657070124706	0.148324209107067	4.06400194149402
chr3	142731495	142752137	5	4	8.77	11.43	-2.66	0.726612653955228	0.747657070124706	0.148324209107067	4.06400194149402
chr3	142752137	142846140	5	5	8.77	14.29	-5.52	0.496515558919266	0.580557338005649	0.12257576969898	2.74519263053894
chr3	142846140	142863579	6	5	10.53	14.29	-3.76	0.742462027402515	0.708659295448715	0.164118769009726	3.20389268677969
chr3	142863579	142925305	6	4	10.53	11.43	-0.9	1	0.912689802865865	0.198138763399443	4.75579335304366
chr3	142925305	142930145	5	4	8.77	11.43	-2.66	0.726612653955228	0.747657070124706	0.148324209107067	4.06400194149402
chr3	142930145	143736024	5	4	8.77	11.43	-2.66	0.726612653955228	0.747657070124706	0.148324209107067	4.06400194149402
chr3	143736024	144144553	5	4	8.77	11.43	-2.66	0.726612653955228	0.747657070124706	0.148324209107067	4.06400194149402
chr3	144144553	144185872	6	4	10.53	11.43	-0.9	1	0.912689802865865	0.198138763399443	4.75579335304366
chr3	144185872	144265514	7	4	12.28	11.43	0.85	1	1.08406402746849	0.250779327244783	5.47501405422082
chr3	144265514	144268070	6	4	10.53	11.43	-0.9	1	0.912689802865865	0.198138763399443	4.75579335304366
chr3	144268070	145393060	5	4	8.77	11.43	-2.66	0.726612653955228	0.747657070124706	0.148324209107067	4.06400194149402
chr3	145393060	145505931	5	5	8.77	14.29	-5.52	0.496515558919266	0.580557338005649	0.12257576969898	2.74519263053894
chr3	145505931	146359032	5	4	8.77	11.43	-2.66	0.726612653955228	0.747657070124706	0.148324209107067	4.06400194149402
chr3	146359032	148323082	6	4	10.53	11.43	-0.9	1	0.912689802865865	0.198138763399443	4.75579335304366
chr3	148323082	148553282	6	4	10.53	11.43	-0.9	1	0.912689802865865	0.198138763399443	4.75579335304366
chr3	148553282	148636252	6	4	10.53	11.43	-0.9	1	0.912689802865865	0.198138763399443	4.75579335304366
chr3	148636252	149451240	5	4	8.77	11.43	-2.66	0.726612653955228	0.747657070124706	0.148324209107067	4.06400194149402
chr3	149451240	150220524	6	4	10.53	11.43	-0.9	1	0.912689802865865	0.198138763399443	4.75579335304366
chr3	150220524	150349395	6	4	10.53	11.43	-0.9	1	0.912689802865865	0.198138763399443	4.75579335304366
chr3	150349395	151207750	6	4	10.53	11.43	-0.9	1	0.912689802865865	0.198138763399443	4.75579335304366
chr3	151207750	157170856	5	4	8.77	11.43	-2.66	0.726612653955228	0.747657070124706	0.148324209107067	4.06400194149402
chr3	157170856	157276391	6	4	10.53	11.43	-0.9	1	0.912689802865865	0.198138763399443	4.75579335304366
chr3	157276391	157386223	5	4	8.77	11.43	-2.66	0.726612653955228	0.747657070124706	0.148324209107067	4.06400194149402
chr3	157386223	157391935	6	4	10.53	11.43	-0.9	1	0.912689802865865	0.198138763399443	4.75579335304366
chr3	157391935	157540978	7	4	12.28	11.43	0.85	1	1.08406402746849	0.250779327244783	5.47501405422082
chr3	157540978	157549766	6	4	10.53	11.43	-0.9	1	0.912689802865865	0.198138763399443	4.75579335304366
chr3	157549766	158542053	5	4	8.77	11.43	-2.66	0.726612653955228	0.747657070124706	0.148324209107067	4.06400194149402
chr3	158542053	158665385	6	4	10.53	11.43	-0.9	1	0.912689802865865	0.198138763399443	4.75579335304366
chr3	158665385	158953076	5	4	8.77	11.43	-2.66	0.726612653955228	0.747657070124706	0.148324209107067	4.06400194149402
chr3	158953076	159032449	6	4	10.53	11.43	-0.9	1	0.912689802865865	0.198138763399443	4.75579335304366
chr3	159032449	159675855	5	4	8.77	11.43	-2.66	0.726612653955228	0.747657070124706	0.148324209107067	4.06400194149402
chr3	159675855	160393659	6	4	10.53	11.43	-0.9	1	0.912689802865865	0.198138763399443	4.75579335304366
chr3	160393659	160600456	7	4	12.28	11.43	0.85	1	1.08406402746849	0.250779327244783	5.47501405422082
chr3	160600456	160880416	7	3	12.28	8.57	3.71	0.736494124294195	1.48711281701351	0.310836499199398	9.55446182809702
chr3	160880416	161151168	6	3	10.53	8.57	1.96	1	1.25188156754076	0.246164505949289	8.27708278287694
chr3	161151168	161265044	7	3	12.28	8.57	3.71	0.736494124294195	1.48711281701351	0.310836499199398	9.55446182809702
chr3	161265044	161535638	6	3	10.53	8.57	1.96	1	1.25188156754076	0.246164505949289	8.27708278287694
chr3	161535638	161619138	7	3	12.28	8.57	3.71	0.736494124294195	1.48711281701351	0.310836499199398	9.55446182809702
chr3	161619138	161827490	6	3	10.53	8.57	1.96	1	1.25188156754076	0.246164505949289	8.27708278287694
chr3	161827490	161868728	7	3	12.28	8.57	3.71	0.736494124294195	1.48711281701351	0.310836499199398	9.55446182809702
chr3	161868728	161953574	8	3	14.04	8.57	5.47	0.523302262486224	1.73164017632028	0.378777361101055	10.8884004041763
chr3	161953574	161956168	7	3	12.28	8.57	3.71	0.736494124294195	1.48711281701351	0.310836499199398	9.55446182809702
chr3	161956168	162236709	6	3	10.53	8.57	1.96	1	1.25188156754076	0.246164505949289	8.27708278287694
chr3	162236709	162447751	6	3	10.53	8.57	1.96	1	1.25188156754076	0.246164505949289	8.27708278287694
chr3	162447751	162486290	7	3	12.28	8.57	3.71	0.736494124294195	1.48711281701351	0.310836499199398	9.55446182809702
chr3	162486290	162489501	7	4	12.28	11.43	0.85	1	1.08406402746849	0.250779327244783	5.47501405422082
chr3	162489501	162490126	8	4	14.04	11.43	2.61	1	1.26214510658289	0.306099339703915	6.22192088530793
chr3	162490126	162491038	9	4	15.79	11.43	4.36	0.75975045611855	1.44743902015056	0.364075991246777	7.00051509456521
chr3	162491038	162503213	10	5	17.54	14.29	3.25	0.777113508732724	1.27328065326875	0.353545368918586	5.22973429164876
chr3	162503213	162504487	11	6	19.3	17.14	2.16	1	1.1539893966305	0.345153280697894	4.234838856912
chr3	162504487	162508230	11	5	19.3	14.29	5.01	0.58581983366734	1.42932870899349	0.406524379969387	5.79042429344463
chr3	162508230	162510463	12	6	21.05	17.14	3.91	0.788745512128415	1.28540427034758	0.392310936847064	4.66058976463286
chr3	162510463	162512698	18	9	31.58	25.71	5.87	0.640474626041501	1.32922060352496	0.47730391678049	3.90469817026133
chr3	162512698	162512916	20	9	35.09	25.71	9.38	0.368024829010441	1.55412645347209	0.565402998240453	4.5281413328755
chr3	162512916	162513120	21	9	36.84	25.71	11.13	0.360392672083653	1.67579678653456	0.612809146889839	4.86690203702738
chr3	162513120	162513304	23	10	40.35	28.57	11.78	0.273141439710371	1.68163528906706	0.631560718262151	4.70396481557841
chr3	162513304	162543103	24	10	42.11	28.57	13.54	0.266231099276203	1.80649998630757	0.680638918130001	5.04506508074407
chr3	162543103	162619879	26	10	45.61	28.57	17.04	0.126402325987986	2.08007379270163	0.78743940102995	5.79557053200919
chr3	162619879	162624939	26	9	45.61	25.71	19.9	0.0769776245011224	2.39991927320422	0.89192161314364	6.90920885017312
chr3	162624939	162625988	26	10	45.61	28.57	17.04	0.126402325987986	2.08007379270163	0.78743940102995	5.79557053200919
chr3	162625988	162626284	23	8	40.35	22.86	17.49	0.112627508389718	2.26312188600562	0.815025489979164	6.8183094936049
chr3	162626284	162626588	21	6	36.84	17.14	19.7	0.0593376063840413	2.78919445104632	0.929136330070239	9.59057094245997
chr3	162626588	162627609	13	3	22.81	8.57	14.24	0.0958390828836088	3.11683466924519	0.766844053409676	18.4450908210035
chr3	162627609	162628629	10	3	17.54	8.57	8.97	0.356578999325378	2.25102170571562	0.523982788486464	13.7160959411363
chr3	162628629	162628661	8	3	14.04	8.57	5.47	0.523302262486224	1.73164017632028	0.378777361101055	10.8884004041763
chr3	162628661	162730203	7	3	12.28	8.57	3.71	0.736494124294195	1.48711281701351	0.310836499199398	9.55446182809702
chr3	162730203	163034029	6	3	10.53	8.57	1.96	1	1.25188156754076	0.246164505949289	8.27708278287694
chr3	163034029	163265750	6	3	10.53	8.57	1.96	1	1.25188156754076	0.246164505949289	8.27708278287694
chr3	163265750	164407712	6	3	10.53	8.57	1.96	1	1.25188156754076	0.246164505949289	8.27708278287694
chr3	164407712	164956795	5	3	8.77	8.57	0.199999999999999	1	1.02536119741128	0.184869242581365	7.05012401324578
chr3	164956795	166126530	6	3	10.53	8.57	1.96	1	1.25188156754076	0.246164505949289	8.27708278287694
chr3	166126530	166710340	6	3	10.53	8.57	1.96	1	1.25188156754076	0.246164505949289	8.27708278287694
chr3	166710340	166822453	6	4	10.53	11.43	-0.9	1	0.912689802865865	0.198138763399443	4.75579335304366
chr3	166822453	167000837	6	4	10.53	11.43	-0.9	1	0.912689802865865	0.198138763399443	4.75579335304366
chr3	167000837	167117604	6	4	10.53	11.43	-0.9	1	0.912689802865865	0.198138763399443	4.75579335304366
chr3	167117604	167301074	6	4	10.53	11.43	-0.9	1	0.912689802865865	0.198138763399443	4.75579335304366
chr3	167301074	167387193	6	4	10.53	11.43	-0.9	1	0.912689802865865	0.198138763399443	4.75579335304366
chr3	167387193	167454484	6	4	10.53	11.43	-0.9	1	0.912689802865865	0.198138763399443	4.75579335304366
chr3	167454484	167505051	7	4	12.28	11.43	0.85	1	1.08406402746849	0.250779327244783	5.47501405422082
chr3	167505051	167666470	7	4	12.28	11.43	0.85	1	1.08406402746849	0.250779327244783	5.47501405422082
chr3	167666470	167742994	7	4	12.28	11.43	0.85	1	1.08406402746849	0.250779327244783	5.47501405422082
chr3	167742994	167808750	7	4	12.28	11.43	0.85	1	1.08406402746849	0.250779327244783	5.47501405422082
chr3	167808750	167898053	7	4	12.28	11.43	0.85	1	1.08406402746849	0.250779327244783	5.47501405422082
chr3	167898053	168066804	7	4	12.28	11.43	0.85	1	1.08406402746849	0.250779327244783	5.47501405422082
chr3	168066804	168169171	8	4	14.04	11.43	2.61	1	1.26214510658289	0.306099339703915	6.22192088530793
chr3	168169171	168226616	7	4	12.28	11.43	0.85	1	1.08406402746849	0.250779327244783	5.47501405422082
chr3	168226616	168344423	7	4	12.28	11.43	0.85	1	1.08406402746849	0.250779327244783	5.47501405422082
chr3	168344423	170632706	7	4	12.28	11.43	0.85	1	1.08406402746849	0.250779327244783	5.47501405422082
chr3	170632706	170763868	7	4	12.28	11.43	0.85	1	1.08406402746849	0.250779327244783	5.47501405422082
chr3	170763868	170906288	7	4	12.28	11.43	0.85	1	1.08406402746849	0.250779327244783	5.47501405422082
chr3	170906288	171269893	7	4	12.28	11.43	0.85	1	1.08406402746849	0.250779327244783	5.47501405422082
chr3	171269893	171313634	7	4	12.28	11.43	0.85	1	1.08406402746849	0.250779327244783	5.47501405422082
chr3	171313634	171390082	7	4	12.28	11.43	0.85	1	1.08406402746849	0.250779327244783	5.47501405422082
chr3	171390082	171497063	7	4	12.28	11.43	0.85	1	1.08406402746849	0.250779327244783	5.47501405422082
chr3	171497063	171514906	7	4	12.28	11.43	0.85	1	1.08406402746849	0.250779327244783	5.47501405422082
chr3	171514906	172963615	7	4	12.28	11.43	0.85	1	1.08406402746849	0.250779327244783	5.47501405422082
chr3	172963615	173058506	7	4	12.28	11.43	0.85	1	1.08406402746849	0.250779327244783	5.47501405422082
chr3	173058506	173478637	7	4	12.28	11.43	0.85	1	1.08406402746849	0.250779327244783	5.47501405422082
chr3	173478637	173561632	7	4	12.28	11.43	0.85	1	1.08406402746849	0.250779327244783	5.47501405422082
chr3	173561632	173681916	8	4	14.04	11.43	2.61	1	1.26214510658289	0.306099339703915	6.22192088530793
chr3	173681916	173846215	8	3	14.04	8.57	5.47	0.523302262486224	1.73164017632028	0.378777361101055	10.8884004041763
chr3	173846215	173901866	8	4	14.04	11.43	2.61	1	1.26214510658289	0.306099339703915	6.22192088530793
chr3	173901866	173974339	9	4	15.79	11.43	4.36	0.75975045611855	1.44743902015056	0.364075991246777	7.00051509456521
chr3	173974339	173984154	9	4	15.79	11.43	4.36	0.75975045611855	1.44743902015056	0.364075991246777	7.00051509456521
chr3	173984154	174033335	8	4	14.04	11.43	2.61	1	1.26214510658289	0.306099339703915	6.22192088530793
chr3	174033335	174058716	8	4	14.04	11.43	2.61	1	1.26214510658289	0.306099339703915	6.22192088530793
chr3	174058716	174095881	8	4	14.04	11.43	2.61	1	1.26214510658289	0.306099339703915	6.22192088530793
chr3	174095881	174156124	9	4	15.79	11.43	4.36	0.75975045611855	1.44743902015056	0.364075991246777	7.00051509456521
chr3	174156124	174215589	9	4	15.79	11.43	4.36	0.75975045611855	1.44743902015056	0.364075991246777	7.00051509456521
chr3	174215589	174218017	9	4	15.79	11.43	4.36	0.75975045611855	1.44743902015056	0.364075991246777	7.00051509456521
chr3	174218017	174341519	9	4	15.79	11.43	4.36	0.75975045611855	1.44743902015056	0.364075991246777	7.00051509456521
chr3	174341519	174403427	9	3	15.79	8.57	7.22	0.362644950604423	1.98605531055251	0.449776512936818	12.2717657519558
chr3	174403427	174419508	8	3	14.04	8.57	5.47	0.523302262486224	1.73164017632028	0.378777361101055	10.8884004041763
chr3	174419508	174743273	7	3	12.28	8.57	3.71	0.736494124294195	1.48711281701351	0.310836499199398	9.55446182809702
chr3	174743273	174818734	7	3	12.28	8.57	3.71	0.736494124294195	1.48711281701351	0.310836499199398	9.55446182809702
chr3	174818734	174865161	7	3	12.28	8.57	3.71	0.736494124294195	1.48711281701351	0.310836499199398	9.55446182809702
chr3	174865161	174957517	6	3	10.53	8.57	1.96	1	1.25188156754076	0.246164505949289	8.27708278287694
chr3	174957517	175268086	7	3	12.28	8.57	3.71	0.736494124294195	1.48711281701351	0.310836499199398	9.55446182809702
chr3	175268086	175364862	8	3	14.04	8.57	5.47	0.523302262486224	1.73164017632028	0.378777361101055	10.8884004041763
chr3	175364862	175548789	7	3	12.28	8.57	3.71	0.736494124294195	1.48711281701351	0.310836499199398	9.55446182809702
chr3	175548789	175559502	7	4	12.28	11.43	0.85	1	1.08406402746849	0.250779327244783	5.47501405422082
chr3	175559502	175580983	7	4	12.28	11.43	0.85	1	1.08406402746849	0.250779327244783	5.47501405422082
chr3	175580983	175670017	8	4	14.04	11.43	2.61	1	1.26214510658289	0.306099339703915	6.22192088530793
chr3	175670017	176036278	7	4	12.28	11.43	0.85	1	1.08406402746849	0.250779327244783	5.47501405422082
chr3	176036278	176048379	6	4	10.53	11.43	-0.9	1	0.912689802865865	0.198138763399443	4.75579335304366
chr3	176048379	176157156	6	5	10.53	14.29	-3.76	0.742462027402515	0.708659295448715	0.164118769009726	3.20389268677969
chr3	176157156	176202950	6	4	10.53	11.43	-0.9	1	0.912689802865865	0.198138763399443	4.75579335304366
chr3	176202950	176331326	7	4	12.28	11.43	0.85	1	1.08406402746849	0.250779327244783	5.47501405422082
chr3	176331326	177298047	6	4	10.53	11.43	-0.9	1	0.912689802865865	0.198138763399443	4.75579335304366
chr3	177298047	177314573	6	5	10.53	14.29	-3.76	0.742462027402515	0.708659295448715	0.164118769009726	3.20389268677969
chr3	177314573	177428437	7	5	12.28	14.29	-2.01	0.761538914261588	0.841623733977486	0.208113465778316	3.68072150207868
chr3	177428437	177438221	7	4	12.28	11.43	0.85	1	1.08406402746849	0.250779327244783	5.47501405422082
chr3	177438221	177809059	6	4	10.53	11.43	-0.9	1	0.912689802865865	0.198138763399443	4.75579335304366
chr3	177809059	178231668	6	4	10.53	11.43	-0.9	1	0.912689802865865	0.198138763399443	4.75579335304366
chr3	178231668	178792167	6	4	10.53	11.43	-0.9	1	0.912689802865865	0.198138763399443	4.75579335304366
chr3	178792167	181980265	6	4	10.53	11.43	-0.9	1	0.912689802865865	0.198138763399443	4.75579335304366
chr3	181980265	182118221	6	4	10.53	11.43	-0.9	1	0.912689802865865	0.198138763399443	4.75579335304366
chr3	182118221	182227186	6	4	10.53	11.43	-0.9	1	0.912689802865865	0.198138763399443	4.75579335304366
chr3	182227186	182806220	6	4	10.53	11.43	-0.9	1	0.912689802865865	0.198138763399443	4.75579335304366
chr3	182806220	182808148	6	4	10.53	11.43	-0.9	1	0.912689802865865	0.198138763399443	4.75579335304366
chr3	182808148	182877879	6	4	10.53	11.43	-0.9	1	0.912689802865865	0.198138763399443	4.75579335304366
chr3	182877879	182964747	6	4	10.53	11.43	-0.9	1	0.912689802865865	0.198138763399443	4.75579335304366
chr3	182964747	183001457	6	4	10.53	11.43	-0.9	1	0.912689802865865	0.198138763399443	4.75579335304366
chr3	183001457	183308076	6	4	10.53	11.43	-0.9	1	0.912689802865865	0.198138763399443	4.75579335304366
chr3	183308076	186427204	6	4	10.53	11.43	-0.9	1	0.912689802865865	0.198138763399443	4.75579335304366
chr3	186427204	186914849	6	3	10.53	8.57	1.96	1	1.25188156754076	0.246164505949289	8.27708278287694
chr3	186914849	187374473	6	4	10.53	11.43	-0.9	1	0.912689802865865	0.198138763399443	4.75579335304366
chr3	187374473	187505136	7	4	12.28	11.43	0.85	1	1.08406402746849	0.250779327244783	5.47501405422082
chr3	187505136	187913196	7	4	12.28	11.43	0.85	1	1.08406402746849	0.250779327244783	5.47501405422082
chr3	187913196	187932500	7	5	12.28	14.29	-2.01	0.761538914261588	0.841623733977486	0.208113465778316	3.68072150207868
chr3	187932500	188051505	7	6	12.28	17.14	-4.86	0.548778634430538	0.679660006247224	0.176144311933996	2.70242205876306
chr3	188051505	188058941	7	6	12.28	17.14	-4.86	0.548778634430538	0.679660006247224	0.176144311933996	2.70242205876306
chr3	188058941	188241610	7	5	12.28	14.29	-2.01	0.761538914261588	0.841623733977486	0.208113465778316	3.68072150207868
chr3	188241610	188305673	7	5	12.28	14.29	-2.01	0.761538914261588	0.841623733977486	0.208113465778316	3.68072150207868
chr3	188305673	189161738	7	4	12.28	11.43	0.85	1	1.08406402746849	0.250779327244783	5.47501405422082
chr3	189161738	189174171	8	4	14.04	11.43	2.61	1	1.26214510658289	0.306099339703915	6.22192088530793
chr3	189174171	189219485	9	4	15.79	11.43	4.36	0.75975045611855	1.44743902015056	0.364075991246777	7.00051509456521
chr3	189219485	189256114	8	4	14.04	11.43	2.61	1	1.26214510658289	0.306099339703915	6.22192088530793
chr3	189256114	189427334	8	4	14.04	11.43	2.61	1	1.26214510658289	0.306099339703915	6.22192088530793
chr3	189427334	189822806	7	4	12.28	11.43	0.85	1	1.08406402746849	0.250779327244783	5.47501405422082
chr3	189822806	190086837	8	4	14.04	11.43	2.61	1	1.26214510658289	0.306099339703915	6.22192088530793
chr3	190086837	190119123	8	4	14.04	11.43	2.61	1	1.26214510658289	0.306099339703915	6.22192088530793
[truncated: 9,563 more rows]
