# Supplementary material for: 1p36 deletion is a marker for tumour dissemination in microsatellite stable stage II-III colon cancer
Source: BMC Cancer. 2014 Nov 24;14:872. doi: 10.1186/1471-2407-14-872 (PMC4251789; doi:10.1186/1471-2407-14-872)
Supplement: Supplementary file 1 — Additional file 1: This file includes supplementary figures, genome-wide copy number estimates and statistics. (ZIP 5 MB) [file 12885_2014_5046_MOESM1_ESM.zip › Supplementary Data/MSS statistics Stage II-IV/Relative Loss.Recurrence (excl MSI-H).No recurrence (excl MSI-H).txt]

Chromosome	Start (hg19)	End (hg19)	Observations in G1	Observations in G2	Frequency G1 (%)	Frequency G2 (%)	Frequency difference	Fisher's Exact test p-value	Odds Ratio	Lower 95% CI	Upper 95% CI
chr1	0	1282669	16	3	28.07	8.57	19.5	0.0331754581381699	4.10641608004979	1.04401517963159	23.8773305292682
chr1	1282669	1296586	16	4	28.07	11.43	16.64	0.0721339773657778	2.99120802179949	0.849362051014097	13.5239916916729
chr1	1296586	2502180	16	5	28.07	14.29	13.78	0.200089529288053	2.32115105804248	0.709405513336396	9.01806554453522
chr1	2502180	3496002	17	5	29.82	14.29	15.53	0.130679601075765	2.52572179240009	0.778619673716263	9.76380428775972
chr1	3496002	3728424	17	5	29.82	14.29	15.53	0.130679601075765	2.52572179240009	0.778619673716263	9.76380428775972
chr1	3728424	4509384	18	5	31.58	14.29	17.29	0.0834599171678827	2.74058433946075	0.851180312620686	10.5432093594167
chr1	4509384	4585274	19	5	33.33	14.29	19.04	0.0524368541888076	2.96654190764391	0.927289178928731	11.3713623977629
chr1	4585274	5051268	20	5	35.09	14.29	20.8	0.0325850401555275	3.20448266403848	1.00728472319821	12.240439654715
chr1	5051268	5960887	20	5	35.09	14.29	20.8	0.0325850401555275	3.20448266403848	1.00728472319821	12.240439654715
chr1	5960887	6075994	20	5	35.09	14.29	20.8	0.0325850401555275	3.20448266403848	1.00728472319821	12.240439654715
chr1	6075994	8160476	21	5	36.84	14.29	22.55	0.0306859502647381	3.45539108062262	1.09136975046294	13.160386001985
chr1	8160476	8490495	21	6	36.84	17.14	19.7	0.0593376063840413	2.78919445104632	0.929136330070239	9.59057094245997
chr1	8490495	8704800	21	6	36.84	17.14	19.7	0.0593376063840413	2.78919445104632	0.929136330070239	9.59057094245997
chr1	8704800	9355434	21	6	36.84	17.14	19.7	0.0593376063840413	2.78919445104632	0.929136330070239	9.59057094245997
chr1	9355434	11131044	21	5	36.84	14.29	22.55	0.0306859502647381	3.45539108062262	1.09136975046294	13.160386001985
chr1	11131044	11133117	22	5	38.6	14.29	24.31	0.0177608013083354	3.7201723765604	1.17989871551451	14.1463703434966
chr1	11133117	11431449	22	4	38.6	11.43	27.17	0.00789158928557334	4.79465609417718	1.41091771723013	21.2433071214665
chr1	11431449	14397977	23	4	40.35	11.43	28.92	0.00417351454667525	5.15580864403887	1.52229408672044	22.8078933138043
chr1	14397977	14441561	23	4	40.35	11.43	28.92	0.00417351454667525	5.15580864403887	1.52229408672044	22.8078933138043
chr1	14441561	14445618	23	4	40.35	11.43	28.92	0.00417351454667525	5.15580864403887	1.52229408672044	22.8078933138043
chr1	14445618	14500729	23	4	40.35	11.43	28.92	0.00417351454667525	5.15580864403887	1.52229408672044	22.8078933138043
chr1	14500729	14505938	23	4	40.35	11.43	28.92	0.00417351454667525	5.15580864403887	1.52229408672044	22.8078933138043
chr1	14505938	14507118	23	4	40.35	11.43	28.92	0.00417351454667525	5.15580864403887	1.52229408672044	22.8078933138043
chr1	14507118	17792373	23	4	40.35	11.43	28.92	0.00417351454667525	5.15580864403887	1.52229408672044	22.8078933138043
chr1	17792373	20052433	24	4	42.11	11.43	30.68	0.00219315930473359	5.53838990916971	1.63991056387782	24.4649434823583
chr1	20052433	21284649	24	5	42.11	14.29	27.82	0.00577370326072861	4.2974985318392	1.37169797504853	16.28204330216
chr1	21284649	23184553	25	5	43.86	14.29	29.57	0.00542716086607952	4.61258331354881	1.47591090640797	17.4558605525408
chr1	23184553	24347511	25	5	43.86	14.29	29.57	0.00542716086607952	4.61258331354881	1.47591090640797	17.4558605525408
chr1	24347511	24903069	24	5	42.11	14.29	27.82	0.00577370326072861	4.2974985318392	1.37169797504853	16.28204330216
chr1	24903069	25523095	23	5	40.35	14.29	26.06	0.0101583988381559	4.00059788416284	1.27320730909992	15.181270404318
chr1	25523095	25530550	23	5	40.35	14.29	26.06	0.0101583988381559	4.00059788416284	1.27320730909992	15.181270404318
chr1	25530550	25532279	24	5	42.11	14.29	27.82	0.00577370326072861	4.2974985318392	1.37169797504853	16.28204330216
chr1	25532279	25540843	24	7	42.11	20	22.11	0.0406425539331147	2.87633105677874	1.00799649412819	9.1356564962179
chr1	25540843	25547673	24	8	42.11	22.86	19.25	0.0733759512997389	2.43113917134531	0.878286732793095	7.31332287848708
chr1	25547673	25552210	25	8	43.86	22.86	21	0.0470188359926676	2.60948244401295	0.945176396282781	7.83928847844052
chr1	25552210	25554856	25	10	43.86	28.57	15.29	0.185756383957428	1.93910128816269	0.73251395641536	5.40828927624431
chr1	25554856	25557631	25	11	43.86	31.43	12.43	0.275954000721945	1.69472906366251	0.649471457335117	4.60637921741206
chr1	25557631	25654244	25	12	43.86	34.29	9.57	0.390056623994617	1.49085219312	0.577668058585773	3.96999647038278
chr1	25654244	25662109	24	10	42.11	28.57	13.54	0.266231099276203	1.80649998630757	0.680638918130001	5.04506508074407
chr1	25662109	25662761	24	9	42.11	25.71	16.4	0.123877414839114	2.08436720628473	0.770995094963711	6.0142087326682
chr1	25662761	25668249	23	9	40.35	25.71	14.64	0.180752257170322	1.9403054464072	0.715416670243802	5.60800812503703
chr1	25668249	25675619	23	7	40.35	20	20.35	0.0660048184920727	2.67756327102687	0.935414253712247	8.51908232736424
chr1	25675619	25678369	23	6	40.35	17.14	23.21	0.022443377434206	3.2293250080041	1.08422393815704	11.0538711541073
chr1	25678369	26364487	23	5	40.35	14.29	26.06	0.0101583988381559	4.00059788416284	1.27320730909992	15.181270404318
chr1	26364487	26805030	23	6	40.35	17.14	23.21	0.022443377434206	3.2293250080041	1.08422393815704	11.0538711541073
chr1	26805030	26909715	23	7	40.35	20	20.35	0.0660048184920727	2.67756327102687	0.935414253712247	8.51908232736424
chr1	26909715	27514462	23	7	40.35	20	20.35	0.0660048184920727	2.67756327102687	0.935414253712247	8.51908232736424
chr1	27514462	28813549	22	7	38.6	20	18.6	0.0695205678376575	2.48996669727732	0.866737014854826	7.93884146828529
chr1	28813549	29389309	22	6	38.6	17.14	21.46	0.0367051572941155	3.00308374722914	1.00464682758223	10.3019840855296
chr1	29389309	29518176	21	6	36.84	17.14	19.7	0.0593376063840413	2.78919445104632	0.929136330070239	9.59057094245997
chr1	29518176	29666283	21	5	36.84	14.29	22.55	0.0306859502647381	3.45539108062262	1.09136975046294	13.160386001985
chr1	29666283	30676595	20	5	35.09	14.29	20.8	0.0325850401555275	3.20448266403848	1.00728472319821	12.240439654715
chr1	30676595	30768915	19	5	33.33	14.29	19.04	0.0524368541888076	2.96654190764391	0.927289178928731	11.3713623977629
chr1	30768915	31328384	19	5	33.33	14.29	19.04	0.0524368541888076	2.96654190764391	0.927289178928731	11.3713623977629
chr1	31328384	31412005	18	5	31.58	14.29	17.29	0.0834599171678827	2.74058433946075	0.851180312620686	10.5432093594167
chr1	31412005	31863237	17	5	29.82	14.29	15.53	0.130679601075765	2.52572179240009	0.778619673716263	9.76380428775972
chr1	31863237	31983047	17	5	29.82	14.29	15.53	0.130679601075765	2.52572179240009	0.778619673716263	9.76380428775972
chr1	31983047	32895256	17	5	29.82	14.29	15.53	0.130679601075765	2.52572179240009	0.778619673716263	9.76380428775972
chr1	32895256	33204764	18	5	31.58	14.29	17.29	0.0834599171678827	2.74058433946075	0.851180312620686	10.5432093594167
chr1	33204764	33301091	17	5	29.82	14.29	15.53	0.130679601075765	2.52572179240009	0.778619673716263	9.76380428775972
chr1	33301091	33584885	17	5	29.82	14.29	15.53	0.130679601075765	2.52572179240009	0.778619673716263	9.76380428775972
chr1	33584885	33678080	16	5	28.07	14.29	13.78	0.200089529288053	2.32115105804248	0.709405513336396	9.01806554453522
chr1	33678080	34173804	15	5	26.32	14.29	12.03	0.202856593292813	2.12614376125059	0.643260994621534	8.30905934251834
chr1	34173804	34255575	15	5	26.32	14.29	12.03	0.202856593292813	2.12614376125059	0.643260994621534	8.30905934251834
chr1	34255575	34258257	14	5	24.56	14.29	10.27	0.295208608538809	1.94001881197681	0.580096747325369	7.634864399629
chr1	34258257	34312268	14	5	24.56	14.29	10.27	0.295208608538809	1.94001881197681	0.580096747325369	7.634864399629
chr1	34312268	34350569	14	5	24.56	14.29	10.27	0.295208608538809	1.94001881197681	0.580096747325369	7.634864399629
chr1	34350569	34868622	14	5	24.56	14.29	10.27	0.295208608538809	1.94001881197681	0.580096747325369	7.634864399629
chr1	34868622	34996580	13	5	22.81	14.29	8.52	0.420225516533401	1.7622113815875	0.519676972745705	6.99190955554074
chr1	34996580	35044317	12	5	21.05	14.29	6.76	0.581520823732004	1.59215018953289	0.461891609820573	6.37813482421497
chr1	35044317	35048145	13	5	22.81	14.29	8.52	0.420225516533401	1.7622113815875	0.519676972745705	6.99190955554074
chr1	35048145	35072244	14	5	24.56	14.29	10.27	0.295208608538809	1.94001881197681	0.580096747325369	7.634864399629
chr1	35072244	35109386	14	6	24.56	17.14	7.42	0.447397013482229	1.56614299294931	0.493118787626501	5.57263368327039
chr1	35109386	35116045	13	6	22.81	17.14	5.67	0.602232540854403	1.42264868093026	0.44162318068837	5.10617498915791
chr1	35116045	35121695	12	6	21.05	17.14	3.91	0.788745512128415	1.28540427034758	0.392310936847064	4.66058976463286
chr1	35121695	35127237	12	5	21.05	14.29	6.76	0.581520823732004	1.59215018953289	0.461891609820573	6.37813482421497
chr1	35127237	35328335	12	5	21.05	14.29	6.76	0.581520823732004	1.59215018953289	0.461891609820573	6.37813482421497
chr1	35328335	35449368	11	5	19.3	14.29	5.01	0.58581983366734	1.42932870899349	0.406524379969387	5.79042429344463
chr1	35449368	35742676	12	5	21.05	14.29	6.76	0.581520823732004	1.59215018953289	0.461891609820573	6.37813482421497
chr1	35742676	35959702	12	5	21.05	14.29	6.76	0.581520823732004	1.59215018953289	0.461891609820573	6.37813482421497
chr1	35959702	36357922	12	5	21.05	14.29	6.76	0.581520823732004	1.59215018953289	0.461891609820573	6.37813482421497
chr1	36357922	36529749	11	5	19.3	14.29	5.01	0.58581983366734	1.42932870899349	0.406524379969387	5.79042429344463
chr1	36529749	36569071	10	5	17.54	14.29	3.25	0.777113508732724	1.27328065326875	0.353545368918586	5.22973429164876
chr1	36569071	36789079	9	5	15.79	14.29	1.5	1	1.12354017244904	0.302852463741952	4.69198596098626
chr1	36789079	36896183	9	4	15.79	11.43	4.36	0.75975045611855	1.44743902015056	0.364075991246777	7.00051509456521
chr1	36896183	37506012	10	4	17.54	11.43	6.11	0.555318706402267	1.6404067746467	0.424604723889981	7.81302457596625
chr1	37506012	39067670	9	4	15.79	11.43	4.36	0.75975045611855	1.44743902015056	0.364075991246777	7.00051509456521
chr1	39067670	39787718	9	3	15.79	8.57	7.22	0.362644950604423	1.98605531055251	0.449776512936818	12.2717657519558
chr1	39787718	40930522	9	4	15.79	11.43	4.36	0.75975045611855	1.44743902015056	0.364075991246777	7.00051509456521
chr1	40930522	42653315	9	4	15.79	11.43	4.36	0.75975045611855	1.44743902015056	0.364075991246777	7.00051509456521
chr1	42653315	43105494	10	4	17.54	11.43	6.11	0.555318706402267	1.6404067746467	0.424604723889981	7.81302457596625
chr1	43105494	43516289	10	3	17.54	8.57	8.97	0.356578999325378	2.25102170571562	0.523982788486464	13.7160959411363
chr1	43516289	43534277	10	4	17.54	11.43	6.11	0.555318706402267	1.6404067746467	0.424604723889981	7.81302457596625
chr1	43534277	43613782	9	4	15.79	11.43	4.36	0.75975045611855	1.44743902015056	0.364075991246777	7.00051509456521
chr1	43613782	45801102	9	3	15.79	8.57	7.22	0.362644950604423	1.98605531055251	0.449776512936818	12.2717657519558
chr1	45801102	45894584	9	3	15.79	8.57	7.22	0.362644950604423	1.98605531055251	0.449776512936818	12.2717657519558
chr1	45894584	46035615	10	3	17.54	8.57	8.97	0.356578999325378	2.25102170571562	0.523982788486464	13.7160959411363
chr1	46035615	46111944	10	3	17.54	8.57	8.97	0.356578999325378	2.25102170571562	0.523982788486464	13.7160959411363
chr1	46111944	46245317	10	3	17.54	8.57	8.97	0.356578999325378	2.25102170571562	0.523982788486464	13.7160959411363
chr1	46245317	46546873	10	3	17.54	8.57	8.97	0.356578999325378	2.25102170571562	0.523982788486464	13.7160959411363
chr1	46546873	46606982	10	3	17.54	8.57	8.97	0.356578999325378	2.25102170571562	0.523982788486464	13.7160959411363
chr1	46606982	46608589	10	3	17.54	8.57	8.97	0.356578999325378	2.25102170571562	0.523982788486464	13.7160959411363
chr1	46608589	47099694	9	3	15.79	8.57	7.22	0.362644950604423	1.98605531055251	0.449776512936818	12.2717657519558
chr1	47099694	47219941	9	3	15.79	8.57	7.22	0.362644950604423	1.98605531055251	0.449776512936818	12.2717657519558
chr1	47219941	49052678	9	3	15.79	8.57	7.22	0.362644950604423	1.98605531055251	0.449776512936818	12.2717657519558
chr1	49052678	49238971	10	3	17.54	8.57	8.97	0.356578999325378	2.25102170571562	0.523982788486464	13.7160959411363
chr1	49238971	49291350	9	3	15.79	8.57	7.22	0.362644950604423	1.98605531055251	0.449776512936818	12.2717657519558
chr1	49291350	49407357	10	3	17.54	8.57	8.97	0.356578999325378	2.25102170571562	0.523982788486464	13.7160959411363
chr1	49407357	49757876	9	3	15.79	8.57	7.22	0.362644950604423	1.98605531055251	0.449776512936818	12.2717657519558
chr1	49757876	49982200	9	4	15.79	11.43	4.36	0.75975045611855	1.44743902015056	0.364075991246777	7.00051509456521
chr1	49982200	50151395	9	3	15.79	8.57	7.22	0.362644950604423	1.98605531055251	0.449776512936818	12.2717657519558
chr1	50151395	50238748	9	4	15.79	11.43	4.36	0.75975045611855	1.44743902015056	0.364075991246777	7.00051509456521
chr1	50238748	50306324	9	5	15.79	14.29	1.5	1	1.12354017244904	0.302852463741952	4.69198596098626
chr1	50306324	50387962	10	5	17.54	14.29	3.25	0.777113508732724	1.27328065326875	0.353545368918586	5.22973429164876
chr1	50387962	50434686	10	4	17.54	11.43	6.11	0.555318706402267	1.6404067746467	0.424604723889981	7.81302457596625
chr1	50434686	50457146	10	3	17.54	8.57	8.97	0.356578999325378	2.25102170571562	0.523982788486464	13.7160959411363
chr1	50457146	50709469	9	3	15.79	8.57	7.22	0.362644950604423	1.98605531055251	0.449776512936818	12.2717657519558
chr1	50709469	51000765	10	3	17.54	8.57	8.97	0.356578999325378	2.25102170571562	0.523982788486464	13.7160959411363
chr1	51000765	51028699	11	3	19.3	8.57	10.73	0.234750538636018	2.52722640547994	0.6014630876218	15.2236917058173
chr1	51028699	51137259	11	4	19.3	11.43	7.87	0.393540803003138	1.84156111370176	0.487853712258223	8.65953396787098
chr1	51137259	51640515	11	3	19.3	8.57	10.73	0.234750538636018	2.52722640547994	0.6014630876218	15.2236917058173
chr1	51640515	53021287	11	3	19.3	8.57	10.73	0.234750538636018	2.52722640547994	0.6014630876218	15.2236917058173
chr1	53021287	53041459	10	3	17.54	8.57	8.97	0.356578999325378	2.25102170571562	0.523982788486464	13.7160959411363
chr1	53041459	53120254	9	3	15.79	8.57	7.22	0.362644950604423	1.98605531055251	0.449776512936818	12.2717657519558
chr1	53120254	53484494	10	3	17.54	8.57	8.97	0.356578999325378	2.25102170571562	0.523982788486464	13.7160959411363
chr1	53484494	54049602	9	3	15.79	8.57	7.22	0.362644950604423	1.98605531055251	0.449776512936818	12.2717657519558
chr1	54049602	54050946	10	3	17.54	8.57	8.97	0.356578999325378	2.25102170571562	0.523982788486464	13.7160959411363
chr1	54050946	54071129	10	3	17.54	8.57	8.97	0.356578999325378	2.25102170571562	0.523982788486464	13.7160959411363
chr1	54071129	54177799	10	3	17.54	8.57	8.97	0.356578999325378	2.25102170571562	0.523982788486464	13.7160959411363
chr1	54177799	54188112	10	3	17.54	8.57	8.97	0.356578999325378	2.25102170571562	0.523982788486464	13.7160959411363
chr1	54188112	55212058	10	3	17.54	8.57	8.97	0.356578999325378	2.25102170571562	0.523982788486464	13.7160959411363
chr1	55212058	55784962	9	3	15.79	8.57	7.22	0.362644950604423	1.98605531055251	0.449776512936818	12.2717657519558
chr1	55784962	55792870	10	3	17.54	8.57	8.97	0.356578999325378	2.25102170571562	0.523982788486464	13.7160959411363
chr1	55792870	57226038	11	3	19.3	8.57	10.73	0.234750538636018	2.52722640547994	0.6014630876218	15.2236917058173
chr1	57226038	57283593	12	3	21.05	8.57	12.48	0.151105823183443	2.81541638333038	0.682359538479039	16.7976905317735
chr1	57283593	58359097	12	3	21.05	8.57	12.48	0.151105823183443	2.81541638333038	0.682359538479039	16.7976905317735
chr1	58359097	58380698	11	3	19.3	8.57	10.73	0.234750538636018	2.52722640547994	0.6014630876218	15.2236917058173
chr1	58380698	58434027	11	3	19.3	8.57	10.73	0.234750538636018	2.52722640547994	0.6014630876218	15.2236917058173
chr1	58434027	58456840	12	3	21.05	8.57	12.48	0.151105823183443	2.81541638333038	0.682359538479039	16.7976905317735
chr1	58456840	59162510	12	3	21.05	8.57	12.48	0.151105823183443	2.81541638333038	0.682359538479039	16.7976905317735
chr1	59162510	59910861	11	3	19.3	8.57	10.73	0.234750538636018	2.52722640547994	0.6014630876218	15.2236917058173
chr1	59910861	62680136	11	3	19.3	8.57	10.73	0.234750538636018	2.52722640547994	0.6014630876218	15.2236917058173
chr1	62680136	62765525	10	3	17.54	8.57	8.97	0.356578999325378	2.25102170571562	0.523982788486464	13.7160959411363
chr1	62765525	64085696	11	3	19.3	8.57	10.73	0.234750538636018	2.52722640547994	0.6014630876218	15.2236917058173
chr1	64085696	64189965	11	4	19.3	11.43	7.87	0.393540803003138	1.84156111370176	0.487853712258223	8.65953396787098
chr1	64189965	64554974	11	3	19.3	8.57	10.73	0.234750538636018	2.52722640547994	0.6014630876218	15.2236917058173
chr1	64554974	64692395	10	3	17.54	8.57	8.97	0.356578999325378	2.25102170571562	0.523982788486464	13.7160959411363
chr1	64692395	65272687	11	3	19.3	8.57	10.73	0.234750538636018	2.52722640547994	0.6014630876218	15.2236917058173
chr1	65272687	65420978	11	4	19.3	11.43	7.87	0.393540803003138	1.84156111370176	0.487853712258223	8.65953396787098
chr1	65420978	65464905	12	4	21.05	11.43	9.62	0.272501242133361	2.05145430015192	0.553914011708676	9.54519733233972
chr1	65464905	65569402	12	3	21.05	8.57	12.48	0.151105823183443	2.81541638333038	0.682359538479039	16.7976905317735
chr1	65569402	65906513	12	3	21.05	8.57	12.48	0.151105823183443	2.81541638333038	0.682359538479039	16.7976905317735
chr1	65906513	65907617	12	3	21.05	8.57	12.48	0.151105823183443	2.81541638333038	0.682359538479039	16.7976905317735
chr1	65907617	66063207	12	3	21.05	8.57	12.48	0.151105823183443	2.81541638333038	0.682359538479039	16.7976905317735
chr1	66063207	66224015	12	3	21.05	8.57	12.48	0.151105823183443	2.81541638333038	0.682359538479039	16.7976905317735
chr1	66224015	66265264	12	3	21.05	8.57	12.48	0.151105823183443	2.81541638333038	0.682359538479039	16.7976905317735
chr1	66265264	66585810	12	3	21.05	8.57	12.48	0.151105823183443	2.81541638333038	0.682359538479039	16.7976905317735
chr1	66585810	66687749	12	4	21.05	11.43	9.62	0.272501242133361	2.05145430015192	0.553914011708676	9.54519733233972
chr1	66687749	66935193	12	3	21.05	8.57	12.48	0.151105823183443	2.81541638333038	0.682359538479039	16.7976905317735
chr1	66935193	67010473	13	3	22.81	8.57	14.24	0.0958390828836088	3.11683466924519	0.766844053409676	18.4450908210035
chr1	67010473	67319522	12	3	21.05	8.57	12.48	0.151105823183443	2.81541638333038	0.682359538479039	16.7976905317735
chr1	67319522	67513461	12	3	21.05	8.57	12.48	0.151105823183443	2.81541638333038	0.682359538479039	16.7976905317735
chr1	67513461	68504976	12	3	21.05	8.57	12.48	0.151105823183443	2.81541638333038	0.682359538479039	16.7976905317735
chr1	68504976	69587907	12	3	21.05	8.57	12.48	0.151105823183443	2.81541638333038	0.682359538479039	16.7976905317735
chr1	69587907	69767150	12	4	21.05	11.43	9.62	0.272501242133361	2.05145430015192	0.553914011708676	9.54519733233972
chr1	69767150	70232225	12	3	21.05	8.57	12.48	0.151105823183443	2.81541638333038	0.682359538479039	16.7976905317735
chr1	70232225	70521784	12	3	21.05	8.57	12.48	0.151105823183443	2.81541638333038	0.682359538479039	16.7976905317735
chr1	70521784	71153212	12	4	21.05	11.43	9.62	0.272501242133361	2.05145430015192	0.553914011708676	9.54519733233972
chr1	71153212	71413469	13	4	22.81	11.43	11.38	0.268412185423617	2.27069815443807	0.622946615058281	10.4719815291549
chr1	71413469	72273331	13	4	22.81	11.43	11.38	0.268412185423617	2.27069815443807	0.622946615058281	10.4719815291549
chr1	72273331	72380161	12	4	21.05	11.43	9.62	0.272501242133361	2.05145430015192	0.553914011708676	9.54519733233972
chr1	72380161	72746574	12	4	21.05	11.43	9.62	0.272501242133361	2.05145430015192	0.553914011708676	9.54519733233972
chr1	72746574	72760184	11	4	19.3	11.43	7.87	0.393540803003138	1.84156111370176	0.487853712258223	8.65953396787098
chr1	72760184	72765894	10	4	17.54	11.43	6.11	0.555318706402267	1.6404067746467	0.424604723889981	7.81302457596625
chr1	72765894	72768458	7	2	12.28	5.71	6.57	0.474255103760053	2.29118320077748	0.402396518625756	23.9329695523934
chr1	72768458	72814597	5	2	8.77	5.71	3.06	0.704888478053992	1.5790358990183	0.241085394648342	17.4847514277608
chr1	72814597	72816882	9	4	15.79	11.43	4.36	0.75975045611855	1.44743902015056	0.364075991246777	7.00051509456521
chr1	72816882	72915824	11	4	19.3	11.43	7.87	0.393540803003138	1.84156111370176	0.487853712258223	8.65953396787098
chr1	72915824	73008722	11	4	19.3	11.43	7.87	0.393540803003138	1.84156111370176	0.487853712258223	8.65953396787098
chr1	73008722	73092629	11	4	19.3	11.43	7.87	0.393540803003138	1.84156111370176	0.487853712258223	8.65953396787098
chr1	73092629	74126290	11	4	19.3	11.43	7.87	0.393540803003138	1.84156111370176	0.487853712258223	8.65953396787098
chr1	74126290	74478327	11	4	19.3	11.43	7.87	0.393540803003138	1.84156111370176	0.487853712258223	8.65953396787098
chr1	74478327	76955987	11	4	19.3	11.43	7.87	0.393540803003138	1.84156111370176	0.487853712258223	8.65953396787098
chr1	76955987	77037594	12	4	21.05	11.43	9.62	0.272501242133361	2.05145430015192	0.553914011708676	9.54519733233972
chr1	77037594	77112748	11	4	19.3	11.43	7.87	0.393540803003138	1.84156111370176	0.487853712258223	8.65953396787098
chr1	77112748	77126699	12	4	21.05	11.43	9.62	0.272501242133361	2.05145430015192	0.553914011708676	9.54519733233972
chr1	77126699	77238593	12	4	21.05	11.43	9.62	0.272501242133361	2.05145430015192	0.553914011708676	9.54519733233972
chr1	77238593	77369226	12	4	21.05	11.43	9.62	0.272501242133361	2.05145430015192	0.553914011708676	9.54519733233972
chr1	77369226	77783269	13	4	22.81	11.43	11.38	0.268412185423617	2.27069815443807	0.622946615058281	10.4719815291549
chr1	77783269	78426944	12	4	21.05	11.43	9.62	0.272501242133361	2.05145430015192	0.553914011708676	9.54519733233972
chr1	78426944	79379832	12	4	21.05	11.43	9.62	0.272501242133361	2.05145430015192	0.553914011708676	9.54519733233972
chr1	79379832	83092244	12	4	21.05	11.43	9.62	0.272501242133361	2.05145430015192	0.553914011708676	9.54519733233972
chr1	83092244	83106465	12	5	21.05	14.29	6.76	0.581520823732004	1.59215018953289	0.461891609820573	6.37813482421497
chr1	83106465	83124282	12	5	21.05	14.29	6.76	0.581520823732004	1.59215018953289	0.461891609820573	6.37813482421497
chr1	83124282	83129747	12	5	21.05	14.29	6.76	0.581520823732004	1.59215018953289	0.461891609820573	6.37813482421497
chr1	83129747	83135595	12	6	21.05	17.14	3.91	0.788745512128415	1.28540427034758	0.392310936847064	4.66058976463286
chr1	83135595	83190382	12	6	21.05	17.14	3.91	0.788745512128415	1.28540427034758	0.392310936847064	4.66058976463286
chr1	83190382	83215881	12	6	21.05	17.14	3.91	0.788745512128415	1.28540427034758	0.392310936847064	4.66058976463286
chr1	83215881	83217159	12	5	21.05	14.29	6.76	0.581520823732004	1.59215018953289	0.461891609820573	6.37813482421497
chr1	83217159	83240981	12	5	21.05	14.29	6.76	0.581520823732004	1.59215018953289	0.461891609820573	6.37813482421497
chr1	83240981	83247404	12	4	21.05	11.43	9.62	0.272501242133361	2.05145430015192	0.553914011708676	9.54519733233972
chr1	83247404	83573732	12	4	21.05	11.43	9.62	0.272501242133361	2.05145430015192	0.553914011708676	9.54519733233972
chr1	83573732	83798162	12	4	21.05	11.43	9.62	0.272501242133361	2.05145430015192	0.553914011708676	9.54519733233972
chr1	83798162	83890326	12	4	21.05	11.43	9.62	0.272501242133361	2.05145430015192	0.553914011708676	9.54519733233972
chr1	83890326	83986257	12	4	21.05	11.43	9.62	0.272501242133361	2.05145430015192	0.553914011708676	9.54519733233972
chr1	83986257	84442874	12	4	21.05	11.43	9.62	0.272501242133361	2.05145430015192	0.553914011708676	9.54519733233972
chr1	84442874	84856441	12	4	21.05	11.43	9.62	0.272501242133361	2.05145430015192	0.553914011708676	9.54519733233972
chr1	84856441	84926956	12	4	21.05	11.43	9.62	0.272501242133361	2.05145430015192	0.553914011708676	9.54519733233972
chr1	84926956	85290605	12	4	21.05	11.43	9.62	0.272501242133361	2.05145430015192	0.553914011708676	9.54519733233972
chr1	85290605	85695634	12	4	21.05	11.43	9.62	0.272501242133361	2.05145430015192	0.553914011708676	9.54519733233972
chr1	85695634	89401974	11	4	19.3	11.43	7.87	0.393540803003138	1.84156111370176	0.487853712258223	8.65953396787098
chr1	89401974	90898344	12	4	21.05	11.43	9.62	0.272501242133361	2.05145430015192	0.553914011708676	9.54519733233972
chr1	90898344	95815659	13	4	22.81	11.43	11.38	0.268412185423617	2.27069815443807	0.622946615058281	10.4719815291549
chr1	95815659	96647807	13	4	22.81	11.43	11.38	0.268412185423617	2.27069815443807	0.622946615058281	10.4719815291549
chr1	96647807	98344977	13	5	22.81	14.29	8.52	0.420225516533401	1.7622113815875	0.519676972745705	6.99190955554074
chr1	98344977	98552969	13	5	22.81	14.29	8.52	0.420225516533401	1.7622113815875	0.519676972745705	6.99190955554074
chr1	98552969	99424256	13	5	22.81	14.29	8.52	0.420225516533401	1.7622113815875	0.519676972745705	6.99190955554074
chr1	99424256	100188378	13	5	22.81	14.29	8.52	0.420225516533401	1.7622113815875	0.519676972745705	6.99190955554074
chr1	100188378	100251873	13	5	22.81	14.29	8.52	0.420225516533401	1.7622113815875	0.519676972745705	6.99190955554074
chr1	100251873	101172707	13	5	22.81	14.29	8.52	0.420225516533401	1.7622113815875	0.519676972745705	6.99190955554074
chr1	101172707	101204569	13	5	22.81	14.29	8.52	0.420225516533401	1.7622113815875	0.519676972745705	6.99190955554074
chr1	101204569	101209477	14	5	24.56	14.29	10.27	0.295208608538809	1.94001881197681	0.580096747325369	7.634864399629
chr1	101209477	101327451	14	5	24.56	14.29	10.27	0.295208608538809	1.94001881197681	0.580096747325369	7.634864399629
chr1	101327451	101356660	13	5	22.81	14.29	8.52	0.420225516533401	1.7622113815875	0.519676972745705	6.99190955554074
chr1	101356660	102655932	12	5	21.05	14.29	6.76	0.581520823732004	1.59215018953289	0.461891609820573	6.37813482421497
chr1	102655932	102830235	12	6	21.05	17.14	3.91	0.788745512128415	1.28540427034758	0.392310936847064	4.66058976463286
chr1	102830235	102855854	13	6	22.81	17.14	5.67	0.602232540854403	1.42264868093026	0.44162318068837	5.10617498915791
chr1	102855854	104368614	13	5	22.81	14.29	8.52	0.420225516533401	1.7622113815875	0.519676972745705	6.99190955554074
chr1	104368614	105488199	12	5	21.05	14.29	6.76	0.581520823732004	1.59215018953289	0.461891609820573	6.37813482421497
chr1	105488199	106007458	12	5	21.05	14.29	6.76	0.581520823732004	1.59215018953289	0.461891609820573	6.37813482421497
chr1	106007458	106050750	13	5	22.81	14.29	8.52	0.420225516533401	1.7622113815875	0.519676972745705	6.99190955554074
chr1	106050750	106118677	12	5	21.05	14.29	6.76	0.581520823732004	1.59215018953289	0.461891609820573	6.37813482421497
chr1	106118677	106774838	12	5	21.05	14.29	6.76	0.581520823732004	1.59215018953289	0.461891609820573	6.37813482421497
chr1	106774838	107047242	12	5	21.05	14.29	6.76	0.581520823732004	1.59215018953289	0.461891609820573	6.37813482421497
chr1	107047242	107092227	13	5	22.81	14.29	8.52	0.420225516533401	1.7622113815875	0.519676972745705	6.99190955554074
chr1	107092227	107218848	12	5	21.05	14.29	6.76	0.581520823732004	1.59215018953289	0.461891609820573	6.37813482421497
chr1	107218848	108438082	11	5	19.3	14.29	5.01	0.58581983366734	1.42932870899349	0.406524379969387	5.79042429344463
chr1	108438082	109972717	11	5	19.3	14.29	5.01	0.58581983366734	1.42932870899349	0.406524379969387	5.79042429344463
chr1	109972717	110146364	11	5	19.3	14.29	5.01	0.58581983366734	1.42932870899349	0.406524379969387	5.79042429344463
chr1	110146364	110220332	11	5	19.3	14.29	5.01	0.58581983366734	1.42932870899349	0.406524379969387	5.79042429344463
chr1	110220332	110250587	10	5	17.54	14.29	3.25	0.777113508732724	1.27328065326875	0.353545368918586	5.22973429164876
chr1	110250587	110251150	11	5	19.3	14.29	5.01	0.58581983366734	1.42932870899349	0.406524379969387	5.79042429344463
chr1	110251150	110606513	12	5	21.05	14.29	6.76	0.581520823732004	1.59215018953289	0.461891609820573	6.37813482421497
chr1	110606513	110690150	13	5	22.81	14.29	8.52	0.420225516533401	1.7622113815875	0.519676972745705	6.99190955554074
chr1	110690150	110714926	12	5	21.05	14.29	6.76	0.581520823732004	1.59215018953289	0.461891609820573	6.37813482421497
chr1	110714926	110814183	12	5	21.05	14.29	6.76	0.581520823732004	1.59215018953289	0.461891609820573	6.37813482421497
chr1	110814183	110823624	12	5	21.05	14.29	6.76	0.581520823732004	1.59215018953289	0.461891609820573	6.37813482421497
chr1	110823624	110948585	13	5	22.81	14.29	8.52	0.420225516533401	1.7622113815875	0.519676972745705	6.99190955554074
chr1	110948585	111017136	12	5	21.05	14.29	6.76	0.581520823732004	1.59215018953289	0.461891609820573	6.37813482421497
chr1	111017136	111187704	13	5	22.81	14.29	8.52	0.420225516533401	1.7622113815875	0.519676972745705	6.99190955554074
chr1	111187704	111368243	13	4	22.81	11.43	11.38	0.268412185423617	2.27069815443807	0.622946615058281	10.4719815291549
chr1	111368243	111370452	13	7	22.81	20	2.81	0.80062091867235	1.17969792674091	0.380397370033615	3.94309114502144
chr1	111370452	111372421	13	8	22.81	22.86	-0.0500000000000007	1	0.997189761227149	0.331007738093001	3.16157119335245
chr1	111372421	111374823	14	8	24.56	22.86	1.7	1	1.09768530178238	0.369803513830404	3.44806018872625
chr1	111374823	111390153	14	8	24.56	22.86	1.7	1	1.09768530178238	0.369803513830404	3.44806018872625
chr1	111390153	111393615	14	5	24.56	14.29	10.27	0.295208608538809	1.94001881197681	0.580096747325369	7.634864399629
chr1	111393615	111394289	14	4	24.56	11.43	13.13	0.176743810188856	2.50008890824658	0.69504326635293	11.4429326000873
chr1	111394289	111395391	13	4	22.81	11.43	11.38	0.268412185423617	2.27069815443807	0.622946615058281	10.4719815291549
chr1	111395391	112597540	13	4	22.81	11.43	11.38	0.268412185423617	2.27069815443807	0.622946615058281	10.4719815291549
chr1	112597540	112668634	13	5	22.81	14.29	8.52	0.420225516533401	1.7622113815875	0.519676972745705	6.99190955554074
chr1	112668634	112669058	14	5	24.56	14.29	10.27	0.295208608538809	1.94001881197681	0.580096747325369	7.634864399629
chr1	112669058	112670396	16	5	28.07	14.29	13.78	0.200089529288053	2.32115105804248	0.709405513336396	9.01806554453522
chr1	112670396	112672860	17	5	29.82	14.29	15.53	0.130679601075765	2.52572179240009	0.778619673716263	9.76380428775972
chr1	112672860	112676509	17	6	29.82	17.14	12.68	0.218836169262074	2.0388362088506	0.662442276251643	7.11744508725253
chr1	112676509	112680180	18	7	31.58	20	11.58	0.334394374444071	1.83425372739584	0.624609548122411	5.92756627331819
chr1	112680180	112681604	18	8	31.58	22.86	8.72	0.475940300784468	1.55035324940024	0.543942290715946	4.74624219018793
chr1	112681604	112693006	19	8	33.33	22.86	10.47	0.349374150279642	1.67813146547265	0.592849808689458	5.11530756516751
chr1	112693006	112695813	20	10	35.09	28.57	6.52	0.647858410493587	1.3469772561981	0.499081651896117	3.79962218333233
chr1	112695813	112696026	20	11	35.09	31.43	3.66	0.8216425715487	1.17725915575266	0.442430408307583	3.23626150573758
chr1	112696026	112706209	22	12	38.6	34.29	4.31	0.8243607983943	1.20233441802952	0.461350850321187	3.21908794807156
chr1	112706209	112706216	21	12	36.84	34.29	2.55	0.827013536733337	1.11670435557826	0.426551558011414	2.99816093796378
chr1	112706216	112707636	19	12	33.33	34.29	-0.960000000000001	1	0.958805947037857	0.362077880809351	2.59318299024147
chr1	112707636	112709063	18	12	31.58	34.29	-2.71	0.8216425715487	0.885804216322936	0.332105558674923	2.40691351241821
chr1	112709063	112709167	18	11	31.58	31.43	0.149999999999999	1	1.00691708024639	0.373405030728613	2.7920520309309
chr1	112709167	112710439	17	11	29.82	31.43	-1.61	1	0.928037657720148	0.341347164835467	2.58726505154954
chr1	112710439	112710699	16	11	28.07	31.43	-3.36	0.814901890804472	0.852948890723497	0.310749215435524	2.39282573349392
chr1	112710699	112710896	16	9	28.07	25.71	2.36	1	1.12590753783479	0.397283481142334	3.34452221102173
chr1	112710896	112711113	15	9	26.32	25.71	0.609999999999999	1	1.03140137689127	0.359985475751888	3.08552314734618
chr1	112711113	112711479	15	9	26.32	25.71	0.609999999999999	1	1.03140137689127	0.359985475751888	3.08552314734618
chr1	112711479	112761157	14	9	24.56	25.71	-1.15	1	0.941197882148931	0.324349138447635	2.83865523952518
chr1	112761157	112766255	13	9	22.81	25.71	-2.9	0.803969104761818	0.855026083442281	0.290262182977724	2.60366665646825
chr1	112766255	112772487	12	7	21.05	20	1.05	1	1.06593908674237	0.337829708076837	3.60073072526548
chr1	112772487	112795990	12	6	21.05	17.14	3.91	0.788745512128415	1.28540427034758	0.392310936847064	4.66058976463286
chr1	112795990	112811921	12	4	21.05	11.43	9.62	0.272501242133361	2.05145430015192	0.553914011708676	9.54519733233972
chr1	112811921	112819259	12	4	21.05	11.43	9.62	0.272501242133361	2.05145430015192	0.553914011708676	9.54519733233972
chr1	112819259	115529216	12	4	21.05	11.43	9.62	0.272501242133361	2.05145430015192	0.553914011708676	9.54519733233972
chr1	115529216	115714984	11	4	19.3	11.43	7.87	0.393540803003138	1.84156111370176	0.487853712258223	8.65953396787098
chr1	115714984	115806086	10	4	17.54	11.43	6.11	0.555318706402267	1.6404067746467	0.424604723889981	7.81302457596625
chr1	115806086	116281212	11	4	19.3	11.43	7.87	0.393540803003138	1.84156111370176	0.487853712258223	8.65953396787098
chr1	116281212	116804518	10	4	17.54	11.43	6.11	0.555318706402267	1.6404067746467	0.424604723889981	7.81302457596625
chr1	116804518	116918113	11	4	19.3	11.43	7.87	0.393540803003138	1.84156111370176	0.487853712258223	8.65953396787098
chr1	116918113	117299747	11	4	19.3	11.43	7.87	0.393540803003138	1.84156111370176	0.487853712258223	8.65953396787098
chr1	117299747	117908799	10	4	17.54	11.43	6.11	0.555318706402267	1.6404067746467	0.424604723889981	7.81302457596625
chr1	117908799	118109526	9	4	15.79	11.43	4.36	0.75975045611855	1.44743902015056	0.364075991246777	7.00051509456521
chr1	118109526	118142549	10	4	17.54	11.43	6.11	0.555318706402267	1.6404067746467	0.424604723889981	7.81302457596625
chr1	118142549	118298727	9	4	15.79	11.43	4.36	0.75975045611855	1.44743902015056	0.364075991246777	7.00051509456521
chr1	118298727	118835965	8	4	14.04	11.43	2.61	1	1.26214510658289	0.306099339703915	6.22192088530793
chr1	118835965	118948887	7	4	12.28	11.43	0.85	1	1.08406402746849	0.250779327244783	5.47501405422082
chr1	118948887	119770729	7	3	12.28	8.57	3.71	0.736494124294195	1.48711281701351	0.310836499199398	9.55446182809702
chr1	119770729	121482991	6	3	10.53	8.57	1.96	1	1.25188156754076	0.246164505949289	8.27708278287694
chr1	121482991	142702814	0	0	0	0	0	1	0	0	Inf
chr1	142702814	145759345	1	0	1.75	0	1.75	1	Inf	0.0157598684210527	Inf
chr1	145759345	148913619	2	0	3.51	0	3.51	0.523411371237458	Inf	0.11510095569428	Inf
chr1	148913619	148916125	3	1	5.26	2.86	2.4	1	1.87702114997082	0.143943469821978	101.980811973635
chr1	148916125	148942808	3	2	5.26	5.71	-0.45	1	0.917543031619292	0.0995865652262528	11.5187145834007
chr1	148942808	149030666	3	3	5.26	8.57	-3.31	0.670394923540823	0.596139687177174	0.0752641559299699	4.72057961377671
chr1	149030666	149041214	6	3	10.53	8.57	1.96	1	1.25188156754076	0.246164505949289	8.27708278287694
chr1	149041214	149196437	7	3	12.28	8.57	3.71	0.736494124294195	1.48711281701351	0.310836499199398	9.55446182809702
chr1	149196437	149258054	6	3	10.53	8.57	1.96	1	1.25188156754076	0.246164505949289	8.27708278287694
chr1	149258054	149259730	5	2	8.77	5.71	3.06	0.704888478053992	1.5790358990183	0.241085394648342	17.4847514277608
chr1	149259730	149324712	4	2	7.02	5.71	1.31	1	1.24237951861251	0.167238798944715	14.4592318899485
chr1	149324712	149362408	3	2	5.26	5.71	-0.45	1	0.917543031619292	0.0995865652262528	11.5187145834007
chr1	149362408	149387276	3	1	5.26	2.86	2.4	1	1.87702114997082	0.143943469821978	101.980811973635
chr1	149387276	149660421	2	1	3.51	2.86	0.65	1	1.23356327069665	0.0620046571045941	75.0263655237187
chr1	149660421	150237853	1	0	1.75	0	1.75	1	Inf	0.0157598684210527	Inf
chr1	150237853	151804335	1	1	1.75	2.86	-1.11	1	0.610603783842907	0.00760900786829756	49.046807225881
chr1	151804335	152536659	1	1	1.75	2.86	-1.11	1	0.610603783842907	0.00760900786829756	49.046807225881
chr1	152536659	152537874	2	1	3.51	2.86	0.65	1	1.23356327069665	0.0620046571045941	75.0263655237187
chr1	152537874	152537988	3	1	5.26	2.86	2.4	1	1.87702114997082	0.143943469821978	101.980811973635
chr1	152537988	152538160	4	1	7.02	2.86	4.16	0.645979732691994	2.54341432874312	0.238315308662883	129.945493899197
chr1	152538160	152538875	4	2	7.02	5.71	1.31	1	1.24237951861251	0.167238798944715	14.4592318899485
chr1	152538875	152545074	5	2	8.77	5.71	3.06	0.704888478053992	1.5790358990183	0.241085394648342	17.4847514277608
chr1	152545074	152547919	5	3	8.77	8.57	0.199999999999999	1	1.02536119741128	0.184869242581365	7.05012401324578
chr1	152547919	152547986	12	4	21.05	11.43	9.62	0.272501242133361	2.05145430015192	0.553914011708676	9.54519733233972
chr1	152547986	152548103	16	6	28.07	17.14	10.93	0.315741855201511	1.87371189586415	0.603396928105049	6.57709670679078
chr1	152548103	152551554	24	15	42.11	42.86	-0.75	1	0.970006665086322	0.381471696604454	2.48816871307738
chr1	152551554	152552058	25	16	43.86	45.71	-1.85	1	0.928492491319918	0.366609278229634	2.36121912040803
chr1	152552058	152552470	27	17	47.37	48.57	-1.2	1	0.953411807444081	0.377588832411234	2.40992868853227
chr1	152552470	152552923	27	18	47.37	51.43	-4.06	0.830331403882692	0.851507838387006	0.336260983361338	2.14619362184461
chr1	152552923	152554022	27	19	47.37	54.29	-6.92	0.667882748025695	0.760196395380415	0.298754827420338	1.91470118043496
chr1	152554022	152555617	28	19	49.12	54.29	-5.17	0.671974047506538	0.814904329381076	0.320588173819118	2.05284396404174
chr1	152555617	152586558	28	20	49.12	57.14	-8.02	0.522037067336108	0.726697354456881	0.283833629039624	1.83305388924054
chr1	152586558	152586585	23	18	40.35	51.43	-11.08	0.388054806545137	0.642066821641661	0.251227452987797	1.62497666216789
chr1	152586585	152588544	18	17	31.58	48.57	-16.99	0.124385647204731	0.492645128535507	0.188179180369445	1.27238985741417
chr1	152588544	152590536	7	6	12.28	17.14	-4.86	0.548778634430538	0.679660006247224	0.176144311933996	2.70242205876306
chr1	152590536	152591118	6	5	10.53	14.29	-3.76	0.742462027402515	0.708659295448715	0.164118769009726	3.20389268677969
chr1	152591118	152591326	5	4	8.77	11.43	-2.66	0.726612653955228	0.747657070124706	0.148324209107067	4.06400194149402
chr1	152591326	152591500	3	3	5.26	8.57	-3.31	0.670394923540823	0.596139687177174	0.0752641559299699	4.72057961377671
chr1	152591500	152592467	3	2	5.26	5.71	-0.45	1	0.917543031619292	0.0995865652262528	11.5187145834007
chr1	152592467	152609961	3	1	5.26	2.86	2.4	1	1.87702114997082	0.143943469821978	101.980811973635
chr1	152609961	152690686	3	0	5.26	0	5.26	0.285117056856187	Inf	0.25439397414394	Inf
chr1	152690686	152698441	3	1	5.26	2.86	2.4	1	1.87702114997082	0.143943469821978	101.980811973635
chr1	152698441	152752940	3	2	5.26	5.71	-0.45	1	0.917543031619292	0.0995865652262528	11.5187145834007
chr1	152752940	152756480	3	3	5.26	8.57	-3.31	0.670394923540823	0.596139687177174	0.0752641559299699	4.72057961377671
chr1	152756480	152756656	5	5	8.77	14.29	-5.52	0.496515558919266	0.580557338005649	0.12257576969898	2.74519263053894
chr1	152756656	152757248	6	5	10.53	14.29	-3.76	0.742462027402515	0.708659295448715	0.164118769009726	3.20389268677969
chr1	152757248	152758684	7	6	12.28	17.14	-4.86	0.548778634430538	0.679660006247224	0.176144311933996	2.70242205876306
chr1	152758684	152761931	8	6	14.04	17.14	-3.1	0.768198049082033	0.791200866543226	0.215484295995604	3.06211178714234
chr1	152761931	152768111	9	6	15.79	17.14	-1.35	1	0.907229519324227	0.256796180089347	3.43670620911188
chr1	152768111	152778567	9	5	15.79	14.29	1.5	1	1.12354017244904	0.302852463741952	4.69198596098626
chr1	152778567	152779500	9	4	15.79	11.43	4.36	0.75975045611855	1.44743902015056	0.364075991246777	7.00051509456521
chr1	152779500	152780208	7	2	12.28	5.71	6.57	0.474255103760053	2.29118320077748	0.402396518625756	23.9329695523934
chr1	152780208	152782123	6	2	10.53	5.71	4.82	0.70558285810563	1.9283484392878	0.319675764680652	20.6501642333935
chr1	152782123	152783925	5	1	8.77	2.86	5.91	0.401827824203715	3.23452828397043	0.340370727723614	158.977900580402
chr1	152783925	152853575	4	1	7.02	2.86	4.16	0.645979732691994	2.54341432874312	0.238315308662883	129.945493899197
chr1	152853575	152854283	3	1	5.26	2.86	2.4	1	1.87702114997082	0.143943469821978	101.980811973635
chr1	152854283	153140672	3	0	5.26	0	5.26	0.285117056856187	Inf	0.25439397414394	Inf
chr1	153140672	153171165	2	0	3.51	0	3.51	0.523411371237458	Inf	0.11510095569428	Inf
chr1	153171165	153275415	2	0	3.51	0	3.51	0.523411371237458	Inf	0.11510095569428	Inf
chr1	153275415	153324858	1	0	1.75	0	1.75	1	Inf	0.0157598684210527	Inf
chr1	153324858	155898925	1	1	1.75	2.86	-1.11	1	0.610603783842907	0.00760900786829756	49.046807225881
chr1	155898925	156422250	2	1	3.51	2.86	0.65	1	1.23356327069665	0.0620046571045941	75.0263655237187
chr1	156422250	156584782	2	1	3.51	2.86	0.65	1	1.23356327069665	0.0620046571045941	75.0263655237187
chr1	156584782	157250191	1	1	1.75	2.86	-1.11	1	0.610603783842907	0.00760900786829756	49.046807225881
chr1	157250191	158434898	1	0	1.75	0	1.75	1	Inf	0.0157598684210527	Inf
chr1	158434898	158516041	1	1	1.75	2.86	-1.11	1	0.610603783842907	0.00760900786829756	49.046807225881
chr1	158516041	158921731	1	0	1.75	0	1.75	1	Inf	0.0157598684210527	Inf
chr1	158921731	160819888	1	0	1.75	0	1.75	1	Inf	0.0157598684210527	Inf
chr1	160819888	160832603	1	0	1.75	0	1.75	1	Inf	0.0157598684210527	Inf
chr1	160832603	160991098	1	1	1.75	2.86	-1.11	1	0.610603783842907	0.00760900786829756	49.046807225881
chr1	160991098	161830935	1	0	1.75	0	1.75	1	Inf	0.0157598684210527	Inf
chr1	161830935	161945740	2	0	3.51	0	3.51	0.523411371237458	Inf	0.11510095569428	Inf
chr1	161945740	164141202	1	0	1.75	0	1.75	1	Inf	0.0157598684210527	Inf
chr1	164141202	164276782	2	0	3.51	0	3.51	0.523411371237458	Inf	0.11510095569428	Inf
chr1	164276782	164756543	2	0	3.51	0	3.51	0.523411371237458	Inf	0.11510095569428	Inf
chr1	164756543	164848650	1	0	1.75	0	1.75	1	Inf	0.0157598684210527	Inf
chr1	164848650	164910750	2	0	3.51	0	3.51	0.523411371237458	Inf	0.11510095569428	Inf
chr1	164910750	171774927	1	0	1.75	0	1.75	1	Inf	0.0157598684210527	Inf
chr1	171774927	171833232	1	0	1.75	0	1.75	1	Inf	0.0157598684210527	Inf
chr1	171833232	174796481	1	0	1.75	0	1.75	1	Inf	0.0157598684210527	Inf
chr1	174796481	174852683	2	0	3.51	0	3.51	0.523411371237458	Inf	0.11510095569428	Inf
chr1	174852683	176780020	1	0	1.75	0	1.75	1	Inf	0.0157598684210527	Inf
chr1	176780020	176946923	2	0	3.51	0	3.51	0.523411371237458	Inf	0.11510095569428	Inf
chr1	176946923	177017426	3	0	5.26	0	5.26	0.285117056856187	Inf	0.25439397414394	Inf
chr1	177017426	177117753	3	0	5.26	0	5.26	0.285117056856187	Inf	0.25439397414394	Inf
chr1	177117753	177171886	3	0	5.26	0	5.26	0.285117056856187	Inf	0.25439397414394	Inf
chr1	177171886	177234213	2	0	3.51	0	3.51	0.523411371237458	Inf	0.11510095569428	Inf
chr1	177234213	177986778	2	0	3.51	0	3.51	0.523411371237458	Inf	0.11510095569428	Inf
chr1	177986778	179121021	1	0	1.75	0	1.75	1	Inf	0.0157598684210527	Inf
chr1	179121021	179274496	2	0	3.51	0	3.51	0.523411371237458	Inf	0.11510095569428	Inf
chr1	179274496	179419122	1	0	1.75	0	1.75	1	Inf	0.0157598684210527	Inf
chr1	179419122	179744654	2	0	3.51	0	3.51	0.523411371237458	Inf	0.11510095569428	Inf
chr1	179744654	179801979	2	0	3.51	0	3.51	0.523411371237458	Inf	0.11510095569428	Inf
chr1	179801979	180887915	2	0	3.51	0	3.51	0.523411371237458	Inf	0.11510095569428	Inf
chr1	180887915	180968717	2	0	3.51	0	3.51	0.523411371237458	Inf	0.11510095569428	Inf
chr1	180968717	181231155	2	0	3.51	0	3.51	0.523411371237458	Inf	0.11510095569428	Inf
chr1	181231155	181388152	3	0	5.26	0	5.26	0.285117056856187	Inf	0.25439397414394	Inf
chr1	181388152	181397333	3	0	5.26	0	5.26	0.285117056856187	Inf	0.25439397414394	Inf
chr1	181397333	181493090	2	0	3.51	0	3.51	0.523411371237458	Inf	0.11510095569428	Inf
chr1	181493090	181735660	2	0	3.51	0	3.51	0.523411371237458	Inf	0.11510095569428	Inf
chr1	181735660	181858084	3	0	5.26	0	5.26	0.285117056856187	Inf	0.25439397414394	Inf
chr1	181858084	181872570	2	0	3.51	0	3.51	0.523411371237458	Inf	0.11510095569428	Inf
chr1	181872570	183334053	1	0	1.75	0	1.75	1	Inf	0.0157598684210527	Inf
chr1	183334053	183471508	2	0	3.51	0	3.51	0.523411371237458	Inf	0.11510095569428	Inf
chr1	183471508	183510476	1	0	1.75	0	1.75	1	Inf	0.0157598684210527	Inf
chr1	183510476	184647998	2	0	3.51	0	3.51	0.523411371237458	Inf	0.11510095569428	Inf
chr1	184647998	184809410	2	0	3.51	0	3.51	0.523411371237458	Inf	0.11510095569428	Inf
chr1	184809410	185443065	2	0	3.51	0	3.51	0.523411371237458	Inf	0.11510095569428	Inf
chr1	185443065	186808862	2	0	3.51	0	3.51	0.523411371237458	Inf	0.11510095569428	Inf
chr1	186808862	187022272	3	0	5.26	0	5.26	0.285117056856187	Inf	0.25439397414394	Inf
chr1	187022272	187176624	2	0	3.51	0	3.51	0.523411371237458	Inf	0.11510095569428	Inf
chr1	187176624	187903487	1	0	1.75	0	1.75	1	Inf	0.0157598684210527	Inf
chr1	187903487	187905109	1	1	1.75	2.86	-1.11	1	0.610603783842907	0.00760900786829756	49.046807225881
chr1	187905109	188588224	2	1	3.51	2.86	0.65	1	1.23356327069665	0.0620046571045941	75.0263655237187
chr1	188588224	188591502	3	1	5.26	2.86	2.4	1	1.87702114997082	0.143943469821978	101.980811973635
chr1	188591502	188625955	4	1	7.02	2.86	4.16	0.645979732691994	2.54341432874312	0.238315308662883	129.945493899197
chr1	188625955	188641453	4	1	7.02	2.86	4.16	0.645979732691994	2.54341432874312	0.238315308662883	129.945493899197
chr1	188641453	188667783	4	1	7.02	2.86	4.16	0.645979732691994	2.54341432874312	0.238315308662883	129.945493899197
chr1	188667783	188709620	5	1	8.77	2.86	5.91	0.401827824203715	3.23452828397043	0.340370727723614	158.977900580402
chr1	188709620	188735328	5	1	8.77	2.86	5.91	0.401827824203715	3.23452828397043	0.340370727723614	158.977900580402
chr1	188735328	188756013	4	1	7.02	2.86	4.16	0.645979732691994	2.54341432874312	0.238315308662883	129.945493899197
chr1	188756013	188946197	3	1	5.26	2.86	2.4	1	1.87702114997082	0.143943469821978	101.980811973635
chr1	188946197	188996726	4	1	7.02	2.86	4.16	0.645979732691994	2.54341432874312	0.238315308662883	129.945493899197
chr1	188996726	189080174	4	0	7.02	0	7.02	0.293625443112497	Inf	0.410060538435777	Inf
chr1	189080174	189254825	4	0	7.02	0	7.02	0.293625443112497	Inf	0.410060538435777	Inf
chr1	189254825	189435124	5	0	8.77	0	8.77	0.152433830621422	Inf	0.576106928802263	Inf
chr1	189435124	189594697	4	0	7.02	0	7.02	0.293625443112497	Inf	0.410060538435777	Inf
chr1	189594697	189615728	5	0	8.77	0	8.77	0.152433830621422	Inf	0.576106928802263	Inf
chr1	189615728	189907429	4	0	7.02	0	7.02	0.293625443112497	Inf	0.410060538435777	Inf
chr1	189907429	189984753	3	0	5.26	0	5.26	0.285117056856187	Inf	0.25439397414394	Inf
chr1	189984753	190053925	4	0	7.02	0	7.02	0.293625443112497	Inf	0.410060538435777	Inf
chr1	190053925	190088034	5	0	8.77	0	8.77	0.152433830621422	Inf	0.576106928802263	Inf
chr1	190088034	190210018	4	0	7.02	0	7.02	0.293625443112497	Inf	0.410060538435777	Inf
chr1	190210018	191401669	3	0	5.26	0	5.26	0.285117056856187	Inf	0.25439397414394	Inf
chr1	191401669	191459259	4	0	7.02	0	7.02	0.293625443112497	Inf	0.410060538435777	Inf
chr1	191459259	191652369	5	0	8.77	0	8.77	0.152433830621422	Inf	0.576106928802263	Inf
chr1	191652369	191784615	5	1	8.77	2.86	5.91	0.401827824203715	3.23452828397043	0.340370727723614	158.977900580402
chr1	191784615	191859152	5	1	8.77	2.86	5.91	0.401827824203715	3.23452828397043	0.340370727723614	158.977900580402
chr1	191859152	192089356	5	1	8.77	2.86	5.91	0.401827824203715	3.23452828397043	0.340370727723614	158.977900580402
chr1	192089356	192131887	5	1	8.77	2.86	5.91	0.401827824203715	3.23452828397043	0.340370727723614	158.977900580402
chr1	192131887	192331166	4	1	7.02	2.86	4.16	0.645979732691994	2.54341432874312	0.238315308662883	129.945493899197
chr1	192331166	192394459	5	1	8.77	2.86	5.91	0.401827824203715	3.23452828397043	0.340370727723614	158.977900580402
chr1	192394459	192447458	4	1	7.02	2.86	4.16	0.645979732691994	2.54341432874312	0.238315308662883	129.945493899197
chr1	192447458	192464281	3	1	5.26	2.86	2.4	1	1.87702114997082	0.143943469821978	101.980811973635
chr1	192464281	193107547	2	1	3.51	2.86	0.65	1	1.23356327069665	0.0620046571045941	75.0263655237187
chr1	193107547	193698109	1	1	1.75	2.86	-1.11	1	0.610603783842907	0.00760900786829756	49.046807225881
chr1	193698109	193814680	2	1	3.51	2.86	0.65	1	1.23356327069665	0.0620046571045941	75.0263655237187
chr1	193814680	193831152	1	1	1.75	2.86	-1.11	1	0.610603783842907	0.00760900786829756	49.046807225881
chr1	193831152	195949293	1	1	1.75	2.86	-1.11	1	0.610603783842907	0.00760900786829756	49.046807225881
chr1	195949293	196726535	1	0	1.75	0	1.75	1	Inf	0.0157598684210527	Inf
chr1	196726535	196788997	1	1	1.75	2.86	-1.11	1	0.610603783842907	0.00760900786829756	49.046807225881
chr1	196788997	196807290	1	2	1.75	5.71	-3.96	0.555183946488294	0.298730263346118	0.00491485950174804	5.94363337105825
chr1	196807290	196840734	1	1	1.75	2.86	-1.11	1	0.610603783842907	0.00760900786829756	49.046807225881
chr1	196840734	196903450	2	1	3.51	2.86	0.65	1	1.23356327069665	0.0620046571045941	75.0263655237187
chr1	196903450	196951265	2	0	3.51	0	3.51	0.523411371237458	Inf	0.11510095569428	Inf
chr1	196951265	197552437	1	0	1.75	0	1.75	1	Inf	0.0157598684210527	Inf
chr1	197552437	197730091	2	0	3.51	0	3.51	0.523411371237458	Inf	0.11510095569428	Inf
chr1	197730091	199785551	1	0	1.75	0	1.75	1	Inf	0.0157598684210527	Inf
chr1	199785551	199903802	1	1	1.75	2.86	-1.11	1	0.610603783842907	0.00760900786829756	49.046807225881
chr1	199903802	201726433	1	0	1.75	0	1.75	1	Inf	0.0157598684210527	Inf
chr1	201726433	201846901	2	0	3.51	0	3.51	0.523411371237458	Inf	0.11510095569428	Inf
chr1	201846901	202792181	3	0	5.26	0	5.26	0.285117056856187	Inf	0.25439397414394	Inf
chr1	202792181	202978108	2	0	3.51	0	3.51	0.523411371237458	Inf	0.11510095569428	Inf
chr1	202978108	208265828	1	0	1.75	0	1.75	1	Inf	0.0157598684210527	Inf
chr1	208265828	210041903	2	0	3.51	0	3.51	0.523411371237458	Inf	0.11510095569428	Inf
chr1	210041903	211150851	1	0	1.75	0	1.75	1	Inf	0.0157598684210527	Inf
chr1	211150851	211247648	2	0	3.51	0	3.51	0.523411371237458	Inf	0.11510095569428	Inf
chr1	211247648	211877185	3	0	5.26	0	5.26	0.285117056856187	Inf	0.25439397414394	Inf
chr1	211877185	212637070	4	0	7.02	0	7.02	0.293625443112497	Inf	0.410060538435777	Inf
chr1	212637070	212728685	4	0	7.02	0	7.02	0.293625443112497	Inf	0.410060538435777	Inf
chr1	212728685	213307411	4	0	7.02	0	7.02	0.293625443112497	Inf	0.410060538435777	Inf
chr1	213307411	214761851	3	0	5.26	0	5.26	0.285117056856187	Inf	0.25439397414394	Inf
chr1	214761851	214862771	3	1	5.26	2.86	2.4	1	1.87702114997082	0.143943469821978	101.980811973635
chr1	214862771	214863082	3	1	5.26	2.86	2.4	1	1.87702114997082	0.143943469821978	101.980811973635
chr1	214863082	215005213	3	1	5.26	2.86	2.4	1	1.87702114997082	0.143943469821978	101.980811973635
chr1	215005213	215009397	3	1	5.26	2.86	2.4	1	1.87702114997082	0.143943469821978	101.980811973635
chr1	215009397	216416987	3	1	5.26	2.86	2.4	1	1.87702114997082	0.143943469821978	101.980811973635
chr1	216416987	216749949	4	1	7.02	2.86	4.16	0.645979732691994	2.54341432874312	0.238315308662883	129.945493899197
chr1	216749949	216848538	3	1	5.26	2.86	2.4	1	1.87702114997082	0.143943469821978	101.980811973635
chr1	216848538	216877167	3	2	5.26	5.71	-0.45	1	0.917543031619292	0.0995865652262528	11.5187145834007
chr1	216877167	217099710	3	1	5.26	2.86	2.4	1	1.87702114997082	0.143943469821978	101.980811973635
chr1	217099710	218200904	3	0	5.26	0	5.26	0.285117056856187	Inf	0.25439397414394	Inf
chr1	218200904	218233321	4	0	7.02	0	7.02	0.293625443112497	Inf	0.410060538435777	Inf
chr1	218233321	218952529	4	0	7.02	0	7.02	0.293625443112497	Inf	0.410060538435777	Inf
chr1	218952529	220804823	3	0	5.26	0	5.26	0.285117056856187	Inf	0.25439397414394	Inf
chr1	220804823	221204782	4	0	7.02	0	7.02	0.293625443112497	Inf	0.410060538435777	Inf
chr1	221204782	221305585	4	0	7.02	0	7.02	0.293625443112497	Inf	0.410060538435777	Inf
chr1	221305585	221493660	4	0	7.02	0	7.02	0.293625443112497	Inf	0.410060538435777	Inf
chr1	221493660	222975548	3	0	5.26	0	5.26	0.285117056856187	Inf	0.25439397414394	Inf
chr1	222975548	228457726	3	0	5.26	0	5.26	0.285117056856187	Inf	0.25439397414394	Inf
chr1	228457726	228591907	4	0	7.02	0	7.02	0.293625443112497	Inf	0.410060538435777	Inf
chr1	228591907	228940223	5	0	8.77	0	8.77	0.152433830621422	Inf	0.576106928802263	Inf
chr1	228940223	229559543	5	1	8.77	2.86	5.91	0.401827824203715	3.23452828397043	0.340370727723614	158.977900580402
chr1	229559543	230249026	5	1	8.77	2.86	5.91	0.401827824203715	3.23452828397043	0.340370727723614	158.977900580402
chr1	230249026	230355185	6	1	10.53	2.86	7.67	0.245627382284818	3.95203781505959	0.448395557317712	189.140087350654
chr1	230355185	232358276	5	1	8.77	2.86	5.91	0.401827824203715	3.23452828397043	0.340370727723614	158.977900580402
chr1	232358276	233411818	5	2	8.77	5.71	3.06	0.704888478053992	1.5790358990183	0.241085394648342	17.4847514277608
chr1	233411818	233498597	5	2	8.77	5.71	3.06	0.704888478053992	1.5790358990183	0.241085394648342	17.4847514277608
chr1	233498597	233577898	5	1	8.77	2.86	5.91	0.401827824203715	3.23452828397043	0.340370727723614	158.977900580402
chr1	233577898	233645727	6	1	10.53	2.86	7.67	0.245627382284818	3.95203781505959	0.448395557317712	189.140087350654
chr1	233645727	233684270	6	1	10.53	2.86	7.67	0.245627382284818	3.95203781505959	0.448395557317712	189.140087350654
chr1	233684270	234018335	5	1	8.77	2.86	5.91	0.401827824203715	3.23452828397043	0.340370727723614	158.977900580402
chr1	234018335	234133463	5	1	8.77	2.86	5.91	0.401827824203715	3.23452828397043	0.340370727723614	158.977900580402
chr1	234133463	234679922	5	1	8.77	2.86	5.91	0.401827824203715	3.23452828397043	0.340370727723614	158.977900580402
chr1	234679922	234763418	5	1	8.77	2.86	5.91	0.401827824203715	3.23452828397043	0.340370727723614	158.977900580402
chr1	234763418	235130645	5	1	8.77	2.86	5.91	0.401827824203715	3.23452828397043	0.340370727723614	158.977900580402
chr1	235130645	235622485	6	1	10.53	2.86	7.67	0.245627382284818	3.95203781505959	0.448395557317712	189.140087350654
chr1	235622485	235776700	6	1	10.53	2.86	7.67	0.245627382284818	3.95203781505959	0.448395557317712	189.140087350654
chr1	235776700	236296233	6	1	10.53	2.86	7.67	0.245627382284818	3.95203781505959	0.448395557317712	189.140087350654
chr1	236296233	236432895	5	1	8.77	2.86	5.91	0.401827824203715	3.23452828397043	0.340370727723614	158.977900580402
chr1	236432895	236490359	4	1	7.02	2.86	4.16	0.645979732691994	2.54341432874312	0.238315308662883	129.945493899197
chr1	236490359	236594905	4	1	7.02	2.86	4.16	0.645979732691994	2.54341432874312	0.238315308662883	129.945493899197
chr1	236594905	238264172	3	1	5.26	2.86	2.4	1	1.87702114997082	0.143943469821978	101.980811973635
chr1	238264172	241000224	4	1	7.02	2.86	4.16	0.645979732691994	2.54341432874312	0.238315308662883	129.945493899197
chr1	241000224	241079309	4	2	7.02	5.71	1.31	1	1.24237951861251	0.167238798944715	14.4592318899485
chr1	241079309	242052751	4	1	7.02	2.86	4.16	0.645979732691994	2.54341432874312	0.238315308662883	129.945493899197
chr1	242052751	243662380	4	1	7.02	2.86	4.16	0.645979732691994	2.54341432874312	0.238315308662883	129.945493899197
chr1	243662380	243781179	4	2	7.02	5.71	1.31	1	1.24237951861251	0.167238798944715	14.4592318899485
chr1	243781179	245381874	4	1	7.02	2.86	4.16	0.645979732691994	2.54341432874312	0.238315308662883	129.945493899197
chr1	245381874	245805920	4	0	7.02	0	7.02	0.293625443112497	Inf	0.410060538435777	Inf
chr1	245805920	247175100	4	1	7.02	2.86	4.16	0.645979732691994	2.54341432874312	0.238315308662883	129.945493899197
chr1	247175100	247876098	4	0	7.02	0	7.02	0.293625443112497	Inf	0.410060538435777	Inf
chr1	247876098	248181847	5	0	8.77	0	8.77	0.152433830621422	Inf	0.576106928802263	Inf
chr1	248181847	248283153	6	0	10.53	0	10.53	0.0791164486900888	Inf	0.750603313626605	Inf
chr1	248283153	248403228	5	0	8.77	0	8.77	0.152433830621422	Inf	0.576106928802263	Inf
chr1	248403228	248492266	5	0	8.77	0	8.77	0.152433830621422	Inf	0.576106928802263	Inf
chr1	248492266	248492710	5	1	8.77	2.86	5.91	0.401827824203715	3.23452828397043	0.340370727723614	158.977900580402
chr1	248492710	248703504	5	1	8.77	2.86	5.91	0.401827824203715	3.23452828397043	0.340370727723614	158.977900580402
chr1	248703504	248709643	5	2	8.77	5.71	3.06	0.704888478053992	1.5790358990183	0.241085394648342	17.4847514277608
chr1	248709643	248713930	5	3	8.77	8.57	0.199999999999999	1	1.02536119741128	0.184869242581365	7.05012401324578
chr1	248713930	248721912	6	3	10.53	8.57	1.96	1	1.25188156754076	0.246164505949289	8.27708278287694
chr1	248721912	248812363	6	3	10.53	8.57	1.96	1	1.25188156754076	0.246164505949289	8.27708278287694
chr1	248812363	248815731	5	2	8.77	5.71	3.06	0.704888478053992	1.5790358990183	0.241085394648342	17.4847514277608
chr1	248815731	248820741	5	1	8.77	2.86	5.91	0.401827824203715	3.23452828397043	0.340370727723614	158.977900580402
chr1	248820741	248825200	4	1	7.02	2.86	4.16	0.645979732691994	2.54341432874312	0.238315308662883	129.945493899197
chr1	248825200	249250621	4	1	7.02	2.86	4.16	0.645979732691994	2.54341432874312	0.238315308662883	129.945493899197
chr2	0	2440889	2	0	3.51	0	3.51	0.523411371237458	Inf	0.11510095569428	Inf
chr2	2440889	4150561	2	0	3.51	0	3.51	0.523411371237458	Inf	0.11510095569428	Inf
chr2	4150561	4174461	3	0	5.26	0	5.26	0.285117056856187	Inf	0.25439397414394	Inf
chr2	4174461	4190977	4	0	7.02	0	7.02	0.293625443112497	Inf	0.410060538435777	Inf
chr2	4190977	4198875	4	1	7.02	2.86	4.16	0.645979732691994	2.54341432874312	0.238315308662883	129.945493899197
chr2	4198875	4200563	4	3	7.02	8.57	-1.55	1	0.806980014369123	0.127471078351663	5.86472395809041
chr2	4200563	4209776	4	4	7.02	11.43	-4.41	0.473617837219157	0.588496265829916	0.101844134480445	3.39687535976884
chr2	4209776	4216687	5	4	8.77	11.43	-2.66	0.726612653955228	0.747657070124706	0.148324209107067	4.06400194149402
chr2	4216687	4223340	5	4	8.77	11.43	-2.66	0.726612653955228	0.747657070124706	0.148324209107067	4.06400194149402
chr2	4223340	4227047	4	3	7.02	8.57	-1.55	1	0.806980014369123	0.127471078351663	5.86472395809041
chr2	4227047	4236852	4	1	7.02	2.86	4.16	0.645979732691994	2.54341432874312	0.238315308662883	129.945493899197
chr2	4236852	4236965	4	0	7.02	0	7.02	0.293625443112497	Inf	0.410060538435777	Inf
chr2	4236965	4241345	3	0	5.26	0	5.26	0.285117056856187	Inf	0.25439397414394	Inf
chr2	4241345	5752691	2	0	3.51	0	3.51	0.523411371237458	Inf	0.11510095569428	Inf
chr2	5752691	7470785	1	0	1.75	0	1.75	1	Inf	0.0157598684210527	Inf
chr2	7470785	10045386	2	0	3.51	0	3.51	0.523411371237458	Inf	0.11510095569428	Inf
chr2	10045386	10135423	3	0	5.26	0	5.26	0.285117056856187	Inf	0.25439397414394	Inf
chr2	10135423	13160415	2	0	3.51	0	3.51	0.523411371237458	Inf	0.11510095569428	Inf
chr2	13160415	13676025	2	0	3.51	0	3.51	0.523411371237458	Inf	0.11510095569428	Inf
chr2	13676025	13722409	1	0	1.75	0	1.75	1	Inf	0.0157598684210527	Inf
chr2	13722409	14311781	2	0	3.51	0	3.51	0.523411371237458	Inf	0.11510095569428	Inf
chr2	14311781	14411423	3	0	5.26	0	5.26	0.285117056856187	Inf	0.25439397414394	Inf
chr2	14411423	14562254	3	0	5.26	0	5.26	0.285117056856187	Inf	0.25439397414394	Inf
chr2	14562254	14600389	2	0	3.51	0	3.51	0.523411371237458	Inf	0.11510095569428	Inf
chr2	14600389	14685856	2	0	3.51	0	3.51	0.523411371237458	Inf	0.11510095569428	Inf
chr2	14685856	15008962	2	0	3.51	0	3.51	0.523411371237458	Inf	0.11510095569428	Inf
chr2	15008962	15081006	3	0	5.26	0	5.26	0.285117056856187	Inf	0.25439397414394	Inf
chr2	15081006	16426418	3	0	5.26	0	5.26	0.285117056856187	Inf	0.25439397414394	Inf
chr2	16426418	16543644	3	0	5.26	0	5.26	0.285117056856187	Inf	0.25439397414394	Inf
chr2	16543644	16673052	3	0	5.26	0	5.26	0.285117056856187	Inf	0.25439397414394	Inf
chr2	16673052	16764118	4	0	7.02	0	7.02	0.293625443112497	Inf	0.410060538435777	Inf
chr2	16764118	19271706	3	0	5.26	0	5.26	0.285117056856187	Inf	0.25439397414394	Inf
chr2	19271706	19348607	4	0	7.02	0	7.02	0.293625443112497	Inf	0.410060538435777	Inf
chr2	19348607	23918557	3	0	5.26	0	5.26	0.285117056856187	Inf	0.25439397414394	Inf
chr2	23918557	25196378	3	1	5.26	2.86	2.4	1	1.87702114997082	0.143943469821978	101.980811973635
chr2	25196378	25369131	4	1	7.02	2.86	4.16	0.645979732691994	2.54341432874312	0.238315308662883	129.945493899197
chr2	25369131	25756294	3	1	5.26	2.86	2.4	1	1.87702114997082	0.143943469821978	101.980811973635
chr2	25756294	26719273	4	1	7.02	2.86	4.16	0.645979732691994	2.54341432874312	0.238315308662883	129.945493899197
chr2	26719273	27337714	3	1	5.26	2.86	2.4	1	1.87702114997082	0.143943469821978	101.980811973635
chr2	27337714	27537280	4	1	7.02	2.86	4.16	0.645979732691994	2.54341432874312	0.238315308662883	129.945493899197
chr2	27537280	29284796	3	1	5.26	2.86	2.4	1	1.87702114997082	0.143943469821978	101.980811973635
chr2	29284796	31230937	3	0	5.26	0	5.26	0.285117056856187	Inf	0.25439397414394	Inf
chr2	31230937	31607633	3	0	5.26	0	5.26	0.285117056856187	Inf	0.25439397414394	Inf
chr2	31607633	31814904	3	0	5.26	0	5.26	0.285117056856187	Inf	0.25439397414394	Inf
chr2	31814904	32243024	3	0	5.26	0	5.26	0.285117056856187	Inf	0.25439397414394	Inf
chr2	32243024	32495941	3	1	5.26	2.86	2.4	1	1.87702114997082	0.143943469821978	101.980811973635
chr2	32495941	34473492	3	0	5.26	0	5.26	0.285117056856187	Inf	0.25439397414394	Inf
chr2	34473492	34652482	4	0	7.02	0	7.02	0.293625443112497	Inf	0.410060538435777	Inf
chr2	34652482	34695192	5	0	8.77	0	8.77	0.152433830621422	Inf	0.576106928802263	Inf
chr2	34695192	34700348	12	2	21.05	5.71	15.34	0.071115349853497	4.34094870029934	0.875910142819391	42.4882677829872
chr2	34700348	34701598	12	3	21.05	8.57	12.48	0.151105823183443	2.81541638333038	0.682359538479039	16.7976905317735
chr2	34701598	34709689	13	3	22.81	8.57	14.24	0.0958390828836088	3.11683466924519	0.766844053409676	18.4450908210035
chr2	34709689	34737116	13	4	22.81	11.43	11.38	0.268412185423617	2.27069815443807	0.622946615058281	10.4719815291549
chr2	34737116	34739336	12	4	21.05	11.43	9.62	0.272501242133361	2.05145430015192	0.553914011708676	9.54519733233972
chr2	34739336	34740698	10	4	17.54	11.43	6.11	0.555318706402267	1.6404067746467	0.424604723889981	7.81302457596625
chr2	34740698	34740778	9	3	15.79	8.57	7.22	0.362644950604423	1.98605531055251	0.449776512936818	12.2717657519558
chr2	34740778	34740919	9	2	15.79	5.71	10.08	0.195662395481194	3.06092090715289	0.579602302170275	30.9107429642845
chr2	34740919	34741962	8	2	14.04	5.71	8.33	0.308007509375883	2.66841857886995	0.48900957536831	27.3578137004155
chr2	34741962	34750662	6	2	10.53	5.71	4.82	0.70558285810563	1.9283484392878	0.319675764680652	20.6501642333935
chr2	34750662	34761074	6	1	10.53	2.86	7.67	0.245627382284818	3.95203781505959	0.448395557317712	189.140087350654
chr2	34761074	34766874	5	1	8.77	2.86	5.91	0.401827824203715	3.23452828397043	0.340370727723614	158.977900580402
chr2	34766874	34803391	5	0	8.77	0	8.77	0.152433830621422	Inf	0.576106928802263	Inf
chr2	34803391	35927073	4	0	7.02	0	7.02	0.293625443112497	Inf	0.410060538435777	Inf
chr2	35927073	36017832	4	0	7.02	0	7.02	0.293625443112497	Inf	0.410060538435777	Inf
chr2	36017832	36777721	3	0	5.26	0	5.26	0.285117056856187	Inf	0.25439397414394	Inf
chr2	36777721	38019438	2	0	3.51	0	3.51	0.523411371237458	Inf	0.11510095569428	Inf
chr2	38019438	41100233	1	0	1.75	0	1.75	1	Inf	0.0157598684210527	Inf
chr2	41100233	41197175	2	0	3.51	0	3.51	0.523411371237458	Inf	0.11510095569428	Inf
chr2	41197175	41237603	2	0	3.51	0	3.51	0.523411371237458	Inf	0.11510095569428	Inf
chr2	41237603	41257596	2	1	3.51	2.86	0.65	1	1.23356327069665	0.0620046571045941	75.0263655237187
chr2	41257596	41257760	2	1	3.51	2.86	0.65	1	1.23356327069665	0.0620046571045941	75.0263655237187
chr2	41257760	41380520	2	1	3.51	2.86	0.65	1	1.23356327069665	0.0620046571045941	75.0263655237187
chr2	41380520	41698733	1	1	1.75	2.86	-1.11	1	0.610603783842907	0.00760900786829756	49.046807225881
chr2	41698733	42311903	1	0	1.75	0	1.75	1	Inf	0.0157598684210527	Inf
chr2	42311903	43199023	2	0	3.51	0	3.51	0.523411371237458	Inf	0.11510095569428	Inf
chr2	43199023	43721590	1	0	1.75	0	1.75	1	Inf	0.0157598684210527	Inf
chr2	43721590	43889461	2	0	3.51	0	3.51	0.523411371237458	Inf	0.11510095569428	Inf
chr2	43889461	44186721	1	0	1.75	0	1.75	1	Inf	0.0157598684210527	Inf
chr2	44186721	44304552	1	1	1.75	2.86	-1.11	1	0.610603783842907	0.00760900786829756	49.046807225881
chr2	44304552	52164776	1	0	1.75	0	1.75	1	Inf	0.0157598684210527	Inf
chr2	52164776	52318185	2	0	3.51	0	3.51	0.523411371237458	Inf	0.11510095569428	Inf
chr2	52318185	52703271	1	0	1.75	0	1.75	1	Inf	0.0157598684210527	Inf
chr2	52703271	52703709	1	1	1.75	2.86	-1.11	1	0.610603783842907	0.00760900786829756	49.046807225881
chr2	52703709	52731025	2	1	3.51	2.86	0.65	1	1.23356327069665	0.0620046571045941	75.0263655237187
chr2	52731025	52736995	3	1	5.26	2.86	2.4	1	1.87702114997082	0.143943469821978	101.980811973635
chr2	52736995	52737597	3	4	5.26	11.43	-6.17	0.420508284178749	0.434727364097522	0.0597149994696037	2.75144722127792
chr2	52737597	52742831	3	5	5.26	14.29	-9.03	0.251416220695104	0.337574695209723	0.0489972499249067	1.87309955864063
chr2	52742831	52747747	4	5	7.02	14.29	-7.27	0.293180368068062	0.456953842254992	0.0838931595792112	2.3022592633164
chr2	52747747	52754490	6	6	10.53	17.14	-6.61	0.524985517209083	0.572305386890547	0.13869850300482	2.35611931443001
chr2	52754490	52781176	6	7	10.53	20	-9.47	0.229995906312571	0.474663694915401	0.118950317303521	1.82956103153208
chr2	52781176	52784752	5	7	8.77	20	-11.23	0.200358933921337	0.38888613632496	0.0885860130875128	1.57295365027254
chr2	52784752	52789044	5	4	8.77	11.43	-2.66	0.726612653955228	0.747657070124706	0.148324209107067	4.06400194149402
chr2	52789044	52793835	5	3	8.77	8.57	0.199999999999999	1	1.02536119741128	0.184869242581365	7.05012401324578
chr2	52793835	52795100	4	3	7.02	8.57	-1.55	1	0.806980014369123	0.127471078351663	5.86472395809041
chr2	52795100	52798366	3	3	5.26	8.57	-3.31	0.670394923540823	0.596139687177174	0.0752641559299699	4.72057961377671
chr2	52798366	52800834	3	2	5.26	5.71	-0.45	1	0.917543031619292	0.0995865652262528	11.5187145834007
chr2	52800834	52807520	3	1	5.26	2.86	2.4	1	1.87702114997082	0.143943469821978	101.980811973635
chr2	52807520	52842339	3	0	5.26	0	5.26	0.285117056856187	Inf	0.25439397414394	Inf
chr2	52842339	52847893	2	0	3.51	0	3.51	0.523411371237458	Inf	0.11510095569428	Inf
chr2	52847893	53407805	1	0	1.75	0	1.75	1	Inf	0.0157598684210527	Inf
chr2	53407805	56700983	1	0	1.75	0	1.75	1	Inf	0.0157598684210527	Inf
chr2	56700983	56802335	1	0	1.75	0	1.75	1	Inf	0.0157598684210527	Inf
chr2	56802335	61223497	1	0	1.75	0	1.75	1	Inf	0.0157598684210527	Inf
chr2	61223497	61400358	2	0	3.51	0	3.51	0.523411371237458	Inf	0.11510095569428	Inf
chr2	61400358	61895651	1	0	1.75	0	1.75	1	Inf	0.0157598684210527	Inf
chr2	61895651	62475757	1	1	1.75	2.86	-1.11	1	0.610603783842907	0.00760900786829756	49.046807225881
chr2	62475757	62620550	1	1	1.75	2.86	-1.11	1	0.610603783842907	0.00760900786829756	49.046807225881
chr2	62620550	63490317	1	0	1.75	0	1.75	1	Inf	0.0157598684210527	Inf
chr2	63490317	63575875	1	0	1.75	0	1.75	1	Inf	0.0157598684210527	Inf
chr2	63575875	63608125	1	1	1.75	2.86	-1.11	1	0.610603783842907	0.00760900786829756	49.046807225881
chr2	63608125	63721052	1	1	1.75	2.86	-1.11	1	0.610603783842907	0.00760900786829756	49.046807225881
chr2	63721052	67287516	1	0	1.75	0	1.75	1	Inf	0.0157598684210527	Inf
chr2	67287516	67305776	1	1	1.75	2.86	-1.11	1	0.610603783842907	0.00760900786829756	49.046807225881
chr2	67305776	69519954	0	1	0	2.86	-2.86	0.380434782608696	0	0	23.9474915686233
chr2	69519954	69696804	1	1	1.75	2.86	-1.11	1	0.610603783842907	0.00760900786829756	49.046807225881
chr2	69696804	79508976	0	1	0	2.86	-2.86	0.380434782608696	0	0	23.9474915686233
chr2	79508976	80329840	1	1	1.75	2.86	-1.11	1	0.610603783842907	0.00760900786829756	49.046807225881
chr2	80329840	80336965	2	1	3.51	2.86	0.65	1	1.23356327069665	0.0620046571045941	75.0263655237187
chr2	80336965	80458472	2	1	3.51	2.86	0.65	1	1.23356327069665	0.0620046571045941	75.0263655237187
chr2	80458472	80674138	1	1	1.75	2.86	-1.11	1	0.610603783842907	0.00760900786829756	49.046807225881
chr2	80674138	80799021	1	2	1.75	5.71	-3.96	0.555183946488294	0.298730263346118	0.00491485950174804	5.94363337105825
chr2	80799021	80970613	1	1	1.75	2.86	-1.11	1	0.610603783842907	0.00760900786829756	49.046807225881
chr2	80970613	81507066	0	1	0	2.86	-2.86	0.380434782608696	0	0	23.9474915686233
chr2	81507066	81620232	1	1	1.75	2.86	-1.11	1	0.610603783842907	0.00760900786829756	49.046807225881
chr2	81620232	82675485	0	1	0	2.86	-2.86	0.380434782608696	0	0	23.9474915686233
chr2	82675485	82816555	0	2	0	5.71	-5.71	0.142140468227425	0	0	3.23879401791572
chr2	82816555	83526366	0	1	0	2.86	-2.86	0.380434782608696	0	0	23.9474915686233
chr2	83526366	83655661	0	2	0	5.71	-5.71	0.142140468227425	0	0	3.23879401791572
chr2	83655661	86818207	0	1	0	2.86	-2.86	0.380434782608696	0	0	23.9474915686233
chr2	86818207	87411127	1	1	1.75	2.86	-1.11	1	0.610603783842907	0.00760900786829756	49.046807225881
chr2	87411127	89132096	1	0	1.75	0	1.75	1	Inf	0.0157598684210527	Inf
chr2	89132096	89520199	0	0	0	0	0	1	0	0	Inf
chr2	89520199	89548455	1	0	1.75	0	1.75	1	Inf	0.0157598684210527	Inf
chr2	89548455	89569727	3	0	5.26	0	5.26	0.285117056856187	Inf	0.25439397414394	Inf
chr2	89569727	89588831	5	0	8.77	0	8.77	0.152433830621422	Inf	0.576106928802263	Inf
chr2	89588831	90321410	6	0	10.53	0	10.53	0.0791164486900888	Inf	0.750603313626605	Inf
chr2	90321410	97881754	0	0	0	0	0	1	0	0	Inf
chr2	97881754	100376301	1	0	1.75	0	1.75	1	Inf	0.0157598684210527	Inf
chr2	100376301	100480772	0	0	0	0	0	1	0	0	Inf
chr2	100480772	101281134	1	0	1.75	0	1.75	1	Inf	0.0157598684210527	Inf
chr2	101281134	101339473	2	0	3.51	0	3.51	0.523411371237458	Inf	0.11510095569428	Inf
chr2	101339473	101702082	1	0	1.75	0	1.75	1	Inf	0.0157598684210527	Inf
chr2	101702082	110755036	0	0	0	0	0	1	0	0	Inf
chr2	110755036	110826316	1	0	1.75	0	1.75	1	Inf	0.0157598684210527	Inf
chr2	110826316	111037227	1	1	1.75	2.86	-1.11	1	0.610603783842907	0.00760900786829756	49.046807225881
chr2	111037227	115107679	0	0	0	0	0	1	0	0	Inf
chr2	115107679	115199791	1	0	1.75	0	1.75	1	Inf	0.0157598684210527	Inf
chr2	115199791	115530481	0	0	0	0	0	1	0	0	Inf
chr2	115530481	115556828	0	1	0	2.86	-2.86	0.380434782608696	0	0	23.9474915686233
chr2	115556828	117264998	0	0	0	0	0	1	0	0	Inf
chr2	117264998	117336769	1	0	1.75	0	1.75	1	Inf	0.0157598684210527	Inf
chr2	117336769	124264630	0	0	0	0	0	1	0	0	Inf
chr2	124264630	124338602	0	1	0	2.86	-2.86	0.380434782608696	0	0	23.9474915686233
chr2	124338602	124659197	1	1	1.75	2.86	-1.11	1	0.610603783842907	0.00760900786829756	49.046807225881
chr2	124659197	125954975	1	0	1.75	0	1.75	1	Inf	0.0157598684210527	Inf
chr2	125954975	126081043	0	0	0	0	0	1	0	0	Inf
chr2	126081043	126224975	1	0	1.75	0	1.75	1	Inf	0.0157598684210527	Inf
chr2	126224975	126865146	0	0	0	0	0	1	0	0	Inf
chr2	126865146	127964966	1	0	1.75	0	1.75	1	Inf	0.0157598684210527	Inf
chr2	127964966	129580076	1	1	1.75	2.86	-1.11	1	0.610603783842907	0.00760900786829756	49.046807225881
chr2	129580076	129841616	0	1	0	2.86	-2.86	0.380434782608696	0	0	23.9474915686233
chr2	129841616	129911251	1	1	1.75	2.86	-1.11	1	0.610603783842907	0.00760900786829756	49.046807225881
chr2	129911251	134041025	0	1	0	2.86	-2.86	0.380434782608696	0	0	23.9474915686233
chr2	134041025	135065438	1	1	1.75	2.86	-1.11	1	0.610603783842907	0.00760900786829756	49.046807225881
chr2	135065438	135280315	0	1	0	2.86	-2.86	0.380434782608696	0	0	23.9474915686233
chr2	135280315	135355210	1	1	1.75	2.86	-1.11	1	0.610603783842907	0.00760900786829756	49.046807225881
chr2	135355210	136038908	0	1	0	2.86	-2.86	0.380434782608696	0	0	23.9474915686233
chr2	136038908	136250535	1	1	1.75	2.86	-1.11	1	0.610603783842907	0.00760900786829756	49.046807225881
chr2	136250535	140799891	0	1	0	2.86	-2.86	0.380434782608696	0	0	23.9474915686233
chr2	140799891	140906992	1	1	1.75	2.86	-1.11	1	0.610603783842907	0.00760900786829756	49.046807225881
chr2	140906992	141666187	0	1	0	2.86	-2.86	0.380434782608696	0	0	23.9474915686233
chr2	141666187	142014612	0	2	0	5.71	-5.71	0.142140468227425	0	0	3.23879401791572
chr2	142014612	142143633	0	2	0	5.71	-5.71	0.142140468227425	0	0	3.23879401791572
chr2	142143633	142977625	0	1	0	2.86	-2.86	0.380434782608696	0	0	23.9474915686233
chr2	142977625	143064604	1	1	1.75	2.86	-1.11	1	0.610603783842907	0.00760900786829756	49.046807225881
chr2	143064604	143932149	0	1	0	2.86	-2.86	0.380434782608696	0	0	23.9474915686233
chr2	143932149	143934478	0	3	0	8.57	-8.57	0.0521181716833891	0	0	1.44850016106127
chr2	143934478	144022209	0	3	0	8.57	-8.57	0.0521181716833891	0	0	1.44850016106127
chr2	144022209	144047182	0	3	0	8.57	-8.57	0.0521181716833891	0	0	1.44850016106127
chr2	144047182	144048699	0	2	0	5.71	-5.71	0.142140468227425	0	0	3.23879401791572
chr2	144048699	144796853	0	1	0	2.86	-2.86	0.380434782608696	0	0	23.9474915686233
chr2	144796853	145003116	1	1	1.75	2.86	-1.11	1	0.610603783842907	0.00760900786829756	49.046807225881
chr2	145003116	145426003	0	1	0	2.86	-2.86	0.380434782608696	0	0	23.9474915686233
chr2	145426003	145623753	1	1	1.75	2.86	-1.11	1	0.610603783842907	0.00760900786829756	49.046807225881
chr2	145623753	145832443	1	1	1.75	2.86	-1.11	1	0.610603783842907	0.00760900786829756	49.046807225881
chr2	145832443	146321544	0	1	0	2.86	-2.86	0.380434782608696	0	0	23.9474915686233
chr2	146321544	146835346	1	1	1.75	2.86	-1.11	1	0.610603783842907	0.00760900786829756	49.046807225881
chr2	146835346	146848745	4	1	7.02	2.86	4.16	0.645979732691994	2.54341432874312	0.238315308662883	129.945493899197
chr2	146848745	146850082	6	1	10.53	2.86	7.67	0.245627382284818	3.95203781505959	0.448395557317712	189.140087350654
chr2	146850082	146854298	6	2	10.53	5.71	4.82	0.70558285810563	1.9283484392878	0.319675764680652	20.6501642333935
chr2	146854298	146860263	9	3	15.79	8.57	7.22	0.362644950604423	1.98605531055251	0.449776512936818	12.2717657519558
chr2	146860263	146861395	10	3	17.54	8.57	8.97	0.356578999325378	2.25102170571562	0.523982788486464	13.7160959411363
chr2	146861395	146878944	10	4	17.54	11.43	6.11	0.555318706402267	1.6404067746467	0.424604723889981	7.81302457596625
chr2	146878944	146881076	7	4	12.28	11.43	0.85	1	1.08406402746849	0.250779327244783	5.47501405422082
chr2	146881076	146881268	5	4	8.77	11.43	-2.66	0.726612653955228	0.747657070124706	0.148324209107067	4.06400194149402
chr2	146881268	146881691	5	3	8.77	8.57	0.199999999999999	1	1.02536119741128	0.184869242581365	7.05012401324578
chr2	146881691	146882185	2	2	3.51	5.71	-2.2	0.633484899728183	0.603503837239778	0.0418857182561479	8.69179851293254
chr2	146882185	146884075	1	2	1.75	5.71	-3.96	0.555183946488294	0.298730263346118	0.00491485950174804	5.94363337105825
chr2	146884075	147197417	1	1	1.75	2.86	-1.11	1	0.610603783842907	0.00760900786829756	49.046807225881
chr2	147197417	147732271	0	1	0	2.86	-2.86	0.380434782608696	0	0	23.9474915686233
chr2	147732271	148536420	1	1	1.75	2.86	-1.11	1	0.610603783842907	0.00760900786829756	49.046807225881
chr2	148536420	148773175	1	1	1.75	2.86	-1.11	1	0.610603783842907	0.00760900786829756	49.046807225881
chr2	148773175	150963005	0	1	0	2.86	-2.86	0.380434782608696	0	0	23.9474915686233
chr2	150963005	152513378	0	0	0	0	0	1	0	0	Inf
chr2	152513378	152669207	1	0	1.75	0	1.75	1	Inf	0.0157598684210527	Inf
chr2	152669207	155651491	0	0	0	0	0	1	0	0	Inf
chr2	155651491	156655633	0	1	0	2.86	-2.86	0.380434782608696	0	0	23.9474915686233
chr2	156655633	157175193	0	0	0	0	0	1	0	0	Inf
chr2	157175193	157299691	0	1	0	2.86	-2.86	0.380434782608696	0	0	23.9474915686233
chr2	157299691	167137784	0	0	0	0	0	1	0	0	Inf
chr2	167137784	167223240	0	1	0	2.86	-2.86	0.380434782608696	0	0	23.9474915686233
chr2	167223240	168441105	0	0	0	0	0	1	0	0	Inf
chr2	168441105	168522441	0	1	0	2.86	-2.86	0.380434782608696	0	0	23.9474915686233
chr2	168522441	169784947	0	0	0	0	0	1	0	0	Inf
chr2	169784947	169842823	1	0	1.75	0	1.75	1	Inf	0.0157598684210527	Inf
chr2	169842823	170070669	0	0	0	0	0	1	0	0	Inf
chr2	170070669	170208821	1	0	1.75	0	1.75	1	Inf	0.0157598684210527	Inf
chr2	170208821	170349941	0	0	0	0	0	1	0	0	Inf
chr2	170349941	170493745	1	0	1.75	0	1.75	1	Inf	0.0157598684210527	Inf
chr2	170493745	171326548	0	0	0	0	0	1	0	0	Inf
chr2	171326548	171389716	1	0	1.75	0	1.75	1	Inf	0.0157598684210527	Inf
chr2	171389716	171916800	0	0	0	0	0	1	0	0	Inf
chr2	171916800	171917852	1	0	1.75	0	1.75	1	Inf	0.0157598684210527	Inf
chr2	171917852	172078390	2	0	3.51	0	3.51	0.523411371237458	Inf	0.11510095569428	Inf
chr2	172078390	172605438	0	0	0	0	0	1	0	0	Inf
chr2	172605438	172980883	1	0	1.75	0	1.75	1	Inf	0.0157598684210527	Inf
chr2	172980883	185015475	0	0	0	0	0	1	0	0	Inf
chr2	185015475	185982580	0	1	0	2.86	-2.86	0.380434782608696	0	0	23.9474915686233
chr2	185982580	186163651	1	1	1.75	2.86	-1.11	1	0.610603783842907	0.00760900786829756	49.046807225881
chr2	186163651	186848229	0	1	0	2.86	-2.86	0.380434782608696	0	0	23.9474915686233
chr2	186848229	186956318	1	1	1.75	2.86	-1.11	1	0.610603783842907	0.00760900786829756	49.046807225881
chr2	186956318	187377237	0	1	0	2.86	-2.86	0.380434782608696	0	0	23.9474915686233
chr2	187377237	188119687	1	1	1.75	2.86	-1.11	1	0.610603783842907	0.00760900786829756	49.046807225881
chr2	188119687	188296214	1	2	1.75	5.71	-3.96	0.555183946488294	0.298730263346118	0.00491485950174804	5.94363337105825
chr2	188296214	188513361	1	1	1.75	2.86	-1.11	1	0.610603783842907	0.00760900786829756	49.046807225881
chr2	188513361	191677315	1	1	1.75	2.86	-1.11	1	0.610603783842907	0.00760900786829756	49.046807225881
chr2	191677315	193515201	0	1	0	2.86	-2.86	0.380434782608696	0	0	23.9474915686233
chr2	193515201	193716113	0	2	0	5.71	-5.71	0.142140468227425	0	0	3.23879401791572
chr2	193716113	195515469	0	1	0	2.86	-2.86	0.380434782608696	0	0	23.9474915686233
chr2	195515469	195527244	1	1	1.75	2.86	-1.11	1	0.610603783842907	0.00760900786829756	49.046807225881
chr2	195527244	195604217	2	1	3.51	2.86	0.65	1	1.23356327069665	0.0620046571045941	75.0263655237187
chr2	195604217	195766898	1	1	1.75	2.86	-1.11	1	0.610603783842907	0.00760900786829756	49.046807225881
chr2	195766898	195834468	0	1	0	2.86	-2.86	0.380434782608696	0	0	23.9474915686233
chr2	195834468	195900708	0	2	0	5.71	-5.71	0.142140468227425	0	0	3.23879401791572
chr2	195900708	196480442	0	1	0	2.86	-2.86	0.380434782608696	0	0	23.9474915686233
chr2	196480442	196646838	1	1	1.75	2.86	-1.11	1	0.610603783842907	0.00760900786829756	49.046807225881
chr2	196646838	196657623	0	1	0	2.86	-2.86	0.380434782608696	0	0	23.9474915686233
chr2	196657623	197241226	0	1	0	2.86	-2.86	0.380434782608696	0	0	23.9474915686233
chr2	197241226	197310710	1	1	1.75	2.86	-1.11	1	0.610603783842907	0.00760900786829756	49.046807225881
chr2	197310710	198143731	0	1	0	2.86	-2.86	0.380434782608696	0	0	23.9474915686233
chr2	198143731	198144942	0	2	0	5.71	-5.71	0.142140468227425	0	0	3.23879401791572
chr2	198144942	198243951	1	2	1.75	5.71	-3.96	0.555183946488294	0.298730263346118	0.00491485950174804	5.94363337105825
chr2	198243951	198600719	0	2	0	5.71	-5.71	0.142140468227425	0	0	3.23879401791572
chr2	198600719	198691329	0	2	0	5.71	-5.71	0.142140468227425	0	0	3.23879401791572
chr2	198691329	201564261	0	1	0	2.86	-2.86	0.380434782608696	0	0	23.9474915686233
chr2	201564261	202243485	0	2	0	5.71	-5.71	0.142140468227425	0	0	3.23879401791572
chr2	202243485	203852541	0	3	0	8.57	-8.57	0.0521181716833891	0	0	1.44850016106127
chr2	203852541	204579000	1	3	1.75	8.57	-6.82	0.152255333007653	0.193980809358805	0.00357206577663444	2.53031697020893
chr2	204579000	204954579	1	2	1.75	5.71	-3.96	0.555183946488294	0.298730263346118	0.00491485950174804	5.94363337105825
chr2	204954579	206058405	1	1	1.75	2.86	-1.11	1	0.610603783842907	0.00760900786829756	49.046807225881
chr2	206058405	206181699	2	1	3.51	2.86	0.65	1	1.23356327069665	0.0620046571045941	75.0263655237187
chr2	206181699	206403083	1	1	1.75	2.86	-1.11	1	0.610603783842907	0.00760900786829756	49.046807225881
chr2	206403083	206519652	2	1	3.51	2.86	0.65	1	1.23356327069665	0.0620046571045941	75.0263655237187
chr2	206519652	209673881	1	1	1.75	2.86	-1.11	1	0.610603783842907	0.00760900786829756	49.046807225881
chr2	209673881	210000474	1	1	1.75	2.86	-1.11	1	0.610603783842907	0.00760900786829756	49.046807225881
chr2	210000474	210010430	1	2	1.75	5.71	-3.96	0.555183946488294	0.298730263346118	0.00491485950174804	5.94363337105825
chr2	210010430	210114724	1	3	1.75	8.57	-6.82	0.152255333007653	0.193980809358805	0.00357206577663444	2.53031697020893
chr2	210114724	210155627	1	2	1.75	5.71	-3.96	0.555183946488294	0.298730263346118	0.00491485950174804	5.94363337105825
chr2	210155627	210288852	1	1	1.75	2.86	-1.11	1	0.610603783842907	0.00760900786829756	49.046807225881
chr2	210288852	211983629	1	1	1.75	2.86	-1.11	1	0.610603783842907	0.00760900786829756	49.046807225881
chr2	211983629	212035529	2	1	3.51	2.86	0.65	1	1.23356327069665	0.0620046571045941	75.0263655237187
chr2	212035529	212226143	2	2	3.51	5.71	-2.2	0.633484899728183	0.603503837239778	0.0418857182561479	8.69179851293254
chr2	212226143	212335311	2	3	3.51	8.57	-5.06	0.364845991006225	0.39209875338785	0.0311943017813524	3.61167468015804
chr2	212335311	212340027	2	2	3.51	5.71	-2.2	0.633484899728183	0.603503837239778	0.0418857182561479	8.69179851293254
chr2	212340027	212400525	3	2	5.26	5.71	-0.45	1	0.917543031619292	0.0995865652262528	11.5187145834007
chr2	212400525	212463811	3	2	5.26	5.71	-0.45	1	0.917543031619292	0.0995865652262528	11.5187145834007
chr2	212463811	213158880	2	2	3.51	5.71	-2.2	0.633484899728183	0.603503837239778	0.0418857182561479	8.69179851293254
chr2	213158880	213181318	3	2	5.26	5.71	-0.45	1	0.917543031619292	0.0995865652262528	11.5187145834007
chr2	213181318	213192903	4	2	7.02	5.71	1.31	1	1.24237951861251	0.167238798944715	14.4592318899485
chr2	213192903	213193823	3	2	5.26	5.71	-0.45	1	0.917543031619292	0.0995865652262528	11.5187145834007
chr2	213193823	213206481	3	3	5.26	8.57	-3.31	0.670394923540823	0.596139687177174	0.0752641559299699	4.72057961377671
chr2	213206481	213348339	2	3	3.51	8.57	-5.06	0.364845991006225	0.39209875338785	0.0311943017813524	3.61167468015804
chr2	213348339	214671669	2	2	3.51	5.71	-2.2	0.633484899728183	0.603503837239778	0.0418857182561479	8.69179851293254
chr2	214671669	215345571	1	2	1.75	5.71	-3.96	0.555183946488294	0.298730263346118	0.00491485950174804	5.94363337105825
chr2	215345571	215406883	2	2	3.51	5.71	-2.2	0.633484899728183	0.603503837239778	0.0418857182561479	8.69179851293254
chr2	215406883	215472374	2	1	3.51	2.86	0.65	1	1.23356327069665	0.0620046571045941	75.0263655237187
chr2	215472374	218974400	1	1	1.75	2.86	-1.11	1	0.610603783842907	0.00760900786829756	49.046807225881
chr2	218974400	220698205	1	2	1.75	5.71	-3.96	0.555183946488294	0.298730263346118	0.00491485950174804	5.94363337105825
chr2	220698205	223721773	1	1	1.75	2.86	-1.11	1	0.610603783842907	0.00760900786829756	49.046807225881
chr2	223721773	223823485	2	1	3.51	2.86	0.65	1	1.23356327069665	0.0620046571045941	75.0263655237187
chr2	223823485	226686232	1	1	1.75	2.86	-1.11	1	0.610603783842907	0.00760900786829756	49.046807225881
chr2	226686232	226857861	1	1	1.75	2.86	-1.11	1	0.610603783842907	0.00760900786829756	49.046807225881
chr2	226857861	233521972	1	1	1.75	2.86	-1.11	1	0.610603783842907	0.00760900786829756	49.046807225881
chr2	233521972	235507621	2	1	3.51	2.86	0.65	1	1.23356327069665	0.0620046571045941	75.0263655237187
chr2	235507621	235633678	3	1	5.26	2.86	2.4	1	1.87702114997082	0.143943469821978	101.980811973635
chr2	235633678	235744804	3	1	5.26	2.86	2.4	1	1.87702114997082	0.143943469821978	101.980811973635
chr2	235744804	240971971	2	1	3.51	2.86	0.65	1	1.23356327069665	0.0620046571045941	75.0263655237187
chr2	240971971	242783365	3	1	5.26	2.86	2.4	1	1.87702114997082	0.143943469821978	101.980811973635
chr2	242783365	242849431	4	2	7.02	5.71	1.31	1	1.24237951861251	0.167238798944715	14.4592318899485
chr2	242849431	242917945	6	5	10.53	14.29	-3.76	0.742462027402515	0.708659295448715	0.164118769009726	3.20389268677969
chr2	242917945	243017631	6	6	10.53	17.14	-6.61	0.524985517209083	0.572305386890547	0.13869850300482	2.35611931443001
chr2	243017631	243019595	5	6	8.77	17.14	-8.37	0.322100721394439	0.468835682434957	0.103394322457724	2.02281962815123
chr2	243019595	243199373	5	5	8.77	14.29	-5.52	0.496515558919266	0.580557338005649	0.12257576969898	2.74519263053894
chr3	0	316847	8	3	14.04	8.57	5.47	0.523302262486224	1.73164017632028	0.378777361101055	10.8884004041763
chr3	316847	372416	8	3	14.04	8.57	5.47	0.523302262486224	1.73164017632028	0.378777361101055	10.8884004041763
chr3	372416	848431	8	3	14.04	8.57	5.47	0.523302262486224	1.73164017632028	0.378777361101055	10.8884004041763
chr3	848431	876963	8	3	14.04	8.57	5.47	0.523302262486224	1.73164017632028	0.378777361101055	10.8884004041763
chr3	876963	1528610	8	3	14.04	8.57	5.47	0.523302262486224	1.73164017632028	0.378777361101055	10.8884004041763
chr3	1528610	1649699	8	3	14.04	8.57	5.47	0.523302262486224	1.73164017632028	0.378777361101055	10.8884004041763
chr3	1649699	2619714	9	3	15.79	8.57	7.22	0.362644950604423	1.98605531055251	0.449776512936818	12.2717657519558
chr3	2619714	3494019	9	2	15.79	5.71	10.08	0.195662395481194	3.06092090715289	0.579602302170275	30.9107429642845
chr3	3494019	3558481	10	2	17.54	5.71	11.83	0.122756575159769	3.46982041397137	0.674198628250469	34.6257276344271
chr3	3558481	3863055	9	2	15.79	5.71	10.08	0.195662395481194	3.06092090715289	0.579602302170275	30.9107429642845
chr3	3863055	3930726	10	2	17.54	5.71	11.83	0.122756575159769	3.46982041397137	0.674198628250469	34.6257276344271
chr3	3930726	3939065	10	2	17.54	5.71	11.83	0.122756575159769	3.46982041397137	0.674198628250469	34.6257276344271
chr3	3939065	3975561	10	2	17.54	5.71	11.83	0.122756575159769	3.46982041397137	0.674198628250469	34.6257276344271
chr3	3975561	4024157	9	2	15.79	5.71	10.08	0.195662395481194	3.06092090715289	0.579602302170275	30.9107429642845
chr3	4024157	4095816	9	2	15.79	5.71	10.08	0.195662395481194	3.06092090715289	0.579602302170275	30.9107429642845
chr3	4095816	4459910	10	2	17.54	5.71	11.83	0.122756575159769	3.46982041397137	0.674198628250469	34.6257276344271
chr3	4459910	4553109	10	2	17.54	5.71	11.83	0.122756575159769	3.46982041397137	0.674198628250469	34.6257276344271
chr3	4553109	4713508	10	2	17.54	5.71	11.83	0.122756575159769	3.46982041397137	0.674198628250469	34.6257276344271
chr3	4713508	5357615	10	3	17.54	8.57	8.97	0.356578999325378	2.25102170571562	0.523982788486464	13.7160959411363
chr3	5357615	5376285	10	2	17.54	5.71	11.83	0.122756575159769	3.46982041397137	0.674198628250469	34.6257276344271
chr3	5376285	5543028	11	2	19.3	5.71	13.59	0.120705917723362	3.89611242939966	0.772888926063063	38.501134285808
chr3	5543028	5689055	11	2	19.3	5.71	13.59	0.120705917723362	3.89611242939966	0.772888926063063	38.501134285808
chr3	5689055	5998036	11	2	19.3	5.71	13.59	0.120705917723362	3.89611242939966	0.772888926063063	38.501134285808
chr3	5998036	6593637	10	2	17.54	5.71	11.83	0.122756575159769	3.46982041397137	0.674198628250469	34.6257276344271
chr3	6593637	6655163	10	3	17.54	8.57	8.97	0.356578999325378	2.25102170571562	0.523982788486464	13.7160959411363
chr3	6655163	7528274	10	2	17.54	5.71	11.83	0.122756575159769	3.46982041397137	0.674198628250469	34.6257276344271
chr3	7528274	7546986	9	2	15.79	5.71	10.08	0.195662395481194	3.06092090715289	0.579602302170275	30.9107429642845
chr3	7546986	7547069	10	2	17.54	5.71	11.83	0.122756575159769	3.46982041397137	0.674198628250469	34.6257276344271
chr3	7547069	7620491	10	2	17.54	5.71	11.83	0.122756575159769	3.46982041397137	0.674198628250469	34.6257276344271
chr3	7620491	7623340	11	2	19.3	5.71	13.59	0.120705917723362	3.89611242939966	0.772888926063063	38.501134285808
chr3	7623340	7626044	11	2	19.3	5.71	13.59	0.120705917723362	3.89611242939966	0.772888926063063	38.501134285808
chr3	7626044	7686185	11	2	19.3	5.71	13.59	0.120705917723362	3.89611242939966	0.772888926063063	38.501134285808
chr3	7686185	8175197	11	2	19.3	5.71	13.59	0.120705917723362	3.89611242939966	0.772888926063063	38.501134285808
chr3	8175197	8280778	11	2	19.3	5.71	13.59	0.120705917723362	3.89611242939966	0.772888926063063	38.501134285808
chr3	8280778	8342557	12	2	21.05	5.71	15.34	0.071115349853497	4.34094870029934	0.875910142819391	42.4882677829872
chr3	8342557	8413471	11	2	19.3	5.71	13.59	0.120705917723362	3.89611242939966	0.772888926063063	38.501134285808
chr3	8413471	9687854	10	2	17.54	5.71	11.83	0.122756575159769	3.46982041397137	0.674198628250469	34.6257276344271
chr3	9687854	10355865	9	2	15.79	5.71	10.08	0.195662395481194	3.06092090715289	0.579602302170275	30.9107429642845
chr3	10355865	10448437	9	3	15.79	8.57	7.22	0.362644950604423	1.98605531055251	0.449776512936818	12.2717657519558
chr3	10448437	14008792	9	2	15.79	5.71	10.08	0.195662395481194	3.06092090715289	0.579602302170275	30.9107429642845
chr3	14008792	14195632	9	3	15.79	8.57	7.22	0.362644950604423	1.98605531055251	0.449776512936818	12.2717657519558
chr3	14195632	14477738	9	3	15.79	8.57	7.22	0.362644950604423	1.98605531055251	0.449776512936818	12.2717657519558
chr3	14477738	14891390	9	2	15.79	5.71	10.08	0.195662395481194	3.06092090715289	0.579602302170275	30.9107429642845
chr3	14891390	14950602	9	2	15.79	5.71	10.08	0.195662395481194	3.06092090715289	0.579602302170275	30.9107429642845
chr3	14950602	15694008	10	2	17.54	5.71	11.83	0.122756575159769	3.46982041397137	0.674198628250469	34.6257276344271
chr3	15694008	15814081	11	2	19.3	5.71	13.59	0.120705917723362	3.89611242939966	0.772888926063063	38.501134285808
chr3	15814081	16008342	11	3	19.3	8.57	10.73	0.234750538636018	2.52722640547994	0.6014630876218	15.2236917058173
chr3	16008342	16188649	11	3	19.3	8.57	10.73	0.234750538636018	2.52722640547994	0.6014630876218	15.2236917058173
chr3	16188649	16612911	10	3	17.54	8.57	8.97	0.356578999325378	2.25102170571562	0.523982788486464	13.7160959411363
chr3	16612911	17194712	10	3	17.54	8.57	8.97	0.356578999325378	2.25102170571562	0.523982788486464	13.7160959411363
chr3	17194712	17235761	10	3	17.54	8.57	8.97	0.356578999325378	2.25102170571562	0.523982788486464	13.7160959411363
chr3	17235761	17367563	10	3	17.54	8.57	8.97	0.356578999325378	2.25102170571562	0.523982788486464	13.7160959411363
chr3	17367563	17414948	10	3	17.54	8.57	8.97	0.356578999325378	2.25102170571562	0.523982788486464	13.7160959411363
chr3	17414948	18114127	10	2	17.54	5.71	11.83	0.122756575159769	3.46982041397137	0.674198628250469	34.6257276344271
chr3	18114127	18649494	10	2	17.54	5.71	11.83	0.122756575159769	3.46982041397137	0.674198628250469	34.6257276344271
chr3	18649494	18814992	10	2	17.54	5.71	11.83	0.122756575159769	3.46982041397137	0.674198628250469	34.6257276344271
chr3	18814992	20516726	10	2	17.54	5.71	11.83	0.122756575159769	3.46982041397137	0.674198628250469	34.6257276344271
chr3	20516726	21824226	10	2	17.54	5.71	11.83	0.122756575159769	3.46982041397137	0.674198628250469	34.6257276344271
chr3	21824226	22181752	10	3	17.54	8.57	8.97	0.356578999325378	2.25102170571562	0.523982788486464	13.7160959411363
chr3	22181752	22272172	10	3	17.54	8.57	8.97	0.356578999325378	2.25102170571562	0.523982788486464	13.7160959411363
chr3	22272172	23123494	10	2	17.54	5.71	11.83	0.122756575159769	3.46982041397137	0.674198628250469	34.6257276344271
chr3	23123494	23207637	11	2	19.3	5.71	13.59	0.120705917723362	3.89611242939966	0.772888926063063	38.501134285808
chr3	23207637	23364840	10	2	17.54	5.71	11.83	0.122756575159769	3.46982041397137	0.674198628250469	34.6257276344271
chr3	23364840	24811321	10	2	17.54	5.71	11.83	0.122756575159769	3.46982041397137	0.674198628250469	34.6257276344271
chr3	24811321	25050255	11	2	19.3	5.71	13.59	0.120705917723362	3.89611242939966	0.772888926063063	38.501134285808
chr3	25050255	26034565	10	2	17.54	5.71	11.83	0.122756575159769	3.46982041397137	0.674198628250469	34.6257276344271
chr3	26034565	26156446	10	3	17.54	8.57	8.97	0.356578999325378	2.25102170571562	0.523982788486464	13.7160959411363
chr3	26156446	30485402	10	2	17.54	5.71	11.83	0.122756575159769	3.46982041397137	0.674198628250469	34.6257276344271
chr3	30485402	30654042	10	2	17.54	5.71	11.83	0.122756575159769	3.46982041397137	0.674198628250469	34.6257276344271
chr3	30654042	30863434	10	2	17.54	5.71	11.83	0.122756575159769	3.46982041397137	0.674198628250469	34.6257276344271
chr3	30863434	31097776	9	2	15.79	5.71	10.08	0.195662395481194	3.06092090715289	0.579602302170275	30.9107429642845
chr3	31097776	31237121	9	2	15.79	5.71	10.08	0.195662395481194	3.06092090715289	0.579602302170275	30.9107429642845
chr3	31237121	33843615	9	2	15.79	5.71	10.08	0.195662395481194	3.06092090715289	0.579602302170275	30.9107429642845
chr3	33843615	34407282	9	2	15.79	5.71	10.08	0.195662395481194	3.06092090715289	0.579602302170275	30.9107429642845
chr3	34407282	34847697	10	2	17.54	5.71	11.83	0.122756575159769	3.46982041397137	0.674198628250469	34.6257276344271
chr3	34847697	35951128	9	2	15.79	5.71	10.08	0.195662395481194	3.06092090715289	0.579602302170275	30.9107429642845
chr3	35951128	36106757	10	2	17.54	5.71	11.83	0.122756575159769	3.46982041397137	0.674198628250469	34.6257276344271
chr3	36106757	36137904	9	2	15.79	5.71	10.08	0.195662395481194	3.06092090715289	0.579602302170275	30.9107429642845
chr3	36137904	36144951	9	2	15.79	5.71	10.08	0.195662395481194	3.06092090715289	0.579602302170275	30.9107429642845
chr3	36144951	36179566	9	2	15.79	5.71	10.08	0.195662395481194	3.06092090715289	0.579602302170275	30.9107429642845
chr3	36179566	36224073	10	2	17.54	5.71	11.83	0.122756575159769	3.46982041397137	0.674198628250469	34.6257276344271
chr3	36224073	36231978	10	2	17.54	5.71	11.83	0.122756575159769	3.46982041397137	0.674198628250469	34.6257276344271
chr3	36231978	36236150	10	2	17.54	5.71	11.83	0.122756575159769	3.46982041397137	0.674198628250469	34.6257276344271
chr3	36236150	36576023	10	2	17.54	5.71	11.83	0.122756575159769	3.46982041397137	0.674198628250469	34.6257276344271
chr3	36576023	37502729	10	2	17.54	5.71	11.83	0.122756575159769	3.46982041397137	0.674198628250469	34.6257276344271
chr3	37502729	40943234	9	2	15.79	5.71	10.08	0.195662395481194	3.06092090715289	0.579602302170275	30.9107429642845
chr3	40943234	41376911	8	2	14.04	5.71	8.33	0.308007509375883	2.66841857886995	0.48900957536831	27.3578137004155
chr3	41376911	42078993	9	2	15.79	5.71	10.08	0.195662395481194	3.06092090715289	0.579602302170275	30.9107429642845
chr3	42078993	45726543	8	2	14.04	5.71	8.33	0.308007509375883	2.66841857886995	0.48900957536831	27.3578137004155
chr3	45726543	45797471	8	2	14.04	5.71	8.33	0.308007509375883	2.66841857886995	0.48900957536831	27.3578137004155
chr3	45797471	46250687	8	2	14.04	5.71	8.33	0.308007509375883	2.66841857886995	0.48900957536831	27.3578137004155
chr3	46250687	46704485	9	2	15.79	5.71	10.08	0.195662395481194	3.06092090715289	0.579602302170275	30.9107429642845
chr3	46704485	46772702	9	3	15.79	8.57	7.22	0.362644950604423	1.98605531055251	0.449776512936818	12.2717657519558
chr3	46772702	46775079	9	3	15.79	8.57	7.22	0.362644950604423	1.98605531055251	0.449776512936818	12.2717657519558
chr3	46775079	46849435	10	3	17.54	8.57	8.97	0.356578999325378	2.25102170571562	0.523982788486464	13.7160959411363
chr3	46849435	48386558	9	3	15.79	8.57	7.22	0.362644950604423	1.98605531055251	0.449776512936818	12.2717657519558
chr3	48386558	48531469	9	3	15.79	8.57	7.22	0.362644950604423	1.98605531055251	0.449776512936818	12.2717657519558
chr3	48531469	49766686	9	3	15.79	8.57	7.22	0.362644950604423	1.98605531055251	0.449776512936818	12.2717657519558
chr3	49766686	50113774	10	3	17.54	8.57	8.97	0.356578999325378	2.25102170571562	0.523982788486464	13.7160959411363
chr3	50113774	50220755	10	3	17.54	8.57	8.97	0.356578999325378	2.25102170571562	0.523982788486464	13.7160959411363
chr3	50220755	50276197	10	3	17.54	8.57	8.97	0.356578999325378	2.25102170571562	0.523982788486464	13.7160959411363
chr3	50276197	50374280	10	3	17.54	8.57	8.97	0.356578999325378	2.25102170571562	0.523982788486464	13.7160959411363
chr3	50374280	51777849	10	3	17.54	8.57	8.97	0.356578999325378	2.25102170571562	0.523982788486464	13.7160959411363
chr3	51777849	53025799	10	3	17.54	8.57	8.97	0.356578999325378	2.25102170571562	0.523982788486464	13.7160959411363
chr3	53025799	53049780	11	3	19.3	8.57	10.73	0.234750538636018	2.52722640547994	0.6014630876218	15.2236917058173
chr3	53049780	53129791	10	3	17.54	8.57	8.97	0.356578999325378	2.25102170571562	0.523982788486464	13.7160959411363
chr3	53129791	53179834	10	3	17.54	8.57	8.97	0.356578999325378	2.25102170571562	0.523982788486464	13.7160959411363
chr3	53179834	53587858	10	3	17.54	8.57	8.97	0.356578999325378	2.25102170571562	0.523982788486464	13.7160959411363
chr3	53587858	53617822	9	3	15.79	8.57	7.22	0.362644950604423	1.98605531055251	0.449776512936818	12.2717657519558
chr3	53617822	53987537	9	2	15.79	5.71	10.08	0.195662395481194	3.06092090715289	0.579602302170275	30.9107429642845
chr3	53987537	54254187	9	2	15.79	5.71	10.08	0.195662395481194	3.06092090715289	0.579602302170275	30.9107429642845
chr3	54254187	54371277	10	2	17.54	5.71	11.83	0.122756575159769	3.46982041397137	0.674198628250469	34.6257276344271
chr3	54371277	54621924	11	2	19.3	5.71	13.59	0.120705917723362	3.89611242939966	0.772888926063063	38.501134285808
chr3	54621924	55485328	11	2	19.3	5.71	13.59	0.120705917723362	3.89611242939966	0.772888926063063	38.501134285808
chr3	55485328	59566991	11	2	19.3	5.71	13.59	0.120705917723362	3.89611242939966	0.772888926063063	38.501134285808
chr3	59566991	59820563	12	2	21.05	5.71	15.34	0.071115349853497	4.34094870029934	0.875910142819391	42.4882677829872
chr3	59820563	59884231	12	3	21.05	8.57	12.48	0.151105823183443	2.81541638333038	0.682359538479039	16.7976905317735
chr3	59884231	59951721	12	3	21.05	8.57	12.48	0.151105823183443	2.81541638333038	0.682359538479039	16.7976905317735
chr3	59951721	59957939	12	4	21.05	11.43	9.62	0.272501242133361	2.05145430015192	0.553914011708676	9.54519733233972
chr3	59957939	60008747	12	4	21.05	11.43	9.62	0.272501242133361	2.05145430015192	0.553914011708676	9.54519733233972
chr3	60008747	60010552	12	3	21.05	8.57	12.48	0.151105823183443	2.81541638333038	0.682359538479039	16.7976905317735
chr3	60010552	60021531	12	2	21.05	5.71	15.34	0.071115349853497	4.34094870029934	0.875910142819391	42.4882677829872
chr3	60021531	60025543	12	2	21.05	5.71	15.34	0.071115349853497	4.34094870029934	0.875910142819391	42.4882677829872
chr3	60025543	60067443	13	2	22.81	5.71	17.1	0.0413406938368494	4.80557999692159	0.983465572998044	46.7694467390359
chr3	60067443	60087353	14	2	24.56	5.71	18.85	0.0238883211278238	5.29136864799497	1.09583950194238	51.187392785944
chr3	60087353	60114226	15	2	26.32	5.71	20.61	0.0137923016016752	5.79980236169993	1.21334776308924	55.7952017891988
chr3	60114226	60131496	14	2	24.56	5.71	18.85	0.0238883211278238	5.29136864799497	1.09583950194238	51.187392785944
chr3	60131496	60218123	14	2	24.56	5.71	18.85	0.0238883211278238	5.29136864799497	1.09583950194238	51.187392785944
chr3	60218123	60219089	14	3	24.56	8.57	15.99	0.0946950827637286	3.43165634185199	0.855109970209895	20.1702599416181
chr3	60219089	60236912	13	3	22.81	8.57	14.24	0.0958390828836088	3.11683466924519	0.766844053409676	18.4450908210035
chr3	60236912	60280930	13	3	22.81	8.57	14.24	0.0958390828836088	3.11683466924519	0.766844053409676	18.4450908210035
chr3	60280930	60335861	14	3	24.56	8.57	15.99	0.0946950827637286	3.43165634185199	0.855109970209895	20.1702599416181
chr3	60335861	60342981	15	3	26.32	8.57	17.75	0.0564955046560104	3.76116369577957	0.947423435859242	21.9789296100603
chr3	60342981	60349716	15	4	26.32	11.43	14.89	0.113806056153016	2.73994077197896	0.770471076322677	12.4612344895374
chr3	60349716	60351728	15	5	26.32	14.29	12.03	0.202856593292813	2.12614376125059	0.643260994621534	8.30905934251834
chr3	60351728	60366710	15	5	26.32	14.29	12.03	0.202856593292813	2.12614376125059	0.643260994621534	8.30905934251834
chr3	60366710	60377495	15	6	26.32	17.14	9.18	0.443491355415132	1.71633441693963	0.547009025488833	6.06266085311114
chr3	60377495	60381543	15	7	26.32	20	6.32	0.616848704761735	1.42316046754687	0.471427434877747	4.6781559772196
chr3	60381543	60391641	15	7	26.32	20	6.32	0.616848704761735	1.42316046754687	0.471427434877747	4.6781559772196
chr3	60391641	60400157	16	7	28.07	20	8.07	0.462272827845567	1.55362495799923	0.520131814516846	5.07339005272618
chr3	60400157	60414863	16	8	28.07	22.86	5.21	0.632582093496436	1.31319299039973	0.452855304663358	4.06438740429305
chr3	60414863	60433987	16	8	28.07	22.86	5.21	0.632582093496436	1.31319299039973	0.452855304663358	4.06438740429305
chr3	60433987	60434663	16	9	28.07	25.71	2.36	1	1.12590753783479	0.397283481142334	3.34452221102173
chr3	60434663	60441392	16	10	28.07	28.57	-0.5	1	0.975860115525923	0.350581828904024	2.80774750792571
chr3	60441392	60445655	16	10	28.07	28.57	-0.5	1	0.975860115525923	0.350581828904024	2.80774750792571
chr3	60445655	60462116	16	10	28.07	28.57	-0.5	1	0.975860115525923	0.350581828904024	2.80774750792571
chr3	60462116	60470557	16	10	28.07	28.57	-0.5	1	0.975860115525923	0.350581828904024	2.80774750792571
chr3	60470557	60474911	16	10	28.07	28.57	-0.5	1	0.975860115525923	0.350581828904024	2.80774750792571
chr3	60474911	60477422	16	12	28.07	34.29	-6.22	0.64159713433158	0.750385869702129	0.276349705389174	2.06316983351416
chr3	60477422	60478710	16	12	28.07	34.29	-6.22	0.64159713433158	0.750385869702129	0.276349705389174	2.06316983351416
chr3	60478710	60487044	16	12	28.07	34.29	-6.22	0.64159713433158	0.750385869702129	0.276349705389174	2.06316983351416
chr3	60487044	60487280	16	12	28.07	34.29	-6.22	0.64159713433158	0.750385869702129	0.276349705389174	2.06316983351416
chr3	60487280	60500023	16	11	28.07	31.43	-3.36	0.814901890804472	0.852948890723497	0.310749215435524	2.39282573349392
chr3	60500023	60509627	16	10	28.07	28.57	-0.5	1	0.975860115525923	0.350581828904024	2.80774750792571
chr3	60509627	60511167	16	9	28.07	25.71	2.36	1	1.12590753783479	0.397283481142334	3.34452221102173
chr3	60511167	60512488	16	9	28.07	25.71	2.36	1	1.12590753783479	0.397283481142334	3.34452221102173
chr3	60512488	60514472	16	9	28.07	25.71	2.36	1	1.12590753783479	0.397283481142334	3.34452221102173
chr3	60514472	60518106	15	9	26.32	25.71	0.609999999999999	1	1.03140137689127	0.359985475751888	3.08552314734618
chr3	60518106	60537077	15	9	26.32	25.71	0.609999999999999	1	1.03140137689127	0.359985475751888	3.08552314734618
chr3	60537077	60545515	16	9	28.07	25.71	2.36	1	1.12590753783479	0.397283481142334	3.34452221102173
chr3	60545515	60565179	16	8	28.07	22.86	5.21	0.632582093496436	1.31319299039973	0.452855304663358	4.06438740429305
chr3	60565179	60567840	16	7	28.07	20	8.07	0.462272827845567	1.55362495799923	0.520131814516846	5.07339005272618
chr3	60567840	60568644	16	6	28.07	17.14	10.93	0.315741855201511	1.87371189586415	0.603396928105049	6.57709670679078
chr3	60568644	60591575	16	5	28.07	14.29	13.78	0.200089529288053	2.32115105804248	0.709405513336396	9.01806554453522
chr3	60591575	60610956	15	5	26.32	14.29	12.03	0.202856593292813	2.12614376125059	0.643260994621534	8.30905934251834
chr3	60610956	60618370	14	5	24.56	14.29	10.27	0.295208608538809	1.94001881197681	0.580096747325369	7.634864399629
chr3	60618370	60705181	14	4	24.56	11.43	13.13	0.176743810188856	2.50008890824658	0.69504326635293	11.4429326000873
chr3	60705181	60735735	14	4	24.56	11.43	13.13	0.176743810188856	2.50008890824658	0.69504326635293	11.4429326000873
chr3	60735735	60838678	14	5	24.56	14.29	10.27	0.295208608538809	1.94001881197681	0.580096747325369	7.634864399629
chr3	60838678	60843480	14	6	24.56	17.14	7.42	0.447397013482229	1.56614299294931	0.493118787626501	5.57263368327039
chr3	60843480	60876196	14	5	24.56	14.29	10.27	0.295208608538809	1.94001881197681	0.580096747325369	7.634864399629
chr3	60876196	60902661	14	4	24.56	11.43	13.13	0.176743810188856	2.50008890824658	0.69504326635293	11.4429326000873
chr3	60902661	60916856	13	4	22.81	11.43	11.38	0.268412185423617	2.27069815443807	0.622946615058281	10.4719815291549
chr3	60916856	60917169	13	3	22.81	8.57	14.24	0.0958390828836088	3.11683466924519	0.766844053409676	18.4450908210035
chr3	60917169	60959693	13	3	22.81	8.57	14.24	0.0958390828836088	3.11683466924519	0.766844053409676	18.4450908210035
chr3	60959693	61021027	13	4	22.81	11.43	11.38	0.268412185423617	2.27069815443807	0.622946615058281	10.4719815291549
chr3	61021027	61021412	12	4	21.05	11.43	9.62	0.272501242133361	2.05145430015192	0.553914011708676	9.54519733233972
chr3	61021412	61053019	11	4	19.3	11.43	7.87	0.393540803003138	1.84156111370176	0.487853712258223	8.65953396787098
chr3	61053019	61272773	11	3	19.3	8.57	10.73	0.234750538636018	2.52722640547994	0.6014630876218	15.2236917058173
chr3	61272773	61273134	10	3	17.54	8.57	8.97	0.356578999325378	2.25102170571562	0.523982788486464	13.7160959411363
chr3	61273134	61469629	10	2	17.54	5.71	11.83	0.122756575159769	3.46982041397137	0.674198628250469	34.6257276344271
chr3	61469629	61947525	11	2	19.3	5.71	13.59	0.120705917723362	3.89611242939966	0.772888926063063	38.501134285808
chr3	61947525	62033141	11	2	19.3	5.71	13.59	0.120705917723362	3.89611242939966	0.772888926063063	38.501134285808
chr3	62033141	62709954	11	2	19.3	5.71	13.59	0.120705917723362	3.89611242939966	0.772888926063063	38.501134285808
chr3	62709954	65182261	10	2	17.54	5.71	11.83	0.122756575159769	3.46982041397137	0.674198628250469	34.6257276344271
chr3	65182261	65188838	10	3	17.54	8.57	8.97	0.356578999325378	2.25102170571562	0.523982788486464	13.7160959411363
chr3	65188838	65225777	11	3	19.3	8.57	10.73	0.234750538636018	2.52722640547994	0.6014630876218	15.2236917058173
chr3	65225777	65227051	11	2	19.3	5.71	13.59	0.120705917723362	3.89611242939966	0.772888926063063	38.501134285808
chr3	65227051	66664080	10	2	17.54	5.71	11.83	0.122756575159769	3.46982041397137	0.674198628250469	34.6257276344271
chr3	66664080	67441717	10	2	17.54	5.71	11.83	0.122756575159769	3.46982041397137	0.674198628250469	34.6257276344271
chr3	67441717	67614366	10	2	17.54	5.71	11.83	0.122756575159769	3.46982041397137	0.674198628250469	34.6257276344271
chr3	67614366	67649922	10	2	17.54	5.71	11.83	0.122756575159769	3.46982041397137	0.674198628250469	34.6257276344271
chr3	67649922	67650729	10	2	17.54	5.71	11.83	0.122756575159769	3.46982041397137	0.674198628250469	34.6257276344271
chr3	67650729	67740191	9	2	15.79	5.71	10.08	0.195662395481194	3.06092090715289	0.579602302170275	30.9107429642845
chr3	67740191	67742648	9	2	15.79	5.71	10.08	0.195662395481194	3.06092090715289	0.579602302170275	30.9107429642845
chr3	67742648	67866837	10	2	17.54	5.71	11.83	0.122756575159769	3.46982041397137	0.674198628250469	34.6257276344271
chr3	67866837	67907442	10	2	17.54	5.71	11.83	0.122756575159769	3.46982041397137	0.674198628250469	34.6257276344271
chr3	67907442	68482916	9	2	15.79	5.71	10.08	0.195662395481194	3.06092090715289	0.579602302170275	30.9107429642845
chr3	68482916	68491304	9	3	15.79	8.57	7.22	0.362644950604423	1.98605531055251	0.449776512936818	12.2717657519558
chr3	68491304	68582894	9	3	15.79	8.57	7.22	0.362644950604423	1.98605531055251	0.449776512936818	12.2717657519558
chr3	68582894	68586592	9	3	15.79	8.57	7.22	0.362644950604423	1.98605531055251	0.449776512936818	12.2717657519558
chr3	68586592	68674192	9	2	15.79	5.71	10.08	0.195662395481194	3.06092090715289	0.579602302170275	30.9107429642845
chr3	68674192	68719059	9	2	15.79	5.71	10.08	0.195662395481194	3.06092090715289	0.579602302170275	30.9107429642845
chr3	68719059	68748772	9	3	15.79	8.57	7.22	0.362644950604423	1.98605531055251	0.449776512936818	12.2717657519558
chr3	68748772	68770961	9	3	15.79	8.57	7.22	0.362644950604423	1.98605531055251	0.449776512936818	12.2717657519558
chr3	68770961	68923440	9	2	15.79	5.71	10.08	0.195662395481194	3.06092090715289	0.579602302170275	30.9107429642845
chr3	68923440	69343382	9	2	15.79	5.71	10.08	0.195662395481194	3.06092090715289	0.579602302170275	30.9107429642845
chr3	69343382	69971120	9	2	15.79	5.71	10.08	0.195662395481194	3.06092090715289	0.579602302170275	30.9107429642845
chr3	69971120	71179618	8	2	14.04	5.71	8.33	0.308007509375883	2.66841857886995	0.48900957536831	27.3578137004155
chr3	71179618	72244379	9	2	15.79	5.71	10.08	0.195662395481194	3.06092090715289	0.579602302170275	30.9107429642845
chr3	72244379	72448824	10	2	17.54	5.71	11.83	0.122756575159769	3.46982041397137	0.674198628250469	34.6257276344271
chr3	72448824	73242454	9	2	15.79	5.71	10.08	0.195662395481194	3.06092090715289	0.579602302170275	30.9107429642845
chr3	73242454	73816639	8	2	14.04	5.71	8.33	0.308007509375883	2.66841857886995	0.48900957536831	27.3578137004155
chr3	73816639	74917458	7	2	12.28	5.71	6.57	0.474255103760053	2.29118320077748	0.402396518625756	23.9329695523934
chr3	74917458	75387500	7	2	12.28	5.71	6.57	0.474255103760053	2.29118320077748	0.402396518625756	23.9329695523934
chr3	75387500	75424139	7	3	12.28	8.57	3.71	0.736494124294195	1.48711281701351	0.310836499199398	9.55446182809702
chr3	75424139	75535603	8	7	14.04	20	-5.96	0.563142477116139	0.656218735931136	0.185181274603703	2.37227953808753
chr3	75535603	75538803	8	6	14.04	17.14	-3.1	0.768198049082033	0.791200866543226	0.215484295995604	3.06211178714234
chr3	75538803	75543474	7	6	12.28	17.14	-4.86	0.548778634430538	0.679660006247224	0.176144311933996	2.70242205876306
chr3	75543474	75629818	7	5	12.28	14.29	-2.01	0.761538914261588	0.841623733977486	0.208113465778316	3.68072150207868
chr3	75629818	75662751	7	4	12.28	11.43	0.85	1	1.08406402746849	0.250779327244783	5.47501405422082
chr3	75662751	75730419	7	3	12.28	8.57	3.71	0.736494124294195	1.48711281701351	0.310836499199398	9.55446182809702
chr3	75730419	76360887	7	2	12.28	5.71	6.57	0.474255103760053	2.29118320077748	0.402396518625756	23.9329695523934
chr3	76360887	76387487	7	2	12.28	5.71	6.57	0.474255103760053	2.29118320077748	0.402396518625756	23.9329695523934
chr3	76387487	77551937	7	2	12.28	5.71	6.57	0.474255103760053	2.29118320077748	0.402396518625756	23.9329695523934
chr3	77551937	77788157	6	2	10.53	5.71	4.82	0.70558285810563	1.9283484392878	0.319675764680652	20.6501642333935
chr3	77788157	77836965	7	2	12.28	5.71	6.57	0.474255103760053	2.29118320077748	0.402396518625756	23.9329695523934
chr3	77836965	77946398	7	2	12.28	5.71	6.57	0.474255103760053	2.29118320077748	0.402396518625756	23.9329695523934
chr3	77946398	78051625	6	2	10.53	5.71	4.82	0.70558285810563	1.9283484392878	0.319675764680652	20.6501642333935
chr3	78051625	78472085	6	2	10.53	5.71	4.82	0.70558285810563	1.9283484392878	0.319675764680652	20.6501642333935
chr3	78472085	79295076	6	2	10.53	5.71	4.82	0.70558285810563	1.9283484392878	0.319675764680652	20.6501642333935
chr3	79295076	79861166	6	2	10.53	5.71	4.82	0.70558285810563	1.9283484392878	0.319675764680652	20.6501642333935
chr3	79861166	81341612	6	2	10.53	5.71	4.82	0.70558285810563	1.9283484392878	0.319675764680652	20.6501642333935
chr3	81341612	82446852	6	2	10.53	5.71	4.82	0.70558285810563	1.9283484392878	0.319675764680652	20.6501642333935
chr3	82446852	82598839	7	2	12.28	5.71	6.57	0.474255103760053	2.29118320077748	0.402396518625756	23.9329695523934
chr3	82598839	82735961	7	2	12.28	5.71	6.57	0.474255103760053	2.29118320077748	0.402396518625756	23.9329695523934
chr3	82735961	82989707	7	3	12.28	8.57	3.71	0.736494124294195	1.48711281701351	0.310836499199398	9.55446182809702
chr3	82989707	84696528	7	3	12.28	8.57	3.71	0.736494124294195	1.48711281701351	0.310836499199398	9.55446182809702
chr3	84696528	85482628	7	3	12.28	8.57	3.71	0.736494124294195	1.48711281701351	0.310836499199398	9.55446182809702
chr3	85482628	85620017	6	3	10.53	8.57	1.96	1	1.25188156754076	0.246164505949289	8.27708278287694
chr3	85620017	85656989	6	3	10.53	8.57	1.96	1	1.25188156754076	0.246164505949289	8.27708278287694
chr3	85656989	85819153	5	3	8.77	8.57	0.199999999999999	1	1.02536119741128	0.184869242581365	7.05012401324578
chr3	85819153	85870411	4	3	7.02	8.57	-1.55	1	0.806980014369123	0.127471078351663	5.86472395809041
chr3	85870411	86029635	4	2	7.02	5.71	1.31	1	1.24237951861251	0.167238798944715	14.4592318899485
chr3	86029635	86228609	4	3	7.02	8.57	-1.55	1	0.806980014369123	0.127471078351663	5.86472395809041
chr3	86228609	86247606	5	3	8.77	8.57	0.199999999999999	1	1.02536119741128	0.184869242581365	7.05012401324578
chr3	86247606	86313910	5	3	8.77	8.57	0.199999999999999	1	1.02536119741128	0.184869242581365	7.05012401324578
chr3	86313910	86385820	5	2	8.77	5.71	3.06	0.704888478053992	1.5790358990183	0.241085394648342	17.4847514277608
chr3	86385820	86411414	5	2	8.77	5.71	3.06	0.704888478053992	1.5790358990183	0.241085394648342	17.4847514277608
chr3	86411414	86498256	4	2	7.02	5.71	1.31	1	1.24237951861251	0.167238798944715	14.4592318899485
chr3	86498256	87737278	4	2	7.02	5.71	1.31	1	1.24237951861251	0.167238798944715	14.4592318899485
chr3	87737278	88698065	3	2	5.26	5.71	-0.45	1	0.917543031619292	0.0995865652262528	11.5187145834007
chr3	88698065	88802261	4	2	7.02	5.71	1.31	1	1.24237951861251	0.167238798944715	14.4592318899485
chr3	88802261	89390847	3	2	5.26	5.71	-0.45	1	0.917543031619292	0.0995865652262528	11.5187145834007
chr3	89390847	89419381	5	3	8.77	8.57	0.199999999999999	1	1.02536119741128	0.184869242581365	7.05012401324578
chr3	89419381	89419651	4	3	7.02	8.57	-1.55	1	0.806980014369123	0.127471078351663	5.86472395809041
chr3	89419651	90025004	3	2	5.26	5.71	-0.45	1	0.917543031619292	0.0995865652262528	11.5187145834007
chr3	90025004	91000000	3	3	5.26	8.57	-3.31	0.670394923540823	0.596139687177174	0.0752641559299699	4.72057961377671
chr3	91000000	93519466	0	0	0	0	0	1	0	0	Inf
chr3	93519466	93543006	3	1	5.26	2.86	2.4	1	1.87702114997082	0.143943469821978	101.980811973635
chr3	93543006	94178831	4	1	7.02	2.86	4.16	0.645979732691994	2.54341432874312	0.238315308662883	129.945493899197
chr3	94178831	94343000	4	1	7.02	2.86	4.16	0.645979732691994	2.54341432874312	0.238315308662883	129.945493899197
chr3	94343000	94816903	4	1	7.02	2.86	4.16	0.645979732691994	2.54341432874312	0.238315308662883	129.945493899197
chr3	94816903	95155172	4	0	7.02	0	7.02	0.293625443112497	Inf	0.410060538435777	Inf
chr3	95155172	95263852	3	0	5.26	0	5.26	0.285117056856187	Inf	0.25439397414394	Inf
chr3	95263852	95278732	3	1	5.26	2.86	2.4	1	1.87702114997082	0.143943469821978	101.980811973635
chr3	95278732	95319234	4	1	7.02	2.86	4.16	0.645979732691994	2.54341432874312	0.238315308662883	129.945493899197
chr3	95319234	95333680	6	1	10.53	2.86	7.67	0.245627382284818	3.95203781505959	0.448395557317712	189.140087350654
chr3	95333680	95633495	6	2	10.53	5.71	4.82	0.70558285810563	1.9283484392878	0.319675764680652	20.6501642333935
chr3	95633495	95636853	6	2	10.53	5.71	4.82	0.70558285810563	1.9283484392878	0.319675764680652	20.6501642333935
chr3	95636853	95746662	6	2	10.53	5.71	4.82	0.70558285810563	1.9283484392878	0.319675764680652	20.6501642333935
chr3	95746662	95833543	6	2	10.53	5.71	4.82	0.70558285810563	1.9283484392878	0.319675764680652	20.6501642333935
chr3	95833543	95995634	5	2	8.77	5.71	3.06	0.704888478053992	1.5790358990183	0.241085394648342	17.4847514277608
chr3	95995634	96166891	5	1	8.77	2.86	5.91	0.401827824203715	3.23452828397043	0.340370727723614	158.977900580402
chr3	96166891	96174952	5	2	8.77	5.71	3.06	0.704888478053992	1.5790358990183	0.241085394648342	17.4847514277608
chr3	96174952	96335505	5	2	8.77	5.71	3.06	0.704888478053992	1.5790358990183	0.241085394648342	17.4847514277608
chr3	96335505	96707247	5	1	8.77	2.86	5.91	0.401827824203715	3.23452828397043	0.340370727723614	158.977900580402
chr3	96707247	96886204	6	1	10.53	2.86	7.67	0.245627382284818	3.95203781505959	0.448395557317712	189.140087350654
chr3	96886204	96887373	7	1	12.28	2.86	9.42	0.149368070884057	4.69756711192056	0.561813646259395	220.499110925768
chr3	96887373	97351578	7	1	12.28	2.86	9.42	0.149368070884057	4.69756711192056	0.561813646259395	220.499110925768
chr3	97351578	97362195	6	1	10.53	2.86	7.67	0.245627382284818	3.95203781505959	0.448395557317712	189.140087350654
chr3	97362195	97452235	5	1	8.77	2.86	5.91	0.401827824203715	3.23452828397043	0.340370727723614	158.977900580402
chr3	97452235	97557985	5	2	8.77	5.71	3.06	0.704888478053992	1.5790358990183	0.241085394648342	17.4847514277608
chr3	97557985	97704406	5	1	8.77	2.86	5.91	0.401827824203715	3.23452828397043	0.340370727723614	158.977900580402
chr3	97704406	97774348	5	0	8.77	0	8.77	0.152433830621422	Inf	0.576106928802263	Inf
chr3	97774348	97811490	4	0	7.02	0	7.02	0.293625443112497	Inf	0.410060538435777	Inf
chr3	97811490	97981098	4	0	7.02	0	7.02	0.293625443112497	Inf	0.410060538435777	Inf
chr3	97981098	98215922	4	0	7.02	0	7.02	0.293625443112497	Inf	0.410060538435777	Inf
chr3	98215922	98337207	5	0	8.77	0	8.77	0.152433830621422	Inf	0.576106928802263	Inf
chr3	98337207	98654799	4	0	7.02	0	7.02	0.293625443112497	Inf	0.410060538435777	Inf
chr3	98654799	98707145	4	1	7.02	2.86	4.16	0.645979732691994	2.54341432874312	0.238315308662883	129.945493899197
chr3	98707145	98770655	4	2	7.02	5.71	1.31	1	1.24237951861251	0.167238798944715	14.4592318899485
chr3	98770655	98837689	4	2	7.02	5.71	1.31	1	1.24237951861251	0.167238798944715	14.4592318899485
chr3	98837689	98863180	5	2	8.77	5.71	3.06	0.704888478053992	1.5790358990183	0.241085394648342	17.4847514277608
chr3	98863180	98941121	6	2	10.53	5.71	4.82	0.70558285810563	1.9283484392878	0.319675764680652	20.6501642333935
chr3	98941121	98971672	8	3	14.04	8.57	5.47	0.523302262486224	1.73164017632028	0.378777361101055	10.8884004041763
chr3	98971672	98989923	6	1	10.53	2.86	7.67	0.245627382284818	3.95203781505959	0.448395557317712	189.140087350654
chr3	98989923	99002958	5	1	8.77	2.86	5.91	0.401827824203715	3.23452828397043	0.340370727723614	158.977900580402
chr3	99002958	99054570	5	0	8.77	0	8.77	0.152433830621422	Inf	0.576106928802263	Inf
chr3	99054570	101045942	4	0	7.02	0	7.02	0.293625443112497	Inf	0.410060538435777	Inf
chr3	101045942	101046812	5	1	8.77	2.86	5.91	0.401827824203715	3.23452828397043	0.340370727723614	158.977900580402
chr3	101046812	101271522	6	1	10.53	2.86	7.67	0.245627382284818	3.95203781505959	0.448395557317712	189.140087350654
chr3	101271522	101274063	5	1	8.77	2.86	5.91	0.401827824203715	3.23452828397043	0.340370727723614	158.977900580402
chr3	101274063	101283624	5	0	8.77	0	8.77	0.152433830621422	Inf	0.576106928802263	Inf
chr3	101283624	101621611	5	0	8.77	0	8.77	0.152433830621422	Inf	0.576106928802263	Inf
chr3	101621611	102842605	4	0	7.02	0	7.02	0.293625443112497	Inf	0.410060538435777	Inf
chr3	102842605	102976494	4	1	7.02	2.86	4.16	0.645979732691994	2.54341432874312	0.238315308662883	129.945493899197
chr3	102976494	102985853	3	1	5.26	2.86	2.4	1	1.87702114997082	0.143943469821978	101.980811973635
chr3	102985853	112126501	3	0	5.26	0	5.26	0.285117056856187	Inf	0.25439397414394	Inf
chr3	112126501	112316537	4	0	7.02	0	7.02	0.293625443112497	Inf	0.410060538435777	Inf
chr3	112316537	112330499	3	0	5.26	0	5.26	0.285117056856187	Inf	0.25439397414394	Inf
chr3	112330499	112441023	3	0	5.26	0	5.26	0.285117056856187	Inf	0.25439397414394	Inf
chr3	112441023	113333976	2	0	3.51	0	3.51	0.523411371237458	Inf	0.11510095569428	Inf
chr3	113333976	113547997	3	0	5.26	0	5.26	0.285117056856187	Inf	0.25439397414394	Inf
chr3	113547997	116202058	2	0	3.51	0	3.51	0.523411371237458	Inf	0.11510095569428	Inf
chr3	116202058	116968878	2	1	3.51	2.86	0.65	1	1.23356327069665	0.0620046571045941	75.0263655237187
chr3	116968878	117036921	2	0	3.51	0	3.51	0.523411371237458	Inf	0.11510095569428	Inf
chr3	117036921	122017209	2	0	3.51	0	3.51	0.523411371237458	Inf	0.11510095569428	Inf
chr3	122017209	125725850	2	0	3.51	0	3.51	0.523411371237458	Inf	0.11510095569428	Inf
chr3	125725850	125854666	1	0	1.75	0	1.75	1	Inf	0.0157598684210527	Inf
chr3	125854666	128228875	2	0	3.51	0	3.51	0.523411371237458	Inf	0.11510095569428	Inf
chr3	128228875	128302634	2	1	3.51	2.86	0.65	1	1.23356327069665	0.0620046571045941	75.0263655237187
chr3	128302634	128533230	3	1	5.26	2.86	2.4	1	1.87702114997082	0.143943469821978	101.980811973635
chr3	128533230	128567740	2	1	3.51	2.86	0.65	1	1.23356327069665	0.0620046571045941	75.0263655237187
chr3	128567740	129761985	2	0	3.51	0	3.51	0.523411371237458	Inf	0.11510095569428	Inf
chr3	129761985	129763279	4	0	7.02	0	7.02	0.293625443112497	Inf	0.410060538435777	Inf
chr3	129763279	129765019	6	3	10.53	8.57	1.96	1	1.25188156754076	0.246164505949289	8.27708278287694
chr3	129765019	129766450	7	3	12.28	8.57	3.71	0.736494124294195	1.48711281701351	0.310836499199398	9.55446182809702
chr3	129766450	129771199	8	3	14.04	8.57	5.47	0.523302262486224	1.73164017632028	0.378777361101055	10.8884004041763
chr3	129771199	129798758	10	3	17.54	8.57	8.97	0.356578999325378	2.25102170571562	0.523982788486464	13.7160959411363
chr3	129798758	129798897	9	3	15.79	8.57	7.22	0.362644950604423	1.98605531055251	0.449776512936818	12.2717657519558
chr3	129798897	129806580	8	3	14.04	8.57	5.47	0.523302262486224	1.73164017632028	0.378777361101055	10.8884004041763
chr3	129806580	129806961	3	0	5.26	0	5.26	0.285117056856187	Inf	0.25439397414394	Inf
chr3	129806961	130234758	2	0	3.51	0	3.51	0.523411371237458	Inf	0.11510095569428	Inf
chr3	130234758	132649575	2	0	3.51	0	3.51	0.523411371237458	Inf	0.11510095569428	Inf
chr3	132649575	132651804	2	0	3.51	0	3.51	0.523411371237458	Inf	0.11510095569428	Inf
chr3	132651804	132765744	3	0	5.26	0	5.26	0.285117056856187	Inf	0.25439397414394	Inf
chr3	132765744	132765802	2	0	3.51	0	3.51	0.523411371237458	Inf	0.11510095569428	Inf
chr3	132765802	134138776	2	0	3.51	0	3.51	0.523411371237458	Inf	0.11510095569428	Inf
chr3	134138776	134331197	2	0	3.51	0	3.51	0.523411371237458	Inf	0.11510095569428	Inf
chr3	134331197	135906257	2	0	3.51	0	3.51	0.523411371237458	Inf	0.11510095569428	Inf
chr3	135906257	136195337	2	1	3.51	2.86	0.65	1	1.23356327069665	0.0620046571045941	75.0263655237187
chr3	136195337	136564823	2	0	3.51	0	3.51	0.523411371237458	Inf	0.11510095569428	Inf
chr3	136564823	136754157	2	1	3.51	2.86	0.65	1	1.23356327069665	0.0620046571045941	75.0263655237187
chr3	136754157	137901198	2	0	3.51	0	3.51	0.523411371237458	Inf	0.11510095569428	Inf
chr3	137901198	140164810	2	0	3.51	0	3.51	0.523411371237458	Inf	0.11510095569428	Inf
chr3	140164810	140353143	2	0	3.51	0	3.51	0.523411371237458	Inf	0.11510095569428	Inf
chr3	140353143	140493449	2	0	3.51	0	3.51	0.523411371237458	Inf	0.11510095569428	Inf
chr3	140493449	141168741	2	0	3.51	0	3.51	0.523411371237458	Inf	0.11510095569428	Inf
chr3	141168741	141333005	2	1	3.51	2.86	0.65	1	1.23356327069665	0.0620046571045941	75.0263655237187
chr3	141333005	143958422	2	0	3.51	0	3.51	0.523411371237458	Inf	0.11510095569428	Inf
chr3	143958422	144063567	3	0	5.26	0	5.26	0.285117056856187	Inf	0.25439397414394	Inf
chr3	144063567	144645258	2	0	3.51	0	3.51	0.523411371237458	Inf	0.11510095569428	Inf
chr3	144645258	144786030	3	0	5.26	0	5.26	0.285117056856187	Inf	0.25439397414394	Inf
chr3	144786030	144890856	2	0	3.51	0	3.51	0.523411371237458	Inf	0.11510095569428	Inf
chr3	144890856	144981305	3	0	5.26	0	5.26	0.285117056856187	Inf	0.25439397414394	Inf
chr3	144981305	148617578	2	0	3.51	0	3.51	0.523411371237458	Inf	0.11510095569428	Inf
chr3	148617578	148796273	2	1	3.51	2.86	0.65	1	1.23356327069665	0.0620046571045941	75.0263655237187
chr3	148796273	161130076	2	0	3.51	0	3.51	0.523411371237458	Inf	0.11510095569428	Inf
chr3	161130076	162258303	2	0	3.51	0	3.51	0.523411371237458	Inf	0.11510095569428	Inf
chr3	162258303	162504487	2	0	3.51	0	3.51	0.523411371237458	Inf	0.11510095569428	Inf
chr3	162504487	162505592	2	1	3.51	2.86	0.65	1	1.23356327069665	0.0620046571045941	75.0263655237187
chr3	162505592	162512916	2	2	3.51	5.71	-2.2	0.633484899728183	0.603503837239778	0.0418857182561479	8.69179851293254
chr3	162512916	162619879	5	3	8.77	8.57	0.199999999999999	1	1.02536119741128	0.184869242581365	7.05012401324578
chr3	162619879	162623889	4	2	7.02	5.71	1.31	1	1.24237951861251	0.167238798944715	14.4592318899485
chr3	162623889	162624939	2	2	3.51	5.71	-2.2	0.633484899728183	0.603503837239778	0.0418857182561479	8.69179851293254
chr3	162624939	162639647	2	1	3.51	2.86	0.65	1	1.23356327069665	0.0620046571045941	75.0263655237187
chr3	162639647	165041326	2	0	3.51	0	3.51	0.523411371237458	Inf	0.11510095569428	Inf
chr3	165041326	165083684	3	0	5.26	0	5.26	0.285117056856187	Inf	0.25439397414394	Inf
chr3	165083684	172417957	2	0	3.51	0	3.51	0.523411371237458	Inf	0.11510095569428	Inf
chr3	172417957	172570325	3	0	5.26	0	5.26	0.285117056856187	Inf	0.25439397414394	Inf
chr3	172570325	173289633	2	0	3.51	0	3.51	0.523411371237458	Inf	0.11510095569428	Inf
chr3	173289633	173697025	3	0	5.26	0	5.26	0.285117056856187	Inf	0.25439397414394	Inf
chr3	173697025	173842208	3	0	5.26	0	5.26	0.285117056856187	Inf	0.25439397414394	Inf
chr3	173842208	174367382	2	0	3.51	0	3.51	0.523411371237458	Inf	0.11510095569428	Inf
chr3	174367382	174629526	3	0	5.26	0	5.26	0.285117056856187	Inf	0.25439397414394	Inf
chr3	174629526	174655199	3	1	5.26	2.86	2.4	1	1.87702114997082	0.143943469821978	101.980811973635
chr3	174655199	174690992	3	1	5.26	2.86	2.4	1	1.87702114997082	0.143943469821978	101.980811973635
chr3	174690992	174774368	4	1	7.02	2.86	4.16	0.645979732691994	2.54341432874312	0.238315308662883	129.945493899197
chr3	174774368	174803899	4	0	7.02	0	7.02	0.293625443112497	Inf	0.410060538435777	Inf
chr3	174803899	174806455	4	0	7.02	0	7.02	0.293625443112497	Inf	0.410060538435777	Inf
chr3	174806455	174816111	4	1	7.02	2.86	4.16	0.645979732691994	2.54341432874312	0.238315308662883	129.945493899197
chr3	174816111	174831454	6	1	10.53	2.86	7.67	0.245627382284818	3.95203781505959	0.448395557317712	189.140087350654
chr3	174831454	174888942	5	1	8.77	2.86	5.91	0.401827824203715	3.23452828397043	0.340370727723614	158.977900580402
chr3	174888942	174897389	4	1	7.02	2.86	4.16	0.645979732691994	2.54341432874312	0.238315308662883	129.945493899197
chr3	174897389	174926230	5	1	8.77	2.86	5.91	0.401827824203715	3.23452828397043	0.340370727723614	158.977900580402
chr3	174926230	174942598	5	2	8.77	5.71	3.06	0.704888478053992	1.5790358990183	0.241085394648342	17.4847514277608
chr3	174942598	174959091	5	1	8.77	2.86	5.91	0.401827824203715	3.23452828397043	0.340370727723614	158.977900580402
chr3	174959091	175042616	4	1	7.02	2.86	4.16	0.645979732691994	2.54341432874312	0.238315308662883	129.945493899197
chr3	175042616	175060152	3	1	5.26	2.86	2.4	1	1.87702114997082	0.143943469821978	101.980811973635
chr3	175060152	175091181	2	1	3.51	2.86	0.65	1	1.23356327069665	0.0620046571045941	75.0263655237187
chr3	175091181	175136567	2	1	3.51	2.86	0.65	1	1.23356327069665	0.0620046571045941	75.0263655237187
chr3	175136567	175209386	2	2	3.51	5.71	-2.2	0.633484899728183	0.603503837239778	0.0418857182561479	8.69179851293254
chr3	175209386	175250487	2	1	3.51	2.86	0.65	1	1.23356327069665	0.0620046571045941	75.0263655237187
chr3	175250487	175548789	2	1	3.51	2.86	0.65	1	1.23356327069665	0.0620046571045941	75.0263655237187
chr3	175548789	175972168	2	0	3.51	0	3.51	0.523411371237458	Inf	0.11510095569428	Inf
chr3	175972168	176044119	2	1	3.51	2.86	0.65	1	1.23356327069665	0.0620046571045941	75.0263655237187
chr3	176044119	177630268	2	0	3.51	0	3.51	0.523411371237458	Inf	0.11510095569428	Inf
chr3	177630268	178883415	3	0	5.26	0	5.26	0.285117056856187	Inf	0.25439397414394	Inf
chr3	178883415	178890195	3	1	5.26	2.86	2.4	1	1.87702114997082	0.143943469821978	101.980811973635
chr3	178890195	182254915	3	0	5.26	0	5.26	0.285117056856187	Inf	0.25439397414394	Inf
chr3	182254915	182392070	4	0	7.02	0	7.02	0.293625443112497	Inf	0.410060538435777	Inf
chr3	182392070	185075758	4	0	7.02	0	7.02	0.293625443112497	Inf	0.410060538435777	Inf
chr3	185075758	187472613	4	0	7.02	0	7.02	0.293625443112497	Inf	0.410060538435777	Inf
chr3	187472613	187810436	3	0	5.26	0	5.26	0.285117056856187	Inf	0.25439397414394	Inf
chr3	187810436	187967954	3	0	5.26	0	5.26	0.285117056856187	Inf	0.25439397414394	Inf
chr3	187967954	189997092	2	0	3.51	0	3.51	0.523411371237458	Inf	0.11510095569428	Inf
chr3	189997092	190838727	3	0	5.26	0	5.26	0.285117056856187	Inf	0.25439397414394	Inf
chr3	190838727	190845224	4	0	7.02	0	7.02	0.293625443112497	Inf	0.410060538435777	Inf
chr3	190845224	190882882	4	1	7.02	2.86	4.16	0.645979732691994	2.54341432874312	0.238315308662883	129.945493899197
chr3	190882882	190953602	5	1	8.77	2.86	5.91	0.401827824203715	3.23452828397043	0.340370727723614	158.977900580402
chr3	190953602	191016237	4	1	7.02	2.86	4.16	0.645979732691994	2.54341432874312	0.238315308662883	129.945493899197
chr3	191016237	191932630	3	2	5.26	5.71	-0.45	1	0.917543031619292	0.0995865652262528	11.5187145834007
chr3	191932630	192475148	3	1	5.26	2.86	2.4	1	1.87702114997082	0.143943469821978	101.980811973635
chr3	192475148	193487829	3	0	5.26	0	5.26	0.285117056856187	Inf	0.25439397414394	Inf
chr3	193487829	194095320	2	0	3.51	0	3.51	0.523411371237458	Inf	0.11510095569428	Inf
chr3	194095320	194820798	2	1	3.51	2.86	0.65	1	1.23356327069665	0.0620046571045941	75.0263655237187
chr3	194820798	195281802	3	1	5.26	2.86	2.4	1	1.87702114997082	0.143943469821978	101.980811973635
chr3	195281802	198022430	4	1	7.02	2.86	4.16	0.645979732691994	2.54341432874312	0.238315308662883	129.945493899197
chr4	0	61847	11	7	19.3	20	-0.699999999999999	1	0.957008969150987	0.297087334335391	3.27334215190637
chr4	61847	66349	11	9	19.3	25.71	-6.41	0.603432816260389	0.693700170315279	0.226452639726479	2.16444683341777
chr4	66349	67770	12	10	21.05	28.57	-7.52	0.456290066757129	0.669717137950309	0.227234173967099	1.99876652714697
chr4	67770	75105	13	10	22.81	28.57	-5.76	0.622127112417066	0.74113838215439	0.256045288570084	2.18685794255199
chr4	75105	1686959	14	10	24.56	28.57	-4.01	0.807329634394473	0.815808672812585	0.286156828148872	2.38386962577138
chr4	1686959	1795567	14	11	24.56	31.43	-6.87	0.480406691370907	0.713081465121643	0.253585018116891	2.0322807196032
chr4	1795567	2424213	14	10	24.56	28.57	-4.01	0.807329634394473	0.815808672812585	0.286156828148872	2.38386962577138
chr4	2424213	2570096	14	11	24.56	31.43	-6.87	0.480406691370907	0.713081465121643	0.253585018116891	2.0322807196032
chr4	2570096	3178023	14	10	24.56	28.57	-4.01	0.807329634394473	0.815808672812585	0.286156828148872	2.38386962577138
chr4	3178023	3263457	14	9	24.56	25.71	-1.15	1	0.941197882148931	0.324349138447635	2.83865523952518
chr4	3263457	9384897	13	9	22.81	25.71	-2.9	0.803969104761818	0.855026083442281	0.290262182977724	2.60366665646825
chr4	9384897	9786880	13	9	22.81	25.71	-2.9	0.803969104761818	0.855026083442281	0.290262182977724	2.60366665646825
chr4	9786880	9816731	13	9	22.81	25.71	-2.9	0.803969104761818	0.855026083442281	0.290262182977724	2.60366665646825
chr4	9816731	9818958	12	9	21.05	25.71	-4.66	0.617948051576825	0.772611083296143	0.257653945066058	2.37910246188477
chr4	9818958	9895775	12	9	21.05	25.71	-4.66	0.617948051576825	0.772611083296143	0.257653945066058	2.37910246188477
chr4	9895775	9914945	12	9	21.05	25.71	-4.66	0.617948051576825	0.772611083296143	0.257653945066058	2.37910246188477
chr4	9914945	9916907	11	9	19.3	25.71	-6.41	0.603432816260389	0.693700170315279	0.226452639726479	2.16444683341777
chr4	9916907	9946004	11	9	19.3	25.71	-6.41	0.603432816260389	0.693700170315279	0.226452639726479	2.16444683341777
chr4	9946004	9985999	10	9	17.54	25.71	-8.17	0.428503023039727	0.618059286582698	0.196613722573691	1.95927076290404
chr4	9985999	9986601	10	9	17.54	25.71	-8.17	0.428503023039727	0.618059286582698	0.196613722573691	1.95927076290404
chr4	9986601	10010148	10	9	17.54	25.71	-8.17	0.428503023039727	0.618059286582698	0.196613722573691	1.95927076290404
chr4	10010148	10040499	10	9	17.54	25.71	-8.17	0.428503023039727	0.618059286582698	0.196613722573691	1.95927076290404
chr4	10040499	10133082	11	9	19.3	25.71	-6.41	0.603432816260389	0.693700170315279	0.226452639726479	2.16444683341777
chr4	10133082	10165868	11	9	19.3	25.71	-6.41	0.603432816260389	0.693700170315279	0.226452639726479	2.16444683341777
chr4	10165868	10173724	11	9	19.3	25.71	-6.41	0.603432816260389	0.693700170315279	0.226452639726479	2.16444683341777
chr4	10173724	10179274	11	9	19.3	25.71	-6.41	0.603432816260389	0.693700170315279	0.226452639726479	2.16444683341777
chr4	10179274	10180514	12	9	21.05	25.71	-4.66	0.617948051576825	0.772611083296143	0.257653945066058	2.37910246188477
chr4	10180514	10180838	12	9	21.05	25.71	-4.66	0.617948051576825	0.772611083296143	0.257653945066058	2.37910246188477
chr4	10180838	10199807	12	10	21.05	28.57	-7.52	0.456290066757129	0.669717137950309	0.227234173967099	1.99876652714697
chr4	10199807	10199879	12	10	21.05	28.57	-7.52	0.456290066757129	0.669717137950309	0.227234173967099	1.99876652714697
chr4	10199879	10204989	16	10	28.07	28.57	-0.5	1	0.975860115525923	0.350581828904024	2.80774750792571
chr4	10204989	10206879	22	18	38.6	51.43	-12.83	0.280696312147602	0.597070339215891	0.232750144976787	1.51462440665653
chr4	10206879	10208751	23	18	40.35	51.43	-11.08	0.388054806545137	0.642066821641661	0.251227452987797	1.62497666216789
chr4	10208751	10209554	24	19	42.11	54.29	-12.18	0.287426521957592	0.615770798576214	0.240538653534477	1.55449649042075
chr4	10209554	10210038	30	20	52.63	57.14	-4.51	0.829545170873767	0.834987974907489	0.326334769908451	2.10998370379909
chr4	10210038	10210168	30	22	52.63	62.86	-10.23	0.390297413459801	0.659582448778558	0.252030345372999	1.68210975480137
chr4	10210168	10210348	31	22	54.39	62.86	-8.47	0.516099875666123	0.707233397618151	0.270142468464009	1.80646562867476
chr4	10210348	10212275	32	22	56.14	62.86	-6.72	0.663198604717052	0.758660045903635	0.289550489773366	1.94196402003571
chr4	10212275	10232856	32	23	56.14	65.71	-9.56999999999999	0.390056623994617	0.670757305529557	0.251889392713637	1.73109796385171
chr4	10232856	10234437	31	23	54.39	65.71	-11.32	0.383394368635833	0.625290972979797	0.234986151881413	1.61031182556793
chr4	10234437	10235711	30	23	52.63	65.71	-13.08	0.278619527649756	0.583163200490403	0.21921779428157	1.49938567923738
chr4	10235711	10237283	23	15	40.35	42.86	-2.51	0.830602848526328	0.902976916608156	0.353962261506223	2.32017570587339
chr4	10237283	10238699	21	15	36.84	42.86	-6.02	0.66117734843723	0.77993548439878	0.303158231055892	2.01413782387277
chr4	10238699	10242669	20	13	35.09	37.14	-2.05	1	0.915651233174414	0.350785335623766	2.42699343776185
chr4	10242669	10246085	14	12	24.56	34.29	-9.73	0.347033735342821	0.627357445465575	0.225507701035853	1.75265034972444
chr4	10246085	10247843	14	10	24.56	28.57	-4.01	0.807329634394473	0.815808672812585	0.286156828148872	2.38386962577138
chr4	10247843	10249149	13	10	22.81	28.57	-5.76	0.622127112417066	0.74113838215439	0.256045288570084	2.18685794255199
chr4	10249149	10253102	12	10	21.05	28.57	-7.52	0.456290066757129	0.669717137950309	0.227234173967099	1.99876652714697
chr4	10253102	10286171	12	9	21.05	25.71	-4.66	0.617948051576825	0.772611083296143	0.257653945066058	2.37910246188477
chr4	10286171	10434083	13	9	22.81	25.71	-2.9	0.803969104761818	0.855026083442281	0.290262182977724	2.60366665646825
chr4	10434083	10551530	13	9	22.81	25.71	-2.9	0.803969104761818	0.855026083442281	0.290262182977724	2.60366665646825
chr4	10551530	10582240	13	9	22.81	25.71	-2.9	0.803969104761818	0.855026083442281	0.290262182977724	2.60366665646825
chr4	10582240	10641579	13	9	22.81	25.71	-2.9	0.803969104761818	0.855026083442281	0.290262182977724	2.60366665646825
chr4	10641579	10661321	13	9	22.81	25.71	-2.9	0.803969104761818	0.855026083442281	0.290262182977724	2.60366665646825
chr4	10661321	10671117	13	9	22.81	25.71	-2.9	0.803969104761818	0.855026083442281	0.290262182977724	2.60366665646825
chr4	10671117	10733151	13	9	22.81	25.71	-2.9	0.803969104761818	0.855026083442281	0.290262182977724	2.60366665646825
chr4	10733151	10763705	13	9	22.81	25.71	-2.9	0.803969104761818	0.855026083442281	0.290262182977724	2.60366665646825
chr4	10763705	10848730	13	9	22.81	25.71	-2.9	0.803969104761818	0.855026083442281	0.290262182977724	2.60366665646825
chr4	10848730	10898493	13	9	22.81	25.71	-2.9	0.803969104761818	0.855026083442281	0.290262182977724	2.60366665646825
chr4	10898493	10904243	13	9	22.81	25.71	-2.9	0.803969104761818	0.855026083442281	0.290262182977724	2.60366665646825
chr4	10904243	10906491	13	9	22.81	25.71	-2.9	0.803969104761818	0.855026083442281	0.290262182977724	2.60366665646825
chr4	10906491	10906632	13	9	22.81	25.71	-2.9	0.803969104761818	0.855026083442281	0.290262182977724	2.60366665646825
chr4	10906632	10914205	13	9	22.81	25.71	-2.9	0.803969104761818	0.855026083442281	0.290262182977724	2.60366665646825
chr4	10914205	10948592	13	9	22.81	25.71	-2.9	0.803969104761818	0.855026083442281	0.290262182977724	2.60366665646825
chr4	10948592	10956587	13	9	22.81	25.71	-2.9	0.803969104761818	0.855026083442281	0.290262182977724	2.60366665646825
chr4	10956587	11019142	13	9	22.81	25.71	-2.9	0.803969104761818	0.855026083442281	0.290262182977724	2.60366665646825
chr4	11019142	11201573	13	9	22.81	25.71	-2.9	0.803969104761818	0.855026083442281	0.290262182977724	2.60366665646825
chr4	11201573	11232916	13	9	22.81	25.71	-2.9	0.803969104761818	0.855026083442281	0.290262182977724	2.60366665646825
chr4	11232916	11305072	13	9	22.81	25.71	-2.9	0.803969104761818	0.855026083442281	0.290262182977724	2.60366665646825
chr4	11305072	11425707	13	9	22.81	25.71	-2.9	0.803969104761818	0.855026083442281	0.290262182977724	2.60366665646825
chr4	11425707	11509931	13	9	22.81	25.71	-2.9	0.803969104761818	0.855026083442281	0.290262182977724	2.60366665646825
chr4	11509931	11952357	13	9	22.81	25.71	-2.9	0.803969104761818	0.855026083442281	0.290262182977724	2.60366665646825
chr4	11952357	13024292	13	9	22.81	25.71	-2.9	0.803969104761818	0.855026083442281	0.290262182977724	2.60366665646825
chr4	13024292	14397683	13	9	22.81	25.71	-2.9	0.803969104761818	0.855026083442281	0.290262182977724	2.60366665646825
chr4	14397683	14502875	13	9	22.81	25.71	-2.9	0.803969104761818	0.855026083442281	0.290262182977724	2.60366665646825
chr4	14502875	15028845	13	9	22.81	25.71	-2.9	0.803969104761818	0.855026083442281	0.290262182977724	2.60366665646825
chr4	15028845	16628034	12	9	21.05	25.71	-4.66	0.617948051576825	0.772611083296143	0.257653945066058	2.37910246188477
chr4	16628034	16991554	12	9	21.05	25.71	-4.66	0.617948051576825	0.772611083296143	0.257653945066058	2.37910246188477
chr4	16991554	18539345	12	8	21.05	22.86	-1.81	1	0.901040678446626	0.293883041445324	2.8880495753809
chr4	18539345	18905493	12	9	21.05	25.71	-4.66	0.617948051576825	0.772611083296143	0.257653945066058	2.37910246188477
chr4	18905493	19277770	12	8	21.05	22.86	-1.81	1	0.901040678446626	0.293883041445324	2.8880495753809
chr4	19277770	19435825	13	8	22.81	22.86	-0.0500000000000007	1	0.997189761227149	0.331007738093001	3.16157119335245
chr4	19435825	21952479	12	8	21.05	22.86	-1.81	1	0.901040678446626	0.293883041445324	2.8880495753809
chr4	21952479	22091415	12	8	21.05	22.86	-1.81	1	0.901040678446626	0.293883041445324	2.8880495753809
chr4	22091415	24281708	12	8	21.05	22.86	-1.81	1	0.901040678446626	0.293883041445324	2.8880495753809
chr4	24281708	27133789	12	8	21.05	22.86	-1.81	1	0.901040678446626	0.293883041445324	2.8880495753809
chr4	27133789	27364242	13	8	22.81	22.86	-0.0500000000000007	1	0.997189761227149	0.331007738093001	3.16157119335245
chr4	27364242	27373359	13	8	22.81	22.86	-0.0500000000000007	1	0.997189761227149	0.331007738093001	3.16157119335245
chr4	27373359	27428944	13	9	22.81	25.71	-2.9	0.803969104761818	0.855026083442281	0.290262182977724	2.60366665646825
chr4	27428944	28169195	13	9	22.81	25.71	-2.9	0.803969104761818	0.855026083442281	0.290262182977724	2.60366665646825
chr4	28169195	28181372	14	9	24.56	25.71	-1.15	1	0.941197882148931	0.324349138447635	2.83865523952518
chr4	28181372	28194053	14	9	24.56	25.71	-1.15	1	0.941197882148931	0.324349138447635	2.83865523952518
chr4	28194053	28198252	14	9	24.56	25.71	-1.15	1	0.941197882148931	0.324349138447635	2.83865523952518
chr4	28198252	28277932	14	9	24.56	25.71	-1.15	1	0.941197882148931	0.324349138447635	2.83865523952518
chr4	28277932	29390468	13	8	22.81	22.86	-0.0500000000000007	1	0.997189761227149	0.331007738093001	3.16157119335245
chr4	29390468	29497807	13	7	22.81	20	2.81	0.80062091867235	1.17969792674091	0.380397370033615	3.94309114502144
chr4	29497807	29760239	13	7	22.81	20	2.81	0.80062091867235	1.17969792674091	0.380397370033615	3.94309114502144
chr4	29760239	30396757	13	7	22.81	20	2.81	0.80062091867235	1.17969792674091	0.380397370033615	3.94309114502144
chr4	30396757	30533976	14	7	24.56	20	4.56	0.798703812121123	1.29865357547876	0.424898717848889	4.30214856175535
chr4	30533976	30604443	13	7	22.81	20	2.81	0.80062091867235	1.17969792674091	0.380397370033615	3.94309114502144
chr4	30604443	30835063	13	7	22.81	20	2.81	0.80062091867235	1.17969792674091	0.380397370033615	3.94309114502144
chr4	30835063	30901421	13	8	22.81	22.86	-0.0500000000000007	1	0.997189761227149	0.331007738093001	3.16157119335245
chr4	30901421	30906073	13	8	22.81	22.86	-0.0500000000000007	1	0.997189761227149	0.331007738093001	3.16157119335245
chr4	30906073	31018372	13	8	22.81	22.86	-0.0500000000000007	1	0.997189761227149	0.331007738093001	3.16157119335245
chr4	31018372	31244798	13	7	22.81	20	2.81	0.80062091867235	1.17969792674091	0.380397370033615	3.94309114502144
chr4	31244798	31260089	13	8	22.81	22.86	-0.0500000000000007	1	0.997189761227149	0.331007738093001	3.16157119335245
chr4	31260089	31312415	14	8	24.56	22.86	1.7	1	1.09768530178238	0.369803513830404	3.44806018872625
chr4	31312415	31368008	15	8	26.32	22.86	3.46	0.806769546122363	1.20293832550591	0.410382604117572	3.74838163112057
chr4	31368008	31372055	14	7	24.56	20	4.56	0.798703812121123	1.29865357547876	0.424898717848889	4.30214856175535
chr4	31372055	31391445	13	7	22.81	20	2.81	0.80062091867235	1.17969792674091	0.380397370033615	3.94309114502144
chr4	31391445	31484080	13	8	22.81	22.86	-0.0500000000000007	1	0.997189761227149	0.331007738093001	3.16157119335245
chr4	31484080	31639790	13	8	22.81	22.86	-0.0500000000000007	1	0.997189761227149	0.331007738093001	3.16157119335245
chr4	31639790	31789801	13	8	22.81	22.86	-0.0500000000000007	1	0.997189761227149	0.331007738093001	3.16157119335245
chr4	31789801	31983797	13	8	22.81	22.86	-0.0500000000000007	1	0.997189761227149	0.331007738093001	3.16157119335245
chr4	31983797	32042886	13	8	22.81	22.86	-0.0500000000000007	1	0.997189761227149	0.331007738093001	3.16157119335245
chr4	32042886	32150167	13	8	22.81	22.86	-0.0500000000000007	1	0.997189761227149	0.331007738093001	3.16157119335245
chr4	32150167	32183265	13	8	22.81	22.86	-0.0500000000000007	1	0.997189761227149	0.331007738093001	3.16157119335245
chr4	32183265	32275999	13	8	22.81	22.86	-0.0500000000000007	1	0.997189761227149	0.331007738093001	3.16157119335245
chr4	32275999	32292548	13	9	22.81	25.71	-2.9	0.803969104761818	0.855026083442281	0.290262182977724	2.60366665646825
chr4	32292548	32437081	13	9	22.81	25.71	-2.9	0.803969104761818	0.855026083442281	0.290262182977724	2.60366665646825
chr4	32437081	32584688	13	8	22.81	22.86	-0.0500000000000007	1	0.997189761227149	0.331007738093001	3.16157119335245
chr4	32584688	32736176	13	9	22.81	25.71	-2.9	0.803969104761818	0.855026083442281	0.290262182977724	2.60366665646825
chr4	32736176	32793269	13	9	22.81	25.71	-2.9	0.803969104761818	0.855026083442281	0.290262182977724	2.60366665646825
chr4	32793269	32858821	13	10	22.81	28.57	-5.76	0.622127112417066	0.74113838215439	0.256045288570084	2.18685794255199
chr4	32858821	32956628	13	10	22.81	28.57	-5.76	0.622127112417066	0.74113838215439	0.256045288570084	2.18685794255199
chr4	32956628	33066796	13	10	22.81	28.57	-5.76	0.622127112417066	0.74113838215439	0.256045288570084	2.18685794255199
chr4	33066796	33151192	14	10	24.56	28.57	-4.01	0.807329634394473	0.815808672812585	0.286156828148872	2.38386962577138
chr4	33151192	33168996	14	10	24.56	28.57	-4.01	0.807329634394473	0.815808672812585	0.286156828148872	2.38386962577138
chr4	33168996	33210722	14	9	24.56	25.71	-1.15	1	0.941197882148931	0.324349138447635	2.83865523952518
chr4	33210722	33248720	14	9	24.56	25.71	-1.15	1	0.941197882148931	0.324349138447635	2.83865523952518
chr4	33248720	33270755	14	10	24.56	28.57	-4.01	0.807329634394473	0.815808672812585	0.286156828148872	2.38386962577138
chr4	33270755	33277135	13	10	22.81	28.57	-5.76	0.622127112417066	0.74113838215439	0.256045288570084	2.18685794255199
chr4	33277135	33376313	14	10	24.56	28.57	-4.01	0.807329634394473	0.815808672812585	0.286156828148872	2.38386962577138
chr4	33376313	33386079	14	10	24.56	28.57	-4.01	0.807329634394473	0.815808672812585	0.286156828148872	2.38386962577138
chr4	33386079	33387276	15	10	26.32	28.57	-2.25	0.814058930252019	0.893967033285497	0.317642516423097	2.59059962105883
chr4	33387276	34015476	15	10	26.32	28.57	-2.25	0.814058930252019	0.893967033285497	0.317642516423097	2.59059962105883
chr4	34015476	34126057	15	11	26.32	31.43	-5.11	0.638369922997604	0.781379833995019	0.281527464633804	2.20804201300441
chr4	34126057	34167425	15	11	26.32	31.43	-5.11	0.638369922997604	0.781379833995019	0.281527464633804	2.20804201300441
chr4	34167425	34207520	15	10	26.32	28.57	-2.25	0.814058930252019	0.893967033285497	0.317642516423097	2.59059962105883
chr4	34207520	34310656	15	10	26.32	28.57	-2.25	0.814058930252019	0.893967033285497	0.317642516423097	2.59059962105883
chr4	34310656	34346958	15	9	26.32	25.71	0.609999999999999	1	1.03140137689127	0.359985475751888	3.08552314734618
chr4	34346958	34348893	14	8	24.56	22.86	1.7	1	1.09768530178238	0.369803513830404	3.44806018872625
chr4	34348893	34543154	14	8	24.56	22.86	1.7	1	1.09768530178238	0.369803513830404	3.44806018872625
chr4	34543154	34756923	14	8	24.56	22.86	1.7	1	1.09768530178238	0.369803513830404	3.44806018872625
chr4	34756923	34761674	14	9	24.56	25.71	-1.15	1	0.941197882148931	0.324349138447635	2.83865523952518
chr4	34761674	34765389	14	9	24.56	25.71	-1.15	1	0.941197882148931	0.324349138447635	2.83865523952518
chr4	34765389	34765646	15	10	26.32	28.57	-2.25	0.814058930252019	0.893967033285497	0.317642516423097	2.59059962105883
chr4	34765646	34765728	15	10	26.32	28.57	-2.25	0.814058930252019	0.893967033285497	0.317642516423097	2.59059962105883
chr4	34765728	34771911	16	10	28.07	28.57	-0.5	1	0.975860115525923	0.350581828904024	2.80774750792571
chr4	34771911	34776188	16	12	28.07	34.29	-6.22	0.64159713433158	0.750385869702129	0.276349705389174	2.06316983351416
chr4	34776188	34778911	23	16	40.35	45.71	-5.36	0.66722870688283	0.805242109442558	0.316065345306858	2.05401419744487
chr4	34778911	34827299	23	17	40.35	48.57	-8.22	0.517775672865681	0.71890469557532	0.282025101197011	1.82463579854817
chr4	34827299	34829893	22	16	38.6	45.71	-7.11	0.520904997479167	0.748840424637453	0.292813679485072	1.91448052976358
chr4	34829893	34829938	22	16	38.6	45.71	-7.11	0.520904997479167	0.748840424637453	0.292813679485072	1.91448052976358
chr4	34829938	34829976	22	14	38.6	40	-1.4	1	0.943466371172091	0.367114418297891	2.45374355878054
chr4	34829976	34830911	18	13	31.58	37.14	-5.56	0.652203014519965	0.783202076610157	0.296033336148843	2.094159365847
chr4	34830911	34833715	18	11	31.58	31.43	0.149999999999999	1	1.00691708024639	0.373405030728613	2.7920520309309
chr4	34833715	34841463	17	9	29.82	25.71	4.11	0.812393786343828	1.22506831883196	0.436361376195413	3.61734892156774
chr4	34841463	34842482	17	8	29.82	22.86	6.96	0.62988872783497	1.4288596498954	0.497355460078839	4.39650344990767
chr4	34842482	34845629	16	8	28.07	22.86	5.21	0.632582093496436	1.31319299039973	0.452855304663358	4.06438740429305
chr4	34845629	34860191	15	8	26.32	22.86	3.46	0.806769546122363	1.20293832550591	0.410382604117572	3.74838163112057
chr4	34860191	34866174	15	7	26.32	20	6.32	0.616848704761735	1.42316046754687	0.471427434877747	4.6781559772196
chr4	34866174	34867178	15	7	26.32	20	6.32	0.616848704761735	1.42316046754687	0.471427434877747	4.6781559772196
chr4	34867178	34867942	15	7	26.32	20	6.32	0.616848704761735	1.42316046754687	0.471427434877747	4.6781559772196
chr4	34867942	35026621	15	7	26.32	20	6.32	0.616848704761735	1.42316046754687	0.471427434877747	4.6781559772196
chr4	35026621	35042497	15	6	26.32	17.14	9.18	0.443491355415132	1.71633441693963	0.547009025488833	6.06266085311114
chr4	35042497	35149594	15	6	26.32	17.14	9.18	0.443491355415132	1.71633441693963	0.547009025488833	6.06266085311114
chr4	35149594	35156763	15	6	26.32	17.14	9.18	0.443491355415132	1.71633441693963	0.547009025488833	6.06266085311114
chr4	35156763	35212598	14	6	24.56	17.14	7.42	0.447397013482229	1.56614299294931	0.493118787626501	5.57263368327039
chr4	35212598	35225733	14	7	24.56	20	4.56	0.798703812121123	1.29865357547876	0.424898717848889	4.30214856175535
chr4	35225733	35250303	15	7	26.32	20	6.32	0.616848704761735	1.42316046754687	0.471427434877747	4.6781559772196
chr4	35250303	35273686	15	7	26.32	20	6.32	0.616848704761735	1.42316046754687	0.471427434877747	4.6781559772196
chr4	35273686	35404095	15	8	26.32	22.86	3.46	0.806769546122363	1.20293832550591	0.410382604117572	3.74838163112057
chr4	35404095	35415643	16	10	28.07	28.57	-0.5	1	0.975860115525923	0.350581828904024	2.80774750792571
chr4	35415643	35442556	17	10	29.82	28.57	1.25	1	1.06182357294566	0.385076266951047	3.03614825562627
chr4	35442556	35470165	19	10	33.33	28.57	4.76	0.817526630892132	1.24699624171603	0.459207292071627	3.5308550657569
chr4	35470165	35472556	19	10	33.33	28.57	4.76	0.817526630892132	1.24699624171603	0.459207292071627	3.5308550657569
chr4	35472556	35530126	19	10	33.33	28.57	4.76	0.817526630892132	1.24699624171603	0.459207292071627	3.5308550657569
chr4	35530126	35530900	19	10	33.33	28.57	4.76	0.817526630892132	1.24699624171603	0.459207292071627	3.5308550657569
chr4	35530900	35536324	17	9	29.82	25.71	4.11	0.812393786343828	1.22506831883196	0.436361376195413	3.61734892156774
chr4	35536324	35571649	16	9	28.07	25.71	2.36	1	1.12590753783479	0.397283481142334	3.34452221102173
chr4	35571649	35694663	14	9	24.56	25.71	-1.15	1	0.941197882148931	0.324349138447635	2.83865523952518
chr4	35694663	35700326	14	9	24.56	25.71	-1.15	1	0.941197882148931	0.324349138447635	2.83865523952518
chr4	35700326	35807928	14	8	24.56	22.86	1.7	1	1.09768530178238	0.369803513830404	3.44806018872625
chr4	35807928	35876627	14	7	24.56	20	4.56	0.798703812121123	1.29865357547876	0.424898717848889	4.30214856175535
chr4	35876627	36018293	13	7	22.81	20	2.81	0.80062091867235	1.17969792674091	0.380397370033615	3.94309114502144
chr4	36018293	36107646	12	7	21.05	20	1.05	1	1.06593908674237	0.337829708076837	3.60073072526548
chr4	36107646	36117678	12	7	21.05	20	1.05	1	1.06593908674237	0.337829708076837	3.60073072526548
chr4	36117678	36421932	12	7	21.05	20	1.05	1	1.06593908674237	0.337829708076837	3.60073072526548
chr4	36421932	36543037	13	7	22.81	20	2.81	0.80062091867235	1.17969792674091	0.380397370033615	3.94309114502144
chr4	36543037	37368212	12	7	21.05	20	1.05	1	1.06593908674237	0.337829708076837	3.60073072526548
chr4	37368212	37450257	12	6	21.05	17.14	3.91	0.788745512128415	1.28540427034758	0.392310936847064	4.66058976463286
chr4	37450257	38883356	11	6	19.3	17.14	2.16	1	1.1539893966305	0.345153280697894	4.234838856912
chr4	38883356	39211129	12	6	21.05	17.14	3.91	0.788745512128415	1.28540427034758	0.392310936847064	4.66058976463286
chr4	39211129	40970264	11	6	19.3	17.14	2.16	1	1.1539893966305	0.345153280697894	4.234838856912
chr4	40970264	41484507	11	7	19.3	20	-0.699999999999999	1	0.957008969150987	0.297087334335391	3.27334215190637
chr4	41484507	41551069	11	7	19.3	20	-0.699999999999999	1	0.957008969150987	0.297087334335391	3.27334215190637
chr4	41551069	41620596	10	7	17.54	20	-2.46	0.78753140587628	0.852580617416694	0.258099434882511	2.96030006793384
chr4	41620596	41974322	10	7	17.54	20	-2.46	0.78753140587628	0.852580617416694	0.258099434882511	2.96030006793384
chr4	41974322	41977489	10	7	17.54	20	-2.46	0.78753140587628	0.852580617416694	0.258099434882511	2.96030006793384
chr4	41977489	42108227	11	7	19.3	20	-0.699999999999999	1	0.957008969150987	0.297087334335391	3.27334215190637
chr4	42108227	42796564	10	7	17.54	20	-2.46	0.78753140587628	0.852580617416694	0.258099434882511	2.96030006793384
chr4	42796564	42843621	10	8	17.54	22.86	-5.32	0.593274405534593	0.720758423017161	0.224373264341588	2.376464011029
chr4	42843621	42933230	10	7	17.54	20	-2.46	0.78753140587628	0.852580617416694	0.258099434882511	2.96030006793384
chr4	42933230	43752158	10	7	17.54	20	-2.46	0.78753140587628	0.852580617416694	0.258099434882511	2.96030006793384
chr4	43752158	43768983	10	6	17.54	17.14	0.399999999999999	1	1.0280597548321	0.299998518075402	3.82673094680473
chr4	43768983	44659364	9	6	15.79	17.14	-1.35	1	0.907229519324227	0.256796180089347	3.43670620911188
chr4	44659364	44775230	10	6	17.54	17.14	0.399999999999999	1	1.0280597548321	0.299998518075402	3.82673094680473
chr4	44775230	44926464	9	6	15.79	17.14	-1.35	1	0.907229519324227	0.256796180089347	3.43670620911188
chr4	44926464	45296572	9	5	15.79	14.29	1.5	1	1.12354017244904	0.302852463741952	4.69198596098626
chr4	45296572	46238757	9	4	15.79	11.43	4.36	0.75975045611855	1.44743902015056	0.364075991246777	7.00051509456521
chr4	46238757	46372152	9	4	15.79	11.43	4.36	0.75975045611855	1.44743902015056	0.364075991246777	7.00051509456521
chr4	46372152	46444075	9	4	15.79	11.43	4.36	0.75975045611855	1.44743902015056	0.364075991246777	7.00051509456521
chr4	46444075	46717877	9	3	15.79	8.57	7.22	0.362644950604423	1.98605531055251	0.449776512936818	12.2717657519558
chr4	46717877	47205408	9	3	15.79	8.57	7.22	0.362644950604423	1.98605531055251	0.449776512936818	12.2717657519558
chr4	47205408	50400000	8	3	14.04	8.57	5.47	0.523302262486224	1.73164017632028	0.378777361101055	10.8884004041763
chr4	50400000	52685687	0	0	0	0	0	1	0	0	Inf
chr4	52685687	52696792	6	2	10.53	5.71	4.82	0.70558285810563	1.9283484392878	0.319675764680652	20.6501642333935
chr4	52696792	52897133	7	2	12.28	5.71	6.57	0.474255103760053	2.29118320077748	0.402396518625756	23.9329695523934
chr4	52897133	53347134	7	2	12.28	5.71	6.57	0.474255103760053	2.29118320077748	0.402396518625756	23.9329695523934
chr4	53347134	54012619	7	3	12.28	8.57	3.71	0.736494124294195	1.48711281701351	0.310836499199398	9.55446182809702
chr4	54012619	54051898	8	3	14.04	8.57	5.47	0.523302262486224	1.73164017632028	0.378777361101055	10.8884004041763
chr4	54051898	54171911	9	3	15.79	8.57	7.22	0.362644950604423	1.98605531055251	0.449776512936818	12.2717657519558
chr4	54171911	54235522	9	2	15.79	5.71	10.08	0.195662395481194	3.06092090715289	0.579602302170275	30.9107429642845
chr4	54235522	54471506	8	2	14.04	5.71	8.33	0.308007509375883	2.66841857886995	0.48900957536831	27.3578137004155
chr4	54471506	54548363	8	3	14.04	8.57	5.47	0.523302262486224	1.73164017632028	0.378777361101055	10.8884004041763
chr4	54548363	55476460	8	2	14.04	5.71	8.33	0.308007509375883	2.66841857886995	0.48900957536831	27.3578137004155
chr4	55476460	55537515	7	2	12.28	5.71	6.57	0.474255103760053	2.29118320077748	0.402396518625756	23.9329695523934
chr4	55537515	55684485	8	2	14.04	5.71	8.33	0.308007509375883	2.66841857886995	0.48900957536831	27.3578137004155
chr4	55684485	55753830	8	1	14.04	2.86	11.18	0.145575008519941	5.47285496713511	0.68036512658164	253.127512076714
chr4	55753830	57166584	8	2	14.04	5.71	8.33	0.308007509375883	2.66841857886995	0.48900957536831	27.3578137004155
chr4	57166584	57378336	8	2	14.04	5.71	8.33	0.308007509375883	2.66841857886995	0.48900957536831	27.3578137004155
chr4	57378336	57569248	8	2	14.04	5.71	8.33	0.308007509375883	2.66841857886995	0.48900957536831	27.3578137004155
chr4	57569248	58202651	8	3	14.04	8.57	5.47	0.523302262486224	1.73164017632028	0.378777361101055	10.8884004041763
chr4	58202651	58257925	8	3	14.04	8.57	5.47	0.523302262486224	1.73164017632028	0.378777361101055	10.8884004041763
chr4	58257925	58416996	7	3	12.28	8.57	3.71	0.736494124294195	1.48711281701351	0.310836499199398	9.55446182809702
chr4	58416996	58537303	7	2	12.28	5.71	6.57	0.474255103760053	2.29118320077748	0.402396518625756	23.9329695523934
chr4	58537303	58810472	8	2	14.04	5.71	8.33	0.308007509375883	2.66841857886995	0.48900957536831	27.3578137004155
chr4	58810472	58960769	8	2	14.04	5.71	8.33	0.308007509375883	2.66841857886995	0.48900957536831	27.3578137004155
chr4	58960769	59240011	8	3	14.04	8.57	5.47	0.523302262486224	1.73164017632028	0.378777361101055	10.8884004041763
chr4	59240011	59259976	9	3	15.79	8.57	7.22	0.362644950604423	1.98605531055251	0.449776512936818	12.2717657519558
chr4	59259976	59419602	9	3	15.79	8.57	7.22	0.362644950604423	1.98605531055251	0.449776512936818	12.2717657519558
chr4	59419602	59482139	9	3	15.79	8.57	7.22	0.362644950604423	1.98605531055251	0.449776512936818	12.2717657519558
chr4	59482139	59564432	10	3	17.54	8.57	8.97	0.356578999325378	2.25102170571562	0.523982788486464	13.7160959411363
chr4	59564432	59619615	9	3	15.79	8.57	7.22	0.362644950604423	1.98605531055251	0.449776512936818	12.2717657519558
chr4	59619615	59983673	9	4	15.79	11.43	4.36	0.75975045611855	1.44743902015056	0.364075991246777	7.00051509456521
chr4	59983673	59998294	10	4	17.54	11.43	6.11	0.555318706402267	1.6404067746467	0.424604723889981	7.81302457596625
chr4	59998294	60016092	11	4	19.3	11.43	7.87	0.393540803003138	1.84156111370176	0.487853712258223	8.65953396787098
chr4	60016092	60039390	11	5	19.3	14.29	5.01	0.58581983366734	1.42932870899349	0.406524379969387	5.79042429344463
chr4	60039390	60097247	12	5	21.05	14.29	6.76	0.581520823732004	1.59215018953289	0.461891609820573	6.37813482421497
chr4	60097247	60104250	11	4	19.3	11.43	7.87	0.393540803003138	1.84156111370176	0.487853712258223	8.65953396787098
chr4	60104250	60156909	10	4	17.54	11.43	6.11	0.555318706402267	1.6404067746467	0.424604723889981	7.81302457596625
chr4	60156909	60185890	10	4	17.54	11.43	6.11	0.555318706402267	1.6404067746467	0.424604723889981	7.81302457596625
chr4	60185890	60326084	10	4	17.54	11.43	6.11	0.555318706402267	1.6404067746467	0.424604723889981	7.81302457596625
chr4	60326084	60347550	10	4	17.54	11.43	6.11	0.555318706402267	1.6404067746467	0.424604723889981	7.81302457596625
chr4	60347550	60886714	10	5	17.54	14.29	3.25	0.777113508732724	1.27328065326875	0.353545368918586	5.22973429164876
chr4	60886714	61310545	10	5	17.54	14.29	3.25	0.777113508732724	1.27328065326875	0.353545368918586	5.22973429164876
chr4	61310545	61335850	10	5	17.54	14.29	3.25	0.777113508732724	1.27328065326875	0.353545368918586	5.22973429164876
chr4	61335850	61410187	9	5	15.79	14.29	1.5	1	1.12354017244904	0.302852463741952	4.69198596098626
chr4	61410187	61447262	9	5	15.79	14.29	1.5	1	1.12354017244904	0.302852463741952	4.69198596098626
chr4	61447262	61829295	9	4	15.79	11.43	4.36	0.75975045611855	1.44743902015056	0.364075991246777	7.00051509456521
chr4	61829295	62162008	9	4	15.79	11.43	4.36	0.75975045611855	1.44743902015056	0.364075991246777	7.00051509456521
chr4	62162008	62257871	9	5	15.79	14.29	1.5	1	1.12354017244904	0.302852463741952	4.69198596098626
chr4	62257871	62293136	9	4	15.79	11.43	4.36	0.75975045611855	1.44743902015056	0.364075991246777	7.00051509456521
chr4	62293136	62452587	9	3	15.79	8.57	7.22	0.362644950604423	1.98605531055251	0.449776512936818	12.2717657519558
chr4	62452587	62848006	9	4	15.79	11.43	4.36	0.75975045611855	1.44743902015056	0.364075991246777	7.00051509456521
chr4	62848006	62919310	9	4	15.79	11.43	4.36	0.75975045611855	1.44743902015056	0.364075991246777	7.00051509456521
chr4	62919310	62942662	10	4	17.54	11.43	6.11	0.555318706402267	1.6404067746467	0.424604723889981	7.81302457596625
chr4	62942662	62962989	10	3	17.54	8.57	8.97	0.356578999325378	2.25102170571562	0.523982788486464	13.7160959411363
chr4	62962989	63082480	10	4	17.54	11.43	6.11	0.555318706402267	1.6404067746467	0.424604723889981	7.81302457596625
chr4	63082480	63083441	10	4	17.54	11.43	6.11	0.555318706402267	1.6404067746467	0.424604723889981	7.81302457596625
chr4	63083441	63236166	10	3	17.54	8.57	8.97	0.356578999325378	2.25102170571562	0.523982788486464	13.7160959411363
chr4	63236166	63497710	10	4	17.54	11.43	6.11	0.555318706402267	1.6404067746467	0.424604723889981	7.81302457596625
chr4	63497710	63575470	10	5	17.54	14.29	3.25	0.777113508732724	1.27328065326875	0.353545368918586	5.22973429164876
chr4	63575470	63703773	10	5	17.54	14.29	3.25	0.777113508732724	1.27328065326875	0.353545368918586	5.22973429164876
chr4	63703773	64342089	10	5	17.54	14.29	3.25	0.777113508732724	1.27328065326875	0.353545368918586	5.22973429164876
chr4	64342089	64481809	10	5	17.54	14.29	3.25	0.777113508732724	1.27328065326875	0.353545368918586	5.22973429164876
chr4	64481809	64639702	10	4	17.54	11.43	6.11	0.555318706402267	1.6404067746467	0.424604723889981	7.81302457596625
chr4	64639702	64673111	11	4	19.3	11.43	7.87	0.393540803003138	1.84156111370176	0.487853712258223	8.65953396787098
chr4	64673111	64695705	11	5	19.3	14.29	5.01	0.58581983366734	1.42932870899349	0.406524379969387	5.79042429344463
chr4	64695705	64712345	12	6	21.05	17.14	3.91	0.788745512128415	1.28540427034758	0.392310936847064	4.66058976463286
chr4	64712345	64724355	13	6	22.81	17.14	5.67	0.602232540854403	1.42264868093026	0.44162318068837	5.10617498915791
chr4	64724355	64734956	13	5	22.81	14.29	8.52	0.420225516533401	1.7622113815875	0.519676972745705	6.99190955554074
chr4	64734956	64739596	12	6	21.05	17.14	3.91	0.788745512128415	1.28540427034758	0.392310936847064	4.66058976463286
chr4	64739596	64795818	13	6	22.81	17.14	5.67	0.602232540854403	1.42264868093026	0.44162318068837	5.10617498915791
chr4	64795818	64798603	12	6	21.05	17.14	3.91	0.788745512128415	1.28540427034758	0.392310936847064	4.66058976463286
chr4	64798603	64877366	12	5	21.05	14.29	6.76	0.581520823732004	1.59215018953289	0.461891609820573	6.37813482421497
chr4	64877366	64897894	12	6	21.05	17.14	3.91	0.788745512128415	1.28540427034758	0.392310936847064	4.66058976463286
chr4	64897894	64907367	13	6	22.81	17.14	5.67	0.602232540854403	1.42264868093026	0.44162318068837	5.10617498915791
chr4	64907367	65475066	11	5	19.3	14.29	5.01	0.58581983366734	1.42932870899349	0.406524379969387	5.79042429344463
chr4	65475066	65475770	11	5	19.3	14.29	5.01	0.58581983366734	1.42932870899349	0.406524379969387	5.79042429344463
chr4	65475770	65522766	11	5	19.3	14.29	5.01	0.58581983366734	1.42932870899349	0.406524379969387	5.79042429344463
chr4	65522766	65561918	11	6	19.3	17.14	2.16	1	1.1539893966305	0.345153280697894	4.234838856912
chr4	65561918	65602467	11	6	19.3	17.14	2.16	1	1.1539893966305	0.345153280697894	4.234838856912
chr4	65602467	65778401	11	6	19.3	17.14	2.16	1	1.1539893966305	0.345153280697894	4.234838856912
chr4	65778401	66394789	11	6	19.3	17.14	2.16	1	1.1539893966305	0.345153280697894	4.234838856912
chr4	66394789	66400488	11	6	19.3	17.14	2.16	1	1.1539893966305	0.345153280697894	4.234838856912
chr4	66400488	66570115	11	6	19.3	17.14	2.16	1	1.1539893966305	0.345153280697894	4.234838856912
chr4	66570115	66673641	11	6	19.3	17.14	2.16	1	1.1539893966305	0.345153280697894	4.234838856912
chr4	66673641	66698454	12	6	21.05	17.14	3.91	0.788745512128415	1.28540427034758	0.392310936847064	4.66058976463286
chr4	66698454	66706104	12	6	21.05	17.14	3.91	0.788745512128415	1.28540427034758	0.392310936847064	4.66058976463286
chr4	66706104	66710219	13	6	22.81	17.14	5.67	0.602232540854403	1.42264868093026	0.44162318068837	5.10617498915791
chr4	66710219	66760140	13	6	22.81	17.14	5.67	0.602232540854403	1.42264868093026	0.44162318068837	5.10617498915791
chr4	66760140	66773146	13	6	22.81	17.14	5.67	0.602232540854403	1.42264868093026	0.44162318068837	5.10617498915791
chr4	66773146	66811251	13	6	22.81	17.14	5.67	0.602232540854403	1.42264868093026	0.44162318068837	5.10617498915791
chr4	66811251	66813112	13	6	22.81	17.14	5.67	0.602232540854403	1.42264868093026	0.44162318068837	5.10617498915791
chr4	66813112	66915613	12	6	21.05	17.14	3.91	0.788745512128415	1.28540427034758	0.392310936847064	4.66058976463286
chr4	66915613	67138452	12	6	21.05	17.14	3.91	0.788745512128415	1.28540427034758	0.392310936847064	4.66058976463286
chr4	67138452	67223262	12	5	21.05	14.29	6.76	0.581520823732004	1.59215018953289	0.461891609820573	6.37813482421497
chr4	67223262	67820365	12	6	21.05	17.14	3.91	0.788745512128415	1.28540427034758	0.392310936847064	4.66058976463286
chr4	67820365	67871499	12	5	21.05	14.29	6.76	0.581520823732004	1.59215018953289	0.461891609820573	6.37813482421497
chr4	67871499	68191020	13	5	22.81	14.29	8.52	0.420225516533401	1.7622113815875	0.519676972745705	6.99190955554074
chr4	68191020	68241113	13	5	22.81	14.29	8.52	0.420225516533401	1.7622113815875	0.519676972745705	6.99190955554074
chr4	68241113	68360967	13	4	22.81	11.43	11.38	0.268412185423617	2.27069815443807	0.622946615058281	10.4719815291549
chr4	68360967	68427800	13	4	22.81	11.43	11.38	0.268412185423617	2.27069815443807	0.622946615058281	10.4719815291549
chr4	68427800	68609952	13	4	22.81	11.43	11.38	0.268412185423617	2.27069815443807	0.622946615058281	10.4719815291549
chr4	68609952	68674624	13	4	22.81	11.43	11.38	0.268412185423617	2.27069815443807	0.622946615058281	10.4719815291549
chr4	68674624	68738677	13	4	22.81	11.43	11.38	0.268412185423617	2.27069815443807	0.622946615058281	10.4719815291549
chr4	68738677	69120994	13	4	22.81	11.43	11.38	0.268412185423617	2.27069815443807	0.622946615058281	10.4719815291549
chr4	69120994	69155247	13	4	22.81	11.43	11.38	0.268412185423617	2.27069815443807	0.622946615058281	10.4719815291549
chr4	69155247	69226848	14	4	24.56	11.43	13.13	0.176743810188856	2.50008890824658	0.69504326635293	11.4429326000873
chr4	69226848	69310695	14	5	24.56	14.29	10.27	0.295208608538809	1.94001881197681	0.580096747325369	7.634864399629
chr4	69310695	69352550	13	5	22.81	14.29	8.52	0.420225516533401	1.7622113815875	0.519676972745705	6.99190955554074
chr4	69352550	69363816	12	4	21.05	11.43	9.62	0.272501242133361	2.05145430015192	0.553914011708676	9.54519733233972
chr4	69363816	69373472	11	5	19.3	14.29	5.01	0.58581983366734	1.42932870899349	0.406524379969387	5.79042429344463
chr4	69373472	69375058	20	5	35.09	14.29	20.8	0.0325850401555275	3.20448266403848	1.00728472319821	12.240439654715
chr4	69375058	69457486	20	5	35.09	14.29	20.8	0.0325850401555275	3.20448266403848	1.00728472319821	12.240439654715
chr4	69457486	69484975	20	5	35.09	14.29	20.8	0.0325850401555275	3.20448266403848	1.00728472319821	12.240439654715
chr4	69484975	69497225	20	5	35.09	14.29	20.8	0.0325850401555275	3.20448266403848	1.00728472319821	12.240439654715
chr4	69497225	69505725	18	5	31.58	14.29	17.29	0.0834599171678827	2.74058433946075	0.851180312620686	10.5432093594167
chr4	69505725	69536970	18	4	31.58	11.43	20.15	0.0426032026059594	3.53186758598826	1.01858899717608	15.8252661907375
chr4	69536970	69564117	17	4	29.82	11.43	18.39	0.0452603618980571	3.25490868923811	0.931996267854881	14.6452086385645
chr4	69564117	69586872	15	4	26.32	11.43	14.89	0.113806056153016	2.73994077197896	0.770471076322677	12.4612344895374
chr4	69586872	69613960	15	5	26.32	14.29	12.03	0.202856593292813	2.12614376125059	0.643260994621534	8.30905934251834
chr4	69613960	69615083	12	4	21.05	11.43	9.62	0.272501242133361	2.05145430015192	0.553914011708676	9.54519733233972
chr4	69615083	69872894	10	4	17.54	11.43	6.11	0.555318706402267	1.6404067746467	0.424604723889981	7.81302457596625
chr4	69872894	70003036	10	4	17.54	11.43	6.11	0.555318706402267	1.6404067746467	0.424604723889981	7.81302457596625
chr4	70003036	70092530	10	4	17.54	11.43	6.11	0.555318706402267	1.6404067746467	0.424604723889981	7.81302457596625
chr4	70092530	70125577	10	4	17.54	11.43	6.11	0.555318706402267	1.6404067746467	0.424604723889981	7.81302457596625
chr4	70125577	70241009	10	5	17.54	14.29	3.25	0.777113508732724	1.27328065326875	0.353545368918586	5.22973429164876
chr4	70241009	70289045	10	5	17.54	14.29	3.25	0.777113508732724	1.27328065326875	0.353545368918586	5.22973429164876
chr4	70289045	70296191	10	5	17.54	14.29	3.25	0.777113508732724	1.27328065326875	0.353545368918586	5.22973429164876
chr4	70296191	70387276	10	4	17.54	11.43	6.11	0.555318706402267	1.6404067746467	0.424604723889981	7.81302457596625
chr4	70387276	70389601	10	3	17.54	8.57	8.97	0.356578999325378	2.25102170571562	0.523982788486464	13.7160959411363
chr4	70389601	70432445	10	3	17.54	8.57	8.97	0.356578999325378	2.25102170571562	0.523982788486464	13.7160959411363
chr4	70432445	70438442	10	3	17.54	8.57	8.97	0.356578999325378	2.25102170571562	0.523982788486464	13.7160959411363
chr4	70438442	70443308	10	3	17.54	8.57	8.97	0.356578999325378	2.25102170571562	0.523982788486464	13.7160959411363
chr4	70443308	70448502	10	3	17.54	8.57	8.97	0.356578999325378	2.25102170571562	0.523982788486464	13.7160959411363
chr4	70448502	70488795	10	4	17.54	11.43	6.11	0.555318706402267	1.6404067746467	0.424604723889981	7.81302457596625
chr4	70488795	70579137	10	5	17.54	14.29	3.25	0.777113508732724	1.27328065326875	0.353545368918586	5.22973429164876
chr4	70579137	71454155	10	4	17.54	11.43	6.11	0.555318706402267	1.6404067746467	0.424604723889981	7.81302457596625
chr4	71454155	71893845	10	4	17.54	11.43	6.11	0.555318706402267	1.6404067746467	0.424604723889981	7.81302457596625
chr4	71893845	72015816	11	4	19.3	11.43	7.87	0.393540803003138	1.84156111370176	0.487853712258223	8.65953396787098
chr4	72015816	72059485	10	4	17.54	11.43	6.11	0.555318706402267	1.6404067746467	0.424604723889981	7.81302457596625
chr4	72059485	72149653	11	4	19.3	11.43	7.87	0.393540803003138	1.84156111370176	0.487853712258223	8.65953396787098
chr4	72149653	72265064	10	4	17.54	11.43	6.11	0.555318706402267	1.6404067746467	0.424604723889981	7.81302457596625
chr4	72265064	72423815	9	4	15.79	11.43	4.36	0.75975045611855	1.44743902015056	0.364075991246777	7.00051509456521
chr4	72423815	73062963	9	4	15.79	11.43	4.36	0.75975045611855	1.44743902015056	0.364075991246777	7.00051509456521
chr4	73062963	73149111	9	3	15.79	8.57	7.22	0.362644950604423	1.98605531055251	0.449776512936818	12.2717657519558
chr4	73149111	73153263	10	3	17.54	8.57	8.97	0.356578999325378	2.25102170571562	0.523982788486464	13.7160959411363
chr4	73153263	73293051	10	2	17.54	5.71	11.83	0.122756575159769	3.46982041397137	0.674198628250469	34.6257276344271
chr4	73293051	73454731	9	2	15.79	5.71	10.08	0.195662395481194	3.06092090715289	0.579602302170275	30.9107429642845
chr4	73454731	75154021	8	2	14.04	5.71	8.33	0.308007509375883	2.66841857886995	0.48900957536831	27.3578137004155
chr4	75154021	75578845	8	3	14.04	8.57	5.47	0.523302262486224	1.73164017632028	0.378777361101055	10.8884004041763
chr4	75578845	75723030	8	3	14.04	8.57	5.47	0.523302262486224	1.73164017632028	0.378777361101055	10.8884004041763
chr4	75723030	76156774	8	3	14.04	8.57	5.47	0.523302262486224	1.73164017632028	0.378777361101055	10.8884004041763
chr4	76156774	76265781	8	3	14.04	8.57	5.47	0.523302262486224	1.73164017632028	0.378777361101055	10.8884004041763
chr4	76265781	76301856	8	3	14.04	8.57	5.47	0.523302262486224	1.73164017632028	0.378777361101055	10.8884004041763
chr4	76301856	76830177	9	3	15.79	8.57	7.22	0.362644950604423	1.98605531055251	0.449776512936818	12.2717657519558
chr4	76830177	76889368	8	3	14.04	8.57	5.47	0.523302262486224	1.73164017632028	0.378777361101055	10.8884004041763
chr4	76889368	76920349	8	3	14.04	8.57	5.47	0.523302262486224	1.73164017632028	0.378777361101055	10.8884004041763
chr4	76920349	76932990	8	3	14.04	8.57	5.47	0.523302262486224	1.73164017632028	0.378777361101055	10.8884004041763
chr4	76932990	76985232	8	3	14.04	8.57	5.47	0.523302262486224	1.73164017632028	0.378777361101055	10.8884004041763
chr4	76985232	76999641	8	3	14.04	8.57	5.47	0.523302262486224	1.73164017632028	0.378777361101055	10.8884004041763
chr4	76999641	77031545	8	3	14.04	8.57	5.47	0.523302262486224	1.73164017632028	0.378777361101055	10.8884004041763
chr4	77031545	77347797	8	3	14.04	8.57	5.47	0.523302262486224	1.73164017632028	0.378777361101055	10.8884004041763
chr4	77347797	77359002	8	3	14.04	8.57	5.47	0.523302262486224	1.73164017632028	0.378777361101055	10.8884004041763
chr4	77359002	77448757	8	4	14.04	11.43	2.61	1	1.26214510658289	0.306099339703915	6.22192088530793
chr4	77448757	78160622	8	4	14.04	11.43	2.61	1	1.26214510658289	0.306099339703915	6.22192088530793
chr4	78160622	78166693	8	4	14.04	11.43	2.61	1	1.26214510658289	0.306099339703915	6.22192088530793
chr4	78166693	78179567	7	4	12.28	11.43	0.85	1	1.08406402746849	0.250779327244783	5.47501405422082
chr4	78179567	78190674	7	4	12.28	11.43	0.85	1	1.08406402746849	0.250779327244783	5.47501405422082
chr4	78190674	78195755	7	4	12.28	11.43	0.85	1	1.08406402746849	0.250779327244783	5.47501405422082
chr4	78195755	78237431	7	4	12.28	11.43	0.85	1	1.08406402746849	0.250779327244783	5.47501405422082
chr4	78237431	78255331	7	4	12.28	11.43	0.85	1	1.08406402746849	0.250779327244783	5.47501405422082
chr4	78255331	78267651	7	4	12.28	11.43	0.85	1	1.08406402746849	0.250779327244783	5.47501405422082
chr4	78267651	78331008	7	4	12.28	11.43	0.85	1	1.08406402746849	0.250779327244783	5.47501405422082
chr4	78331008	78334634	8	4	14.04	11.43	2.61	1	1.26214510658289	0.306099339703915	6.22192088530793
chr4	78334634	78342543	8	4	14.04	11.43	2.61	1	1.26214510658289	0.306099339703915	6.22192088530793
chr4	78342543	78417164	7	4	12.28	11.43	0.85	1	1.08406402746849	0.250779327244783	5.47501405422082
chr4	78417164	78424978	7	4	12.28	11.43	0.85	1	1.08406402746849	0.250779327244783	5.47501405422082
chr4	78424978	78966209	8	4	14.04	11.43	2.61	1	1.26214510658289	0.306099339703915	6.22192088530793
chr4	78966209	79087814	8	4	14.04	11.43	2.61	1	1.26214510658289	0.306099339703915	6.22192088530793
chr4	79087814	79164702	9	4	15.79	11.43	4.36	0.75975045611855	1.44743902015056	0.364075991246777	7.00051509456521
chr4	79164702	79443843	8	4	14.04	11.43	2.61	1	1.26214510658289	0.306099339703915	6.22192088530793
chr4	79443843	79458867	8	4	14.04	11.43	2.61	1	1.26214510658289	0.306099339703915	6.22192088530793
chr4	79458867	79459954	9	4	15.79	11.43	4.36	0.75975045611855	1.44743902015056	0.364075991246777	7.00051509456521
chr4	79459954	79468144	10	4	17.54	11.43	6.11	0.555318706402267	1.6404067746467	0.424604723889981	7.81302457596625
chr4	79468144	79511536	10	4	17.54	11.43	6.11	0.555318706402267	1.6404067746467	0.424604723889981	7.81302457596625
chr4	79511536	79533122	10	4	17.54	11.43	6.11	0.555318706402267	1.6404067746467	0.424604723889981	7.81302457596625
chr4	79533122	79603745	10	4	17.54	11.43	6.11	0.555318706402267	1.6404067746467	0.424604723889981	7.81302457596625
chr4	79603745	80192205	11	4	19.3	11.43	7.87	0.393540803003138	1.84156111370176	0.487853712258223	8.65953396787098
chr4	80192205	80322794	11	4	19.3	11.43	7.87	0.393540803003138	1.84156111370176	0.487853712258223	8.65953396787098
chr4	80322794	80394226	11	4	19.3	11.43	7.87	0.393540803003138	1.84156111370176	0.487853712258223	8.65953396787098
chr4	80394226	80394497	10	4	17.54	11.43	6.11	0.555318706402267	1.6404067746467	0.424604723889981	7.81302457596625
chr4	80394497	80547506	10	4	17.54	11.43	6.11	0.555318706402267	1.6404067746467	0.424604723889981	7.81302457596625
chr4	80547506	80798916	10	4	17.54	11.43	6.11	0.555318706402267	1.6404067746467	0.424604723889981	7.81302457596625
chr4	80798916	80806517	11	4	19.3	11.43	7.87	0.393540803003138	1.84156111370176	0.487853712258223	8.65953396787098
chr4	80806517	80930333	11	4	19.3	11.43	7.87	0.393540803003138	1.84156111370176	0.487853712258223	8.65953396787098
chr4	80930333	80990443	11	4	19.3	11.43	7.87	0.393540803003138	1.84156111370176	0.487853712258223	8.65953396787098
chr4	80990443	82132487	10	4	17.54	11.43	6.11	0.555318706402267	1.6404067746467	0.424604723889981	7.81302457596625
chr4	82132487	82608628	10	4	17.54	11.43	6.11	0.555318706402267	1.6404067746467	0.424604723889981	7.81302457596625
chr4	82608628	82652698	10	4	17.54	11.43	6.11	0.555318706402267	1.6404067746467	0.424604723889981	7.81302457596625
chr4	82652698	82737399	10	4	17.54	11.43	6.11	0.555318706402267	1.6404067746467	0.424604723889981	7.81302457596625
chr4	82737399	82739555	10	4	17.54	11.43	6.11	0.555318706402267	1.6404067746467	0.424604723889981	7.81302457596625
chr4	82739555	82907545	10	4	17.54	11.43	6.11	0.555318706402267	1.6404067746467	0.424604723889981	7.81302457596625
chr4	82907545	83071710	10	4	17.54	11.43	6.11	0.555318706402267	1.6404067746467	0.424604723889981	7.81302457596625
chr4	83071710	83094628	10	5	17.54	14.29	3.25	0.777113508732724	1.27328065326875	0.353545368918586	5.22973429164876
chr4	83094628	83643259	10	4	17.54	11.43	6.11	0.555318706402267	1.6404067746467	0.424604723889981	7.81302457596625
chr4	83643259	83662316	9	4	15.79	11.43	4.36	0.75975045611855	1.44743902015056	0.364075991246777	7.00051509456521
chr4	83662316	83701115	10	4	17.54	11.43	6.11	0.555318706402267	1.6404067746467	0.424604723889981	7.81302457596625
chr4	83701115	84028127	11	4	19.3	11.43	7.87	0.393540803003138	1.84156111370176	0.487853712258223	8.65953396787098
chr4	84028127	84144332	11	4	19.3	11.43	7.87	0.393540803003138	1.84156111370176	0.487853712258223	8.65953396787098
chr4	84144332	84147247	11	3	19.3	8.57	10.73	0.234750538636018	2.52722640547994	0.6014630876218	15.2236917058173
chr4	84147247	84258778	11	4	19.3	11.43	7.87	0.393540803003138	1.84156111370176	0.487853712258223	8.65953396787098
chr4	84258778	84261276	11	4	19.3	11.43	7.87	0.393540803003138	1.84156111370176	0.487853712258223	8.65953396787098
chr4	84261276	84451433	11	3	19.3	8.57	10.73	0.234750538636018	2.52722640547994	0.6014630876218	15.2236917058173
chr4	84451433	84457854	11	3	19.3	8.57	10.73	0.234750538636018	2.52722640547994	0.6014630876218	15.2236917058173
chr4	84457854	84585545	10	3	17.54	8.57	8.97	0.356578999325378	2.25102170571562	0.523982788486464	13.7160959411363
chr4	84585545	85167015	10	3	17.54	8.57	8.97	0.356578999325378	2.25102170571562	0.523982788486464	13.7160959411363
chr4	85167015	85297494	10	3	17.54	8.57	8.97	0.356578999325378	2.25102170571562	0.523982788486464	13.7160959411363
chr4	85297494	85448908	10	3	17.54	8.57	8.97	0.356578999325378	2.25102170571562	0.523982788486464	13.7160959411363
chr4	85448908	85536334	10	3	17.54	8.57	8.97	0.356578999325378	2.25102170571562	0.523982788486464	13.7160959411363
chr4	85536334	86047292	10	3	17.54	8.57	8.97	0.356578999325378	2.25102170571562	0.523982788486464	13.7160959411363
chr4	86047292	86241805	10	3	17.54	8.57	8.97	0.356578999325378	2.25102170571562	0.523982788486464	13.7160959411363
chr4	86241805	86343851	10	3	17.54	8.57	8.97	0.356578999325378	2.25102170571562	0.523982788486464	13.7160959411363
chr4	86343851	88349510	10	3	17.54	8.57	8.97	0.356578999325378	2.25102170571562	0.523982788486464	13.7160959411363
chr4	88349510	88468164	10	3	17.54	8.57	8.97	0.356578999325378	2.25102170571562	0.523982788486464	13.7160959411363
chr4	88468164	88818221	10	3	17.54	8.57	8.97	0.356578999325378	2.25102170571562	0.523982788486464	13.7160959411363
chr4	88818221	89527494	10	3	17.54	8.57	8.97	0.356578999325378	2.25102170571562	0.523982788486464	13.7160959411363
chr4	89527494	90693191	10	3	17.54	8.57	8.97	0.356578999325378	2.25102170571562	0.523982788486464	13.7160959411363
chr4	90693191	90820289	9	3	15.79	8.57	7.22	0.362644950604423	1.98605531055251	0.449776512936818	12.2717657519558
chr4	90820289	91051161	9	3	15.79	8.57	7.22	0.362644950604423	1.98605531055251	0.449776512936818	12.2717657519558
chr4	91051161	91063104	9	4	15.79	11.43	4.36	0.75975045611855	1.44743902015056	0.364075991246777	7.00051509456521
chr4	91063104	91338835	9	4	15.79	11.43	4.36	0.75975045611855	1.44743902015056	0.364075991246777	7.00051509456521
chr4	91338835	91539380	9	4	15.79	11.43	4.36	0.75975045611855	1.44743902015056	0.364075991246777	7.00051509456521
chr4	91539380	91617914	10	4	17.54	11.43	6.11	0.555318706402267	1.6404067746467	0.424604723889981	7.81302457596625
chr4	91617914	91619777	10	4	17.54	11.43	6.11	0.555318706402267	1.6404067746467	0.424604723889981	7.81302457596625
chr4	91619777	91712897	9	4	15.79	11.43	4.36	0.75975045611855	1.44743902015056	0.364075991246777	7.00051509456521
chr4	91712897	91762689	10	4	17.54	11.43	6.11	0.555318706402267	1.6404067746467	0.424604723889981	7.81302457596625
chr4	91762689	91909734	11	4	19.3	11.43	7.87	0.393540803003138	1.84156111370176	0.487853712258223	8.65953396787098
chr4	91909734	91938066	12	4	21.05	11.43	9.62	0.272501242133361	2.05145430015192	0.553914011708676	9.54519733233972
chr4	91938066	92075554	11	4	19.3	11.43	7.87	0.393540803003138	1.84156111370176	0.487853712258223	8.65953396787098
chr4	92075554	92163961	11	4	19.3	11.43	7.87	0.393540803003138	1.84156111370176	0.487853712258223	8.65953396787098
chr4	92163961	92194291	12	4	21.05	11.43	9.62	0.272501242133361	2.05145430015192	0.553914011708676	9.54519733233972
chr4	92194291	92242477	12	5	21.05	14.29	6.76	0.581520823732004	1.59215018953289	0.461891609820573	6.37813482421497
chr4	92242477	92368370	11	5	19.3	14.29	5.01	0.58581983366734	1.42932870899349	0.406524379969387	5.79042429344463
chr4	92368370	92376555	11	4	19.3	11.43	7.87	0.393540803003138	1.84156111370176	0.487853712258223	8.65953396787098
chr4	92376555	92431413	10	4	17.54	11.43	6.11	0.555318706402267	1.6404067746467	0.424604723889981	7.81302457596625
chr4	92431413	92528316	10	5	17.54	14.29	3.25	0.777113508732724	1.27328065326875	0.353545368918586	5.22973429164876
chr4	92528316	93358069	10	4	17.54	11.43	6.11	0.555318706402267	1.6404067746467	0.424604723889981	7.81302457596625
chr4	93358069	93694041	11	4	19.3	11.43	7.87	0.393540803003138	1.84156111370176	0.487853712258223	8.65953396787098
chr4	93694041	95090299	10	4	17.54	11.43	6.11	0.555318706402267	1.6404067746467	0.424604723889981	7.81302457596625
chr4	95090299	96410021	10	3	17.54	8.57	8.97	0.356578999325378	2.25102170571562	0.523982788486464	13.7160959411363
chr4	96410021	96555042	10	3	17.54	8.57	8.97	0.356578999325378	2.25102170571562	0.523982788486464	13.7160959411363
chr4	96555042	97528780	10	3	17.54	8.57	8.97	0.356578999325378	2.25102170571562	0.523982788486464	13.7160959411363
chr4	97528780	97647030	9	3	15.79	8.57	7.22	0.362644950604423	1.98605531055251	0.449776512936818	12.2717657519558
chr4	97647030	97797891	10	3	17.54	8.57	8.97	0.356578999325378	2.25102170571562	0.523982788486464	13.7160959411363
chr4	97797891	98800126	10	3	17.54	8.57	8.97	0.356578999325378	2.25102170571562	0.523982788486464	13.7160959411363
chr4	98800126	98836056	10	4	17.54	11.43	6.11	0.555318706402267	1.6404067746467	0.424604723889981	7.81302457596625
chr4	98836056	98893344	11	4	19.3	11.43	7.87	0.393540803003138	1.84156111370176	0.487853712258223	8.65953396787098
chr4	98893344	98893598	11	4	19.3	11.43	7.87	0.393540803003138	1.84156111370176	0.487853712258223	8.65953396787098
chr4	98893598	99024697	11	4	19.3	11.43	7.87	0.393540803003138	1.84156111370176	0.487853712258223	8.65953396787098
chr4	99024697	99037922	11	3	19.3	8.57	10.73	0.234750538636018	2.52722640547994	0.6014630876218	15.2236917058173
chr4	99037922	99074285	10	3	17.54	8.57	8.97	0.356578999325378	2.25102170571562	0.523982788486464	13.7160959411363
chr4	99074285	99077251	10	3	17.54	8.57	8.97	0.356578999325378	2.25102170571562	0.523982788486464	13.7160959411363
chr4	99077251	99465653	10	3	17.54	8.57	8.97	0.356578999325378	2.25102170571562	0.523982788486464	13.7160959411363
chr4	99465653	99552410	10	3	17.54	8.57	8.97	0.356578999325378	2.25102170571562	0.523982788486464	13.7160959411363
chr4	99552410	99985886	10	3	17.54	8.57	8.97	0.356578999325378	2.25102170571562	0.523982788486464	13.7160959411363
chr4	99985886	100052722	9	3	15.79	8.57	7.22	0.362644950604423	1.98605531055251	0.449776512936818	12.2717657519558
chr4	100052722	100379846	10	3	17.54	8.57	8.97	0.356578999325378	2.25102170571562	0.523982788486464	13.7160959411363
chr4	100379846	103107391	9	3	15.79	8.57	7.22	0.362644950604423	1.98605531055251	0.449776512936818	12.2717657519558
chr4	103107391	103137795	10	3	17.54	8.57	8.97	0.356578999325378	2.25102170571562	0.523982788486464	13.7160959411363
chr4	103137795	103213273	11	3	19.3	8.57	10.73	0.234750538636018	2.52722640547994	0.6014630876218	15.2236917058173
chr4	103213273	104430236	10	3	17.54	8.57	8.97	0.356578999325378	2.25102170571562	0.523982788486464	13.7160959411363
chr4	104430236	104946451	10	3	17.54	8.57	8.97	0.356578999325378	2.25102170571562	0.523982788486464	13.7160959411363
chr4	104946451	105151758	11	3	19.3	8.57	10.73	0.234750538636018	2.52722640547994	0.6014630876218	15.2236917058173
chr4	105151758	105248082	10	3	17.54	8.57	8.97	0.356578999325378	2.25102170571562	0.523982788486464	13.7160959411363
chr4	105248082	105374546	10	3	17.54	8.57	8.97	0.356578999325378	2.25102170571562	0.523982788486464	13.7160959411363
chr4	105374546	105898322	10	3	17.54	8.57	8.97	0.356578999325378	2.25102170571562	0.523982788486464	13.7160959411363
chr4	105898322	106504029	9	3	15.79	8.57	7.22	0.362644950604423	1.98605531055251	0.449776512936818	12.2717657519558
chr4	106504029	106679725	9	3	15.79	8.57	7.22	0.362644950604423	1.98605531055251	0.449776512936818	12.2717657519558
chr4	106679725	107192059	10	3	17.54	8.57	8.97	0.356578999325378	2.25102170571562	0.523982788486464	13.7160959411363
chr4	107192059	107297641	9	3	15.79	8.57	7.22	0.362644950604423	1.98605531055251	0.449776512936818	12.2717657519558
chr4	107297641	107377357	9	3	15.79	8.57	7.22	0.362644950604423	1.98605531055251	0.449776512936818	12.2717657519558
chr4	107377357	108873673	9	3	15.79	8.57	7.22	0.362644950604423	1.98605531055251	0.449776512936818	12.2717657519558
chr4	108873673	109008469	9	3	15.79	8.57	7.22	0.362644950604423	1.98605531055251	0.449776512936818	12.2717657519558
chr4	109008469	109276824	9	3	15.79	8.57	7.22	0.362644950604423	1.98605531055251	0.449776512936818	12.2717657519558
chr4	109276824	109480460	9	3	15.79	8.57	7.22	0.362644950604423	1.98605531055251	0.449776512936818	12.2717657519558
chr4	109480460	109627994	10	3	17.54	8.57	8.97	0.356578999325378	2.25102170571562	0.523982788486464	13.7160959411363
chr4	109627994	109859327	9	3	15.79	8.57	7.22	0.362644950604423	1.98605531055251	0.449776512936818	12.2717657519558
chr4	109859327	109927869	9	3	15.79	8.57	7.22	0.362644950604423	1.98605531055251	0.449776512936818	12.2717657519558
chr4	109927869	110057779	10	3	17.54	8.57	8.97	0.356578999325378	2.25102170571562	0.523982788486464	13.7160959411363
chr4	110057779	110182364	9	3	15.79	8.57	7.22	0.362644950604423	1.98605531055251	0.449776512936818	12.2717657519558
chr4	110182364	110795713	9	4	15.79	11.43	4.36	0.75975045611855	1.44743902015056	0.364075991246777	7.00051509456521
chr4	110795713	115154159	8	4	14.04	11.43	2.61	1	1.26214510658289	0.306099339703915	6.22192088530793
chr4	115154159	115155735	10	4	17.54	11.43	6.11	0.555318706402267	1.6404067746467	0.424604723889981	7.81302457596625
chr4	115155735	115168860	11	4	19.3	11.43	7.87	0.393540803003138	1.84156111370176	0.487853712258223	8.65953396787098
chr4	115168860	115183202	12	4	21.05	11.43	9.62	0.272501242133361	2.05145430015192	0.553914011708676	9.54519733233972
chr4	115183202	115184241	10	4	17.54	11.43	6.11	0.555318706402267	1.6404067746467	0.424604723889981	7.81302457596625
chr4	115184241	115185107	9	4	15.79	11.43	4.36	0.75975045611855	1.44743902015056	0.364075991246777	7.00051509456521
chr4	115185107	116009865	8	4	14.04	11.43	2.61	1	1.26214510658289	0.306099339703915	6.22192088530793
chr4	116009865	116108481	8	5	14.04	14.29	-0.25	1	0.979803008178127	0.254376122060523	4.17609199336133
chr4	116108481	116195723	8	4	14.04	11.43	2.61	1	1.26214510658289	0.306099339703915	6.22192088530793
chr4	116195723	116221793	8	5	14.04	14.29	-0.25	1	0.979803008178127	0.254376122060523	4.17609199336133
chr4	116221793	116396689	8	5	14.04	14.29	-0.25	1	0.979803008178127	0.254376122060523	4.17609199336133
chr4	116396689	116534914	8	5	14.04	14.29	-0.25	1	0.979803008178127	0.254376122060523	4.17609199336133
chr4	116534914	117404810	8	5	14.04	14.29	-0.25	1	0.979803008178127	0.254376122060523	4.17609199336133
chr4	117404810	117526026	8	5	14.04	14.29	-0.25	1	0.979803008178127	0.254376122060523	4.17609199336133
chr4	117526026	118375706	8	5	14.04	14.29	-0.25	1	0.979803008178127	0.254376122060523	4.17609199336133
chr4	118375706	118428717	8	5	14.04	14.29	-0.25	1	0.979803008178127	0.254376122060523	4.17609199336133
chr4	118428717	118862352	8	4	14.04	11.43	2.61	1	1.26214510658289	0.306099339703915	6.22192088530793
chr4	118862352	119040122	8	4	14.04	11.43	2.61	1	1.26214510658289	0.306099339703915	6.22192088530793
chr4	119040122	119042493	8	4	14.04	11.43	2.61	1	1.26214510658289	0.306099339703915	6.22192088530793
chr4	119042493	119717653	8	4	14.04	11.43	2.61	1	1.26214510658289	0.306099339703915	6.22192088530793
chr4	119717653	119854797	8	4	14.04	11.43	2.61	1	1.26214510658289	0.306099339703915	6.22192088530793
chr4	119854797	119905420	8	4	14.04	11.43	2.61	1	1.26214510658289	0.306099339703915	6.22192088530793
chr4	119905420	122899115	9	4	15.79	11.43	4.36	0.75975045611855	1.44743902015056	0.364075991246777	7.00051509456521
chr4	122899115	123087286	9	3	15.79	8.57	7.22	0.362644950604423	1.98605531055251	0.449776512936818	12.2717657519558
chr4	123087286	124575346	9	4	15.79	11.43	4.36	0.75975045611855	1.44743902015056	0.364075991246777	7.00051509456521
chr4	124575346	127744074	8	4	14.04	11.43	2.61	1	1.26214510658289	0.306099339703915	6.22192088530793
chr4	127744074	127925519	8	5	14.04	14.29	-0.25	1	0.979803008178127	0.254376122060523	4.17609199336133
chr4	127925519	128949126	8	4	14.04	11.43	2.61	1	1.26214510658289	0.306099339703915	6.22192088530793
chr4	128949126	129165920	8	5	14.04	14.29	-0.25	1	0.979803008178127	0.254376122060523	4.17609199336133
chr4	129165920	132007995	8	4	14.04	11.43	2.61	1	1.26214510658289	0.306099339703915	6.22192088530793
chr4	132007995	132246406	9	4	15.79	11.43	4.36	0.75975045611855	1.44743902015056	0.364075991246777	7.00051509456521
chr4	132246406	132414280	9	4	15.79	11.43	4.36	0.75975045611855	1.44743902015056	0.364075991246777	7.00051509456521
chr4	132414280	132904537	9	4	15.79	11.43	4.36	0.75975045611855	1.44743902015056	0.364075991246777	7.00051509456521
chr4	132904537	132958543	9	5	15.79	14.29	1.5	1	1.12354017244904	0.302852463741952	4.69198596098626
chr4	132958543	132988008	10	5	17.54	14.29	3.25	0.777113508732724	1.27328065326875	0.353545368918586	5.22973429164876
chr4	132988008	133066205	9	5	15.79	14.29	1.5	1	1.12354017244904	0.302852463741952	4.69198596098626
chr4	133066205	133073470	9	5	15.79	14.29	1.5	1	1.12354017244904	0.302852463741952	4.69198596098626
chr4	133073470	133226772	9	4	15.79	11.43	4.36	0.75975045611855	1.44743902015056	0.364075991246777	7.00051509456521
chr4	133226772	133769005	9	4	15.79	11.43	4.36	0.75975045611855	1.44743902015056	0.364075991246777	7.00051509456521
chr4	133769005	134442429	9	5	15.79	14.29	1.5	1	1.12354017244904	0.302852463741952	4.69198596098626
chr4	134442429	134617451	9	6	15.79	17.14	-1.35	1	0.907229519324227	0.256796180089347	3.43670620911188
chr4	134617451	134637600	10	6	17.54	17.14	0.399999999999999	1	1.0280597548321	0.299998518075402	3.82673094680473
chr4	134637600	134729211	10	6	17.54	17.14	0.399999999999999	1	1.0280597548321	0.299998518075402	3.82673094680473
chr4	134729211	135070091	10	6	17.54	17.14	0.399999999999999	1	1.0280597548321	0.299998518075402	3.82673094680473
chr4	135070091	135289501	10	6	17.54	17.14	0.399999999999999	1	1.0280597548321	0.299998518075402	3.82673094680473
chr4	135289501	135423054	10	7	17.54	20	-2.46	0.78753140587628	0.852580617416694	0.258099434882511	2.96030006793384
chr4	135423054	135426941	9	7	15.79	20	-4.21	0.777692434684067	0.752417894506432	0.220791991469109	2.66014181532226
chr4	135426941	135780302	9	6	15.79	17.14	-1.35	1	0.907229519324227	0.256796180089347	3.43670620911188
chr4	135780302	135949696	9	5	15.79	14.29	1.5	1	1.12354017244904	0.302852463741952	4.69198596098626
chr4	135949696	136022182	9	5	15.79	14.29	1.5	1	1.12354017244904	0.302852463741952	4.69198596098626
chr4	136022182	136070170	9	5	15.79	14.29	1.5	1	1.12354017244904	0.302852463741952	4.69198596098626
chr4	136070170	136229337	10	5	17.54	14.29	3.25	0.777113508732724	1.27328065326875	0.353545368918586	5.22973429164876
chr4	136229337	136785866	9	4	15.79	11.43	4.36	0.75975045611855	1.44743902015056	0.364075991246777	7.00051509456521
chr4	136785866	137830097	9	5	15.79	14.29	1.5	1	1.12354017244904	0.302852463741952	4.69198596098626
chr4	137830097	137887600	9	5	15.79	14.29	1.5	1	1.12354017244904	0.302852463741952	4.69198596098626
chr4	137887600	137949170	8	5	14.04	14.29	-0.25	1	0.979803008178127	0.254376122060523	4.17609199336133
chr4	137949170	138031723	8	4	14.04	11.43	2.61	1	1.26214510658289	0.306099339703915	6.22192088530793
chr4	138031723	138065378	8	5	14.04	14.29	-0.25	1	0.979803008178127	0.254376122060523	4.17609199336133
chr4	138065378	138180939	7	5	12.28	14.29	-2.01	0.761538914261588	0.841623733977486	0.208113465778316	3.68072150207868
chr4	138180939	138191997	8	5	14.04	14.29	-0.25	1	0.979803008178127	0.254376122060523	4.17609199336133
chr4	138191997	139904403	7	5	12.28	14.29	-2.01	0.761538914261588	0.841623733977486	0.208113465778316	3.68072150207868
chr4	139904403	140195628	7	5	12.28	14.29	-2.01	0.761538914261588	0.841623733977486	0.208113465778316	3.68072150207868
chr4	140195628	140676695	8	5	14.04	14.29	-0.25	1	0.979803008178127	0.254376122060523	4.17609199336133
chr4	140676695	140749211	9	5	15.79	14.29	1.5	1	1.12354017244904	0.302852463741952	4.69198596098626
chr4	140749211	141555869	8	5	14.04	14.29	-0.25	1	0.979803008178127	0.254376122060523	4.17609199336133
chr4	141555869	141981838	8	5	14.04	14.29	-0.25	1	0.979803008178127	0.254376122060523	4.17609199336133
chr4	141981838	142096269	8	6	14.04	17.14	-3.1	0.768198049082033	0.791200866543226	0.215484295995604	3.06211178714234
chr4	142096269	142363360	8	5	14.04	14.29	-0.25	1	0.979803008178127	0.254376122060523	4.17609199336133
chr4	142363360	142376955	8	5	14.04	14.29	-0.25	1	0.979803008178127	0.254376122060523	4.17609199336133
chr4	142376955	142594649	8	5	14.04	14.29	-0.25	1	0.979803008178127	0.254376122060523	4.17609199336133
chr4	142594649	142820959	8	5	14.04	14.29	-0.25	1	0.979803008178127	0.254376122060523	4.17609199336133
chr4	142820959	142907187	8	5	14.04	14.29	-0.25	1	0.979803008178127	0.254376122060523	4.17609199336133
chr4	142907187	142969991	8	5	14.04	14.29	-0.25	1	0.979803008178127	0.254376122060523	4.17609199336133
chr4	142969991	143920499	8	5	14.04	14.29	-0.25	1	0.979803008178127	0.254376122060523	4.17609199336133
chr4	143920499	143935442	8	6	14.04	17.14	-3.1	0.768198049082033	0.791200866543226	0.215484295995604	3.06211178714234
chr4	143935442	144036620	9	6	15.79	17.14	-1.35	1	0.907229519324227	0.256796180089347	3.43670620911188
chr4	144036620	144127798	8	6	14.04	17.14	-3.1	0.768198049082033	0.791200866543226	0.215484295995604	3.06211178714234
chr4	144127798	144607282	8	5	14.04	14.29	-0.25	1	0.979803008178127	0.254376122060523	4.17609199336133
chr4	144607282	144649204	8	5	14.04	14.29	-0.25	1	0.979803008178127	0.254376122060523	4.17609199336133
chr4	144649204	144650712	8	4	14.04	11.43	2.61	1	1.26214510658289	0.306099339703915	6.22192088530793
chr4	144650712	144718293	9	4	15.79	11.43	4.36	0.75975045611855	1.44743902015056	0.364075991246777	7.00051509456521
chr4	144718293	144726168	9	4	15.79	11.43	4.36	0.75975045611855	1.44743902015056	0.364075991246777	7.00051509456521
chr4	144726168	144740825	9	5	15.79	14.29	1.5	1	1.12354017244904	0.302852463741952	4.69198596098626
chr4	144740825	145226787	8	5	14.04	14.29	-0.25	1	0.979803008178127	0.254376122060523	4.17609199336133
chr4	145226787	145278815	9	5	15.79	14.29	1.5	1	1.12354017244904	0.302852463741952	4.69198596098626
chr4	145278815	145413574	9	5	15.79	14.29	1.5	1	1.12354017244904	0.302852463741952	4.69198596098626
chr4	145413574	145457251	8	5	14.04	14.29	-0.25	1	0.979803008178127	0.254376122060523	4.17609199336133
chr4	145457251	146186588	8	5	14.04	14.29	-0.25	1	0.979803008178127	0.254376122060523	4.17609199336133
chr4	146186588	146809105	8	5	14.04	14.29	-0.25	1	0.979803008178127	0.254376122060523	4.17609199336133
chr4	146809105	147000825	9	5	15.79	14.29	1.5	1	1.12354017244904	0.302852463741952	4.69198596098626
chr4	147000825	151181522	8	5	14.04	14.29	-0.25	1	0.979803008178127	0.254376122060523	4.17609199336133
chr4	151181522	151291701	8	5	14.04	14.29	-0.25	1	0.979803008178127	0.254376122060523	4.17609199336133
chr4	151291701	152410141	9	5	15.79	14.29	1.5	1	1.12354017244904	0.302852463741952	4.69198596098626
chr4	152410141	152587968	8	5	14.04	14.29	-0.25	1	0.979803008178127	0.254376122060523	4.17609199336133
chr4	152587968	152589857	9	5	15.79	14.29	1.5	1	1.12354017244904	0.302852463741952	4.69198596098626
chr4	152589857	152591636	9	5	15.79	14.29	1.5	1	1.12354017244904	0.302852463741952	4.69198596098626
chr4	152591636	152593395	9	5	15.79	14.29	1.5	1	1.12354017244904	0.302852463741952	4.69198596098626
chr4	152593395	152653767	10	5	17.54	14.29	3.25	0.777113508732724	1.27328065326875	0.353545368918586	5.22973429164876
chr4	152653767	152657468	9	5	15.79	14.29	1.5	1	1.12354017244904	0.302852463741952	4.69198596098626
chr4	152657468	152711189	9	5	15.79	14.29	1.5	1	1.12354017244904	0.302852463741952	4.69198596098626
chr4	152711189	152731268	9	5	15.79	14.29	1.5	1	1.12354017244904	0.302852463741952	4.69198596098626
chr4	152731268	152758851	8	5	14.04	14.29	-0.25	1	0.979803008178127	0.254376122060523	4.17609199336133
chr4	152758851	152888462	8	5	14.04	14.29	-0.25	1	0.979803008178127	0.254376122060523	4.17609199336133
chr4	152888462	152968363	8	6	14.04	17.14	-3.1	0.768198049082033	0.791200866543226	0.215484295995604	3.06211178714234
chr4	152968363	153095635	8	7	14.04	20	-5.96	0.563142477116139	0.656218735931136	0.185181274603703	2.37227953808753
chr4	153095635	153113513	8	7	14.04	20	-5.96	0.563142477116139	0.656218735931136	0.185181274603703	2.37227953808753
chr4	153113513	153784406	8	6	14.04	17.14	-3.1	0.768198049082033	0.791200866543226	0.215484295995604	3.06211178714234
chr4	153784406	155446700	8	5	14.04	14.29	-0.25	1	0.979803008178127	0.254376122060523	4.17609199336133
chr4	155446700	158442244	7	5	12.28	14.29	-2.01	0.761538914261588	0.841623733977486	0.208113465778316	3.68072150207868
chr4	158442244	158491389	7	6	12.28	17.14	-4.86	0.548778634430538	0.679660006247224	0.176144311933996	2.70242205876306
chr4	158491389	158561132	8	6	14.04	17.14	-3.1	0.768198049082033	0.791200866543226	0.215484295995604	3.06211178714234
chr4	158561132	158591088	8	5	14.04	14.29	-0.25	1	0.979803008178127	0.254376122060523	4.17609199336133
chr4	158591088	159409018	7	5	12.28	14.29	-2.01	0.761538914261588	0.841623733977486	0.208113465778316	3.68072150207868
chr4	159409018	161041003	8	5	14.04	14.29	-0.25	1	0.979803008178127	0.254376122060523	4.17609199336133
chr4	161041003	161088632	9	5	15.79	14.29	1.5	1	1.12354017244904	0.302852463741952	4.69198596098626
chr4	161088632	161552257	8	5	14.04	14.29	-0.25	1	0.979803008178127	0.254376122060523	4.17609199336133
chr4	161552257	161795563	8	5	14.04	14.29	-0.25	1	0.979803008178127	0.254376122060523	4.17609199336133
chr4	161795563	161856632	8	5	14.04	14.29	-0.25	1	0.979803008178127	0.254376122060523	4.17609199336133
chr4	161856632	161884963	9	5	15.79	14.29	1.5	1	1.12354017244904	0.302852463741952	4.69198596098626
chr4	161884963	161885288	8	5	14.04	14.29	-0.25	1	0.979803008178127	0.254376122060523	4.17609199336133
chr4	161885288	161945271	8	5	14.04	14.29	-0.25	1	0.979803008178127	0.254376122060523	4.17609199336133
chr4	161945271	162008501	8	6	14.04	17.14	-3.1	0.768198049082033	0.791200866543226	0.215484295995604	3.06211178714234
chr4	162008501	162289972	8	5	14.04	14.29	-0.25	1	0.979803008178127	0.254376122060523	4.17609199336133
chr4	162289972	162425925	9	5	15.79	14.29	1.5	1	1.12354017244904	0.302852463741952	4.69198596098626
chr4	162425925	164918858	8	5	14.04	14.29	-0.25	1	0.979803008178127	0.254376122060523	4.17609199336133
chr4	164918858	165043374	8	5	14.04	14.29	-0.25	1	0.979803008178127	0.254376122060523	4.17609199336133
chr4	165043374	165122778	9	5	15.79	14.29	1.5	1	1.12354017244904	0.302852463741952	4.69198596098626
chr4	165122778	165170778	8	5	14.04	14.29	-0.25	1	0.979803008178127	0.254376122060523	4.17609199336133
chr4	165170778	165632792	7	5	12.28	14.29	-2.01	0.761538914261588	0.841623733977486	0.208113465778316	3.68072150207868
chr4	165632792	167207766	7	6	12.28	17.14	-4.86	0.548778634430538	0.679660006247224	0.176144311933996	2.70242205876306
chr4	167207766	168756757	8	6	14.04	17.14	-3.1	0.768198049082033	0.791200866543226	0.215484295995604	3.06211178714234
chr4	168756757	172033538	8	7	14.04	20	-5.96	0.563142477116139	0.656218735931136	0.185181274603703	2.37227953808753
chr4	172033538	172077994	8	8	14.04	22.86	-8.82	0.395847914215543	0.554742230526232	0.160817450418399	1.9070222943613
chr4	172077994	172111510	8	9	14.04	25.71	-11.67	0.177467191660982	0.475728920222468	0.140839132595204	1.57383497269659
chr4	172111510	172132336	9	9	15.79	25.71	-9.92	0.284899365814601	0.545434485741025	0.168062245175463	1.7625835345511
chr4	172132336	172177973	9	9	15.79	25.71	-9.92	0.284899365814601	0.545434485741025	0.168062245175463	1.7625835345511
chr4	172177973	172179202	9	8	15.79	22.86	-7.07	0.418628234903818	0.636102613042897	0.191871074480217	2.13698041927876
chr4	172179202	172372115	8	8	14.04	22.86	-8.82	0.395847914215543	0.554742230526232	0.160817450418399	1.9070222943613
chr4	172372115	172508586	8	7	14.04	20	-5.96	0.563142477116139	0.656218735931136	0.185181274603703	2.37227953808753
chr4	172508586	173042506	8	8	14.04	22.86	-8.82	0.395847914215543	0.554742230526232	0.160817450418399	1.9070222943613
chr4	173042506	173112898	8	8	14.04	22.86	-8.82	0.395847914215543	0.554742230526232	0.160817450418399	1.9070222943613
chr4	173112898	173222255	8	7	14.04	20	-5.96	0.563142477116139	0.656218735931136	0.185181274603703	2.37227953808753
chr4	173222255	173337477	8	7	14.04	20	-5.96	0.563142477116139	0.656218735931136	0.185181274603703	2.37227953808753
chr4	173337477	173422335	8	6	14.04	17.14	-3.1	0.768198049082033	0.791200866543226	0.215484295995604	3.06211178714234
chr4	173422335	174086616	9	6	15.79	17.14	-1.35	1	0.907229519324227	0.256796180089347	3.43670620911188
chr4	174086616	180053522	9	6	15.79	17.14	-1.35	1	0.907229519324227	0.256796180089347	3.43670620911188
chr4	180053522	180098163	9	6	15.79	17.14	-1.35	1	0.907229519324227	0.256796180089347	3.43670620911188
chr4	180098163	180176741	9	6	15.79	17.14	-1.35	1	0.907229519324227	0.256796180089347	3.43670620911188
chr4	180176741	180235453	9	6	15.79	17.14	-1.35	1	0.907229519324227	0.256796180089347	3.43670620911188
chr4	180235453	180714097	9	6	15.79	17.14	-1.35	1	0.907229519324227	0.256796180089347	3.43670620911188
chr4	180714097	182051961	9	7	15.79	20	-4.21	0.777692434684067	0.752417894506432	0.220791991469109	2.66014181532226
chr4	182051961	182304042	9	6	15.79	17.14	-1.35	1	0.907229519324227	0.256796180089347	3.43670620911188
chr4	182304042	182676132	9	6	15.79	17.14	-1.35	1	0.907229519324227	0.256796180089347	3.43670620911188
chr4	182676132	183690118	9	6	15.79	17.14	-1.35	1	0.907229519324227	0.256796180089347	3.43670620911188
chr4	183690118	183932674	10	6	17.54	17.14	0.399999999999999	1	1.0280597548321	0.299998518075402	3.82673094680473
chr4	183932674	184928994	10	6	17.54	17.14	0.399999999999999	1	1.0280597548321	0.299998518075402	3.82673094680473
chr4	184928994	184947740	11	6	19.3	17.14	2.16	1	1.1539893966305	0.345153280697894	4.234838856912
chr4	184947740	184999727	11	7	19.3	20	-0.699999999999999	1	0.957008969150987	0.297087334335391	3.27334215190637
chr4	184999727	185054107	10	7	17.54	20	-2.46	0.78753140587628	0.852580617416694	0.258099434882511	2.96030006793384
chr4	185054107	185070237	10	6	17.54	17.14	0.399999999999999	1	1.0280597548321	0.299998518075402	3.82673094680473
chr4	185070237	185160783	10	7	17.54	20	-2.46	0.78753140587628	0.852580617416694	0.258099434882511	2.96030006793384
chr4	185160783	185246190	10	7	17.54	20	-2.46	0.78753140587628	0.852580617416694	0.258099434882511	2.96030006793384
chr4	185246190	185950972	10	7	17.54	20	-2.46	0.78753140587628	0.852580617416694	0.258099434882511	2.96030006793384
chr4	185950972	186038929	10	8	17.54	22.86	-5.32	0.593274405534593	0.720758423017161	0.224373264341588	2.376464011029
chr4	186038929	186233053	10	8	17.54	22.86	-5.32	0.593274405534593	0.720758423017161	0.224373264341588	2.376464011029
chr4	186233053	186472082	10	8	17.54	22.86	-5.32	0.593274405534593	0.720758423017161	0.224373264341588	2.376464011029
chr4	186472082	187021652	10	7	17.54	20	-2.46	0.78753140587628	0.852580617416694	0.258099434882511	2.96030006793384
chr4	187021652	188855223	9	7	15.79	20	-4.21	0.777692434684067	0.752417894506432	0.220791991469109	2.66014181532226
chr4	188855223	189540695	8	7	14.04	20	-5.96	0.563142477116139	0.656218735931136	0.185181274603703	2.37227953808753
chr4	189540695	190069260	8	8	14.04	22.86	-8.82	0.395847914215543	0.554742230526232	0.160817450418399	1.9070222943613
chr4	190069260	190156318	8	8	14.04	22.86	-8.82	0.395847914215543	0.554742230526232	0.160817450418399	1.9070222943613
chr4	190156318	191154276	8	8	14.04	22.86	-8.82	0.395847914215543	0.554742230526232	0.160817450418399	1.9070222943613
chr5	0	2829876	2	1	3.51	2.86	0.65	1	1.23356327069665	0.0620046571045941	75.0263655237187
chr5	2829876	3926404	2	1	3.51	2.86	0.65	1	1.23356327069665	0.0620046571045941	75.0263655237187
chr5	3926404	4059924	2	2	3.51	5.71	-2.2	0.633484899728183	0.603503837239778	0.0418857182561479	8.69179851293254
chr5	4059924	8676805	2	1	3.51	2.86	0.65	1	1.23356327069665	0.0620046571045941	75.0263655237187
chr5	8676805	8702387	3	1	5.26	2.86	2.4	1	1.87702114997082	0.143943469821978	101.980811973635
chr5	8702387	8748430	4	2	7.02	5.71	1.31	1	1.24237951861251	0.167238798944715	14.4592318899485
chr5	8748430	8750841	4	2	7.02	5.71	1.31	1	1.24237951861251	0.167238798944715	14.4592318899485
chr5	8750841	8770662	3	1	5.26	2.86	2.4	1	1.87702114997082	0.143943469821978	101.980811973635
chr5	8770662	11766401	2	1	3.51	2.86	0.65	1	1.23356327069665	0.0620046571045941	75.0263655237187
chr5	11766401	11825080	2	2	3.51	5.71	-2.2	0.633484899728183	0.603503837239778	0.0418857182561479	8.69179851293254
chr5	11825080	13618334	2	1	3.51	2.86	0.65	1	1.23356327069665	0.0620046571045941	75.0263655237187
chr5	13618334	13738183	3	1	5.26	2.86	2.4	1	1.87702114997082	0.143943469821978	101.980811973635
chr5	13738183	15680431	2	1	3.51	2.86	0.65	1	1.23356327069665	0.0620046571045941	75.0263655237187
chr5	15680431	15733575	2	2	3.51	5.71	-2.2	0.633484899728183	0.603503837239778	0.0418857182561479	8.69179851293254
chr5	15733575	17509447	2	1	3.51	2.86	0.65	1	1.23356327069665	0.0620046571045941	75.0263655237187
chr5	17509447	18188471	3	1	5.26	2.86	2.4	1	1.87702114997082	0.143943469821978	101.980811973635
chr5	18188471	20500181	2	1	3.51	2.86	0.65	1	1.23356327069665	0.0620046571045941	75.0263655237187
chr5	20500181	20614840	3	1	5.26	2.86	2.4	1	1.87702114997082	0.143943469821978	101.980811973635
chr5	20614840	22099979	2	1	3.51	2.86	0.65	1	1.23356327069665	0.0620046571045941	75.0263655237187
chr5	22099979	22313149	3	1	5.26	2.86	2.4	1	1.87702114997082	0.143943469821978	101.980811973635
chr5	22313149	22625342	2	1	3.51	2.86	0.65	1	1.23356327069665	0.0620046571045941	75.0263655237187
chr5	22625342	22772628	2	2	3.51	5.71	-2.2	0.633484899728183	0.603503837239778	0.0418857182561479	8.69179851293254
chr5	22772628	22776342	3	2	5.26	5.71	-0.45	1	0.917543031619292	0.0995865652262528	11.5187145834007
chr5	22776342	23441003	3	2	5.26	5.71	-0.45	1	0.917543031619292	0.0995865652262528	11.5187145834007
chr5	23441003	23485063	2	2	3.51	5.71	-2.2	0.633484899728183	0.603503837239778	0.0418857182561479	8.69179851293254
chr5	23485063	24271752	2	1	3.51	2.86	0.65	1	1.23356327069665	0.0620046571045941	75.0263655237187
chr5	24271752	24452300	3	1	5.26	2.86	2.4	1	1.87702114997082	0.143943469821978	101.980811973635
chr5	24452300	25535721	2	1	3.51	2.86	0.65	1	1.23356327069665	0.0620046571045941	75.0263655237187
chr5	25535721	25640515	3	1	5.26	2.86	2.4	1	1.87702114997082	0.143943469821978	101.980811973635
chr5	25640515	29900222	2	1	3.51	2.86	0.65	1	1.23356327069665	0.0620046571045941	75.0263655237187
chr5	29900222	29936199	3	1	5.26	2.86	2.4	1	1.87702114997082	0.143943469821978	101.980811973635
chr5	29936199	30831682	2	1	3.51	2.86	0.65	1	1.23356327069665	0.0620046571045941	75.0263655237187
chr5	30831682	31886109	1	1	1.75	2.86	-1.11	1	0.610603783842907	0.00760900786829756	49.046807225881
chr5	31886109	32101243	2	1	3.51	2.86	0.65	1	1.23356327069665	0.0620046571045941	75.0263655237187
chr5	32101243	32273747	2	1	3.51	2.86	0.65	1	1.23356327069665	0.0620046571045941	75.0263655237187
chr5	32273747	32489707	2	1	3.51	2.86	0.65	1	1.23356327069665	0.0620046571045941	75.0263655237187
chr5	32489707	34170195	1	1	1.75	2.86	-1.11	1	0.610603783842907	0.00760900786829756	49.046807225881
chr5	34170195	35676343	0	1	0	2.86	-2.86	0.380434782608696	0	0	23.9474915686233
chr5	35676343	37847304	1	1	1.75	2.86	-1.11	1	0.610603783842907	0.00760900786829756	49.046807225881
chr5	37847304	37905913	2	1	3.51	2.86	0.65	1	1.23356327069665	0.0620046571045941	75.0263655237187
chr5	37905913	37935716	1	1	1.75	2.86	-1.11	1	0.610603783842907	0.00760900786829756	49.046807225881
chr5	37935716	38033386	2	1	3.51	2.86	0.65	1	1.23356327069665	0.0620046571045941	75.0263655237187
chr5	38033386	39725857	1	1	1.75	2.86	-1.11	1	0.610603783842907	0.00760900786829756	49.046807225881
chr5	39725857	39809035	2	1	3.51	2.86	0.65	1	1.23356327069665	0.0620046571045941	75.0263655237187
chr5	39809035	40209570	1	1	1.75	2.86	-1.11	1	0.610603783842907	0.00760900786829756	49.046807225881
chr5	40209570	42382295	1	1	1.75	2.86	-1.11	1	0.610603783842907	0.00760900786829756	49.046807225881
chr5	42382295	44427135	1	1	1.75	2.86	-1.11	1	0.610603783842907	0.00760900786829756	49.046807225881
chr5	44427135	44569173	1	1	1.75	2.86	-1.11	1	0.610603783842907	0.00760900786829756	49.046807225881
chr5	44569173	44677323	2	1	3.51	2.86	0.65	1	1.23356327069665	0.0620046571045941	75.0263655237187
chr5	44677323	44906293	2	1	3.51	2.86	0.65	1	1.23356327069665	0.0620046571045941	75.0263655237187
chr5	44906293	46389286	2	2	3.51	5.71	-2.2	0.633484899728183	0.603503837239778	0.0418857182561479	8.69179851293254
chr5	46389286	49432819	0	0	0	0	0	1	0	0	Inf
chr5	49432819	50265122	8	2	14.04	5.71	8.33	0.308007509375883	2.66841857886995	0.48900957536831	27.3578137004155
chr5	50265122	50374527	8	2	14.04	5.71	8.33	0.308007509375883	2.66841857886995	0.48900957536831	27.3578137004155
chr5	50374527	51177546	9	2	15.79	5.71	10.08	0.195662395481194	3.06092090715289	0.579602302170275	30.9107429642845
chr5	51177546	51987869	9	3	15.79	8.57	7.22	0.362644950604423	1.98605531055251	0.449776512936818	12.2717657519558
chr5	51987869	52186066	8	3	14.04	8.57	5.47	0.523302262486224	1.73164017632028	0.378777361101055	10.8884004041763
chr5	52186066	54256795	8	3	14.04	8.57	5.47	0.523302262486224	1.73164017632028	0.378777361101055	10.8884004041763
chr5	54256795	54262850	8	3	14.04	8.57	5.47	0.523302262486224	1.73164017632028	0.378777361101055	10.8884004041763
chr5	54262850	54293688	9	3	15.79	8.57	7.22	0.362644950604423	1.98605531055251	0.449776512936818	12.2717657519558
chr5	54293688	54425805	9	3	15.79	8.57	7.22	0.362644950604423	1.98605531055251	0.449776512936818	12.2717657519558
chr5	54425805	54526246	9	3	15.79	8.57	7.22	0.362644950604423	1.98605531055251	0.449776512936818	12.2717657519558
chr5	54526246	54766507	9	4	15.79	11.43	4.36	0.75975045611855	1.44743902015056	0.364075991246777	7.00051509456521
chr5	54766507	54870332	9	5	15.79	14.29	1.5	1	1.12354017244904	0.302852463741952	4.69198596098626
[truncated: 4,537 more rows]
