# Supplementary material for: 1p36 deletion is a marker for tumour dissemination in microsatellite stable stage II-III colon cancer
Source: BMC Cancer. 2014 Nov 24;14:872. doi: 10.1186/1471-2407-14-872 (PMC4251789; doi:10.1186/1471-2407-14-872)
Supplement: Supplementary file 1 — Additional file 1: This file includes supplementary figures, genome-wide copy number estimates and statistics. (ZIP 5 MB) [file 12885_2014_5046_MOESM1_ESM.zip › Supplementary Data/MSS statistics Stage III/Absolute Gain.Recurrence (SIII excl MSI-H).No recurrence (SIII excl MSI-H).txt]

Chromosome	Start (hg19)	End (hg19)	Observations in G1	Observations in G2	Frequency G1 (%)	Frequency G2 (%)	Frequency difference	Fisher's Exact test p-value	Odds Ratio	Lower 95% CI	Upper 95% CI
chr1	0	767025	12	7	50	35	15	0.371520981041107	1.83095546638494	0.470603228034376	7.5423547928179
chr1	767025	1296586	12	7	50	35	15	0.371520981041107	1.83095546638494	0.470603228034376	7.5423547928179
chr1	1296586	2502180	12	6	50	30	20	0.226782110078418	2.28805228163218	0.574547841700965	9.94218805446995
chr1	2502180	3285435	11	6	45.83	30	15.83	0.358534105211733	1.94385673112764	0.484407624942337	8.43995521327887
chr1	3285435	4509384	11	6	45.83	30	15.83	0.358534105211733	1.94385673112764	0.484407624942337	8.43995521327887
chr1	4509384	5302242	10	6	41.67	30	11.67	0.534441807210378	1.647371927607	0.405261439966115	7.17722748526468
chr1	5302242	5390197	10	7	41.67	35	6.67	0.760027147273454	1.31802988153436	0.331939532849159	5.44042840453336
chr1	5390197	5686610	10	6	41.67	30	11.67	0.534441807210378	1.647371927607	0.405261439966115	7.17722748526468
chr1	5686610	6343989	10	6	41.67	30	11.67	0.534441807210378	1.647371927607	0.405261439966115	7.17722748526468
chr1	6343989	6585804	10	6	41.67	30	11.67	0.534441807210378	1.647371927607	0.405261439966115	7.17722748526468
chr1	6585804	7844010	10	6	41.67	30	11.67	0.534441807210378	1.647371927607	0.405261439966115	7.17722748526468
chr1	7844010	7961250	10	6	41.67	30	11.67	0.534441807210378	1.647371927607	0.405261439966115	7.17722748526468
chr1	7961250	10889248	10	6	41.67	30	11.67	0.534441807210378	1.647371927607	0.405261439966115	7.17722748526468
chr1	10889248	11069331	10	6	41.67	30	11.67	0.534441807210378	1.647371927607	0.405261439966115	7.17722748526468
chr1	11069331	11133117	10	6	41.67	30	11.67	0.534441807210378	1.647371927607	0.405261439966115	7.17722748526468
chr1	11133117	11392161	10	7	41.67	35	6.67	0.760027147273454	1.31802988153436	0.331939532849159	5.44042840453336
chr1	11392161	11495861	10	7	41.67	35	6.67	0.760027147273454	1.31802988153436	0.331939532849159	5.44042840453336
chr1	11495861	12738081	10	7	41.67	35	6.67	0.760027147273454	1.31802988153436	0.331939532849159	5.44042840453336
chr1	12738081	12840752	11	7	45.83	35	10.83	0.546717944849858	1.55528153643985	0.396765028601234	6.40070534998017
chr1	12840752	12867883	11	8	45.83	40	5.83	0.766180297343366	1.2623584784914	0.326256620238939	5.01289418999998
chr1	12867883	13489404	10	8	41.67	40	1.67	1	1.06973274696234	0.272964173869872	4.26092049221302
chr1	13489404	14397977	10	7	41.67	35	6.67	0.760027147273454	1.31802988153436	0.331939532849159	5.44042840453336
chr1	14397977	14507535	10	7	41.67	35	6.67	0.760027147273454	1.31802988153436	0.331939532849159	5.44042840453336
chr1	14507535	15489831	10	7	41.67	35	6.67	0.760027147273454	1.31802988153436	0.331939532849159	5.44042840453336
chr1	15489831	15579805	10	7	41.67	35	6.67	0.760027147273454	1.31802988153436	0.331939532849159	5.44042840453336
chr1	15579805	16535274	10	7	41.67	35	6.67	0.760027147273454	1.31802988153436	0.331939532849159	5.44042840453336
chr1	16535274	16758729	10	7	41.67	35	6.67	0.760027147273454	1.31802988153436	0.331939532849159	5.44042840453336
chr1	16758729	16895445	10	7	41.67	35	6.67	0.760027147273454	1.31802988153436	0.331939532849159	5.44042840453336
chr1	16895445	17082502	10	8	41.67	40	1.67	1	1.06973274696234	0.272964173869872	4.26092049221302
chr1	17082502	19236929	10	7	41.67	35	6.67	0.760027147273454	1.31802988153436	0.331939532849159	5.44042840453336
chr1	19236929	19960979	10	7	41.67	35	6.67	0.760027147273454	1.31802988153436	0.331939532849159	5.44042840453336
chr1	19960979	20052433	10	7	41.67	35	6.67	0.760027147273454	1.31802988153436	0.331939532849159	5.44042840453336
chr1	20052433	20091910	10	6	41.67	30	11.67	0.534441807210378	1.647371927607	0.405261439966115	7.17722748526468
chr1	20091910	20969596	10	6	41.67	30	11.67	0.534441807210378	1.647371927607	0.405261439966115	7.17722748526468
chr1	20969596	21594335	10	5	41.67	25	16.67	0.341958924141055	2.10595426290551	0.499104414293619	9.9598199451433
chr1	21594335	21598038	10	5	41.67	25	16.67	0.341958924141055	2.10595426290551	0.499104414293619	9.9598199451433
chr1	21598038	21843028	10	5	41.67	25	16.67	0.341958924141055	2.10595426290551	0.499104414293619	9.9598199451433
chr1	21843028	21986924	10	5	41.67	25	16.67	0.341958924141055	2.10595426290551	0.499104414293619	9.9598199451433
chr1	21986924	22493240	10	5	41.67	25	16.67	0.341958924141055	2.10595426290551	0.499104414293619	9.9598199451433
chr1	22493240	26364487	10	5	41.67	25	16.67	0.341958924141055	2.10595426290551	0.499104414293619	9.9598199451433
chr1	26364487	26475643	10	4	41.67	20	21.67	0.194791117027774	2.78953954910222	0.623786047347954	15.0285378346095
chr1	26475643	28813549	10	3	41.67	15	26.67	0.0958253853886298	3.92132323481741	0.798431938395065	26.5200596307344
chr1	28813549	30676595	10	4	41.67	20	21.67	0.194791117027774	2.78953954910222	0.623786047347954	15.0285378346095
chr1	30676595	31216359	11	4	45.83	20	25.83	0.111374415785885	3.29082682429173	0.74528682200092	17.6576437145644
chr1	31216359	32037644	11	4	45.83	20	25.83	0.111374415785885	3.29082682429173	0.74528682200092	17.6576437145644
chr1	32037644	32071342	11	4	45.83	20	25.83	0.111374415785885	3.29082682429173	0.74528682200092	17.6576437145644
chr1	32071342	32140604	11	4	45.83	20	25.83	0.111374415785885	3.29082682429173	0.74528682200092	17.6576437145644
chr1	32140604	34255575	11	4	45.83	20	25.83	0.111374415785885	3.29082682429173	0.74528682200092	17.6576437145644
chr1	34255575	34257064	12	4	50	20	30	0.0599745150815635	3.872122261208	0.883693772079157	20.7670778646892
chr1	34257064	34267728	12	4	50	20	30	0.0599745150815635	3.872122261208	0.883693772079157	20.7670778646892
chr1	34267728	34312268	12	4	50	20	30	0.0599745150815635	3.872122261208	0.883693772079157	20.7670778646892
chr1	34312268	34343590	12	4	50	20	30	0.0599745150815635	3.872122261208	0.883693772079157	20.7670778646892
chr1	34343590	34679959	12	4	50	20	30	0.0599745150815635	3.872122261208	0.883693772079157	20.7670778646892
chr1	34679959	34681820	12	4	50	20	30	0.0599745150815635	3.872122261208	0.883693772079157	20.7670778646892
chr1	34681820	34785773	12	4	50	20	30	0.0599745150815635	3.872122261208	0.883693772079157	20.7670778646892
chr1	34785773	34902798	12	4	50	20	30	0.0599745150815635	3.872122261208	0.883693772079157	20.7670778646892
chr1	34902798	34996580	11	4	45.83	20	25.83	0.111374415785885	3.29082682429173	0.74528682200092	17.6576437145644
chr1	34996580	35048145	12	4	50	20	30	0.0599745150815635	3.872122261208	0.883693772079157	20.7670778646892
chr1	35048145	35116045	11	4	45.83	20	25.83	0.111374415785885	3.29082682429173	0.74528682200092	17.6576437145644
chr1	35116045	36789079	12	4	50	20	30	0.0599745150815635	3.872122261208	0.883693772079157	20.7670778646892
chr1	36789079	38880351	12	5	50	25	25	0.124405099824312	2.92412415786746	0.707404283831633	13.7753813967204
chr1	38880351	39276073	12	5	50	25	25	0.124405099824312	2.92412415786746	0.707404283831633	13.7753813967204
chr1	39276073	43336502	12	5	50	25	25	0.124405099824312	2.92412415786746	0.707404283831633	13.7753813967204
chr1	43336502	43527640	11	5	45.83	25	20.83	0.212519215317434	2.48461794733951	0.596471248231884	11.7087791884806
chr1	43527640	44210080	11	5	45.83	25	20.83	0.212519215317434	2.48461794733951	0.596471248231884	11.7087791884806
chr1	44210080	45928042	11	5	45.83	25	20.83	0.212519215317434	2.48461794733951	0.596471248231884	11.7087791884806
chr1	45928042	46009677	11	5	45.83	25	20.83	0.212519215317434	2.48461794733951	0.596471248231884	11.7087791884806
chr1	46009677	46040356	11	5	45.83	25	20.83	0.212519215317434	2.48461794733951	0.596471248231884	11.7087791884806
chr1	46040356	46111105	11	5	45.83	25	20.83	0.212519215317434	2.48461794733951	0.596471248231884	11.7087791884806
chr1	46111105	46245317	11	5	45.83	25	20.83	0.212519215317434	2.48461794733951	0.596471248231884	11.7087791884806
chr1	46245317	46254038	11	5	45.83	25	20.83	0.212519215317434	2.48461794733951	0.596471248231884	11.7087791884806
chr1	46254038	46724498	11	5	45.83	25	20.83	0.212519215317434	2.48461794733951	0.596471248231884	11.7087791884806
chr1	46724498	46977303	11	5	45.83	25	20.83	0.212519215317434	2.48461794733951	0.596471248231884	11.7087791884806
chr1	46977303	47097611	11	5	45.83	25	20.83	0.212519215317434	2.48461794733951	0.596471248231884	11.7087791884806
chr1	47097611	47221072	11	5	45.83	25	20.83	0.212519215317434	2.48461794733951	0.596471248231884	11.7087791884806
chr1	47221072	47645503	11	5	45.83	25	20.83	0.212519215317434	2.48461794733951	0.596471248231884	11.7087791884806
chr1	47645503	47717950	11	5	45.83	25	20.83	0.212519215317434	2.48461794733951	0.596471248231884	11.7087791884806
chr1	47717950	48044267	11	5	45.83	25	20.83	0.212519215317434	2.48461794733951	0.596471248231884	11.7087791884806
chr1	48044267	48047691	11	5	45.83	25	20.83	0.212519215317434	2.48461794733951	0.596471248231884	11.7087791884806
chr1	48047691	48485928	11	5	45.83	25	20.83	0.212519215317434	2.48461794733951	0.596471248231884	11.7087791884806
chr1	48485928	48594956	11	5	45.83	25	20.83	0.212519215317434	2.48461794733951	0.596471248231884	11.7087791884806
chr1	48594956	49072592	11	5	45.83	25	20.83	0.212519215317434	2.48461794733951	0.596471248231884	11.7087791884806
chr1	49072592	49074591	11	5	45.83	25	20.83	0.212519215317434	2.48461794733951	0.596471248231884	11.7087791884806
chr1	49074591	49135948	11	5	45.83	25	20.83	0.212519215317434	2.48461794733951	0.596471248231884	11.7087791884806
chr1	49135948	49153418	11	5	45.83	25	20.83	0.212519215317434	2.48461794733951	0.596471248231884	11.7087791884806
chr1	49153418	50785322	11	5	45.83	25	20.83	0.212519215317434	2.48461794733951	0.596471248231884	11.7087791884806
chr1	50785322	50792976	11	6	45.83	30	15.83	0.358534105211733	1.94385673112764	0.484407624942337	8.43995521327887
chr1	50792976	50905080	11	6	45.83	30	15.83	0.358534105211733	1.94385673112764	0.484407624942337	8.43995521327887
chr1	50905080	51000765	11	5	45.83	25	20.83	0.212519215317434	2.48461794733951	0.596471248231884	11.7087791884806
chr1	51000765	52268203	10	5	41.67	25	16.67	0.341958924141055	2.10595426290551	0.499104414293619	9.9598199451433
chr1	52268203	52406652	10	5	41.67	25	16.67	0.341958924141055	2.10595426290551	0.499104414293619	9.9598199451433
chr1	52406652	53063962	10	5	41.67	25	16.67	0.341958924141055	2.10595426290551	0.499104414293619	9.9598199451433
chr1	53063962	53145143	10	5	41.67	25	16.67	0.341958924141055	2.10595426290551	0.499104414293619	9.9598199451433
chr1	53145143	53493136	10	5	41.67	25	16.67	0.341958924141055	2.10595426290551	0.499104414293619	9.9598199451433
chr1	53493136	53634712	10	5	41.67	25	16.67	0.341958924141055	2.10595426290551	0.499104414293619	9.9598199451433
chr1	53634712	53775147	10	5	41.67	25	16.67	0.341958924141055	2.10595426290551	0.499104414293619	9.9598199451433
chr1	53775147	54050946	10	5	41.67	25	16.67	0.341958924141055	2.10595426290551	0.499104414293619	9.9598199451433
chr1	54050946	54177799	10	5	41.67	25	16.67	0.341958924141055	2.10595426290551	0.499104414293619	9.9598199451433
chr1	54177799	55307643	10	5	41.67	25	16.67	0.341958924141055	2.10595426290551	0.499104414293619	9.9598199451433
chr1	55307643	55335478	10	5	41.67	25	16.67	0.341958924141055	2.10595426290551	0.499104414293619	9.9598199451433
chr1	55335478	55383053	10	5	41.67	25	16.67	0.341958924141055	2.10595426290551	0.499104414293619	9.9598199451433
chr1	55383053	55453248	10	5	41.67	25	16.67	0.341958924141055	2.10595426290551	0.499104414293619	9.9598199451433
chr1	55453248	55477275	10	5	41.67	25	16.67	0.341958924141055	2.10595426290551	0.499104414293619	9.9598199451433
chr1	55477275	55723726	10	5	41.67	25	16.67	0.341958924141055	2.10595426290551	0.499104414293619	9.9598199451433
chr1	55723726	55784962	10	5	41.67	25	16.67	0.341958924141055	2.10595426290551	0.499104414293619	9.9598199451433
chr1	55784962	55835711	9	5	37.5	25	12.5	0.518625124310082	1.77614047804412	0.412954871065002	8.46544996870826
chr1	55835711	56231226	9	5	37.5	25	12.5	0.518625124310082	1.77614047804412	0.412954871065002	8.46544996870826
chr1	56231226	56439770	9	5	37.5	25	12.5	0.518625124310082	1.77614047804412	0.412954871065002	8.46544996870826
chr1	56439770	56762576	9	5	37.5	25	12.5	0.518625124310082	1.77614047804412	0.412954871065002	8.46544996870826
chr1	56762576	57259653	9	5	37.5	25	12.5	0.518625124310082	1.77614047804412	0.412954871065002	8.46544996870826
chr1	57259653	57525540	9	5	37.5	25	12.5	0.518625124310082	1.77614047804412	0.412954871065002	8.46544996870826
chr1	57525540	57580966	9	5	37.5	25	12.5	0.518625124310082	1.77614047804412	0.412954871065002	8.46544996870826
chr1	57580966	57874457	9	5	37.5	25	12.5	0.518625124310082	1.77614047804412	0.412954871065002	8.46544996870826
chr1	57874457	58049838	9	5	37.5	25	12.5	0.518625124310082	1.77614047804412	0.412954871065002	8.46544996870826
chr1	58049838	58176196	9	5	37.5	25	12.5	0.518625124310082	1.77614047804412	0.412954871065002	8.46544996870826
chr1	58176196	58185343	9	5	37.5	25	12.5	0.518625124310082	1.77614047804412	0.412954871065002	8.46544996870826
chr1	58185343	58272990	9	5	37.5	25	12.5	0.518625124310082	1.77614047804412	0.412954871065002	8.46544996870826
chr1	58272990	58522437	9	5	37.5	25	12.5	0.518625124310082	1.77614047804412	0.412954871065002	8.46544996870826
chr1	58522437	58644491	9	5	37.5	25	12.5	0.518625124310082	1.77614047804412	0.412954871065002	8.46544996870826
chr1	58644491	58757281	9	5	37.5	25	12.5	0.518625124310082	1.77614047804412	0.412954871065002	8.46544996870826
chr1	58757281	59377604	9	5	37.5	25	12.5	0.518625124310082	1.77614047804412	0.412954871065002	8.46544996870826
chr1	59377604	59416988	9	5	37.5	25	12.5	0.518625124310082	1.77614047804412	0.412954871065002	8.46544996870826
chr1	59416988	59487575	9	5	37.5	25	12.5	0.518625124310082	1.77614047804412	0.412954871065002	8.46544996870826
chr1	59487575	59538783	9	5	37.5	25	12.5	0.518625124310082	1.77614047804412	0.412954871065002	8.46544996870826
chr1	59538783	60301657	9	5	37.5	25	12.5	0.518625124310082	1.77614047804412	0.412954871065002	8.46544996870826
chr1	60301657	62244542	9	5	37.5	25	12.5	0.518625124310082	1.77614047804412	0.412954871065002	8.46544996870826
chr1	62244542	62680136	9	5	37.5	25	12.5	0.518625124310082	1.77614047804412	0.412954871065002	8.46544996870826
chr1	62680136	62765525	10	5	41.67	25	16.67	0.341958924141055	2.10595426290551	0.499104414293619	9.9598199451433
chr1	62765525	62935235	9	5	37.5	25	12.5	0.518625124310082	1.77614047804412	0.412954871065002	8.46544996870826
chr1	62935235	63401636	9	5	37.5	25	12.5	0.518625124310082	1.77614047804412	0.412954871065002	8.46544996870826
chr1	63401636	63450834	9	5	37.5	25	12.5	0.518625124310082	1.77614047804412	0.412954871065002	8.46544996870826
chr1	63450834	64320482	9	5	37.5	25	12.5	0.518625124310082	1.77614047804412	0.412954871065002	8.46544996870826
chr1	64320482	64470338	9	5	37.5	25	12.5	0.518625124310082	1.77614047804412	0.412954871065002	8.46544996870826
chr1	64470338	64554974	9	5	37.5	25	12.5	0.518625124310082	1.77614047804412	0.412954871065002	8.46544996870826
chr1	64554974	64692395	10	5	41.67	25	16.67	0.341958924141055	2.10595426290551	0.499104414293619	9.9598199451433
chr1	64692395	64956148	9	5	37.5	25	12.5	0.518625124310082	1.77614047804412	0.412954871065002	8.46544996870826
chr1	64956148	65103454	9	5	37.5	25	12.5	0.518625124310082	1.77614047804412	0.412954871065002	8.46544996870826
chr1	65103454	65173281	9	5	37.5	25	12.5	0.518625124310082	1.77614047804412	0.412954871065002	8.46544996870826
chr1	65173281	65589663	9	5	37.5	25	12.5	0.518625124310082	1.77614047804412	0.412954871065002	8.46544996870826
chr1	65589663	65696242	9	5	37.5	25	12.5	0.518625124310082	1.77614047804412	0.412954871065002	8.46544996870826
chr1	65696242	65828490	9	5	37.5	25	12.5	0.518625124310082	1.77614047804412	0.412954871065002	8.46544996870826
chr1	65828490	65907617	9	5	37.5	25	12.5	0.518625124310082	1.77614047804412	0.412954871065002	8.46544996870826
chr1	65907617	66173538	9	5	37.5	25	12.5	0.518625124310082	1.77614047804412	0.412954871065002	8.46544996870826
chr1	66173538	66369389	9	5	37.5	25	12.5	0.518625124310082	1.77614047804412	0.412954871065002	8.46544996870826
chr1	66369389	66819193	9	5	37.5	25	12.5	0.518625124310082	1.77614047804412	0.412954871065002	8.46544996870826
chr1	66819193	66935193	9	5	37.5	25	12.5	0.518625124310082	1.77614047804412	0.412954871065002	8.46544996870826
chr1	66935193	67010473	8	5	33.33	25	8.33	0.741599633828789	1.48628894588007	0.336256162369557	7.17477624203688
chr1	67010473	67242911	9	5	37.5	25	12.5	0.518625124310082	1.77614047804412	0.412954871065002	8.46544996870826
chr1	67242911	68654002	9	5	37.5	25	12.5	0.518625124310082	1.77614047804412	0.412954871065002	8.46544996870826
chr1	68654002	68824726	9	5	37.5	25	12.5	0.518625124310082	1.77614047804412	0.412954871065002	8.46544996870826
chr1	68824726	69425113	9	5	37.5	25	12.5	0.518625124310082	1.77614047804412	0.412954871065002	8.46544996870826
chr1	69425113	69587907	9	5	37.5	25	12.5	0.518625124310082	1.77614047804412	0.412954871065002	8.46544996870826
chr1	69587907	69767150	9	4	37.5	20	17.5	0.32098126000565	2.35294875498159	0.516314739117651	12.7771636940129
chr1	69767150	70092045	9	5	37.5	25	12.5	0.518625124310082	1.77614047804412	0.412954871065002	8.46544996870826
chr1	70092045	70160686	9	5	37.5	25	12.5	0.518625124310082	1.77614047804412	0.412954871065002	8.46544996870826
chr1	70160686	70594549	9	5	37.5	25	12.5	0.518625124310082	1.77614047804412	0.412954871065002	8.46544996870826
chr1	70594549	70724341	9	5	37.5	25	12.5	0.518625124310082	1.77614047804412	0.412954871065002	8.46544996870826
chr1	70724341	71173725	9	5	37.5	25	12.5	0.518625124310082	1.77614047804412	0.412954871065002	8.46544996870826
chr1	71173725	71314334	9	5	37.5	25	12.5	0.518625124310082	1.77614047804412	0.412954871065002	8.46544996870826
chr1	71314334	72271252	9	5	37.5	25	12.5	0.518625124310082	1.77614047804412	0.412954871065002	8.46544996870826
chr1	72271252	72718884	9	5	37.5	25	12.5	0.518625124310082	1.77614047804412	0.412954871065002	8.46544996870826
chr1	72718884	72740403	9	6	37.5	30	7.5	0.752019003432467	1.38934111782241	0.335246952983551	6.10026650689017
chr1	72740403	72746574	9	7	37.5	35	2.5	1	1.11155049248582	0.274572955411398	4.62374629054837
chr1	72746574	72748221	10	7	41.67	35	6.67	0.760027147273454	1.31802988153436	0.331939532849159	5.44042840453336
chr1	72748221	72760184	10	8	41.67	40	1.67	1	1.06973274696234	0.272964173869872	4.26092049221302
chr1	72760184	72765894	11	8	45.83	40	5.83	0.766180297343366	1.2623584784914	0.326256620238939	5.01289418999998
chr1	72765894	72767022	16	14	66.67	70	-3.33	1	0.860146310314449	0.193425486884516	3.6643186870862
chr1	72767022	72768926	17	14	70.83	70	0.829999999999998	1	1.03989170538924	0.229443261364826	4.60512763098673
chr1	72768926	72774282	18	14	75	70	5	0.745575024077576	1.27833364298576	0.274473248383963	5.98469439872149
chr1	72774282	72811532	18	15	75	75	0	1	1	0.198093375683245	4.85229343420695
chr1	72811532	72812172	17	15	70.83	75	-4.17	1	0.813408216100568	0.165450028861419	3.73642503288275
chr1	72812172	72814597	17	14	70.83	70	0.829999999999998	1	1.03989170538924	0.229443261364826	4.60512763098673
chr1	72814597	72816882	10	6	41.67	30	11.67	0.534441807210378	1.647371927607	0.405261439966115	7.17722748526468
chr1	72816882	72818695	10	6	41.67	30	11.67	0.534441807210378	1.647371927607	0.405261439966115	7.17722748526468
chr1	72818695	72825407	9	6	37.5	30	7.5	0.752019003432467	1.38934111782241	0.335246952983551	6.10026650689017
chr1	72825407	72842761	9	5	37.5	25	12.5	0.518625124310082	1.77614047804412	0.412954871065002	8.46544996870826
chr1	72842761	72871533	9	5	37.5	25	12.5	0.518625124310082	1.77614047804412	0.412954871065002	8.46544996870826
chr1	72871533	73528180	9	5	37.5	25	12.5	0.518625124310082	1.77614047804412	0.412954871065002	8.46544996870826
chr1	73528180	73670066	9	5	37.5	25	12.5	0.518625124310082	1.77614047804412	0.412954871065002	8.46544996870826
chr1	73670066	74238922	9	5	37.5	25	12.5	0.518625124310082	1.77614047804412	0.412954871065002	8.46544996870826
chr1	74238922	75009614	9	5	37.5	25	12.5	0.518625124310082	1.77614047804412	0.412954871065002	8.46544996870826
chr1	75009614	76401912	9	5	37.5	25	12.5	0.518625124310082	1.77614047804412	0.412954871065002	8.46544996870826
chr1	76401912	76926508	9	5	37.5	25	12.5	0.518625124310082	1.77614047804412	0.412954871065002	8.46544996870826
chr1	76926508	77053467	9	5	37.5	25	12.5	0.518625124310082	1.77614047804412	0.412954871065002	8.46544996870826
chr1	77053467	78665101	9	5	37.5	25	12.5	0.518625124310082	1.77614047804412	0.412954871065002	8.46544996870826
chr1	78665101	78741270	9	5	37.5	25	12.5	0.518625124310082	1.77614047804412	0.412954871065002	8.46544996870826
chr1	78741270	78928176	9	5	37.5	25	12.5	0.518625124310082	1.77614047804412	0.412954871065002	8.46544996870826
chr1	78928176	79281513	9	6	37.5	30	7.5	0.752019003432467	1.38934111782241	0.335246952983551	6.10026650689017
chr1	79281513	79359932	9	6	37.5	30	7.5	0.752019003432467	1.38934111782241	0.335246952983551	6.10026650689017
chr1	79359932	79990906	9	6	37.5	30	7.5	0.752019003432467	1.38934111782241	0.335246952983551	6.10026650689017
chr1	79990906	83092244	9	6	37.5	30	7.5	0.752019003432467	1.38934111782241	0.335246952983551	6.10026650689017
chr1	83092244	83108156	9	5	37.5	25	12.5	0.518625124310082	1.77614047804412	0.412954871065002	8.46544996870826
chr1	83108156	83135595	9	5	37.5	25	12.5	0.518625124310082	1.77614047804412	0.412954871065002	8.46544996870826
chr1	83135595	83216565	9	5	37.5	25	12.5	0.518625124310082	1.77614047804412	0.412954871065002	8.46544996870826
chr1	83216565	83217159	9	5	37.5	25	12.5	0.518625124310082	1.77614047804412	0.412954871065002	8.46544996870826
chr1	83217159	83240981	9	5	37.5	25	12.5	0.518625124310082	1.77614047804412	0.412954871065002	8.46544996870826
chr1	83240981	84213687	9	6	37.5	30	7.5	0.752019003432467	1.38934111782241	0.335246952983551	6.10026650689017
chr1	84213687	85240213	9	6	37.5	30	7.5	0.752019003432467	1.38934111782241	0.335246952983551	6.10026650689017
chr1	85240213	85300956	9	6	37.5	30	7.5	0.752019003432467	1.38934111782241	0.335246952983551	6.10026650689017
chr1	85300956	85695634	9	6	37.5	30	7.5	0.752019003432467	1.38934111782241	0.335246952983551	6.10026650689017
chr1	85695634	86287797	10	6	41.67	30	11.67	0.534441807210378	1.647371927607	0.405261439966115	7.17722748526468
chr1	86287797	86371860	10	6	41.67	30	11.67	0.534441807210378	1.647371927607	0.405261439966115	7.17722748526468
chr1	86371860	86619680	10	6	41.67	30	11.67	0.534441807210378	1.647371927607	0.405261439966115	7.17722748526468
chr1	86619680	87581289	10	6	41.67	30	11.67	0.534441807210378	1.647371927607	0.405261439966115	7.17722748526468
chr1	87581289	89401974	10	6	41.67	30	11.67	0.534441807210378	1.647371927607	0.405261439966115	7.17722748526468
chr1	89401974	90898344	9	6	37.5	30	7.5	0.752019003432467	1.38934111782241	0.335246952983551	6.10026650689017
chr1	90898344	96120135	8	6	33.33	30	3.33	1	1.16259290775127	0.272902027742348	5.16994950410565
chr1	96120135	96273355	8	6	33.33	30	3.33	1	1.16259290775127	0.272902027742348	5.16994950410565
chr1	96273355	97099854	8	5	33.33	25	8.33	0.741599633828789	1.48628894588007	0.336256162369557	7.17477624203688
chr1	97099854	97290799	8	6	33.33	30	3.33	1	1.16259290775127	0.272902027742348	5.16994950410565
chr1	97290799	100604191	8	5	33.33	25	8.33	0.741599633828789	1.48628894588007	0.336256162369557	7.17477624203688
chr1	100604191	100794171	8	5	33.33	25	8.33	0.741599633828789	1.48628894588007	0.336256162369557	7.17477624203688
chr1	100794171	102830235	8	5	33.33	25	8.33	0.741599633828789	1.48628894588007	0.336256162369557	7.17477624203688
chr1	102830235	104368614	7	5	29.17	25	4.17	1	1.22939500758173	0.26763550484739	6.04412103691805
chr1	104368614	104501687	8	5	33.33	25	8.33	0.741599633828789	1.48628894588007	0.336256162369557	7.17477624203688
chr1	104501687	104752440	8	5	33.33	25	8.33	0.741599633828789	1.48628894588007	0.336256162369557	7.17477624203688
chr1	104752440	104858491	8	5	33.33	25	8.33	0.741599633828789	1.48628894588007	0.336256162369557	7.17477624203688
chr1	104858491	106007458	8	5	33.33	25	8.33	0.741599633828789	1.48628894588007	0.336256162369557	7.17477624203688
chr1	106007458	106050750	7	5	29.17	25	4.17	1	1.22939500758173	0.26763550484739	6.04412103691805
chr1	106050750	107047242	8	5	33.33	25	8.33	0.741599633828789	1.48628894588007	0.336256162369557	7.17477624203688
chr1	107047242	107218848	7	5	29.17	25	4.17	1	1.22939500758173	0.26763550484739	6.04412103691805
chr1	107218848	107696075	8	5	33.33	25	8.33	0.741599633828789	1.48628894588007	0.336256162369557	7.17477624203688
chr1	107696075	107959736	8	5	33.33	25	8.33	0.741599633828789	1.48628894588007	0.336256162369557	7.17477624203688
chr1	107959736	108087305	8	5	33.33	25	8.33	0.741599633828789	1.48628894588007	0.336256162369557	7.17477624203688
chr1	108087305	108433396	8	5	33.33	25	8.33	0.741599633828789	1.48628894588007	0.336256162369557	7.17477624203688
chr1	108433396	108582695	8	5	33.33	25	8.33	0.741599633828789	1.48628894588007	0.336256162369557	7.17477624203688
chr1	108582695	108718482	8	5	33.33	25	8.33	0.741599633828789	1.48628894588007	0.336256162369557	7.17477624203688
chr1	108718482	110690150	7	5	29.17	25	4.17	1	1.22939500758173	0.26763550484739	6.04412103691805
chr1	110690150	110823624	8	5	33.33	25	8.33	0.741599633828789	1.48628894588007	0.336256162369557	7.17477624203688
chr1	110823624	111017136	7	5	29.17	25	4.17	1	1.22939500758173	0.26763550484739	6.04412103691805
chr1	111017136	111368243	6	5	25	25	0	1	1	0.206088113499145	5.04812438351809
chr1	111368243	111390153	6	4	25	20	5	0.73441603390554	1.32469990349298	0.258244024998001	7.60136515630986
chr1	111390153	112693006	6	5	25	25	0	1	1	0.206088113499145	5.04812438351809
chr1	112693006	112695813	6	4	25	20	5	0.73441603390554	1.32469990349298	0.258244024998001	7.60136515630986
chr1	112695813	112696026	6	3	25	15	10	0.477131566751533	1.86229966085183	0.331922099175792	13.3645947813805
chr1	112696026	112706202	7	2	29.17	10	19.17	0.150033667333724	3.60274222531515	0.574693714036146	40.3254093333914
chr1	112706202	112710699	7	2	29.17	10	19.17	0.150033667333724	3.60274222531515	0.574693714036146	40.3254093333914
chr1	112710699	112750269	7	3	29.17	15	14.17	0.305608588648861	2.28981457134852	0.429958557463069	16.0509799870598
chr1	112750269	112766255	7	3	29.17	15	14.17	0.305608588648861	2.28981457134852	0.429958557463069	16.0509799870598
chr1	112766255	112772487	7	4	29.17	20	9.17	0.727906622971853	1.62864870943781	0.335060499383114	9.11198173466026
chr1	112772487	113566089	7	5	29.17	25	4.17	1	1.22939500758173	0.26763550484739	6.04412103691805
chr1	113566089	113767207	7	5	29.17	25	4.17	1	1.22939500758173	0.26763550484739	6.04412103691805
chr1	113767207	113791389	7	5	29.17	25	4.17	1	1.22939500758173	0.26763550484739	6.04412103691805
chr1	113791389	113883310	7	5	29.17	25	4.17	1	1.22939500758173	0.26763550484739	6.04412103691805
chr1	113883310	114515960	7	5	29.17	25	4.17	1	1.22939500758173	0.26763550484739	6.04412103691805
chr1	114515960	114527010	8	5	33.33	25	8.33	0.741599633828789	1.48628894588007	0.336256162369557	7.17477624203688
chr1	114527010	114606743	8	5	33.33	25	8.33	0.741599633828789	1.48628894588007	0.336256162369557	7.17477624203688
chr1	114606743	114652056	8	5	33.33	25	8.33	0.741599633828789	1.48628894588007	0.336256162369557	7.17477624203688
chr1	114652056	114671833	8	5	33.33	25	8.33	0.741599633828789	1.48628894588007	0.336256162369557	7.17477624203688
chr1	114671833	114735010	8	5	33.33	25	8.33	0.741599633828789	1.48628894588007	0.336256162369557	7.17477624203688
chr1	114735010	114818921	8	5	33.33	25	8.33	0.741599633828789	1.48628894588007	0.336256162369557	7.17477624203688
chr1	114818921	114819015	8	5	33.33	25	8.33	0.741599633828789	1.48628894588007	0.336256162369557	7.17477624203688
chr1	114819015	114868872	8	5	33.33	25	8.33	0.741599633828789	1.48628894588007	0.336256162369557	7.17477624203688
chr1	114868872	115231162	8	5	33.33	25	8.33	0.741599633828789	1.48628894588007	0.336256162369557	7.17477624203688
chr1	115231162	115630755	8	5	33.33	25	8.33	0.741599633828789	1.48628894588007	0.336256162369557	7.17477624203688
chr1	115630755	115692291	8	5	33.33	25	8.33	0.741599633828789	1.48628894588007	0.336256162369557	7.17477624203688
chr1	115692291	115714984	8	5	33.33	25	8.33	0.741599633828789	1.48628894588007	0.336256162369557	7.17477624203688
chr1	115714984	115787673	9	5	37.5	25	12.5	0.518625124310082	1.77614047804412	0.412954871065002	8.46544996870826
chr1	115787673	115857677	9	5	37.5	25	12.5	0.518625124310082	1.77614047804412	0.412954871065002	8.46544996870826
chr1	115857677	115911860	9	5	37.5	25	12.5	0.518625124310082	1.77614047804412	0.412954871065002	8.46544996870826
chr1	115911860	116056509	9	5	37.5	25	12.5	0.518625124310082	1.77614047804412	0.412954871065002	8.46544996870826
chr1	116056509	116203234	9	5	37.5	25	12.5	0.518625124310082	1.77614047804412	0.412954871065002	8.46544996870826
chr1	116203234	116203773	9	5	37.5	25	12.5	0.518625124310082	1.77614047804412	0.412954871065002	8.46544996870826
chr1	116203773	116264619	9	5	37.5	25	12.5	0.518625124310082	1.77614047804412	0.412954871065002	8.46544996870826
chr1	116264619	117010467	9	5	37.5	25	12.5	0.518625124310082	1.77614047804412	0.412954871065002	8.46544996870826
chr1	117010467	117122682	9	5	37.5	25	12.5	0.518625124310082	1.77614047804412	0.412954871065002	8.46544996870826
chr1	117122682	117255174	9	5	37.5	25	12.5	0.518625124310082	1.77614047804412	0.412954871065002	8.46544996870826
chr1	117255174	117310408	9	5	37.5	25	12.5	0.518625124310082	1.77614047804412	0.412954871065002	8.46544996870826
chr1	117310408	117425042	9	5	37.5	25	12.5	0.518625124310082	1.77614047804412	0.412954871065002	8.46544996870826
chr1	117425042	117594844	9	6	37.5	30	7.5	0.752019003432467	1.38934111782241	0.335246952983551	6.10026650689017
chr1	117594844	117643204	9	6	37.5	30	7.5	0.752019003432467	1.38934111782241	0.335246952983551	6.10026650689017
chr1	117643204	117723836	9	6	37.5	30	7.5	0.752019003432467	1.38934111782241	0.335246952983551	6.10026650689017
chr1	117723836	117761891	9	6	37.5	30	7.5	0.752019003432467	1.38934111782241	0.335246952983551	6.10026650689017
chr1	117761891	118225087	9	6	37.5	30	7.5	0.752019003432467	1.38934111782241	0.335246952983551	6.10026650689017
chr1	118225087	118252776	9	6	37.5	30	7.5	0.752019003432467	1.38934111782241	0.335246952983551	6.10026650689017
chr1	118252776	118298727	9	6	37.5	30	7.5	0.752019003432467	1.38934111782241	0.335246952983551	6.10026650689017
chr1	118298727	118379578	10	6	41.67	30	11.67	0.534441807210378	1.647371927607	0.405261439966115	7.17722748526468
chr1	118379578	118442549	10	6	41.67	30	11.67	0.534441807210378	1.647371927607	0.405261439966115	7.17722748526468
chr1	118442549	118999935	10	6	41.67	30	11.67	0.534441807210378	1.647371927607	0.405261439966115	7.17722748526468
chr1	118999935	119021817	10	6	41.67	30	11.67	0.534441807210378	1.647371927607	0.405261439966115	7.17722748526468
chr1	119021817	119119415	10	6	41.67	30	11.67	0.534441807210378	1.647371927607	0.405261439966115	7.17722748526468
chr1	119119415	119157406	10	6	41.67	30	11.67	0.534441807210378	1.647371927607	0.405261439966115	7.17722748526468
chr1	119157406	119540200	10	6	41.67	30	11.67	0.534441807210378	1.647371927607	0.405261439966115	7.17722748526468
chr1	119540200	119578528	10	7	41.67	35	6.67	0.760027147273454	1.31802988153436	0.331939532849159	5.44042840453336
chr1	119578528	119759236	10	7	41.67	35	6.67	0.760027147273454	1.31802988153436	0.331939532849159	5.44042840453336
chr1	119759236	119989813	10	7	41.67	35	6.67	0.760027147273454	1.31802988153436	0.331939532849159	5.44042840453336
chr1	119989813	120155424	10	7	41.67	35	6.67	0.760027147273454	1.31802988153436	0.331939532849159	5.44042840453336
chr1	120155424	120228189	10	7	41.67	35	6.67	0.760027147273454	1.31802988153436	0.331939532849159	5.44042840453336
chr1	120228189	121482991	10	7	41.67	35	6.67	0.760027147273454	1.31802988153436	0.331939532849159	5.44042840453336
chr1	121482991	142702814	0	0	0	0	0	1	0	0	Inf
chr1	142702814	145377350	12	13	50	65	-15	0.371520981041107	0.546162928787346	0.132584587634652	2.12493230056414
chr1	145377350	146855009	12	12	50	60	-10	0.556167691684498	0.67288191791528	0.169176342334668	2.58442978888638
chr1	146855009	146871885	12	12	50	60	-10	0.556167691684498	0.67288191791528	0.169176342334668	2.58442978888638
chr1	146871885	146880829	12	11	50	55	-5	0.770856691396498	0.821931030566122	0.211357178334899	3.1438383875621
chr1	146880829	146902173	12	11	50	55	-5	0.770856691396498	0.821931030566122	0.211357178334899	3.1438383875621
chr1	146902173	146969507	14	11	58.33	55	3.33	1	1.14191610441432	0.293397518897405	4.45405873730209
chr1	146969507	146969670	13	11	54.17	55	-0.829999999999998	1	0.967667950613556	0.249295465611878	3.72828351041651
chr1	146969670	146979012	12	11	50	55	-5	0.770856691396498	0.821931030566122	0.211357178334899	3.1438383875621
chr1	146979012	147073946	12	11	50	55	-5	0.770856691396498	0.821931030566122	0.211357178334899	3.1438383875621
chr1	147073946	147149426	12	11	50	55	-5	0.770856691396498	0.821931030566122	0.211357178334899	3.1438383875621
chr1	147149426	148913619	12	11	50	55	-5	0.770856691396498	0.821931030566122	0.211357178334899	3.1438383875621
chr1	148913619	148942808	12	10	50	50	0	1	1	0.260400095553436	3.84024436655705
chr1	148942808	148950829	12	9	50	45	5	0.770856691396498	1.21664709423518	0.318082508298225	4.73132735721653
chr1	148950829	149030666	12	9	50	45	5	0.770856691396498	1.21664709423518	0.318082508298225	4.73132735721653
chr1	149030666	149043564	11	9	45.83	45	0.829999999999998	1	1.03341233877379	0.268219945507385	4.01130440758548
chr1	149043564	149117819	11	9	45.83	45	0.829999999999998	1	1.03341233877379	0.268219945507385	4.01130440758548
chr1	149117819	149204334	12	9	50	45	5	0.770856691396498	1.21664709423518	0.318082508298225	4.73132735721653
chr1	149204334	149298833	12	9	50	45	5	0.770856691396498	1.21664709423518	0.318082508298225	4.73132735721653
chr1	149298833	149324712	11	9	45.83	45	0.829999999999998	1	1.03341233877379	0.268219945507385	4.01130440758548
chr1	149324712	149362408	12	9	50	45	5	0.770856691396498	1.21664709423518	0.318082508298225	4.73132735721653
chr1	149362408	149660421	12	10	50	50	0	1	1	0.260400095553436	3.84024436655705
chr1	149660421	149783869	12	11	50	55	-5	0.770856691396498	0.821931030566122	0.211357178334899	3.1438383875621
chr1	149783869	149877025	12	11	50	55	-5	0.770856691396498	0.821931030566122	0.211357178334899	3.1438383875621
chr1	149877025	149899449	12	11	50	55	-5	0.770856691396498	0.821931030566122	0.211357178334899	3.1438383875621
chr1	149899449	149996338	11	11	45.83	55	-9.17	0.762554397606517	0.69816437794028	0.178386110436303	2.66415221294219
chr1	149996338	151348258	11	11	45.83	55	-9.17	0.762554397606517	0.69816437794028	0.178386110436303	2.66415221294219
chr1	151348258	151515323	11	11	45.83	55	-9.17	0.762554397606517	0.69816437794028	0.178386110436303	2.66415221294219
chr1	151515323	151782232	11	11	45.83	55	-9.17	0.762554397606517	0.69816437794028	0.178386110436303	2.66415221294219
chr1	151782232	151817535	12	11	50	55	-5	0.770856691396498	0.821931030566122	0.211357178334899	3.1438383875621
chr1	151817535	152142546	12	11	50	55	-5	0.770856691396498	0.821931030566122	0.211357178334899	3.1438383875621
chr1	152142546	152159867	12	11	50	55	-5	0.770856691396498	0.821931030566122	0.211357178334899	3.1438383875621
chr1	152159867	152178496	12	11	50	55	-5	0.770856691396498	0.821931030566122	0.211357178334899	3.1438383875621
chr1	152178496	152320959	12	10	50	50	0	1	1	0.260400095553436	3.84024436655705
chr1	152320959	152488600	12	10	50	50	0	1	1	0.260400095553436	3.84024436655705
chr1	152488600	152510839	12	11	50	55	-5	0.770856691396498	0.821931030566122	0.211357178334899	3.1438383875621
chr1	152510839	152516890	12	11	50	55	-5	0.770856691396498	0.821931030566122	0.211357178334899	3.1438383875621
chr1	152516890	152537874	12	11	50	55	-5	0.770856691396498	0.821931030566122	0.211357178334899	3.1438383875621
chr1	152537874	152538327	11	11	45.83	55	-9.17	0.762554397606517	0.69816437794028	0.178386110436303	2.66415221294219
chr1	152538327	152545074	11	11	45.83	55	-9.17	0.762554397606517	0.69816437794028	0.178386110436303	2.66415221294219
chr1	152545074	152547919	11	10	45.83	50	-4.17	1	0.849380925443914	0.219658258870847	3.2547693349245
chr1	152547919	152547986	9	10	37.5	50	-12.5	0.542988762989306	0.607087187990198	0.152281393056633	2.34929735169541
chr1	152547986	152548103	7	9	29.17	45	-15.83	0.352019005137709	0.511369416516761	0.120465725916585	2.07078753493622
chr1	152548103	152552058	5	6	20.83	30	-9.17	0.50926015928852	0.620989063192595	0.122215728756002	3.00773282911263
chr1	152552058	152555617	4	6	16.67	30	-13.33	0.471598567457898	0.474990215300048	0.0822008114438842	2.43832911577332
chr1	152555617	152586558	4	5	16.67	25	-8.33	0.709517537084185	0.607114050915271	0.10158997296136	3.36866065732844
chr1	152586558	152586585	5	6	20.83	30	-9.17	0.50926015928852	0.620989063192595	0.122215728756002	3.00773282911263
chr1	152586585	152588544	7	6	29.17	30	-0.829999999999998	1	0.961638596420668	0.217149247562924	4.35837598389935
chr1	152588544	152590536	10	9	41.67	45	-3.33	1	0.875721076298237	0.224514327039548	3.4083451140215
chr1	152590536	152591118	11	9	45.83	45	0.829999999999998	1	1.03341233877379	0.268219945507385	4.01130440758548
chr1	152591118	152591326	12	9	50	45	5	0.770856691396498	1.21664709423518	0.318082508298225	4.73132735721653
chr1	152591326	152592315	13	9	54.17	45	9.17	0.762554397606517	1.43232744550817	0.375353928781583	5.6058176141302
chr1	152592315	152592467	13	9	54.17	45	9.17	0.762554397606517	1.43232744550817	0.375353928781583	5.6058176141302
chr1	152592467	152594146	13	10	54.17	50	4.17	1	1.17732806335081	0.307241434675492	4.55252629762477
chr1	152594146	152627231	13	10	54.17	50	4.17	1	1.17732806335081	0.307241434675492	4.55252629762477
chr1	152627231	152712869	12	10	50	50	0	1	1	0.260400095553436	3.84024436655705
chr1	152712869	152756480	12	11	50	55	-5	0.770856691396498	0.821931030566122	0.211357178334899	3.1438383875621
chr1	152756480	152756656	10	11	41.67	55	-13.33	0.545185251105171	0.591675147369963	0.149415833967764	2.26298994308845
chr1	152756656	152758684	9	11	37.5	55	-17.5	0.362735028577646	0.499098287542947	0.123800529665599	1.92243690506214
chr1	152758684	152779500	8	11	33.33	55	-21.67	0.222726624805067	0.417802394825727	0.100955680598051	1.6296304026459
chr1	152779500	152780208	10	11	41.67	55	-13.33	0.545185251105171	0.591675147369963	0.149415833967764	2.26298994308845
chr1	152780208	152780399	11	11	45.83	55	-9.17	0.762554397606517	0.69816437794028	0.178386110436303	2.66415221294219
chr1	152780399	152783925	11	11	45.83	55	-9.17	0.762554397606517	0.69816437794028	0.178386110436303	2.66415221294219
chr1	152783925	152853575	12	11	50	55	-5	0.770856691396498	0.821931030566122	0.211357178334899	3.1438383875621
chr1	152853575	152857815	12	11	50	55	-5	0.770856691396498	0.821931030566122	0.211357178334899	3.1438383875621
chr1	152857815	153079455	12	11	50	55	-5	0.770856691396498	0.821931030566122	0.211357178334899	3.1438383875621
chr1	153079455	153095035	12	11	50	55	-5	0.770856691396498	0.821931030566122	0.211357178334899	3.1438383875621
chr1	153095035	153168107	12	11	50	55	-5	0.770856691396498	0.821931030566122	0.211357178334899	3.1438383875621
chr1	153168107	153192187	12	11	50	55	-5	0.770856691396498	0.821931030566122	0.211357178334899	3.1438383875621
chr1	153192187	153268965	12	11	50	55	-5	0.770856691396498	0.821931030566122	0.211357178334899	3.1438383875621
chr1	153268965	153503186	12	11	50	55	-5	0.770856691396498	0.821931030566122	0.211357178334899	3.1438383875621
chr1	153503186	154303249	11	11	45.83	55	-9.17	0.762554397606517	0.69816437794028	0.178386110436303	2.66415221294219
chr1	154303249	154426795	11	11	45.83	55	-9.17	0.762554397606517	0.69816437794028	0.178386110436303	2.66415221294219
chr1	154426795	155199517	11	11	45.83	55	-9.17	0.762554397606517	0.69816437794028	0.178386110436303	2.66415221294219
chr1	155199517	156025814	11	11	45.83	55	-9.17	0.762554397606517	0.69816437794028	0.178386110436303	2.66415221294219
chr1	156025814	156114254	11	11	45.83	55	-9.17	0.762554397606517	0.69816437794028	0.178386110436303	2.66415221294219
chr1	156114254	156172843	11	11	45.83	55	-9.17	0.762554397606517	0.69816437794028	0.178386110436303	2.66415221294219
chr1	156172843	156272446	11	11	45.83	55	-9.17	0.762554397606517	0.69816437794028	0.178386110436303	2.66415221294219
chr1	156272446	156334637	11	11	45.83	55	-9.17	0.762554397606517	0.69816437794028	0.178386110436303	2.66415221294219
chr1	156334637	156378784	11	11	45.83	55	-9.17	0.762554397606517	0.69816437794028	0.178386110436303	2.66415221294219
chr1	156378784	156422250	11	11	45.83	55	-9.17	0.762554397606517	0.69816437794028	0.178386110436303	2.66415221294219
chr1	156422250	156517380	11	11	45.83	55	-9.17	0.762554397606517	0.69816437794028	0.178386110436303	2.66415221294219
chr1	156517380	157085516	11	11	45.83	55	-9.17	0.762554397606517	0.69816437794028	0.178386110436303	2.66415221294219
chr1	157085516	157088697	11	11	45.83	55	-9.17	0.762554397606517	0.69816437794028	0.178386110436303	2.66415221294219
chr1	157088697	157209884	11	11	45.83	55	-9.17	0.762554397606517	0.69816437794028	0.178386110436303	2.66415221294219
chr1	157209884	157323463	11	11	45.83	55	-9.17	0.762554397606517	0.69816437794028	0.178386110436303	2.66415221294219
chr1	157323463	157341941	12	11	50	55	-5	0.770856691396498	0.821931030566122	0.211357178334899	3.1438383875621
chr1	157341941	157482412	12	11	50	55	-5	0.770856691396498	0.821931030566122	0.211357178334899	3.1438383875621
chr1	157482412	157513396	12	11	50	55	-5	0.770856691396498	0.821931030566122	0.211357178334899	3.1438383875621
chr1	157513396	157549650	12	11	50	55	-5	0.770856691396498	0.821931030566122	0.211357178334899	3.1438383875621
chr1	157549650	157609598	12	11	50	55	-5	0.770856691396498	0.821931030566122	0.211357178334899	3.1438383875621
chr1	157609598	157664954	12	11	50	55	-5	0.770856691396498	0.821931030566122	0.211357178334899	3.1438383875621
chr1	157664954	157695975	12	11	50	55	-5	0.770856691396498	0.821931030566122	0.211357178334899	3.1438383875621
chr1	157695975	157721164	12	11	50	55	-5	0.770856691396498	0.821931030566122	0.211357178334899	3.1438383875621
chr1	157721164	157789015	12	11	50	55	-5	0.770856691396498	0.821931030566122	0.211357178334899	3.1438383875621
chr1	157789015	158069804	12	11	50	55	-5	0.770856691396498	0.821931030566122	0.211357178334899	3.1438383875621
chr1	158069804	158166566	12	12	50	60	-10	0.556167691684498	0.67288191791528	0.169176342334668	2.58442978888638
chr1	158166566	158170637	12	12	50	60	-10	0.556167691684498	0.67288191791528	0.169176342334668	2.58442978888638
chr1	158170637	158213335	12	11	50	55	-5	0.770856691396498	0.821931030566122	0.211357178334899	3.1438383875621
chr1	158213335	158433062	12	11	50	55	-5	0.770856691396498	0.821931030566122	0.211357178334899	3.1438383875621
chr1	158433062	158437194	12	11	50	55	-5	0.770856691396498	0.821931030566122	0.211357178334899	3.1438383875621
chr1	158437194	158513649	12	11	50	55	-5	0.770856691396498	0.821931030566122	0.211357178334899	3.1438383875621
chr1	158513649	158516041	12	11	50	55	-5	0.770856691396498	0.821931030566122	0.211357178334899	3.1438383875621
chr1	158516041	158558202	12	11	50	55	-5	0.770856691396498	0.821931030566122	0.211357178334899	3.1438383875621
chr1	158558202	158583376	12	11	50	55	-5	0.770856691396498	0.821931030566122	0.211357178334899	3.1438383875621
chr1	158583376	158593074	12	11	50	55	-5	0.770856691396498	0.821931030566122	0.211357178334899	3.1438383875621
chr1	158593074	159458673	12	11	50	55	-5	0.770856691396498	0.821931030566122	0.211357178334899	3.1438383875621
chr1	159458673	159736703	12	11	50	55	-5	0.770856691396498	0.821931030566122	0.211357178334899	3.1438383875621
chr1	159736703	160465860	12	11	50	55	-5	0.770856691396498	0.821931030566122	0.211357178334899	3.1438383875621
chr1	160465860	160803768	12	11	50	55	-5	0.770856691396498	0.821931030566122	0.211357178334899	3.1438383875621
chr1	160803768	160892190	12	11	50	55	-5	0.770856691396498	0.821931030566122	0.211357178334899	3.1438383875621
chr1	160892190	160940058	12	11	50	55	-5	0.770856691396498	0.821931030566122	0.211357178334899	3.1438383875621
chr1	160940058	161830935	12	11	50	55	-5	0.770856691396498	0.821931030566122	0.211357178334899	3.1438383875621
chr1	161830935	161886426	11	11	45.83	55	-9.17	0.762554397606517	0.69816437794028	0.178386110436303	2.66415221294219
chr1	161886426	161892824	11	11	45.83	55	-9.17	0.762554397606517	0.69816437794028	0.178386110436303	2.66415221294219
chr1	161892824	161945740	11	11	45.83	55	-9.17	0.762554397606517	0.69816437794028	0.178386110436303	2.66415221294219
chr1	161945740	161949000	12	11	50	55	-5	0.770856691396498	0.821931030566122	0.211357178334899	3.1438383875621
chr1	161949000	161950764	12	11	50	55	-5	0.770856691396498	0.821931030566122	0.211357178334899	3.1438383875621
chr1	161950764	162004103	12	11	50	55	-5	0.770856691396498	0.821931030566122	0.211357178334899	3.1438383875621
chr1	162004103	162027608	12	11	50	55	-5	0.770856691396498	0.821931030566122	0.211357178334899	3.1438383875621
chr1	162027608	162113708	12	11	50	55	-5	0.770856691396498	0.821931030566122	0.211357178334899	3.1438383875621
chr1	162113708	162118007	12	11	50	55	-5	0.770856691396498	0.821931030566122	0.211357178334899	3.1438383875621
chr1	162118007	162137908	12	11	50	55	-5	0.770856691396498	0.821931030566122	0.211357178334899	3.1438383875621
chr1	162137908	162139658	12	11	50	55	-5	0.770856691396498	0.821931030566122	0.211357178334899	3.1438383875621
chr1	162139658	162222038	12	11	50	55	-5	0.770856691396498	0.821931030566122	0.211357178334899	3.1438383875621
chr1	162222038	162225112	12	11	50	55	-5	0.770856691396498	0.821931030566122	0.211357178334899	3.1438383875621
chr1	162225112	162227789	12	11	50	55	-5	0.770856691396498	0.821931030566122	0.211357178334899	3.1438383875621
chr1	162227789	162282318	12	11	50	55	-5	0.770856691396498	0.821931030566122	0.211357178334899	3.1438383875621
chr1	162282318	162758475	12	11	50	55	-5	0.770856691396498	0.821931030566122	0.211357178334899	3.1438383875621
chr1	162758475	162766952	12	12	50	60	-10	0.556167691684498	0.67288191791528	0.169176342334668	2.58442978888638
chr1	162766952	162831463	12	12	50	60	-10	0.556167691684498	0.67288191791528	0.169176342334668	2.58442978888638
chr1	162831463	162872213	12	12	50	60	-10	0.556167691684498	0.67288191791528	0.169176342334668	2.58442978888638
chr1	162872213	162872948	12	12	50	60	-10	0.556167691684498	0.67288191791528	0.169176342334668	2.58442978888638
chr1	162872948	162894720	12	12	50	60	-10	0.556167691684498	0.67288191791528	0.169176342334668	2.58442978888638
chr1	162894720	162936104	12	13	50	65	-15	0.371520981041107	0.546162928787346	0.132584587634652	2.12493230056414
chr1	162936104	162936835	12	13	50	65	-15	0.371520981041107	0.546162928787346	0.132584587634652	2.12493230056414
chr1	162936835	162944650	12	12	50	60	-10	0.556167691684498	0.67288191791528	0.169176342334668	2.58442978888638
chr1	162944650	163086347	12	12	50	60	-10	0.556167691684498	0.67288191791528	0.169176342334668	2.58442978888638
chr1	163086347	163778981	12	12	50	60	-10	0.556167691684498	0.67288191791528	0.169176342334668	2.58442978888638
chr1	163778981	163934932	12	12	50	60	-10	0.556167691684498	0.67288191791528	0.169176342334668	2.58442978888638
chr1	163934932	163970734	12	12	50	60	-10	0.556167691684498	0.67288191791528	0.169176342334668	2.58442978888638
chr1	163970734	164069497	12	12	50	60	-10	0.556167691684498	0.67288191791528	0.169176342334668	2.58442978888638
chr1	164069497	164072008	12	12	50	60	-10	0.556167691684498	0.67288191791528	0.169176342334668	2.58442978888638
chr1	164072008	164196147	12	12	50	60	-10	0.556167691684498	0.67288191791528	0.169176342334668	2.58442978888638
chr1	164196147	164379817	12	12	50	60	-10	0.556167691684498	0.67288191791528	0.169176342334668	2.58442978888638
chr1	164379817	164450230	12	12	50	60	-10	0.556167691684498	0.67288191791528	0.169176342334668	2.58442978888638
chr1	164450230	164654166	12	11	50	55	-5	0.770856691396498	0.821931030566122	0.211357178334899	3.1438383875621
chr1	164654166	165045506	12	11	50	55	-5	0.770856691396498	0.821931030566122	0.211357178334899	3.1438383875621
chr1	165045506	165826271	12	12	50	60	-10	0.556167691684498	0.67288191791528	0.169176342334668	2.58442978888638
chr1	165826271	165892884	12	12	50	60	-10	0.556167691684498	0.67288191791528	0.169176342334668	2.58442978888638
chr1	165892884	166165068	12	12	50	60	-10	0.556167691684498	0.67288191791528	0.169176342334668	2.58442978888638
chr1	166165068	166318762	12	12	50	60	-10	0.556167691684498	0.67288191791528	0.169176342334668	2.58442978888638
chr1	166318762	166717705	12	11	50	55	-5	0.770856691396498	0.821931030566122	0.211357178334899	3.1438383875621
chr1	166717705	166807526	12	11	50	55	-5	0.770856691396498	0.821931030566122	0.211357178334899	3.1438383875621
chr1	166807526	166856201	12	11	50	55	-5	0.770856691396498	0.821931030566122	0.211357178334899	3.1438383875621
chr1	166856201	166957702	12	11	50	55	-5	0.770856691396498	0.821931030566122	0.211357178334899	3.1438383875621
chr1	166957702	166966720	12	11	50	55	-5	0.770856691396498	0.821931030566122	0.211357178334899	3.1438383875621
chr1	166966720	167145004	12	11	50	55	-5	0.770856691396498	0.821931030566122	0.211357178334899	3.1438383875621
chr1	167145004	168196173	12	11	50	55	-5	0.770856691396498	0.821931030566122	0.211357178334899	3.1438383875621
chr1	168196173	168274431	12	11	50	55	-5	0.770856691396498	0.821931030566122	0.211357178334899	3.1438383875621
chr1	168274431	168423458	12	11	50	55	-5	0.770856691396498	0.821931030566122	0.211357178334899	3.1438383875621
chr1	168423458	168896179	12	11	50	55	-5	0.770856691396498	0.821931030566122	0.211357178334899	3.1438383875621
chr1	168896179	168956641	12	11	50	55	-5	0.770856691396498	0.821931030566122	0.211357178334899	3.1438383875621
chr1	168956641	169058817	12	11	50	55	-5	0.770856691396498	0.821931030566122	0.211357178334899	3.1438383875621
chr1	169058817	169087726	12	11	50	55	-5	0.770856691396498	0.821931030566122	0.211357178334899	3.1438383875621
chr1	169087726	169147950	12	12	50	60	-10	0.556167691684498	0.67288191791528	0.169176342334668	2.58442978888638
chr1	169147950	169165539	12	12	50	60	-10	0.556167691684498	0.67288191791528	0.169176342334668	2.58442978888638
chr1	169165539	169572495	12	11	50	55	-5	0.770856691396498	0.821931030566122	0.211357178334899	3.1438383875621
chr1	169572495	169662314	12	11	50	55	-5	0.770856691396498	0.821931030566122	0.211357178334899	3.1438383875621
chr1	169662314	170176842	12	11	50	55	-5	0.770856691396498	0.821931030566122	0.211357178334899	3.1438383875621
chr1	170176842	171646305	12	11	50	55	-5	0.770856691396498	0.821931030566122	0.211357178334899	3.1438383875621
chr1	171646305	171701661	12	11	50	55	-5	0.770856691396498	0.821931030566122	0.211357178334899	3.1438383875621
chr1	171701661	171713221	12	11	50	55	-5	0.770856691396498	0.821931030566122	0.211357178334899	3.1438383875621
chr1	171713221	171716129	13	11	54.17	55	-0.829999999999998	1	0.967667950613556	0.249295465611878	3.72828351041651
chr1	171716129	171720028	13	11	54.17	55	-0.829999999999998	1	0.967667950613556	0.249295465611878	3.72828351041651
chr1	171720028	171723650	13	11	54.17	55	-0.829999999999998	1	0.967667950613556	0.249295465611878	3.72828351041651
chr1	171723650	171733208	13	11	54.17	55	-0.829999999999998	1	0.967667950613556	0.249295465611878	3.72828351041651
chr1	171733208	171774314	14	11	58.33	55	3.33	1	1.14191610441432	0.293397518897405	4.45405873730209
chr1	171774314	171774927	14	11	58.33	55	3.33	1	1.14191610441432	0.293397518897405	4.45405873730209
chr1	171774927	171804665	14	11	58.33	55	3.33	1	1.14191610441432	0.293397518897405	4.45405873730209
chr1	171804665	171811512	14	11	58.33	55	3.33	1	1.14191610441432	0.293397518897405	4.45405873730209
chr1	171811512	171823940	14	11	58.33	55	3.33	1	1.14191610441432	0.293397518897405	4.45405873730209
chr1	171823940	171833144	13	11	54.17	55	-0.829999999999998	1	0.967667950613556	0.249295465611878	3.72828351041651
chr1	171833144	171836876	13	11	54.17	55	-0.829999999999998	1	0.967667950613556	0.249295465611878	3.72828351041651
chr1	171836876	171862536	13	11	54.17	55	-0.829999999999998	1	0.967667950613556	0.249295465611878	3.72828351041651
chr1	171862536	171875093	12	11	50	55	-5	0.770856691396498	0.821931030566122	0.211357178334899	3.1438383875621
chr1	171875093	172172459	12	11	50	55	-5	0.770856691396498	0.821931030566122	0.211357178334899	3.1438383875621
chr1	172172459	172179948	12	11	50	55	-5	0.770856691396498	0.821931030566122	0.211357178334899	3.1438383875621
chr1	172179948	172301279	12	11	50	55	-5	0.770856691396498	0.821931030566122	0.211357178334899	3.1438383875621
chr1	172301279	172303110	12	11	50	55	-5	0.770856691396498	0.821931030566122	0.211357178334899	3.1438383875621
chr1	172303110	172381129	12	11	50	55	-5	0.770856691396498	0.821931030566122	0.211357178334899	3.1438383875621
chr1	172381129	172464709	13	11	54.17	55	-0.829999999999998	1	0.967667950613556	0.249295465611878	3.72828351041651
chr1	172464709	172693779	12	11	50	55	-5	0.770856691396498	0.821931030566122	0.211357178334899	3.1438383875621
chr1	172693779	172716479	12	11	50	55	-5	0.770856691396498	0.821931030566122	0.211357178334899	3.1438383875621
chr1	172716479	172727037	12	11	50	55	-5	0.770856691396498	0.821931030566122	0.211357178334899	3.1438383875621
chr1	172727037	172862060	12	11	50	55	-5	0.770856691396498	0.821931030566122	0.211357178334899	3.1438383875621
chr1	172862060	172875055	12	11	50	55	-5	0.770856691396498	0.821931030566122	0.211357178334899	3.1438383875621
chr1	172875055	172931712	12	11	50	55	-5	0.770856691396498	0.821931030566122	0.211357178334899	3.1438383875621
chr1	172931712	173011795	12	11	50	55	-5	0.770856691396498	0.821931030566122	0.211357178334899	3.1438383875621
chr1	173011795	173788610	12	11	50	55	-5	0.770856691396498	0.821931030566122	0.211357178334899	3.1438383875621
chr1	173788610	174796481	12	11	50	55	-5	0.770856691396498	0.821931030566122	0.211357178334899	3.1438383875621
chr1	174796481	174852683	11	11	45.83	55	-9.17	0.762554397606517	0.69816437794028	0.178386110436303	2.66415221294219
chr1	174852683	174898482	12	11	50	55	-5	0.770856691396498	0.821931030566122	0.211357178334899	3.1438383875621
chr1	174898482	175016265	12	11	50	55	-5	0.770856691396498	0.821931030566122	0.211357178334899	3.1438383875621
chr1	175016265	175026815	12	11	50	55	-5	0.770856691396498	0.821931030566122	0.211357178334899	3.1438383875621
chr1	175026815	175127189	12	11	50	55	-5	0.770856691396498	0.821931030566122	0.211357178334899	3.1438383875621
chr1	175127189	175133677	12	11	50	55	-5	0.770856691396498	0.821931030566122	0.211357178334899	3.1438383875621
chr1	175133677	175196249	12	11	50	55	-5	0.770856691396498	0.821931030566122	0.211357178334899	3.1438383875621
chr1	175196249	175342159	12	12	50	60	-10	0.556167691684498	0.67288191791528	0.169176342334668	2.58442978888638
chr1	175342159	175375852	12	12	50	60	-10	0.556167691684498	0.67288191791528	0.169176342334668	2.58442978888638
chr1	175375852	175442942	12	12	50	60	-10	0.556167691684498	0.67288191791528	0.169176342334668	2.58442978888638
chr1	175442942	175511279	12	12	50	60	-10	0.556167691684498	0.67288191791528	0.169176342334668	2.58442978888638
chr1	175511279	175566967	12	12	50	60	-10	0.556167691684498	0.67288191791528	0.169176342334668	2.58442978888638
chr1	175566967	175567562	12	12	50	60	-10	0.556167691684498	0.67288191791528	0.169176342334668	2.58442978888638
chr1	175567562	175635710	12	12	50	60	-10	0.556167691684498	0.67288191791528	0.169176342334668	2.58442978888638
chr1	175635710	175724150	12	12	50	60	-10	0.556167691684498	0.67288191791528	0.169176342334668	2.58442978888638
chr1	175724150	176955654	12	11	50	55	-5	0.770856691396498	0.821931030566122	0.211357178334899	3.1438383875621
chr1	176955654	177071827	12	12	50	60	-10	0.556167691684498	0.67288191791528	0.169176342334668	2.58442978888638
chr1	177071827	177082373	12	12	50	60	-10	0.556167691684498	0.67288191791528	0.169176342334668	2.58442978888638
chr1	177082373	177146341	12	12	50	60	-10	0.556167691684498	0.67288191791528	0.169176342334668	2.58442978888638
chr1	177146341	177390760	12	12	50	60	-10	0.556167691684498	0.67288191791528	0.169176342334668	2.58442978888638
chr1	177390760	177548037	12	12	50	60	-10	0.556167691684498	0.67288191791528	0.169176342334668	2.58442978888638
chr1	177548037	178465279	12	12	50	60	-10	0.556167691684498	0.67288191791528	0.169176342334668	2.58442978888638
chr1	178465279	179315127	12	11	50	55	-5	0.770856691396498	0.821931030566122	0.211357178334899	3.1438383875621
chr1	179315127	179459507	12	11	50	55	-5	0.770856691396498	0.821931030566122	0.211357178334899	3.1438383875621
chr1	179459507	179911963	12	11	50	55	-5	0.770856691396498	0.821931030566122	0.211357178334899	3.1438383875621
chr1	179911963	180648467	12	11	50	55	-5	0.770856691396498	0.821931030566122	0.211357178334899	3.1438383875621
chr1	180648467	180900980	12	11	50	55	-5	0.770856691396498	0.821931030566122	0.211357178334899	3.1438383875621
chr1	180900980	180910018	12	11	50	55	-5	0.770856691396498	0.821931030566122	0.211357178334899	3.1438383875621
chr1	180910018	180980506	12	11	50	55	-5	0.770856691396498	0.821931030566122	0.211357178334899	3.1438383875621
chr1	180980506	180981964	12	11	50	55	-5	0.770856691396498	0.821931030566122	0.211357178334899	3.1438383875621
chr1	180981964	181111769	12	11	50	55	-5	0.770856691396498	0.821931030566122	0.211357178334899	3.1438383875621
chr1	181111769	181171820	12	11	50	55	-5	0.770856691396498	0.821931030566122	0.211357178334899	3.1438383875621
chr1	181171820	181180038	12	11	50	55	-5	0.770856691396498	0.821931030566122	0.211357178334899	3.1438383875621
chr1	181180038	181180262	12	11	50	55	-5	0.770856691396498	0.821931030566122	0.211357178334899	3.1438383875621
chr1	181180262	181181280	12	11	50	55	-5	0.770856691396498	0.821931030566122	0.211357178334899	3.1438383875621
chr1	181181280	181231155	13	11	54.17	55	-0.829999999999998	1	0.967667950613556	0.249295465611878	3.72828351041651
chr1	181231155	181237091	13	11	54.17	55	-0.829999999999998	1	0.967667950613556	0.249295465611878	3.72828351041651
chr1	181237091	181239599	13	11	54.17	55	-0.829999999999998	1	0.967667950613556	0.249295465611878	3.72828351041651
chr1	181239599	181240830	13	11	54.17	55	-0.829999999999998	1	0.967667950613556	0.249295465611878	3.72828351041651
chr1	181240830	181258295	12	11	50	55	-5	0.770856691396498	0.821931030566122	0.211357178334899	3.1438383875621
chr1	181258295	181315547	12	11	50	55	-5	0.770856691396498	0.821931030566122	0.211357178334899	3.1438383875621
chr1	181315547	181384949	12	11	50	55	-5	0.770856691396498	0.821931030566122	0.211357178334899	3.1438383875621
chr1	181384949	181444170	12	11	50	55	-5	0.770856691396498	0.821931030566122	0.211357178334899	3.1438383875621
chr1	181444170	181625999	12	11	50	55	-5	0.770856691396498	0.821931030566122	0.211357178334899	3.1438383875621
chr1	181625999	182139560	12	11	50	55	-5	0.770856691396498	0.821931030566122	0.211357178334899	3.1438383875621
chr1	182139560	182277620	12	11	50	55	-5	0.770856691396498	0.821931030566122	0.211357178334899	3.1438383875621
chr1	182277620	182312309	12	11	50	55	-5	0.770856691396498	0.821931030566122	0.211357178334899	3.1438383875621
chr1	182312309	182321415	12	11	50	55	-5	0.770856691396498	0.821931030566122	0.211357178334899	3.1438383875621
chr1	182321415	182404179	12	11	50	55	-5	0.770856691396498	0.821931030566122	0.211357178334899	3.1438383875621
chr1	182404179	182429737	12	11	50	55	-5	0.770856691396498	0.821931030566122	0.211357178334899	3.1438383875621
chr1	182429737	182501983	12	11	50	55	-5	0.770856691396498	0.821931030566122	0.211357178334899	3.1438383875621
chr1	182501983	182520304	12	11	50	55	-5	0.770856691396498	0.821931030566122	0.211357178334899	3.1438383875621
chr1	182520304	182523288	12	11	50	55	-5	0.770856691396498	0.821931030566122	0.211357178334899	3.1438383875621
chr1	182523288	182575975	12	11	50	55	-5	0.770856691396498	0.821931030566122	0.211357178334899	3.1438383875621
chr1	182575975	182579765	12	11	50	55	-5	0.770856691396498	0.821931030566122	0.211357178334899	3.1438383875621
chr1	182579765	182599221	12	11	50	55	-5	0.770856691396498	0.821931030566122	0.211357178334899	3.1438383875621
chr1	182599221	182601699	12	11	50	55	-5	0.770856691396498	0.821931030566122	0.211357178334899	3.1438383875621
chr1	182601699	182652878	12	11	50	55	-5	0.770856691396498	0.821931030566122	0.211357178334899	3.1438383875621
chr1	182652878	182731091	12	11	50	55	-5	0.770856691396498	0.821931030566122	0.211357178334899	3.1438383875621
chr1	182731091	182763359	12	11	50	55	-5	0.770856691396498	0.821931030566122	0.211357178334899	3.1438383875621
chr1	182763359	182938335	12	11	50	55	-5	0.770856691396498	0.821931030566122	0.211357178334899	3.1438383875621
chr1	182938335	182941421	12	11	50	55	-5	0.770856691396498	0.821931030566122	0.211357178334899	3.1438383875621
chr1	182941421	182965678	12	12	50	60	-10	0.556167691684498	0.67288191791528	0.169176342334668	2.58442978888638
chr1	182965678	182967912	12	12	50	60	-10	0.556167691684498	0.67288191791528	0.169176342334668	2.58442978888638
chr1	182967912	183024625	12	12	50	60	-10	0.556167691684498	0.67288191791528	0.169176342334668	2.58442978888638
chr1	183024625	183108622	12	11	50	55	-5	0.770856691396498	0.821931030566122	0.211357178334899	3.1438383875621
chr1	183108622	183260872	12	11	50	55	-5	0.770856691396498	0.821931030566122	0.211357178334899	3.1438383875621
chr1	183260872	183378279	12	11	50	55	-5	0.770856691396498	0.821931030566122	0.211357178334899	3.1438383875621
chr1	183378279	183405785	12	11	50	55	-5	0.770856691396498	0.821931030566122	0.211357178334899	3.1438383875621
chr1	183405785	183544382	12	11	50	55	-5	0.770856691396498	0.821931030566122	0.211357178334899	3.1438383875621
chr1	183544382	183550599	12	11	50	55	-5	0.770856691396498	0.821931030566122	0.211357178334899	3.1438383875621
chr1	183550599	183556085	12	11	50	55	-5	0.770856691396498	0.821931030566122	0.211357178334899	3.1438383875621
chr1	183556085	183561877	12	11	50	55	-5	0.770856691396498	0.821931030566122	0.211357178334899	3.1438383875621
chr1	183561877	183666767	12	11	50	55	-5	0.770856691396498	0.821931030566122	0.211357178334899	3.1438383875621
chr1	183666767	183667050	12	11	50	55	-5	0.770856691396498	0.821931030566122	0.211357178334899	3.1438383875621
chr1	183667050	183742584	12	11	50	55	-5	0.770856691396498	0.821931030566122	0.211357178334899	3.1438383875621
chr1	183742584	183791068	12	11	50	55	-5	0.770856691396498	0.821931030566122	0.211357178334899	3.1438383875621
chr1	183791068	183798485	12	11	50	55	-5	0.770856691396498	0.821931030566122	0.211357178334899	3.1438383875621
chr1	183798485	183811192	12	11	50	55	-5	0.770856691396498	0.821931030566122	0.211357178334899	3.1438383875621
chr1	183811192	183834516	12	11	50	55	-5	0.770856691396498	0.821931030566122	0.211357178334899	3.1438383875621
chr1	183834516	183844412	12	11	50	55	-5	0.770856691396498	0.821931030566122	0.211357178334899	3.1438383875621
chr1	183844412	183875903	12	11	50	55	-5	0.770856691396498	0.821931030566122	0.211357178334899	3.1438383875621
chr1	183875903	183930433	12	11	50	55	-5	0.770856691396498	0.821931030566122	0.211357178334899	3.1438383875621
chr1	183930433	183940934	12	11	50	55	-5	0.770856691396498	0.821931030566122	0.211357178334899	3.1438383875621
chr1	183940934	183943386	12	11	50	55	-5	0.770856691396498	0.821931030566122	0.211357178334899	3.1438383875621
chr1	183943386	183963990	12	11	50	55	-5	0.770856691396498	0.821931030566122	0.211357178334899	3.1438383875621
chr1	183963990	184192441	12	11	50	55	-5	0.770856691396498	0.821931030566122	0.211357178334899	3.1438383875621
chr1	184192441	184321349	12	11	50	55	-5	0.770856691396498	0.821931030566122	0.211357178334899	3.1438383875621
chr1	184321349	184719220	12	11	50	55	-5	0.770856691396498	0.821931030566122	0.211357178334899	3.1438383875621
chr1	184719220	184906054	12	11	50	55	-5	0.770856691396498	0.821931030566122	0.211357178334899	3.1438383875621
chr1	184906054	184921529	12	11	50	55	-5	0.770856691396498	0.821931030566122	0.211357178334899	3.1438383875621
chr1	184921529	184958965	12	11	50	55	-5	0.770856691396498	0.821931030566122	0.211357178334899	3.1438383875621
chr1	184958965	184981749	12	11	50	55	-5	0.770856691396498	0.821931030566122	0.211357178334899	3.1438383875621
chr1	184981749	185109468	12	11	50	55	-5	0.770856691396498	0.821931030566122	0.211357178334899	3.1438383875621
chr1	185109468	185381634	12	11	50	55	-5	0.770856691396498	0.821931030566122	0.211357178334899	3.1438383875621
chr1	185381634	185411844	12	11	50	55	-5	0.770856691396498	0.821931030566122	0.211357178334899	3.1438383875621
chr1	185411844	185413827	12	11	50	55	-5	0.770856691396498	0.821931030566122	0.211357178334899	3.1438383875621
chr1	185413827	185444866	12	11	50	55	-5	0.770856691396498	0.821931030566122	0.211357178334899	3.1438383875621
chr1	185444866	185457131	12	11	50	55	-5	0.770856691396498	0.821931030566122	0.211357178334899	3.1438383875621
chr1	185457131	185458710	12	11	50	55	-5	0.770856691396498	0.821931030566122	0.211357178334899	3.1438383875621
chr1	185458710	185481598	12	11	50	55	-5	0.770856691396498	0.821931030566122	0.211357178334899	3.1438383875621
chr1	185481598	185489080	12	11	50	55	-5	0.770856691396498	0.821931030566122	0.211357178334899	3.1438383875621
chr1	185489080	185505073	12	11	50	55	-5	0.770856691396498	0.821931030566122	0.211357178334899	3.1438383875621
chr1	185505073	185519084	12	11	50	55	-5	0.770856691396498	0.821931030566122	0.211357178334899	3.1438383875621
chr1	185519084	185565967	12	11	50	55	-5	0.770856691396498	0.821931030566122	0.211357178334899	3.1438383875621
chr1	185565967	185573287	12	11	50	55	-5	0.770856691396498	0.821931030566122	0.211357178334899	3.1438383875621
chr1	185573287	185573849	12	11	50	55	-5	0.770856691396498	0.821931030566122	0.211357178334899	3.1438383875621
chr1	185573849	185654846	12	11	50	55	-5	0.770856691396498	0.821931030566122	0.211357178334899	3.1438383875621
chr1	185654846	185966373	12	11	50	55	-5	0.770856691396498	0.821931030566122	0.211357178334899	3.1438383875621
chr1	185966373	185972181	12	11	50	55	-5	0.770856691396498	0.821931030566122	0.211357178334899	3.1438383875621
chr1	185972181	185977462	12	12	50	60	-10	0.556167691684498	0.67288191791528	0.169176342334668	2.58442978888638
chr1	185977462	185980319	12	12	50	60	-10	0.556167691684498	0.67288191791528	0.169176342334668	2.58442978888638
chr1	185980319	185982524	12	12	50	60	-10	0.556167691684498	0.67288191791528	0.169176342334668	2.58442978888638
chr1	185982524	186029637	12	12	50	60	-10	0.556167691684498	0.67288191791528	0.169176342334668	2.58442978888638
chr1	186029637	186033774	12	12	50	60	-10	0.556167691684498	0.67288191791528	0.169176342334668	2.58442978888638
chr1	186033774	186088308	12	12	50	60	-10	0.556167691684498	0.67288191791528	0.169176342334668	2.58442978888638
chr1	186088308	186091418	12	12	50	60	-10	0.556167691684498	0.67288191791528	0.169176342334668	2.58442978888638
chr1	186091418	186097080	12	12	50	60	-10	0.556167691684498	0.67288191791528	0.169176342334668	2.58442978888638
chr1	186097080	186101612	12	12	50	60	-10	0.556167691684498	0.67288191791528	0.169176342334668	2.58442978888638
chr1	186101612	186112577	12	12	50	60	-10	0.556167691684498	0.67288191791528	0.169176342334668	2.58442978888638
chr1	186112577	186113011	12	12	50	60	-10	0.556167691684498	0.67288191791528	0.169176342334668	2.58442978888638
chr1	186113011	186114325	12	12	50	60	-10	0.556167691684498	0.67288191791528	0.169176342334668	2.58442978888638
chr1	186114325	186173462	12	12	50	60	-10	0.556167691684498	0.67288191791528	0.169176342334668	2.58442978888638
chr1	186173462	186182484	12	12	50	60	-10	0.556167691684498	0.67288191791528	0.169176342334668	2.58442978888638
chr1	186182484	186182751	12	12	50	60	-10	0.556167691684498	0.67288191791528	0.169176342334668	2.58442978888638
chr1	186182751	186188333	12	12	50	60	-10	0.556167691684498	0.67288191791528	0.169176342334668	2.58442978888638
chr1	186188333	186193512	12	13	50	65	-15	0.371520981041107	0.546162928787346	0.132584587634652	2.12493230056414
chr1	186193512	186218717	12	13	50	65	-15	0.371520981041107	0.546162928787346	0.132584587634652	2.12493230056414
chr1	186218717	186251609	12	13	50	65	-15	0.371520981041107	0.546162928787346	0.132584587634652	2.12493230056414
chr1	186251609	186258624	12	13	50	65	-15	0.371520981041107	0.546162928787346	0.132584587634652	2.12493230056414
chr1	186258624	186288810	12	13	50	65	-15	0.371520981041107	0.546162928787346	0.132584587634652	2.12493230056414
chr1	186288810	186339935	12	12	50	60	-10	0.556167691684498	0.67288191791528	0.169176342334668	2.58442978888638
chr1	186339935	186674744	12	12	50	60	-10	0.556167691684498	0.67288191791528	0.169176342334668	2.58442978888638
chr1	186674744	186767013	12	12	50	60	-10	0.556167691684498	0.67288191791528	0.169176342334668	2.58442978888638
chr1	186767013	186863597	12	12	50	60	-10	0.556167691684498	0.67288191791528	0.169176342334668	2.58442978888638
chr1	186863597	186966943	12	12	50	60	-10	0.556167691684498	0.67288191791528	0.169176342334668	2.58442978888638
chr1	186966943	187066549	12	12	50	60	-10	0.556167691684498	0.67288191791528	0.169176342334668	2.58442978888638
chr1	187066549	187417395	12	12	50	60	-10	0.556167691684498	0.67288191791528	0.169176342334668	2.58442978888638
chr1	187417395	187474199	12	12	50	60	-10	0.556167691684498	0.67288191791528	0.169176342334668	2.58442978888638
chr1	187474199	187593832	12	12	50	60	-10	0.556167691684498	0.67288191791528	0.169176342334668	2.58442978888638
chr1	187593832	187606591	12	12	50	60	-10	0.556167691684498	0.67288191791528	0.169176342334668	2.58442978888638
chr1	187606591	187628820	12	12	50	60	-10	0.556167691684498	0.67288191791528	0.169176342334668	2.58442978888638
chr1	187628820	187722996	12	12	50	60	-10	0.556167691684498	0.67288191791528	0.169176342334668	2.58442978888638
chr1	187722996	187742083	12	12	50	60	-10	0.556167691684498	0.67288191791528	0.169176342334668	2.58442978888638
chr1	187742083	187753959	12	12	50	60	-10	0.556167691684498	0.67288191791528	0.169176342334668	2.58442978888638
chr1	187753959	187779321	12	12	50	60	-10	0.556167691684498	0.67288191791528	0.169176342334668	2.58442978888638
chr1	187779321	187840680	12	12	50	60	-10	0.556167691684498	0.67288191791528	0.169176342334668	2.58442978888638
chr1	187840680	188005455	12	12	50	60	-10	0.556167691684498	0.67288191791528	0.169176342334668	2.58442978888638
chr1	188005455	188430079	12	12	50	60	-10	0.556167691684498	0.67288191791528	0.169176342334668	2.58442978888638
chr1	188430079	188562697	12	12	50	60	-10	0.556167691684498	0.67288191791528	0.169176342334668	2.58442978888638
chr1	188562697	188617395	12	12	50	60	-10	0.556167691684498	0.67288191791528	0.169176342334668	2.58442978888638
chr1	188617395	188631978	12	12	50	60	-10	0.556167691684498	0.67288191791528	0.169176342334668	2.58442978888638
chr1	188631978	188705418	12	12	50	60	-10	0.556167691684498	0.67288191791528	0.169176342334668	2.58442978888638
chr1	188705418	188751488	12	12	50	60	-10	0.556167691684498	0.67288191791528	0.169176342334668	2.58442978888638
chr1	188751488	188786176	12	12	50	60	-10	0.556167691684498	0.67288191791528	0.169176342334668	2.58442978888638
chr1	188786176	188898834	12	12	50	60	-10	0.556167691684498	0.67288191791528	0.169176342334668	2.58442978888638
chr1	188898834	188936193	12	12	50	60	-10	0.556167691684498	0.67288191791528	0.169176342334668	2.58442978888638
chr1	188936193	188946197	12	12	50	60	-10	0.556167691684498	0.67288191791528	0.169176342334668	2.58442978888638
chr1	188946197	189080174	13	12	54.17	60	-5.83	0.766180297343366	0.792168006979339	0.199485559059846	3.06507190342264
chr1	189080174	189084199	13	12	54.17	60	-5.83	0.766180297343366	0.792168006979339	0.199485559059846	3.06507190342264
chr1	189084199	189315823	13	12	54.17	60	-5.83	0.766180297343366	0.792168006979339	0.199485559059846	3.06507190342264
chr1	189315823	189527893	13	12	54.17	60	-5.83	0.766180297343366	0.792168006979339	0.199485559059846	3.06507190342264
chr1	189527893	189607090	13	12	54.17	60	-5.83	0.766180297343366	0.792168006979339	0.199485559059846	3.06507190342264
chr1	189607090	189610706	13	12	54.17	60	-5.83	0.766180297343366	0.792168006979339	0.199485559059846	3.06507190342264
chr1	189610706	189615728	13	12	54.17	60	-5.83	0.766180297343366	0.792168006979339	0.199485559059846	3.06507190342264
chr1	189615728	189660432	13	12	54.17	60	-5.83	0.766180297343366	0.792168006979339	0.199485559059846	3.06507190342264
chr1	189660432	189721968	13	12	54.17	60	-5.83	0.766180297343366	0.792168006979339	0.199485559059846	3.06507190342264
chr1	189721968	189737821	12	12	50	60	-10	0.556167691684498	0.67288191791528	0.169176342334668	2.58442978888638
chr1	189737821	189738494	12	12	50	60	-10	0.556167691684498	0.67288191791528	0.169176342334668	2.58442978888638
chr1	189738494	189739914	12	12	50	60	-10	0.556167691684498	0.67288191791528	0.169176342334668	2.58442978888638
chr1	189739914	189758794	12	12	50	60	-10	0.556167691684498	0.67288191791528	0.169176342334668	2.58442978888638
chr1	189758794	189780521	12	12	50	60	-10	0.556167691684498	0.67288191791528	0.169176342334668	2.58442978888638
chr1	189780521	189837180	12	12	50	60	-10	0.556167691684498	0.67288191791528	0.169176342334668	2.58442978888638
chr1	189837180	189837322	12	12	50	60	-10	0.556167691684498	0.67288191791528	0.169176342334668	2.58442978888638
chr1	189837322	189840429	12	12	50	60	-10	0.556167691684498	0.67288191791528	0.169176342334668	2.58442978888638
chr1	189840429	189840792	12	12	50	60	-10	0.556167691684498	0.67288191791528	0.169176342334668	2.58442978888638
chr1	189840792	189842099	12	12	50	60	-10	0.556167691684498	0.67288191791528	0.169176342334668	2.58442978888638
chr1	189842099	189843245	12	12	50	60	-10	0.556167691684498	0.67288191791528	0.169176342334668	2.58442978888638
chr1	189843245	189923063	12	12	50	60	-10	0.556167691684498	0.67288191791528	0.169176342334668	2.58442978888638
chr1	189923063	189926555	12	12	50	60	-10	0.556167691684498	0.67288191791528	0.169176342334668	2.58442978888638
chr1	189926555	189938038	12	12	50	60	-10	0.556167691684498	0.67288191791528	0.169176342334668	2.58442978888638
chr1	189938038	189941989	12	12	50	60	-10	0.556167691684498	0.67288191791528	0.169176342334668	2.58442978888638
chr1	189941989	189958441	12	12	50	60	-10	0.556167691684498	0.67288191791528	0.169176342334668	2.58442978888638
chr1	189958441	189975023	12	12	50	60	-10	0.556167691684498	0.67288191791528	0.169176342334668	2.58442978888638
chr1	189975023	189975540	12	12	50	60	-10	0.556167691684498	0.67288191791528	0.169176342334668	2.58442978888638
chr1	189975540	189978183	12	12	50	60	-10	0.556167691684498	0.67288191791528	0.169176342334668	2.58442978888638
chr1	189978183	189984753	13	12	54.17	60	-5.83	0.766180297343366	0.792168006979339	0.199485559059846	3.06507190342264
chr1	189984753	190053925	13	12	54.17	60	-5.83	0.766180297343366	0.792168006979339	0.199485559059846	3.06507190342264
chr1	190053925	190063188	12	12	50	60	-10	0.556167691684498	0.67288191791528	0.169176342334668	2.58442978888638
chr1	190063188	190088034	12	12	50	60	-10	0.556167691684498	0.67288191791528	0.169176342334668	2.58442978888638
chr1	190088034	190115709	12	12	50	60	-10	0.556167691684498	0.67288191791528	0.169176342334668	2.58442978888638
chr1	190115709	190120364	12	12	50	60	-10	0.556167691684498	0.67288191791528	0.169176342334668	2.58442978888638
chr1	190120364	190148067	12	12	50	60	-10	0.556167691684498	0.67288191791528	0.169176342334668	2.58442978888638
chr1	190148067	190288714	12	12	50	60	-10	0.556167691684498	0.67288191791528	0.169176342334668	2.58442978888638
chr1	190288714	190522645	12	12	50	60	-10	0.556167691684498	0.67288191791528	0.169176342334668	2.58442978888638
chr1	190522645	191156499	12	12	50	60	-10	0.556167691684498	0.67288191791528	0.169176342334668	2.58442978888638
chr1	191156499	191801528	12	12	50	60	-10	0.556167691684498	0.67288191791528	0.169176342334668	2.58442978888638
chr1	191801528	191817129	12	12	50	60	-10	0.556167691684498	0.67288191791528	0.169176342334668	2.58442978888638
chr1	191817129	192089356	12	12	50	60	-10	0.556167691684498	0.67288191791528	0.169176342334668	2.58442978888638
chr1	192089356	192121750	13	12	54.17	60	-5.83	0.766180297343366	0.792168006979339	0.199485559059846	3.06507190342264
chr1	192121750	192149606	13	12	54.17	60	-5.83	0.766180297343366	0.792168006979339	0.199485559059846	3.06507190342264
chr1	192149606	192177218	13	12	54.17	60	-5.83	0.766180297343366	0.792168006979339	0.199485559059846	3.06507190342264
chr1	192177218	192181214	13	12	54.17	60	-5.83	0.766180297343366	0.792168006979339	0.199485559059846	3.06507190342264
chr1	192181214	192249099	13	12	54.17	60	-5.83	0.766180297343366	0.792168006979339	0.199485559059846	3.06507190342264
chr1	192249099	192303670	13	12	54.17	60	-5.83	0.766180297343366	0.792168006979339	0.199485559059846	3.06507190342264
chr1	192303670	192317622	13	12	54.17	60	-5.83	0.766180297343366	0.792168006979339	0.199485559059846	3.06507190342264
chr1	192317622	192331166	13	12	54.17	60	-5.83	0.766180297343366	0.792168006979339	0.199485559059846	3.06507190342264
chr1	192331166	192447458	12	12	50	60	-10	0.556167691684498	0.67288191791528	0.169176342334668	2.58442978888638
chr1	192447458	192531130	13	12	54.17	60	-5.83	0.766180297343366	0.792168006979339	0.199485559059846	3.06507190342264
chr1	192531130	192557246	13	12	54.17	60	-5.83	0.766180297343366	0.792168006979339	0.199485559059846	3.06507190342264
chr1	192557246	192788470	13	12	54.17	60	-5.83	0.766180297343366	0.792168006979339	0.199485559059846	3.06507190342264
chr1	192788470	192789165	13	12	54.17	60	-5.83	0.766180297343366	0.792168006979339	0.199485559059846	3.06507190342264
chr1	192789165	193252752	13	12	54.17	60	-5.83	0.766180297343366	0.792168006979339	0.199485559059846	3.06507190342264
chr1	193252752	193367203	13	12	54.17	60	-5.83	0.766180297343366	0.792168006979339	0.199485559059846	3.06507190342264
chr1	193367203	193441591	13	12	54.17	60	-5.83	0.766180297343366	0.792168006979339	0.199485559059846	3.06507190342264
chr1	193441591	193658039	13	12	54.17	60	-5.83	0.766180297343366	0.792168006979339	0.199485559059846	3.06507190342264
chr1	193658039	193711436	13	12	54.17	60	-5.83	0.766180297343366	0.792168006979339	0.199485559059846	3.06507190342264
chr1	193711436	193763933	12	12	50	60	-10	0.556167691684498	0.67288191791528	0.169176342334668	2.58442978888638
chr1	193763933	193772275	12	12	50	60	-10	0.556167691684498	0.67288191791528	0.169176342334668	2.58442978888638
chr1	193772275	193826104	12	12	50	60	-10	0.556167691684498	0.67288191791528	0.169176342334668	2.58442978888638
chr1	193826104	193927836	12	12	50	60	-10	0.556167691684498	0.67288191791528	0.169176342334668	2.58442978888638
chr1	193927836	193997387	12	12	50	60	-10	0.556167691684498	0.67288191791528	0.169176342334668	2.58442978888638
chr1	193997387	194364318	12	12	50	60	-10	0.556167691684498	0.67288191791528	0.169176342334668	2.58442978888638
chr1	194364318	194380014	12	12	50	60	-10	0.556167691684498	0.67288191791528	0.169176342334668	2.58442978888638
chr1	194380014	194847284	12	12	50	60	-10	0.556167691684498	0.67288191791528	0.169176342334668	2.58442978888638
chr1	194847284	194990050	12	12	50	60	-10	0.556167691684498	0.67288191791528	0.169176342334668	2.58442978888638
chr1	194990050	195095597	12	12	50	60	-10	0.556167691684498	0.67288191791528	0.169176342334668	2.58442978888638
chr1	195095597	195111533	12	12	50	60	-10	0.556167691684498	0.67288191791528	0.169176342334668	2.58442978888638
chr1	195111533	195355605	12	12	50	60	-10	0.556167691684498	0.67288191791528	0.169176342334668	2.58442978888638
chr1	195355605	195392769	12	12	50	60	-10	0.556167691684498	0.67288191791528	0.169176342334668	2.58442978888638
chr1	195392769	195562222	12	13	50	65	-15	0.371520981041107	0.546162928787346	0.132584587634652	2.12493230056414
chr1	195562222	195740192	12	12	50	60	-10	0.556167691684498	0.67288191791528	0.169176342334668	2.58442978888638
chr1	195740192	195794345	12	12	50	60	-10	0.556167691684498	0.67288191791528	0.169176342334668	2.58442978888638
chr1	195794345	195830860	12	12	50	60	-10	0.556167691684498	0.67288191791528	0.169176342334668	2.58442978888638
chr1	195830860	195863400	12	12	50	60	-10	0.556167691684498	0.67288191791528	0.169176342334668	2.58442978888638
chr1	195863400	195876424	12	12	50	60	-10	0.556167691684498	0.67288191791528	0.169176342334668	2.58442978888638
chr1	195876424	195885903	12	12	50	60	-10	0.556167691684498	0.67288191791528	0.169176342334668	2.58442978888638
chr1	195885903	196788997	12	12	50	60	-10	0.556167691684498	0.67288191791528	0.169176342334668	2.58442978888638
chr1	196788997	196903450	12	11	50	55	-5	0.770856691396498	0.821931030566122	0.211357178334899	3.1438383875621
chr1	196903450	196947886	12	12	50	60	-10	0.556167691684498	0.67288191791528	0.169176342334668	2.58442978888638
chr1	196947886	196992118	12	12	50	60	-10	0.556167691684498	0.67288191791528	0.169176342334668	2.58442978888638
chr1	196992118	197302860	12	12	50	60	-10	0.556167691684498	0.67288191791528	0.169176342334668	2.58442978888638
chr1	197302860	197952132	12	12	50	60	-10	0.556167691684498	0.67288191791528	0.169176342334668	2.58442978888638
chr1	197952132	198057614	12	12	50	60	-10	0.556167691684498	0.67288191791528	0.169176342334668	2.58442978888638
chr1	198057614	198099545	12	12	50	60	-10	0.556167691684498	0.67288191791528	0.169176342334668	2.58442978888638
chr1	198099545	198136619	12	11	50	55	-5	0.770856691396498	0.821931030566122	0.211357178334899	3.1438383875621
chr1	198136619	198182202	12	11	50	55	-5	0.770856691396498	0.821931030566122	0.211357178334899	3.1438383875621
chr1	198182202	198322565	12	11	50	55	-5	0.770856691396498	0.821931030566122	0.211357178334899	3.1438383875621
chr1	198322565	198365257	12	11	50	55	-5	0.770856691396498	0.821931030566122	0.211357178334899	3.1438383875621
chr1	198365257	199038146	12	11	50	55	-5	0.770856691396498	0.821931030566122	0.211357178334899	3.1438383875621
chr1	199038146	199127210	12	11	50	55	-5	0.770856691396498	0.821931030566122	0.211357178334899	3.1438383875621
chr1	199127210	199671351	12	11	50	55	-5	0.770856691396498	0.821931030566122	0.211357178334899	3.1438383875621
chr1	199671351	199787781	11	11	45.83	55	-9.17	0.762554397606517	0.69816437794028	0.178386110436303	2.66415221294219
chr1	199787781	199964065	11	11	45.83	55	-9.17	0.762554397606517	0.69816437794028	0.178386110436303	2.66415221294219
chr1	199964065	200063071	11	11	45.83	55	-9.17	0.762554397606517	0.69816437794028	0.178386110436303	2.66415221294219
chr1	200063071	200148040	11	11	45.83	55	-9.17	0.762554397606517	0.69816437794028	0.178386110436303	2.66415221294219
chr1	200148040	200161337	11	11	45.83	55	-9.17	0.762554397606517	0.69816437794028	0.178386110436303	2.66415221294219
chr1	200161337	200308406	11	11	45.83	55	-9.17	0.762554397606517	0.69816437794028	0.178386110436303	2.66415221294219
chr1	200308406	200672709	11	11	45.83	55	-9.17	0.762554397606517	0.69816437794028	0.178386110436303	2.66415221294219
chr1	200672709	200720780	11	11	45.83	55	-9.17	0.762554397606517	0.69816437794028	0.178386110436303	2.66415221294219
chr1	200720780	200830280	11	11	45.83	55	-9.17	0.762554397606517	0.69816437794028	0.178386110436303	2.66415221294219
chr1	200830280	200860518	11	11	45.83	55	-9.17	0.762554397606517	0.69816437794028	0.178386110436303	2.66415221294219
chr1	200860518	200863431	11	11	45.83	55	-9.17	0.762554397606517	0.69816437794028	0.178386110436303	2.66415221294219
chr1	200863431	201057609	11	11	45.83	55	-9.17	0.762554397606517	0.69816437794028	0.178386110436303	2.66415221294219
chr1	201057609	201087120	11	12	45.83	60	-14.17	0.381511459245527	0.571569600091339	0.142856118426712	2.18978577809257
chr1	201087120	201393536	11	12	45.83	60	-14.17	0.381511459245527	0.571569600091339	0.142856118426712	2.18978577809257
chr1	201393536	202129115	11	12	45.83	60	-14.17	0.381511459245527	0.571569600091339	0.142856118426712	2.18978577809257
chr1	202129115	202138438	11	12	45.83	60	-14.17	0.381511459245527	0.571569600091339	0.142856118426712	2.18978577809257
chr1	202138438	202178399	11	12	45.83	60	-14.17	0.381511459245527	0.571569600091339	0.142856118426712	2.18978577809257
chr1	202178399	202292451	11	12	45.83	60	-14.17	0.381511459245527	0.571569600091339	0.142856118426712	2.18978577809257
chr1	202292451	202323507	11	12	45.83	60	-14.17	0.381511459245527	0.571569600091339	0.142856118426712	2.18978577809257
chr1	202323507	202475051	11	12	45.83	60	-14.17	0.381511459245527	0.571569600091339	0.142856118426712	2.18978577809257
chr1	202475051	202547168	11	12	45.83	60	-14.17	0.381511459245527	0.571569600091339	0.142856118426712	2.18978577809257
chr1	202547168	202651489	11	12	45.83	60	-14.17	0.381511459245527	0.571569600091339	0.142856118426712	2.18978577809257
chr1	202651489	202776873	11	12	45.83	60	-14.17	0.381511459245527	0.571569600091339	0.142856118426712	2.18978577809257
chr1	202776873	203438010	11	12	45.83	60	-14.17	0.381511459245527	0.571569600091339	0.142856118426712	2.18978577809257
chr1	203438010	204131331	11	12	45.83	60	-14.17	0.381511459245527	0.571569600091339	0.142856118426712	2.18978577809257
chr1	204131331	204144761	11	12	45.83	60	-14.17	0.381511459245527	0.571569600091339	0.142856118426712	2.18978577809257
chr1	204144761	204146242	11	12	45.83	60	-14.17	0.381511459245527	0.571569600091339	0.142856118426712	2.18978577809257
chr1	204146242	204182194	11	12	45.83	60	-14.17	0.381511459245527	0.571569600091339	0.142856118426712	2.18978577809257
chr1	204182194	204184486	11	13	45.83	65	-19.17	0.238031187160774	0.464004664308628	0.112014248069557	1.8002912210704
chr1	204184486	204195171	12	13	50	65	-15	0.371520981041107	0.546162928787346	0.132584587634652	2.12493230056414
chr1	204195171	204197937	12	13	50	65	-15	0.371520981041107	0.546162928787346	0.132584587634652	2.12493230056414
chr1	204197937	204214036	12	14	50	70	-20	0.226782110078418	0.437052950244061	0.10058148111073	1.74049909758511
chr1	204214036	204236821	12	14	50	70	-20	0.226782110078418	0.437052950244061	0.10058148111073	1.74049909758511
chr1	204236821	204256483	12	14	50	70	-20	0.226782110078418	0.437052950244061	0.10058148111073	1.74049909758511
chr1	204256483	204260885	12	14	50	70	-20	0.226782110078418	0.437052950244061	0.10058148111073	1.74049909758511
chr1	204260885	204288789	12	14	50	70	-20	0.226782110078418	0.437052950244061	0.10058148111073	1.74049909758511
chr1	204288789	204292940	11	14	45.83	70	-24.17	0.135044236308829	0.37136442068655	0.0850943199761822	1.47461193621699
chr1	204292940	204294906	11	14	45.83	70	-24.17	0.135044236308829	0.37136442068655	0.0850943199761822	1.47461193621699
chr1	204294906	204614320	11	12	45.83	60	-14.17	0.381511459245527	0.571569600091339	0.142856118426712	2.18978577809257
chr1	204614320	204715882	11	11	45.83	55	-9.17	0.762554397606517	0.69816437794028	0.178386110436303	2.66415221294219
chr1	204715882	204746688	11	11	45.83	55	-9.17	0.762554397606517	0.69816437794028	0.178386110436303	2.66415221294219
chr1	204746688	204765975	12	11	50	55	-5	0.770856691396498	0.821931030566122	0.211357178334899	3.1438383875621
chr1	204765975	204768154	12	11	50	55	-5	0.770856691396498	0.821931030566122	0.211357178334899	3.1438383875621
chr1	204768154	204778880	12	12	50	60	-10	0.556167691684498	0.67288191791528	0.169176342334668	2.58442978888638
chr1	204778880	204842076	12	13	50	65	-15	0.371520981041107	0.546162928787346	0.132584587634652	2.12493230056414
chr1	204842076	204843342	12	12	50	60	-10	0.556167691684498	0.67288191791528	0.169176342334668	2.58442978888638
chr1	204843342	204891757	12	12	50	60	-10	0.556167691684498	0.67288191791528	0.169176342334668	2.58442978888638
chr1	204891757	204931107	12	11	50	55	-5	0.770856691396498	0.821931030566122	0.211357178334899	3.1438383875621
chr1	204931107	205681474	12	12	50	60	-10	0.556167691684498	0.67288191791528	0.169176342334668	2.58442978888638
chr1	205681474	206555897	12	12	50	60	-10	0.556167691684498	0.67288191791528	0.169176342334668	2.58442978888638
chr1	206555897	206695898	12	12	50	60	-10	0.556167691684498	0.67288191791528	0.169176342334668	2.58442978888638
chr1	206695898	206772946	12	12	50	60	-10	0.556167691684498	0.67288191791528	0.169176342334668	2.58442978888638
chr1	206772946	206789120	12	12	50	60	-10	0.556167691684498	0.67288191791528	0.169176342334668	2.58442978888638
chr1	206789120	206803335	12	12	50	60	-10	0.556167691684498	0.67288191791528	0.169176342334668	2.58442978888638
chr1	206803335	207151809	12	11	50	55	-5	0.770856691396498	0.821931030566122	0.211357178334899	3.1438383875621
chr1	207151809	207209220	12	10	50	50	0	1	1	0.260400095553436	3.84024436655705
chr1	207209220	207303079	12	10	50	50	0	1	1	0.260400095553436	3.84024436655705
chr1	207303079	207423439	12	10	50	50	0	1	1	0.260400095553436	3.84024436655705
chr1	207423439	207544061	12	10	50	50	0	1	1	0.260400095553436	3.84024436655705
chr1	207544061	207558131	12	10	50	50	0	1	1	0.260400095553436	3.84024436655705
chr1	207558131	207656010	12	10	50	50	0	1	1	0.260400095553436	3.84024436655705
chr1	207656010	207824707	12	10	50	50	0	1	1	0.260400095553436	3.84024436655705
chr1	207824707	207882677	12	10	50	50	0	1	1	0.260400095553436	3.84024436655705
chr1	207882677	207979347	12	10	50	50	0	1	1	0.260400095553436	3.84024436655705
chr1	207979347	208038952	12	10	50	50	0	1	1	0.260400095553436	3.84024436655705
chr1	208038952	208039415	12	10	50	50	0	1	1	0.260400095553436	3.84024436655705
chr1	208039415	208446313	12	10	50	50	0	1	1	0.260400095553436	3.84024436655705
chr1	208446313	208447487	12	10	50	50	0	1	1	0.260400095553436	3.84024436655705
chr1	208447487	208450101	12	10	50	50	0	1	1	0.260400095553436	3.84024436655705
chr1	208450101	209563206	12	10	50	50	0	1	1	0.260400095553436	3.84024436655705
chr1	209563206	209628867	12	10	50	50	0	1	1	0.260400095553436	3.84024436655705
chr1	209628867	209629836	12	11	50	55	-5	0.770856691396498	0.821931030566122	0.211357178334899	3.1438383875621
chr1	209629836	209687779	12	11	50	55	-5	0.770856691396498	0.821931030566122	0.211357178334899	3.1438383875621
chr1	209687779	209959108	12	10	50	50	0	1	1	0.260400095553436	3.84024436655705
chr1	209959108	209999902	13	10	54.17	50	4.17	1	1.17732806335081	0.307241434675492	4.55252629762477
chr1	209999902	210067651	13	11	54.17	55	-0.829999999999998	1	0.967667950613556	0.249295465611878	3.72828351041651
chr1	210067651	210482964	12	10	50	50	0	1	1	0.260400095553436	3.84024436655705
chr1	210482964	210929677	12	10	50	50	0	1	1	0.260400095553436	3.84024436655705
chr1	210929677	211192218	12	10	50	50	0	1	1	0.260400095553436	3.84024436655705
chr1	211192218	211877185	12	10	50	50	0	1	1	0.260400095553436	3.84024436655705
chr1	211877185	214513040	11	10	45.83	50	-4.17	1	0.849380925443914	0.219658258870847	3.2547693349245
chr1	214513040	214747088	11	10	45.83	50	-4.17	1	0.849380925443914	0.219658258870847	3.2547693349245
chr1	214747088	214827410	11	10	45.83	50	-4.17	1	0.849380925443914	0.219658258870847	3.2547693349245
chr1	214827410	214846518	12	10	50	50	0	1	1	0.260400095553436	3.84024436655705
chr1	214846518	214863082	12	10	50	50	0	1	1	0.260400095553436	3.84024436655705
chr1	214863082	214863131	12	11	50	55	-5	0.770856691396498	0.821931030566122	0.211357178334899	3.1438383875621
chr1	214863131	214940728	13	11	54.17	55	-0.829999999999998	1	0.967667950613556	0.249295465611878	3.72828351041651
chr1	214940728	214941811	13	11	54.17	55	-0.829999999999998	1	0.967667950613556	0.249295465611878	3.72828351041651
chr1	214941811	214946019	13	11	54.17	55	-0.829999999999998	1	0.967667950613556	0.249295465611878	3.72828351041651
chr1	214946019	214950162	14	11	58.33	55	3.33	1	1.14191610441432	0.293397518897405	4.45405873730209
chr1	214950162	214991612	14	11	58.33	55	3.33	1	1.14191610441432	0.293397518897405	4.45405873730209
chr1	214991612	215004599	13	11	54.17	55	-0.829999999999998	1	0.967667950613556	0.249295465611878	3.72828351041651
chr1	215004599	215009397	12	11	50	55	-5	0.770856691396498	0.821931030566122	0.211357178334899	3.1438383875621
chr1	215009397	215011013	12	10	50	50	0	1	1	0.260400095553436	3.84024436655705
chr1	215011013	215012423	12	10	50	50	0	1	1	0.260400095553436	3.84024436655705
chr1	215012423	215018405	11	10	45.83	50	-4.17	1	0.849380925443914	0.219658258870847	3.2547693349245
chr1	215018405	215471564	11	10	45.83	50	-4.17	1	0.849380925443914	0.219658258870847	3.2547693349245
chr1	215471564	217310420	11	10	45.83	50	-4.17	1	0.849380925443914	0.219658258870847	3.2547693349245
chr1	217310420	219249416	11	10	45.83	50	-4.17	1	0.849380925443914	0.219658258870847	3.2547693349245
chr1	219249416	219333100	11	10	45.83	50	-4.17	1	0.849380925443914	0.219658258870847	3.2547693349245
chr1	219333100	219598528	11	10	45.83	50	-4.17	1	0.849380925443914	0.219658258870847	3.2547693349245
chr1	219598528	219792101	11	10	45.83	50	-4.17	1	0.849380925443914	0.219658258870847	3.2547693349245
chr1	219792101	220069352	11	10	45.83	50	-4.17	1	0.849380925443914	0.219658258870847	3.2547693349245
chr1	220069352	220069993	11	10	45.83	50	-4.17	1	0.849380925443914	0.219658258870847	3.2547693349245
chr1	220069993	220112355	11	10	45.83	50	-4.17	1	0.849380925443914	0.219658258870847	3.2547693349245
chr1	220112355	220191554	12	10	50	50	0	1	1	0.260400095553436	3.84024436655705
chr1	220191554	220208974	12	10	50	50	0	1	1	0.260400095553436	3.84024436655705
chr1	220208974	220210124	11	10	45.83	50	-4.17	1	0.849380925443914	0.219658258870847	3.2547693349245
chr1	220210124	220264416	11	10	45.83	50	-4.17	1	0.849380925443914	0.219658258870847	3.2547693349245
chr1	220264416	220465869	11	10	45.83	50	-4.17	1	0.849380925443914	0.219658258870847	3.2547693349245
chr1	220465869	221204782	11	10	45.83	50	-4.17	1	0.849380925443914	0.219658258870847	3.2547693349245
chr1	221204782	221381300	11	10	45.83	50	-4.17	1	0.849380925443914	0.219658258870847	3.2547693349245
chr1	221381300	221639032	11	10	45.83	50	-4.17	1	0.849380925443914	0.219658258870847	3.2547693349245
chr1	221639032	221645034	11	10	45.83	50	-4.17	1	0.849380925443914	0.219658258870847	3.2547693349245
chr1	221645034	221705566	11	10	45.83	50	-4.17	1	0.849380925443914	0.219658258870847	3.2547693349245
chr1	221705566	222762418	11	10	45.83	50	-4.17	1	0.849380925443914	0.219658258870847	3.2547693349245
chr1	222762418	222804620	11	10	45.83	50	-4.17	1	0.849380925443914	0.219658258870847	3.2547693349245
chr1	222804620	223201572	11	10	45.83	50	-4.17	1	0.849380925443914	0.219658258870847	3.2547693349245
chr1	223201572	223311593	11	10	45.83	50	-4.17	1	0.849380925443914	0.219658258870847	3.2547693349245
chr1	223311593	223447302	11	10	45.83	50	-4.17	1	0.849380925443914	0.219658258870847	3.2547693349245
chr1	223447302	223484624	11	10	45.83	50	-4.17	1	0.849380925443914	0.219658258870847	3.2547693349245
chr1	223484624	223498403	11	10	45.83	50	-4.17	1	0.849380925443914	0.219658258870847	3.2547693349245
chr1	223498403	223591244	11	10	45.83	50	-4.17	1	0.849380925443914	0.219658258870847	3.2547693349245
chr1	223591244	223687316	11	10	45.83	50	-4.17	1	0.849380925443914	0.219658258870847	3.2547693349245
chr1	223687316	223699221	11	10	45.83	50	-4.17	1	0.849380925443914	0.219658258870847	3.2547693349245
chr1	223699221	223904307	11	10	45.83	50	-4.17	1	0.849380925443914	0.219658258870847	3.2547693349245
chr1	223904307	223906267	11	10	45.83	50	-4.17	1	0.849380925443914	0.219658258870847	3.2547693349245
chr1	223906267	224014763	11	10	45.83	50	-4.17	1	0.849380925443914	0.219658258870847	3.2547693349245
chr1	224014763	224080619	11	10	45.83	50	-4.17	1	0.849380925443914	0.219658258870847	3.2547693349245
chr1	224080619	224185546	11	10	45.83	50	-4.17	1	0.849380925443914	0.219658258870847	3.2547693349245
chr1	224185546	224242470	11	10	45.83	50	-4.17	1	0.849380925443914	0.219658258870847	3.2547693349245
chr1	224242470	224260976	12	10	50	50	0	1	1	0.260400095553436	3.84024436655705
chr1	224260976	224269505	12	10	50	50	0	1	1	0.260400095553436	3.84024436655705
chr1	224269505	224287596	12	10	50	50	0	1	1	0.260400095553436	3.84024436655705
chr1	224287596	224340575	11	10	45.83	50	-4.17	1	0.849380925443914	0.219658258870847	3.2547693349245
chr1	224340575	224397153	11	10	45.83	50	-4.17	1	0.849380925443914	0.219658258870847	3.2547693349245
chr1	224397153	224543014	11	10	45.83	50	-4.17	1	0.849380925443914	0.219658258870847	3.2547693349245
chr1	224543014	224651173	11	10	45.83	50	-4.17	1	0.849380925443914	0.219658258870847	3.2547693349245
chr1	224651173	224730212	11	10	45.83	50	-4.17	1	0.849380925443914	0.219658258870847	3.2547693349245
chr1	224730212	224854952	11	10	45.83	50	-4.17	1	0.849380925443914	0.219658258870847	3.2547693349245
chr1	224854952	225482623	11	10	45.83	50	-4.17	1	0.849380925443914	0.219658258870847	3.2547693349245
chr1	225482623	225494762	11	10	45.83	50	-4.17	1	0.849380925443914	0.219658258870847	3.2547693349245
chr1	225494762	225534206	11	10	45.83	50	-4.17	1	0.849380925443914	0.219658258870847	3.2547693349245
chr1	225534206	225551271	11	10	45.83	50	-4.17	1	0.849380925443914	0.219658258870847	3.2547693349245
chr1	225551271	225556500	11	10	45.83	50	-4.17	1	0.849380925443914	0.219658258870847	3.2547693349245
chr1	225556500	225612523	11	10	45.83	50	-4.17	1	0.849380925443914	0.219658258870847	3.2547693349245
chr1	225612523	225941334	11	10	45.83	50	-4.17	1	0.849380925443914	0.219658258870847	3.2547693349245
chr1	225941334	225978794	11	10	45.83	50	-4.17	1	0.849380925443914	0.219658258870847	3.2547693349245
chr1	225978794	225994535	11	10	45.83	50	-4.17	1	0.849380925443914	0.219658258870847	3.2547693349245
chr1	225994535	226056752	11	10	45.83	50	-4.17	1	0.849380925443914	0.219658258870847	3.2547693349245
chr1	226056752	226095886	11	10	45.83	50	-4.17	1	0.849380925443914	0.219658258870847	3.2547693349245
chr1	226095886	226213163	11	10	45.83	50	-4.17	1	0.849380925443914	0.219658258870847	3.2547693349245
chr1	226213163	226235354	11	10	45.83	50	-4.17	1	0.849380925443914	0.219658258870847	3.2547693349245
chr1	226235354	226618297	11	10	45.83	50	-4.17	1	0.849380925443914	0.219658258870847	3.2547693349245
chr1	226618297	227176219	11	10	45.83	50	-4.17	1	0.849380925443914	0.219658258870847	3.2547693349245
chr1	227176219	228371257	11	11	45.83	55	-9.17	0.762554397606517	0.69816437794028	0.178386110436303	2.66415221294219
chr1	228371257	228512980	11	11	45.83	55	-9.17	0.762554397606517	0.69816437794028	0.178386110436303	2.66415221294219
chr1	228512980	228940223	11	11	45.83	55	-9.17	0.762554397606517	0.69816437794028	0.178386110436303	2.66415221294219
chr1	228940223	229114240	11	10	45.83	50	-4.17	1	0.849380925443914	0.219658258870847	3.2547693349245
chr1	229114240	229176345	11	10	45.83	50	-4.17	1	0.849380925443914	0.219658258870847	3.2547693349245
chr1	229176345	229290787	11	10	45.83	50	-4.17	1	0.849380925443914	0.219658258870847	3.2547693349245
chr1	229290787	229784634	11	10	45.83	50	-4.17	1	0.849380925443914	0.219658258870847	3.2547693349245
chr1	229784634	230228742	11	10	45.83	50	-4.17	1	0.849380925443914	0.219658258870847	3.2547693349245
chr1	230228742	230327080	11	10	45.83	50	-4.17	1	0.849380925443914	0.219658258870847	3.2547693349245
chr1	230327080	231342599	11	10	45.83	50	-4.17	1	0.849380925443914	0.219658258870847	3.2547693349245
chr1	231342599	231541032	11	10	45.83	50	-4.17	1	0.849380925443914	0.219658258870847	3.2547693349245
chr1	231541032	232465238	11	10	45.83	50	-4.17	1	0.849380925443914	0.219658258870847	3.2547693349245
chr1	232465238	232534155	11	10	45.83	50	-4.17	1	0.849380925443914	0.219658258870847	3.2547693349245
chr1	232534155	232569419	11	10	45.83	50	-4.17	1	0.849380925443914	0.219658258870847	3.2547693349245
chr1	232569419	232668508	11	10	45.83	50	-4.17	1	0.849380925443914	0.219658258870847	3.2547693349245
chr1	232668508	232706649	11	10	45.83	50	-4.17	1	0.849380925443914	0.219658258870847	3.2547693349245
chr1	232706649	232825834	11	10	45.83	50	-4.17	1	0.849380925443914	0.219658258870847	3.2547693349245
chr1	232825834	232827751	11	10	45.83	50	-4.17	1	0.849380925443914	0.219658258870847	3.2547693349245
chr1	232827751	233058751	11	10	45.83	50	-4.17	1	0.849380925443914	0.219658258870847	3.2547693349245
chr1	233058751	233155049	11	10	45.83	50	-4.17	1	0.849380925443914	0.219658258870847	3.2547693349245
chr1	233155049	233397316	11	10	45.83	50	-4.17	1	0.849380925443914	0.219658258870847	3.2547693349245
chr1	233397316	233433704	11	10	45.83	50	-4.17	1	0.849380925443914	0.219658258870847	3.2547693349245
chr1	233433704	233478856	11	10	45.83	50	-4.17	1	0.849380925443914	0.219658258870847	3.2547693349245
chr1	233478856	233493546	11	10	45.83	50	-4.17	1	0.849380925443914	0.219658258870847	3.2547693349245
chr1	233493546	233694272	11	10	45.83	50	-4.17	1	0.849380925443914	0.219658258870847	3.2547693349245
chr1	233694272	233788946	11	10	45.83	50	-4.17	1	0.849380925443914	0.219658258870847	3.2547693349245
chr1	233788946	234763017	11	10	45.83	50	-4.17	1	0.849380925443914	0.219658258870847	3.2547693349245
chr1	234763017	234793976	11	10	45.83	50	-4.17	1	0.849380925443914	0.219658258870847	3.2547693349245
chr1	234793976	234882662	11	10	45.83	50	-4.17	1	0.849380925443914	0.219658258870847	3.2547693349245
chr1	234882662	234989716	11	10	45.83	50	-4.17	1	0.849380925443914	0.219658258870847	3.2547693349245
chr1	234989716	235265446	11	10	45.83	50	-4.17	1	0.849380925443914	0.219658258870847	3.2547693349245
chr1	235265446	235476569	11	10	45.83	50	-4.17	1	0.849380925443914	0.219658258870847	3.2547693349245
chr1	235476569	235619123	11	10	45.83	50	-4.17	1	0.849380925443914	0.219658258870847	3.2547693349245
chr1	235619123	236799999	11	10	45.83	50	-4.17	1	0.849380925443914	0.219658258870847	3.2547693349245
chr1	236799999	236855656	11	10	45.83	50	-4.17	1	0.849380925443914	0.219658258870847	3.2547693349245
chr1	236855656	236862312	11	10	45.83	50	-4.17	1	0.849380925443914	0.219658258870847	3.2547693349245
chr1	236862312	237735156	11	10	45.83	50	-4.17	1	0.849380925443914	0.219658258870847	3.2547693349245
chr1	237735156	237815856	11	10	45.83	50	-4.17	1	0.849380925443914	0.219658258870847	3.2547693349245
chr1	237815856	239576403	11	10	45.83	50	-4.17	1	0.849380925443914	0.219658258870847	3.2547693349245
chr1	239576403	239686479	11	10	45.83	50	-4.17	1	0.849380925443914	0.219658258870847	3.2547693349245
chr1	239686479	239923949	11	10	45.83	50	-4.17	1	0.849380925443914	0.219658258870847	3.2547693349245
chr1	239923949	240651989	11	10	45.83	50	-4.17	1	0.849380925443914	0.219658258870847	3.2547693349245
chr1	240651989	240707624	11	11	45.83	55	-9.17	0.762554397606517	0.69816437794028	0.178386110436303	2.66415221294219
chr1	240707624	241055778	11	10	45.83	50	-4.17	1	0.849380925443914	0.219658258870847	3.2547693349245
chr1	241055778	242465983	11	10	45.83	50	-4.17	1	0.849380925443914	0.219658258870847	3.2547693349245
chr1	242465983	242800582	11	10	45.83	50	-4.17	1	0.849380925443914	0.219658258870847	3.2547693349245
chr1	242800582	242914456	11	10	45.83	50	-4.17	1	0.849380925443914	0.219658258870847	3.2547693349245
chr1	242914456	244243309	11	10	45.83	50	-4.17	1	0.849380925443914	0.219658258870847	3.2547693349245
chr1	244243309	244554005	11	10	45.83	50	-4.17	1	0.849380925443914	0.219658258870847	3.2547693349245
chr1	244554005	245381874	11	10	45.83	50	-4.17	1	0.849380925443914	0.219658258870847	3.2547693349245
chr1	245381874	245805920	11	11	45.83	55	-9.17	0.762554397606517	0.69816437794028	0.178386110436303	2.66415221294219
chr1	245805920	245840235	11	10	45.83	50	-4.17	1	0.849380925443914	0.219658258870847	3.2547693349245
chr1	245840235	245925366	11	10	45.83	50	-4.17	1	0.849380925443914	0.219658258870847	3.2547693349245
chr1	245925366	246045574	11	10	45.83	50	-4.17	1	0.849380925443914	0.219658258870847	3.2547693349245
chr1	246045574	246623086	11	10	45.83	50	-4.17	1	0.849380925443914	0.219658258870847	3.2547693349245
chr1	246623086	246721103	11	10	45.83	50	-4.17	1	0.849380925443914	0.219658258870847	3.2547693349245
chr1	246721103	247175100	11	10	45.83	50	-4.17	1	0.849380925443914	0.219658258870847	3.2547693349245
chr1	247175100	247394790	11	11	45.83	55	-9.17	0.762554397606517	0.69816437794028	0.178386110436303	2.66415221294219
chr1	247394790	247544721	11	11	45.83	55	-9.17	0.762554397606517	0.69816437794028	0.178386110436303	2.66415221294219
chr1	247544721	247620450	11	11	45.83	55	-9.17	0.762554397606517	0.69816437794028	0.178386110436303	2.66415221294219
chr1	247620450	247781012	11	11	45.83	55	-9.17	0.762554397606517	0.69816437794028	0.178386110436303	2.66415221294219
chr1	247781012	247867762	11	11	45.83	55	-9.17	0.762554397606517	0.69816437794028	0.178386110436303	2.66415221294219
chr1	247867762	247912224	11	11	45.83	55	-9.17	0.762554397606517	0.69816437794028	0.178386110436303	2.66415221294219
chr1	247912224	248134068	11	11	45.83	55	-9.17	0.762554397606517	0.69816437794028	0.178386110436303	2.66415221294219
chr1	248134068	248343933	11	11	45.83	55	-9.17	0.762554397606517	0.69816437794028	0.178386110436303	2.66415221294219
chr1	248343933	248347321	11	11	45.83	55	-9.17	0.762554397606517	0.69816437794028	0.178386110436303	2.66415221294219
chr1	248347321	248403228	11	10	45.83	50	-4.17	1	0.849380925443914	0.219658258870847	3.2547693349245
chr1	248403228	248414227	11	10	45.83	50	-4.17	1	0.849380925443914	0.219658258870847	3.2547693349245
chr1	248414227	248485046	11	10	45.83	50	-4.17	1	0.849380925443914	0.219658258870847	3.2547693349245
chr1	248485046	248491926	11	10	45.83	50	-4.17	1	0.849380925443914	0.219658258870847	3.2547693349245
chr1	248491926	248492266	11	10	45.83	50	-4.17	1	0.849380925443914	0.219658258870847	3.2547693349245
chr1	248492266	248492710	11	10	45.83	50	-4.17	1	0.849380925443914	0.219658258870847	3.2547693349245
chr1	248492710	248551227	11	10	45.83	50	-4.17	1	0.849380925443914	0.219658258870847	3.2547693349245
chr1	248551227	248703504	11	9	45.83	45	0.829999999999998	1	1.03341233877379	0.268219945507385	4.01130440758548
chr1	248703504	248812363	10	8	41.67	40	1.67	1	1.06973274696234	0.272964173869872	4.26092049221302
chr1	248812363	248825200	11	9	45.83	45	0.829999999999998	1	1.03341233877379	0.268219945507385	4.01130440758548
chr1	248825200	249082103	11	9	45.83	45	0.829999999999998	1	1.03341233877379	0.268219945507385	4.01130440758548
chr1	249082103	249250621	11	9	45.83	45	0.829999999999998	1	1.03341233877379	0.268219945507385	4.01130440758548
chr2	0	590360	13	9	54.17	45	9.17	0.762554397606517	1.43232744550817	0.375353928781583	5.6058176141302
chr2	590360	601437	13	9	54.17	45	9.17	0.762554397606517	1.43232744550817	0.375353928781583	5.6058176141302
chr2	601437	602164	13	9	54.17	45	9.17	0.762554397606517	1.43232744550817	0.375353928781583	5.6058176141302
chr2	602164	651503	13	8	54.17	40	14.17	0.381511459245527	1.74956820628703	0.456665674790828	7.00005019745108
chr2	651503	651620	13	8	54.17	40	14.17	0.381511459245527	1.74956820628703	0.456665674790828	7.00005019745108
chr2	651620	655458	13	8	54.17	40	14.17	0.381511459245527	1.74956820628703	0.456665674790828	7.00005019745108
chr2	655458	843747	13	8	54.17	40	14.17	0.381511459245527	1.74956820628703	0.456665674790828	7.00005019745108
chr2	843747	907178	13	8	54.17	40	14.17	0.381511459245527	1.74956820628703	0.456665674790828	7.00005019745108
chr2	907178	1001386	13	8	54.17	40	14.17	0.381511459245527	1.74956820628703	0.456665674790828	7.00005019745108
chr2	1001386	1018827	13	8	54.17	40	14.17	0.381511459245527	1.74956820628703	0.456665674790828	7.00005019745108
chr2	1018827	1143162	13	8	54.17	40	14.17	0.381511459245527	1.74956820628703	0.456665674790828	7.00005019745108
chr2	1143162	1310571	13	8	54.17	40	14.17	0.381511459245527	1.74956820628703	0.456665674790828	7.00005019745108
chr2	1310571	1805382	13	8	54.17	40	14.17	0.381511459245527	1.74956820628703	0.456665674790828	7.00005019745108
chr2	1805382	1890766	13	8	54.17	40	14.17	0.381511459245527	1.74956820628703	0.456665674790828	7.00005019745108
chr2	1890766	2419080	13	8	54.17	40	14.17	0.381511459245527	1.74956820628703	0.456665674790828	7.00005019745108
chr2	2419080	4190977	13	8	54.17	40	14.17	0.381511459245527	1.74956820628703	0.456665674790828	7.00005019745108
chr2	4190977	4200563	13	7	54.17	35	19.17	0.238031187160774	2.1551507493788	0.555465687048915	8.92743572566802
chr2	4200563	4223340	13	6	54.17	30	24.17	0.135044236308829	2.69277277061512	0.678144517509758	11.7516656843829
chr2	4223340	4236852	13	7	54.17	35	19.17	0.238031187160774	2.1551507493788	0.555465687048915	8.92743572566802
chr2	4236852	5752691	13	8	54.17	40	14.17	0.381511459245527	1.74956820628703	0.456665674790828	7.00005019745108
chr2	5752691	7140478	14	8	58.33	40	18.33	0.364044295687383	2.06411406086933	0.537677449231846	8.35037134736673
chr2	7140478	7236267	14	8	58.33	40	18.33	0.364044295687383	2.06411406086933	0.537677449231846	8.35037134736673
chr2	7236267	7658929	14	8	58.33	40	18.33	0.364044295687383	2.06411406086933	0.537677449231846	8.35037134736673
chr2	7658929	7692572	14	8	58.33	40	18.33	0.364044295687383	2.06411406086933	0.537677449231846	8.35037134736673
chr2	7692572	7786208	14	8	58.33	40	18.33	0.364044295687383	2.06411406086933	0.537677449231846	8.35037134736673
chr2	7786208	8085272	14	8	58.33	40	18.33	0.364044295687383	2.06411406086933	0.537677449231846	8.35037134736673
chr2	8085272	8179698	14	8	58.33	40	18.33	0.364044295687383	2.06411406086933	0.537677449231846	8.35037134736673
chr2	8179698	8266524	14	8	58.33	40	18.33	0.364044295687383	2.06411406086933	0.537677449231846	8.35037134736673
chr2	8266524	9485575	14	8	58.33	40	18.33	0.364044295687383	2.06411406086933	0.537677449231846	8.35037134736673
chr2	9485575	10140817	13	8	54.17	40	14.17	0.381511459245527	1.74956820628703	0.456665674790828	7.00005019745108
chr2	10140817	10928291	13	9	54.17	45	9.17	0.762554397606517	1.43232744550817	0.375353928781583	5.6058176141302
chr2	10928291	10986508	13	9	54.17	45	9.17	0.762554397606517	1.43232744550817	0.375353928781583	5.6058176141302
chr2	10986508	11282600	14	9	58.33	45	13.33	0.545185251105171	1.69011661964352	0.441893258542385	6.69273110784058
chr2	11282600	11983013	14	9	58.33	45	13.33	0.545185251105171	1.69011661964352	0.441893258542385	6.69273110784058
chr2	11983013	12305166	14	9	58.33	45	13.33	0.545185251105171	1.69011661964352	0.441893258542385	6.69273110784058
chr2	12305166	12422170	14	9	58.33	45	13.33	0.545185251105171	1.69011661964352	0.441893258542385	6.69273110784058
chr2	12422170	12442023	14	9	58.33	45	13.33	0.545185251105171	1.69011661964352	0.441893258542385	6.69273110784058
chr2	12442023	13978942	14	9	58.33	45	13.33	0.545185251105171	1.69011661964352	0.441893258542385	6.69273110784058
chr2	13978942	14228812	14	9	58.33	45	13.33	0.545185251105171	1.69011661964352	0.441893258542385	6.69273110784058
chr2	14228812	14538923	14	9	58.33	45	13.33	0.545185251105171	1.69011661964352	0.441893258542385	6.69273110784058
chr2	14538923	14602715	14	9	58.33	45	13.33	0.545185251105171	1.69011661964352	0.441893258542385	6.69273110784058
chr2	14602715	14653234	15	9	62.5	45	17.5	0.362735028577646	2.00361336626296	0.520173118486651	8.07750986769704
chr2	14653234	14675054	15	9	62.5	45	17.5	0.362735028577646	2.00361336626296	0.520173118486651	8.07750986769704
chr2	14675054	14685856	15	9	62.5	45	17.5	0.362735028577646	2.00361336626296	0.520173118486651	8.07750986769704
chr2	14685856	14692768	15	9	62.5	45	17.5	0.362735028577646	2.00361336626296	0.520173118486651	8.07750986769704
chr2	14692768	14710228	15	9	62.5	45	17.5	0.362735028577646	2.00361336626296	0.520173118486651	8.07750986769704
chr2	14710228	14712792	15	9	62.5	45	17.5	0.362735028577646	2.00361336626296	0.520173118486651	8.07750986769704
chr2	14712792	15008962	15	9	62.5	45	17.5	0.362735028577646	2.00361336626296	0.520173118486651	8.07750986769704
chr2	15008962	15104013	14	9	58.33	45	13.33	0.545185251105171	1.69011661964352	0.441893258542385	6.69273110784058
chr2	15104013	15132636	14	9	58.33	45	13.33	0.545185251105171	1.69011661964352	0.441893258542385	6.69273110784058
chr2	15132636	15150910	14	10	58.33	50	8.33	0.761929030022336	1.38924356619931	0.361618655955151	5.43735403260372
chr2	15150910	15162178	14	11	58.33	55	3.33	1	1.14191610441432	0.293397518897405	4.45405873730209
chr2	15162178	15187226	14	11	58.33	55	3.33	1	1.14191610441432	0.293397518897405	4.45405873730209
chr2	15187226	15202216	14	10	58.33	50	8.33	0.761929030022336	1.38924356619931	0.361618655955151	5.43735403260372
chr2	15202216	15216653	14	9	58.33	45	13.33	0.545185251105171	1.69011661964352	0.441893258542385	6.69273110784058
chr2	15216653	15221347	14	9	58.33	45	13.33	0.545185251105171	1.69011661964352	0.441893258542385	6.69273110784058
chr2	15221347	15256211	13	9	54.17	45	9.17	0.762554397606517	1.43232744550817	0.375353928781583	5.6058176141302
chr2	15256211	15314014	13	9	54.17	45	9.17	0.762554397606517	1.43232744550817	0.375353928781583	5.6058176141302
chr2	15314014	15462317	13	9	54.17	45	9.17	0.762554397606517	1.43232744550817	0.375353928781583	5.6058176141302
chr2	15462317	15517345	13	9	54.17	45	9.17	0.762554397606517	1.43232744550817	0.375353928781583	5.6058176141302
chr2	15517345	15704994	13	9	54.17	45	9.17	0.762554397606517	1.43232744550817	0.375353928781583	5.6058176141302
chr2	15704994	15807464	13	9	54.17	45	9.17	0.762554397606517	1.43232744550817	0.375353928781583	5.6058176141302
chr2	15807464	15887075	13	9	54.17	45	9.17	0.762554397606517	1.43232744550817	0.375353928781583	5.6058176141302
chr2	15887075	15983319	13	9	54.17	45	9.17	0.762554397606517	1.43232744550817	0.375353928781583	5.6058176141302
chr2	15983319	16426418	13	9	54.17	45	9.17	0.762554397606517	1.43232744550817	0.375353928781583	5.6058176141302
chr2	16426418	16543644	13	9	54.17	45	9.17	0.762554397606517	1.43232744550817	0.375353928781583	5.6058176141302
chr2	16543644	16673052	13	9	54.17	45	9.17	0.762554397606517	1.43232744550817	0.375353928781583	5.6058176141302
chr2	16673052	16764118	13	9	54.17	45	9.17	0.762554397606517	1.43232744550817	0.375353928781583	5.6058176141302
chr2	16764118	16797838	13	9	54.17	45	9.17	0.762554397606517	1.43232744550817	0.375353928781583	5.6058176141302
chr2	16797838	16903628	13	10	54.17	50	4.17	1	1.17732806335081	0.307241434675492	4.55252629762477
chr2	16903628	16934984	13	9	54.17	45	9.17	0.762554397606517	1.43232744550817	0.375353928781583	5.6058176141302
chr2	16934984	16969973	13	9	54.17	45	9.17	0.762554397606517	1.43232744550817	0.375353928781583	5.6058176141302
chr2	16969973	16980897	13	9	54.17	45	9.17	0.762554397606517	1.43232744550817	0.375353928781583	5.6058176141302
chr2	16980897	17031401	13	9	54.17	45	9.17	0.762554397606517	1.43232744550817	0.375353928781583	5.6058176141302
chr2	17031401	17033919	13	9	54.17	45	9.17	0.762554397606517	1.43232744550817	0.375353928781583	5.6058176141302
chr2	17033919	17114516	13	9	54.17	45	9.17	0.762554397606517	1.43232744550817	0.375353928781583	5.6058176141302
chr2	17114516	17126789	13	9	54.17	45	9.17	0.762554397606517	1.43232744550817	0.375353928781583	5.6058176141302
chr2	17126789	17128760	13	9	54.17	45	9.17	0.762554397606517	1.43232744550817	0.375353928781583	5.6058176141302
chr2	17128760	17131288	13	9	54.17	45	9.17	0.762554397606517	1.43232744550817	0.375353928781583	5.6058176141302
chr2	17131288	17132087	13	9	54.17	45	9.17	0.762554397606517	1.43232744550817	0.375353928781583	5.6058176141302
chr2	17132087	17133326	13	9	54.17	45	9.17	0.762554397606517	1.43232744550817	0.375353928781583	5.6058176141302
chr2	17133326	17373826	13	9	54.17	45	9.17	0.762554397606517	1.43232744550817	0.375353928781583	5.6058176141302
chr2	17373826	18216853	13	8	54.17	40	14.17	0.381511459245527	1.74956820628703	0.456665674790828	7.00005019745108
chr2	18216853	18224356	13	8	54.17	40	14.17	0.381511459245527	1.74956820628703	0.456665674790828	7.00005019745108
chr2	18224356	18266602	13	8	54.17	40	14.17	0.381511459245527	1.74956820628703	0.456665674790828	7.00005019745108
chr2	18266602	18338021	13	8	54.17	40	14.17	0.381511459245527	1.74956820628703	0.456665674790828	7.00005019745108
chr2	18338021	18511508	13	8	54.17	40	14.17	0.381511459245527	1.74956820628703	0.456665674790828	7.00005019745108
chr2	18511508	18544361	13	8	54.17	40	14.17	0.381511459245527	1.74956820628703	0.456665674790828	7.00005019745108
chr2	18544361	18548814	13	8	54.17	40	14.17	0.381511459245527	1.74956820628703	0.456665674790828	7.00005019745108
chr2	18548814	18570261	13	9	54.17	45	9.17	0.762554397606517	1.43232744550817	0.375353928781583	5.6058176141302
chr2	18570261	18610538	13	9	54.17	45	9.17	0.762554397606517	1.43232744550817	0.375353928781583	5.6058176141302
chr2	18610538	18614935	13	9	54.17	45	9.17	0.762554397606517	1.43232744550817	0.375353928781583	5.6058176141302
chr2	18614935	19304236	13	8	54.17	40	14.17	0.381511459245527	1.74956820628703	0.456665674790828	7.00005019745108
chr2	19304236	19439070	13	8	54.17	40	14.17	0.381511459245527	1.74956820628703	0.456665674790828	7.00005019745108
chr2	19439070	19560874	13	7	54.17	35	19.17	0.238031187160774	2.1551507493788	0.555465687048915	8.92743572566802
chr2	19560874	19628730	13	8	54.17	40	14.17	0.381511459245527	1.74956820628703	0.456665674790828	7.00005019745108
chr2	19628730	19648808	13	9	54.17	45	9.17	0.762554397606517	1.43232744550817	0.375353928781583	5.6058176141302
chr2	19648808	19655632	13	10	54.17	50	4.17	1	1.17732806335081	0.307241434675492	4.55252629762477
chr2	19655632	19693105	13	11	54.17	55	-0.829999999999998	1	0.967667950613556	0.249295465611878	3.72828351041651
chr2	19693105	19878620	13	10	54.17	50	4.17	1	1.17732806335081	0.307241434675492	4.55252629762477
chr2	19878620	19952790	13	10	54.17	50	4.17	1	1.17732806335081	0.307241434675492	4.55252629762477
chr2	19952790	20376362	13	9	54.17	45	9.17	0.762554397606517	1.43232744550817	0.375353928781583	5.6058176141302
chr2	20376362	21612453	13	9	54.17	45	9.17	0.762554397606517	1.43232744550817	0.375353928781583	5.6058176141302
chr2	21612453	22554068	13	9	54.17	45	9.17	0.762554397606517	1.43232744550817	0.375353928781583	5.6058176141302
chr2	22554068	23177513	13	9	54.17	45	9.17	0.762554397606517	1.43232744550817	0.375353928781583	5.6058176141302
chr2	23177513	23265239	13	9	54.17	45	9.17	0.762554397606517	1.43232744550817	0.375353928781583	5.6058176141302
chr2	23265239	23521962	13	9	54.17	45	9.17	0.762554397606517	1.43232744550817	0.375353928781583	5.6058176141302
chr2	23521962	23676601	12	9	50	45	5	0.770856691396498	1.21664709423518	0.318082508298225	4.73132735721653
chr2	23676601	23883234	12	8	50	40	10	0.556167691684498	1.48614485450612	0.386932546707294	5.91099196376869
chr2	23883234	23943087	12	8	50	40	10	0.556167691684498	1.48614485450612	0.386932546707294	5.91099196376869
chr2	23943087	23957747	12	8	50	40	10	0.556167691684498	1.48614485450612	0.386932546707294	5.91099196376869
chr2	23957747	25008941	12	8	50	40	10	0.556167691684498	1.48614485450612	0.386932546707294	5.91099196376869
chr2	25008941	25100870	12	8	50	40	10	0.556167691684498	1.48614485450612	0.386932546707294	5.91099196376869
chr2	25100870	25288561	12	8	50	40	10	0.556167691684498	1.48614485450612	0.386932546707294	5.91099196376869
chr2	25288561	25328237	12	8	50	40	10	0.556167691684498	1.48614485450612	0.386932546707294	5.91099196376869
chr2	25328237	25533857	12	8	50	40	10	0.556167691684498	1.48614485450612	0.386932546707294	5.91099196376869
chr2	25533857	26837363	12	8	50	40	10	0.556167691684498	1.48614485450612	0.386932546707294	5.91099196376869
chr2	26837363	26932619	12	8	50	40	10	0.556167691684498	1.48614485450612	0.386932546707294	5.91099196376869
chr2	26932619	27052192	12	8	50	40	10	0.556167691684498	1.48614485450612	0.386932546707294	5.91099196376869
chr2	27052192	27181498	12	8	50	40	10	0.556167691684498	1.48614485450612	0.386932546707294	5.91099196376869
chr2	27181498	27238503	12	8	50	40	10	0.556167691684498	1.48614485450612	0.386932546707294	5.91099196376869
chr2	27238503	27345596	12	8	50	40	10	0.556167691684498	1.48614485450612	0.386932546707294	5.91099196376869
chr2	27345596	27841896	12	8	50	40	10	0.556167691684498	1.48614485450612	0.386932546707294	5.91099196376869
chr2	27841896	28414551	12	8	50	40	10	0.556167691684498	1.48614485450612	0.386932546707294	5.91099196376869
chr2	28414551	28519937	12	8	50	40	10	0.556167691684498	1.48614485450612	0.386932546707294	5.91099196376869
chr2	28519937	28762305	13	8	54.17	40	14.17	0.381511459245527	1.74956820628703	0.456665674790828	7.00005019745108
chr2	28762305	28878157	13	8	54.17	40	14.17	0.381511459245527	1.74956820628703	0.456665674790828	7.00005019745108
chr2	28878157	28932955	13	8	54.17	40	14.17	0.381511459245527	1.74956820628703	0.456665674790828	7.00005019745108
chr2	28932955	28981652	13	9	54.17	45	9.17	0.762554397606517	1.43232744550817	0.375353928781583	5.6058176141302
chr2	28981652	29415034	13	9	54.17	45	9.17	0.762554397606517	1.43232744550817	0.375353928781583	5.6058176141302
chr2	29415034	30128134	13	9	54.17	45	9.17	0.762554397606517	1.43232744550817	0.375353928781583	5.6058176141302
chr2	30128134	31232575	13	9	54.17	45	9.17	0.762554397606517	1.43232744550817	0.375353928781583	5.6058176141302
chr2	31232575	31342749	13	9	54.17	45	9.17	0.762554397606517	1.43232744550817	0.375353928781583	5.6058176141302
chr2	31342749	31496433	13	9	54.17	45	9.17	0.762554397606517	1.43232744550817	0.375353928781583	5.6058176141302
chr2	31496433	31769459	13	8	54.17	40	14.17	0.381511459245527	1.74956820628703	0.456665674790828	7.00005019745108
chr2	31769459	32170624	13	8	54.17	40	14.17	0.381511459245527	1.74956820628703	0.456665674790828	7.00005019745108
chr2	32170624	33209937	13	8	54.17	40	14.17	0.381511459245527	1.74956820628703	0.456665674790828	7.00005019745108
chr2	33209937	33321330	13	8	54.17	40	14.17	0.381511459245527	1.74956820628703	0.456665674790828	7.00005019745108
chr2	33321330	34036537	13	8	54.17	40	14.17	0.381511459245527	1.74956820628703	0.456665674790828	7.00005019745108
chr2	34036537	34134063	13	8	54.17	40	14.17	0.381511459245527	1.74956820628703	0.456665674790828	7.00005019745108
chr2	34134063	34695192	13	8	54.17	40	14.17	0.381511459245527	1.74956820628703	0.456665674790828	7.00005019745108
chr2	34695192	34701598	12	8	50	40	10	0.556167691684498	1.48614485450612	0.386932546707294	5.91099196376869
chr2	34701598	34741962	11	8	45.83	40	5.83	0.766180297343366	1.2623584784914	0.326256620238939	5.01289418999998
chr2	34741962	34803391	12	8	50	40	10	0.556167691684498	1.48614485450612	0.386932546707294	5.91099196376869
chr2	34803391	34989398	13	8	54.17	40	14.17	0.381511459245527	1.74956820628703	0.456665674790828	7.00005019745108
chr2	34989398	35123501	13	8	54.17	40	14.17	0.381511459245527	1.74956820628703	0.456665674790828	7.00005019745108
chr2	35123501	35851344	13	8	54.17	40	14.17	0.381511459245527	1.74956820628703	0.456665674790828	7.00005019745108
chr2	35851344	35859206	13	8	54.17	40	14.17	0.381511459245527	1.74956820628703	0.456665674790828	7.00005019745108
chr2	35859206	35863693	13	8	54.17	40	14.17	0.381511459245527	1.74956820628703	0.456665674790828	7.00005019745108
chr2	35863693	35870829	13	8	54.17	40	14.17	0.381511459245527	1.74956820628703	0.456665674790828	7.00005019745108
chr2	35870829	35908281	13	8	54.17	40	14.17	0.381511459245527	1.74956820628703	0.456665674790828	7.00005019745108
chr2	35908281	35925802	13	8	54.17	40	14.17	0.381511459245527	1.74956820628703	0.456665674790828	7.00005019745108
chr2	35925802	35954395	13	8	54.17	40	14.17	0.381511459245527	1.74956820628703	0.456665674790828	7.00005019745108
chr2	35954395	37702651	13	8	54.17	40	14.17	0.381511459245527	1.74956820628703	0.456665674790828	7.00005019745108
chr2	37702651	37710111	13	8	54.17	40	14.17	0.381511459245527	1.74956820628703	0.456665674790828	7.00005019745108
chr2	37710111	37815390	13	8	54.17	40	14.17	0.381511459245527	1.74956820628703	0.456665674790828	7.00005019745108
chr2	37815390	37835217	13	8	54.17	40	14.17	0.381511459245527	1.74956820628703	0.456665674790828	7.00005019745108
chr2	37835217	37839040	13	8	54.17	40	14.17	0.381511459245527	1.74956820628703	0.456665674790828	7.00005019745108
chr2	37839040	37994764	13	8	54.17	40	14.17	0.381511459245527	1.74956820628703	0.456665674790828	7.00005019745108
chr2	37994764	38019438	13	8	54.17	40	14.17	0.381511459245527	1.74956820628703	0.456665674790828	7.00005019745108
chr2	38019438	38025425	14	8	58.33	40	18.33	0.364044295687383	2.06411406086933	0.537677449231846	8.35037134736673
chr2	38025425	38121163	14	8	58.33	40	18.33	0.364044295687383	2.06411406086933	0.537677449231846	8.35037134736673
chr2	38121163	38174945	14	8	58.33	40	18.33	0.364044295687383	2.06411406086933	0.537677449231846	8.35037134736673
chr2	38174945	38286929	14	8	58.33	40	18.33	0.364044295687383	2.06411406086933	0.537677449231846	8.35037134736673
chr2	38286929	38944922	14	8	58.33	40	18.33	0.364044295687383	2.06411406086933	0.537677449231846	8.35037134736673
chr2	38944922	39131501	14	8	58.33	40	18.33	0.364044295687383	2.06411406086933	0.537677449231846	8.35037134736673
chr2	39131501	39164869	14	8	58.33	40	18.33	0.364044295687383	2.06411406086933	0.537677449231846	8.35037134736673
chr2	39164869	39324902	14	8	58.33	40	18.33	0.364044295687383	2.06411406086933	0.537677449231846	8.35037134736673
chr2	39324902	39391426	14	8	58.33	40	18.33	0.364044295687383	2.06411406086933	0.537677449231846	8.35037134736673
chr2	39391426	39624933	14	8	58.33	40	18.33	0.364044295687383	2.06411406086933	0.537677449231846	8.35037134736673
chr2	39624933	39680474	14	8	58.33	40	18.33	0.364044295687383	2.06411406086933	0.537677449231846	8.35037134736673
chr2	39680474	39778020	14	8	58.33	40	18.33	0.364044295687383	2.06411406086933	0.537677449231846	8.35037134736673
chr2	39778020	39783365	14	8	58.33	40	18.33	0.364044295687383	2.06411406086933	0.537677449231846	8.35037134736673
chr2	39783365	39831584	14	8	58.33	40	18.33	0.364044295687383	2.06411406086933	0.537677449231846	8.35037134736673
chr2	39831584	39860555	14	8	58.33	40	18.33	0.364044295687383	2.06411406086933	0.537677449231846	8.35037134736673
chr2	39860555	39863107	14	8	58.33	40	18.33	0.364044295687383	2.06411406086933	0.537677449231846	8.35037134736673
chr2	39863107	39868674	14	8	58.33	40	18.33	0.364044295687383	2.06411406086933	0.537677449231846	8.35037134736673
chr2	39868674	39895822	14	8	58.33	40	18.33	0.364044295687383	2.06411406086933	0.537677449231846	8.35037134736673
chr2	39895822	40059807	14	8	58.33	40	18.33	0.364044295687383	2.06411406086933	0.537677449231846	8.35037134736673
chr2	40059807	40159345	14	8	58.33	40	18.33	0.364044295687383	2.06411406086933	0.537677449231846	8.35037134736673
chr2	40159345	40267504	14	8	58.33	40	18.33	0.364044295687383	2.06411406086933	0.537677449231846	8.35037134736673
chr2	40267504	40267791	14	8	58.33	40	18.33	0.364044295687383	2.06411406086933	0.537677449231846	8.35037134736673
chr2	40267791	40285888	14	8	58.33	40	18.33	0.364044295687383	2.06411406086933	0.537677449231846	8.35037134736673
chr2	40285888	40329004	14	8	58.33	40	18.33	0.364044295687383	2.06411406086933	0.537677449231846	8.35037134736673
chr2	40329004	40377104	14	8	58.33	40	18.33	0.364044295687383	2.06411406086933	0.537677449231846	8.35037134736673
chr2	40377104	40377139	14	8	58.33	40	18.33	0.364044295687383	2.06411406086933	0.537677449231846	8.35037134736673
chr2	40377139	40413101	14	8	58.33	40	18.33	0.364044295687383	2.06411406086933	0.537677449231846	8.35037134736673
chr2	40413101	40522968	14	8	58.33	40	18.33	0.364044295687383	2.06411406086933	0.537677449231846	8.35037134736673
chr2	40522968	40570652	14	8	58.33	40	18.33	0.364044295687383	2.06411406086933	0.537677449231846	8.35037134736673
chr2	40570652	40605219	14	8	58.33	40	18.33	0.364044295687383	2.06411406086933	0.537677449231846	8.35037134736673
chr2	40605219	40634346	14	8	58.33	40	18.33	0.364044295687383	2.06411406086933	0.537677449231846	8.35037134736673
chr2	40634346	40791264	14	8	58.33	40	18.33	0.364044295687383	2.06411406086933	0.537677449231846	8.35037134736673
chr2	40791264	40825659	14	8	58.33	40	18.33	0.364044295687383	2.06411406086933	0.537677449231846	8.35037134736673
chr2	40825659	40907950	14	8	58.33	40	18.33	0.364044295687383	2.06411406086933	0.537677449231846	8.35037134736673
chr2	40907950	40990489	14	8	58.33	40	18.33	0.364044295687383	2.06411406086933	0.537677449231846	8.35037134736673
chr2	40990489	41037703	14	8	58.33	40	18.33	0.364044295687383	2.06411406086933	0.537677449231846	8.35037134736673
chr2	41037703	41099175	14	8	58.33	40	18.33	0.364044295687383	2.06411406086933	0.537677449231846	8.35037134736673
chr2	41099175	41348234	14	8	58.33	40	18.33	0.364044295687383	2.06411406086933	0.537677449231846	8.35037134736673
chr2	41348234	41383941	14	8	58.33	40	18.33	0.364044295687383	2.06411406086933	0.537677449231846	8.35037134736673
chr2	41383941	41398560	14	8	58.33	40	18.33	0.364044295687383	2.06411406086933	0.537677449231846	8.35037134736673
chr2	41398560	41482056	14	8	58.33	40	18.33	0.364044295687383	2.06411406086933	0.537677449231846	8.35037134736673
chr2	41482056	41525216	14	8	58.33	40	18.33	0.364044295687383	2.06411406086933	0.537677449231846	8.35037134736673
chr2	41525216	41525579	14	8	58.33	40	18.33	0.364044295687383	2.06411406086933	0.537677449231846	8.35037134736673
chr2	41525579	41556792	14	8	58.33	40	18.33	0.364044295687383	2.06411406086933	0.537677449231846	8.35037134736673
chr2	41556792	41558250	14	8	58.33	40	18.33	0.364044295687383	2.06411406086933	0.537677449231846	8.35037134736673
chr2	41558250	41659993	14	8	58.33	40	18.33	0.364044295687383	2.06411406086933	0.537677449231846	8.35037134736673
chr2	41659993	41671964	14	8	58.33	40	18.33	0.364044295687383	2.06411406086933	0.537677449231846	8.35037134736673
chr2	41671964	41692172	14	8	58.33	40	18.33	0.364044295687383	2.06411406086933	0.537677449231846	8.35037134736673
chr2	41692172	41743904	14	8	58.33	40	18.33	0.364044295687383	2.06411406086933	0.537677449231846	8.35037134736673
chr2	41743904	41800204	14	8	58.33	40	18.33	0.364044295687383	2.06411406086933	0.537677449231846	8.35037134736673
chr2	41800204	41801614	14	8	58.33	40	18.33	0.364044295687383	2.06411406086933	0.537677449231846	8.35037134736673
chr2	41801614	41934271	14	8	58.33	40	18.33	0.364044295687383	2.06411406086933	0.537677449231846	8.35037134736673
chr2	41934271	42010846	14	8	58.33	40	18.33	0.364044295687383	2.06411406086933	0.537677449231846	8.35037134736673
chr2	42010846	42017917	14	8	58.33	40	18.33	0.364044295687383	2.06411406086933	0.537677449231846	8.35037134736673
chr2	42017917	42588748	14	8	58.33	40	18.33	0.364044295687383	2.06411406086933	0.537677449231846	8.35037134736673
chr2	42588748	42785074	14	8	58.33	40	18.33	0.364044295687383	2.06411406086933	0.537677449231846	8.35037134736673
chr2	42785074	43029950	14	7	58.33	35	23.33	0.143440489267863	2.54223059015599	0.653982056823958	10.6364202388585
chr2	43029950	43420837	14	8	58.33	40	18.33	0.364044295687383	2.06411406086933	0.537677449231846	8.35037134736673
chr2	43420837	44470676	14	8	58.33	40	18.33	0.364044295687383	2.06411406086933	0.537677449231846	8.35037134736673
chr2	44470676	44719018	14	8	58.33	40	18.33	0.364044295687383	2.06411406086933	0.537677449231846	8.35037134736673
chr2	44719018	44730436	14	9	58.33	45	13.33	0.545185251105171	1.69011661964352	0.441893258542385	6.69273110784058
chr2	44730436	44873653	14	9	58.33	45	13.33	0.545185251105171	1.69011661964352	0.441893258542385	6.69273110784058
chr2	44873653	45503655	14	9	58.33	45	13.33	0.545185251105171	1.69011661964352	0.441893258542385	6.69273110784058
chr2	45503655	45635725	14	9	58.33	45	13.33	0.545185251105171	1.69011661964352	0.441893258542385	6.69273110784058
chr2	45635725	45976501	14	9	58.33	45	13.33	0.545185251105171	1.69011661964352	0.441893258542385	6.69273110784058
chr2	45976501	46520517	14	9	58.33	45	13.33	0.545185251105171	1.69011661964352	0.441893258542385	6.69273110784058
chr2	46520517	46634192	14	9	58.33	45	13.33	0.545185251105171	1.69011661964352	0.441893258542385	6.69273110784058
chr2	46634192	47110539	14	9	58.33	45	13.33	0.545185251105171	1.69011661964352	0.441893258542385	6.69273110784058
chr2	47110539	47211981	14	9	58.33	45	13.33	0.545185251105171	1.69011661964352	0.441893258542385	6.69273110784058
chr2	47211981	47504347	14	9	58.33	45	13.33	0.545185251105171	1.69011661964352	0.441893258542385	6.69273110784058
chr2	47504347	48155556	14	9	58.33	45	13.33	0.545185251105171	1.69011661964352	0.441893258542385	6.69273110784058
chr2	48155556	48343971	14	9	58.33	45	13.33	0.545185251105171	1.69011661964352	0.441893258542385	6.69273110784058
chr2	48343971	49073032	14	9	58.33	45	13.33	0.545185251105171	1.69011661964352	0.441893258542385	6.69273110784058
chr2	49073032	49087369	14	9	58.33	45	13.33	0.545185251105171	1.69011661964352	0.441893258542385	6.69273110784058
chr2	49087369	49280992	14	9	58.33	45	13.33	0.545185251105171	1.69011661964352	0.441893258542385	6.69273110784058
chr2	49280992	49283411	14	9	58.33	45	13.33	0.545185251105171	1.69011661964352	0.441893258542385	6.69273110784058
chr2	49283411	49305380	14	9	58.33	45	13.33	0.545185251105171	1.69011661964352	0.441893258542385	6.69273110784058
chr2	49305380	49375695	14	9	58.33	45	13.33	0.545185251105171	1.69011661964352	0.441893258542385	6.69273110784058
chr2	49375695	49515743	14	9	58.33	45	13.33	0.545185251105171	1.69011661964352	0.441893258542385	6.69273110784058
chr2	49515743	50024994	14	9	58.33	45	13.33	0.545185251105171	1.69011661964352	0.441893258542385	6.69273110784058
chr2	50024994	50487540	14	8	58.33	40	18.33	0.364044295687383	2.06411406086933	0.537677449231846	8.35037134736673
chr2	50487540	50504660	14	8	58.33	40	18.33	0.364044295687383	2.06411406086933	0.537677449231846	8.35037134736673
chr2	50504660	50532015	14	8	58.33	40	18.33	0.364044295687383	2.06411406086933	0.537677449231846	8.35037134736673
chr2	50532015	50646426	14	8	58.33	40	18.33	0.364044295687383	2.06411406086933	0.537677449231846	8.35037134736673
chr2	50646426	51324116	14	8	58.33	40	18.33	0.364044295687383	2.06411406086933	0.537677449231846	8.35037134736673
chr2	51324116	51443738	14	8	58.33	40	18.33	0.364044295687383	2.06411406086933	0.537677449231846	8.35037134736673
chr2	51443738	51964967	14	8	58.33	40	18.33	0.364044295687383	2.06411406086933	0.537677449231846	8.35037134736673
chr2	51964967	52375409	14	8	58.33	40	18.33	0.364044295687383	2.06411406086933	0.537677449231846	8.35037134736673
chr2	52375409	52472996	14	8	58.33	40	18.33	0.364044295687383	2.06411406086933	0.537677449231846	8.35037134736673
chr2	52472996	52703709	14	8	58.33	40	18.33	0.364044295687383	2.06411406086933	0.537677449231846	8.35037134736673
chr2	52703709	52709623	14	8	58.33	40	18.33	0.364044295687383	2.06411406086933	0.537677449231846	8.35037134736673
chr2	52709623	52736995	14	8	58.33	40	18.33	0.364044295687383	2.06411406086933	0.537677449231846	8.35037134736673
chr2	52736995	52754490	14	7	58.33	35	23.33	0.143440489267863	2.54223059015599	0.653982056823958	10.6364202388585
chr2	52754490	52784752	14	6	58.33	30	28.33	0.0755428448425711	3.17584742149136	0.798455218336194	13.987965656716
chr2	52784752	52798366	14	7	58.33	35	23.33	0.143440489267863	2.54223059015599	0.653982056823958	10.6364202388585
chr2	52798366	52842339	14	8	58.33	40	18.33	0.364044295687383	2.06411406086933	0.537677449231846	8.35037134736673
chr2	52842339	52969461	14	8	58.33	40	18.33	0.364044295687383	2.06411406086933	0.537677449231846	8.35037134736673
chr2	52969461	52988309	14	8	58.33	40	18.33	0.364044295687383	2.06411406086933	0.537677449231846	8.35037134736673
chr2	52988309	53060298	14	8	58.33	40	18.33	0.364044295687383	2.06411406086933	0.537677449231846	8.35037134736673
chr2	53060298	53061945	14	8	58.33	40	18.33	0.364044295687383	2.06411406086933	0.537677449231846	8.35037134736673
chr2	53061945	53092245	14	8	58.33	40	18.33	0.364044295687383	2.06411406086933	0.537677449231846	8.35037134736673
chr2	53092245	53099780	14	8	58.33	40	18.33	0.364044295687383	2.06411406086933	0.537677449231846	8.35037134736673
chr2	53099780	53127561	14	8	58.33	40	18.33	0.364044295687383	2.06411406086933	0.537677449231846	8.35037134736673
chr2	53127561	54646874	14	8	58.33	40	18.33	0.364044295687383	2.06411406086933	0.537677449231846	8.35037134736673
chr2	54646874	55199062	14	8	58.33	40	18.33	0.364044295687383	2.06411406086933	0.537677449231846	8.35037134736673
chr2	55199062	56594531	14	8	58.33	40	18.33	0.364044295687383	2.06411406086933	0.537677449231846	8.35037134736673
chr2	56594531	56743435	14	8	58.33	40	18.33	0.364044295687383	2.06411406086933	0.537677449231846	8.35037134736673
chr2	56743435	56743564	14	9	58.33	45	13.33	0.545185251105171	1.69011661964352	0.441893258542385	6.69273110784058
chr2	56743564	56801261	14	10	58.33	50	8.33	0.761929030022336	1.38924356619931	0.361618655955151	5.43735403260372
chr2	56801261	56802335	14	10	58.33	50	8.33	0.761929030022336	1.38924356619931	0.361618655955151	5.43735403260372
chr2	56802335	56839071	14	10	58.33	50	8.33	0.761929030022336	1.38924356619931	0.361618655955151	5.43735403260372
chr2	56839071	56849404	14	9	58.33	45	13.33	0.545185251105171	1.69011661964352	0.441893258542385	6.69273110784058
chr2	56849404	57372554	14	9	58.33	45	13.33	0.545185251105171	1.69011661964352	0.441893258542385	6.69273110784058
chr2	57372554	57391067	14	9	58.33	45	13.33	0.545185251105171	1.69011661964352	0.441893258542385	6.69273110784058
chr2	57391067	57392833	14	9	58.33	45	13.33	0.545185251105171	1.69011661964352	0.441893258542385	6.69273110784058
chr2	57392833	57440814	16	9	66.67	45	21.67	0.222726624805067	2.39347598861208	0.613636072557546	9.90533661975339
chr2	57440814	57441801	15	9	62.5	45	17.5	0.362735028577646	2.00361336626296	0.520173118486651	8.07750986769704
chr2	57441801	57446428	15	9	62.5	45	17.5	0.362735028577646	2.00361336626296	0.520173118486651	8.07750986769704
chr2	57446428	57482280	15	9	62.5	45	17.5	0.362735028577646	2.00361336626296	0.520173118486651	8.07750986769704
chr2	57482280	57908923	14	9	58.33	45	13.33	0.545185251105171	1.69011661964352	0.441893258542385	6.69273110784058
chr2	57908923	58478977	14	9	58.33	45	13.33	0.545185251105171	1.69011661964352	0.441893258542385	6.69273110784058
chr2	58478977	58886307	14	10	58.33	50	8.33	0.761929030022336	1.38924356619931	0.361618655955151	5.43735403260372
chr2	58886307	58977101	14	10	58.33	50	8.33	0.761929030022336	1.38924356619931	0.361618655955151	5.43735403260372
chr2	58977101	59049048	14	10	58.33	50	8.33	0.761929030022336	1.38924356619931	0.361618655955151	5.43735403260372
chr2	59049048	59175099	14	10	58.33	50	8.33	0.761929030022336	1.38924356619931	0.361618655955151	5.43735403260372
chr2	59175099	59731455	14	10	58.33	50	8.33	0.761929030022336	1.38924356619931	0.361618655955151	5.43735403260372
chr2	59731455	59741388	14	10	58.33	50	8.33	0.761929030022336	1.38924356619931	0.361618655955151	5.43735403260372
chr2	59741388	59809772	14	10	58.33	50	8.33	0.761929030022336	1.38924356619931	0.361618655955151	5.43735403260372
chr2	59809772	60155298	14	10	58.33	50	8.33	0.761929030022336	1.38924356619931	0.361618655955151	5.43735403260372
chr2	60155298	60285375	14	10	58.33	50	8.33	0.761929030022336	1.38924356619931	0.361618655955151	5.43735403260372
chr2	60285375	60537865	14	10	58.33	50	8.33	0.761929030022336	1.38924356619931	0.361618655955151	5.43735403260372
chr2	60537865	60555775	14	10	58.33	50	8.33	0.761929030022336	1.38924356619931	0.361618655955151	5.43735403260372
chr2	60555775	60561535	13	10	54.17	50	4.17	1	1.17732806335081	0.307241434675492	4.55252629762477
chr2	60561535	60850875	13	9	54.17	45	9.17	0.762554397606517	1.43232744550817	0.375353928781583	5.6058176141302
chr2	60850875	60884800	13	9	54.17	45	9.17	0.762554397606517	1.43232744550817	0.375353928781583	5.6058176141302
chr2	60884800	61095762	13	9	54.17	45	9.17	0.762554397606517	1.43232744550817	0.375353928781583	5.6058176141302
chr2	61095762	61204320	13	9	54.17	45	9.17	0.762554397606517	1.43232744550817	0.375353928781583	5.6058176141302
chr2	61204320	63490317	13	9	54.17	45	9.17	0.762554397606517	1.43232744550817	0.375353928781583	5.6058176141302
chr2	63490317	63575875	15	10	62.5	50	12.5	0.542988762989306	1.64720985680914	0.425659186683344	6.56679046551738
chr2	63575875	63632089	13	9	54.17	45	9.17	0.762554397606517	1.43232744550817	0.375353928781583	5.6058176141302
chr2	63632089	64542248	13	9	54.17	45	9.17	0.762554397606517	1.43232744550817	0.375353928781583	5.6058176141302
chr2	64542248	64547286	13	9	54.17	45	9.17	0.762554397606517	1.43232744550817	0.375353928781583	5.6058176141302
chr2	64547286	64639559	13	10	54.17	50	4.17	1	1.17732806335081	0.307241434675492	4.55252629762477
chr2	64639559	64699695	13	10	54.17	50	4.17	1	1.17732806335081	0.307241434675492	4.55252629762477
chr2	64699695	64824729	13	10	54.17	50	4.17	1	1.17732806335081	0.307241434675492	4.55252629762477
chr2	64824729	64836973	13	10	54.17	50	4.17	1	1.17732806335081	0.307241434675492	4.55252629762477
chr2	64836973	64993360	14	10	58.33	50	8.33	0.761929030022336	1.38924356619931	0.361618655955151	5.43735403260372
chr2	64993360	66150120	14	10	58.33	50	8.33	0.761929030022336	1.38924356619931	0.361618655955151	5.43735403260372
chr2	66150120	66258681	14	10	58.33	50	8.33	0.761929030022336	1.38924356619931	0.361618655955151	5.43735403260372
chr2	66258681	67305776	14	10	58.33	50	8.33	0.761929030022336	1.38924356619931	0.361618655955151	5.43735403260372
chr2	67305776	67446675	15	10	62.5	50	12.5	0.542988762989306	1.64720985680914	0.425659186683344	6.56679046551738
chr2	67446675	68165858	15	10	62.5	50	12.5	0.542988762989306	1.64720985680914	0.425659186683344	6.56679046551738
chr2	68165858	68261103	15	10	62.5	50	12.5	0.542988762989306	1.64720985680914	0.425659186683344	6.56679046551738
chr2	68261103	68794639	15	10	62.5	50	12.5	0.542988762989306	1.64720985680914	0.425659186683344	6.56679046551738
chr2	68794639	69519954	15	10	62.5	50	12.5	0.542988762989306	1.64720985680914	0.425659186683344	6.56679046551738
chr2	69519954	69520333	14	10	58.33	50	8.33	0.761929030022336	1.38924356619931	0.361618655955151	5.43735403260372
chr2	69520333	69691968	14	10	58.33	50	8.33	0.761929030022336	1.38924356619931	0.361618655955151	5.43735403260372
chr2	69691968	69695202	14	10	58.33	50	8.33	0.761929030022336	1.38924356619931	0.361618655955151	5.43735403260372
chr2	69695202	70817430	14	10	58.33	50	8.33	0.761929030022336	1.38924356619931	0.361618655955151	5.43735403260372
chr2	70817430	70845254	14	10	58.33	50	8.33	0.761929030022336	1.38924356619931	0.361618655955151	5.43735403260372
chr2	70845254	70943523	15	10	62.5	50	12.5	0.542988762989306	1.64720985680914	0.425659186683344	6.56679046551738
chr2	70943523	70990020	15	10	62.5	50	12.5	0.542988762989306	1.64720985680914	0.425659186683344	6.56679046551738
chr2	70990020	71308811	15	10	62.5	50	12.5	0.542988762989306	1.64720985680914	0.425659186683344	6.56679046551738
chr2	71308811	71703868	15	10	62.5	50	12.5	0.542988762989306	1.64720985680914	0.425659186683344	6.56679046551738
chr2	71703868	71822904	15	10	62.5	50	12.5	0.542988762989306	1.64720985680914	0.425659186683344	6.56679046551738
chr2	71822904	71982998	15	10	62.5	50	12.5	0.542988762989306	1.64720985680914	0.425659186683344	6.56679046551738
chr2	71982998	72038566	15	10	62.5	50	12.5	0.542988762989306	1.64720985680914	0.425659186683344	6.56679046551738
chr2	72038566	72191516	15	10	62.5	50	12.5	0.542988762989306	1.64720985680914	0.425659186683344	6.56679046551738
chr2	72191516	72281325	15	10	62.5	50	12.5	0.542988762989306	1.64720985680914	0.425659186683344	6.56679046551738
chr2	72281325	72542542	15	10	62.5	50	12.5	0.542988762989306	1.64720985680914	0.425659186683344	6.56679046551738
chr2	72542542	74369126	14	10	58.33	50	8.33	0.761929030022336	1.38924356619931	0.361618655955151	5.43735403260372
chr2	74369126	74521431	14	10	58.33	50	8.33	0.761929030022336	1.38924356619931	0.361618655955151	5.43735403260372
chr2	74521431	74974194	14	10	58.33	50	8.33	0.761929030022336	1.38924356619931	0.361618655955151	5.43735403260372
chr2	74974194	74993553	14	10	58.33	50	8.33	0.761929030022336	1.38924356619931	0.361618655955151	5.43735403260372
chr2	74993553	75037222	14	10	58.33	50	8.33	0.761929030022336	1.38924356619931	0.361618655955151	5.43735403260372
chr2	75037222	75129324	14	10	58.33	50	8.33	0.761929030022336	1.38924356619931	0.361618655955151	5.43735403260372
chr2	75129324	75373877	14	10	58.33	50	8.33	0.761929030022336	1.38924356619931	0.361618655955151	5.43735403260372
chr2	75373877	75618718	14	10	58.33	50	8.33	0.761929030022336	1.38924356619931	0.361618655955151	5.43735403260372
chr2	75618718	76384042	14	10	58.33	50	8.33	0.761929030022336	1.38924356619931	0.361618655955151	5.43735403260372
chr2	76384042	76387100	14	10	58.33	50	8.33	0.761929030022336	1.38924356619931	0.361618655955151	5.43735403260372
chr2	76387100	76418726	14	10	58.33	50	8.33	0.761929030022336	1.38924356619931	0.361618655955151	5.43735403260372
chr2	76418726	76890881	14	10	58.33	50	8.33	0.761929030022336	1.38924356619931	0.361618655955151	5.43735403260372
chr2	76890881	77480934	15	10	62.5	50	12.5	0.542988762989306	1.64720985680914	0.425659186683344	6.56679046551738
chr2	77480934	77590314	15	10	62.5	50	12.5	0.542988762989306	1.64720985680914	0.425659186683344	6.56679046551738
chr2	77590314	79141718	15	10	62.5	50	12.5	0.542988762989306	1.64720985680914	0.425659186683344	6.56679046551738
chr2	79141718	79190433	15	10	62.5	50	12.5	0.542988762989306	1.64720985680914	0.425659186683344	6.56679046551738
chr2	79190433	79568825	14	10	58.33	50	8.33	0.761929030022336	1.38924356619931	0.361618655955151	5.43735403260372
chr2	79568825	79591357	15	10	62.5	50	12.5	0.542988762989306	1.64720985680914	0.425659186683344	6.56679046551738
chr2	79591357	79622974	15	10	62.5	50	12.5	0.542988762989306	1.64720985680914	0.425659186683344	6.56679046551738
chr2	79622974	79700601	14	10	58.33	50	8.33	0.761929030022336	1.38924356619931	0.361618655955151	5.43735403260372
chr2	79700601	80128767	14	10	58.33	50	8.33	0.761929030022336	1.38924356619931	0.361618655955151	5.43735403260372
chr2	80128767	80195679	14	10	58.33	50	8.33	0.761929030022336	1.38924356619931	0.361618655955151	5.43735403260372
chr2	80195679	80475822	14	10	58.33	50	8.33	0.761929030022336	1.38924356619931	0.361618655955151	5.43735403260372
chr2	80475822	80803690	14	10	58.33	50	8.33	0.761929030022336	1.38924356619931	0.361618655955151	5.43735403260372
chr2	80803690	80809532	14	10	58.33	50	8.33	0.761929030022336	1.38924356619931	0.361618655955151	5.43735403260372
chr2	80809532	81086664	14	10	58.33	50	8.33	0.761929030022336	1.38924356619931	0.361618655955151	5.43735403260372
chr2	81086664	81477008	14	10	58.33	50	8.33	0.761929030022336	1.38924356619931	0.361618655955151	5.43735403260372
chr2	81477008	81507066	14	11	58.33	55	3.33	1	1.14191610441432	0.293397518897405	4.45405873730209
chr2	81507066	81595997	13	11	54.17	55	-0.829999999999998	1	0.967667950613556	0.249295465611878	3.72828351041651
chr2	81595997	81615525	13	10	54.17	50	4.17	1	1.17732806335081	0.307241434675492	4.55252629762477
chr2	81615525	81620232	13	10	54.17	50	4.17	1	1.17732806335081	0.307241434675492	4.55252629762477
chr2	81620232	82169561	14	10	58.33	50	8.33	0.761929030022336	1.38924356619931	0.361618655955151	5.43735403260372
chr2	82169561	82247599	14	10	58.33	50	8.33	0.761929030022336	1.38924356619931	0.361618655955151	5.43735403260372
chr2	82247599	82250253	14	10	58.33	50	8.33	0.761929030022336	1.38924356619931	0.361618655955151	5.43735403260372
chr2	82250253	82347515	14	10	58.33	50	8.33	0.761929030022336	1.38924356619931	0.361618655955151	5.43735403260372
chr2	82347515	82480237	14	10	58.33	50	8.33	0.761929030022336	1.38924356619931	0.361618655955151	5.43735403260372
chr2	82480237	82499929	14	10	58.33	50	8.33	0.761929030022336	1.38924356619931	0.361618655955151	5.43735403260372
chr2	82499929	82612437	14	10	58.33	50	8.33	0.761929030022336	1.38924356619931	0.361618655955151	5.43735403260372
chr2	82612437	83028067	14	10	58.33	50	8.33	0.761929030022336	1.38924356619931	0.361618655955151	5.43735403260372
chr2	83028067	83108889	14	10	58.33	50	8.33	0.761929030022336	1.38924356619931	0.361618655955151	5.43735403260372
chr2	83108889	83123007	14	10	58.33	50	8.33	0.761929030022336	1.38924356619931	0.361618655955151	5.43735403260372
chr2	83123007	83157223	14	10	58.33	50	8.33	0.761929030022336	1.38924356619931	0.361618655955151	5.43735403260372
chr2	83157223	83352636	14	10	58.33	50	8.33	0.761929030022336	1.38924356619931	0.361618655955151	5.43735403260372
chr2	83352636	83370618	14	10	58.33	50	8.33	0.761929030022336	1.38924356619931	0.361618655955151	5.43735403260372
chr2	83370618	83378139	14	10	58.33	50	8.33	0.761929030022336	1.38924356619931	0.361618655955151	5.43735403260372
chr2	83378139	83480155	14	10	58.33	50	8.33	0.761929030022336	1.38924356619931	0.361618655955151	5.43735403260372
chr2	83480155	83535644	14	10	58.33	50	8.33	0.761929030022336	1.38924356619931	0.361618655955151	5.43735403260372
chr2	83535644	83598265	14	10	58.33	50	8.33	0.761929030022336	1.38924356619931	0.361618655955151	5.43735403260372
chr2	83598265	83655661	14	10	58.33	50	8.33	0.761929030022336	1.38924356619931	0.361618655955151	5.43735403260372
chr2	83655661	83656129	14	10	58.33	50	8.33	0.761929030022336	1.38924356619931	0.361618655955151	5.43735403260372
chr2	83656129	83691308	14	10	58.33	50	8.33	0.761929030022336	1.38924356619931	0.361618655955151	5.43735403260372
chr2	83691308	83694539	14	10	58.33	50	8.33	0.761929030022336	1.38924356619931	0.361618655955151	5.43735403260372
chr2	83694539	83861201	14	10	58.33	50	8.33	0.761929030022336	1.38924356619931	0.361618655955151	5.43735403260372
chr2	83861201	83876194	14	10	58.33	50	8.33	0.761929030022336	1.38924356619931	0.361618655955151	5.43735403260372
chr2	83876194	83882654	14	10	58.33	50	8.33	0.761929030022336	1.38924356619931	0.361618655955151	5.43735403260372
chr2	83882654	83890645	14	10	58.33	50	8.33	0.761929030022336	1.38924356619931	0.361618655955151	5.43735403260372
chr2	83890645	83905826	14	10	58.33	50	8.33	0.761929030022336	1.38924356619931	0.361618655955151	5.43735403260372
chr2	83905826	83982293	15	10	62.5	50	12.5	0.542988762989306	1.64720985680914	0.425659186683344	6.56679046551738
chr2	83982293	84044115	15	10	62.5	50	12.5	0.542988762989306	1.64720985680914	0.425659186683344	6.56679046551738
chr2	84044115	84056243	15	10	62.5	50	12.5	0.542988762989306	1.64720985680914	0.425659186683344	6.56679046551738
chr2	84056243	84203165	14	10	58.33	50	8.33	0.761929030022336	1.38924356619931	0.361618655955151	5.43735403260372
chr2	84203165	84245341	14	10	58.33	50	8.33	0.761929030022336	1.38924356619931	0.361618655955151	5.43735403260372
chr2	84245341	84251690	14	10	58.33	50	8.33	0.761929030022336	1.38924356619931	0.361618655955151	5.43735403260372
chr2	84251690	84326859	14	10	58.33	50	8.33	0.761929030022336	1.38924356619931	0.361618655955151	5.43735403260372
chr2	84326859	84387948	14	10	58.33	50	8.33	0.761929030022336	1.38924356619931	0.361618655955151	5.43735403260372
chr2	84387948	84392986	14	10	58.33	50	8.33	0.761929030022336	1.38924356619931	0.361618655955151	5.43735403260372
chr2	84392986	84427251	14	10	58.33	50	8.33	0.761929030022336	1.38924356619931	0.361618655955151	5.43735403260372
chr2	84427251	84535082	14	10	58.33	50	8.33	0.761929030022336	1.38924356619931	0.361618655955151	5.43735403260372
chr2	84535082	84556528	14	10	58.33	50	8.33	0.761929030022336	1.38924356619931	0.361618655955151	5.43735403260372
chr2	84556528	84603849	14	10	58.33	50	8.33	0.761929030022336	1.38924356619931	0.361618655955151	5.43735403260372
chr2	84603849	85066059	14	10	58.33	50	8.33	0.761929030022336	1.38924356619931	0.361618655955151	5.43735403260372
chr2	85066059	85068516	14	10	58.33	50	8.33	0.761929030022336	1.38924356619931	0.361618655955151	5.43735403260372
chr2	85068516	85105355	14	10	58.33	50	8.33	0.761929030022336	1.38924356619931	0.361618655955151	5.43735403260372
chr2	85105355	85128491	14	10	58.33	50	8.33	0.761929030022336	1.38924356619931	0.361618655955151	5.43735403260372
chr2	85128491	85135599	13	10	54.17	50	4.17	1	1.17732806335081	0.307241434675492	4.55252629762477
chr2	85135599	85334092	13	9	54.17	45	9.17	0.762554397606517	1.43232744550817	0.375353928781583	5.6058176141302
chr2	85334092	85614588	13	9	54.17	45	9.17	0.762554397606517	1.43232744550817	0.375353928781583	5.6058176141302
chr2	85614588	85820045	13	9	54.17	45	9.17	0.762554397606517	1.43232744550817	0.375353928781583	5.6058176141302
chr2	85820045	85892070	13	9	54.17	45	9.17	0.762554397606517	1.43232744550817	0.375353928781583	5.6058176141302
chr2	85892070	86049250	13	9	54.17	45	9.17	0.762554397606517	1.43232744550817	0.375353928781583	5.6058176141302
chr2	86049250	86076433	13	9	54.17	45	9.17	0.762554397606517	1.43232744550817	0.375353928781583	5.6058176141302
chr2	86076433	86080364	13	9	54.17	45	9.17	0.762554397606517	1.43232744550817	0.375353928781583	5.6058176141302
chr2	86080364	86103374	13	9	54.17	45	9.17	0.762554397606517	1.43232744550817	0.375353928781583	5.6058176141302
chr2	86103374	86160802	13	9	54.17	45	9.17	0.762554397606517	1.43232744550817	0.375353928781583	5.6058176141302
chr2	86160802	86163255	13	9	54.17	45	9.17	0.762554397606517	1.43232744550817	0.375353928781583	5.6058176141302
chr2	86163255	86181968	13	9	54.17	45	9.17	0.762554397606517	1.43232744550817	0.375353928781583	5.6058176141302
chr2	86181968	86216892	13	9	54.17	45	9.17	0.762554397606517	1.43232744550817	0.375353928781583	5.6058176141302
chr2	86216892	86248401	13	9	54.17	45	9.17	0.762554397606517	1.43232744550817	0.375353928781583	5.6058176141302
chr2	86248401	86360930	13	9	54.17	45	9.17	0.762554397606517	1.43232744550817	0.375353928781583	5.6058176141302
chr2	86360930	86395353	13	9	54.17	45	9.17	0.762554397606517	1.43232744550817	0.375353928781583	5.6058176141302
chr2	86395353	86438835	13	9	54.17	45	9.17	0.762554397606517	1.43232744550817	0.375353928781583	5.6058176141302
chr2	86438835	86455203	13	9	54.17	45	9.17	0.762554397606517	1.43232744550817	0.375353928781583	5.6058176141302
chr2	86455203	86518636	13	9	54.17	45	9.17	0.762554397606517	1.43232744550817	0.375353928781583	5.6058176141302
chr2	86518636	86559942	13	9	54.17	45	9.17	0.762554397606517	1.43232744550817	0.375353928781583	5.6058176141302
chr2	86559942	86630472	13	9	54.17	45	9.17	0.762554397606517	1.43232744550817	0.375353928781583	5.6058176141302
chr2	86630472	86760997	13	9	54.17	45	9.17	0.762554397606517	1.43232744550817	0.375353928781583	5.6058176141302
chr2	86760997	86937263	13	9	54.17	45	9.17	0.762554397606517	1.43232744550817	0.375353928781583	5.6058176141302
chr2	86937263	87105542	13	9	54.17	45	9.17	0.762554397606517	1.43232744550817	0.375353928781583	5.6058176141302
chr2	87105542	87400678	13	10	54.17	50	4.17	1	1.17732806335081	0.307241434675492	4.55252629762477
chr2	87400678	87799838	13	10	54.17	50	4.17	1	1.17732806335081	0.307241434675492	4.55252629762477
chr2	87799838	87882066	13	11	54.17	55	-0.829999999999998	1	0.967667950613556	0.249295465611878	3.72828351041651
chr2	87882066	88547751	13	10	54.17	50	4.17	1	1.17732806335081	0.307241434675492	4.55252629762477
chr2	88547751	88685319	13	10	54.17	50	4.17	1	1.17732806335081	0.307241434675492	4.55252629762477
chr2	88685319	89109686	13	10	54.17	50	4.17	1	1.17732806335081	0.307241434675492	4.55252629762477
chr2	89109686	89124215	14	10	58.33	50	8.33	0.761929030022336	1.38924356619931	0.361618655955151	5.43735403260372
chr2	89124215	89126253	14	11	58.33	55	3.33	1	1.14191610441432	0.293397518897405	4.45405873730209
chr2	89126253	89132096	15	11	62.5	55	7.5	0.760027147273454	1.35397567712666	0.345319840546051	5.38219391206507
chr2	89132096	89133378	20	15	83.33	75	8.33	0.709517537084185	1.64713697285119	0.296853883998236	9.84349115222572
chr2	89133378	89134842	20	16	83.33	80	3.33	1	1.24363063486606	0.198002785982253	7.82739484540705
chr2	89134842	89136090	21	17	87.5	85	2.5	1	1.22933453802633	0.145395660064739	10.4036334516591
chr2	89136090	89136180	21	17	87.5	85	2.5	1	1.22933453802633	0.145395660064739	10.4036334516591
chr2	89136180	89144104	21	17	87.5	85	2.5	1	1.22933453802633	0.145395660064739	10.4036334516591
chr2	89144104	89144968	21	17	87.5	85	2.5	1	1.22933453802633	0.145395660064739	10.4036334516591
chr2	89144968	89145847	22	19	91.67	95	-3.33	1	0.58591258474872	0.00933585439089916	12.0918553707629
chr2	89145847	89146771	22	19	91.67	95	-3.33	1	0.58591258474872	0.00933585439089916	12.0918553707629
chr2	89146771	89147617	23	19	95.83	95	0.829999999999998	1	1.20524780585947	0.0146663027926367	99.0196566535465
chr2	89147617	89148677	23	19	95.83	95	0.829999999999998	1	1.20524780585947	0.0146663027926367	99.0196566535465
chr2	89148677	89157708	24	19	100	95	5	0.454545454545455	Inf	0.0307689326171877	Inf
chr2	89157708	89358337	24	20	100	100	0	1	0	0	Inf
chr2	89358337	89377330	24	20	100	100	0	1	0	0	Inf
chr2	89377330	89388678	24	20	100	100	0	1	0	0	Inf
chr2	89388678	89418269	24	20	100	100	0	1	0	0	Inf
chr2	89418269	89423512	23	20	95.83	100	-4.17	1	0	0	46.7665327000366
chr2	89423512	89428877	23	20	95.83	100	-4.17	1	0	0	46.7665327000366
chr2	89428877	89431615	23	20	95.83	100	-4.17	1	0	0	46.7665327000366
chr2	89431615	89444114	23	20	95.83	100	-4.17	1	0	0	46.7665327000366
chr2	89444114	89449936	23	20	95.83	100	-4.17	1	0	0	46.7665327000366
chr2	89449936	89464861	23	20	95.83	100	-4.17	1	0	0	46.7665327000366
chr2	89464861	89468970	23	20	95.83	100	-4.17	1	0	0	46.7665327000366
chr2	89468970	89469407	23	20	95.83	100	-4.17	1	0	0	46.7665327000366
chr2	89469407	89477534	23	20	95.83	100	-4.17	1	0	0	46.7665327000366
chr2	89477534	89499081	23	20	95.83	100	-4.17	1	0	0	46.7665327000366
chr2	89499081	89548455	23	20	95.83	100	-4.17	1	0	0	46.7665327000366
chr2	89548455	89569727	23	20	95.83	100	-4.17	1	0	0	46.7665327000366
chr2	89569727	89588831	22	20	91.67	100	-8.33	0.492600422832981	0	0	6.36890928735659
chr2	89588831	90262898	21	20	87.5	100	-12.5	0.238900634249471	0	0	2.84625504646287
chr2	90262898	90321410	20	20	83.33	100	-16.67	0.113966011300101	0	0	1.73415821029455
chr2	90321410	91618895	0	0	0	0	0	1	0	0	Inf
chr2	91618895	93300000	16	16	66.67	80	-13.33	0.498217408597442	0.50786075416265	0.0923980113692151	2.37735878827155
chr2	93300000	95327875	0	0	0	0	0	1	0	0	Inf
chr2	95327875	96055144	14	9	58.33	45	13.33	0.545185251105171	1.69011661964352	0.441893258542385	6.69273110784058
chr2	96055144	96379191	14	9	58.33	45	13.33	0.545185251105171	1.69011661964352	0.441893258542385	6.69273110784058
chr2	96379191	97061482	14	9	58.33	45	13.33	0.545185251105171	1.69011661964352	0.441893258542385	6.69273110784058
chr2	97061482	98339374	14	9	58.33	45	13.33	0.545185251105171	1.69011661964352	0.441893258542385	6.69273110784058
chr2	98339374	98664340	14	9	58.33	45	13.33	0.545185251105171	1.69011661964352	0.441893258542385	6.69273110784058
chr2	98664340	98709711	14	9	58.33	45	13.33	0.545185251105171	1.69011661964352	0.441893258542385	6.69273110784058
chr2	98709711	99874134	14	10	58.33	50	8.33	0.761929030022336	1.38924356619931	0.361618655955151	5.43735403260372
chr2	99874134	100660469	14	10	58.33	50	8.33	0.761929030022336	1.38924356619931	0.361618655955151	5.43735403260372
chr2	100660469	100798370	14	10	58.33	50	8.33	0.761929030022336	1.38924356619931	0.361618655955151	5.43735403260372
chr2	100798370	100833026	14	10	58.33	50	8.33	0.761929030022336	1.38924356619931	0.361618655955151	5.43735403260372
chr2	100833026	100860307	14	10	58.33	50	8.33	0.761929030022336	1.38924356619931	0.361618655955151	5.43735403260372
chr2	100860307	100988442	14	10	58.33	50	8.33	0.761929030022336	1.38924356619931	0.361618655955151	5.43735403260372
chr2	100988442	101226044	14	10	58.33	50	8.33	0.761929030022336	1.38924356619931	0.361618655955151	5.43735403260372
chr2	101226044	101227250	14	10	58.33	50	8.33	0.761929030022336	1.38924356619931	0.361618655955151	5.43735403260372
chr2	101227250	101296072	14	10	58.33	50	8.33	0.761929030022336	1.38924356619931	0.361618655955151	5.43735403260372
chr2	101296072	101983877	14	10	58.33	50	8.33	0.761929030022336	1.38924356619931	0.361618655955151	5.43735403260372
chr2	101983877	102182136	14	10	58.33	50	8.33	0.761929030022336	1.38924356619931	0.361618655955151	5.43735403260372
chr2	102182136	102433298	14	10	58.33	50	8.33	0.761929030022336	1.38924356619931	0.361618655955151	5.43735403260372
chr2	102433298	102756012	14	10	58.33	50	8.33	0.761929030022336	1.38924356619931	0.361618655955151	5.43735403260372
chr2	102756012	102776225	14	10	58.33	50	8.33	0.761929030022336	1.38924356619931	0.361618655955151	5.43735403260372
chr2	102776225	102842091	14	10	58.33	50	8.33	0.761929030022336	1.38924356619931	0.361618655955151	5.43735403260372
chr2	102842091	102878100	14	10	58.33	50	8.33	0.761929030022336	1.38924356619931	0.361618655955151	5.43735403260372
chr2	102878100	102925233	14	10	58.33	50	8.33	0.761929030022336	1.38924356619931	0.361618655955151	5.43735403260372
chr2	102925233	103020347	14	11	58.33	55	3.33	1	1.14191610441432	0.293397518897405	4.45405873730209
chr2	103020347	103177354	14	10	58.33	50	8.33	0.761929030022336	1.38924356619931	0.361618655955151	5.43735403260372
chr2	103177354	103210324	14	10	58.33	50	8.33	0.761929030022336	1.38924356619931	0.361618655955151	5.43735403260372
chr2	103210324	103251525	14	10	58.33	50	8.33	0.761929030022336	1.38924356619931	0.361618655955151	5.43735403260372
chr2	103251525	103291117	14	10	58.33	50	8.33	0.761929030022336	1.38924356619931	0.361618655955151	5.43735403260372
chr2	103291117	103331597	14	10	58.33	50	8.33	0.761929030022336	1.38924356619931	0.361618655955151	5.43735403260372
chr2	103331597	103474118	14	11	58.33	55	3.33	1	1.14191610441432	0.293397518897405	4.45405873730209
chr2	103474118	103565146	14	11	58.33	55	3.33	1	1.14191610441432	0.293397518897405	4.45405873730209
chr2	103565146	104492357	14	11	58.33	55	3.33	1	1.14191610441432	0.293397518897405	4.45405873730209
chr2	104492357	104525759	14	11	58.33	55	3.33	1	1.14191610441432	0.293397518897405	4.45405873730209
chr2	104525759	104967885	14	12	58.33	60	-1.67	1	0.934812926723652	0.234691072463693	3.66348442662926
chr2	104967885	105082994	14	11	58.33	55	3.33	1	1.14191610441432	0.293397518897405	4.45405873730209
chr2	105082994	105198730	14	11	58.33	55	3.33	1	1.14191610441432	0.293397518897405	4.45405873730209
chr2	105198730	105542411	14	11	58.33	55	3.33	1	1.14191610441432	0.293397518897405	4.45405873730209
chr2	105542411	106338435	14	10	58.33	50	8.33	0.761929030022336	1.38924356619931	0.361618655955151	5.43735403260372
chr2	106338435	106352668	14	10	58.33	50	8.33	0.761929030022336	1.38924356619931	0.361618655955151	5.43735403260372
chr2	106352668	106385691	14	10	58.33	50	8.33	0.761929030022336	1.38924356619931	0.361618655955151	5.43735403260372
chr2	106385691	106442592	14	10	58.33	50	8.33	0.761929030022336	1.38924356619931	0.361618655955151	5.43735403260372
chr2	106442592	106477279	14	10	58.33	50	8.33	0.761929030022336	1.38924356619931	0.361618655955151	5.43735403260372
chr2	106477279	106479017	14	10	58.33	50	8.33	0.761929030022336	1.38924356619931	0.361618655955151	5.43735403260372
chr2	106479017	106479545	14	10	58.33	50	8.33	0.761929030022336	1.38924356619931	0.361618655955151	5.43735403260372
chr2	106479545	106678896	14	10	58.33	50	8.33	0.761929030022336	1.38924356619931	0.361618655955151	5.43735403260372
chr2	106678896	107398099	14	10	58.33	50	8.33	0.761929030022336	1.38924356619931	0.361618655955151	5.43735403260372
chr2	107398099	107550912	14	10	58.33	50	8.33	0.761929030022336	1.38924356619931	0.361618655955151	5.43735403260372
chr2	107550912	107642101	14	10	58.33	50	8.33	0.761929030022336	1.38924356619931	0.361618655955151	5.43735403260372
chr2	107642101	108038460	14	10	58.33	50	8.33	0.761929030022336	1.38924356619931	0.361618655955151	5.43735403260372
chr2	108038460	108170638	14	10	58.33	50	8.33	0.761929030022336	1.38924356619931	0.361618655955151	5.43735403260372
chr2	108170638	108196606	14	10	58.33	50	8.33	0.761929030022336	1.38924356619931	0.361618655955151	5.43735403260372
chr2	108196606	108232704	14	10	58.33	50	8.33	0.761929030022336	1.38924356619931	0.361618655955151	5.43735403260372
chr2	108232704	108327876	14	10	58.33	50	8.33	0.761929030022336	1.38924356619931	0.361618655955151	5.43735403260372
chr2	108327876	108328319	14	10	58.33	50	8.33	0.761929030022336	1.38924356619931	0.361618655955151	5.43735403260372
chr2	108328319	108747611	14	10	58.33	50	8.33	0.761929030022336	1.38924356619931	0.361618655955151	5.43735403260372
chr2	108747611	108886720	14	10	58.33	50	8.33	0.761929030022336	1.38924356619931	0.361618655955151	5.43735403260372
chr2	108886720	109102371	14	10	58.33	50	8.33	0.761929030022336	1.38924356619931	0.361618655955151	5.43735403260372
chr2	109102371	109607062	14	10	58.33	50	8.33	0.761929030022336	1.38924356619931	0.361618655955151	5.43735403260372
chr2	109607062	109721380	14	10	58.33	50	8.33	0.761929030022336	1.38924356619931	0.361618655955151	5.43735403260372
chr2	109721380	109747786	14	10	58.33	50	8.33	0.761929030022336	1.38924356619931	0.361618655955151	5.43735403260372
chr2	109747786	109833661	14	11	58.33	55	3.33	1	1.14191610441432	0.293397518897405	4.45405873730209
chr2	109833661	109918654	14	11	58.33	55	3.33	1	1.14191610441432	0.293397518897405	4.45405873730209
chr2	109918654	110019668	14	11	58.33	55	3.33	1	1.14191610441432	0.293397518897405	4.45405873730209
chr2	110019668	110047826	13	11	54.17	55	-0.829999999999998	1	0.967667950613556	0.249295465611878	3.72828351041651
chr2	110047826	111041076	13	11	54.17	55	-0.829999999999998	1	0.967667950613556	0.249295465611878	3.72828351041651
chr2	111041076	111452744	13	12	54.17	60	-5.83	0.766180297343366	0.792168006979339	0.199485559059846	3.06507190342264
chr2	111452744	111599500	13	12	54.17	60	-5.83	0.766180297343366	0.792168006979339	0.199485559059846	3.06507190342264
chr2	111599500	111614890	13	12	54.17	60	-5.83	0.766180297343366	0.792168006979339	0.199485559059846	3.06507190342264
chr2	111614890	111657158	13	12	54.17	60	-5.83	0.766180297343366	0.792168006979339	0.199485559059846	3.06507190342264
chr2	111657158	111733712	13	11	54.17	55	-0.829999999999998	1	0.967667950613556	0.249295465611878	3.72828351041651
chr2	111733712	111873449	13	11	54.17	55	-0.829999999999998	1	0.967667950613556	0.249295465611878	3.72828351041651
chr2	111873449	112665100	13	12	54.17	60	-5.83	0.766180297343366	0.792168006979339	0.199485559059846	3.06507190342264
chr2	112665100	113592831	13	12	54.17	60	-5.83	0.766180297343366	0.792168006979339	0.199485559059846	3.06507190342264
chr2	113592831	113695040	13	12	54.17	60	-5.83	0.766180297343366	0.792168006979339	0.199485559059846	3.06507190342264
chr2	113695040	113781494	13	12	54.17	60	-5.83	0.766180297343366	0.792168006979339	0.199485559059846	3.06507190342264
chr2	113781494	113985184	14	12	58.33	60	-1.67	1	0.934812926723652	0.234691072463693	3.66348442662926
chr2	113985184	114070023	14	12	58.33	60	-1.67	1	0.934812926723652	0.234691072463693	3.66348442662926
chr2	114070023	114761342	14	12	58.33	60	-1.67	1	0.934812926723652	0.234691072463693	3.66348442662926
chr2	114761342	114809064	14	12	58.33	60	-1.67	1	0.934812926723652	0.234691072463693	3.66348442662926
chr2	114809064	114876397	14	12	58.33	60	-1.67	1	0.934812926723652	0.234691072463693	3.66348442662926
chr2	114876397	114878623	14	11	58.33	55	3.33	1	1.14191610441432	0.293397518897405	4.45405873730209
chr2	114878623	115107679	14	11	58.33	55	3.33	1	1.14191610441432	0.293397518897405	4.45405873730209
chr2	115107679	115199791	13	11	54.17	55	-0.829999999999998	1	0.967667950613556	0.249295465611878	3.72828351041651
chr2	115199791	115201118	14	11	58.33	55	3.33	1	1.14191610441432	0.293397518897405	4.45405873730209
chr2	115201118	115219016	14	11	58.33	55	3.33	1	1.14191610441432	0.293397518897405	4.45405873730209
chr2	115219016	115530481	14	11	58.33	55	3.33	1	1.14191610441432	0.293397518897405	4.45405873730209
chr2	115530481	115556828	14	10	58.33	50	8.33	0.761929030022336	1.38924356619931	0.361618655955151	5.43735403260372
chr2	115556828	115589655	14	11	58.33	55	3.33	1	1.14191610441432	0.293397518897405	4.45405873730209
chr2	115589655	115683020	14	11	58.33	55	3.33	1	1.14191610441432	0.293397518897405	4.45405873730209
chr2	115683020	116027512	14	11	58.33	55	3.33	1	1.14191610441432	0.293397518897405	4.45405873730209
chr2	116027512	116145234	14	11	58.33	55	3.33	1	1.14191610441432	0.293397518897405	4.45405873730209
chr2	116145234	116145709	14	11	58.33	55	3.33	1	1.14191610441432	0.293397518897405	4.45405873730209
chr2	116145709	117403834	14	11	58.33	55	3.33	1	1.14191610441432	0.293397518897405	4.45405873730209
chr2	117403834	117516132	14	11	58.33	55	3.33	1	1.14191610441432	0.293397518897405	4.45405873730209
chr2	117516132	117520292	14	11	58.33	55	3.33	1	1.14191610441432	0.293397518897405	4.45405873730209
chr2	117520292	117577601	14	11	58.33	55	3.33	1	1.14191610441432	0.293397518897405	4.45405873730209
chr2	117577601	117702038	14	12	58.33	60	-1.67	1	0.934812926723652	0.234691072463693	3.66348442662926
chr2	117702038	117712790	14	12	58.33	60	-1.67	1	0.934812926723652	0.234691072463693	3.66348442662926
chr2	117712790	117721854	14	12	58.33	60	-1.67	1	0.934812926723652	0.234691072463693	3.66348442662926
chr2	117721854	117727405	14	12	58.33	60	-1.67	1	0.934812926723652	0.234691072463693	3.66348442662926
chr2	117727405	117728401	14	11	58.33	55	3.33	1	1.14191610441432	0.293397518897405	4.45405873730209
chr2	117728401	117965874	14	11	58.33	55	3.33	1	1.14191610441432	0.293397518897405	4.45405873730209
chr2	117965874	118363031	14	11	58.33	55	3.33	1	1.14191610441432	0.293397518897405	4.45405873730209
chr2	118363031	118370502	14	11	58.33	55	3.33	1	1.14191610441432	0.293397518897405	4.45405873730209
chr2	118370502	118480265	14	11	58.33	55	3.33	1	1.14191610441432	0.293397518897405	4.45405873730209
chr2	118480265	118481841	14	11	58.33	55	3.33	1	1.14191610441432	0.293397518897405	4.45405873730209
chr2	118481841	119462992	14	11	58.33	55	3.33	1	1.14191610441432	0.293397518897405	4.45405873730209
chr2	119462992	120456996	14	11	58.33	55	3.33	1	1.14191610441432	0.293397518897405	4.45405873730209
chr2	120456996	120487339	13	11	54.17	55	-0.829999999999998	1	0.967667950613556	0.249295465611878	3.72828351041651
chr2	120487339	121188774	13	11	54.17	55	-0.829999999999998	1	0.967667950613556	0.249295465611878	3.72828351041651
chr2	121188774	121218344	14	11	58.33	55	3.33	1	1.14191610441432	0.293397518897405	4.45405873730209
chr2	121218344	121561607	14	11	58.33	55	3.33	1	1.14191610441432	0.293397518897405	4.45405873730209
chr2	121561607	121579636	14	11	58.33	55	3.33	1	1.14191610441432	0.293397518897405	4.45405873730209
chr2	121579636	121630621	14	11	58.33	55	3.33	1	1.14191610441432	0.293397518897405	4.45405873730209
chr2	121630621	121692643	14	11	58.33	55	3.33	1	1.14191610441432	0.293397518897405	4.45405873730209
chr2	121692643	121883450	14	11	58.33	55	3.33	1	1.14191610441432	0.293397518897405	4.45405873730209
chr2	121883450	122552222	14	11	58.33	55	3.33	1	1.14191610441432	0.293397518897405	4.45405873730209
chr2	122552222	122576518	14	11	58.33	55	3.33	1	1.14191610441432	0.293397518897405	4.45405873730209
chr2	122576518	122783122	14	11	58.33	55	3.33	1	1.14191610441432	0.293397518897405	4.45405873730209
chr2	122783122	122946444	14	11	58.33	55	3.33	1	1.14191610441432	0.293397518897405	4.45405873730209
chr2	122946444	123501751	14	11	58.33	55	3.33	1	1.14191610441432	0.293397518897405	4.45405873730209
chr2	123501751	123625855	14	11	58.33	55	3.33	1	1.14191610441432	0.293397518897405	4.45405873730209
chr2	123625855	123895360	14	11	58.33	55	3.33	1	1.14191610441432	0.293397518897405	4.45405873730209
chr2	123895360	123952339	14	11	58.33	55	3.33	1	1.14191610441432	0.293397518897405	4.45405873730209
chr2	123952339	124072393	14	11	58.33	55	3.33	1	1.14191610441432	0.293397518897405	4.45405873730209
chr2	124072393	124174258	14	11	58.33	55	3.33	1	1.14191610441432	0.293397518897405	4.45405873730209
chr2	124174258	125446374	14	11	58.33	55	3.33	1	1.14191610441432	0.293397518897405	4.45405873730209
chr2	125446374	125581606	14	11	58.33	55	3.33	1	1.14191610441432	0.293397518897405	4.45405873730209
chr2	125581606	125761765	14	11	58.33	55	3.33	1	1.14191610441432	0.293397518897405	4.45405873730209
chr2	125761765	126304238	14	11	58.33	55	3.33	1	1.14191610441432	0.293397518897405	4.45405873730209
chr2	126304238	126333397	14	11	58.33	55	3.33	1	1.14191610441432	0.293397518897405	4.45405873730209
chr2	126333397	126446937	14	11	58.33	55	3.33	1	1.14191610441432	0.293397518897405	4.45405873730209
chr2	126446937	126451782	14	11	58.33	55	3.33	1	1.14191610441432	0.293397518897405	4.45405873730209
chr2	126451782	127225201	14	11	58.33	55	3.33	1	1.14191610441432	0.293397518897405	4.45405873730209
chr2	127225201	127358891	14	11	58.33	55	3.33	1	1.14191610441432	0.293397518897405	4.45405873730209
chr2	127358891	127435636	14	11	58.33	55	3.33	1	1.14191610441432	0.293397518897405	4.45405873730209
chr2	127435636	127442189	14	11	58.33	55	3.33	1	1.14191610441432	0.293397518897405	4.45405873730209
chr2	127442189	127524060	14	11	58.33	55	3.33	1	1.14191610441432	0.293397518897405	4.45405873730209
chr2	127524060	127524514	14	11	58.33	55	3.33	1	1.14191610441432	0.293397518897405	4.45405873730209
chr2	127524514	127524985	15	11	62.5	55	7.5	0.760027147273454	1.35397567712666	0.345319840546051	5.38219391206507
chr2	127524985	127563184	16	11	66.67	55	11.67	0.538513744756643	1.61785326829258	0.407372548949476	6.60834685501398
chr2	127563184	127583043	16	11	66.67	55	11.67	0.538513744756643	1.61785326829258	0.407372548949476	6.60834685501398
chr2	127583043	127595074	15	11	62.5	55	7.5	0.760027147273454	1.35397567712666	0.345319840546051	5.38219391206507
chr2	127595074	127601207	15	11	62.5	55	7.5	0.760027147273454	1.35397567712666	0.345319840546051	5.38219391206507
chr2	127601207	127609749	14	11	58.33	55	3.33	1	1.14191610441432	0.293397518897405	4.45405873730209
chr2	127609749	127635837	13	11	54.17	55	-0.829999999999998	1	0.967667950613556	0.249295465611878	3.72828351041651
chr2	127635837	128429302	13	11	54.17	55	-0.829999999999998	1	0.967667950613556	0.249295465611878	3.72828351041651
chr2	128429302	129077361	13	11	54.17	55	-0.829999999999998	1	0.967667950613556	0.249295465611878	3.72828351041651
chr2	129077361	129259074	13	11	54.17	55	-0.829999999999998	1	0.967667950613556	0.249295465611878	3.72828351041651
chr2	129259074	129554342	14	11	58.33	55	3.33	1	1.14191610441432	0.293397518897405	4.45405873730209
chr2	129554342	129674532	14	11	58.33	55	3.33	1	1.14191610441432	0.293397518897405	4.45405873730209
chr2	129674532	129915255	14	11	58.33	55	3.33	1	1.14191610441432	0.293397518897405	4.45405873730209
chr2	129915255	130223093	14	11	58.33	55	3.33	1	1.14191610441432	0.293397518897405	4.45405873730209
chr2	130223093	130607629	14	11	58.33	55	3.33	1	1.14191610441432	0.293397518897405	4.45405873730209
chr2	130607629	130640466	14	11	58.33	55	3.33	1	1.14191610441432	0.293397518897405	4.45405873730209
chr2	130640466	130662445	14	12	58.33	60	-1.67	1	0.934812926723652	0.234691072463693	3.66348442662926
chr2	130662445	130732434	15	12	62.5	60	2.5	1	1.10844826977192	0.276219059021705	4.42775450846255
chr2	130732434	130764007	15	12	62.5	60	2.5	1	1.10844826977192	0.276219059021705	4.42775450846255
chr2	130764007	130767658	15	12	62.5	60	2.5	1	1.10844826977192	0.276219059021705	4.42775450846255
chr2	130767658	130928303	15	11	62.5	55	7.5	0.760027147273454	1.35397567712666	0.345319840546051	5.38219391206507
chr2	130928303	131044268	14	11	58.33	55	3.33	1	1.14191610441432	0.293397518897405	4.45405873730209
chr2	131044268	133158059	14	11	58.33	55	3.33	1	1.14191610441432	0.293397518897405	4.45405873730209
chr2	133158059	133232232	14	11	58.33	55	3.33	1	1.14191610441432	0.293397518897405	4.45405873730209
chr2	133232232	134451621	14	11	58.33	55	3.33	1	1.14191610441432	0.293397518897405	4.45405873730209
chr2	134451621	134650117	14	11	58.33	55	3.33	1	1.14191610441432	0.293397518897405	4.45405873730209
chr2	134650117	134758033	14	11	58.33	55	3.33	1	1.14191610441432	0.293397518897405	4.45405873730209
chr2	134758033	134831435	14	11	58.33	55	3.33	1	1.14191610441432	0.293397518897405	4.45405873730209
chr2	134831435	134834429	14	11	58.33	55	3.33	1	1.14191610441432	0.293397518897405	4.45405873730209
chr2	134834429	134909954	14	11	58.33	55	3.33	1	1.14191610441432	0.293397518897405	4.45405873730209
chr2	134909954	134982033	14	11	58.33	55	3.33	1	1.14191610441432	0.293397518897405	4.45405873730209
chr2	134982033	135288144	14	11	58.33	55	3.33	1	1.14191610441432	0.293397518897405	4.45405873730209
chr2	135288144	135291176	14	11	58.33	55	3.33	1	1.14191610441432	0.293397518897405	4.45405873730209
chr2	135291176	135293655	14	11	58.33	55	3.33	1	1.14191610441432	0.293397518897405	4.45405873730209
chr2	135293655	135602556	14	11	58.33	55	3.33	1	1.14191610441432	0.293397518897405	4.45405873730209
chr2	135602556	135713059	14	11	58.33	55	3.33	1	1.14191610441432	0.293397518897405	4.45405873730209
chr2	135713059	135721356	14	11	58.33	55	3.33	1	1.14191610441432	0.293397518897405	4.45405873730209
chr2	135721356	136786632	14	11	58.33	55	3.33	1	1.14191610441432	0.293397518897405	4.45405873730209
chr2	136786632	136831016	14	11	58.33	55	3.33	1	1.14191610441432	0.293397518897405	4.45405873730209
chr2	136831016	136930116	14	11	58.33	55	3.33	1	1.14191610441432	0.293397518897405	4.45405873730209
chr2	136930116	137071067	14	11	58.33	55	3.33	1	1.14191610441432	0.293397518897405	4.45405873730209
chr2	137071067	137149668	14	11	58.33	55	3.33	1	1.14191610441432	0.293397518897405	4.45405873730209
chr2	137149668	137339548	14	11	58.33	55	3.33	1	1.14191610441432	0.293397518897405	4.45405873730209
chr2	137339548	137402277	14	11	58.33	55	3.33	1	1.14191610441432	0.293397518897405	4.45405873730209
chr2	137402277	137406847	14	11	58.33	55	3.33	1	1.14191610441432	0.293397518897405	4.45405873730209
chr2	137406847	137483114	14	11	58.33	55	3.33	1	1.14191610441432	0.293397518897405	4.45405873730209
chr2	137483114	137523559	14	11	58.33	55	3.33	1	1.14191610441432	0.293397518897405	4.45405873730209
chr2	137523559	137803313	14	11	58.33	55	3.33	1	1.14191610441432	0.293397518897405	4.45405873730209
chr2	137803313	137868754	14	11	58.33	55	3.33	1	1.14191610441432	0.293397518897405	4.45405873730209
chr2	137868754	137987187	14	11	58.33	55	3.33	1	1.14191610441432	0.293397518897405	4.45405873730209
chr2	137987187	137993510	14	11	58.33	55	3.33	1	1.14191610441432	0.293397518897405	4.45405873730209
chr2	137993510	138633892	14	11	58.33	55	3.33	1	1.14191610441432	0.293397518897405	4.45405873730209
chr2	138633892	138732943	14	11	58.33	55	3.33	1	1.14191610441432	0.293397518897405	4.45405873730209
chr2	138732943	138753609	14	11	58.33	55	3.33	1	1.14191610441432	0.293397518897405	4.45405873730209
chr2	138753609	138810879	14	11	58.33	55	3.33	1	1.14191610441432	0.293397518897405	4.45405873730209
chr2	138810879	139389946	14	11	58.33	55	3.33	1	1.14191610441432	0.293397518897405	4.45405873730209
chr2	139389946	139687216	14	11	58.33	55	3.33	1	1.14191610441432	0.293397518897405	4.45405873730209
chr2	139687216	140261224	14	11	58.33	55	3.33	1	1.14191610441432	0.293397518897405	4.45405873730209
chr2	140261224	140799891	14	11	58.33	55	3.33	1	1.14191610441432	0.293397518897405	4.45405873730209
chr2	140799891	140906992	13	11	54.17	55	-0.829999999999998	1	0.967667950613556	0.249295465611878	3.72828351041651
chr2	140906992	141129264	14	11	58.33	55	3.33	1	1.14191610441432	0.293397518897405	4.45405873730209
chr2	141129264	141666187	14	11	58.33	55	3.33	1	1.14191610441432	0.293397518897405	4.45405873730209
chr2	141666187	141689404	14	10	58.33	50	8.33	0.761929030022336	1.38924356619931	0.361618655955151	5.43735403260372
chr2	141689404	141737406	14	10	58.33	50	8.33	0.761929030022336	1.38924356619931	0.361618655955151	5.43735403260372
chr2	141737406	141795444	14	11	58.33	55	3.33	1	1.14191610441432	0.293397518897405	4.45405873730209
chr2	141795444	141795864	14	11	58.33	55	3.33	1	1.14191610441432	0.293397518897405	4.45405873730209
chr2	141795864	141977621	14	10	58.33	50	8.33	0.761929030022336	1.38924356619931	0.361618655955151	5.43735403260372
chr2	141977621	142143633	14	10	58.33	50	8.33	0.761929030022336	1.38924356619931	0.361618655955151	5.43735403260372
chr2	142143633	142687052	14	11	58.33	55	3.33	1	1.14191610441432	0.293397518897405	4.45405873730209
chr2	142687052	142978166	14	11	58.33	55	3.33	1	1.14191610441432	0.293397518897405	4.45405873730209
chr2	142978166	143232491	14	11	58.33	55	3.33	1	1.14191610441432	0.293397518897405	4.45405873730209
chr2	143232491	143242624	14	11	58.33	55	3.33	1	1.14191610441432	0.293397518897405	4.45405873730209
chr2	143242624	143281068	14	11	58.33	55	3.33	1	1.14191610441432	0.293397518897405	4.45405873730209
chr2	143281068	143391665	14	11	58.33	55	3.33	1	1.14191610441432	0.293397518897405	4.45405873730209
chr2	143391665	143885799	14	11	58.33	55	3.33	1	1.14191610441432	0.293397518897405	4.45405873730209
chr2	143885799	143894238	14	11	58.33	55	3.33	1	1.14191610441432	0.293397518897405	4.45405873730209
chr2	143894238	143932149	14	11	58.33	55	3.33	1	1.14191610441432	0.293397518897405	4.45405873730209
chr2	143932149	143937322	14	10	58.33	50	8.33	0.761929030022336	1.38924356619931	0.361618655955151	5.43735403260372
chr2	143937322	144023895	14	10	58.33	50	8.33	0.761929030022336	1.38924356619931	0.361618655955151	5.43735403260372
chr2	144023895	144024945	14	10	58.33	50	8.33	0.761929030022336	1.38924356619931	0.361618655955151	5.43735403260372
chr2	144024945	144042583	14	10	58.33	50	8.33	0.761929030022336	1.38924356619931	0.361618655955151	5.43735403260372
chr2	144042583	144047182	14	10	58.33	50	8.33	0.761929030022336	1.38924356619931	0.361618655955151	5.43735403260372
chr2	144047182	144161332	14	11	58.33	55	3.33	1	1.14191610441432	0.293397518897405	4.45405873730209
chr2	144161332	145599614	14	11	58.33	55	3.33	1	1.14191610441432	0.293397518897405	4.45405873730209
chr2	145599614	146835346	14	11	58.33	55	3.33	1	1.14191610441432	0.293397518897405	4.45405873730209
chr2	146835346	146848745	13	11	54.17	55	-0.829999999999998	1	0.967667950613556	0.249295465611878	3.72828351041651
chr2	146848745	146854298	12	11	50	55	-5	0.770856691396498	0.821931030566122	0.211357178334899	3.1438383875621
chr2	146854298	146860263	12	10	50	50	0	1	1	0.260400095553436	3.84024436655705
chr2	146860263	146878944	11	10	45.83	50	-4.17	1	0.849380925443914	0.219658258870847	3.2547693349245
chr2	146878944	146881076	12	10	50	50	0	1	1	0.260400095553436	3.84024436655705
chr2	146881076	146881691	13	10	54.17	50	4.17	1	1.17732806335081	0.307241434675492	4.55252629762477
chr2	146881691	146882185	13	11	54.17	55	-0.829999999999998	1	0.967667950613556	0.249295465611878	3.72828351041651
chr2	146882185	147520791	14	11	58.33	55	3.33	1	1.14191610441432	0.293397518897405	4.45405873730209
chr2	147520791	147625009	14	11	58.33	55	3.33	1	1.14191610441432	0.293397518897405	4.45405873730209
chr2	147625009	147640025	14	10	58.33	50	8.33	0.761929030022336	1.38924356619931	0.361618655955151	5.43735403260372
chr2	147640025	147732271	14	10	58.33	50	8.33	0.761929030022336	1.38924356619931	0.361618655955151	5.43735403260372
chr2	147732271	148322951	13	10	54.17	50	4.17	1	1.17732806335081	0.307241434675492	4.55252629762477
chr2	148322951	148459182	13	10	54.17	50	4.17	1	1.17732806335081	0.307241434675492	4.55252629762477
chr2	148459182	148461553	13	10	54.17	50	4.17	1	1.17732806335081	0.307241434675492	4.55252629762477
chr2	148461553	148483533	13	10	54.17	50	4.17	1	1.17732806335081	0.307241434675492	4.55252629762477
chr2	148483533	148658528	13	10	54.17	50	4.17	1	1.17732806335081	0.307241434675492	4.55252629762477
chr2	148658528	148773175	13	10	54.17	50	4.17	1	1.17732806335081	0.307241434675492	4.55252629762477
chr2	148773175	149995827	14	10	58.33	50	8.33	0.761929030022336	1.38924356619931	0.361618655955151	5.43735403260372
chr2	149995827	150895793	14	10	58.33	50	8.33	0.761929030022336	1.38924356619931	0.361618655955151	5.43735403260372
chr2	150895793	151185117	14	10	58.33	50	8.33	0.761929030022336	1.38924356619931	0.361618655955151	5.43735403260372
chr2	151185117	151479381	14	10	58.33	50	8.33	0.761929030022336	1.38924356619931	0.361618655955151	5.43735403260372
chr2	151479381	151487054	14	10	58.33	50	8.33	0.761929030022336	1.38924356619931	0.361618655955151	5.43735403260372
chr2	151487054	151621064	14	10	58.33	50	8.33	0.761929030022336	1.38924356619931	0.361618655955151	5.43735403260372
chr2	151621064	151625580	14	10	58.33	50	8.33	0.761929030022336	1.38924356619931	0.361618655955151	5.43735403260372
chr2	151625580	151868888	14	10	58.33	50	8.33	0.761929030022336	1.38924356619931	0.361618655955151	5.43735403260372
chr2	151868888	152204309	14	10	58.33	50	8.33	0.761929030022336	1.38924356619931	0.361618655955151	5.43735403260372
chr2	152204309	152513378	14	10	58.33	50	8.33	0.761929030022336	1.38924356619931	0.361618655955151	5.43735403260372
chr2	152513378	152666399	14	10	58.33	50	8.33	0.761929030022336	1.38924356619931	0.361618655955151	5.43735403260372
chr2	152666399	153388125	14	10	58.33	50	8.33	0.761929030022336	1.38924356619931	0.361618655955151	5.43735403260372
chr2	153388125	153446054	14	9	58.33	45	13.33	0.545185251105171	1.69011661964352	0.441893258542385	6.69273110784058
chr2	153446054	153843159	14	9	58.33	45	13.33	0.545185251105171	1.69011661964352	0.441893258542385	6.69273110784058
chr2	153843159	154487312	14	10	58.33	50	8.33	0.761929030022336	1.38924356619931	0.361618655955151	5.43735403260372
chr2	154487312	154701230	14	11	58.33	55	3.33	1	1.14191610441432	0.293397518897405	4.45405873730209
chr2	154701230	156115190	14	11	58.33	55	3.33	1	1.14191610441432	0.293397518897405	4.45405873730209
chr2	156115190	156154583	14	11	58.33	55	3.33	1	1.14191610441432	0.293397518897405	4.45405873730209
chr2	156154583	156540803	14	11	58.33	55	3.33	1	1.14191610441432	0.293397518897405	4.45405873730209
chr2	156540803	156682037	14	11	58.33	55	3.33	1	1.14191610441432	0.293397518897405	4.45405873730209
chr2	156682037	156767519	14	11	58.33	55	3.33	1	1.14191610441432	0.293397518897405	4.45405873730209
chr2	156767519	156898052	14	11	58.33	55	3.33	1	1.14191610441432	0.293397518897405	4.45405873730209
chr2	156898052	157651494	14	11	58.33	55	3.33	1	1.14191610441432	0.293397518897405	4.45405873730209
chr2	157651494	160963958	14	11	58.33	55	3.33	1	1.14191610441432	0.293397518897405	4.45405873730209
chr2	160963958	161078357	14	11	58.33	55	3.33	1	1.14191610441432	0.293397518897405	4.45405873730209
chr2	161078357	161094683	14	11	58.33	55	3.33	1	1.14191610441432	0.293397518897405	4.45405873730209
chr2	161094683	161098138	14	11	58.33	55	3.33	1	1.14191610441432	0.293397518897405	4.45405873730209
chr2	161098138	161134382	15	11	62.5	55	7.5	0.760027147273454	1.35397567712666	0.345319840546051	5.38219391206507
chr2	161134382	161143059	15	11	62.5	55	7.5	0.760027147273454	1.35397567712666	0.345319840546051	5.38219391206507
chr2	161143059	161217128	15	11	62.5	55	7.5	0.760027147273454	1.35397567712666	0.345319840546051	5.38219391206507
chr2	161217128	161266791	15	11	62.5	55	7.5	0.760027147273454	1.35397567712666	0.345319840546051	5.38219391206507
chr2	161266791	161269524	15	11	62.5	55	7.5	0.760027147273454	1.35397567712666	0.345319840546051	5.38219391206507
chr2	161269524	161296535	14	11	58.33	55	3.33	1	1.14191610441432	0.293397518897405	4.45405873730209
chr2	161296535	161344150	14	11	58.33	55	3.33	1	1.14191610441432	0.293397518897405	4.45405873730209
chr2	161344150	161881394	14	11	58.33	55	3.33	1	1.14191610441432	0.293397518897405	4.45405873730209
chr2	161881394	161914056	14	11	58.33	55	3.33	1	1.14191610441432	0.293397518897405	4.45405873730209
chr2	161914056	162305345	14	11	58.33	55	3.33	1	1.14191610441432	0.293397518897405	4.45405873730209
chr2	162305345	162553100	14	11	58.33	55	3.33	1	1.14191610441432	0.293397518897405	4.45405873730209
chr2	162553100	162791046	14	11	58.33	55	3.33	1	1.14191610441432	0.293397518897405	4.45405873730209
chr2	162791046	162814812	14	11	58.33	55	3.33	1	1.14191610441432	0.293397518897405	4.45405873730209
chr2	162814812	162957511	14	11	58.33	55	3.33	1	1.14191610441432	0.293397518897405	4.45405873730209
chr2	162957511	163374398	14	11	58.33	55	3.33	1	1.14191610441432	0.293397518897405	4.45405873730209
chr2	163374398	163404353	14	11	58.33	55	3.33	1	1.14191610441432	0.293397518897405	4.45405873730209
chr2	163404353	163407610	14	11	58.33	55	3.33	1	1.14191610441432	0.293397518897405	4.45405873730209
chr2	163407610	163498165	14	11	58.33	55	3.33	1	1.14191610441432	0.293397518897405	4.45405873730209
chr2	163498165	163507499	14	11	58.33	55	3.33	1	1.14191610441432	0.293397518897405	4.45405873730209
chr2	163507499	163526003	14	11	58.33	55	3.33	1	1.14191610441432	0.293397518897405	4.45405873730209
chr2	163526003	163673865	14	11	58.33	55	3.33	1	1.14191610441432	0.293397518897405	4.45405873730209
chr2	163673865	163716740	14	11	58.33	55	3.33	1	1.14191610441432	0.293397518897405	4.45405873730209
chr2	163716740	163850112	14	11	58.33	55	3.33	1	1.14191610441432	0.293397518897405	4.45405873730209
chr2	163850112	163879552	14	11	58.33	55	3.33	1	1.14191610441432	0.293397518897405	4.45405873730209
chr2	163879552	164076779	14	11	58.33	55	3.33	1	1.14191610441432	0.293397518897405	4.45405873730209
chr2	164076779	164408992	14	11	58.33	55	3.33	1	1.14191610441432	0.293397518897405	4.45405873730209
chr2	164408992	164618800	14	11	58.33	55	3.33	1	1.14191610441432	0.293397518897405	4.45405873730209
chr2	164618800	164724718	14	11	58.33	55	3.33	1	1.14191610441432	0.293397518897405	4.45405873730209
chr2	164724718	165274792	14	11	58.33	55	3.33	1	1.14191610441432	0.293397518897405	4.45405873730209
chr2	165274792	166841962	14	11	58.33	55	3.33	1	1.14191610441432	0.293397518897405	4.45405873730209
chr2	166841962	167732553	14	11	58.33	55	3.33	1	1.14191610441432	0.293397518897405	4.45405873730209
chr2	167732553	167746668	14	11	58.33	55	3.33	1	1.14191610441432	0.293397518897405	4.45405873730209
chr2	167746668	167813809	14	11	58.33	55	3.33	1	1.14191610441432	0.293397518897405	4.45405873730209
chr2	167813809	168336885	14	11	58.33	55	3.33	1	1.14191610441432	0.293397518897405	4.45405873730209
chr2	168336885	168423524	14	11	58.33	55	3.33	1	1.14191610441432	0.293397518897405	4.45405873730209
chr2	168423524	168567555	14	11	58.33	55	3.33	1	1.14191610441432	0.293397518897405	4.45405873730209
chr2	168567555	168635555	14	11	58.33	55	3.33	1	1.14191610441432	0.293397518897405	4.45405873730209
chr2	168635555	168942746	14	11	58.33	55	3.33	1	1.14191610441432	0.293397518897405	4.45405873730209
chr2	168942746	168952502	14	11	58.33	55	3.33	1	1.14191610441432	0.293397518897405	4.45405873730209
chr2	168952502	168954795	14	11	58.33	55	3.33	1	1.14191610441432	0.293397518897405	4.45405873730209
chr2	168954795	169059359	14	11	58.33	55	3.33	1	1.14191610441432	0.293397518897405	4.45405873730209
chr2	169059359	169065545	14	11	58.33	55	3.33	1	1.14191610441432	0.293397518897405	4.45405873730209
chr2	169065545	169178371	14	11	58.33	55	3.33	1	1.14191610441432	0.293397518897405	4.45405873730209
chr2	169178371	169946431	14	11	58.33	55	3.33	1	1.14191610441432	0.293397518897405	4.45405873730209
chr2	169946431	169958358	14	11	58.33	55	3.33	1	1.14191610441432	0.293397518897405	4.45405873730209
chr2	169958358	169965480	14	11	58.33	55	3.33	1	1.14191610441432	0.293397518897405	4.45405873730209
chr2	169965480	169987774	14	11	58.33	55	3.33	1	1.14191610441432	0.293397518897405	4.45405873730209
chr2	169987774	170047939	14	11	58.33	55	3.33	1	1.14191610441432	0.293397518897405	4.45405873730209
chr2	170047939	170050909	14	11	58.33	55	3.33	1	1.14191610441432	0.293397518897405	4.45405873730209
chr2	170050909	170090198	14	11	58.33	55	3.33	1	1.14191610441432	0.293397518897405	4.45405873730209
chr2	170090198	170462731	14	11	58.33	55	3.33	1	1.14191610441432	0.293397518897405	4.45405873730209
chr2	170462731	170512280	14	11	58.33	55	3.33	1	1.14191610441432	0.293397518897405	4.45405873730209
chr2	170512280	170620391	14	11	58.33	55	3.33	1	1.14191610441432	0.293397518897405	4.45405873730209
chr2	170620391	170622343	14	11	58.33	55	3.33	1	1.14191610441432	0.293397518897405	4.45405873730209
chr2	170622343	171326548	14	11	58.33	55	3.33	1	1.14191610441432	0.293397518897405	4.45405873730209
chr2	171326548	171389716	13	11	54.17	55	-0.829999999999998	1	0.967667950613556	0.249295465611878	3.72828351041651
chr2	171389716	172605438	14	11	58.33	55	3.33	1	1.14191610441432	0.293397518897405	4.45405873730209
chr2	172605438	172980883	13	11	54.17	55	-0.829999999999998	1	0.967667950613556	0.249295465611878	3.72828351041651
chr2	172980883	174182492	14	11	58.33	55	3.33	1	1.14191610441432	0.293397518897405	4.45405873730209
chr2	174182492	174253780	14	11	58.33	55	3.33	1	1.14191610441432	0.293397518897405	4.45405873730209
chr2	174253780	174297439	14	11	58.33	55	3.33	1	1.14191610441432	0.293397518897405	4.45405873730209
chr2	174297439	174341611	14	11	58.33	55	3.33	1	1.14191610441432	0.293397518897405	4.45405873730209
chr2	174341611	174343317	14	11	58.33	55	3.33	1	1.14191610441432	0.293397518897405	4.45405873730209
chr2	174343317	174470235	14	11	58.33	55	3.33	1	1.14191610441432	0.293397518897405	4.45405873730209
chr2	174470235	174546248	14	11	58.33	55	3.33	1	1.14191610441432	0.293397518897405	4.45405873730209
chr2	174546248	175076448	14	11	58.33	55	3.33	1	1.14191610441432	0.293397518897405	4.45405873730209
chr2	175076448	175339592	14	11	58.33	55	3.33	1	1.14191610441432	0.293397518897405	4.45405873730209
chr2	175339592	175478447	14	11	58.33	55	3.33	1	1.14191610441432	0.293397518897405	4.45405873730209
chr2	175478447	175651428	14	11	58.33	55	3.33	1	1.14191610441432	0.293397518897405	4.45405873730209
chr2	175651428	175846091	14	11	58.33	55	3.33	1	1.14191610441432	0.293397518897405	4.45405873730209
chr2	175846091	176711541	14	10	58.33	50	8.33	0.761929030022336	1.38924356619931	0.361618655955151	5.43735403260372
chr2	176711541	176770561	14	10	58.33	50	8.33	0.761929030022336	1.38924356619931	0.361618655955151	5.43735403260372
chr2	176770561	176900059	14	10	58.33	50	8.33	0.761929030022336	1.38924356619931	0.361618655955151	5.43735403260372
chr2	176900059	176979040	14	10	58.33	50	8.33	0.761929030022336	1.38924356619931	0.361618655955151	5.43735403260372
chr2	176979040	177111992	14	10	58.33	50	8.33	0.761929030022336	1.38924356619931	0.361618655955151	5.43735403260372
chr2	177111992	177395367	14	10	58.33	50	8.33	0.761929030022336	1.38924356619931	0.361618655955151	5.43735403260372
chr2	177395367	177942515	14	10	58.33	50	8.33	0.761929030022336	1.38924356619931	0.361618655955151	5.43735403260372
chr2	177942515	178126633	14	10	58.33	50	8.33	0.761929030022336	1.38924356619931	0.361618655955151	5.43735403260372
chr2	178126633	178995396	14	10	58.33	50	8.33	0.761929030022336	1.38924356619931	0.361618655955151	5.43735403260372
chr2	178995396	179120694	14	10	58.33	50	8.33	0.761929030022336	1.38924356619931	0.361618655955151	5.43735403260372
chr2	179120694	180405733	14	10	58.33	50	8.33	0.761929030022336	1.38924356619931	0.361618655955151	5.43735403260372
chr2	180405733	180933014	14	10	58.33	50	8.33	0.761929030022336	1.38924356619931	0.361618655955151	5.43735403260372
chr2	180933014	181543816	14	10	58.33	50	8.33	0.761929030022336	1.38924356619931	0.361618655955151	5.43735403260372
chr2	181543816	182400039	14	10	58.33	50	8.33	0.761929030022336	1.38924356619931	0.361618655955151	5.43735403260372
chr2	182400039	182558348	14	10	58.33	50	8.33	0.761929030022336	1.38924356619931	0.361618655955151	5.43735403260372
chr2	182558348	183283823	14	10	58.33	50	8.33	0.761929030022336	1.38924356619931	0.361618655955151	5.43735403260372
chr2	183283823	183404956	14	10	58.33	50	8.33	0.761929030022336	1.38924356619931	0.361618655955151	5.43735403260372
chr2	183404956	183450418	14	10	58.33	50	8.33	0.761929030022336	1.38924356619931	0.361618655955151	5.43735403260372
chr2	183450418	183519635	14	10	58.33	50	8.33	0.761929030022336	1.38924356619931	0.361618655955151	5.43735403260372
chr2	183519635	183703959	14	10	58.33	50	8.33	0.761929030022336	1.38924356619931	0.361618655955151	5.43735403260372
chr2	183703959	183787100	14	10	58.33	50	8.33	0.761929030022336	1.38924356619931	0.361618655955151	5.43735403260372
chr2	183787100	183988525	14	10	58.33	50	8.33	0.761929030022336	1.38924356619931	0.361618655955151	5.43735403260372
chr2	183988525	184069634	14	10	58.33	50	8.33	0.761929030022336	1.38924356619931	0.361618655955151	5.43735403260372
chr2	184069634	184907161	14	10	58.33	50	8.33	0.761929030022336	1.38924356619931	0.361618655955151	5.43735403260372
chr2	184907161	185011570	14	10	58.33	50	8.33	0.761929030022336	1.38924356619931	0.361618655955151	5.43735403260372
chr2	185011570	185015475	14	10	58.33	50	8.33	0.761929030022336	1.38924356619931	0.361618655955151	5.43735403260372
chr2	185015475	185384188	14	9	58.33	45	13.33	0.545185251105171	1.69011661964352	0.441893258542385	6.69273110784058
chr2	185384188	185751894	14	9	58.33	45	13.33	0.545185251105171	1.69011661964352	0.441893258542385	6.69273110784058
chr2	185751894	185853411	14	10	58.33	50	8.33	0.761929030022336	1.38924356619931	0.361618655955151	5.43735403260372
chr2	185853411	186939504	14	10	58.33	50	8.33	0.761929030022336	1.38924356619931	0.361618655955151	5.43735403260372
chr2	186939504	187043306	14	10	58.33	50	8.33	0.761929030022336	1.38924356619931	0.361618655955151	5.43735403260372
chr2	187043306	187567673	14	10	58.33	50	8.33	0.761929030022336	1.38924356619931	0.361618655955151	5.43735403260372
chr2	187567673	187625149	14	10	58.33	50	8.33	0.761929030022336	1.38924356619931	0.361618655955151	5.43735403260372
chr2	187625149	187690758	14	10	58.33	50	8.33	0.761929030022336	1.38924356619931	0.361618655955151	5.43735403260372
chr2	187690758	187724269	14	10	58.33	50	8.33	0.761929030022336	1.38924356619931	0.361618655955151	5.43735403260372
chr2	187724269	187843783	14	10	58.33	50	8.33	0.761929030022336	1.38924356619931	0.361618655955151	5.43735403260372
chr2	187843783	187871124	14	10	58.33	50	8.33	0.761929030022336	1.38924356619931	0.361618655955151	5.43735403260372
chr2	187871124	188141093	14	10	58.33	50	8.33	0.761929030022336	1.38924356619931	0.361618655955151	5.43735403260372
chr2	188141093	188340556	14	11	58.33	55	3.33	1	1.14191610441432	0.293397518897405	4.45405873730209
chr2	188340556	188403424	14	10	58.33	50	8.33	0.761929030022336	1.38924356619931	0.361618655955151	5.43735403260372
chr2	188403424	188699712	14	10	58.33	50	8.33	0.761929030022336	1.38924356619931	0.361618655955151	5.43735403260372
chr2	188699712	188707263	14	10	58.33	50	8.33	0.761929030022336	1.38924356619931	0.361618655955151	5.43735403260372
chr2	188707263	188789054	14	10	58.33	50	8.33	0.761929030022336	1.38924356619931	0.361618655955151	5.43735403260372
chr2	188789054	189583813	14	10	58.33	50	8.33	0.761929030022336	1.38924356619931	0.361618655955151	5.43735403260372
chr2	189583813	189611291	14	10	58.33	50	8.33	0.761929030022336	1.38924356619931	0.361618655955151	5.43735403260372
chr2	189611291	189712378	14	10	58.33	50	8.33	0.761929030022336	1.38924356619931	0.361618655955151	5.43735403260372
chr2	189712378	189727487	14	10	58.33	50	8.33	0.761929030022336	1.38924356619931	0.361618655955151	5.43735403260372
chr2	189727487	189762316	14	10	58.33	50	8.33	0.761929030022336	1.38924356619931	0.361618655955151	5.43735403260372
chr2	189762316	189868112	14	10	58.33	50	8.33	0.761929030022336	1.38924356619931	0.361618655955151	5.43735403260372
chr2	189868112	189883405	14	10	58.33	50	8.33	0.761929030022336	1.38924356619931	0.361618655955151	5.43735403260372
chr2	189883405	189976709	14	10	58.33	50	8.33	0.761929030022336	1.38924356619931	0.361618655955151	5.43735403260372
chr2	189976709	189997204	14	10	58.33	50	8.33	0.761929030022336	1.38924356619931	0.361618655955151	5.43735403260372
chr2	189997204	190073512	14	10	58.33	50	8.33	0.761929030022336	1.38924356619931	0.361618655955151	5.43735403260372
chr2	190073512	191019113	14	10	58.33	50	8.33	0.761929030022336	1.38924356619931	0.361618655955151	5.43735403260372
chr2	191019113	191061929	14	10	58.33	50	8.33	0.761929030022336	1.38924356619931	0.361618655955151	5.43735403260372
chr2	191061929	191232557	14	10	58.33	50	8.33	0.761929030022336	1.38924356619931	0.361618655955151	5.43735403260372
chr2	191232557	191233599	14	10	58.33	50	8.33	0.761929030022336	1.38924356619931	0.361618655955151	5.43735403260372
chr2	191233599	191252609	14	10	58.33	50	8.33	0.761929030022336	1.38924356619931	0.361618655955151	5.43735403260372
chr2	191252609	191317571	14	10	58.33	50	8.33	0.761929030022336	1.38924356619931	0.361618655955151	5.43735403260372
chr2	191317571	191475213	14	10	58.33	50	8.33	0.761929030022336	1.38924356619931	0.361618655955151	5.43735403260372
chr2	191475213	191590700	14	10	58.33	50	8.33	0.761929030022336	1.38924356619931	0.361618655955151	5.43735403260372
chr2	191590700	191704805	14	10	58.33	50	8.33	0.761929030022336	1.38924356619931	0.361618655955151	5.43735403260372
chr2	191704805	191710383	14	10	58.33	50	8.33	0.761929030022336	1.38924356619931	0.361618655955151	5.43735403260372
chr2	191710383	191938818	14	10	58.33	50	8.33	0.761929030022336	1.38924356619931	0.361618655955151	5.43735403260372
chr2	191938818	192052172	14	10	58.33	50	8.33	0.761929030022336	1.38924356619931	0.361618655955151	5.43735403260372
chr2	192052172	192064768	14	10	58.33	50	8.33	0.761929030022336	1.38924356619931	0.361618655955151	5.43735403260372
chr2	192064768	192101572	14	10	58.33	50	8.33	0.761929030022336	1.38924356619931	0.361618655955151	5.43735403260372
chr2	192101572	192133934	14	10	58.33	50	8.33	0.761929030022336	1.38924356619931	0.361618655955151	5.43735403260372
chr2	192133934	192171937	14	10	58.33	50	8.33	0.761929030022336	1.38924356619931	0.361618655955151	5.43735403260372
chr2	192171937	192208409	14	10	58.33	50	8.33	0.761929030022336	1.38924356619931	0.361618655955151	5.43735403260372
chr2	192208409	192954912	14	10	58.33	50	8.33	0.761929030022336	1.38924356619931	0.361618655955151	5.43735403260372
chr2	192954912	193312372	14	10	58.33	50	8.33	0.761929030022336	1.38924356619931	0.361618655955151	5.43735403260372
chr2	193312372	193330870	14	10	58.33	50	8.33	0.761929030022336	1.38924356619931	0.361618655955151	5.43735403260372
chr2	193330870	193381748	14	10	58.33	50	8.33	0.761929030022336	1.38924356619931	0.361618655955151	5.43735403260372
chr2	193381748	193400069	14	10	58.33	50	8.33	0.761929030022336	1.38924356619931	0.361618655955151	5.43735403260372
chr2	193400069	193515201	14	10	58.33	50	8.33	0.761929030022336	1.38924356619931	0.361618655955151	5.43735403260372
chr2	193515201	193522837	14	10	58.33	50	8.33	0.761929030022336	1.38924356619931	0.361618655955151	5.43735403260372
chr2	193522837	193528318	14	10	58.33	50	8.33	0.761929030022336	1.38924356619931	0.361618655955151	5.43735403260372
chr2	193528318	193537679	15	10	62.5	50	12.5	0.542988762989306	1.64720985680914	0.425659186683344	6.56679046551738
chr2	193537679	193709915	15	10	62.5	50	12.5	0.542988762989306	1.64720985680914	0.425659186683344	6.56679046551738
chr2	193709915	193716113	14	10	58.33	50	8.33	0.761929030022336	1.38924356619931	0.361618655955151	5.43735403260372
chr2	193716113	194137079	14	10	58.33	50	8.33	0.761929030022336	1.38924356619931	0.361618655955151	5.43735403260372
chr2	194137079	194139308	14	10	58.33	50	8.33	0.761929030022336	1.38924356619931	0.361618655955151	5.43735403260372
chr2	194139308	194316300	14	10	58.33	50	8.33	0.761929030022336	1.38924356619931	0.361618655955151	5.43735403260372
chr2	194316300	194331095	14	10	58.33	50	8.33	0.761929030022336	1.38924356619931	0.361618655955151	5.43735403260372
chr2	194331095	194388900	14	10	58.33	50	8.33	0.761929030022336	1.38924356619931	0.361618655955151	5.43735403260372
chr2	194388900	194411821	14	10	58.33	50	8.33	0.761929030022336	1.38924356619931	0.361618655955151	5.43735403260372
chr2	194411821	194665294	14	10	58.33	50	8.33	0.761929030022336	1.38924356619931	0.361618655955151	5.43735403260372
chr2	194665294	194672140	14	10	58.33	50	8.33	0.761929030022336	1.38924356619931	0.361618655955151	5.43735403260372
chr2	194672140	195300192	14	10	58.33	50	8.33	0.761929030022336	1.38924356619931	0.361618655955151	5.43735403260372
chr2	195300192	195481903	14	10	58.33	50	8.33	0.761929030022336	1.38924356619931	0.361618655955151	5.43735403260372
chr2	195481903	195863352	14	10	58.33	50	8.33	0.761929030022336	1.38924356619931	0.361618655955151	5.43735403260372
chr2	195863352	195955150	14	10	58.33	50	8.33	0.761929030022336	1.38924356619931	0.361618655955151	5.43735403260372
chr2	195955150	196316781	14	10	58.33	50	8.33	0.761929030022336	1.38924356619931	0.361618655955151	5.43735403260372
chr2	196316781	196326105	14	10	58.33	50	8.33	0.761929030022336	1.38924356619931	0.361618655955151	5.43735403260372
chr2	196326105	196328198	14	10	58.33	50	8.33	0.761929030022336	1.38924356619931	0.361618655955151	5.43735403260372
chr2	196328198	196415148	14	10	58.33	50	8.33	0.761929030022336	1.38924356619931	0.361618655955151	5.43735403260372
chr2	196415148	196425784	14	10	58.33	50	8.33	0.761929030022336	1.38924356619931	0.361618655955151	5.43735403260372
chr2	196425784	196840198	14	10	58.33	50	8.33	0.761929030022336	1.38924356619931	0.361618655955151	5.43735403260372
chr2	196840198	196893904	14	10	58.33	50	8.33	0.761929030022336	1.38924356619931	0.361618655955151	5.43735403260372
chr2	196893904	196921028	14	10	58.33	50	8.33	0.761929030022336	1.38924356619931	0.361618655955151	5.43735403260372
chr2	196921028	196963743	14	10	58.33	50	8.33	0.761929030022336	1.38924356619931	0.361618655955151	5.43735403260372
chr2	196963743	197070313	14	10	58.33	50	8.33	0.761929030022336	1.38924356619931	0.361618655955151	5.43735403260372
chr2	197070313	197118069	14	10	58.33	50	8.33	0.761929030022336	1.38924356619931	0.361618655955151	5.43735403260372
chr2	197118069	197170012	14	10	58.33	50	8.33	0.761929030022336	1.38924356619931	0.361618655955151	5.43735403260372
chr2	197170012	197256152	14	10	58.33	50	8.33	0.761929030022336	1.38924356619931	0.361618655955151	5.43735403260372
chr2	197256152	197504795	14	10	58.33	50	8.33	0.761929030022336	1.38924356619931	0.361618655955151	5.43735403260372
chr2	197504795	197546165	14	10	58.33	50	8.33	0.761929030022336	1.38924356619931	0.361618655955151	5.43735403260372
chr2	197546165	197551101	14	10	58.33	50	8.33	0.761929030022336	1.38924356619931	0.361618655955151	5.43735403260372
chr2	197551101	197789498	14	10	58.33	50	8.33	0.761929030022336	1.38924356619931	0.361618655955151	5.43735403260372
chr2	197789498	197792547	14	10	58.33	50	8.33	0.761929030022336	1.38924356619931	0.361618655955151	5.43735403260372
chr2	197792547	198040579	14	10	58.33	50	8.33	0.761929030022336	1.38924356619931	0.361618655955151	5.43735403260372
chr2	198040579	198073398	14	10	58.33	50	8.33	0.761929030022336	1.38924356619931	0.361618655955151	5.43735403260372
chr2	198073398	198094238	14	10	58.33	50	8.33	0.761929030022336	1.38924356619931	0.361618655955151	5.43735403260372
chr2	198094238	198131774	14	10	58.33	50	8.33	0.761929030022336	1.38924356619931	0.361618655955151	5.43735403260372
chr2	198131774	198143936	14	10	58.33	50	8.33	0.761929030022336	1.38924356619931	0.361618655955151	5.43735403260372
chr2	198143936	198403856	14	10	58.33	50	8.33	0.761929030022336	1.38924356619931	0.361618655955151	5.43735403260372
chr2	198403856	198540686	14	10	58.33	50	8.33	0.761929030022336	1.38924356619931	0.361618655955151	5.43735403260372
chr2	198540686	198733471	14	10	58.33	50	8.33	0.761929030022336	1.38924356619931	0.361618655955151	5.43735403260372
chr2	198733471	198808499	14	10	58.33	50	8.33	0.761929030022336	1.38924356619931	0.361618655955151	5.43735403260372
chr2	198808499	198910904	15	10	62.5	50	12.5	0.542988762989306	1.64720985680914	0.425659186683344	6.56679046551738
chr2	198910904	198967504	15	10	62.5	50	12.5	0.542988762989306	1.64720985680914	0.425659186683344	6.56679046551738
chr2	198967504	198999715	14	10	58.33	50	8.33	0.761929030022336	1.38924356619931	0.361618655955151	5.43735403260372
chr2	198999715	199182461	14	10	58.33	50	8.33	0.761929030022336	1.38924356619931	0.361618655955151	5.43735403260372
chr2	199182461	199409929	14	10	58.33	50	8.33	0.761929030022336	1.38924356619931	0.361618655955151	5.43735403260372
chr2	199409929	199480519	14	10	58.33	50	8.33	0.761929030022336	1.38924356619931	0.361618655955151	5.43735403260372
chr2	199480519	199509528	14	10	58.33	50	8.33	0.761929030022336	1.38924356619931	0.361618655955151	5.43735403260372
chr2	199509528	199595542	14	10	58.33	50	8.33	0.761929030022336	1.38924356619931	0.361618655955151	5.43735403260372
chr2	199595542	199640361	14	10	58.33	50	8.33	0.761929030022336	1.38924356619931	0.361618655955151	5.43735403260372
chr2	199640361	200531981	14	10	58.33	50	8.33	0.761929030022336	1.38924356619931	0.361618655955151	5.43735403260372
chr2	200531981	200637686	14	10	58.33	50	8.33	0.761929030022336	1.38924356619931	0.361618655955151	5.43735403260372
chr2	200637686	202243485	14	10	58.33	50	8.33	0.761929030022336	1.38924356619931	0.361618655955151	5.43735403260372
chr2	202243485	202646461	14	9	58.33	45	13.33	0.545185251105171	1.69011661964352	0.441893258542385	6.69273110784058
chr2	202646461	202967464	14	8	58.33	40	18.33	0.364044295687383	2.06411406086933	0.537677449231846	8.35037134736673
chr2	202967464	204954579	14	8	58.33	40	18.33	0.364044295687383	2.06411406086933	0.537677449231846	8.35037134736673
chr2	204954579	205226930	14	9	58.33	45	13.33	0.545185251105171	1.69011661964352	0.441893258542385	6.69273110784058
chr2	205226930	206434249	14	9	58.33	45	13.33	0.545185251105171	1.69011661964352	0.441893258542385	6.69273110784058
chr2	206434249	206552467	14	9	58.33	45	13.33	0.545185251105171	1.69011661964352	0.441893258542385	6.69273110784058
chr2	206552467	208102650	14	9	58.33	45	13.33	0.545185251105171	1.69011661964352	0.441893258542385	6.69273110784058
chr2	208102650	208755880	14	9	58.33	45	13.33	0.545185251105171	1.69011661964352	0.441893258542385	6.69273110784058
chr2	208755880	208924326	14	9	58.33	45	13.33	0.545185251105171	1.69011661964352	0.441893258542385	6.69273110784058
chr2	208924326	208929248	14	9	58.33	45	13.33	0.545185251105171	1.69011661964352	0.441893258542385	6.69273110784058
chr2	208929248	209014274	13	9	54.17	45	9.17	0.762554397606517	1.43232744550817	0.375353928781583	5.6058176141302
chr2	209014274	209671932	14	9	58.33	45	13.33	0.545185251105171	1.69011661964352	0.441893258542385	6.69273110784058
chr2	209671932	209832125	14	9	58.33	45	13.33	0.545185251105171	1.69011661964352	0.441893258542385	6.69273110784058
chr2	209832125	209976835	14	9	58.33	45	13.33	0.545185251105171	1.69011661964352	0.441893258542385	6.69273110784058
chr2	209976835	210010430	14	9	58.33	45	13.33	0.545185251105171	1.69011661964352	0.441893258542385	6.69273110784058
chr2	210010430	210121603	14	9	58.33	45	13.33	0.545185251105171	1.69011661964352	0.441893258542385	6.69273110784058
chr2	210121603	210155627	14	9	58.33	45	13.33	0.545185251105171	1.69011661964352	0.441893258542385	6.69273110784058
chr2	210155627	210234551	14	9	58.33	45	13.33	0.545185251105171	1.69011661964352	0.441893258542385	6.69273110784058
chr2	210234551	210374724	14	9	58.33	45	13.33	0.545185251105171	1.69011661964352	0.441893258542385	6.69273110784058
chr2	210374724	210502179	14	9	58.33	45	13.33	0.545185251105171	1.69011661964352	0.441893258542385	6.69273110784058
chr2	210502179	210674780	14	9	58.33	45	13.33	0.545185251105171	1.69011661964352	0.441893258542385	6.69273110784058
chr2	210674780	210731677	14	9	58.33	45	13.33	0.545185251105171	1.69011661964352	0.441893258542385	6.69273110784058
chr2	210731677	210838701	14	10	58.33	50	8.33	0.761929030022336	1.38924356619931	0.361618655955151	5.43735403260372
chr2	210838701	210842813	14	9	58.33	45	13.33	0.545185251105171	1.69011661964352	0.441893258542385	6.69273110784058
chr2	210842813	210973596	14	9	58.33	45	13.33	0.545185251105171	1.69011661964352	0.441893258542385	6.69273110784058
chr2	210973596	211173370	14	9	58.33	45	13.33	0.545185251105171	1.69011661964352	0.441893258542385	6.69273110784058
chr2	211173370	211231610	14	9	58.33	45	13.33	0.545185251105171	1.69011661964352	0.441893258542385	6.69273110784058
chr2	211231610	211340633	15	9	62.5	45	17.5	0.362735028577646	2.00361336626296	0.520173118486651	8.07750986769704
chr2	211340633	211376547	15	9	62.5	45	17.5	0.362735028577646	2.00361336626296	0.520173118486651	8.07750986769704
chr2	211376547	211460346	14	9	58.33	45	13.33	0.545185251105171	1.69011661964352	0.441893258542385	6.69273110784058
chr2	211460346	211575634	14	9	58.33	45	13.33	0.545185251105171	1.69011661964352	0.441893258542385	6.69273110784058
chr2	211575634	211941292	14	9	58.33	45	13.33	0.545185251105171	1.69011661964352	0.441893258542385	6.69273110784058
chr2	211941292	212340027	14	9	58.33	45	13.33	0.545185251105171	1.69011661964352	0.441893258542385	6.69273110784058
chr2	212340027	212346715	13	9	54.17	45	9.17	0.762554397606517	1.43232744550817	0.375353928781583	5.6058176141302
chr2	212346715	212470238	13	9	54.17	45	9.17	0.762554397606517	1.43232744550817	0.375353928781583	5.6058176141302
chr2	212470238	212602287	13	9	54.17	45	9.17	0.762554397606517	1.43232744550817	0.375353928781583	5.6058176141302
chr2	212602287	212730656	13	9	54.17	45	9.17	0.762554397606517	1.43232744550817	0.375353928781583	5.6058176141302
chr2	212730656	213158880	13	9	54.17	45	9.17	0.762554397606517	1.43232744550817	0.375353928781583	5.6058176141302
chr2	213158880	213181318	12	9	50	45	5	0.770856691396498	1.21664709423518	0.318082508298225	4.73132735721653
chr2	213181318	213192903	11	9	45.83	45	0.829999999999998	1	1.03341233877379	0.268219945507385	4.01130440758548
chr2	213192903	213206481	12	9	50	45	5	0.770856691396498	1.21664709423518	0.318082508298225	4.73132735721653
chr2	213206481	213386825	13	9	54.17	45	9.17	0.762554397606517	1.43232744550817	0.375353928781583	5.6058176141302
chr2	213386825	213446370	13	9	54.17	45	9.17	0.762554397606517	1.43232744550817	0.375353928781583	5.6058176141302
chr2	213446370	213738436	13	9	54.17	45	9.17	0.762554397606517	1.43232744550817	0.375353928781583	5.6058176141302
chr2	213738436	213831535	13	9	54.17	45	9.17	0.762554397606517	1.43232744550817	0.375353928781583	5.6058176141302
chr2	213831535	214061130	13	9	54.17	45	9.17	0.762554397606517	1.43232744550817	0.375353928781583	5.6058176141302
chr2	214061130	214113888	13	9	54.17	45	9.17	0.762554397606517	1.43232744550817	0.375353928781583	5.6058176141302
chr2	214113888	214730474	13	9	54.17	45	9.17	0.762554397606517	1.43232744550817	0.375353928781583	5.6058176141302
chr2	214730474	214829122	13	9	54.17	45	9.17	0.762554397606517	1.43232744550817	0.375353928781583	5.6058176141302
chr2	214829122	214918449	13	9	54.17	45	9.17	0.762554397606517	1.43232744550817	0.375353928781583	5.6058176141302
chr2	214918449	215247372	13	9	54.17	45	9.17	0.762554397606517	1.43232744550817	0.375353928781583	5.6058176141302
chr2	215247372	215394397	13	9	54.17	45	9.17	0.762554397606517	1.43232744550817	0.375353928781583	5.6058176141302
chr2	215394397	215395991	13	9	54.17	45	9.17	0.762554397606517	1.43232744550817	0.375353928781583	5.6058176141302
chr2	215395991	215405412	13	9	54.17	45	9.17	0.762554397606517	1.43232744550817	0.375353928781583	5.6058176141302
chr2	215405412	215472374	13	9	54.17	45	9.17	0.762554397606517	1.43232744550817	0.375353928781583	5.6058176141302
chr2	215472374	215510056	14	9	58.33	45	13.33	0.545185251105171	1.69011661964352	0.441893258542385	6.69273110784058
chr2	215510056	215510234	15	9	62.5	45	17.5	0.362735028577646	2.00361336626296	0.520173118486651	8.07750986769704
chr2	215510234	215522175	15	9	62.5	45	17.5	0.362735028577646	2.00361336626296	0.520173118486651	8.07750986769704
chr2	215522175	216060402	15	9	62.5	45	17.5	0.362735028577646	2.00361336626296	0.520173118486651	8.07750986769704
chr2	216060402	216229771	15	9	62.5	45	17.5	0.362735028577646	2.00361336626296	0.520173118486651	8.07750986769704
chr2	216229771	216248382	15	9	62.5	45	17.5	0.362735028577646	2.00361336626296	0.520173118486651	8.07750986769704
chr2	216248382	216439839	15	9	62.5	45	17.5	0.362735028577646	2.00361336626296	0.520173118486651	8.07750986769704
chr2	216439839	216632946	15	9	62.5	45	17.5	0.362735028577646	2.00361336626296	0.520173118486651	8.07750986769704
chr2	216632946	217202461	14	9	58.33	45	13.33	0.545185251105171	1.69011661964352	0.441893258542385	6.69273110784058
chr2	217202461	218530591	14	9	58.33	45	13.33	0.545185251105171	1.69011661964352	0.441893258542385	6.69273110784058
chr2	218530591	218694098	14	9	58.33	45	13.33	0.545185251105171	1.69011661964352	0.441893258542385	6.69273110784058
chr2	218694098	218771432	14	10	58.33	50	8.33	0.761929030022336	1.38924356619931	0.361618655955151	5.43735403260372
chr2	218771432	218894844	14	10	58.33	50	8.33	0.761929030022336	1.38924356619931	0.361618655955151	5.43735403260372
chr2	218894844	218931790	14	10	58.33	50	8.33	0.761929030022336	1.38924356619931	0.361618655955151	5.43735403260372
chr2	218931790	219073900	14	9	58.33	45	13.33	0.545185251105171	1.69011661964352	0.441893258542385	6.69273110784058
chr2	219073900	219654069	14	9	58.33	45	13.33	0.545185251105171	1.69011661964352	0.441893258542385	6.69273110784058
chr2	219654069	219822051	14	9	58.33	45	13.33	0.545185251105171	1.69011661964352	0.441893258542385	6.69273110784058
chr2	219822051	220603906	14	8	58.33	40	18.33	0.364044295687383	2.06411406086933	0.537677449231846	8.35037134736673
chr2	220603906	220791109	14	9	58.33	45	13.33	0.545185251105171	1.69011661964352	0.441893258542385	6.69273110784058
chr2	220791109	220791921	14	9	58.33	45	13.33	0.545185251105171	1.69011661964352	0.441893258542385	6.69273110784058
chr2	220791921	220921683	14	9	58.33	45	13.33	0.545185251105171	1.69011661964352	0.441893258542385	6.69273110784058
chr2	220921683	220925102	14	9	58.33	45	13.33	0.545185251105171	1.69011661964352	0.441893258542385	6.69273110784058
chr2	220925102	220926859	14	9	58.33	45	13.33	0.545185251105171	1.69011661964352	0.441893258542385	6.69273110784058
chr2	220926859	220937955	14	9	58.33	45	13.33	0.545185251105171	1.69011661964352	0.441893258542385	6.69273110784058
chr2	220937955	220955468	14	9	58.33	45	13.33	0.545185251105171	1.69011661964352	0.441893258542385	6.69273110784058
chr2	220955468	220959611	14	9	58.33	45	13.33	0.545185251105171	1.69011661964352	0.441893258542385	6.69273110784058
chr2	220959611	221013004	14	9	58.33	45	13.33	0.545185251105171	1.69011661964352	0.441893258542385	6.69273110784058
chr2	221013004	221037763	14	9	58.33	45	13.33	0.545185251105171	1.69011661964352	0.441893258542385	6.69273110784058
chr2	221037763	221072827	14	9	58.33	45	13.33	0.545185251105171	1.69011661964352	0.441893258542385	6.69273110784058
[truncated: 11,073 more rows]
