# Supplementary material for: 1p36 deletion is a marker for tumour dissemination in microsatellite stable stage II-III colon cancer
Source: BMC Cancer. 2014 Nov 24;14:872. doi: 10.1186/1471-2407-14-872 (PMC4251789; doi:10.1186/1471-2407-14-872)
Supplement: Supplementary file 1 — Additional file 1: This file includes supplementary figures, genome-wide copy number estimates and statistics. (ZIP 5 MB) [file 12885_2014_5046_MOESM1_ESM.zip › Supplementary Data/MSS statistics Stage III/Absolute Loss.Recurrence (SIII excl MSI-H).No recurrence (SIII excl MSI-H).txt]

Chromosome	Start (hg19)	End (hg19)	Observations in G1	Observations in G2	Frequency G1 (%)	Frequency G2 (%)	Frequency difference	Fisher's Exact test p-value	Odds Ratio	Lower 95% CI	Upper 95% CI
chr1	0	3728424	4	2	16.67	10	6.67	0.673134579544109	1.77679788223359	0.223067010416211	21.8659260440664
chr1	3728424	11131044	5	2	20.83	10	10.83	0.42798551420219	2.32440691152469	0.327791220119044	27.364192010749
chr1	11131044	14397977	6	2	25	10	15	0.259066300472994	2.9296842530127	0.444687317155852	33.476836917836
chr1	14397977	14500729	6	2	25	10	15	0.259066300472994	2.9296842530127	0.444687317155852	33.476836917836
chr1	14500729	17792373	6	2	25	10	15	0.259066300472994	2.9296842530127	0.444687317155852	33.476836917836
chr1	17792373	24903069	7	2	29.17	10	19.17	0.150033667333724	3.60274222531515	0.574693714036146	40.3254093333914
chr1	24903069	25532279	6	2	25	10	15	0.259066300472994	2.9296842530127	0.444687317155852	33.476836917836
chr1	25532279	25540843	6	3	25	15	10	0.477131566751533	1.86229966085183	0.331922099175792	13.3645947813805
chr1	25540843	25654244	6	4	25	20	5	0.73441603390554	1.32469990349298	0.258244024998001	7.60136515630986
chr1	25654244	25662109	6	3	25	15	10	0.477131566751533	1.86229966085183	0.331922099175792	13.3645947813805
chr1	25662109	27514462	6	2	25	10	15	0.259066300472994	2.9296842530127	0.444687317155852	33.476836917836
chr1	27514462	32895256	5	2	20.83	10	10.83	0.42798551420219	2.32440691152469	0.327791220119044	27.364192010749
chr1	32895256	34173804	6	2	25	10	15	0.259066300472994	2.9296842530127	0.444687317155852	33.476836917836
chr1	34173804	34255575	6	2	25	10	15	0.259066300472994	2.9296842530127	0.444687317155852	33.476836917836
chr1	34255575	34868622	5	2	20.83	10	10.83	0.42798551420219	2.32440691152469	0.327791220119044	27.364192010749
chr1	34868622	35044317	4	2	16.67	10	6.67	0.673134579544109	1.77679788223359	0.223067010416211	21.8659260440664
chr1	35044317	35048145	5	2	20.83	10	10.83	0.42798551420219	2.32440691152469	0.327791220119044	27.364192010749
chr1	35048145	35072244	6	2	25	10	15	0.259066300472994	2.9296842530127	0.444687317155852	33.476836917836
chr1	35072244	35109386	6	3	25	15	10	0.477131566751533	1.86229966085183	0.331922099175792	13.3645947813805
chr1	35109386	35116045	5	3	20.83	15	5.83	0.709517537084185	1.47792138374312	0.243832005666561	10.9643246368856
chr1	35116045	35121695	4	3	16.67	15	1.67	1	1.13012717766168	0.165091864766298	8.82048884576312
chr1	35121695	35328335	4	2	16.67	10	6.67	0.673134579544109	1.77679788223359	0.223067010416211	21.8659260440664
chr1	35328335	36529749	3	2	12.5	10	2.5	1	1.27847145328945	0.130864593047094	16.9008714370457
chr1	36529749	45801102	2	2	8.33	10	-1.67	1	0.821946943936911	0.0545179511642294	12.3867051005178
chr1	45801102	45894584	2	2	8.33	10	-1.67	1	0.821946943936911	0.0545179511642294	12.3867051005178
chr1	45894584	46035615	3	2	12.5	10	2.5	1	1.27847145328945	0.130864593047094	16.9008714370457
chr1	46035615	46111944	3	2	12.5	10	2.5	1	1.27847145328945	0.130864593047094	16.9008714370457
chr1	46111944	46245317	3	2	12.5	10	2.5	1	1.27847145328945	0.130864593047094	16.9008714370457
chr1	46245317	46546873	3	2	12.5	10	2.5	1	1.27847145328945	0.130864593047094	16.9008714370457
chr1	46546873	46606982	3	2	12.5	10	2.5	1	1.27847145328945	0.130864593047094	16.9008714370457
chr1	46606982	46608589	3	2	12.5	10	2.5	1	1.27847145328945	0.130864593047094	16.9008714370457
chr1	46608589	47099694	2	2	8.33	10	-1.67	1	0.821946943936911	0.0545179511642294	12.3867051005178
chr1	47099694	49757876	2	2	8.33	10	-1.67	1	0.821946943936911	0.0545179511642294	12.3867051005178
chr1	49757876	49982200	2	3	8.33	15	-6.67	0.645895794506118	0.523030418369538	0.0394998825519401	5.10933424630835
chr1	49982200	50306324	2	2	8.33	10	-1.67	1	0.821946943936911	0.0545179511642294	12.3867051005178
chr1	50306324	50457146	3	2	12.5	10	2.5	1	1.27847145328945	0.130864593047094	16.9008714370457
chr1	50457146	51028699	2	2	8.33	10	-1.67	1	0.821946943936911	0.0545179511642294	12.3867051005178
chr1	51028699	51137259	2	3	8.33	15	-6.67	0.645895794506118	0.523030418369538	0.0394998825519401	5.10933424630835
chr1	51137259	57283593	2	2	8.33	10	-1.67	1	0.821946943936911	0.0545179511642294	12.3867051005178
chr1	57283593	58359097	2	2	8.33	10	-1.67	1	0.821946943936911	0.0545179511642294	12.3867051005178
chr1	58359097	58434027	1	2	4.17	10	-5.83	0.583207490184234	0.399640895163998	0.00636764802381009	8.24852474948138
chr1	58434027	65420978	2	2	8.33	10	-1.67	1	0.821946943936911	0.0545179511642294	12.3867051005178
chr1	65420978	65906513	3	2	12.5	10	2.5	1	1.27847145328945	0.130864593047094	16.9008714370457
chr1	65906513	66063207	3	2	12.5	10	2.5	1	1.27847145328945	0.130864593047094	16.9008714370457
chr1	66063207	66224015	3	2	12.5	10	2.5	1	1.27847145328945	0.130864593047094	16.9008714370457
chr1	66224015	68504976	3	2	12.5	10	2.5	1	1.27847145328945	0.130864593047094	16.9008714370457
chr1	68504976	70232225	3	2	12.5	10	2.5	1	1.27847145328945	0.130864593047094	16.9008714370457
chr1	70232225	72380161	3	2	12.5	10	2.5	1	1.27847145328945	0.130864593047094	16.9008714370457
chr1	72380161	72760184	3	3	12.5	15	-2.5	1	0.813448226717427	0.0961202645831903	6.87778438197361
chr1	72760184	72765894	2	3	8.33	15	-6.67	0.645895794506118	0.523030418369538	0.0394998825519401	5.10933424630835
chr1	72765894	72814597	0	2	0	10	-10	0.200845665961945	0	0	4.38438777635233
chr1	72814597	78426944	2	2	8.33	10	-1.67	1	0.821946943936911	0.0545179511642294	12.3867051005178
chr1	78426944	83106465	2	2	8.33	10	-1.67	1	0.821946943936911	0.0545179511642294	12.3867051005178
chr1	83106465	83124282	2	2	8.33	10	-1.67	1	0.821946943936911	0.0545179511642294	12.3867051005178
chr1	83124282	83129747	2	2	8.33	10	-1.67	1	0.821946943936911	0.0545179511642294	12.3867051005178
chr1	83129747	83190382	2	3	8.33	15	-6.67	0.645895794506118	0.523030418369538	0.0394998825519401	5.10933424630835
chr1	83190382	83215881	2	3	8.33	15	-6.67	0.645895794506118	0.523030418369538	0.0394998825519401	5.10933424630835
chr1	83215881	83247404	2	2	8.33	10	-1.67	1	0.821946943936911	0.0545179511642294	12.3867051005178
chr1	83247404	83573732	2	2	8.33	10	-1.67	1	0.821946943936911	0.0545179511642294	12.3867051005178
chr1	83573732	83798162	2	2	8.33	10	-1.67	1	0.821946943936911	0.0545179511642294	12.3867051005178
chr1	83798162	83890326	2	2	8.33	10	-1.67	1	0.821946943936911	0.0545179511642294	12.3867051005178
chr1	83890326	83986257	2	2	8.33	10	-1.67	1	0.821946943936911	0.0545179511642294	12.3867051005178
chr1	83986257	84856441	2	2	8.33	10	-1.67	1	0.821946943936911	0.0545179511642294	12.3867051005178
chr1	84856441	84926956	2	2	8.33	10	-1.67	1	0.821946943936911	0.0545179511642294	12.3867051005178
chr1	84926956	85290605	2	2	8.33	10	-1.67	1	0.821946943936911	0.0545179511642294	12.3867051005178
chr1	85290605	102655932	2	2	8.33	10	-1.67	1	0.821946943936911	0.0545179511642294	12.3867051005178
chr1	102655932	102855854	2	3	8.33	15	-6.67	0.645895794506118	0.523030418369538	0.0394998825519401	5.10933424630835
chr1	102855854	106007458	2	2	8.33	10	-1.67	1	0.821946943936911	0.0545179511642294	12.3867051005178
chr1	106007458	106050750	3	2	12.5	10	2.5	1	1.27847145328945	0.130864593047094	16.9008714370457
chr1	106050750	107092227	2	2	8.33	10	-1.67	1	0.821946943936911	0.0545179511642294	12.3867051005178
chr1	107092227	111368243	1	2	4.17	10	-5.83	0.583207490184234	0.399640895163998	0.00636764802381009	8.24852474948138
chr1	111368243	111372421	1	4	4.17	20	-15.83	0.160485005635318	0.180601124363156	0.00339339966296395	2.04793135237537
chr1	111372421	111374823	2	4	8.33	20	-11.67	0.387127336645204	0.372141092611642	0.0301587677523976	2.96622066155465
chr1	111374823	111390153	3	4	12.5	20	-7.5	0.68388673153279	0.578843446175386	0.074015401402268	3.96031532645817
chr1	111390153	111394289	3	2	12.5	10	2.5	1	1.27847145328945	0.130864593047094	16.9008714370457
chr1	111394289	111395391	2	2	8.33	10	-1.67	1	0.821946943936911	0.0545179511642294	12.3867051005178
chr1	111395391	112672860	1	2	4.17	10	-5.83	0.583207490184234	0.399640895163998	0.00636764802381009	8.24852474948138
chr1	112672860	112676509	1	3	4.17	15	-10.83	0.31551148794484	0.254054686982671	0.00450760062151482	3.48119971412429
chr1	112676509	112693006	1	4	4.17	20	-15.83	0.160485005635318	0.180601124363156	0.00339339966296395	2.04793135237537
chr1	112693006	112696026	1	6	4.17	30	-25.83	0.035329956487075	0.106588293053658	0.00212174851329982	1.0175688828234
chr1	112696026	112709063	2	6	8.33	30	-21.67	0.114774358109582	0.219836849940417	0.0191393131695773	1.45379893796895
chr1	112709063	112710699	2	5	8.33	25	-16.67	0.21724333522405	0.280958258447198	0.023800668610436	1.9962787467493
chr1	112710699	112766255	2	3	8.33	15	-6.67	0.645895794506118	0.523030418369538	0.0394998825519401	5.10933424630835
chr1	112766255	115806086	1	2	4.17	10	-5.83	0.583207490184234	0.399640895163998	0.00636764802381009	8.24852474948138
chr1	115806086	117908799	2	2	8.33	10	-1.67	1	0.821946943936911	0.0545179511642294	12.3867051005178
chr1	117908799	118109526	1	2	4.17	10	-5.83	0.583207490184234	0.399640895163998	0.00636764802381009	8.24852474948138
chr1	118109526	118835965	2	2	8.33	10	-1.67	1	0.821946943936911	0.0545179511642294	12.3867051005178
chr1	118835965	119770729	1	2	4.17	10	-5.83	0.583207490184234	0.399640895163998	0.00636764802381009	8.24852474948138
chr1	119770729	121482991	0	2	0	10	-10	0.200845665961945	0	0	4.38438777635233
chr1	121482991	145759345	0	0	0	0	0	1	0	0	Inf
chr1	145759345	148913619	1	0	4.17	0	4.17	1	Inf	0.0213828125	Inf
chr1	148913619	149030666	1	1	4.17	5	-0.83	1	0.829704891507262	0.0100990049228189	68.1835097869413
chr1	149030666	149196437	3	1	12.5	5	7.5	0.613704503097583	2.6583735804989	0.194088006935639	149.732965562201
chr1	149196437	149324712	2	1	8.33	5	3.33	1	1.70673924068191	0.082700294482344	107.113924246164
chr1	149324712	149362408	1	1	4.17	5	-0.83	1	0.829704891507262	0.0100990049228189	68.1835097869413
chr1	149362408	149387276	1	0	4.17	0	4.17	1	Inf	0.0213828125	Inf
chr1	149387276	150237853	0	0	0	0	0	1	0	0	Inf
chr1	150237853	152545074	0	1	0	5	-5	0.454545454545455	0	0	32.5003149261473
chr1	152545074	152547919	0	2	0	10	-10	0.200845665961945	0	0	4.38438777635233
chr1	152547919	152547986	3	2	12.5	10	2.5	1	1.27847145328945	0.130864593047094	16.9008714370457
chr1	152547986	152548103	6	3	25	15	10	0.477131566751533	1.86229966085183	0.331922099175792	13.3645947813805
chr1	152548103	152551554	9	10	37.5	50	-12.5	0.542988762989306	0.607087187990198	0.152281393056633	2.34929735169541
chr1	152551554	152552058	10	11	41.67	55	-13.33	0.545185251105171	0.591675147369963	0.149415833967764	2.26298994308845
chr1	152552058	152555617	11	11	45.83	55	-9.17	0.762554397606517	0.69816437794028	0.178386110436303	2.66415221294219
chr1	152555617	152586558	11	12	45.83	60	-14.17	0.381511459245527	0.571569600091339	0.142856118426712	2.18978577809257
chr1	152586558	152586585	9	11	37.5	55	-17.5	0.362735028577646	0.499098287542947	0.123800529665599	1.92243690506214
chr1	152586585	152588544	7	11	29.17	55	-25.83	0.124975445285338	0.345825665262277	0.0805671942702585	1.37499393254612
chr1	152588544	152590536	3	2	12.5	10	2.5	1	1.27847145328945	0.130864593047094	16.9008714370457
chr1	152590536	152591118	2	2	8.33	10	-1.67	1	0.821946943936911	0.0545179511642294	12.3867051005178
chr1	152591118	152591326	1	1	4.17	5	-0.83	1	0.829704891507262	0.0100990049228189	68.1835097869413
chr1	152591326	152592467	0	1	0	5	-5	0.454545454545455	0	0	32.5003149261473
chr1	152592467	152690686	0	0	0	0	0	1	0	0	Inf
chr1	152690686	152756480	0	1	0	5	-5	0.454545454545455	0	0	32.5003149261473
chr1	152756480	152756656	2	2	8.33	10	-1.67	1	0.821946943936911	0.0545179511642294	12.3867051005178
chr1	152756656	152757248	3	2	12.5	10	2.5	1	1.27847145328945	0.130864593047094	16.9008714370457
chr1	152757248	152758684	3	3	12.5	15	-2.5	1	0.813448226717427	0.0961202645831903	6.87778438197361
chr1	152758684	152768111	4	3	16.67	15	1.67	1	1.13012717766168	0.165091864766298	8.82048884576312
chr1	152768111	152779500	4	2	16.67	10	6.67	0.673134579544109	1.77679788223359	0.223067010416211	21.8659260440664
chr1	152779500	152780208	2	1	8.33	5	3.33	1	1.70673924068191	0.082700294482344	107.113924246164
chr1	152780208	152782123	1	1	4.17	5	-0.83	1	0.829704891507262	0.0100990049228189	68.1835097869413
chr1	152782123	152783925	1	0	4.17	0	4.17	1	Inf	0.0213828125	Inf
chr1	152783925	153324858	0	0	0	0	0	1	0	0	Inf
chr1	153324858	157250191	0	1	0	5	-5	0.454545454545455	0	0	32.5003149261473
chr1	157250191	158434898	0	0	0	0	0	1	0	0	Inf
chr1	158434898	158516041	0	1	0	5	-5	0.454545454545455	0	0	32.5003149261473
chr1	158516041	176780020	0	0	0	0	0	1	0	0	Inf
chr1	176780020	177017426	1	0	4.17	0	4.17	1	Inf	0.0213828125	Inf
chr1	177017426	177117753	1	0	4.17	0	4.17	1	Inf	0.0213828125	Inf
chr1	177117753	177234213	1	0	4.17	0	4.17	1	Inf	0.0213828125	Inf
chr1	177234213	177986778	1	0	4.17	0	4.17	1	Inf	0.0213828125	Inf
chr1	177986778	187903487	0	0	0	0	0	1	0	0	Inf
chr1	187903487	188625955	0	1	0	5	-5	0.454545454545455	0	0	32.5003149261473
chr1	188625955	188709620	0	1	0	5	-5	0.454545454545455	0	0	32.5003149261473
chr1	188709620	188946197	0	1	0	5	-5	0.454545454545455	0	0	32.5003149261473
chr1	188946197	188996726	1	1	4.17	5	-0.83	1	0.829704891507262	0.0100990049228189	68.1835097869413
chr1	188996726	189080174	1	0	4.17	0	4.17	1	Inf	0.0213828125	Inf
chr1	189080174	192131887	1	0	4.17	0	4.17	1	Inf	0.0213828125	Inf
chr1	192131887	192331166	0	0	0	0	0	1	0	0	Inf
chr1	192331166	192447458	1	0	4.17	0	4.17	1	Inf	0.0213828125	Inf
chr1	192447458	193698109	0	0	0	0	0	1	0	0	Inf
chr1	193698109	193814680	1	0	4.17	0	4.17	1	Inf	0.0213828125	Inf
chr1	193814680	196788997	0	0	0	0	0	1	0	0	Inf
chr1	196788997	196903450	0	1	0	5	-5	0.454545454545455	0	0	32.5003149261473
chr1	196903450	201846901	0	0	0	0	0	1	0	0	Inf
chr1	201846901	202792181	1	0	4.17	0	4.17	1	Inf	0.0213828125	Inf
chr1	202792181	211877185	0	0	0	0	0	1	0	0	Inf
chr1	211877185	212637070	1	0	4.17	0	4.17	1	Inf	0.0213828125	Inf
chr1	212637070	212728685	1	0	4.17	0	4.17	1	Inf	0.0213828125	Inf
chr1	212728685	213307411	1	0	4.17	0	4.17	1	Inf	0.0213828125	Inf
chr1	213307411	214761851	0	0	0	0	0	1	0	0	Inf
chr1	214761851	214863082	0	1	0	5	-5	0.454545454545455	0	0	32.5003149261473
chr1	214863082	215009397	0	1	0	5	-5	0.454545454545455	0	0	32.5003149261473
chr1	215009397	216416987	0	1	0	5	-5	0.454545454545455	0	0	32.5003149261473
chr1	216416987	216749949	1	1	4.17	5	-0.83	1	0.829704891507262	0.0100990049228189	68.1835097869413
chr1	216749949	216877167	0	1	0	5	-5	0.454545454545455	0	0	32.5003149261473
chr1	216877167	218200904	0	0	0	0	0	1	0	0	Inf
chr1	218200904	218233321	1	0	4.17	0	4.17	1	Inf	0.0213828125	Inf
chr1	218233321	218952529	1	0	4.17	0	4.17	1	Inf	0.0213828125	Inf
chr1	218952529	220804823	0	0	0	0	0	1	0	0	Inf
chr1	220804823	221204782	1	0	4.17	0	4.17	1	Inf	0.0213828125	Inf
chr1	221204782	221305585	1	0	4.17	0	4.17	1	Inf	0.0213828125	Inf
chr1	221305585	221493660	1	0	4.17	0	4.17	1	Inf	0.0213828125	Inf
chr1	221493660	228457726	0	0	0	0	0	1	0	0	Inf
chr1	228457726	228591907	1	0	4.17	0	4.17	1	Inf	0.0213828125	Inf
chr1	228591907	228940223	2	0	8.33	0	8.33	0.492600422832981	Inf	0.157012756012269	Inf
chr1	228940223	229559543	2	1	8.33	5	3.33	1	1.70673924068191	0.082700294482344	107.113924246164
chr1	229559543	230249026	2	1	8.33	5	3.33	1	1.70673924068191	0.082700294482344	107.113924246164
chr1	230249026	230355185	3	1	12.5	5	7.5	0.613704503097583	2.6583735804989	0.194088006935639	149.732965562201
chr1	230355185	232358276	2	1	8.33	5	3.33	1	1.70673924068191	0.082700294482344	107.113924246164
chr1	232358276	233411818	2	2	8.33	10	-1.67	1	0.821946943936911	0.0545179511642294	12.3867051005178
chr1	233411818	233498597	2	2	8.33	10	-1.67	1	0.821946943936911	0.0545179511642294	12.3867051005178
chr1	233498597	233577898	2	1	8.33	5	3.33	1	1.70673924068191	0.082700294482344	107.113924246164
chr1	233577898	233645727	3	1	12.5	5	7.5	0.613704503097583	2.6583735804989	0.194088006935639	149.732965562201
chr1	233645727	233684270	3	1	12.5	5	7.5	0.613704503097583	2.6583735804989	0.194088006935639	149.732965562201
chr1	233684270	234018335	2	1	8.33	5	3.33	1	1.70673924068191	0.082700294482344	107.113924246164
chr1	234018335	234133463	2	1	8.33	5	3.33	1	1.70673924068191	0.082700294482344	107.113924246164
chr1	234133463	234679922	2	1	8.33	5	3.33	1	1.70673924068191	0.082700294482344	107.113924246164
chr1	234679922	234763418	2	1	8.33	5	3.33	1	1.70673924068191	0.082700294482344	107.113924246164
chr1	234763418	235130645	2	1	8.33	5	3.33	1	1.70673924068191	0.082700294482344	107.113924246164
chr1	235130645	235622485	3	1	12.5	5	7.5	0.613704503097583	2.6583735804989	0.194088006935639	149.732965562201
chr1	235622485	235776700	3	1	12.5	5	7.5	0.613704503097583	2.6583735804989	0.194088006935639	149.732965562201
chr1	235776700	236432895	3	1	12.5	5	7.5	0.613704503097583	2.6583735804989	0.194088006935639	149.732965562201
chr1	236432895	236490359	2	1	8.33	5	3.33	1	1.70673924068191	0.082700294482344	107.113924246164
chr1	236490359	236594905	2	1	8.33	5	3.33	1	1.70673924068191	0.082700294482344	107.113924246164
chr1	236594905	241000224	1	1	4.17	5	-0.83	1	0.829704891507262	0.0100990049228189	68.1835097869413
chr1	241000224	241079309	1	2	4.17	10	-5.83	0.583207490184234	0.399640895163998	0.00636764802381009	8.24852474948138
chr1	241079309	242052751	1	1	4.17	5	-0.83	1	0.829704891507262	0.0100990049228189	68.1835097869413
chr1	242052751	245381874	1	1	4.17	5	-0.83	1	0.829704891507262	0.0100990049228189	68.1835097869413
chr1	245381874	248703504	1	0	4.17	0	4.17	1	Inf	0.0213828125	Inf
chr1	248703504	248812363	2	1	8.33	5	3.33	1	1.70673924068191	0.082700294482344	107.113924246164
chr1	248812363	249250621	1	0	4.17	0	4.17	1	Inf	0.0213828125	Inf
chr2	0	4190977	1	0	4.17	0	4.17	1	Inf	0.0213828125	Inf
chr2	4190977	4198875	1	1	4.17	5	-0.83	1	0.829704891507262	0.0100990049228189	68.1835097869413
chr2	4198875	4200563	1	2	4.17	10	-5.83	0.583207490184234	0.399640895163998	0.00636764802381009	8.24852474948138
chr2	4200563	4223340	1	3	4.17	15	-10.83	0.31551148794484	0.254054686982671	0.00450760062151482	3.48119971412429
chr2	4223340	4227047	1	2	4.17	10	-5.83	0.583207490184234	0.399640895163998	0.00636764802381009	8.24852474948138
chr2	4227047	4236852	1	1	4.17	5	-0.83	1	0.829704891507262	0.0100990049228189	68.1835097869413
chr2	4236852	10045386	1	0	4.17	0	4.17	1	Inf	0.0213828125	Inf
chr2	10045386	10135423	2	0	8.33	0	8.33	0.492600422832981	Inf	0.157012756012269	Inf
chr2	10135423	23918557	1	0	4.17	0	4.17	1	Inf	0.0213828125	Inf
chr2	23918557	29284796	1	1	4.17	5	-0.83	1	0.829704891507262	0.0100990049228189	68.1835097869413
chr2	29284796	31230937	1	0	4.17	0	4.17	1	Inf	0.0213828125	Inf
chr2	31230937	31607633	1	0	4.17	0	4.17	1	Inf	0.0213828125	Inf
chr2	31607633	31814904	2	0	8.33	0	8.33	0.492600422832981	Inf	0.157012756012269	Inf
chr2	31814904	32243024	1	0	4.17	0	4.17	1	Inf	0.0213828125	Inf
chr2	32243024	32495941	1	1	4.17	5	-0.83	1	0.829704891507262	0.0100990049228189	68.1835097869413
chr2	32495941	34695192	1	0	4.17	0	4.17	1	Inf	0.0213828125	Inf
chr2	34695192	34701598	2	1	8.33	5	3.33	1	1.70673924068191	0.082700294482344	107.113924246164
chr2	34701598	34709689	3	1	12.5	5	7.5	0.613704503097583	2.6583735804989	0.194088006935639	149.732965562201
chr2	34709689	34740698	3	2	12.5	10	2.5	1	1.27847145328945	0.130864593047094	16.9008714370457
chr2	34740698	34740919	3	1	12.5	5	7.5	0.613704503097583	2.6583735804989	0.194088006935639	149.732965562201
chr2	34740919	34741962	3	1	12.5	5	7.5	0.613704503097583	2.6583735804989	0.194088006935639	149.732965562201
chr2	34741962	34750662	2	1	8.33	5	3.33	1	1.70673924068191	0.082700294482344	107.113924246164
chr2	34750662	34803391	2	0	8.33	0	8.33	0.492600422832981	Inf	0.157012756012269	Inf
chr2	34803391	41237603	1	0	4.17	0	4.17	1	Inf	0.0213828125	Inf
chr2	41237603	41257596	1	1	4.17	5	-0.83	1	0.829704891507262	0.0100990049228189	68.1835097869413
chr2	41257596	41698733	1	1	4.17	5	-0.83	1	0.829704891507262	0.0100990049228189	68.1835097869413
chr2	41698733	42311903	1	0	4.17	0	4.17	1	Inf	0.0213828125	Inf
chr2	42311903	43199023	2	0	8.33	0	8.33	0.492600422832981	Inf	0.157012756012269	Inf
chr2	43199023	44186721	1	0	4.17	0	4.17	1	Inf	0.0213828125	Inf
chr2	44186721	44304552	1	1	4.17	5	-0.83	1	0.829704891507262	0.0100990049228189	68.1835097869413
chr2	44304552	52703271	1	0	4.17	0	4.17	1	Inf	0.0213828125	Inf
chr2	52703271	52736995	1	1	4.17	5	-0.83	1	0.829704891507262	0.0100990049228189	68.1835097869413
chr2	52736995	52737597	1	2	4.17	10	-5.83	0.583207490184234	0.399640895163998	0.00636764802381009	8.24852474948138
chr2	52737597	52742831	1	3	4.17	15	-10.83	0.31551148794484	0.254054686982671	0.00450760062151482	3.48119971412429
chr2	52742831	52754490	2	3	8.33	15	-6.67	0.645895794506118	0.523030418369538	0.0394998825519401	5.10933424630835
chr2	52754490	52784752	2	4	8.33	20	-11.67	0.387127336645204	0.372141092611642	0.0301587677523976	2.96622066155465
chr2	52784752	52789044	2	3	8.33	15	-6.67	0.645895794506118	0.523030418369538	0.0394998825519401	5.10933424630835
chr2	52789044	52798366	2	2	8.33	10	-1.67	1	0.821946943936911	0.0545179511642294	12.3867051005178
chr2	52798366	52800834	2	1	8.33	5	3.33	1	1.70673924068191	0.082700294482344	107.113924246164
chr2	52800834	52847893	2	0	8.33	0	8.33	0.492600422832981	Inf	0.157012756012269	Inf
chr2	52847893	53407805	1	0	4.17	0	4.17	1	Inf	0.0213828125	Inf
chr2	53407805	56700983	1	0	4.17	0	4.17	1	Inf	0.0213828125	Inf
chr2	56700983	56802335	1	0	4.17	0	4.17	1	Inf	0.0213828125	Inf
chr2	56802335	61223497	1	0	4.17	0	4.17	1	Inf	0.0213828125	Inf
chr2	61223497	61400358	2	0	8.33	0	8.33	0.492600422832981	Inf	0.157012756012269	Inf
chr2	61400358	61895651	1	0	4.17	0	4.17	1	Inf	0.0213828125	Inf
chr2	61895651	62475757	1	1	4.17	5	-0.83	1	0.829704891507262	0.0100990049228189	68.1835097869413
chr2	62475757	62620550	1	1	4.17	5	-0.83	1	0.829704891507262	0.0100990049228189	68.1835097869413
chr2	62620550	63490317	1	0	4.17	0	4.17	1	Inf	0.0213828125	Inf
chr2	63490317	63608125	1	0	4.17	0	4.17	1	Inf	0.0213828125	Inf
chr2	63608125	67305776	1	0	4.17	0	4.17	1	Inf	0.0213828125	Inf
chr2	67305776	69519954	0	0	0	0	0	1	0	0	Inf
chr2	69519954	69696804	1	0	4.17	0	4.17	1	Inf	0.0213828125	Inf
chr2	69696804	80674138	0	0	0	0	0	1	0	0	Inf
chr2	80674138	80799021	0	1	0	5	-5	0.454545454545455	0	0	32.5003149261473
chr2	80799021	82675485	0	0	0	0	0	1	0	0	Inf
chr2	82675485	82816555	0	1	0	5	-5	0.454545454545455	0	0	32.5003149261473
chr2	82816555	83526366	0	0	0	0	0	1	0	0	Inf
chr2	83526366	83655661	0	1	0	5	-5	0.454545454545455	0	0	32.5003149261473
chr2	83655661	89569727	0	0	0	0	0	1	0	0	Inf
chr2	89569727	89588831	1	0	4.17	0	4.17	1	Inf	0.0213828125	Inf
chr2	89588831	90321410	2	0	8.33	0	8.33	0.492600422832981	Inf	0.157012756012269	Inf
chr2	90321410	110826316	0	0	0	0	0	1	0	0	Inf
chr2	110826316	111037227	0	1	0	5	-5	0.454545454545455	0	0	32.5003149261473
chr2	111037227	115530481	0	0	0	0	0	1	0	0	Inf
chr2	115530481	115556828	0	1	0	5	-5	0.454545454545455	0	0	32.5003149261473
chr2	115556828	136038908	0	0	0	0	0	1	0	0	Inf
chr2	136038908	136250535	1	0	4.17	0	4.17	1	Inf	0.0213828125	Inf
chr2	136250535	140799891	0	0	0	0	0	1	0	0	Inf
chr2	140799891	140906992	1	0	4.17	0	4.17	1	Inf	0.0213828125	Inf
chr2	140906992	141666187	0	0	0	0	0	1	0	0	Inf
chr2	141666187	142014612	0	1	0	5	-5	0.454545454545455	0	0	32.5003149261473
chr2	142014612	142143633	0	1	0	5	-5	0.454545454545455	0	0	32.5003149261473
chr2	142143633	143932149	0	0	0	0	0	1	0	0	Inf
chr2	143932149	144048699	0	1	0	5	-5	0.454545454545455	0	0	32.5003149261473
chr2	144048699	146835346	0	0	0	0	0	1	0	0	Inf
chr2	146835346	146848745	2	0	8.33	0	8.33	0.492600422832981	Inf	0.157012756012269	Inf
chr2	146848745	146854298	4	0	16.67	0	16.67	0.113966011300101	Inf	0.576648655274739	Inf
chr2	146854298	146860263	5	1	20.83	5	15.83	0.197693967971903	4.84325942364132	0.476025876220235	248.347512072071
chr2	146860263	146878944	6	1	25	5	20	0.105577349479788	6.10640039224412	0.642384187990787	305.817481260489
chr2	146878944	146881076	4	1	16.67	5	11.67	0.356174171829305	3.69879604532143	0.326555126675129	196.589525396604
chr2	146881076	146881691	2	1	8.33	5	3.33	1	1.70673924068191	0.082700294482344	107.113924246164
chr2	146881691	146882185	1	0	4.17	0	4.17	1	Inf	0.0213828125	Inf
chr2	146882185	155651491	0	0	0	0	0	1	0	0	Inf
chr2	155651491	156655633	0	1	0	5	-5	0.454545454545455	0	0	32.5003149261473
chr2	156655633	167137784	0	0	0	0	0	1	0	0	Inf
chr2	167137784	167223240	0	1	0	5	-5	0.454545454545455	0	0	32.5003149261473
chr2	167223240	168441105	0	0	0	0	0	1	0	0	Inf
chr2	168441105	168522441	0	1	0	5	-5	0.454545454545455	0	0	32.5003149261473
chr2	168522441	171326548	0	0	0	0	0	1	0	0	Inf
chr2	171326548	171389716	1	0	4.17	0	4.17	1	Inf	0.0213828125	Inf
chr2	171389716	172605438	0	0	0	0	0	1	0	0	Inf
chr2	172605438	172980883	1	0	4.17	0	4.17	1	Inf	0.0213828125	Inf
chr2	172980883	185015475	0	0	0	0	0	1	0	0	Inf
chr2	185015475	188513361	0	1	0	5	-5	0.454545454545455	0	0	32.5003149261473
chr2	188513361	193515201	0	1	0	5	-5	0.454545454545455	0	0	32.5003149261473
chr2	193515201	193716113	0	2	0	10	-10	0.200845665961945	0	0	4.38438777635233
chr2	193716113	196657623	0	1	0	5	-5	0.454545454545455	0	0	32.5003149261473
chr2	196657623	198143731	0	0	0	0	0	1	0	0	Inf
chr2	198143731	198691329	0	1	0	5	-5	0.454545454545455	0	0	32.5003149261473
chr2	198691329	201564261	0	0	0	0	0	1	0	0	Inf
chr2	201564261	202243485	0	1	0	5	-5	0.454545454545455	0	0	32.5003149261473
chr2	202243485	203852541	0	2	0	10	-10	0.200845665961945	0	0	4.38438777635233
chr2	203852541	204579000	1	2	4.17	10	-5.83	0.583207490184234	0.399640895163998	0.00636764802381009	8.24852474948138
chr2	204579000	204954579	1	1	4.17	5	-0.83	1	0.829704891507262	0.0100990049228189	68.1835097869413
chr2	204954579	209673881	1	0	4.17	0	4.17	1	Inf	0.0213828125	Inf
chr2	209673881	210000474	1	0	4.17	0	4.17	1	Inf	0.0213828125	Inf
chr2	210000474	210010430	1	1	4.17	5	-0.83	1	0.829704891507262	0.0100990049228189	68.1835097869413
chr2	210010430	210114724	1	2	4.17	10	-5.83	0.583207490184234	0.399640895163998	0.00636764802381009	8.24852474948138
chr2	210114724	210155627	1	1	4.17	5	-0.83	1	0.829704891507262	0.0100990049228189	68.1835097869413
chr2	210155627	210288852	1	0	4.17	0	4.17	1	Inf	0.0213828125	Inf
chr2	210288852	211983629	1	0	4.17	0	4.17	1	Inf	0.0213828125	Inf
chr2	211983629	212035529	2	0	8.33	0	8.33	0.492600422832981	Inf	0.157012756012269	Inf
chr2	212035529	212226143	2	1	8.33	5	3.33	1	1.70673924068191	0.082700294482344	107.113924246164
chr2	212226143	212335311	2	2	8.33	10	-1.67	1	0.821946943936911	0.0545179511642294	12.3867051005178
chr2	212335311	212340027	2	1	8.33	5	3.33	1	1.70673924068191	0.082700294482344	107.113924246164
chr2	212340027	212400525	3	1	12.5	5	7.5	0.613704503097583	2.6583735804989	0.194088006935639	149.732965562201
chr2	212400525	212463811	3	1	12.5	5	7.5	0.613704503097583	2.6583735804989	0.194088006935639	149.732965562201
chr2	212463811	213158880	2	1	8.33	5	3.33	1	1.70673924068191	0.082700294482344	107.113924246164
chr2	213158880	213192903	3	1	12.5	5	7.5	0.613704503097583	2.6583735804989	0.194088006935639	149.732965562201
chr2	213192903	213193823	2	1	8.33	5	3.33	1	1.70673924068191	0.082700294482344	107.113924246164
chr2	213193823	213348339	2	2	8.33	10	-1.67	1	0.821946943936911	0.0545179511642294	12.3867051005178
chr2	213348339	214671669	2	1	8.33	5	3.33	1	1.70673924068191	0.082700294482344	107.113924246164
chr2	214671669	215345571	1	1	4.17	5	-0.83	1	0.829704891507262	0.0100990049228189	68.1835097869413
chr2	215345571	215406883	2	1	8.33	5	3.33	1	1.70673924068191	0.082700294482344	107.113924246164
chr2	215406883	215472374	2	0	8.33	0	8.33	0.492600422832981	Inf	0.157012756012269	Inf
chr2	215472374	218974400	1	0	4.17	0	4.17	1	Inf	0.0213828125	Inf
chr2	218974400	220698205	1	1	4.17	5	-0.83	1	0.829704891507262	0.0100990049228189	68.1835097869413
chr2	220698205	223721773	1	0	4.17	0	4.17	1	Inf	0.0213828125	Inf
chr2	223721773	223823485	2	0	8.33	0	8.33	0.492600422832981	Inf	0.157012756012269	Inf
chr2	223823485	226686232	1	0	4.17	0	4.17	1	Inf	0.0213828125	Inf
chr2	226686232	226857861	1	0	4.17	0	4.17	1	Inf	0.0213828125	Inf
chr2	226857861	242849431	1	0	4.17	0	4.17	1	Inf	0.0213828125	Inf
chr2	242849431	242917945	1	2	4.17	10	-5.83	0.583207490184234	0.399640895163998	0.00636764802381009	8.24852474948138
chr2	242917945	243019595	1	3	4.17	15	-10.83	0.31551148794484	0.254054686982671	0.00450760062151482	3.48119971412429
chr2	243019595	243199373	1	2	4.17	10	-5.83	0.583207490184234	0.399640895163998	0.00636764802381009	8.24852474948138
chr4	0	61847	4	4	16.67	20	-3.33	1	0.804097271299285	0.127756427234124	5.0504339877805
chr4	61847	66349	4	5	16.67	25	-8.33	0.709517537084185	0.607114050915271	0.10158997296136	3.36866065732844
chr4	66349	1795567	5	5	20.83	25	-4.17	1	0.793759048209339	0.150843822750377	4.16256813493239
chr4	1795567	2424213	5	4	20.83	20	0.829999999999998	1	1.05142494514434	0.18930013394807	6.2554369203405
chr4	2424213	2570096	5	5	20.83	25	-4.17	1	0.793759048209339	0.150843822750377	4.16256813493239
chr4	2570096	3178023	5	4	20.83	20	0.829999999999998	1	1.05142494514434	0.18930013394807	6.2554369203405
chr4	3178023	3263457	5	3	20.83	15	5.83	0.709517537084185	1.47792138374312	0.243832005666561	10.9643246368856
chr4	3263457	9384897	4	3	16.67	15	1.67	1	1.13012717766168	0.165091864766298	8.82048884576312
chr4	9384897	9816731	4	3	16.67	15	1.67	1	1.13012717766168	0.165091864766298	8.82048884576312
chr4	9816731	9895775	3	3	12.5	15	-2.5	1	0.813448226717427	0.0961202645831903	6.87778438197361
chr4	9895775	9916907	3	3	12.5	15	-2.5	1	0.813448226717427	0.0961202645831903	6.87778438197361
chr4	9916907	9986601	3	3	12.5	15	-2.5	1	0.813448226717427	0.0961202645831903	6.87778438197361
chr4	9986601	10165868	3	3	12.5	15	-2.5	1	0.813448226717427	0.0961202645831903	6.87778438197361
chr4	10165868	10173724	3	3	12.5	15	-2.5	1	0.813448226717427	0.0961202645831903	6.87778438197361
chr4	10173724	10180514	3	3	12.5	15	-2.5	1	0.813448226717427	0.0961202645831903	6.87778438197361
chr4	10180514	10180838	3	3	12.5	15	-2.5	1	0.813448226717427	0.0961202645831903	6.87778438197361
chr4	10180838	10199879	3	4	12.5	20	-7.5	0.68388673153279	0.578843446175386	0.074015401402268	3.96031532645817
chr4	10199879	10204989	5	4	20.83	20	0.829999999999998	1	1.05142494514434	0.18930013394807	6.2554369203405
chr4	10204989	10208751	7	8	29.17	40	-10.83	0.531591450927992	0.624560748378336	0.146318297790798	2.58837229628154
chr4	10208751	10209554	7	9	29.17	45	-15.83	0.352019005137709	0.511369416516761	0.120465725916585	2.07078753493622
chr4	10209554	10210038	12	10	50	50	0	1	1	0.260400095553436	3.84024436655705
chr4	10210038	10210348	12	11	50	55	-5	0.770856691396498	0.821931030566122	0.211357178334899	3.1438383875621
chr4	10210348	10212275	13	11	54.17	55	-0.829999999999998	1	0.967667950613556	0.249295465611878	3.72828351041651
chr4	10212275	10232856	13	12	54.17	60	-5.83	0.766180297343366	0.792168006979339	0.199485559059846	3.06507190342264
chr4	10232856	10234437	12	12	50	60	-10	0.556167691684498	0.67288191791528	0.169176342334668	2.58442978888638
chr4	10234437	10235711	11	12	45.83	60	-14.17	0.381511459245527	0.571569600091339	0.142856118426712	2.18978577809257
chr4	10235711	10237283	10	8	41.67	40	1.67	1	1.06973274696234	0.272964173869872	4.26092049221302
chr4	10237283	10238699	9	8	37.5	40	-2.5	1	0.902162083040437	0.225848112872732	3.62031499036213
chr4	10238699	10242669	9	6	37.5	30	7.5	0.752019003432467	1.38934111782241	0.335246952983551	6.10026650689017
chr4	10242669	10246085	4	5	16.67	25	-8.33	0.709517537084185	0.607114050915271	0.10158997296136	3.36866065732844
chr4	10246085	10249149	4	4	16.67	20	-3.33	1	0.804097271299285	0.127756427234124	5.0504339877805
chr4	10249149	10253102	3	4	12.5	20	-7.5	0.68388673153279	0.578843446175386	0.074015401402268	3.96031532645817
chr4	10253102	10286171	3	3	12.5	15	-2.5	1	0.813448226717427	0.0961202645831903	6.87778438197361
chr4	10286171	10434083	4	3	16.67	15	1.67	1	1.13012717766168	0.165091864766298	8.82048884576312
chr4	10434083	10551530	4	3	16.67	15	1.67	1	1.13012717766168	0.165091864766298	8.82048884576312
chr4	10551530	10641579	4	3	16.67	15	1.67	1	1.13012717766168	0.165091864766298	8.82048884576312
chr4	10641579	10661321	4	3	16.67	15	1.67	1	1.13012717766168	0.165091864766298	8.82048884576312
chr4	10661321	10733151	4	3	16.67	15	1.67	1	1.13012717766168	0.165091864766298	8.82048884576312
chr4	10733151	10763705	4	3	16.67	15	1.67	1	1.13012717766168	0.165091864766298	8.82048884576312
chr4	10763705	10848730	4	3	16.67	15	1.67	1	1.13012717766168	0.165091864766298	8.82048884576312
chr4	10848730	10904243	4	3	16.67	15	1.67	1	1.13012717766168	0.165091864766298	8.82048884576312
chr4	10904243	10906491	4	3	16.67	15	1.67	1	1.13012717766168	0.165091864766298	8.82048884576312
chr4	10906491	10914205	4	3	16.67	15	1.67	1	1.13012717766168	0.165091864766298	8.82048884576312
chr4	10914205	11201573	4	3	16.67	15	1.67	1	1.13012717766168	0.165091864766298	8.82048884576312
chr4	11201573	11305072	4	3	16.67	15	1.67	1	1.13012717766168	0.165091864766298	8.82048884576312
chr4	11305072	11425707	4	3	16.67	15	1.67	1	1.13012717766168	0.165091864766298	8.82048884576312
chr4	11425707	11509931	4	3	16.67	15	1.67	1	1.13012717766168	0.165091864766298	8.82048884576312
chr4	11509931	11952357	4	3	16.67	15	1.67	1	1.13012717766168	0.165091864766298	8.82048884576312
chr4	11952357	21952479	4	3	16.67	15	1.67	1	1.13012717766168	0.165091864766298	8.82048884576312
chr4	21952479	24281708	4	3	16.67	15	1.67	1	1.13012717766168	0.165091864766298	8.82048884576312
chr4	24281708	28181372	4	3	16.67	15	1.67	1	1.13012717766168	0.165091864766298	8.82048884576312
chr4	28181372	28194053	4	3	16.67	15	1.67	1	1.13012717766168	0.165091864766298	8.82048884576312
chr4	28194053	28198252	4	3	16.67	15	1.67	1	1.13012717766168	0.165091864766298	8.82048884576312
chr4	28198252	28277932	4	3	16.67	15	1.67	1	1.13012717766168	0.165091864766298	8.82048884576312
chr4	28277932	29390468	4	3	16.67	15	1.67	1	1.13012717766168	0.165091864766298	8.82048884576312
chr4	29390468	30604443	4	2	16.67	10	6.67	0.673134579544109	1.77679788223359	0.223067010416211	21.8659260440664
chr4	30604443	30835063	4	2	16.67	10	6.67	0.673134579544109	1.77679788223359	0.223067010416211	21.8659260440664
chr4	30835063	31018372	4	3	16.67	15	1.67	1	1.13012717766168	0.165091864766298	8.82048884576312
chr4	31018372	31244798	4	2	16.67	10	6.67	0.673134579544109	1.77679788223359	0.223067010416211	21.8659260440664
chr4	31244798	31368008	4	3	16.67	15	1.67	1	1.13012717766168	0.165091864766298	8.82048884576312
chr4	31368008	32275999	4	2	16.67	10	6.67	0.673134579544109	1.77679788223359	0.223067010416211	21.8659260440664
chr4	32275999	32437081	4	3	16.67	15	1.67	1	1.13012717766168	0.165091864766298	8.82048884576312
chr4	32437081	32584688	4	2	16.67	10	6.67	0.673134579544109	1.77679788223359	0.223067010416211	21.8659260440664
chr4	32584688	32793269	4	3	16.67	15	1.67	1	1.13012717766168	0.165091864766298	8.82048884576312
chr4	32793269	33151192	4	4	16.67	20	-3.33	1	0.804097271299285	0.127756427234124	5.0504339877805
chr4	33151192	33168996	4	4	16.67	20	-3.33	1	0.804097271299285	0.127756427234124	5.0504339877805
chr4	33168996	33210722	4	3	16.67	15	1.67	1	1.13012717766168	0.165091864766298	8.82048884576312
chr4	33210722	33248720	4	3	16.67	15	1.67	1	1.13012717766168	0.165091864766298	8.82048884576312
chr4	33248720	33277135	4	4	16.67	20	-3.33	1	0.804097271299285	0.127756427234124	5.0504339877805
chr4	33277135	33376313	5	4	20.83	20	0.829999999999998	1	1.05142494514434	0.18930013394807	6.2554369203405
chr4	33376313	33387276	5	4	20.83	20	0.829999999999998	1	1.05142494514434	0.18930013394807	6.2554369203405
chr4	33387276	34015476	4	4	16.67	20	-3.33	1	0.804097271299285	0.127756427234124	5.0504339877805
chr4	34015476	34126057	4	5	16.67	25	-8.33	0.709517537084185	0.607114050915271	0.10158997296136	3.36866065732844
chr4	34126057	34207520	4	5	16.67	25	-8.33	0.709517537084185	0.607114050915271	0.10158997296136	3.36866065732844
chr4	34207520	34346958	4	5	16.67	25	-8.33	0.709517537084185	0.607114050915271	0.10158997296136	3.36866065732844
chr4	34346958	34756923	4	4	16.67	20	-3.33	1	0.804097271299285	0.127756427234124	5.0504339877805
chr4	34756923	34761674	4	5	16.67	25	-8.33	0.709517537084185	0.607114050915271	0.10158997296136	3.36866065732844
chr4	34761674	34765389	4	5	16.67	25	-8.33	0.709517537084185	0.607114050915271	0.10158997296136	3.36866065732844
chr4	34765389	34765728	4	6	16.67	30	-13.33	0.471598567457898	0.474990215300048	0.0822008114438842	2.43832911577332
chr4	34765728	34771911	5	6	20.83	30	-9.17	0.50926015928852	0.620989063192595	0.122215728756002	3.00773282911263
chr4	34771911	34776188	5	7	20.83	35	-14.17	0.329263323023958	0.496919336361983	0.100033635931468	2.28411753796388
chr4	34776188	34778911	8	9	33.33	45	-11.67	0.538513744756643	0.61810302553294	0.151323776118268	2.4547554875231
chr4	34778911	34827299	8	10	33.33	50	-16.67	0.358767179078018	0.50812620919244	0.124099200645716	1.99140334959925
chr4	34827299	34829893	8	9	33.33	45	-11.67	0.538513744756643	0.61810302553294	0.151323776118268	2.4547554875231
chr4	34829893	34829938	7	9	29.17	45	-15.83	0.352019005137709	0.511369416516761	0.120465725916585	2.07078753493622
chr4	34829938	34829976	7	8	29.17	40	-10.83	0.531591450927992	0.624560748378336	0.146318297790798	2.58837229628154
chr4	34829976	34830911	5	8	20.83	40	-19.17	0.198958864869245	0.403466022297075	0.0823227885139499	1.7906713353751
chr4	34830911	34833715	5	7	20.83	35	-14.17	0.329263323023958	0.496919336361983	0.100033635931468	2.28411753796388
chr4	34833715	34841463	4	5	16.67	25	-8.33	0.709517537084185	0.607114050915271	0.10158997296136	3.36866065732844
chr4	34841463	34860191	4	4	16.67	20	-3.33	1	0.804097271299285	0.127756427234124	5.0504339877805
chr4	34860191	34867178	4	3	16.67	15	1.67	1	1.13012717766168	0.165091864766298	8.82048884576312
chr4	34867178	35026621	4	3	16.67	15	1.67	1	1.13012717766168	0.165091864766298	8.82048884576312
chr4	35026621	35042497	4	2	16.67	10	6.67	0.673134579544109	1.77679788223359	0.223067010416211	21.8659260440664
chr4	35042497	35149594	5	2	20.83	10	10.83	0.42798551420219	2.32440691152469	0.327791220119044	27.364192010749
chr4	35149594	35250303	5	2	20.83	10	10.83	0.42798551420219	2.32440691152469	0.327791220119044	27.364192010749
chr4	35250303	35273686	5	2	20.83	10	10.83	0.42798551420219	2.32440691152469	0.327791220119044	27.364192010749
chr4	35273686	35404095	5	3	20.83	15	5.83	0.709517537084185	1.47792138374312	0.243832005666561	10.9643246368856
chr4	35404095	35530900	5	3	20.83	15	5.83	0.709517537084185	1.47792138374312	0.243832005666561	10.9643246368856
chr4	35530900	35700326	5	3	20.83	15	5.83	0.709517537084185	1.47792138374312	0.243832005666561	10.9643246368856
chr4	35700326	36107646	5	2	20.83	10	10.83	0.42798551420219	2.32440691152469	0.327791220119044	27.364192010749
chr4	36107646	36117678	4	2	16.67	10	6.67	0.673134579544109	1.77679788223359	0.223067010416211	21.8659260440664
chr4	36117678	37450257	4	2	16.67	10	6.67	0.673134579544109	1.77679788223359	0.223067010416211	21.8659260440664
chr4	37450257	38883356	3	2	12.5	10	2.5	1	1.27847145328945	0.130864593047094	16.9008714370457
chr4	38883356	41551069	4	2	16.67	10	6.67	0.673134579544109	1.77679788223359	0.223067010416211	21.8659260440664
chr4	41551069	41974322	3	2	12.5	10	2.5	1	1.27847145328945	0.130864593047094	16.9008714370457
chr4	41974322	41977489	3	2	12.5	10	2.5	1	1.27847145328945	0.130864593047094	16.9008714370457
chr4	41977489	42108227	4	2	16.67	10	6.67	0.673134579544109	1.77679788223359	0.223067010416211	21.8659260440664
chr4	42108227	42796564	3	2	12.5	10	2.5	1	1.27847145328945	0.130864593047094	16.9008714370457
chr4	42796564	42843621	3	3	12.5	15	-2.5	1	0.813448226717427	0.0961202645831903	6.87778438197361
chr4	42843621	46444075	3	2	12.5	10	2.5	1	1.27847145328945	0.130864593047094	16.9008714370457
chr4	46444075	46717877	3	1	12.5	5	7.5	0.613704503097583	2.6583735804989	0.194088006935639	149.732965562201
chr4	46717877	47205408	4	1	16.67	5	11.67	0.356174171829305	3.69879604532143	0.326555126675129	196.589525396604
chr4	47205408	50400000	3	1	12.5	5	7.5	0.613704503097583	2.6583735804989	0.194088006935639	149.732965562201
chr4	50400000	52685687	0	0	0	0	0	1	0	0	Inf
chr4	52685687	52696792	1	0	4.17	0	4.17	1	Inf	0.0213828125	Inf
chr4	52696792	52897133	2	0	8.33	0	8.33	0.492600422832981	Inf	0.157012756012269	Inf
chr4	52897133	53347134	2	0	8.33	0	8.33	0.492600422832981	Inf	0.157012756012269	Inf
chr4	53347134	54171911	2	1	8.33	5	3.33	1	1.70673924068191	0.082700294482344	107.113924246164
chr4	54171911	54471506	2	0	8.33	0	8.33	0.492600422832981	Inf	0.157012756012269	Inf
chr4	54471506	54548363	2	1	8.33	5	3.33	1	1.70673924068191	0.082700294482344	107.113924246164
chr4	54548363	55476460	2	0	8.33	0	8.33	0.492600422832981	Inf	0.157012756012269	Inf
chr4	55476460	55537515	1	0	4.17	0	4.17	1	Inf	0.0213828125	Inf
chr4	55537515	57569248	2	0	8.33	0	8.33	0.492600422832981	Inf	0.157012756012269	Inf
chr4	57569248	58257925	2	1	8.33	5	3.33	1	1.70673924068191	0.082700294482344	107.113924246164
chr4	58257925	58416996	1	1	4.17	5	-0.83	1	0.829704891507262	0.0100990049228189	68.1835097869413
chr4	58416996	59240011	1	0	4.17	0	4.17	1	Inf	0.0213828125	Inf
chr4	59240011	59619615	2	0	8.33	0	8.33	0.492600422832981	Inf	0.157012756012269	Inf
chr4	59619615	60016092	2	1	8.33	5	3.33	1	1.70673924068191	0.082700294482344	107.113924246164
chr4	60016092	60097247	2	2	8.33	10	-1.67	1	0.821946943936911	0.0545179511642294	12.3867051005178
chr4	60097247	60347550	2	1	8.33	5	3.33	1	1.70673924068191	0.082700294482344	107.113924246164
chr4	60347550	61310545	2	2	8.33	10	-1.67	1	0.821946943936911	0.0545179511642294	12.3867051005178
chr4	61310545	61410187	2	2	8.33	10	-1.67	1	0.821946943936911	0.0545179511642294	12.3867051005178
chr4	61410187	61447262	2	2	8.33	10	-1.67	1	0.821946943936911	0.0545179511642294	12.3867051005178
chr4	61447262	62162008	2	1	8.33	5	3.33	1	1.70673924068191	0.082700294482344	107.113924246164
chr4	62162008	62257871	2	2	8.33	10	-1.67	1	0.821946943936911	0.0545179511642294	12.3867051005178
chr4	62257871	62848006	2	1	8.33	5	3.33	1	1.70673924068191	0.082700294482344	107.113924246164
chr4	62848006	63497710	2	1	8.33	5	3.33	1	1.70673924068191	0.082700294482344	107.113924246164
chr4	63497710	63575470	2	2	8.33	10	-1.67	1	0.821946943936911	0.0545179511642294	12.3867051005178
chr4	63575470	63703773	2	2	8.33	10	-1.67	1	0.821946943936911	0.0545179511642294	12.3867051005178
chr4	63703773	64342089	2	2	8.33	10	-1.67	1	0.821946943936911	0.0545179511642294	12.3867051005178
chr4	64342089	64734956	2	2	8.33	10	-1.67	1	0.821946943936911	0.0545179511642294	12.3867051005178
chr4	64734956	64907367	2	3	8.33	15	-6.67	0.645895794506118	0.523030418369538	0.0394998825519401	5.10933424630835
chr4	64907367	65522766	2	2	8.33	10	-1.67	1	0.821946943936911	0.0545179511642294	12.3867051005178
chr4	65522766	66400488	2	3	8.33	15	-6.67	0.645895794506118	0.523030418369538	0.0394998825519401	5.10933424630835
chr4	66400488	66570115	2	3	8.33	15	-6.67	0.645895794506118	0.523030418369538	0.0394998825519401	5.10933424630835
chr4	66570115	66710219	2	3	8.33	15	-6.67	0.645895794506118	0.523030418369538	0.0394998825519401	5.10933424630835
chr4	66710219	66811251	2	3	8.33	15	-6.67	0.645895794506118	0.523030418369538	0.0394998825519401	5.10933424630835
chr4	66811251	67138452	2	3	8.33	15	-6.67	0.645895794506118	0.523030418369538	0.0394998825519401	5.10933424630835
chr4	67138452	68191020	2	2	8.33	10	-1.67	1	0.821946943936911	0.0545179511642294	12.3867051005178
chr4	68191020	68241113	2	2	8.33	10	-1.67	1	0.821946943936911	0.0545179511642294	12.3867051005178
chr4	68241113	68360967	2	1	8.33	5	3.33	1	1.70673924068191	0.082700294482344	107.113924246164
chr4	68360967	69120994	2	1	8.33	5	3.33	1	1.70673924068191	0.082700294482344	107.113924246164
chr4	69120994	69226848	2	1	8.33	5	3.33	1	1.70673924068191	0.082700294482344	107.113924246164
chr4	69226848	69352550	2	2	8.33	10	-1.67	1	0.821946943936911	0.0545179511642294	12.3867051005178
chr4	69352550	69363816	2	1	8.33	5	3.33	1	1.70673924068191	0.082700294482344	107.113924246164
chr4	69363816	69373472	2	2	8.33	10	-1.67	1	0.821946943936911	0.0545179511642294	12.3867051005178
chr4	69373472	69497225	6	2	25	10	15	0.259066300472994	2.9296842530127	0.444687317155852	33.476836917836
chr4	69497225	69505725	4	2	16.67	10	6.67	0.673134579544109	1.77679788223359	0.223067010416211	21.8659260440664
chr4	69505725	69564117	4	1	16.67	5	11.67	0.356174171829305	3.69879604532143	0.326555126675129	196.589525396604
chr4	69564117	69586872	3	1	12.5	5	7.5	0.613704503097583	2.6583735804989	0.194088006935639	149.732965562201
chr4	69586872	69613960	3	2	12.5	10	2.5	1	1.27847145328945	0.130864593047094	16.9008714370457
chr4	69613960	70125577	2	1	8.33	5	3.33	1	1.70673924068191	0.082700294482344	107.113924246164
chr4	70125577	70241009	3	2	12.5	10	2.5	1	1.27847145328945	0.130864593047094	16.9008714370457
chr4	70241009	70296191	2	2	8.33	10	-1.67	1	0.821946943936911	0.0545179511642294	12.3867051005178
chr4	70296191	70387276	2	1	8.33	5	3.33	1	1.70673924068191	0.082700294482344	107.113924246164
chr4	70387276	70389601	2	1	8.33	5	3.33	1	1.70673924068191	0.082700294482344	107.113924246164
chr4	70389601	70432445	2	1	8.33	5	3.33	1	1.70673924068191	0.082700294482344	107.113924246164
chr4	70432445	70443308	2	1	8.33	5	3.33	1	1.70673924068191	0.082700294482344	107.113924246164
chr4	70443308	70448502	2	1	8.33	5	3.33	1	1.70673924068191	0.082700294482344	107.113924246164
chr4	70448502	70579137	2	2	8.33	10	-1.67	1	0.821946943936911	0.0545179511642294	12.3867051005178
chr4	70579137	72059485	2	1	8.33	5	3.33	1	1.70673924068191	0.082700294482344	107.113924246164
chr4	72059485	72265064	3	1	12.5	5	7.5	0.613704503097583	2.6583735804989	0.194088006935639	149.732965562201
chr4	72265064	76301856	2	1	8.33	5	3.33	1	1.70673924068191	0.082700294482344	107.113924246164
chr4	76301856	76830177	3	1	12.5	5	7.5	0.613704503097583	2.6583735804989	0.194088006935639	149.732965562201
chr4	76830177	76932990	2	1	8.33	5	3.33	1	1.70673924068191	0.082700294482344	107.113924246164
chr4	76932990	76999641	2	1	8.33	5	3.33	1	1.70673924068191	0.082700294482344	107.113924246164
chr4	76999641	78160622	2	1	8.33	5	3.33	1	1.70673924068191	0.082700294482344	107.113924246164
chr4	78160622	78179567	2	1	8.33	5	3.33	1	1.70673924068191	0.082700294482344	107.113924246164
chr4	78179567	78237431	2	1	8.33	5	3.33	1	1.70673924068191	0.082700294482344	107.113924246164
chr4	78237431	78342543	2	1	8.33	5	3.33	1	1.70673924068191	0.082700294482344	107.113924246164
chr4	78342543	78424978	1	1	4.17	5	-0.83	1	0.829704891507262	0.0100990049228189	68.1835097869413
chr4	78424978	78966209	2	1	8.33	5	3.33	1	1.70673924068191	0.082700294482344	107.113924246164
chr4	78966209	79443843	2	1	8.33	5	3.33	1	1.70673924068191	0.082700294482344	107.113924246164
chr4	79443843	79468144	3	1	12.5	5	7.5	0.613704503097583	2.6583735804989	0.194088006935639	149.732965562201
chr4	79468144	79511536	3	1	12.5	5	7.5	0.613704503097583	2.6583735804989	0.194088006935639	149.732965562201
chr4	79511536	79533122	2	1	8.33	5	3.33	1	1.70673924068191	0.082700294482344	107.113924246164
chr4	79533122	80192205	2	1	8.33	5	3.33	1	1.70673924068191	0.082700294482344	107.113924246164
chr4	80192205	80322794	2	1	8.33	5	3.33	1	1.70673924068191	0.082700294482344	107.113924246164
chr4	80322794	80806517	2	1	8.33	5	3.33	1	1.70673924068191	0.082700294482344	107.113924246164
chr4	80806517	80930333	2	1	8.33	5	3.33	1	1.70673924068191	0.082700294482344	107.113924246164
chr4	80930333	83071710	2	1	8.33	5	3.33	1	1.70673924068191	0.082700294482344	107.113924246164
chr4	83071710	83701115	2	2	8.33	10	-1.67	1	0.821946943936911	0.0545179511642294	12.3867051005178
chr4	83701115	84144332	3	2	12.5	10	2.5	1	1.27847145328945	0.130864593047094	16.9008714370457
chr4	84144332	84147247	3	1	12.5	5	7.5	0.613704503097583	2.6583735804989	0.194088006935639	149.732965562201
chr4	84147247	86241805	2	1	8.33	5	3.33	1	1.70673924068191	0.082700294482344	107.113924246164
chr4	86241805	91051161	2	1	8.33	5	3.33	1	1.70673924068191	0.082700294482344	107.113924246164
chr4	91051161	91909734	2	2	8.33	10	-1.67	1	0.821946943936911	0.0545179511642294	12.3867051005178
chr4	91909734	92075554	3	2	12.5	10	2.5	1	1.27847145328945	0.130864593047094	16.9008714370457
chr4	92075554	92242477	3	2	12.5	10	2.5	1	1.27847145328945	0.130864593047094	16.9008714370457
chr4	92242477	92431413	2	2	8.33	10	-1.67	1	0.821946943936911	0.0545179511642294	12.3867051005178
chr4	92431413	92528316	2	3	8.33	15	-6.67	0.645895794506118	0.523030418369538	0.0394998825519401	5.10933424630835
chr4	92528316	95090299	2	2	8.33	10	-1.67	1	0.821946943936911	0.0545179511642294	12.3867051005178
chr4	95090299	98893598	2	1	8.33	5	3.33	1	1.70673924068191	0.082700294482344	107.113924246164
chr4	98893598	99074285	2	1	8.33	5	3.33	1	1.70673924068191	0.082700294482344	107.113924246164
chr4	99074285	99077251	2	1	8.33	5	3.33	1	1.70673924068191	0.082700294482344	107.113924246164
chr4	99077251	108873673	2	1	8.33	5	3.33	1	1.70673924068191	0.082700294482344	107.113924246164
chr4	108873673	109008469	2	1	8.33	5	3.33	1	1.70673924068191	0.082700294482344	107.113924246164
chr4	109008469	109480460	2	1	8.33	5	3.33	1	1.70673924068191	0.082700294482344	107.113924246164
chr4	109480460	109627994	3	1	12.5	5	7.5	0.613704503097583	2.6583735804989	0.194088006935639	149.732965562201
chr4	109627994	109859327	2	1	8.33	5	3.33	1	1.70673924068191	0.082700294482344	107.113924246164
chr4	109859327	110182364	2	1	8.33	5	3.33	1	1.70673924068191	0.082700294482344	107.113924246164
chr4	110182364	110795713	2	2	8.33	10	-1.67	1	0.821946943936911	0.0545179511642294	12.3867051005178
chr4	110795713	115154159	1	2	4.17	10	-5.83	0.583207490184234	0.399640895163998	0.00636764802381009	8.24852474948138
chr4	115154159	115183202	2	2	8.33	10	-1.67	1	0.821946943936911	0.0545179511642294	12.3867051005178
chr4	115183202	116009865	1	2	4.17	10	-5.83	0.583207490184234	0.399640895163998	0.00636764802381009	8.24852474948138
chr4	116009865	116108481	1	3	4.17	15	-10.83	0.31551148794484	0.254054686982671	0.00450760062151482	3.48119971412429
chr4	116108481	116195723	1	2	4.17	10	-5.83	0.583207490184234	0.399640895163998	0.00636764802381009	8.24852474948138
chr4	116195723	116221793	1	3	4.17	15	-10.83	0.31551148794484	0.254054686982671	0.00450760062151482	3.48119971412429
chr4	116221793	116396689	1	3	4.17	15	-10.83	0.31551148794484	0.254054686982671	0.00450760062151482	3.48119971412429
chr4	116396689	118375706	1	3	4.17	15	-10.83	0.31551148794484	0.254054686982671	0.00450760062151482	3.48119971412429
chr4	118375706	118428717	1	3	4.17	15	-10.83	0.31551148794484	0.254054686982671	0.00450760062151482	3.48119971412429
chr4	118428717	122899115	1	2	4.17	10	-5.83	0.583207490184234	0.399640895163998	0.00636764802381009	8.24852474948138
chr4	122899115	123087286	1	1	4.17	5	-0.83	1	0.829704891507262	0.0100990049228189	68.1835097869413
chr4	123087286	127744074	1	2	4.17	10	-5.83	0.583207490184234	0.399640895163998	0.00636764802381009	8.24852474948138
chr4	127744074	127925519	1	3	4.17	15	-10.83	0.31551148794484	0.254054686982671	0.00450760062151482	3.48119971412429
chr4	127925519	128949126	1	2	4.17	10	-5.83	0.583207490184234	0.399640895163998	0.00636764802381009	8.24852474948138
chr4	128949126	129165920	1	3	4.17	15	-10.83	0.31551148794484	0.254054686982671	0.00450760062151482	3.48119971412429
chr4	129165920	132904537	1	2	4.17	10	-5.83	0.583207490184234	0.399640895163998	0.00636764802381009	8.24852474948138
chr4	132904537	133073470	1	3	4.17	15	-10.83	0.31551148794484	0.254054686982671	0.00450760062151482	3.48119971412429
chr4	133073470	134442429	1	2	4.17	10	-5.83	0.583207490184234	0.399640895163998	0.00636764802381009	8.24852474948138
chr4	134442429	134637600	1	3	4.17	15	-10.83	0.31551148794484	0.254054686982671	0.00450760062151482	3.48119971412429
chr4	134637600	134729211	1	3	4.17	15	-10.83	0.31551148794484	0.254054686982671	0.00450760062151482	3.48119971412429
chr4	134729211	136022182	1	3	4.17	15	-10.83	0.31551148794484	0.254054686982671	0.00450760062151482	3.48119971412429
chr4	136022182	136229337	1	3	4.17	15	-10.83	0.31551148794484	0.254054686982671	0.00450760062151482	3.48119971412429
chr4	136229337	136785866	1	2	4.17	10	-5.83	0.583207490184234	0.399640895163998	0.00636764802381009	8.24852474948138
chr4	136785866	137830097	1	3	4.17	15	-10.83	0.31551148794484	0.254054686982671	0.00450760062151482	3.48119971412429
chr4	137830097	137949170	1	3	4.17	15	-10.83	0.31551148794484	0.254054686982671	0.00450760062151482	3.48119971412429
chr4	137949170	141555869	1	2	4.17	10	-5.83	0.583207490184234	0.399640895163998	0.00636764802381009	8.24852474948138
chr4	141555869	142363360	1	2	4.17	10	-5.83	0.583207490184234	0.399640895163998	0.00636764802381009	8.24852474948138
chr4	142363360	142907187	1	2	4.17	10	-5.83	0.583207490184234	0.399640895163998	0.00636764802381009	8.24852474948138
chr4	142907187	143935442	1	2	4.17	10	-5.83	0.583207490184234	0.399640895163998	0.00636764802381009	8.24852474948138
chr4	143935442	144036620	2	2	8.33	10	-1.67	1	0.821946943936911	0.0545179511642294	12.3867051005178
chr4	144036620	144649204	1	2	4.17	10	-5.83	0.583207490184234	0.399640895163998	0.00636764802381009	8.24852474948138
chr4	144649204	144726168	1	1	4.17	5	-0.83	1	0.829704891507262	0.0100990049228189	68.1835097869413
chr4	144726168	145226787	1	2	4.17	10	-5.83	0.583207490184234	0.399640895163998	0.00636764802381009	8.24852474948138
chr4	145226787	145413574	2	2	8.33	10	-1.67	1	0.821946943936911	0.0545179511642294	12.3867051005178
chr4	145413574	146186588	1	2	4.17	10	-5.83	0.583207490184234	0.399640895163998	0.00636764802381009	8.24852474948138
chr4	146186588	152589857	1	2	4.17	10	-5.83	0.583207490184234	0.399640895163998	0.00636764802381009	8.24852474948138
chr4	152589857	152591636	1	2	4.17	10	-5.83	0.583207490184234	0.399640895163998	0.00636764802381009	8.24852474948138
chr4	152591636	152593395	1	2	4.17	10	-5.83	0.583207490184234	0.399640895163998	0.00636764802381009	8.24852474948138
chr4	152593395	152657468	1	2	4.17	10	-5.83	0.583207490184234	0.399640895163998	0.00636764802381009	8.24852474948138
chr4	152657468	152711189	1	2	4.17	10	-5.83	0.583207490184234	0.399640895163998	0.00636764802381009	8.24852474948138
chr4	152711189	152731268	1	2	4.17	10	-5.83	0.583207490184234	0.399640895163998	0.00636764802381009	8.24852474948138
chr4	152731268	152888462	1	2	4.17	10	-5.83	0.583207490184234	0.399640895163998	0.00636764802381009	8.24852474948138
chr4	152888462	152968363	1	3	4.17	15	-10.83	0.31551148794484	0.254054686982671	0.00450760062151482	3.48119971412429
chr4	152968363	153095635	1	4	4.17	20	-15.83	0.160485005635318	0.180601124363156	0.00339339966296395	2.04793135237537
chr4	153095635	153113513	1	4	4.17	20	-15.83	0.160485005635318	0.180601124363156	0.00339339966296395	2.04793135237537
chr4	153113513	153784406	1	3	4.17	15	-10.83	0.31551148794484	0.254054686982671	0.00450760062151482	3.48119971412429
chr4	153784406	158442244	1	2	4.17	10	-5.83	0.583207490184234	0.399640895163998	0.00636764802381009	8.24852474948138
chr4	158442244	158561132	1	3	4.17	15	-10.83	0.31551148794484	0.254054686982671	0.00450760062151482	3.48119971412429
chr4	158561132	161945271	1	2	4.17	10	-5.83	0.583207490184234	0.399640895163998	0.00636764802381009	8.24852474948138
chr4	161945271	162008501	1	3	4.17	15	-10.83	0.31551148794484	0.254054686982671	0.00450760062151482	3.48119971412429
chr4	162008501	164918858	1	2	4.17	10	-5.83	0.583207490184234	0.399640895163998	0.00636764802381009	8.24852474948138
chr4	164918858	165122778	2	2	8.33	10	-1.67	1	0.821946943936911	0.0545179511642294	12.3867051005178
chr4	165122778	165632792	1	2	4.17	10	-5.83	0.583207490184234	0.399640895163998	0.00636764802381009	8.24852474948138
chr4	165632792	167207766	1	3	4.17	15	-10.83	0.31551148794484	0.254054686982671	0.00450760062151482	3.48119971412429
chr4	167207766	168756757	2	3	8.33	15	-6.67	0.645895794506118	0.523030418369538	0.0394998825519401	5.10933424630835
chr4	168756757	172033538	2	4	8.33	20	-11.67	0.387127336645204	0.372141092611642	0.0301587677523976	2.96622066155465
chr4	172033538	172132336	2	5	8.33	25	-16.67	0.21724333522405	0.280958258447198	0.023800668610436	1.9962787467493
chr4	172132336	172372115	2	5	8.33	25	-16.67	0.21724333522405	0.280958258447198	0.023800668610436	1.9962787467493
chr4	172372115	172508586	2	4	8.33	20	-11.67	0.387127336645204	0.372141092611642	0.0301587677523976	2.96622066155465
chr4	172508586	173042506	2	5	8.33	25	-16.67	0.21724333522405	0.280958258447198	0.023800668610436	1.9962787467493
chr4	173042506	173112898	2	5	8.33	25	-16.67	0.21724333522405	0.280958258447198	0.023800668610436	1.9962787467493
chr4	173112898	173222255	2	4	8.33	20	-11.67	0.387127336645204	0.372141092611642	0.0301587677523976	2.96622066155465
chr4	173222255	173337477	2	4	8.33	20	-11.67	0.387127336645204	0.372141092611642	0.0301587677523976	2.96622066155465
chr4	173337477	173422335	2	3	8.33	15	-6.67	0.645895794506118	0.523030418369538	0.0394998825519401	5.10933424630835
chr4	173422335	174086616	3	3	12.5	15	-2.5	1	0.813448226717427	0.0961202645831903	6.87778438197361
chr4	174086616	183932674	3	3	12.5	15	-2.5	1	0.813448226717427	0.0961202645831903	6.87778438197361
chr4	183932674	184947740	3	3	12.5	15	-2.5	1	0.813448226717427	0.0961202645831903	6.87778438197361
chr4	184947740	185054107	3	4	12.5	20	-7.5	0.68388673153279	0.578843446175386	0.074015401402268	3.96031532645817
chr4	185054107	185160783	3	3	12.5	15	-2.5	1	0.813448226717427	0.0961202645831903	6.87778438197361
chr4	185160783	185950972	3	3	12.5	15	-2.5	1	0.813448226717427	0.0961202645831903	6.87778438197361
chr4	185950972	186472082	3	4	12.5	20	-7.5	0.68388673153279	0.578843446175386	0.074015401402268	3.96031532645817
chr4	186472082	188855223	3	3	12.5	15	-2.5	1	0.813448226717427	0.0961202645831903	6.87778438197361
chr4	188855223	189540695	2	3	8.33	15	-6.67	0.645895794506118	0.523030418369538	0.0394998825519401	5.10933424630835
chr4	189540695	190069260	2	4	8.33	20	-11.67	0.387127336645204	0.372141092611642	0.0301587677523976	2.96622066155465
chr4	190069260	190156318	2	4	8.33	20	-11.67	0.387127336645204	0.372141092611642	0.0301587677523976	2.96622066155465
chr4	190156318	191154276	2	4	8.33	20	-11.67	0.387127336645204	0.372141092611642	0.0301587677523976	2.96622066155465
chr6	0	255812	1	3	4.17	15	-10.83	0.31551148794484	0.254054686982671	0.00450760062151482	3.48119971412429
chr6	255812	364875	2	3	8.33	15	-6.67	0.645895794506118	0.523030418369538	0.0394998825519401	5.10933424630835
chr6	364875	404215	1	3	4.17	15	-10.83	0.31551148794484	0.254054686982671	0.00450760062151482	3.48119971412429
chr6	404215	3326822	1	2	4.17	10	-5.83	0.583207490184234	0.399640895163998	0.00636764802381009	8.24852474948138
chr6	3326822	3446933	1	1	4.17	5	-0.83	1	0.829704891507262	0.0100990049228189	68.1835097869413
chr6	3446933	6807564	1	2	4.17	10	-5.83	0.583207490184234	0.399640895163998	0.00636764802381009	8.24852474948138
chr6	6807564	6885469	1	1	4.17	5	-0.83	1	0.829704891507262	0.0100990049228189	68.1835097869413
chr6	6885469	8540740	1	2	4.17	10	-5.83	0.583207490184234	0.399640895163998	0.00636764802381009	8.24852474948138
chr6	8540740	8630489	1	2	4.17	10	-5.83	0.583207490184234	0.399640895163998	0.00636764802381009	8.24852474948138
chr6	8630489	9527199	1	2	4.17	10	-5.83	0.583207490184234	0.399640895163998	0.00636764802381009	8.24852474948138
chr6	9527199	9691845	1	2	4.17	10	-5.83	0.583207490184234	0.399640895163998	0.00636764802381009	8.24852474948138
chr6	9691845	12360030	1	2	4.17	10	-5.83	0.583207490184234	0.399640895163998	0.00636764802381009	8.24852474948138
chr6	12360030	13109565	1	2	4.17	10	-5.83	0.583207490184234	0.399640895163998	0.00636764802381009	8.24852474948138
chr6	13109565	13859922	1	3	4.17	15	-10.83	0.31551148794484	0.254054686982671	0.00450760062151482	3.48119971412429
chr6	13859922	25412517	1	2	4.17	10	-5.83	0.583207490184234	0.399640895163998	0.00636764802381009	8.24852474948138
chr6	25412517	26096562	1	2	4.17	10	-5.83	0.583207490184234	0.399640895163998	0.00636764802381009	8.24852474948138
chr6	26096562	26149031	1	2	4.17	10	-5.83	0.583207490184234	0.399640895163998	0.00636764802381009	8.24852474948138
chr6	26149031	28441646	1	2	4.17	10	-5.83	0.583207490184234	0.399640895163998	0.00636764802381009	8.24852474948138
chr6	28441646	28642233	1	2	4.17	10	-5.83	0.583207490184234	0.399640895163998	0.00636764802381009	8.24852474948138
chr6	28642233	29369432	1	2	4.17	10	-5.83	0.583207490184234	0.399640895163998	0.00636764802381009	8.24852474948138
chr6	29369432	29400773	1	2	4.17	10	-5.83	0.583207490184234	0.399640895163998	0.00636764802381009	8.24852474948138
chr6	29400773	30071737	1	1	4.17	5	-0.83	1	0.829704891507262	0.0100990049228189	68.1835097869413
chr6	30071737	30187672	1	1	4.17	5	-0.83	1	0.829704891507262	0.0100990049228189	68.1835097869413
chr6	30187672	30368560	1	1	4.17	5	-0.83	1	0.829704891507262	0.0100990049228189	68.1835097869413
chr6	30368560	30436757	1	1	4.17	5	-0.83	1	0.829704891507262	0.0100990049228189	68.1835097869413
chr6	30436757	30725135	1	2	4.17	10	-5.83	0.583207490184234	0.399640895163998	0.00636764802381009	8.24852474948138
chr6	30725135	30800451	1	2	4.17	10	-5.83	0.583207490184234	0.399640895163998	0.00636764802381009	8.24852474948138
chr6	30800451	30946012	1	1	4.17	5	-0.83	1	0.829704891507262	0.0100990049228189	68.1835097869413
chr6	30946012	30961096	1	2	4.17	10	-5.83	0.583207490184234	0.399640895163998	0.00636764802381009	8.24852474948138
chr6	30961096	31082825	1	2	4.17	10	-5.83	0.583207490184234	0.399640895163998	0.00636764802381009	8.24852474948138
chr6	31082825	31098894	1	1	4.17	5	-0.83	1	0.829704891507262	0.0100990049228189	68.1835097869413
chr6	31098894	31539266	1	1	4.17	5	-0.83	1	0.829704891507262	0.0100990049228189	68.1835097869413
chr6	31539266	32760414	1	1	4.17	5	-0.83	1	0.829704891507262	0.0100990049228189	68.1835097869413
chr6	32760414	32890772	1	1	4.17	5	-0.83	1	0.829704891507262	0.0100990049228189	68.1835097869413
chr6	32890772	34205265	1	1	4.17	5	-0.83	1	0.829704891507262	0.0100990049228189	68.1835097869413
chr6	34205265	35538978	1	2	4.17	10	-5.83	0.583207490184234	0.399640895163998	0.00636764802381009	8.24852474948138
chr6	35538978	35740454	1	3	4.17	15	-10.83	0.31551148794484	0.254054686982671	0.00450760062151482	3.48119971412429
chr6	35740454	35772610	1	3	4.17	15	-10.83	0.31551148794484	0.254054686982671	0.00450760062151482	3.48119971412429
chr6	35772610	35902251	1	3	4.17	15	-10.83	0.31551148794484	0.254054686982671	0.00450760062151482	3.48119971412429
chr6	35902251	36659597	1	2	4.17	10	-5.83	0.583207490184234	0.399640895163998	0.00636764802381009	8.24852474948138
chr6	36659597	37408271	1	2	4.17	10	-5.83	0.583207490184234	0.399640895163998	0.00636764802381009	8.24852474948138
chr6	37408271	40552694	1	1	4.17	5	-0.83	1	0.829704891507262	0.0100990049228189	68.1835097869413
chr6	40552694	41780968	1	0	4.17	0	4.17	1	Inf	0.0213828125	Inf
chr6	41780968	43994821	1	1	4.17	5	-0.83	1	0.829704891507262	0.0100990049228189	68.1835097869413
chr6	43994821	51298354	1	0	4.17	0	4.17	1	Inf	0.0213828125	Inf
chr6	51298354	51912437	2	0	8.33	0	8.33	0.492600422832981	Inf	0.157012756012269	Inf
chr6	51912437	55294105	1	0	4.17	0	4.17	1	Inf	0.0213828125	Inf
chr6	55294105	55412722	1	0	4.17	0	4.17	1	Inf	0.0213828125	Inf
chr6	55412722	56666286	1	0	4.17	0	4.17	1	Inf	0.0213828125	Inf
chr6	56666286	57206256	2	0	8.33	0	8.33	0.492600422832981	Inf	0.157012756012269	Inf
chr6	57206256	58111626	1	0	4.17	0	4.17	1	Inf	0.0213828125	Inf
chr6	58111626	58777385	2	0	8.33	0	8.33	0.492600422832981	Inf	0.157012756012269	Inf
chr6	58777385	61000000	0	0	0	0	0	1	0	0	Inf
chr6	61000000	63243263	1	1	4.17	5	-0.83	1	0.829704891507262	0.0100990049228189	68.1835097869413
chr6	63243263	63769521	1	0	4.17	0	4.17	1	Inf	0.0213828125	Inf
chr6	63769521	64385954	1	0	4.17	0	4.17	1	Inf	0.0213828125	Inf
chr6	64385954	66391261	2	0	8.33	0	8.33	0.492600422832981	Inf	0.157012756012269	Inf
chr6	66391261	66433489	3	0	12.5	0	12.5	0.238900634249471	Inf	0.351338858842862	Inf
chr6	66433489	66737387	2	0	8.33	0	8.33	0.492600422832981	Inf	0.157012756012269	Inf
chr6	66737387	66914625	2	1	8.33	5	3.33	1	1.70673924068191	0.082700294482344	107.113924246164
chr6	66914625	66943829	3	1	12.5	5	7.5	0.613704503097583	2.6583735804989	0.194088006935639	149.732965562201
chr6	66943829	67008548	3	1	12.5	5	7.5	0.613704503097583	2.6583735804989	0.194088006935639	149.732965562201
chr6	67008548	67049017	5	1	20.83	5	15.83	0.197693967971903	4.84325942364132	0.476025876220235	248.347512072071
chr6	67049017	67055978	2	1	8.33	5	3.33	1	1.70673924068191	0.082700294482344	107.113924246164
chr6	67055978	67453284	2	1	8.33	5	3.33	1	1.70673924068191	0.082700294482344	107.113924246164
chr6	67453284	67512322	2	0	8.33	0	8.33	0.492600422832981	Inf	0.157012756012269	Inf
chr6	67512322	67576108	3	0	12.5	0	12.5	0.238900634249471	Inf	0.351338858842862	Inf
chr6	67576108	68485722	2	0	8.33	0	8.33	0.492600422832981	Inf	0.157012756012269	Inf
chr6	68485722	75993206	2	1	8.33	5	3.33	1	1.70673924068191	0.082700294482344	107.113924246164
chr6	75993206	77034889	2	1	8.33	5	3.33	1	1.70673924068191	0.082700294482344	107.113924246164
chr6	77034889	77198270	2	1	8.33	5	3.33	1	1.70673924068191	0.082700294482344	107.113924246164
chr6	77198270	77415488	2	1	8.33	5	3.33	1	1.70673924068191	0.082700294482344	107.113924246164
chr6	77415488	77418141	3	1	12.5	5	7.5	0.613704503097583	2.6583735804989	0.194088006935639	149.732965562201
chr6	77418141	77468867	4	1	16.67	5	11.67	0.356174171829305	3.69879604532143	0.326555126675129	196.589525396604
chr6	77468867	77472417	3	1	12.5	5	7.5	0.613704503097583	2.6583735804989	0.194088006935639	149.732965562201
chr6	77472417	78198260	2	1	8.33	5	3.33	1	1.70673924068191	0.082700294482344	107.113924246164
chr6	78198260	78307143	2	1	8.33	5	3.33	1	1.70673924068191	0.082700294482344	107.113924246164
chr6	78307143	78965859	2	1	8.33	5	3.33	1	1.70673924068191	0.082700294482344	107.113924246164
chr6	78965859	78965977	2	1	8.33	5	3.33	1	1.70673924068191	0.082700294482344	107.113924246164
chr6	78965977	78969085	3	2	12.5	10	2.5	1	1.27847145328945	0.130864593047094	16.9008714370457
chr6	78969085	78970401	4	3	16.67	15	1.67	1	1.13012717766168	0.165091864766298	8.82048884576312
chr6	78970401	78972317	6	5	25	25	0	1	1	0.206088113499145	5.04812438351809
chr6	78972317	78972875	8	5	33.33	25	8.33	0.741599633828789	1.48628894588007	0.336256162369557	7.17477624203688
chr6	78972875	78980091	9	5	37.5	25	12.5	0.518625124310082	1.77614047804412	0.412954871065002	8.46544996870826
chr6	78980091	78983973	10	5	41.67	25	16.67	0.341958924141055	2.10595426290551	0.499104414293619	9.9598199451433
chr6	78983973	79026646	10	7	41.67	35	6.67	0.760027147273454	1.31802988153436	0.331939532849159	5.44042840453336
chr6	79026646	79026687	10	6	41.67	30	11.67	0.534441807210378	1.647371927607	0.405261439966115	7.17722748526468
chr6	79026687	79026837	8	5	33.33	25	8.33	0.741599633828789	1.48628894588007	0.336256162369557	7.17477624203688
chr6	79026837	79032455	5	3	20.83	15	5.83	0.709517537084185	1.47792138374312	0.243832005666561	10.9643246368856
chr6	79032455	79037215	3	3	12.5	15	-2.5	1	0.813448226717427	0.0961202645831903	6.87778438197361
chr6	79037215	79040433	2	2	8.33	10	-1.67	1	0.821946943936911	0.0545179511642294	12.3867051005178
chr6	79040433	81270114	2	1	8.33	5	3.33	1	1.70673924068191	0.082700294482344	107.113924246164
chr6	81270114	81294749	2	2	8.33	10	-1.67	1	0.821946943936911	0.0545179511642294	12.3867051005178
chr6	81294749	87984427	2	1	8.33	5	3.33	1	1.70673924068191	0.082700294482344	107.113924246164
chr6	87984427	88121909	2	1	8.33	5	3.33	1	1.70673924068191	0.082700294482344	107.113924246164
chr6	88121909	88181210	2	1	8.33	5	3.33	1	1.70673924068191	0.082700294482344	107.113924246164
chr6	88181210	91046581	2	1	8.33	5	3.33	1	1.70673924068191	0.082700294482344	107.113924246164
chr6	91046581	103546827	2	1	8.33	5	3.33	1	1.70673924068191	0.082700294482344	107.113924246164
chr6	103546827	103722632	3	1	12.5	5	7.5	0.613704503097583	2.6583735804989	0.194088006935639	149.732965562201
chr6	103722632	103734403	4	1	16.67	5	11.67	0.356174171829305	3.69879604532143	0.326555126675129	196.589525396604
chr6	103734403	103734724	5	2	20.83	10	10.83	0.42798551420219	2.32440691152469	0.327791220119044	27.364192010749
chr6	103734724	103734810	5	4	20.83	20	0.829999999999998	1	1.05142494514434	0.18930013394807	6.2554369203405
chr6	103734810	103736403	5	5	20.83	25	-4.17	1	0.793759048209339	0.150843822750377	4.16256813493239
chr6	103736403	103763766	5	6	20.83	30	-9.17	0.50926015928852	0.620989063192595	0.122215728756002	3.00773282911263
chr6	103763766	103767254	3	3	12.5	15	-2.5	1	0.813448226717427	0.0961202645831903	6.87778438197361
chr6	103767254	105809289	3	2	12.5	10	2.5	1	1.27847145328945	0.130864593047094	16.9008714370457
chr6	105809289	105881323	3	1	12.5	5	7.5	0.613704503097583	2.6583735804989	0.194088006935639	149.732965562201
chr6	105881323	106282313	2	1	8.33	5	3.33	1	1.70673924068191	0.082700294482344	107.113924246164
chr6	106282313	106400644	2	1	8.33	5	3.33	1	1.70673924068191	0.082700294482344	107.113924246164
chr6	106400644	106913088	2	1	8.33	5	3.33	1	1.70673924068191	0.082700294482344	107.113924246164
chr6	106913088	111077608	2	1	8.33	5	3.33	1	1.70673924068191	0.082700294482344	107.113924246164
chr6	111077608	111320011	2	2	8.33	10	-1.67	1	0.821946943936911	0.0545179511642294	12.3867051005178
chr6	111320011	114368138	2	1	8.33	5	3.33	1	1.70673924068191	0.082700294482344	107.113924246164
chr6	114368138	117175965	2	1	8.33	5	3.33	1	1.70673924068191	0.082700294482344	107.113924246164
chr6	117175965	120788281	2	1	8.33	5	3.33	1	1.70673924068191	0.082700294482344	107.113924246164
chr6	120788281	125930518	1	1	4.17	5	-0.83	1	0.829704891507262	0.0100990049228189	68.1835097869413
chr6	125930518	127437596	1	2	4.17	10	-5.83	0.583207490184234	0.399640895163998	0.00636764802381009	8.24852474948138
chr6	127437596	128238266	1	1	4.17	5	-0.83	1	0.829704891507262	0.0100990049228189	68.1835097869413
chr6	128238266	128365165	2	1	8.33	5	3.33	1	1.70673924068191	0.082700294482344	107.113924246164
chr6	128365165	128743473	2	2	8.33	10	-1.67	1	0.821946943936911	0.0545179511642294	12.3867051005178
chr6	128743473	128750458	2	1	8.33	5	3.33	1	1.70673924068191	0.082700294482344	107.113924246164
chr6	128750458	130574042	1	1	4.17	5	-0.83	1	0.829704891507262	0.0100990049228189	68.1835097869413
chr6	130574042	130587747	2	1	8.33	5	3.33	1	1.70673924068191	0.082700294482344	107.113924246164
chr6	130587747	130588432	2	1	8.33	5	3.33	1	1.70673924068191	0.082700294482344	107.113924246164
chr6	130588432	130680614	4	1	16.67	5	11.67	0.356174171829305	3.69879604532143	0.326555126675129	196.589525396604
chr6	130680614	130693213	3	1	12.5	5	7.5	0.613704503097583	2.6583735804989	0.194088006935639	149.732965562201
chr6	130693213	130701220	2	1	8.33	5	3.33	1	1.70673924068191	0.082700294482344	107.113924246164
chr6	130701220	130713697	1	1	4.17	5	-0.83	1	0.829704891507262	0.0100990049228189	68.1835097869413
chr6	130713697	130829529	1	1	4.17	5	-0.83	1	0.829704891507262	0.0100990049228189	68.1835097869413
chr6	130829529	131019706	1	1	4.17	5	-0.83	1	0.829704891507262	0.0100990049228189	68.1835097869413
chr6	131019706	131109715	2	1	8.33	5	3.33	1	1.70673924068191	0.082700294482344	107.113924246164
chr6	131109715	133016119	1	1	4.17	5	-0.83	1	0.829704891507262	0.0100990049228189	68.1835097869413
chr6	133016119	135243422	1	1	4.17	5	-0.83	1	0.829704891507262	0.0100990049228189	68.1835097869413
chr6	135243422	135428721	1	1	4.17	5	-0.83	1	0.829704891507262	0.0100990049228189	68.1835097869413
chr6	135428721	136219524	1	1	4.17	5	-0.83	1	0.829704891507262	0.0100990049228189	68.1835097869413
chr6	136219524	136343227	1	1	4.17	5	-0.83	1	0.829704891507262	0.0100990049228189	68.1835097869413
chr6	136343227	136952422	1	1	4.17	5	-0.83	1	0.829704891507262	0.0100990049228189	68.1835097869413
chr6	136952422	146982327	1	1	4.17	5	-0.83	1	0.829704891507262	0.0100990049228189	68.1835097869413
chr6	146982327	147201390	2	1	8.33	5	3.33	1	1.70673924068191	0.082700294482344	107.113924246164
chr6	147201390	147873055	1	1	4.17	5	-0.83	1	0.829704891507262	0.0100990049228189	68.1835097869413
chr6	147873055	147934210	1	2	4.17	10	-5.83	0.583207490184234	0.399640895163998	0.00636764802381009	8.24852474948138
chr6	147934210	149793671	1	1	4.17	5	-0.83	1	0.829704891507262	0.0100990049228189	68.1835097869413
chr6	149793671	149892098	2	1	8.33	5	3.33	1	1.70673924068191	0.082700294482344	107.113924246164
chr6	149892098	149892335	2	2	8.33	10	-1.67	1	0.821946943936911	0.0545179511642294	12.3867051005178
chr6	149892335	149927029	2	3	8.33	15	-6.67	0.645895794506118	0.523030418369538	0.0394998825519401	5.10933424630835
chr6	149927029	150146871	2	4	8.33	20	-11.67	0.387127336645204	0.372141092611642	0.0301587677523976	2.96622066155465
chr6	150146871	150184703	2	1	8.33	5	3.33	1	1.70673924068191	0.082700294482344	107.113924246164
chr6	150184703	156285157	1	1	4.17	5	-0.83	1	0.829704891507262	0.0100990049228189	68.1835097869413
chr6	156285157	158812292	1	1	4.17	5	-0.83	1	0.829704891507262	0.0100990049228189	68.1835097869413
chr6	158812292	159463059	1	2	4.17	10	-5.83	0.583207490184234	0.399640895163998	0.00636764802381009	8.24852474948138
chr6	159463059	159605415	1	1	4.17	5	-0.83	1	0.829704891507262	0.0100990049228189	68.1835097869413
chr6	159605415	159731609	1	1	4.17	5	-0.83	1	0.829704891507262	0.0100990049228189	68.1835097869413
chr6	159731609	160263096	1	1	4.17	5	-0.83	1	0.829704891507262	0.0100990049228189	68.1835097869413
chr6	160263096	162233913	1	1	4.17	5	-0.83	1	0.829704891507262	0.0100990049228189	68.1835097869413
chr6	162233913	162304138	1	1	4.17	5	-0.83	1	0.829704891507262	0.0100990049228189	68.1835097869413
chr6	162304138	162525443	1	1	4.17	5	-0.83	1	0.829704891507262	0.0100990049228189	68.1835097869413
chr6	162525443	162661458	2	1	8.33	5	3.33	1	1.70673924068191	0.082700294482344	107.113924246164
chr6	162661458	162687945	3	1	12.5	5	7.5	0.613704503097583	2.6583735804989	0.194088006935639	149.732965562201
chr6	162687945	162704340	4	1	16.67	5	11.67	0.356174171829305	3.69879604532143	0.326555126675129	196.589525396604
chr6	162704340	162790195	4	2	16.67	10	6.67	0.673134579544109	1.77679788223359	0.223067010416211	21.8659260440664
chr6	162790195	162805192	3	2	12.5	10	2.5	1	1.27847145328945	0.130864593047094	16.9008714370457
chr6	162805192	162808946	2	2	8.33	10	-1.67	1	0.821946943936911	0.0545179511642294	12.3867051005178
chr6	162808946	163033421	2	1	8.33	5	3.33	1	1.70673924068191	0.082700294482344	107.113924246164
chr6	163033421	163201332	2	2	8.33	10	-1.67	1	0.821946943936911	0.0545179511642294	12.3867051005178
chr6	163201332	163233459	2	1	8.33	5	3.33	1	1.70673924068191	0.082700294482344	107.113924246164
chr6	163233459	166197257	1	1	4.17	5	-0.83	1	0.829704891507262	0.0100990049228189	68.1835097869413
chr6	166197257	171115067	1	1	4.17	5	-0.83	1	0.829704891507262	0.0100990049228189	68.1835097869413
chr7	0	3306418	1	1	4.17	5	-0.83	1	0.829704891507262	0.0100990049228189	68.1835097869413
chr7	3306418	4272601	1	0	4.17	0	4.17	1	Inf	0.0213828125	Inf
chr7	4272601	6869913	1	1	4.17	5	-0.83	1	0.829704891507262	0.0100990049228189	68.1835097869413
chr7	6869913	29682311	1	0	4.17	0	4.17	1	Inf	0.0213828125	Inf
chr7	29682311	36329668	0	0	0	0	0	1	0	0	Inf
chr7	36329668	36489079	0	1	0	5	-5	0.454545454545455	0	0	32.5003149261473
chr7	36489079	65193369	0	0	0	0	0	1	0	0	Inf
chr7	65193369	66497572	0	1	0	5	-5	0.454545454545455	0	0	32.5003149261473
chr7	66497572	66700760	0	1	0	5	-5	0.454545454545455	0	0	32.5003149261473
chr7	66700760	70113341	0	0	0	0	0	1	0	0	Inf
chr7	70113341	70514889	0	1	0	5	-5	0.454545454545455	0	0	32.5003149261473
chr7	70514889	76218387	0	2	0	10	-10	0.200845665961945	0	0	4.38438777635233
chr7	76218387	77256602	0	1	0	5	-5	0.454545454545455	0	0	32.5003149261473
chr7	77256602	77445057	0	2	0	10	-10	0.200845665961945	0	0	4.38438777635233
chr7	77445057	77632477	0	1	0	5	-5	0.454545454545455	0	0	32.5003149261473
chr7	77632477	91563382	0	0	0	0	0	1	0	0	Inf
chr7	91563382	91787283	0	1	0	5	-5	0.454545454545455	0	0	32.5003149261473
chr7	91787283	97371703	0	0	0	0	0	1	0	0	Inf
chr7	97371703	97632130	0	1	0	5	-5	0.454545454545455	0	0	32.5003149261473
chr7	97632130	99463832	0	2	0	10	-10	0.200845665961945	0	0	4.38438777635233
chr7	99463832	102101741	0	2	0	10	-10	0.200845665961945	0	0	4.38438777635233
chr7	102101741	102568016	0	1	0	5	-5	0.454545454545455	0	0	32.5003149261473
chr7	102568016	107465049	0	0	0	0	0	1	0	0	Inf
chr7	107465049	107592056	1	0	4.17	0	4.17	1	Inf	0.0213828125	Inf
chr7	107592056	109423876	0	0	0	0	0	1	0	0	Inf
chr7	109423876	109425299	1	0	4.17	0	4.17	1	Inf	0.0213828125	Inf
chr7	109425299	109426244	1	1	4.17	5	-0.83	1	0.829704891507262	0.0100990049228189	68.1835097869413
chr7	109426244	109427493	1	2	4.17	10	-5.83	0.583207490184234	0.399640895163998	0.00636764802381009	8.24852474948138
chr7	109427493	109435445	2	2	8.33	10	-1.67	1	0.821946943936911	0.0545179511642294	12.3867051005178
chr7	109435445	109453946	3	2	12.5	10	2.5	1	1.27847145328945	0.130864593047094	16.9008714370457
chr7	109453946	109458574	2	0	8.33	0	8.33	0.492600422832981	Inf	0.157012756012269	Inf
chr7	109458574	109461892	1	0	4.17	0	4.17	1	Inf	0.0213828125	Inf
chr7	109461892	127586048	0	0	0	0	0	1	0	0	Inf
chr7	127586048	131386363	0	1	0	5	-5	0.454545454545455	0	0	32.5003149261473
chr7	131386363	133757079	0	0	0	0	0	1	0	0	Inf
chr7	133757079	133758031	1	0	4.17	0	4.17	1	Inf	0.0213828125	Inf
chr7	133758031	133759683	2	0	8.33	0	8.33	0.492600422832981	Inf	0.157012756012269	Inf
chr7	133759683	133774177	3	0	12.5	0	12.5	0.238900634249471	Inf	0.351338858842862	Inf
chr7	133774177	133778553	6	1	25	5	20	0.105577349479788	6.10640039224412	0.642384187990787	305.817481260489
chr7	133778553	133795650	6	2	25	10	15	0.259066300472994	2.9296842530127	0.444687317155852	33.476836917836
chr7	133795650	133795773	5	2	20.83	10	10.83	0.42798551420219	2.32440691152469	0.327791220119044	27.364192010749
chr7	133795773	133802727	3	2	12.5	10	2.5	1	1.27847145328945	0.130864593047094	16.9008714370457
chr7	133802727	133818936	0	1	0	5	-5	0.454545454545455	0	0	32.5003149261473
chr7	133818936	140011373	0	0	0	0	0	1	0	0	Inf
chr7	140011373	140048953	0	1	0	5	-5	0.454545454545455	0	0	32.5003149261473
chr7	140048953	140146100	0	2	0	10	-10	0.200845665961945	0	0	4.38438777635233
chr7	140146100	140191547	0	1	0	5	-5	0.454545454545455	0	0	32.5003149261473
chr7	140191547	141762278	0	0	0	0	0	1	0	0	Inf
chr7	141762278	141766384	0	1	0	5	-5	0.454545454545455	0	0	32.5003149261473
chr7	141766384	141799132	1	1	4.17	5	-0.83	1	0.829704891507262	0.0100990049228189	68.1835097869413
chr7	141799132	141842842	1	0	4.17	0	4.17	1	Inf	0.0213828125	Inf
chr7	141842842	142446758	0	0	0	0	0	1	0	0	Inf
chr7	142446758	142459136	1	0	4.17	0	4.17	1	Inf	0.0213828125	Inf
chr7	142459136	142465957	2	0	8.33	0	8.33	0.492600422832981	Inf	0.157012756012269	Inf
chr7	142465957	142474632	3	1	12.5	5	7.5	0.613704503097583	2.6583735804989	0.194088006935639	149.732965562201
chr7	142474632	142486080	3	2	12.5	10	2.5	1	1.27847145328945	0.130864593047094	16.9008714370457
chr7	142486080	142489788	2	2	8.33	10	-1.67	1	0.821946943936911	0.0545179511642294	12.3867051005178
chr7	142489788	142491996	1	2	4.17	10	-5.83	0.583207490184234	0.399640895163998	0.00636764802381009	8.24852474948138
chr7	142491996	142492573	0	2	0	10	-10	0.200845665961945	0	0	4.38438777635233
chr7	142492573	142502255	0	1	0	5	-5	0.454545454545455	0	0	32.5003149261473
chr7	142502255	143885102	0	0	0	0	0	1	0	0	Inf
chr7	143885102	144096304	0	1	0	5	-5	0.454545454545455	0	0	32.5003149261473
chr7	144096304	149721940	0	0	0	0	0	1	0	0	Inf
chr7	149721940	149994358	1	0	4.17	0	4.17	1	Inf	0.0213828125	Inf
chr8	0	449243	6	8	25	40	-15	0.342283082306503	0.508123198495012	0.112598051865131	2.16574581916589
chr8	449243	548342	6	8	25	40	-15	0.342283082306503	0.508123198495012	0.112598051865131	2.16574581916589
chr8	548342	1129091	6	8	25	40	-15	0.342283082306503	0.508123198495012	0.112598051865131	2.16574581916589
chr8	1129091	1269074	6	8	25	40	-15	0.342283082306503	0.508123198495012	0.112598051865131	2.16574581916589
chr8	1269074	1339626	6	9	25	45	-20	0.20970239263837	0.416119931937308	0.0927385103532607	1.73325685677805
chr8	1339626	1868495	6	9	25	45	-20	0.20970239263837	0.416119931937308	0.0927385103532607	1.73325685677805
chr8	1868495	2105783	6	8	25	40	-15	0.342283082306503	0.508123198495012	0.112598051865131	2.16574581916589
chr8	2105783	2118730	6	8	25	40	-15	0.342283082306503	0.508123198495012	0.112598051865131	2.16574581916589
chr8	2118730	2127126	6	7	25	35	-10	0.521959322583259	0.625943281255598	0.136817622819874	2.76422855890375
chr8	2127126	2195637	6	8	25	40	-15	0.342283082306503	0.508123198495012	0.112598051865131	2.16574581916589
chr8	2195637	2292029	6	7	25	35	-10	0.521959322583259	0.625943281255598	0.136817622819874	2.76422855890375
chr8	2292029	2586557	6	7	25	35	-10	0.521959322583259	0.625943281255598	0.136817622819874	2.76422855890375
chr8	2586557	4053804	6	7	25	35	-10	0.521959322583259	0.625943281255598	0.136817622819874	2.76422855890375
chr8	4053804	4723231	6	7	25	35	-10	0.521959322583259	0.625943281255598	0.136817622819874	2.76422855890375
chr8	4723231	5225223	6	7	25	35	-10	0.521959322583259	0.625943281255598	0.136817622819874	2.76422855890375
chr8	5225223	5339638	6	8	25	40	-15	0.342283082306503	0.508123198495012	0.112598051865131	2.16574581916589
chr8	5339638	5461052	6	8	25	40	-15	0.342283082306503	0.508123198495012	0.112598051865131	2.16574581916589
chr8	5461052	5491772	6	8	25	40	-15	0.342283082306503	0.508123198495012	0.112598051865131	2.16574581916589
chr8	5491772	5576490	6	8	25	40	-15	0.342283082306503	0.508123198495012	0.112598051865131	2.16574581916589
chr8	5576490	5914694	6	8	25	40	-15	0.342283082306503	0.508123198495012	0.112598051865131	2.16574581916589
chr8	5914694	6017191	6	8	25	40	-15	0.342283082306503	0.508123198495012	0.112598051865131	2.16574581916589
chr8	6017191	6060391	6	8	25	40	-15	0.342283082306503	0.508123198495012	0.112598051865131	2.16574581916589
chr8	6060391	6083394	6	8	25	40	-15	0.342283082306503	0.508123198495012	0.112598051865131	2.16574581916589
chr8	6083394	6142430	6	8	25	40	-15	0.342283082306503	0.508123198495012	0.112598051865131	2.16574581916589
chr8	6142430	6622659	6	8	25	40	-15	0.342283082306503	0.508123198495012	0.112598051865131	2.16574581916589
chr8	6622659	6667903	6	8	25	40	-15	0.342283082306503	0.508123198495012	0.112598051865131	2.16574581916589
chr8	6667903	6801892	6	7	25	35	-10	0.521959322583259	0.625943281255598	0.136817622819874	2.76422855890375
chr8	6801892	7244200	6	7	25	35	-10	0.521959322583259	0.625943281255598	0.136817622819874	2.76422855890375
chr8	7244200	8093979	6	7	25	35	-10	0.521959322583259	0.625943281255598	0.136817622819874	2.76422855890375
chr8	8093979	9310484	6	7	25	35	-10	0.521959322583259	0.625943281255598	0.136817622819874	2.76422855890375
chr8	9310484	11839791	6	7	25	35	-10	0.521959322583259	0.625943281255598	0.136817622819874	2.76422855890375
chr8	11839791	12180193	6	7	25	35	-10	0.521959322583259	0.625943281255598	0.136817622819874	2.76422855890375
chr8	12180193	12242066	6	8	25	40	-15	0.342283082306503	0.508123198495012	0.112598051865131	2.16574581916589
chr8	12242066	12264584	6	7	25	35	-10	0.521959322583259	0.625943281255598	0.136817622819874	2.76422855890375
chr8	12264584	12415663	6	6	25	30	-5	0.745575024077576	0.782268389388813	0.16709290957507	3.64334231437044
chr8	12415663	12851817	6	7	25	35	-10	0.521959322583259	0.625943281255598	0.136817622819874	2.76422855890375
chr8	12851817	12996401	6	7	25	35	-10	0.521959322583259	0.625943281255598	0.136817622819874	2.76422855890375
chr8	12996401	13176046	6	7	25	35	-10	0.521959322583259	0.625943281255598	0.136817622819874	2.76422855890375
chr8	13176046	13487100	6	7	25	35	-10	0.521959322583259	0.625943281255598	0.136817622819874	2.76422855890375
chr8	13487100	13656341	6	7	25	35	-10	0.521959322583259	0.625943281255598	0.136817622819874	2.76422855890375
chr8	13656341	13739551	7	7	29.17	35	-5.83	0.752019003432467	0.769421074434932	0.177854800192854	3.30500320688849
chr8	13739551	15677074	6	7	25	35	-10	0.521959322583259	0.625943281255598	0.136817622819874	2.76422855890375
chr8	15677074	15714782	7	7	29.17	35	-5.83	0.752019003432467	0.769421074434932	0.177854800192854	3.30500320688849
chr8	15714782	16395794	6	7	25	35	-10	0.521959322583259	0.625943281255598	0.136817622819874	2.76422855890375
chr8	16395794	16696034	6	7	25	35	-10	0.521959322583259	0.625943281255598	0.136817622819874	2.76422855890375
chr8	16696034	17773337	6	7	25	35	-10	0.521959322583259	0.625943281255598	0.136817622819874	2.76422855890375
chr8	17773337	23787060	6	7	25	35	-10	0.521959322583259	0.625943281255598	0.136817622819874	2.76422855890375
chr8	23787060	24087865	6	7	25	35	-10	0.521959322583259	0.625943281255598	0.136817622819874	2.76422855890375
chr8	24087865	24889256	6	7	25	35	-10	0.521959322583259	0.625943281255598	0.136817622819874	2.76422855890375
chr8	24889256	24970510	6	8	25	40	-15	0.342283082306503	0.508123198495012	0.112598051865131	2.16574581916589
chr8	24970510	24973309	6	9	25	45	-20	0.20970239263837	0.416119931937308	0.0927385103532607	1.73325685677805
chr8	24973309	24984298	8	10	33.33	50	-16.67	0.358767179078018	0.50812620919244	0.124099200645716	1.99140334959925
chr8	24984298	24991116	8	9	33.33	45	-11.67	0.538513744756643	0.61810302553294	0.151323776118268	2.4547554875231
chr8	24991116	24993714	8	8	33.33	40	-6.67	0.756769597236442	0.754961550895094	0.183886567550511	3.06863033281445
chr8	24993714	25006685	8	7	33.33	35	-1.67	1	0.930139109867753	0.22352029110291	3.91947658313681
chr8	25006685	25007860	7	7	29.17	35	-5.83	0.752019003432467	0.769421074434932	0.177854800192854	3.30500320688849
chr8	25007860	25341146	6	6	25	30	-5	0.745575024077576	0.782268389388813	0.16709290957507	3.64334231437044
chr8	25341146	26714106	6	7	25	35	-10	0.521959322583259	0.625943281255598	0.136817622819874	2.76422855890375
chr8	26714106	27534435	6	7	25	35	-10	0.521959322583259	0.625943281255598	0.136817622819874	2.76422855890375
chr8	27534435	28605754	6	7	25	35	-10	0.521959322583259	0.625943281255598	0.136817622819874	2.76422855890375
chr8	28605754	29191005	6	7	25	35	-10	0.521959322583259	0.625943281255598	0.136817622819874	2.76422855890375
chr8	29191005	29431890	5	7	20.83	35	-14.17	0.329263323023958	0.496919336361983	0.100033635931468	2.28411753796388
chr8	29431890	29980407	5	6	20.83	30	-9.17	0.50926015928852	0.620989063192595	0.122215728756002	3.00773282911263
chr8	29980407	30793114	5	5	20.83	25	-4.17	1	0.793759048209339	0.150843822750377	4.16256813493239
chr8	30793114	31391416	5	6	20.83	30	-9.17	0.50926015928852	0.620989063192595	0.122215728756002	3.00773282911263
chr8	31391416	31531103	5	6	20.83	30	-9.17	0.50926015928852	0.620989063192595	0.122215728756002	3.00773282911263
chr8	31531103	31758278	5	6	20.83	30	-9.17	0.50926015928852	0.620989063192595	0.122215728756002	3.00773282911263
chr8	31758278	32372882	5	6	20.83	30	-9.17	0.50926015928852	0.620989063192595	0.122215728756002	3.00773282911263
chr8	32372882	32714373	5	5	20.83	25	-4.17	1	0.793759048209339	0.150843822750377	4.16256813493239
chr8	32714373	33041828	5	5	20.83	25	-4.17	1	0.793759048209339	0.150843822750377	4.16256813493239
chr8	33041828	33091358	5	5	20.83	25	-4.17	1	0.793759048209339	0.150843822750377	4.16256813493239
chr8	33091358	33183520	6	6	25	30	-5	0.745575024077576	0.782268389388813	0.16709290957507	3.64334231437044
chr8	33183520	33195588	6	6	25	30	-5	0.745575024077576	0.782268389388813	0.16709290957507	3.64334231437044
chr8	33195588	33316311	5	5	20.83	25	-4.17	1	0.793759048209339	0.150843822750377	4.16256813493239
chr8	33316311	33482578	5	6	20.83	30	-9.17	0.50926015928852	0.620989063192595	0.122215728756002	3.00773282911263
chr8	33482578	33537203	4	6	16.67	30	-13.33	0.471598567457898	0.474990215300048	0.0822008114438842	2.43832911577332
chr8	33537203	33770981	4	6	16.67	30	-13.33	0.471598567457898	0.474990215300048	0.0822008114438842	2.43832911577332
chr8	33770981	33775877	4	6	16.67	30	-13.33	0.471598567457898	0.474990215300048	0.0822008114438842	2.43832911577332
chr8	33775877	33804156	4	5	16.67	25	-8.33	0.709517537084185	0.607114050915271	0.10158997296136	3.36866065732844
chr8	33804156	33936134	5	5	20.83	25	-4.17	1	0.793759048209339	0.150843822750377	4.16256813493239
chr8	33936134	34185638	5	5	20.83	25	-4.17	1	0.793759048209339	0.150843822750377	4.16256813493239
chr8	34185638	34252162	5	5	20.83	25	-4.17	1	0.793759048209339	0.150843822750377	4.16256813493239
chr8	34252162	34341527	4	5	16.67	25	-8.33	0.709517537084185	0.607114050915271	0.10158997296136	3.36866065732844
chr8	34341527	34878922	4	5	16.67	25	-8.33	0.709517537084185	0.607114050915271	0.10158997296136	3.36866065732844
chr8	34878922	34887000	4	5	16.67	25	-8.33	0.709517537084185	0.607114050915271	0.10158997296136	3.36866065732844
chr8	34887000	34932182	4	5	16.67	25	-8.33	0.709517537084185	0.607114050915271	0.10158997296136	3.36866065732844
chr8	34932182	34964911	4	6	16.67	30	-13.33	0.471598567457898	0.474990215300048	0.0822008114438842	2.43832911577332
chr8	34964911	35040993	4	6	16.67	30	-13.33	0.471598567457898	0.474990215300048	0.0822008114438842	2.43832911577332
chr8	35040993	35337668	4	6	16.67	30	-13.33	0.471598567457898	0.474990215300048	0.0822008114438842	2.43832911577332
chr8	35337668	35403788	4	6	16.67	30	-13.33	0.471598567457898	0.474990215300048	0.0822008114438842	2.43832911577332
chr8	35403788	35428807	4	5	16.67	25	-8.33	0.709517537084185	0.607114050915271	0.10158997296136	3.36866065732844
chr8	35428807	35826878	4	5	16.67	25	-8.33	0.709517537084185	0.607114050915271	0.10158997296136	3.36866065732844
chr8	35826878	35906972	5	5	20.83	25	-4.17	1	0.793759048209339	0.150843822750377	4.16256813493239
chr8	35906972	35996297	5	5	20.83	25	-4.17	1	0.793759048209339	0.150843822750377	4.16256813493239
chr8	35996297	36236820	4	5	16.67	25	-8.33	0.709517537084185	0.607114050915271	0.10158997296136	3.36866065732844
chr8	36236820	36425407	4	4	16.67	20	-3.33	1	0.804097271299285	0.127756427234124	5.0504339877805
chr8	36425407	36633181	3	4	12.5	20	-7.5	0.68388673153279	0.578843446175386	0.074015401402268	3.96031532645817
chr8	36633181	36716926	3	4	12.5	20	-7.5	0.68388673153279	0.578843446175386	0.074015401402268	3.96031532645817
chr8	36716926	36778062	3	3	12.5	15	-2.5	1	0.813448226717427	0.0961202645831903	6.87778438197361
chr8	36778062	37457291	3	3	12.5	15	-2.5	1	0.813448226717427	0.0961202645831903	6.87778438197361
chr8	37457291	39195404	3	3	12.5	15	-2.5	1	0.813448226717427	0.0961202645831903	6.87778438197361
chr8	39195404	39220198	3	4	12.5	20	-7.5	0.68388673153279	0.578843446175386	0.074015401402268	3.96031532645817
chr8	39220198	39230492	4	5	16.67	25	-8.33	0.709517537084185	0.607114050915271	0.10158997296136	3.36866065732844
chr8	39230492	39233131	4	6	16.67	30	-13.33	0.471598567457898	0.474990215300048	0.0822008114438842	2.43832911577332
chr8	39233131	39290423	10	9	41.67	45	-3.33	1	0.875721076298237	0.224514327039548	3.4083451140215
chr8	39290423	39365927	9	9	37.5	45	-7.5	0.760027147273454	0.738565704608633	0.185797839382624	2.89586604238757
chr8	39365927	39384412	8	8	33.33	40	-6.67	0.756769597236442	0.754961550895094	0.183886567550511	3.06863033281445
chr8	39384412	39387632	7	8	29.17	40	-10.83	0.531591450927992	0.624560748378336	0.146318297790798	2.58837229628154
chr8	39387632	39392117	5	8	20.83	40	-19.17	0.198958864869245	0.403466022297075	0.0823227885139499	1.7906713353751
chr8	39392117	39425530	4	8	16.67	40	-23.33	0.102363856192557	0.308724570390048	0.0553570463899861	1.4547782344291
chr8	39425530	39429046	3	7	12.5	35	-22.5	0.146592978697346	0.273735595704924	0.0386927009112268	1.46530159200989
chr8	39429046	39430293	3	6	12.5	30	-17.5	0.260693653206415	0.341973843403975	0.0473509159673019	1.92378428862343
chr8	39430293	39449618	2	6	8.33	30	-21.67	0.114774358109582	0.219836849940417	0.0191393131695773	1.45379893796895
chr8	39449618	39450796	2	5	8.33	25	-16.67	0.21724333522405	0.280958258447198	0.023800668610436	1.9962787467493
chr8	39450796	39775806	2	3	8.33	15	-6.67	0.645895794506118	0.523030418369538	0.0394998825519401	5.10933424630835
chr8	39775806	40218698	2	4	8.33	20	-11.67	0.387127336645204	0.372141092611642	0.0301587677523976	2.96622066155465
chr8	40218698	40740461	2	3	8.33	15	-6.67	0.645895794506118	0.523030418369538	0.0394998825519401	5.10933424630835
chr8	40740461	40787326	2	2	8.33	10	-1.67	1	0.821946943936911	0.0545179511642294	12.3867051005178
chr8	40787326	41211658	2	3	8.33	15	-6.67	0.645895794506118	0.523030418369538	0.0394998825519401	5.10933424630835
chr8	41211658	43824061	2	2	8.33	10	-1.67	1	0.821946943936911	0.0545179511642294	12.3867051005178
chr8	43824061	46847522	0	0	0	0	0	1	0	0	Inf
chr8	46847522	49199652	1	1	4.17	5	-0.83	1	0.829704891507262	0.0100990049228189	68.1835097869413
chr8	49199652	49750550	1	0	4.17	0	4.17	1	Inf	0.0213828125	Inf
chr8	49750550	49968680	1	0	4.17	0	4.17	1	Inf	0.0213828125	Inf
chr8	49968680	50059222	1	0	4.17	0	4.17	1	Inf	0.0213828125	Inf
chr8	50059222	50067045	1	0	4.17	0	4.17	1	Inf	0.0213828125	Inf
chr8	50067045	50801662	1	1	4.17	5	-0.83	1	0.829704891507262	0.0100990049228189	68.1835097869413
chr8	50801662	51013854	1	0	4.17	0	4.17	1	Inf	0.0213828125	Inf
chr8	51013854	51056153	1	1	4.17	5	-0.83	1	0.829704891507262	0.0100990049228189	68.1835097869413
chr8	51056153	51200737	1	1	4.17	5	-0.83	1	0.829704891507262	0.0100990049228189	68.1835097869413
chr8	51200737	51343594	1	1	4.17	5	-0.83	1	0.829704891507262	0.0100990049228189	68.1835097869413
chr8	51343594	51815710	1	0	4.17	0	4.17	1	Inf	0.0213828125	Inf
chr8	51815710	51899970	2	0	8.33	0	8.33	0.492600422832981	Inf	0.157012756012269	Inf
chr8	51899970	53734143	1	0	4.17	0	4.17	1	Inf	0.0213828125	Inf
chr8	53734143	53810350	1	0	4.17	0	4.17	1	Inf	0.0213828125	Inf
chr8	53810350	54838661	1	0	4.17	0	4.17	1	Inf	0.0213828125	Inf
chr8	54838661	55269928	1	0	4.17	0	4.17	1	Inf	0.0213828125	Inf
chr8	55269928	55398113	1	0	4.17	0	4.17	1	Inf	0.0213828125	Inf
chr8	55398113	55472449	1	0	4.17	0	4.17	1	Inf	0.0213828125	Inf
chr8	55472449	55892271	1	0	4.17	0	4.17	1	Inf	0.0213828125	Inf
chr8	55892271	56027849	1	0	4.17	0	4.17	1	Inf	0.0213828125	Inf
chr8	56027849	56537191	1	0	4.17	0	4.17	1	Inf	0.0213828125	Inf
chr8	56537191	56640642	1	1	4.17	5	-0.83	1	0.829704891507262	0.0100990049228189	68.1835097869413
chr8	56640642	56981697	1	0	4.17	0	4.17	1	Inf	0.0213828125	Inf
chr8	56981697	57731687	1	1	4.17	5	-0.83	1	0.829704891507262	0.0100990049228189	68.1835097869413
chr8	57731687	66428355	1	0	4.17	0	4.17	1	Inf	0.0213828125	Inf
chr8	66428355	66623241	1	1	4.17	5	-0.83	1	0.829704891507262	0.0100990049228189	68.1835097869413
chr8	66623241	73268845	1	0	4.17	0	4.17	1	Inf	0.0213828125	Inf
chr8	73268845	74640450	0	0	0	0	0	1	0	0	Inf
chr8	74640450	80993567	1	0	4.17	0	4.17	1	Inf	0.0213828125	Inf
chr8	80993567	81089102	2	0	8.33	0	8.33	0.492600422832981	Inf	0.157012756012269	Inf
chr8	81089102	83762292	1	0	4.17	0	4.17	1	Inf	0.0213828125	Inf
chr8	83762292	85468909	1	1	4.17	5	-0.83	1	0.829704891507262	0.0100990049228189	68.1835097869413
chr8	85468909	85608748	1	1	4.17	5	-0.83	1	0.829704891507262	0.0100990049228189	68.1835097869413
chr8	85608748	86123089	1	1	4.17	5	-0.83	1	0.829704891507262	0.0100990049228189	68.1835097869413
chr8	86123089	87104334	1	0	4.17	0	4.17	1	Inf	0.0213828125	Inf
chr8	87104334	88279800	2	0	8.33	0	8.33	0.492600422832981	Inf	0.157012756012269	Inf
chr8	88279800	88439508	2	0	8.33	0	8.33	0.492600422832981	Inf	0.157012756012269	Inf
chr8	88439508	90598057	2	0	8.33	0	8.33	0.492600422832981	Inf	0.157012756012269	Inf
chr8	90598057	90736353	2	1	8.33	5	3.33	1	1.70673924068191	0.082700294482344	107.113924246164
chr8	90736353	90949960	2	1	8.33	5	3.33	1	1.70673924068191	0.082700294482344	107.113924246164
chr8	90949960	94571990	2	0	8.33	0	8.33	0.492600422832981	Inf	0.157012756012269	Inf
chr8	94571990	96535082	1	0	4.17	0	4.17	1	Inf	0.0213828125	Inf
chr8	96535082	97201076	1	0	4.17	0	4.17	1	Inf	0.0213828125	Inf
chr8	97201076	104866786	1	1	4.17	5	-0.83	1	0.829704891507262	0.0100990049228189	68.1835097869413
chr8	104866786	109102793	1	0	4.17	0	4.17	1	Inf	0.0213828125	Inf
chr8	109102793	109240773	1	1	4.17	5	-0.83	1	0.829704891507262	0.0100990049228189	68.1835097869413
chr8	109240773	114571936	1	0	4.17	0	4.17	1	Inf	0.0213828125	Inf
chr8	114571936	114758638	1	0	4.17	0	4.17	1	Inf	0.0213828125	Inf
chr8	114758638	115919203	1	0	4.17	0	4.17	1	Inf	0.0213828125	Inf
chr8	115919203	116064504	2	0	8.33	0	8.33	0.492600422832981	Inf	0.157012756012269	Inf
chr8	116064504	125040566	1	0	4.17	0	4.17	1	Inf	0.0213828125	Inf
chr8	125040566	125164350	1	0	4.17	0	4.17	1	Inf	0.0213828125	Inf
chr8	125164350	127457081	1	0	4.17	0	4.17	1	Inf	0.0213828125	Inf
chr8	127457081	129995192	0	0	0	0	0	1	0	0	Inf
chr8	129995192	140934522	1	0	4.17	0	4.17	1	Inf	0.0213828125	Inf
chr8	140934522	141818851	1	1	4.17	5	-0.83	1	0.829704891507262	0.0100990049228189	68.1835097869413
chr8	141818851	142657478	2	1	8.33	5	3.33	1	1.70673924068191	0.082700294482344	107.113924246164
chr8	142657478	146364022	2	1	8.33	5	3.33	1	1.70673924068191	0.082700294482344	107.113924246164
chr12	0	864905	0	1	0	5	-5	0.454545454545455	0	0	32.5003149261473
chr12	864905	867533	0	2	0	10	-10	0.200845665961945	0	0	4.38438777635233
chr12	867533	889776	1	3	4.17	15	-10.83	0.31551148794484	0.254054686982671	0.00450760062151482	3.48119971412429
chr12	889776	892990	1	2	4.17	10	-5.83	0.583207490184234	0.399640895163998	0.00636764802381009	8.24852474948138
chr12	892990	1405716	0	1	0	5	-5	0.454545454545455	0	0	32.5003149261473
chr12	1405716	1547248	0	2	0	10	-10	0.200845665961945	0	0	4.38438777635233
chr12	1547248	2208359	0	1	0	5	-5	0.454545454545455	0	0	32.5003149261473
chr12	2208359	2235752	0	0	0	0	0	1	0	0	Inf
chr12	2235752	2240876	2	0	8.33	0	8.33	0.492600422832981	Inf	0.157012756012269	Inf
chr12	2240876	2269933	2	1	8.33	5	3.33	1	1.70673924068191	0.082700294482344	107.113924246164
chr12	2269933	2271584	0	1	0	5	-5	0.454545454545455	0	0	32.5003149261473
chr12	2271584	8919837	0	0	0	0	0	1	0	0	Inf
chr12	8919837	9246965	1	0	4.17	0	4.17	1	Inf	0.0213828125	Inf
chr12	9246965	9613462	1	1	4.17	5	-0.83	1	0.829704891507262	0.0100990049228189	68.1835097869413
chr12	9613462	9617002	3	1	12.5	5	7.5	0.613704503097583	2.6583735804989	0.194088006935639	149.732965562201
chr12	9617002	9618119	3	3	12.5	15	-2.5	1	0.813448226717427	0.0961202645831903	6.87778438197361
chr12	9618119	9619443	4	8	16.67	40	-23.33	0.102363856192557	0.308724570390048	0.0553570463899861	1.4547782344291
chr12	9619443	9619901	6	8	25	40	-15	0.342283082306503	0.508123198495012	0.112598051865131	2.16574581916589
chr12	9619901	9739667	6	9	25	45	-20	0.20970239263837	0.416119931937308	0.0927385103532607	1.73325685677805
chr12	9739667	9740337	4	9	16.67	45	-28.33	0.0527586576934279	0.252938528412547	0.0456591198341672	1.16559406487129
chr12	9740337	9741822	4	7	16.67	35	-18.33	0.185126366635158	0.380158773082349	0.0672539516934098	1.85399684785685
chr12	9741822	9743406	3	2	12.5	10	2.5	1	1.27847145328945	0.130864593047094	16.9008714370457
chr12	9743406	9744210	1	2	4.17	10	-5.83	0.583207490184234	0.399640895163998	0.00636764802381009	8.24852474948138
chr12	9744210	11091867	1	1	4.17	5	-0.83	1	0.829704891507262	0.0100990049228189	68.1835097869413
chr12	11091867	17757748	1	2	4.17	10	-5.83	0.583207490184234	0.399640895163998	0.00636764802381009	8.24852474948138
chr12	17757748	17898890	1	2	4.17	10	-5.83	0.583207490184234	0.399640895163998	0.00636764802381009	8.24852474948138
chr12	17898890	23650952	1	2	4.17	10	-5.83	0.583207490184234	0.399640895163998	0.00636764802381009	8.24852474948138
chr12	23650952	24576532	1	1	4.17	5	-0.83	1	0.829704891507262	0.0100990049228189	68.1835097869413
chr12	24576532	26973020	1	0	4.17	0	4.17	1	Inf	0.0213828125	Inf
chr12	26973020	27733969	1	1	4.17	5	-0.83	1	0.829704891507262	0.0100990049228189	68.1835097869413
chr12	27733969	31229334	1	0	4.17	0	4.17	1	Inf	0.0213828125	Inf
chr12	31229334	31408507	0	0	0	0	0	1	0	0	Inf
chr12	31408507	31411126	1	0	4.17	0	4.17	1	Inf	0.0213828125	Inf
chr12	31411126	32660056	1	1	4.17	5	-0.83	1	0.829704891507262	0.0100990049228189	68.1835097869413
chr12	32660056	33016263	1	0	4.17	0	4.17	1	Inf	0.0213828125	Inf
chr12	33016263	33275155	0	0	0	0	0	1	0	0	Inf
chr12	33275155	33307867	1	0	4.17	0	4.17	1	Inf	0.0213828125	Inf
chr12	33307867	37857751	0	0	0	0	0	1	0	0	Inf
chr12	37857751	37968646	1	0	4.17	0	4.17	1	Inf	0.0213828125	Inf
chr12	37968646	45000513	0	0	0	0	0	1	0	0	Inf
chr12	45000513	45107242	1	0	4.17	0	4.17	1	Inf	0.0213828125	Inf
chr12	45107242	48939317	0	0	0	0	0	1	0	0	Inf
chr12	48939317	51806573	0	1	0	5	-5	0.454545454545455	0	0	32.5003149261473
chr12	51806573	52276469	0	0	0	0	0	1	0	0	Inf
chr12	52276469	52464881	1	0	4.17	0	4.17	1	Inf	0.0213828125	Inf
chr12	52464881	56039365	0	0	0	0	0	1	0	0	Inf
chr12	56039365	57882676	0	1	0	5	-5	0.454545454545455	0	0	32.5003149261473
chr12	57882676	78001224	0	0	0	0	0	1	0	0	Inf
chr12	78001224	78094865	1	0	4.17	0	4.17	1	Inf	0.0213828125	Inf
chr12	78094865	84594270	0	0	0	0	0	1	0	0	Inf
chr12	84594270	84720517	0	1	0	5	-5	0.454545454545455	0	0	32.5003149261473
chr12	84720517	98818984	0	0	0	0	0	1	0	0	Inf
chr12	98818984	100190836	1	0	4.17	0	4.17	1	Inf	0.0213828125	Inf
chr12	100190836	109022326	0	0	0	0	0	1	0	0	Inf
chr12	109022326	111580868	0	1	0	5	-5	0.454545454545455	0	0	32.5003149261473
chr12	111580868	113331801	0	1	0	5	-5	0.454545454545455	0	0	32.5003149261473
chr12	113331801	120102055	0	0	0	0	0	1	0	0	Inf
chr12	120102055	120287942	0	1	0	5	-5	0.454545454545455	0	0	32.5003149261473
chr12	120287942	124375756	0	2	0	10	-10	0.200845665961945	0	0	4.38438777635233
chr12	124375756	124661821	0	1	0	5	-5	0.454545454545455	0	0	32.5003149261473
chr12	124661821	131729664	0	0	0	0	0	1	0	0	Inf
chr12	131729664	131829482	1	0	4.17	0	4.17	1	Inf	0.0213828125	Inf
chr15	20016316	20071673	3	4	12.5	20	-7.5	0.68388673153279	0.578843446175386	0.074015401402268	3.96031532645817
chr15	20071673	22120337	4	4	16.67	20	-3.33	1	0.804097271299285	0.127756427234124	5.0504339877805
chr15	22120337	22442876	4	5	16.67	25	-8.33	0.709517537084185	0.607114050915271	0.10158997296136	3.36866065732844
chr15	22442876	22583149	4	4	16.67	20	-3.33	1	0.804097271299285	0.127756427234124	5.0504339877805
chr15	22583149	22583908	4	5	16.67	25	-8.33	0.709517537084185	0.607114050915271	0.10158997296136	3.36866065732844
chr15	22583908	22585696	4	6	16.67	30	-13.33	0.471598567457898	0.474990215300048	0.0822008114438842	2.43832911577332
chr15	22585696	22681163	4	7	16.67	35	-18.33	0.185126366635158	0.380158773082349	0.0672539516934098	1.85399684785685
chr15	22681163	22751731	3	7	12.5	35	-22.5	0.146592978697346	0.273735595704924	0.0386927009112268	1.46530159200989
chr15	22751731	23059837	3	6	12.5	30	-17.5	0.260693653206415	0.341973843403975	0.0473509159673019	1.92378428862343
chr15	23059837	23231816	2	6	8.33	30	-21.67	0.114774358109582	0.219836849940417	0.0191393131695773	1.45379893796895
chr15	23231816	24666497	1	6	4.17	30	-25.83	0.035329956487075	0.106588293053658	0.00212174851329982	1.0175688828234
chr15	24666497	24674819	2	6	8.33	30	-21.67	0.114774358109582	0.219836849940417	0.0191393131695773	1.45379893796895
chr15	24674819	24731439	3	6	12.5	30	-17.5	0.260693653206415	0.341973843403975	0.0473509159673019	1.92378428862343
chr15	24731439	24738354	2	6	8.33	30	-21.67	0.114774358109582	0.219836849940417	0.0191393131695773	1.45379893796895
chr15	24738354	25514330	1	6	4.17	30	-25.83	0.035329956487075	0.106588293053658	0.00212174851329982	1.0175688828234
chr15	25514330	25685914	1	5	4.17	25	-20.83	0.0772698656986802	0.136267940534561	0.00265137500610839	1.38965023908741
chr15	25685914	26987276	2	5	8.33	25	-16.67	0.21724333522405	0.280958258447198	0.023800668610436	1.9962787467493
chr15	26987276	27216839	2	4	8.33	20	-11.67	0.387127336645204	0.372141092611642	0.0301587677523976	2.96622066155465
chr15	27216839	30780327	1	4	4.17	20	-15.83	0.160485005635318	0.180601124363156	0.00339339966296395	2.04793135237537
chr15	30780327	31631077	2	4	8.33	20	-11.67	0.387127336645204	0.372141092611642	0.0301587677523976	2.96622066155465
chr15	31631077	34675432	2	4	8.33	20	-11.67	0.387127336645204	0.372141092611642	0.0301587677523976	2.96622066155465
chr15	34675432	34694979	3	4	12.5	20	-7.5	0.68388673153279	0.578843446175386	0.074015401402268	3.96031532645817
chr15	34694979	34716959	3	4	12.5	20	-7.5	0.68388673153279	0.578843446175386	0.074015401402268	3.96031532645817
chr15	34716959	34727406	3	4	12.5	20	-7.5	0.68388673153279	0.578843446175386	0.074015401402268	3.96031532645817
chr15	34727406	34805335	3	4	12.5	20	-7.5	0.68388673153279	0.578843446175386	0.074015401402268	3.96031532645817
chr15	34805335	34813740	3	4	12.5	20	-7.5	0.68388673153279	0.578843446175386	0.074015401402268	3.96031532645817
chr15	34813740	34830666	3	4	12.5	20	-7.5	0.68388673153279	0.578843446175386	0.074015401402268	3.96031532645817
chr15	34830666	34878454	2	4	8.33	20	-11.67	0.387127336645204	0.372141092611642	0.0301587677523976	2.96622066155465
chr15	34878454	34880459	2	5	8.33	25	-16.67	0.21724333522405	0.280958258447198	0.023800668610436	1.9962787467493
chr15	34880459	35549657	2	5	8.33	25	-16.67	0.21724333522405	0.280958258447198	0.023800668610436	1.9962787467493
chr15	35549657	35607726	2	4	8.33	20	-11.67	0.387127336645204	0.372141092611642	0.0301587677523976	2.96622066155465
chr15	35607726	35727382	2	5	8.33	25	-16.67	0.21724333522405	0.280958258447198	0.023800668610436	1.9962787467493
chr15	35727382	35943190	2	4	8.33	20	-11.67	0.387127336645204	0.372141092611642	0.0301587677523976	2.96622066155465
chr15	35943190	36531529	2	5	8.33	25	-16.67	0.21724333522405	0.280958258447198	0.023800668610436	1.9962787467493
chr15	36531529	37246791	2	6	8.33	30	-21.67	0.114774358109582	0.219836849940417	0.0191393131695773	1.45379893796895
chr15	37246791	38515867	3	6	12.5	30	-17.5	0.260693653206415	0.341973843403975	0.0473509159673019	1.92378428862343
chr15	38515867	39049578	4	6	16.67	30	-13.33	0.471598567457898	0.474990215300048	0.0822008114438842	2.43832911577332
chr15	39049578	40327431	4	6	16.67	30	-13.33	0.471598567457898	0.474990215300048	0.0822008114438842	2.43832911577332
chr15	40327431	41774485	4	6	16.67	30	-13.33	0.471598567457898	0.474990215300048	0.0822008114438842	2.43832911577332
chr15	41774485	42331322	4	6	16.67	30	-13.33	0.471598567457898	0.474990215300048	0.0822008114438842	2.43832911577332
chr15	42331322	42414182	4	6	16.67	30	-13.33	0.471598567457898	0.474990215300048	0.0822008114438842	2.43832911577332
chr15	42414182	42447602	4	6	16.67	30	-13.33	0.471598567457898	0.474990215300048	0.0822008114438842	2.43832911577332
chr15	42447602	42520347	4	6	16.67	30	-13.33	0.471598567457898	0.474990215300048	0.0822008114438842	2.43832911577332
chr15	42520347	44928494	3	6	12.5	30	-17.5	0.260693653206415	0.341973843403975	0.0473509159673019	1.92378428862343
chr15	44928494	45032045	3	6	12.5	30	-17.5	0.260693653206415	0.341973843403975	0.0473509159673019	1.92378428862343
chr15	45032045	45950424	3	6	12.5	30	-17.5	0.260693653206415	0.341973843403975	0.0473509159673019	1.92378428862343
chr15	45950424	46022618	3	6	12.5	30	-17.5	0.260693653206415	0.341973843403975	0.0473509159673019	1.92378428862343
chr15	46022618	46434238	3	6	12.5	30	-17.5	0.260693653206415	0.341973843403975	0.0473509159673019	1.92378428862343
chr15	46434238	46871116	3	5	12.5	25	-12.5	0.4361222778693	0.43704477578508	0.058666266689337	2.65108915979709
chr15	46871116	46964717	3	6	12.5	30	-17.5	0.260693653206415	0.341973843403975	0.0473509159673019	1.92378428862343
chr15	46964717	47213595	3	5	12.5	25	-12.5	0.4361222778693	0.43704477578508	0.058666266689337	2.65108915979709
chr15	47213595	47567891	3	5	12.5	25	-12.5	0.4361222778693	0.43704477578508	0.058666266689337	2.65108915979709
chr15	47567891	47685628	4	5	16.67	25	-8.33	0.709517537084185	0.607114050915271	0.10158997296136	3.36866065732844
chr15	47685628	47686626	4	5	16.67	25	-8.33	0.709517537084185	0.607114050915271	0.10158997296136	3.36866065732844
chr15	47686626	48057036	4	5	16.67	25	-8.33	0.709517537084185	0.607114050915271	0.10158997296136	3.36866065732844
chr15	48057036	48150591	4	5	16.67	25	-8.33	0.709517537084185	0.607114050915271	0.10158997296136	3.36866065732844
chr15	48150591	48526247	4	5	16.67	25	-8.33	0.709517537084185	0.607114050915271	0.10158997296136	3.36866065732844
chr15	48526247	48996357	4	5	16.67	25	-8.33	0.709517537084185	0.607114050915271	0.10158997296136	3.36866065732844
chr15	48996357	51741185	4	5	16.67	25	-8.33	0.709517537084185	0.607114050915271	0.10158997296136	3.36866065732844
chr15	51741185	51942155	4	5	16.67	25	-8.33	0.709517537084185	0.607114050915271	0.10158997296136	3.36866065732844
chr15	51942155	52140651	4	5	16.67	25	-8.33	0.709517537084185	0.607114050915271	0.10158997296136	3.36866065732844
chr15	52140651	52255990	4	5	16.67	25	-8.33	0.709517537084185	0.607114050915271	0.10158997296136	3.36866065732844
chr15	52255990	52388882	4	5	16.67	25	-8.33	0.709517537084185	0.607114050915271	0.10158997296136	3.36866065732844
chr15	52388882	52509023	5	5	20.83	25	-4.17	1	0.793759048209339	0.150843822750377	4.16256813493239
chr15	52509023	52713040	4	5	16.67	25	-8.33	0.709517537084185	0.607114050915271	0.10158997296136	3.36866065732844
chr15	52713040	52835169	4	6	16.67	30	-13.33	0.471598567457898	0.474990215300048	0.0822008114438842	2.43832911577332
chr15	52835169	52955470	4	5	16.67	25	-8.33	0.709517537084185	0.607114050915271	0.10158997296136	3.36866065732844
chr15	52955470	53013065	5	5	20.83	25	-4.17	1	0.793759048209339	0.150843822750377	4.16256813493239
chr15	53013065	53703684	4	5	16.67	25	-8.33	0.709517537084185	0.607114050915271	0.10158997296136	3.36866065732844
chr15	53703684	53805949	4	6	16.67	30	-13.33	0.471598567457898	0.474990215300048	0.0822008114438842	2.43832911577332
chr15	53805949	62146956	4	5	16.67	25	-8.33	0.709517537084185	0.607114050915271	0.10158997296136	3.36866065732844
chr15	62146956	62160535	4	5	16.67	25	-8.33	0.709517537084185	0.607114050915271	0.10158997296136	3.36866065732844
chr15	62160535	62381664	4	5	16.67	25	-8.33	0.709517537084185	0.607114050915271	0.10158997296136	3.36866065732844
chr15	62381664	63814776	4	5	16.67	25	-8.33	0.709517537084185	0.607114050915271	0.10158997296136	3.36866065732844
chr15	63814776	64898603	4	5	16.67	25	-8.33	0.709517537084185	0.607114050915271	0.10158997296136	3.36866065732844
chr15	64898603	67081264	4	5	16.67	25	-8.33	0.709517537084185	0.607114050915271	0.10158997296136	3.36866065732844
chr15	67081264	67626687	4	5	16.67	25	-8.33	0.709517537084185	0.607114050915271	0.10158997296136	3.36866065732844
chr15	67626687	70077555	4	4	16.67	20	-3.33	1	0.804097271299285	0.127756427234124	5.0504339877805
chr15	70077555	76402981	4	4	16.67	20	-3.33	1	0.804097271299285	0.127756427234124	5.0504339877805
chr15	76402981	76809215	4	4	16.67	20	-3.33	1	0.804097271299285	0.127756427234124	5.0504339877805
chr15	76809215	76814655	5	4	20.83	20	0.829999999999998	1	1.05142494514434	0.18930013394807	6.2554369203405
chr15	76814655	76829779	8	4	33.33	20	13.33	0.498217408597442	1.96904366364906	0.420634867960779	10.8227437493658
chr15	76829779	76836029	8	5	33.33	25	8.33	0.741599633828789	1.48628894588007	0.336256162369557	7.17477624203688
chr15	76836029	76898977	10	6	41.67	30	11.67	0.534441807210378	1.647371927607	0.405261439966115	7.17722748526468
chr15	76898977	76902398	9	6	37.5	30	7.5	0.752019003432467	1.38934111782241	0.335246952983551	6.10026650689017
chr15	76902398	76902554	6	6	25	30	-5	0.745575024077576	0.782268389388813	0.16709290957507	3.64334231437044
chr15	76902554	76908219	6	5	25	25	0	1	1	0.206088113499145	5.04812438351809
chr15	76908219	77450319	4	4	16.67	20	-3.33	1	0.804097271299285	0.127756427234124	5.0504339877805
chr15	77450319	77686487	4	3	16.67	15	1.67	1	1.13012717766168	0.165091864766298	8.82048884576312
chr15	77686487	77801627	4	4	16.67	20	-3.33	1	0.804097271299285	0.127756427234124	5.0504339877805
chr15	77801627	77909609	4	3	16.67	15	1.67	1	1.13012717766168	0.165091864766298	8.82048884576312
chr15	77909609	79774300	4	3	16.67	15	1.67	1	1.13012717766168	0.165091864766298	8.82048884576312
chr15	79774300	79788247	4	3	16.67	15	1.67	1	1.13012717766168	0.165091864766298	8.82048884576312
chr15	79788247	79863135	4	3	16.67	15	1.67	1	1.13012717766168	0.165091864766298	8.82048884576312
chr15	79863135	79866128	4	3	16.67	15	1.67	1	1.13012717766168	0.165091864766298	8.82048884576312
chr15	79866128	80293726	4	3	16.67	15	1.67	1	1.13012717766168	0.165091864766298	8.82048884576312
chr15	80293726	83220127	4	4	16.67	20	-3.33	1	0.804097271299285	0.127756427234124	5.0504339877805
chr15	83220127	83779706	5	4	20.83	20	0.829999999999998	1	1.05142494514434	0.18930013394807	6.2554369203405
chr15	83779706	84545414	5	4	20.83	20	0.829999999999998	1	1.05142494514434	0.18930013394807	6.2554369203405
chr15	84545414	85936667	5	3	20.83	15	5.83	0.709517537084185	1.47792138374312	0.243832005666561	10.9643246368856
chr15	85936667	85951582	5	4	20.83	20	0.829999999999998	1	1.05142494514434	0.18930013394807	6.2554369203405
chr15	85951582	86071947	6	4	25	20	5	0.73441603390554	1.32469990349298	0.258244024998001	7.60136515630986
chr15	86071947	86073671	5	4	20.83	20	0.829999999999998	1	1.05142494514434	0.18930013394807	6.2554369203405
chr15	86073671	87281648	5	3	20.83	15	5.83	0.709517537084185	1.47792138374312	0.243832005666561	10.9643246368856
chr15	87281648	87511927	4	3	16.67	15	1.67	1	1.13012717766168	0.165091864766298	8.82048884576312
chr15	87511927	88594469	4	3	16.67	15	1.67	1	1.13012717766168	0.165091864766298	8.82048884576312
chr15	88594469	90038117	4	3	16.67	15	1.67	1	1.13012717766168	0.165091864766298	8.82048884576312
chr15	90038117	90760220	4	4	16.67	20	-3.33	1	0.804097271299285	0.127756427234124	5.0504339877805
chr15	90760220	90852357	4	4	16.67	20	-3.33	1	0.804097271299285	0.127756427234124	5.0504339877805
chr15	90852357	91988852	4	4	16.67	20	-3.33	1	0.804097271299285	0.127756427234124	5.0504339877805
chr15	91988852	92987321	4	4	16.67	20	-3.33	1	0.804097271299285	0.127756427234124	5.0504339877805
chr15	92987321	94243222	4	3	16.67	15	1.67	1	1.13012717766168	0.165091864766298	8.82048884576312
chr15	94243222	102531392	4	4	16.67	20	-3.33	1	0.804097271299285	0.127756427234124	5.0504339877805
chr17	0	822074	8	8	33.33	40	-6.67	0.756769597236442	0.754961550895094	0.183886567550511	3.06863033281445
chr17	822074	4545859	8	7	33.33	35	-1.67	1	0.930139109867753	0.22352029110291	3.91947658313681
chr17	4545859	8318043	8	8	33.33	40	-6.67	0.756769597236442	0.754961550895094	0.183886567550511	3.06863033281445
chr17	8318043	9622085	8	8	33.33	40	-6.67	0.756769597236442	0.754961550895094	0.183886567550511	3.06863033281445
chr17	9622085	9741162	8	8	33.33	40	-6.67	0.756769597236442	0.754961550895094	0.183886567550511	3.06863033281445
chr17	9741162	10164703	8	8	33.33	40	-6.67	0.756769597236442	0.754961550895094	0.183886567550511	3.06863033281445
chr17	10164703	10193301	8	7	33.33	35	-1.67	1	0.930139109867753	0.22352029110291	3.91947658313681
chr17	10193301	12584211	7	7	29.17	35	-5.83	0.752019003432467	0.769421074434932	0.177854800192854	3.30500320688849
chr17	12584211	12726684	8	7	33.33	35	-1.67	1	0.930139109867753	0.22352029110291	3.91947658313681
chr17	12726684	15086757	7	7	29.17	35	-5.83	0.752019003432467	0.769421074434932	0.177854800192854	3.30500320688849
chr17	15086757	15340495	7	7	29.17	35	-5.83	0.752019003432467	0.769421074434932	0.177854800192854	3.30500320688849
chr17	15340495	17471894	8	7	33.33	35	-1.67	1	0.930139109867753	0.22352029110291	3.91947658313681
chr17	17471894	17663272	8	8	33.33	40	-6.67	0.756769597236442	0.754961550895094	0.183886567550511	3.06863033281445
chr17	17663272	18275805	8	8	33.33	40	-6.67	0.756769597236442	0.754961550895094	0.183886567550511	3.06863033281445
chr17	18275805	18289606	9	8	37.5	40	-2.5	1	0.902162083040437	0.225848112872732	3.62031499036213
chr17	18289606	18317187	9	9	37.5	45	-7.5	0.760027147273454	0.738565704608633	0.185797839382624	2.89586604238757
chr17	18317187	18467209	9	10	37.5	50	-12.5	0.542988762989306	0.607087187990198	0.152281393056633	2.34929735169541
chr17	18467209	18531159	8	10	33.33	50	-16.67	0.358767179078018	0.50812620919244	0.124099200645716	1.99140334959925
chr17	18531159	18541609	8	9	33.33	45	-11.67	0.538513744756643	0.61810302553294	0.151323776118268	2.4547554875231
chr17	18541609	18667930	8	8	33.33	40	-6.67	0.756769597236442	0.754961550895094	0.183886567550511	3.06863033281445
chr17	18667930	19133624	8	7	33.33	35	-1.67	1	0.930139109867753	0.22352029110291	3.91947658313681
chr17	19133624	20167858	8	5	33.33	25	8.33	0.741599633828789	1.48628894588007	0.336256162369557	7.17477624203688
chr17	20167858	20411839	7	5	29.17	25	4.17	1	1.22939500758173	0.26763550484739	6.04412103691805
chr17	20411839	21109187	7	4	29.17	20	9.17	0.727906622971853	1.62864870943781	0.335060499383114	9.11198173466026
chr17	21109187	21521630	6	4	25	20	5	0.73441603390554	1.32469990349298	0.258244024998001	7.60136515630986
chr17	21521630	22235650	6	3	25	15	10	0.477131566751533	1.86229966085183	0.331922099175792	13.3645947813805
chr17	22235650	25270399	0	0	0	0	0	1	0	0	Inf
chr17	25270399	26564933	1	0	4.17	0	4.17	1	Inf	0.0213828125	Inf
chr17	26564933	29287341	1	1	4.17	5	-0.83	1	0.829704891507262	0.0100990049228189	68.1835097869413
chr17	29287341	29505834	1	2	4.17	10	-5.83	0.583207490184234	0.399640895163998	0.00636764802381009	8.24852474948138
chr17	29505834	29517599	1	1	4.17	5	-0.83	1	0.829704891507262	0.0100990049228189	68.1835097869413
chr17	29517599	29892342	1	0	4.17	0	4.17	1	Inf	0.0213828125	Inf
chr17	29892342	30793112	1	0	4.17	0	4.17	1	Inf	0.0213828125	Inf
chr17	30793112	30951104	2	0	8.33	0	8.33	0.492600422832981	Inf	0.157012756012269	Inf
chr17	30951104	31039188	2	0	8.33	0	8.33	0.492600422832981	Inf	0.157012756012269	Inf
chr17	31039188	31128995	2	1	8.33	5	3.33	1	1.70673924068191	0.082700294482344	107.113924246164
chr17	31128995	31366036	2	1	8.33	5	3.33	1	1.70673924068191	0.082700294482344	107.113924246164
chr17	31366036	31504636	1	1	4.17	5	-0.83	1	0.829704891507262	0.0100990049228189	68.1835097869413
chr17	31504636	32296261	0	1	0	5	-5	0.454545454545455	0	0	32.5003149261473
chr17	32296261	32487917	1	1	4.17	5	-0.83	1	0.829704891507262	0.0100990049228189	68.1835097869413
chr17	32487917	34506608	1	0	4.17	0	4.17	1	Inf	0.0213828125	Inf
chr17	34506608	35055749	1	1	4.17	5	-0.83	1	0.829704891507262	0.0100990049228189	68.1835097869413
chr17	35055749	35145250	1	1	4.17	5	-0.83	1	0.829704891507262	0.0100990049228189	68.1835097869413
chr17	35145250	35361447	1	1	4.17	5	-0.83	1	0.829704891507262	0.0100990049228189	68.1835097869413
chr17	35361447	37651828	1	2	4.17	10	-5.83	0.583207490184234	0.399640895163998	0.00636764802381009	8.24852474948138
chr17	37651828	39806993	1	1	4.17	5	-0.83	1	0.829704891507262	0.0100990049228189	68.1835097869413
chr17	39806993	39817002	1	1	4.17	5	-0.83	1	0.829704891507262	0.0100990049228189	68.1835097869413
chr17	39817002	43713967	1	2	4.17	10	-5.83	0.583207490184234	0.399640895163998	0.00636764802381009	8.24852474948138
chr17	43713967	44210545	1	1	4.17	5	-0.83	1	0.829704891507262	0.0100990049228189	68.1835097869413
chr17	44210545	44397744	0	1	0	5	-5	0.454545454545455	0	0	32.5003149261473
chr17	44397744	44490960	0	2	0	10	-10	0.200845665961945	0	0	4.38438777635233
chr17	44490960	44774823	1	2	4.17	10	-5.83	0.583207490184234	0.399640895163998	0.00636764802381009	8.24852474948138
chr17	44774823	44879892	1	1	4.17	5	-0.83	1	0.829704891507262	0.0100990049228189	68.1835097869413
chr17	44879892	44973035	1	2	4.17	10	-5.83	0.583207490184234	0.399640895163998	0.00636764802381009	8.24852474948138
chr17	44973035	46655732	1	2	4.17	10	-5.83	0.583207490184234	0.399640895163998	0.00636764802381009	8.24852474948138
chr17	46655732	49413778	1	1	4.17	5	-0.83	1	0.829704891507262	0.0100990049228189	68.1835097869413
chr17	49413778	49432427	0	1	0	5	-5	0.454545454545455	0	0	32.5003149261473
chr17	49432427	49684445	0	0	0	0	0	1	0	0	Inf
chr17	49684445	53569700	0	1	0	5	-5	0.454545454545455	0	0	32.5003149261473
chr17	53569700	53696429	1	1	4.17	5	-0.83	1	0.829704891507262	0.0100990049228189	68.1835097869413
chr17	53696429	54805377	0	1	0	5	-5	0.454545454545455	0	0	32.5003149261473
chr17	54805377	54815699	0	2	0	10	-10	0.200845665961945	0	0	4.38438777635233
chr17	54815699	54824901	1	2	4.17	10	-5.83	0.583207490184234	0.399640895163998	0.00636764802381009	8.24852474948138
chr17	54824901	55446564	1	1	4.17	5	-0.83	1	0.829704891507262	0.0100990049228189	68.1835097869413
chr17	55446564	55589571	2	1	8.33	5	3.33	1	1.70673924068191	0.082700294482344	107.113924246164
chr17	55589571	57160144	1	1	4.17	5	-0.83	1	0.829704891507262	0.0100990049228189	68.1835097869413
chr17	57160144	57284175	2	1	8.33	5	3.33	1	1.70673924068191	0.082700294482344	107.113924246164
chr17	57284175	59560682	1	1	4.17	5	-0.83	1	0.829704891507262	0.0100990049228189	68.1835097869413
chr17	59560682	59701843	1	2	4.17	10	-5.83	0.583207490184234	0.399640895163998	0.00636764802381009	8.24852474948138
chr17	59701843	64064393	1	1	4.17	5	-0.83	1	0.829704891507262	0.0100990049228189	68.1835097869413
chr17	64064393	66364069	1	2	4.17	10	-5.83	0.583207490184234	0.399640895163998	0.00636764802381009	8.24852474948138
chr17	66364069	66428216	1	3	4.17	15	-10.83	0.31551148794484	0.254054686982671	0.00450760062151482	3.48119971412429
chr17	66428216	66811203	0	2	0	10	-10	0.200845665961945	0	0	4.38438777635233
chr17	66811203	69287137	0	1	0	5	-5	0.454545454545455	0	0	32.5003149261473
chr17	69287137	70342294	0	2	0	10	-10	0.200845665961945	0	0	4.38438777635233
chr17	70342294	71854739	0	1	0	5	-5	0.454545454545455	0	0	32.5003149261473
chr17	71854739	72133653	1	1	4.17	5	-0.83	1	0.829704891507262	0.0100990049228189	68.1835097869413
chr17	72133653	72175426	2	1	8.33	5	3.33	1	1.70673924068191	0.082700294482344	107.113924246164
chr17	72175426	76398698	2	2	8.33	10	-1.67	1	0.821946943936911	0.0545179511642294	12.3867051005178
chr17	76398698	78046366	2	1	8.33	5	3.33	1	1.70673924068191	0.082700294482344	107.113924246164
chr17	78046366	78162387	2	1	8.33	5	3.33	1	1.70673924068191	0.082700294482344	107.113924246164
chr17	78162387	78321355	2	2	8.33	10	-1.67	1	0.821946943936911	0.0545179511642294	12.3867051005178
chr17	78321355	81195210	2	1	8.33	5	3.33	1	1.70673924068191	0.082700294482344	107.113924246164
chr18	0	829915	7	6	29.17	30	-0.829999999999998	1	0.961638596420668	0.217149247562924	4.35837598389935
chr18	829915	2108466	8	6	33.33	30	3.33	1	1.16259290775127	0.272902027742348	5.16994950410565
chr18	2108466	2482914	8	7	33.33	35	-1.67	1	0.930139109867753	0.22352029110291	3.91947658313681
chr18	2482914	2604768	8	7	33.33	35	-1.67	1	0.930139109867753	0.22352029110291	3.91947658313681
chr18	2604768	3030854	8	6	33.33	30	3.33	1	1.16259290775127	0.272902027742348	5.16994950410565
chr18	3030854	3652000	9	6	37.5	30	7.5	0.752019003432467	1.38934111782241	0.335246952983551	6.10026650689017
chr18	3652000	4688584	9	5	37.5	25	12.5	0.518625124310082	1.77614047804412	0.412954871065002	8.46544996870826
chr18	4688584	5446253	10	5	41.67	25	16.67	0.341958924141055	2.10595426290551	0.499104414293619	9.9598199451433
chr18	5446253	5559858	10	5	41.67	25	16.67	0.341958924141055	2.10595426290551	0.499104414293619	9.9598199451433
chr18	5559858	6251167	10	5	41.67	25	16.67	0.341958924141055	2.10595426290551	0.499104414293619	9.9598199451433
chr18	6251167	8064375	10	6	41.67	30	11.67	0.534441807210378	1.647371927607	0.405261439966115	7.17722748526468
chr18	8064375	8164588	10	5	41.67	25	16.67	0.341958924141055	2.10595426290551	0.499104414293619	9.9598199451433
chr18	8164588	9804239	10	4	41.67	20	21.67	0.194791117027774	2.78953954910222	0.623786047347954	15.0285378346095
chr18	9804239	9806554	10	5	41.67	25	16.67	0.341958924141055	2.10595426290551	0.499104414293619	9.9598199451433
chr18	9806554	9894168	9	5	37.5	25	12.5	0.518625124310082	1.77614047804412	0.412954871065002	8.46544996870826
chr18	9894168	12023962	10	5	41.67	25	16.67	0.341958924141055	2.10595426290551	0.499104414293619	9.9598199451433
chr18	12023962	12035888	10	5	41.67	25	16.67	0.341958924141055	2.10595426290551	0.499104414293619	9.9598199451433
chr18	12035888	12162307	10	5	41.67	25	16.67	0.341958924141055	2.10595426290551	0.499104414293619	9.9598199451433
chr18	12162307	13542676	10	5	41.67	25	16.67	0.341958924141055	2.10595426290551	0.499104414293619	9.9598199451433
chr18	13542676	15402421	10	5	41.67	25	16.67	0.341958924141055	2.10595426290551	0.499104414293619	9.9598199451433
chr18	15402421	18529341	0	0	0	0	0	1	0	0	Inf
chr18	18529341	18560354	9	4	37.5	20	17.5	0.32098126000565	2.35294875498159	0.516314739117651	12.7771636940129
chr18	18560354	19563853	10	4	41.67	20	21.67	0.194791117027774	2.78953954910222	0.623786047347954	15.0285378346095
chr18	19563853	19777205	11	4	45.83	20	25.83	0.111374415785885	3.29082682429173	0.74528682200092	17.6576437145644
chr18	19777205	19786557	11	4	45.83	20	25.83	0.111374415785885	3.29082682429173	0.74528682200092	17.6576437145644
chr18	19786557	19840980	11	4	45.83	20	25.83	0.111374415785885	3.29082682429173	0.74528682200092	17.6576437145644
chr18	19840980	20680088	11	4	45.83	20	25.83	0.111374415785885	3.29082682429173	0.74528682200092	17.6576437145644
chr18	20680088	20794324	12	4	50	20	30	0.0599745150815635	3.872122261208	0.883693772079157	20.7670778646892
chr18	20794324	20870564	13	4	54.17	20	34.17	0.0303836505742323	4.55445815076123	1.04279593506208	24.5019851730377
chr18	20870564	21371866	13	5	54.17	25	29.17	0.0685112446437976	3.44082581638197	0.83488747926524	16.270717456176
chr18	21371866	21495378	13	6	54.17	30	24.17	0.135044236308829	2.69277277061512	0.678144517509758	11.7516656843829
chr18	21495378	21630807	13	6	54.17	30	24.17	0.135044236308829	2.69277277061512	0.678144517509758	11.7516656843829
chr18	21630807	22075782	13	6	54.17	30	24.17	0.135044236308829	2.69277277061512	0.678144517509758	11.7516656843829
chr18	22075782	22101871	13	6	54.17	30	24.17	0.135044236308829	2.69277277061512	0.678144517509758	11.7516656843829
chr18	22101871	22380154	12	6	50	30	20	0.226782110078418	2.28805228163218	0.574547841700965	9.94218805446995
chr18	22380154	22861856	12	6	50	30	20	0.226782110078418	2.28805228163218	0.574547841700965	9.94218805446995
chr18	22861856	22873418	12	5	50	25	25	0.124405099824312	2.92412415786746	0.707404283831633	13.7753813967204
chr18	22873418	23896692	12	6	50	30	20	0.226782110078418	2.28805228163218	0.574547841700965	9.94218805446995
chr18	23896692	23907058	12	7	50	35	15	0.371520981041107	1.83095546638494	0.470603228034376	7.5423547928179
chr18	23907058	24354426	12	8	50	40	10	0.556167691684498	1.48614485450612	0.386932546707294	5.91099196376869
chr18	24354426	24679857	11	8	45.83	40	5.83	0.766180297343366	1.2623584784914	0.326256620238939	5.01289418999998
chr18	24679857	25011719	12	8	50	40	10	0.556167691684498	1.48614485450612	0.386932546707294	5.91099196376869
chr18	25011719	25195345	12	8	50	40	10	0.556167691684498	1.48614485450612	0.386932546707294	5.91099196376869
chr18	25195345	25251217	12	8	50	40	10	0.556167691684498	1.48614485450612	0.386932546707294	5.91099196376869
chr18	25251217	25896209	12	8	50	40	10	0.556167691684498	1.48614485450612	0.386932546707294	5.91099196376869
chr18	25896209	26041992	12	7	50	35	15	0.371520981041107	1.83095546638494	0.470603228034376	7.5423547928179
chr18	26041992	26171882	12	7	50	35	15	0.371520981041107	1.83095546638494	0.470603228034376	7.5423547928179
chr18	26171882	26287742	12	8	50	40	10	0.556167691684498	1.48614485450612	0.386932546707294	5.91099196376869
chr18	26287742	27013589	12	7	50	35	15	0.371520981041107	1.83095546638494	0.470603228034376	7.5423547928179
chr18	27013589	27115785	12	8	50	40	10	0.556167691684498	1.48614485450612	0.386932546707294	5.91099196376869
chr18	27115785	27163205	11	8	45.83	40	5.83	0.766180297343366	1.2623584784914	0.326256620238939	5.01289418999998
chr18	27163205	27296592	11	8	45.83	40	5.83	0.766180297343366	1.2623584784914	0.326256620238939	5.01289418999998
chr18	27296592	27681018	11	8	45.83	40	5.83	0.766180297343366	1.2623584784914	0.326256620238939	5.01289418999998
chr18	27681018	27803265	11	8	45.83	40	5.83	0.766180297343366	1.2623584784914	0.326256620238939	5.01289418999998
chr18	27803265	28441247	11	8	45.83	40	5.83	0.766180297343366	1.2623584784914	0.326256620238939	5.01289418999998
chr18	28441247	28571689	11	8	45.83	40	5.83	0.766180297343366	1.2623584784914	0.326256620238939	5.01289418999998
chr18	28571689	28603871	11	8	45.83	40	5.83	0.766180297343366	1.2623584784914	0.326256620238939	5.01289418999998
chr18	28603871	28680003	11	8	45.83	40	5.83	0.766180297343366	1.2623584784914	0.326256620238939	5.01289418999998
chr18	28680003	28728930	11	8	45.83	40	5.83	0.766180297343366	1.2623584784914	0.326256620238939	5.01289418999998
chr18	28728930	28732025	11	8	45.83	40	5.83	0.766180297343366	1.2623584784914	0.326256620238939	5.01289418999998
chr18	28732025	28862776	11	8	45.83	40	5.83	0.766180297343366	1.2623584784914	0.326256620238939	5.01289418999998
chr18	28862776	28977531	11	8	45.83	40	5.83	0.766180297343366	1.2623584784914	0.326256620238939	5.01289418999998
chr18	28977531	29294662	11	8	45.83	40	5.83	0.766180297343366	1.2623584784914	0.326256620238939	5.01289418999998
chr18	29294662	29371364	10	8	41.67	40	1.67	1	1.06973274696234	0.272964173869872	4.26092049221302
chr18	29371364	29526461	10	9	41.67	45	-3.33	1	0.875721076298237	0.224514327039548	3.4083451140215
chr18	29526461	29821110	10	8	41.67	40	1.67	1	1.06973274696234	0.272964173869872	4.26092049221302
chr18	29821110	30118495	10	8	41.67	40	1.67	1	1.06973274696234	0.272964173869872	4.26092049221302
chr18	30118495	30139857	10	8	41.67	40	1.67	1	1.06973274696234	0.272964173869872	4.26092049221302
chr18	30139857	30184247	10	8	41.67	40	1.67	1	1.06973274696234	0.272964173869872	4.26092049221302
chr18	30184247	30260251	10	9	41.67	45	-3.33	1	0.875721076298237	0.224514327039548	3.4083451140215
chr18	30260251	30589332	10	9	41.67	45	-3.33	1	0.875721076298237	0.224514327039548	3.4083451140215
chr18	30589332	30591702	10	10	41.67	50	-8.33	0.761929030022336	0.719816182223394	0.183912983043545	2.76534405383118
chr18	30591702	30778567	10	10	41.67	50	-8.33	0.761929030022336	0.719816182223394	0.183912983043545	2.76534405383118
chr18	30778567	30788409	10	9	41.67	45	-3.33	1	0.875721076298237	0.224514327039548	3.4083451140215
chr18	30788409	31196147	10	9	41.67	45	-3.33	1	0.875721076298237	0.224514327039548	3.4083451140215
chr18	31196147	31323230	10	9	41.67	45	-3.33	1	0.875721076298237	0.224514327039548	3.4083451140215
chr18	31323230	31389525	10	9	41.67	45	-3.33	1	0.875721076298237	0.224514327039548	3.4083451140215
chr18	31389525	31479870	10	9	41.67	45	-3.33	1	0.875721076298237	0.224514327039548	3.4083451140215
chr18	31479870	31582981	10	9	41.67	45	-3.33	1	0.875721076298237	0.224514327039548	3.4083451140215
chr18	31582981	31604475	10	9	41.67	45	-3.33	1	0.875721076298237	0.224514327039548	3.4083451140215
chr18	31604475	32458454	10	9	41.67	45	-3.33	1	0.875721076298237	0.224514327039548	3.4083451140215
chr18	32458454	32638841	10	9	41.67	45	-3.33	1	0.875721076298237	0.224514327039548	3.4083451140215
chr18	32638841	33940187	10	9	41.67	45	-3.33	1	0.875721076298237	0.224514327039548	3.4083451140215
chr18	33940187	34015849	10	9	41.67	45	-3.33	1	0.875721076298237	0.224514327039548	3.4083451140215
chr18	34015849	34153271	10	9	41.67	45	-3.33	1	0.875721076298237	0.224514327039548	3.4083451140215
chr18	34153271	34548396	10	9	41.67	45	-3.33	1	0.875721076298237	0.224514327039548	3.4083451140215
chr18	34548396	35009970	10	9	41.67	45	-3.33	1	0.875721076298237	0.224514327039548	3.4083451140215
chr18	35009970	35345914	10	9	41.67	45	-3.33	1	0.875721076298237	0.224514327039548	3.4083451140215
chr18	35345914	35465087	10	9	41.67	45	-3.33	1	0.875721076298237	0.224514327039548	3.4083451140215
chr18	35465087	35503648	10	9	41.67	45	-3.33	1	0.875721076298237	0.224514327039548	3.4083451140215
chr18	35503648	35762045	11	9	45.83	45	0.829999999999998	1	1.03341233877379	0.268219945507385	4.01130440758548
chr18	35762045	35891436	11	9	45.83	45	0.829999999999998	1	1.03341233877379	0.268219945507385	4.01130440758548
chr18	35891436	36548869	11	9	45.83	45	0.829999999999998	1	1.03341233877379	0.268219945507385	4.01130440758548
chr18	36548869	37753747	11	9	45.83	45	0.829999999999998	1	1.03341233877379	0.268219945507385	4.01130440758548
chr18	37753747	38101188	11	8	45.83	40	5.83	0.766180297343366	1.2623584784914	0.326256620238939	5.01289418999998
chr18	38101188	38200695	11	8	45.83	40	5.83	0.766180297343366	1.2623584784914	0.326256620238939	5.01289418999998
chr18	38200695	38202864	11	8	45.83	40	5.83	0.766180297343366	1.2623584784914	0.326256620238939	5.01289418999998
chr18	38202864	38247780	11	8	45.83	40	5.83	0.766180297343366	1.2623584784914	0.326256620238939	5.01289418999998
chr18	38247780	38257389	11	9	45.83	45	0.829999999999998	1	1.03341233877379	0.268219945507385	4.01130440758548
chr18	38257389	38257641	11	9	45.83	45	0.829999999999998	1	1.03341233877379	0.268219945507385	4.01130440758548
chr18	38257641	38275714	11	9	45.83	45	0.829999999999998	1	1.03341233877379	0.268219945507385	4.01130440758548
chr18	38275714	38276297	11	9	45.83	45	0.829999999999998	1	1.03341233877379	0.268219945507385	4.01130440758548
chr18	38276297	38278853	11	9	45.83	45	0.829999999999998	1	1.03341233877379	0.268219945507385	4.01130440758548
chr18	38278853	38283439	11	9	45.83	45	0.829999999999998	1	1.03341233877379	0.268219945507385	4.01130440758548
chr18	38283439	38844475	11	8	45.83	40	5.83	0.766180297343366	1.2623584784914	0.326256620238939	5.01289418999998
chr18	38844475	38921871	11	8	45.83	40	5.83	0.766180297343366	1.2623584784914	0.326256620238939	5.01289418999998
chr18	38921871	39399732	11	7	45.83	35	10.83	0.546717944849858	1.55528153643985	0.396765028601234	6.40070534998017
chr18	39399732	39457510	11	7	45.83	35	10.83	0.546717944849858	1.55528153643985	0.396765028601234	6.40070534998017
chr18	39457510	39525805	11	7	45.83	35	10.83	0.546717944849858	1.55528153643985	0.396765028601234	6.40070534998017
chr18	39525805	39812772	11	8	45.83	40	5.83	0.766180297343366	1.2623584784914	0.326256620238939	5.01289418999998
chr18	39812772	39906558	11	8	45.83	40	5.83	0.766180297343366	1.2623584784914	0.326256620238939	5.01289418999998
chr18	39906558	40088562	11	8	45.83	40	5.83	0.766180297343366	1.2623584784914	0.326256620238939	5.01289418999998
chr18	40088562	40227614	11	7	45.83	35	10.83	0.546717944849858	1.55528153643985	0.396765028601234	6.40070534998017
chr18	40227614	40453799	11	8	45.83	40	5.83	0.766180297343366	1.2623584784914	0.326256620238939	5.01289418999998
chr18	40453799	40472184	11	8	45.83	40	5.83	0.766180297343366	1.2623584784914	0.326256620238939	5.01289418999998
chr18	40472184	40991932	11	8	45.83	40	5.83	0.766180297343366	1.2623584784914	0.326256620238939	5.01289418999998
chr18	40991932	41023104	11	8	45.83	40	5.83	0.766180297343366	1.2623584784914	0.326256620238939	5.01289418999998
chr18	41023104	41176076	11	9	45.83	45	0.829999999999998	1	1.03341233877379	0.268219945507385	4.01130440758548
chr18	41176076	41254196	11	9	45.83	45	0.829999999999998	1	1.03341233877379	0.268219945507385	4.01130440758548
chr18	41254196	41274348	11	9	45.83	45	0.829999999999998	1	1.03341233877379	0.268219945507385	4.01130440758548
chr18	41274348	41406371	11	9	45.83	45	0.829999999999998	1	1.03341233877379	0.268219945507385	4.01130440758548
chr18	41406371	41467603	11	9	45.83	45	0.829999999999998	1	1.03341233877379	0.268219945507385	4.01130440758548
chr18	41467603	41661750	11	9	45.83	45	0.829999999999998	1	1.03341233877379	0.268219945507385	4.01130440758548
chr18	41661750	42109241	11	9	45.83	45	0.829999999999998	1	1.03341233877379	0.268219945507385	4.01130440758548
chr18	42109241	42123754	11	9	45.83	45	0.829999999999998	1	1.03341233877379	0.268219945507385	4.01130440758548
chr18	42123754	42566946	11	9	45.83	45	0.829999999999998	1	1.03341233877379	0.268219945507385	4.01130440758548
chr18	42566946	42975329	11	9	45.83	45	0.829999999999998	1	1.03341233877379	0.268219945507385	4.01130440758548
chr18	42975329	43065515	11	9	45.83	45	0.829999999999998	1	1.03341233877379	0.268219945507385	4.01130440758548
chr18	43065515	43739649	11	9	45.83	45	0.829999999999998	1	1.03341233877379	0.268219945507385	4.01130440758548
chr18	43739649	43844897	11	9	45.83	45	0.829999999999998	1	1.03341233877379	0.268219945507385	4.01130440758548
chr18	43844897	44147654	11	9	45.83	45	0.829999999999998	1	1.03341233877379	0.268219945507385	4.01130440758548
chr18	44147654	44739287	11	8	45.83	40	5.83	0.766180297343366	1.2623584784914	0.326256620238939	5.01289418999998
chr18	44739287	44985893	11	9	45.83	45	0.829999999999998	1	1.03341233877379	0.268219945507385	4.01130440758548
chr18	44985893	45037532	11	9	45.83	45	0.829999999999998	1	1.03341233877379	0.268219945507385	4.01130440758548
chr18	45037532	45975927	11	9	45.83	45	0.829999999999998	1	1.03341233877379	0.268219945507385	4.01130440758548
chr18	45975927	47370048	11	9	45.83	45	0.829999999999998	1	1.03341233877379	0.268219945507385	4.01130440758548
chr18	47370048	47433786	11	9	45.83	45	0.829999999999998	1	1.03341233877379	0.268219945507385	4.01130440758548
chr18	47433786	47744585	11	9	45.83	45	0.829999999999998	1	1.03341233877379	0.268219945507385	4.01130440758548
chr18	47744585	48383054	12	9	50	45	5	0.770856691396498	1.21664709423518	0.318082508298225	4.73132735721653
chr18	48383054	48942629	12	10	50	50	0	1	1	0.260400095553436	3.84024436655705
chr18	48942629	49013725	12	10	50	50	0	1	1	0.260400095553436	3.84024436655705
chr18	49013725	49319960	12	10	50	50	0	1	1	0.260400095553436	3.84024436655705
chr18	49319960	49659288	12	10	50	50	0	1	1	0.260400095553436	3.84024436655705
chr18	49659288	49960537	12	10	50	50	0	1	1	0.260400095553436	3.84024436655705
chr18	49960537	50036817	12	10	50	50	0	1	1	0.260400095553436	3.84024436655705
chr18	50036817	51061312	12	10	50	50	0	1	1	0.260400095553436	3.84024436655705
chr18	51061312	51170937	12	10	50	50	0	1	1	0.260400095553436	3.84024436655705
chr18	51170937	51256326	12	10	50	50	0	1	1	0.260400095553436	3.84024436655705
chr18	51256326	51386639	12	10	50	50	0	1	1	0.260400095553436	3.84024436655705
chr18	51386639	51388149	12	10	50	50	0	1	1	0.260400095553436	3.84024436655705
chr18	51388149	51397970	12	10	50	50	0	1	1	0.260400095553436	3.84024436655705
chr18	51397970	51520705	12	10	50	50	0	1	1	0.260400095553436	3.84024436655705
chr18	51520705	51522508	12	10	50	50	0	1	1	0.260400095553436	3.84024436655705
chr18	51522508	54402484	12	10	50	50	0	1	1	0.260400095553436	3.84024436655705
chr18	54402484	55228613	12	10	50	50	0	1	1	0.260400095553436	3.84024436655705
chr18	55228613	55943902	12	10	50	50	0	1	1	0.260400095553436	3.84024436655705
chr18	55943902	56199489	13	10	54.17	50	4.17	1	1.17732806335081	0.307241434675492	4.55252629762477
chr18	56199489	56604230	13	10	54.17	50	4.17	1	1.17732806335081	0.307241434675492	4.55252629762477
chr18	56604230	57275630	14	10	58.33	50	8.33	0.761929030022336	1.38924356619931	0.361618655955151	5.43735403260372
chr18	57275630	57363101	14	10	58.33	50	8.33	0.761929030022336	1.38924356619931	0.361618655955151	5.43735403260372
chr18	57363101	57639148	13	10	54.17	50	4.17	1	1.17732806335081	0.307241434675492	4.55252629762477
chr18	57639148	58313350	13	10	54.17	50	4.17	1	1.17732806335081	0.307241434675492	4.55252629762477
chr18	58313350	58473606	13	10	54.17	50	4.17	1	1.17732806335081	0.307241434675492	4.55252629762477
chr18	58473606	58650483	13	10	54.17	50	4.17	1	1.17732806335081	0.307241434675492	4.55252629762477
chr18	58650483	59209378	13	10	54.17	50	4.17	1	1.17732806335081	0.307241434675492	4.55252629762477
chr18	59209378	60514338	13	10	54.17	50	4.17	1	1.17732806335081	0.307241434675492	4.55252629762477
chr18	60514338	60697587	12	10	50	50	0	1	1	0.260400095553436	3.84024436655705
chr18	60697587	60921666	12	9	50	45	5	0.770856691396498	1.21664709423518	0.318082508298225	4.73132735721653
chr18	60921666	61182890	12	9	50	45	5	0.770856691396498	1.21664709423518	0.318082508298225	4.73132735721653
chr18	61182890	61484196	13	9	54.17	45	9.17	0.762554397606517	1.43232744550817	0.375353928781583	5.6058176141302
chr18	61484196	61564655	13	9	54.17	45	9.17	0.762554397606517	1.43232744550817	0.375353928781583	5.6058176141302
chr18	61564655	65447850	13	9	54.17	45	9.17	0.762554397606517	1.43232744550817	0.375353928781583	5.6058176141302
chr18	65447850	65907291	13	9	54.17	45	9.17	0.762554397606517	1.43232744550817	0.375353928781583	5.6058176141302
chr18	65907291	66003449	12	9	50	45	5	0.770856691396498	1.21664709423518	0.318082508298225	4.73132735721653
chr18	66003449	66124098	13	9	54.17	45	9.17	0.762554397606517	1.43232744550817	0.375353928781583	5.6058176141302
chr18	66124098	66182453	12	9	50	45	5	0.770856691396498	1.21664709423518	0.318082508298225	4.73132735721653
chr18	66182453	67177061	13	9	54.17	45	9.17	0.762554397606517	1.43232744550817	0.375353928781583	5.6058176141302
chr18	67177061	67377401	13	9	54.17	45	9.17	0.762554397606517	1.43232744550817	0.375353928781583	5.6058176141302
chr18	67377401	67473763	13	9	54.17	45	9.17	0.762554397606517	1.43232744550817	0.375353928781583	5.6058176141302
chr18	67473763	68050882	12	9	50	45	5	0.770856691396498	1.21664709423518	0.318082508298225	4.73132735721653
chr18	68050882	68052671	13	9	54.17	45	9.17	0.762554397606517	1.43232744550817	0.375353928781583	5.6058176141302
chr18	68052671	68216290	12	9	50	45	5	0.770856691396498	1.21664709423518	0.318082508298225	4.73132735721653
chr18	68216290	68429193	13	9	54.17	45	9.17	0.762554397606517	1.43232744550817	0.375353928781583	5.6058176141302
chr18	68429193	68513917	14	9	58.33	45	13.33	0.545185251105171	1.69011661964352	0.441893258542385	6.69273110784058
chr18	68513917	68521738	14	9	58.33	45	13.33	0.545185251105171	1.69011661964352	0.441893258542385	6.69273110784058
chr18	68521738	71502201	13	9	54.17	45	9.17	0.762554397606517	1.43232744550817	0.375353928781583	5.6058176141302
chr18	71502201	72670721	14	9	58.33	45	13.33	0.545185251105171	1.69011661964352	0.441893258542385	6.69273110784058
chr18	72670721	74072582	14	9	58.33	45	13.33	0.545185251105171	1.69011661964352	0.441893258542385	6.69273110784058
chr18	74072582	75680015	15	9	62.5	45	17.5	0.362735028577646	2.00361336626296	0.520173118486651	8.07750986769704
chr18	75680015	75846485	14	9	58.33	45	13.33	0.545185251105171	1.69011661964352	0.441893258542385	6.69273110784058
chr18	75846485	75925837	14	9	58.33	45	13.33	0.545185251105171	1.69011661964352	0.441893258542385	6.69273110784058
chr18	75925837	77636356	14	9	58.33	45	13.33	0.545185251105171	1.69011661964352	0.441893258542385	6.69273110784058
chr18	77636356	77657062	14	9	58.33	45	13.33	0.545185251105171	1.69011661964352	0.441893258542385	6.69273110784058
chr18	77657062	77803784	14	10	58.33	50	8.33	0.761929030022336	1.38924356619931	0.361618655955151	5.43735403260372
chr18	77803784	78077248	14	9	58.33	45	13.33	0.545185251105171	1.69011661964352	0.441893258542385	6.69273110784058
chrX	0	2320376	4	5	16.67	25	-8.33	0.709517537084185	0.607114050915271	0.10158997296136	3.36866065732844
chrX	2320376	2632797	4	4	16.67	20	-3.33	1	0.804097271299285	0.127756427234124	5.0504339877805
chrX	2632797	2641590	4	4	16.67	20	-3.33	1	0.804097271299285	0.127756427234124	5.0504339877805
chrX	2641590	2643932	4	4	16.67	20	-3.33	1	0.804097271299285	0.127756427234124	5.0504339877805
chrX	2643932	2665781	4	5	16.67	25	-8.33	0.709517537084185	0.607114050915271	0.10158997296136	3.36866065732844
chrX	2665781	2684878	5	6	20.83	30	-9.17	0.50926015928852	0.620989063192595	0.122215728756002	3.00773282911263
chrX	2684878	2703512	8	6	33.33	30	3.33	1	1.16259290775127	0.272902027742348	5.16994950410565
chrX	2703512	2703788	8	6	33.33	30	3.33	1	1.16259290775127	0.272902027742348	5.16994950410565
chrX	2703788	2707339	8	7	33.33	35	-1.67	1	0.930139109867753	0.22352029110291	3.91947658313681
chrX	2707339	2711134	9	10	37.5	50	-12.5	0.542988762989306	0.607087187990198	0.152281393056633	2.34929735169541
chrX	2711134	3166596	10	10	41.67	50	-8.33	0.761929030022336	0.719816182223394	0.183912983043545	2.76534405383118
chrX	3166596	3588364	10	9	41.67	45	-3.33	1	0.875721076298237	0.224514327039548	3.4083451140215
chrX	3588364	3679918	10	9	41.67	45	-3.33	1	0.875721076298237	0.224514327039548	3.4083451140215
chrX	3679918	4513316	10	9	41.67	45	-3.33	1	0.875721076298237	0.224514327039548	3.4083451140215
chrX	4513316	4706935	10	10	41.67	50	-8.33	0.761929030022336	0.719816182223394	0.183912983043545	2.76534405383118
chrX	4706935	5367533	10	9	41.67	45	-3.33	1	0.875721076298237	0.224514327039548	3.4083451140215
chrX	5367533	5460131	11	9	45.83	45	0.829999999999998	1	1.03341233877379	0.268219945507385	4.01130440758548
chrX	5460131	6555418	10	9	41.67	45	-3.33	1	0.875721076298237	0.224514327039548	3.4083451140215
chrX	6555418	6641945	11	9	45.83	45	0.829999999999998	1	1.03341233877379	0.268219945507385	4.01130440758548
chrX	6641945	6816845	10	9	41.67	45	-3.33	1	0.875721076298237	0.224514327039548	3.4083451140215
chrX	6816845	6880109	10	9	41.67	45	-3.33	1	0.875721076298237	0.224514327039548	3.4083451140215
chrX	6880109	6994032	10	9	41.67	45	-3.33	1	0.875721076298237	0.224514327039548	3.4083451140215
chrX	6994032	7100085	11	10	45.83	50	-4.17	1	0.849380925443914	0.219658258870847	3.2547693349245
chrX	7100085	7123328	11	10	45.83	50	-4.17	1	0.849380925443914	0.219658258870847	3.2547693349245
chrX	7123328	7213541	10	9	41.67	45	-3.33	1	0.875721076298237	0.224514327039548	3.4083451140215
chrX	7213541	7315729	10	9	41.67	45	-3.33	1	0.875721076298237	0.224514327039548	3.4083451140215
chrX	7315729	7385730	10	10	41.67	50	-8.33	0.761929030022336	0.719816182223394	0.183912983043545	2.76534405383118
chrX	7385730	7484294	10	11	41.67	55	-13.33	0.545185251105171	0.591675147369963	0.149415833967764	2.26298994308845
chrX	7484294	7987602	10	10	41.67	50	-8.33	0.761929030022336	0.719816182223394	0.183912983043545	2.76534405383118
chrX	7987602	8347160	10	9	41.67	45	-3.33	1	0.875721076298237	0.224514327039548	3.4083451140215
chrX	8347160	8580556	10	10	41.67	50	-8.33	0.761929030022336	0.719816182223394	0.183912983043545	2.76534405383118
chrX	8580556	8640776	11	10	45.83	50	-4.17	1	0.849380925443914	0.219658258870847	3.2547693349245
chrX	8640776	8841036	11	9	45.83	45	0.829999999999998	1	1.03341233877379	0.268219945507385	4.01130440758548
chrX	8841036	14675741	10	9	41.67	45	-3.33	1	0.875721076298237	0.224514327039548	3.4083451140215
chrX	14675741	14762319	11	9	45.83	45	0.829999999999998	1	1.03341233877379	0.268219945507385	4.01130440758548
chrX	14762319	16261469	10	9	41.67	45	-3.33	1	0.875721076298237	0.224514327039548	3.4083451140215
chrX	16261469	16482842	10	10	41.67	50	-8.33	0.761929030022336	0.719816182223394	0.183912983043545	2.76534405383118
chrX	16482842	19447926	10	9	41.67	45	-3.33	1	0.875721076298237	0.224514327039548	3.4083451140215
chrX	19447926	19508714	10	10	41.67	50	-8.33	0.761929030022336	0.719816182223394	0.183912983043545	2.76534405383118
chrX	19508714	19974559	10	9	41.67	45	-3.33	1	0.875721076298237	0.224514327039548	3.4083451140215
chrX	19974559	20169413	11	9	45.83	45	0.829999999999998	1	1.03341233877379	0.268219945507385	4.01130440758548
chrX	20169413	24562626	10	9	41.67	45	-3.33	1	0.875721076298237	0.224514327039548	3.4083451140215
chrX	24562626	25563085	10	9	41.67	45	-3.33	1	0.875721076298237	0.224514327039548	3.4083451140215
chrX	25563085	29286760	11	9	45.83	45	0.829999999999998	1	1.03341233877379	0.268219945507385	4.01130440758548
chrX	29286760	29372239	11	9	45.83	45	0.829999999999998	1	1.03341233877379	0.268219945507385	4.01130440758548
chrX	29372239	29388094	11	9	45.83	45	0.829999999999998	1	1.03341233877379	0.268219945507385	4.01130440758548
chrX	29388094	29401195	11	9	45.83	45	0.829999999999998	1	1.03341233877379	0.268219945507385	4.01130440758548
chrX	29401195	29533416	11	10	45.83	50	-4.17	1	0.849380925443914	0.219658258870847	3.2547693349245
chrX	29533416	30978956	11	9	45.83	45	0.829999999999998	1	1.03341233877379	0.268219945507385	4.01130440758548
chrX	30978956	31060661	11	9	45.83	45	0.829999999999998	1	1.03341233877379	0.268219945507385	4.01130440758548
chrX	31060661	31227550	11	9	45.83	45	0.829999999999998	1	1.03341233877379	0.268219945507385	4.01130440758548
chrX	31227550	34026087	10	9	41.67	45	-3.33	1	0.875721076298237	0.224514327039548	3.4083451140215
chrX	34026087	34139533	10	9	41.67	45	-3.33	1	0.875721076298237	0.224514327039548	3.4083451140215
chrX	34139533	34157943	9	9	37.5	45	-7.5	0.760027147273454	0.738565704608633	0.185797839382624	2.89586604238757
chrX	34157943	34299237	9	10	37.5	50	-12.5	0.542988762989306	0.607087187990198	0.152281393056633	2.34929735169541
chrX	34299237	35051899	9	9	37.5	45	-7.5	0.760027147273454	0.738565704608633	0.185797839382624	2.89586604238757
chrX	35051899	35251913	9	10	37.5	50	-12.5	0.542988762989306	0.607087187990198	0.152281393056633	2.34929735169541
chrX	35251913	35514390	9	10	37.5	50	-12.5	0.542988762989306	0.607087187990198	0.152281393056633	2.34929735169541
chrX	35514390	37525138	9	9	37.5	45	-7.5	0.760027147273454	0.738565704608633	0.185797839382624	2.89586604238757
chrX	37525138	38183740	9	9	37.5	45	-7.5	0.760027147273454	0.738565704608633	0.185797839382624	2.89586604238757
chrX	38183740	38238226	9	9	37.5	45	-7.5	0.760027147273454	0.738565704608633	0.185797839382624	2.89586604238757
chrX	38238226	39297556	9	9	37.5	45	-7.5	0.760027147273454	0.738565704608633	0.185797839382624	2.89586604238757
chrX	39297556	40952073	9	9	37.5	45	-7.5	0.760027147273454	0.738565704608633	0.185797839382624	2.89586604238757
chrX	40952073	42770987	9	10	37.5	50	-12.5	0.542988762989306	0.607087187990198	0.152281393056633	2.34929735169541
chrX	42770987	42869194	9	10	37.5	50	-12.5	0.542988762989306	0.607087187990198	0.152281393056633	2.34929735169541
chrX	42869194	43836209	9	10	37.5	50	-12.5	0.542988762989306	0.607087187990198	0.152281393056633	2.34929735169541
chrX	43836209	44059322	9	11	37.5	55	-17.5	0.362735028577646	0.499098287542947	0.123800529665599	1.92243690506214
chrX	44059322	44063426	9	10	37.5	50	-12.5	0.542988762989306	0.607087187990198	0.152281393056633	2.34929735169541
chrX	44063426	44573310	9	9	37.5	45	-7.5	0.760027147273454	0.738565704608633	0.185797839382624	2.89586604238757
chrX	44573310	44703951	9	9	37.5	45	-7.5	0.760027147273454	0.738565704608633	0.185797839382624	2.89586604238757
chrX	44703951	50298026	9	9	37.5	45	-7.5	0.760027147273454	0.738565704608633	0.185797839382624	2.89586604238757
chrX	50298026	50379030	9	10	37.5	50	-12.5	0.542988762989306	0.607087187990198	0.152281393056633	2.34929735169541
chrX	50379030	51016635	9	9	37.5	45	-7.5	0.760027147273454	0.738565704608633	0.185797839382624	2.89586604238757
chrX	51016635	51153899	10	9	41.67	45	-3.33	1	0.875721076298237	0.224514327039548	3.4083451140215
chrX	51153899	56927967	9	9	37.5	45	-7.5	0.760027147273454	0.738565704608633	0.185797839382624	2.89586604238757
chrX	56927967	56996499	9	9	37.5	45	-7.5	0.760027147273454	0.738565704608633	0.185797839382624	2.89586604238757
chrX	56996499	58081751	9	9	37.5	45	-7.5	0.760027147273454	0.738565704608633	0.185797839382624	2.89586604238757
chrX	58081751	58094484	9	9	37.5	45	-7.5	0.760027147273454	0.738565704608633	0.185797839382624	2.89586604238757
chrX	58094484	58284398	9	9	37.5	45	-7.5	0.760027147273454	0.738565704608633	0.185797839382624	2.89586604238757
chrX	58284398	58460172	9	9	37.5	45	-7.5	0.760027147273454	0.738565704608633	0.185797839382624	2.89586604238757
chrX	58460172	58470397	9	9	37.5	45	-7.5	0.760027147273454	0.738565704608633	0.185797839382624	2.89586604238757
chrX	58470397	58472057	9	8	37.5	40	-2.5	1	0.902162083040437	0.225848112872732	3.62031499036213
chrX	58472057	58473436	8	8	33.33	40	-6.67	0.756769597236442	0.754961550895094	0.183886567550511	3.06863033281445
chrX	58473436	58473610	7	8	29.17	40	-10.83	0.531591450927992	0.624560748378336	0.146318297790798	2.58837229628154
chrX	58473610	59357188	7	7	29.17	35	-5.83	0.752019003432467	0.769421074434932	0.177854800192854	3.30500320688849
chrX	59357188	61728817	0	0	0	0	0	1	0	0	Inf
chrX	61728817	62254340	12	10	50	50	0	1	1	0.260400095553436	3.84024436655705
chrX	62254340	62255204	11	10	45.83	50	-4.17	1	0.849380925443914	0.219658258870847	3.2547693349245
chrX	62255204	69410930	10	10	41.67	50	-8.33	0.761929030022336	0.719816182223394	0.183912983043545	2.76534405383118
chrX	69410930	73895960	10	11	41.67	55	-13.33	0.545185251105171	0.591675147369963	0.149415833967764	2.26298994308845
chrX	73895960	74138910	11	11	45.83	55	-9.17	0.762554397606517	0.69816437794028	0.178386110436303	2.66415221294219
chrX	74138910	74802627	10	11	41.67	55	-13.33	0.545185251105171	0.591675147369963	0.149415833967764	2.26298994308845
chrX	74802627	74892403	10	11	41.67	55	-13.33	0.545185251105171	0.591675147369963	0.149415833967764	2.26298994308845
chrX	74892403	75237216	10	11	41.67	55	-13.33	0.545185251105171	0.591675147369963	0.149415833967764	2.26298994308845
chrX	75237216	75385502	10	12	41.67	60	-18.33	0.364044295687383	0.484469351261935	0.1197551532023	1.8598511085571
chrX	75385502	76342681	10	11	41.67	55	-13.33	0.545185251105171	0.591675147369963	0.149415833967764	2.26298994308845
chrX	76342681	76534556	10	11	41.67	55	-13.33	0.545185251105171	0.591675147369963	0.149415833967764	2.26298994308845
chrX	76534556	76827661	10	12	41.67	60	-18.33	0.364044295687383	0.484469351261935	0.1197551532023	1.8598511085571
chrX	76827661	77228085	10	12	41.67	60	-18.33	0.364044295687383	0.484469351261935	0.1197551532023	1.8598511085571
chrX	77228085	77274454	10	12	41.67	60	-18.33	0.364044295687383	0.484469351261935	0.1197551532023	1.8598511085571
chrX	77274454	77453740	10	12	41.67	60	-18.33	0.364044295687383	0.484469351261935	0.1197551532023	1.8598511085571
chrX	77453740	77690392	10	11	41.67	55	-13.33	0.545185251105171	0.591675147369963	0.149415833967764	2.26298994308845
chrX	77690392	77991313	10	13	41.67	65	-23.33	0.143440489267863	0.393355348595125	0.094016593698193	1.52909394006384
chrX	77991313	77998592	10	12	41.67	60	-18.33	0.364044295687383	0.484469351261935	0.1197551532023	1.8598511085571
chrX	77998592	81128614	10	11	41.67	55	-13.33	0.545185251105171	0.591675147369963	0.149415833967764	2.26298994308845
chrX	81128614	81879597	11	11	45.83	55	-9.17	0.762554397606517	0.69816437794028	0.178386110436303	2.66415221294219
chrX	81879597	81995641	11	12	45.83	60	-14.17	0.381511459245527	0.571569600091339	0.142856118426712	2.18978577809257
chrX	81995641	82535763	11	11	45.83	55	-9.17	0.762554397606517	0.69816437794028	0.178386110436303	2.66415221294219
chrX	82535763	82591321	11	12	45.83	60	-14.17	0.381511459245527	0.571569600091339	0.142856118426712	2.18978577809257
chrX	82591321	82594836	12	12	50	60	-10	0.556167691684498	0.67288191791528	0.169176342334668	2.58442978888638
chrX	82594836	82778074	11	12	45.83	60	-14.17	0.381511459245527	0.571569600091339	0.142856118426712	2.18978577809257
chrX	82778074	82845329	11	11	45.83	55	-9.17	0.762554397606517	0.69816437794028	0.178386110436303	2.66415221294219
chrX	82845329	83135385	10	11	41.67	55	-13.33	0.545185251105171	0.591675147369963	0.149415833967764	2.26298994308845
chrX	83135385	83246256	10	11	41.67	55	-13.33	0.545185251105171	0.591675147369963	0.149415833967764	2.26298994308845
chrX	83246256	84104411	10	10	41.67	50	-8.33	0.761929030022336	0.719816182223394	0.183912983043545	2.76534405383118
chrX	84104411	88372337	10	10	41.67	50	-8.33	0.761929030022336	0.719816182223394	0.183912983043545	2.76534405383118
chrX	88372337	88434235	10	10	41.67	50	-8.33	0.761929030022336	0.719816182223394	0.183912983043545	2.76534405383118
chrX	88434235	88440126	10	10	41.67	50	-8.33	0.761929030022336	0.719816182223394	0.183912983043545	2.76534405383118
chrX	88440126	88583243	10	10	41.67	50	-8.33	0.761929030022336	0.719816182223394	0.183912983043545	2.76534405383118
chrX	88583243	89342762	9	10	37.5	50	-12.5	0.542988762989306	0.607087187990198	0.152281393056633	2.34929735169541
chrX	89342762	89366013	9	10	37.5	50	-12.5	0.542988762989306	0.607087187990198	0.152281393056633	2.34929735169541
chrX	89366013	89528851	9	10	37.5	50	-12.5	0.542988762989306	0.607087187990198	0.152281393056633	2.34929735169541
chrX	89528851	89627729	9	10	37.5	50	-12.5	0.542988762989306	0.607087187990198	0.152281393056633	2.34929735169541
chrX	89627729	89627952	9	9	37.5	45	-7.5	0.760027147273454	0.738565704608633	0.185797839382624	2.89586604238757
chrX	89627952	89628374	9	9	37.5	45	-7.5	0.760027147273454	0.738565704608633	0.185797839382624	2.89586604238757
chrX	89628374	89818335	9	9	37.5	45	-7.5	0.760027147273454	0.738565704608633	0.185797839382624	2.89586604238757
chrX	89818335	89827382	10	9	41.67	45	-3.33	1	0.875721076298237	0.224514327039548	3.4083451140215
chrX	89827382	89857702	10	10	41.67	50	-8.33	0.761929030022336	0.719816182223394	0.183912983043545	2.76534405383118
chrX	89857702	89872878	10	10	41.67	50	-8.33	0.761929030022336	0.719816182223394	0.183912983043545	2.76534405383118
chrX	89872878	90340090	10	11	41.67	55	-13.33	0.545185251105171	0.591675147369963	0.149415833967764	2.26298994308845
chrX	90340090	90395771	11	11	45.83	55	-9.17	0.762554397606517	0.69816437794028	0.178386110436303	2.66415221294219
chrX	90395771	90599071	10	11	41.67	55	-13.33	0.545185251105171	0.591675147369963	0.149415833967764	2.26298994308845
chrX	90599071	90693694	10	12	41.67	60	-18.33	0.364044295687383	0.484469351261935	0.1197551532023	1.8598511085571
chrX	90693694	91685135	10	11	41.67	55	-13.33	0.545185251105171	0.591675147369963	0.149415833967764	2.26298994308845
chrX	91685135	91814351	8	11	33.33	55	-21.67	0.222726624805067	0.417802394825727	0.100955680598051	1.6296304026459
chrX	91814351	91915390	9	11	37.5	55	-17.5	0.362735028577646	0.499098287542947	0.123800529665599	1.92243690506214
chrX	91915390	92317080	10	11	41.67	55	-13.33	0.545185251105171	0.591675147369963	0.149415833967764	2.26298994308845
chrX	92317080	92358607	10	9	41.67	45	-3.33	1	0.875721076298237	0.224514327039548	3.4083451140215
chrX	92358607	92358914	10	11	41.67	55	-13.33	0.545185251105171	0.591675147369963	0.149415833967764	2.26298994308845
chrX	92358914	93314017	10	11	41.67	55	-13.33	0.545185251105171	0.591675147369963	0.149415833967764	2.26298994308845
chrX	93314017	93382896	10	12	41.67	60	-18.33	0.364044295687383	0.484469351261935	0.1197551532023	1.8598511085571
chrX	93382896	94942745	10	11	41.67	55	-13.33	0.545185251105171	0.591675147369963	0.149415833967764	2.26298994308845
chrX	94942745	95049718	10	11	41.67	55	-13.33	0.545185251105171	0.591675147369963	0.149415833967764	2.26298994308845
chrX	95049718	96020444	10	11	41.67	55	-13.33	0.545185251105171	0.591675147369963	0.149415833967764	2.26298994308845
chrX	96020444	96214149	10	11	41.67	55	-13.33	0.545185251105171	0.591675147369963	0.149415833967764	2.26298994308845
chrX	96214149	98306041	10	11	41.67	55	-13.33	0.545185251105171	0.591675147369963	0.149415833967764	2.26298994308845
chrX	98306041	98427925	10	12	41.67	60	-18.33	0.364044295687383	0.484469351261935	0.1197551532023	1.8598511085571
chrX	98427925	103586433	10	11	41.67	55	-13.33	0.545185251105171	0.591675147369963	0.149415833967764	2.26298994308845
chrX	103586433	103666183	10	12	41.67	60	-18.33	0.364044295687383	0.484469351261935	0.1197551532023	1.8598511085571
chrX	103666183	103752323	10	13	41.67	65	-23.33	0.143440489267863	0.393355348595125	0.094016593698193	1.52909394006384
chrX	103752323	103798605	10	12	41.67	60	-18.33	0.364044295687383	0.484469351261935	0.1197551532023	1.8598511085571
chrX	103798605	104277686	10	11	41.67	55	-13.33	0.545185251105171	0.591675147369963	0.149415833967764	2.26298994308845
chrX	104277686	104371963	11	11	45.83	55	-9.17	0.762554397606517	0.69816437794028	0.178386110436303	2.66415221294219
chrX	104371963	104436018	11	11	45.83	55	-9.17	0.762554397606517	0.69816437794028	0.178386110436303	2.66415221294219
chrX	104436018	104454704	10	11	41.67	55	-13.33	0.545185251105171	0.591675147369963	0.149415833967764	2.26298994308845
chrX	104454704	106282691	10	11	41.67	55	-13.33	0.545185251105171	0.591675147369963	0.149415833967764	2.26298994308845
chrX	106282691	106466019	12	11	50	55	-5	0.770856691396498	0.821931030566122	0.211357178334899	3.1438383875621
chrX	106466019	107408988	10	11	41.67	55	-13.33	0.545185251105171	0.591675147369963	0.149415833967764	2.26298994308845
chrX	107408988	108882351	11	11	45.83	55	-9.17	0.762554397606517	0.69816437794028	0.178386110436303	2.66415221294219
chrX	108882351	109049476	11	11	45.83	55	-9.17	0.762554397606517	0.69816437794028	0.178386110436303	2.66415221294219
chrX	109049476	109264901	10	11	41.67	55	-13.33	0.545185251105171	0.591675147369963	0.149415833967764	2.26298994308845
chrX	109264901	109391866	10	12	41.67	60	-18.33	0.364044295687383	0.484469351261935	0.1197551532023	1.8598511085571
chrX	109391866	111527379	10	11	41.67	55	-13.33	0.545185251105171	0.591675147369963	0.149415833967764	2.26298994308845
chrX	111527379	111580536	11	11	45.83	55	-9.17	0.762554397606517	0.69816437794028	0.178386110436303	2.66415221294219
chrX	111580536	111708914	10	11	41.67	55	-13.33	0.545185251105171	0.591675147369963	0.149415833967764	2.26298994308845
chrX	111708914	111785812	10	11	41.67	55	-13.33	0.545185251105171	0.591675147369963	0.149415833967764	2.26298994308845
chrX	111785812	111796644	10	11	41.67	55	-13.33	0.545185251105171	0.591675147369963	0.149415833967764	2.26298994308845
chrX	111796644	111976318	10	11	41.67	55	-13.33	0.545185251105171	0.591675147369963	0.149415833967764	2.26298994308845
chrX	111976318	112118444	11	11	45.83	55	-9.17	0.762554397606517	0.69816437794028	0.178386110436303	2.66415221294219
chrX	112118444	112756253	10	11	41.67	55	-13.33	0.545185251105171	0.591675147369963	0.149415833967764	2.26298994308845
chrX	112756253	112849300	11	11	45.83	55	-9.17	0.762554397606517	0.69816437794028	0.178386110436303	2.66415221294219
chrX	112849300	113483765	10	11	41.67	55	-13.33	0.545185251105171	0.591675147369963	0.149415833967764	2.26298994308845
chrX	113483765	113599426	10	12	41.67	60	-18.33	0.364044295687383	0.484469351261935	0.1197551532023	1.8598511085571
chrX	113599426	113691082	12	12	50	60	-10	0.556167691684498	0.67288191791528	0.169176342334668	2.58442978888638
chrX	113691082	113696934	12	11	50	55	-5	0.770856691396498	0.821931030566122	0.211357178334899	3.1438383875621
chrX	113696934	113746972	12	11	50	55	-5	0.770856691396498	0.821931030566122	0.211357178334899	3.1438383875621
chrX	113746972	114579173	11	11	45.83	55	-9.17	0.762554397606517	0.69816437794028	0.178386110436303	2.66415221294219
chrX	114579173	115639292	10	11	41.67	55	-13.33	0.545185251105171	0.591675147369963	0.149415833967764	2.26298994308845
chrX	115639292	115767752	11	11	45.83	55	-9.17	0.762554397606517	0.69816437794028	0.178386110436303	2.66415221294219
chrX	115767752	116317095	10	11	41.67	55	-13.33	0.545185251105171	0.591675147369963	0.149415833967764	2.26298994308845
chrX	116317095	116415839	11	11	45.83	55	-9.17	0.762554397606517	0.69816437794028	0.178386110436303	2.66415221294219
chrX	116415839	116778230	10	11	41.67	55	-13.33	0.545185251105171	0.591675147369963	0.149415833967764	2.26298994308845
chrX	116778230	116851008	11	11	45.83	55	-9.17	0.762554397606517	0.69816437794028	0.178386110436303	2.66415221294219
chrX	116851008	117377812	10	11	41.67	55	-13.33	0.545185251105171	0.591675147369963	0.149415833967764	2.26298994308845
chrX	117377812	117928263	10	11	41.67	55	-13.33	0.545185251105171	0.591675147369963	0.149415833967764	2.26298994308845
chrX	117928263	118006531	11	11	45.83	55	-9.17	0.762554397606517	0.69816437794028	0.178386110436303	2.66415221294219
chrX	118006531	118162718	11	11	45.83	55	-9.17	0.762554397606517	0.69816437794028	0.178386110436303	2.66415221294219
chrX	118162718	118780318	10	11	41.67	55	-13.33	0.545185251105171	0.591675147369963	0.149415833967764	2.26298994308845
chrX	118780318	119867415	11	11	45.83	55	-9.17	0.762554397606517	0.69816437794028	0.178386110436303	2.66415221294219
chrX	119867415	119921831	11	11	45.83	55	-9.17	0.762554397606517	0.69816437794028	0.178386110436303	2.66415221294219
chrX	119921831	122115255	11	11	45.83	55	-9.17	0.762554397606517	0.69816437794028	0.178386110436303	2.66415221294219
chrX	122115255	122237942	11	12	45.83	60	-14.17	0.381511459245527	0.571569600091339	0.142856118426712	2.18978577809257
chrX	122237942	122352379	11	11	45.83	55	-9.17	0.762554397606517	0.69816437794028	0.178386110436303	2.66415221294219
chrX	122352379	125950056	10	11	41.67	55	-13.33	0.545185251105171	0.591675147369963	0.149415833967764	2.26298994308845
chrX	125950056	126053406	11	11	45.83	55	-9.17	0.762554397606517	0.69816437794028	0.178386110436303	2.66415221294219
chrX	126053406	126749798	10	11	41.67	55	-13.33	0.545185251105171	0.591675147369963	0.149415833967764	2.26298994308845
chrX	126749798	126809421	10	11	41.67	55	-13.33	0.545185251105171	0.591675147369963	0.149415833967764	2.26298994308845
chrX	126809421	130839941	10	11	41.67	55	-13.33	0.545185251105171	0.591675147369963	0.149415833967764	2.26298994308845
chrX	130839941	130962922	10	12	41.67	60	-18.33	0.364044295687383	0.484469351261935	0.1197551532023	1.8598511085571
chrX	130962922	130993188	11	12	45.83	60	-14.17	0.381511459245527	0.571569600091339	0.142856118426712	2.18978577809257
chrX	130993188	131111880	11	11	45.83	55	-9.17	0.762554397606517	0.69816437794028	0.178386110436303	2.66415221294219
chrX	131111880	131834148	10	11	41.67	55	-13.33	0.545185251105171	0.591675147369963	0.149415833967764	2.26298994308845
chrX	131834148	132024731	10	11	41.67	55	-13.33	0.545185251105171	0.591675147369963	0.149415833967764	2.26298994308845
chrX	132024731	132047317	10	11	41.67	55	-13.33	0.545185251105171	0.591675147369963	0.149415833967764	2.26298994308845
chrX	132047317	132121690	10	11	41.67	55	-13.33	0.545185251105171	0.591675147369963	0.149415833967764	2.26298994308845
chrX	132121690	132130281	10	11	41.67	55	-13.33	0.545185251105171	0.591675147369963	0.149415833967764	2.26298994308845
chrX	132130281	134469596	10	11	41.67	55	-13.33	0.545185251105171	0.591675147369963	0.149415833967764	2.26298994308845
chrX	134469596	134609310	11	11	45.83	55	-9.17	0.762554397606517	0.69816437794028	0.178386110436303	2.66415221294219
chrX	134609310	135202440	10	11	41.67	55	-13.33	0.545185251105171	0.591675147369963	0.149415833967764	2.26298994308845
chrX	135202440	135364781	10	12	41.67	60	-18.33	0.364044295687383	0.484469351261935	0.1197551532023	1.8598511085571
chrX	135364781	136154386	10	11	41.67	55	-13.33	0.545185251105171	0.591675147369963	0.149415833967764	2.26298994308845
chrX	136154386	136811036	10	11	41.67	55	-13.33	0.545185251105171	0.591675147369963	0.149415833967764	2.26298994308845
chrX	136811036	136966169	11	11	45.83	55	-9.17	0.762554397606517	0.69816437794028	0.178386110436303	2.66415221294219
chrX	136966169	137576031	10	11	41.67	55	-13.33	0.545185251105171	0.591675147369963	0.149415833967764	2.26298994308845
chrX	137576031	137680213	10	11	41.67	55	-13.33	0.545185251105171	0.591675147369963	0.149415833967764	2.26298994308845
chrX	137680213	140656795	10	11	41.67	55	-13.33	0.545185251105171	0.591675147369963	0.149415833967764	2.26298994308845
chrX	140656795	140865818	10	11	41.67	55	-13.33	0.545185251105171	0.591675147369963	0.149415833967764	2.26298994308845
chrX	140865818	140945578	10	11	41.67	55	-13.33	0.545185251105171	0.591675147369963	0.149415833967764	2.26298994308845
chrX	140945578	145066906	10	11	41.67	55	-13.33	0.545185251105171	0.591675147369963	0.149415833967764	2.26298994308845
chrX	145066906	145132475	10	11	41.67	55	-13.33	0.545185251105171	0.591675147369963	0.149415833967764	2.26298994308845
chrX	145132475	145372789	10	11	41.67	55	-13.33	0.545185251105171	0.591675147369963	0.149415833967764	2.26298994308845
chrX	145372789	146317220	11	11	45.83	55	-9.17	0.762554397606517	0.69816437794028	0.178386110436303	2.66415221294219
chrX	146317220	147537788	10	11	41.67	55	-13.33	0.545185251105171	0.591675147369963	0.149415833967764	2.26298994308845
chrX	147537788	147660574	10	12	41.67	60	-18.33	0.364044295687383	0.484469351261935	0.1197551532023	1.8598511085571
chrX	147660574	147758428	10	11	41.67	55	-13.33	0.545185251105171	0.591675147369963	0.149415833967764	2.26298994308845
chrX	147758428	147837366	10	11	41.67	55	-13.33	0.545185251105171	0.591675147369963	0.149415833967764	2.26298994308845
chrX	147837366	148320653	10	11	41.67	55	-13.33	0.545185251105171	0.591675147369963	0.149415833967764	2.26298994308845
chrX	148320653	148338161	10	11	41.67	55	-13.33	0.545185251105171	0.591675147369963	0.149415833967764	2.26298994308845
chrX	148338161	149616116	10	11	41.67	55	-13.33	0.545185251105171	0.591675147369963	0.149415833967764	2.26298994308845
chrX	149616116	149629562	10	12	41.67	60	-18.33	0.364044295687383	0.484469351261935	0.1197551532023	1.8598511085571
chrX	149629562	149649561	10	12	41.67	60	-18.33	0.364044295687383	0.484469351261935	0.1197551532023	1.8598511085571
chrX	149649561	149692266	11	12	45.83	60	-14.17	0.381511459245527	0.571569600091339	0.142856118426712	2.18978577809257
chrX	149692266	149707700	11	11	45.83	55	-9.17	0.762554397606517	0.69816437794028	0.178386110436303	2.66415221294219
chrX	149707700	149788963	11	11	45.83	55	-9.17	0.762554397606517	0.69816437794028	0.178386110436303	2.66415221294219
chrX	149788963	152531998	10	11	41.67	55	-13.33	0.545185251105171	0.591675147369963	0.149415833967764	2.26298994308845
chrX	152531998	152583882	10	11	41.67	55	-13.33	0.545185251105171	0.591675147369963	0.149415833967764	2.26298994308845
chrX	152583882	152722780	10	11	41.67	55	-13.33	0.545185251105171	0.591675147369963	0.149415833967764	2.26298994308845
chrX	152722780	153231181	10	11	41.67	55	-13.33	0.545185251105171	0.591675147369963	0.149415833967764	2.26298994308845
chrX	153231181	153346661	10	11	41.67	55	-13.33	0.545185251105171	0.591675147369963	0.149415833967764	2.26298994308845
chrX	153346661	154314060	10	11	41.67	55	-13.33	0.545185251105171	0.591675147369963	0.149415833967764	2.26298994308845
chrX	154314060	154433901	10	11	41.67	55	-13.33	0.545185251105171	0.591675147369963	0.149415833967764	2.26298994308845
chrX	154433901	154505450	10	11	41.67	55	-13.33	0.545185251105171	0.591675147369963	0.149415833967764	2.26298994308845
chrX	154505450	154752148	10	11	41.67	55	-13.33	0.545185251105171	0.591675147369963	0.149415833967764	2.26298994308845
chrX	154752148	155270560	10	11	41.67	55	-13.33	0.545185251105171	0.591675147369963	0.149415833967764	2.26298994308845
chr9	0	370221	1	0	4.17	0	4.17	1	Inf	0.0213828125	Inf
chr9	370221	404114	2	0	8.33	0	8.33	0.492600422832981	Inf	0.157012756012269	Inf
chr9	404114	1714420	1	0	4.17	0	4.17	1	Inf	0.0213828125	Inf
chr9	1714420	1760556	1	0	4.17	0	4.17	1	Inf	0.0213828125	Inf
chr9	1760556	8208912	1	0	4.17	0	4.17	1	Inf	0.0213828125	Inf
chr9	8208912	8291473	1	0	4.17	0	4.17	1	Inf	0.0213828125	Inf
chr9	8291473	9797425	1	0	4.17	0	4.17	1	Inf	0.0213828125	Inf
chr9	9797425	9823959	2	0	8.33	0	8.33	0.492600422832981	Inf	0.157012756012269	Inf
chr9	9823959	9845558	1	0	4.17	0	4.17	1	Inf	0.0213828125	Inf
chr9	9845558	9967325	1	1	4.17	5	-0.83	1	0.829704891507262	0.0100990049228189	68.1835097869413
chr9	9967325	29973530	1	0	4.17	0	4.17	1	Inf	0.0213828125	Inf
chr9	29973530	30041225	1	1	4.17	5	-0.83	1	0.829704891507262	0.0100990049228189	68.1835097869413
chr9	30041225	31123191	2	1	8.33	5	3.33	1	1.70673924068191	0.082700294482344	107.113924246164
chr9	31123191	31182356	2	1	8.33	5	3.33	1	1.70673924068191	0.082700294482344	107.113924246164
chr9	31182356	31233311	2	2	8.33	10	-1.67	1	0.821946943936911	0.0545179511642294	12.3867051005178
chr9	31233311	31586034	2	1	8.33	5	3.33	1	1.70673924068191	0.082700294482344	107.113924246164
chr9	31586034	37683246	2	0	8.33	0	8.33	0.492600422832981	Inf	0.157012756012269	Inf
chr9	37683246	43251819	2	0	8.33	0	8.33	0.492600422832981	Inf	0.157012756012269	Inf
chr9	43251819	43457478	2	1	8.33	5	3.33	1	1.70673924068191	0.082700294482344	107.113924246164
chr9	43457478	43569076	4	1	16.67	5	11.67	0.356174171829305	3.69879604532143	0.326555126675129	196.589525396604
chr9	43569076	43785628	3	1	12.5	5	7.5	0.613704503097583	2.6583735804989	0.194088006935639	149.732965562201
chr9	43785628	43812373	3	0	12.5	0	12.5	0.238900634249471	Inf	0.351338858842862	Inf
chr9	43812373	44251041	1	0	4.17	0	4.17	1	Inf	0.0213828125	Inf
chr9	44251041	44860219	1	1	4.17	5	-0.83	1	0.829704891507262	0.0100990049228189	68.1835097869413
chr9	44860219	46904088	1	0	4.17	0	4.17	1	Inf	0.0213828125	Inf
chr9	46904088	65596318	0	0	0	0	0	1	0	0	Inf
chr9	65596318	73246918	1	0	4.17	0	4.17	1	Inf	0.0213828125	Inf
chr9	73246918	73402495	1	1	4.17	5	-0.83	1	0.829704891507262	0.0100990049228189	68.1835097869413
chr9	73402495	73779590	1	0	4.17	0	4.17	1	Inf	0.0213828125	Inf
chr9	73779590	73880790	1	1	4.17	5	-0.83	1	0.829704891507262	0.0100990049228189	68.1835097869413
chr9	73880790	105763250	1	0	4.17	0	4.17	1	Inf	0.0213828125	Inf
chr9	105763250	105829578	1	1	4.17	5	-0.83	1	0.829704891507262	0.0100990049228189	68.1835097869413
chr9	105829578	106797166	1	0	4.17	0	4.17	1	Inf	0.0213828125	Inf
chr9	106797166	106850468	2	0	8.33	0	8.33	0.492600422832981	Inf	0.157012756012269	Inf
chr9	106850468	126616857	1	0	4.17	0	4.17	1	Inf	0.0213828125	Inf
chr9	126616857	126690689	2	0	8.33	0	8.33	0.492600422832981	Inf	0.157012756012269	Inf
chr9	126690689	129770435	2	1	8.33	5	3.33	1	1.70673924068191	0.082700294482344	107.113924246164
chr9	129770435	135629742	2	1	8.33	5	3.33	1	1.70673924068191	0.082700294482344	107.113924246164
chr9	135629742	136109607	2	0	8.33	0	8.33	0.492600422832981	Inf	0.157012756012269	Inf
chr9	136109607	141213431	1	0	4.17	0	4.17	1	Inf	0.0213828125	Inf
chr11	0	4166820	1	1	4.17	5	-0.83	1	0.829704891507262	0.0100990049228189	68.1835097869413
chr11	4166820	4963671	1	0	4.17	0	4.17	1	Inf	0.0213828125	Inf
chr11	4963671	4965743	2	0	8.33	0	8.33	0.492600422832981	Inf	0.157012756012269	Inf
chr11	4965743	4967313	2	1	8.33	5	3.33	1	1.70673924068191	0.082700294482344	107.113924246164
chr11	4967313	4967523	2	2	8.33	10	-1.67	1	0.821946943936911	0.0545179511642294	12.3867051005178
chr11	4967523	4976569	2	5	8.33	25	-16.67	0.21724333522405	0.280958258447198	0.023800668610436	1.9962787467493
chr11	4976569	4976885	1	5	4.17	25	-20.83	0.0772698656986802	0.136267940534561	0.00265137500610839	1.38965023908741
chr11	4976885	4977738	1	4	4.17	20	-15.83	0.160485005635318	0.180601124363156	0.00339339966296395	2.04793135237537
chr11	4977738	4983038	1	3	4.17	15	-10.83	0.31551148794484	0.254054686982671	0.00450760062151482	3.48119971412429
chr11	4983038	4991698	1	2	4.17	10	-5.83	0.583207490184234	0.399640895163998	0.00636764802381009	8.24852474948138
chr11	4991698	5015585	1	1	4.17	5	-0.83	1	0.829704891507262	0.0100990049228189	68.1835097869413
chr11	5015585	5772474	1	0	4.17	0	4.17	1	Inf	0.0213828125	Inf
chr11	5772474	5776574	1	1	4.17	5	-0.83	1	0.829704891507262	0.0100990049228189	68.1835097869413
chr11	5776574	5777553	2	1	8.33	5	3.33	1	1.70673924068191	0.082700294482344	107.113924246164
chr11	5777553	5809239	2	2	8.33	10	-1.67	1	0.821946943936911	0.0545179511642294	12.3867051005178
chr11	5809239	5816258	1	2	4.17	10	-5.83	0.583207490184234	0.399640895163998	0.00636764802381009	8.24852474948138
chr11	5816258	5866430	1	1	4.17	5	-0.83	1	0.829704891507262	0.0100990049228189	68.1835097869413
chr11	5866430	9310512	1	0	4.17	0	4.17	1	Inf	0.0213828125	Inf
chr11	9310512	9537836	1	1	4.17	5	-0.83	1	0.829704891507262	0.0100990049228189	68.1835097869413
chr11	9537836	18940863	1	0	4.17	0	4.17	1	Inf	0.0213828125	Inf
chr11	18940863	18961962	2	0	8.33	0	8.33	0.492600422832981	Inf	0.157012756012269	Inf
chr11	18961962	20214067	1	0	4.17	0	4.17	1	Inf	0.0213828125	Inf
chr11	20214067	20286156	1	1	4.17	5	-0.83	1	0.829704891507262	0.0100990049228189	68.1835097869413
chr11	20286156	27005466	1	0	4.17	0	4.17	1	Inf	0.0213828125	Inf
chr11	27005466	27133370	1	1	4.17	5	-0.83	1	0.829704891507262	0.0100990049228189	68.1835097869413
chr11	27133370	27237819	1	1	4.17	5	-0.83	1	0.829704891507262	0.0100990049228189	68.1835097869413
chr11	27237819	33005154	1	0	4.17	0	4.17	1	Inf	0.0213828125	Inf
chr11	33005154	33182020	1	1	4.17	5	-0.83	1	0.829704891507262	0.0100990049228189	68.1835097869413
chr11	33182020	35326962	1	0	4.17	0	4.17	1	Inf	0.0213828125	Inf
chr11	35326962	46145244	1	0	4.17	0	4.17	1	Inf	0.0213828125	Inf
chr11	46145244	47158154	1	1	4.17	5	-0.83	1	0.829704891507262	0.0100990049228189	68.1835097869413
chr11	47158154	47416698	1	1	4.17	5	-0.83	1	0.829704891507262	0.0100990049228189	68.1835097869413
chr11	47416698	47903218	1	1	4.17	5	-0.83	1	0.829704891507262	0.0100990049228189	68.1835097869413
chr11	47903218	47923280	1	2	4.17	10	-5.83	0.583207490184234	0.399640895163998	0.00636764802381009	8.24852474948138
chr11	47923280	48000819	1	1	4.17	5	-0.83	1	0.829704891507262	0.0100990049228189	68.1835097869413
chr11	48000819	48144326	1	0	4.17	0	4.17	1	Inf	0.0213828125	Inf
chr11	48144326	55322890	0	0	0	0	0	1	0	0	Inf
chr11	55322890	55342265	0	1	0	5	-5	0.454545454545455	0	0	32.5003149261473
chr11	55342265	55381580	1	1	4.17	5	-0.83	1	0.829704891507262	0.0100990049228189	68.1835097869413
chr11	55381580	55460742	1	1	4.17	5	-0.83	1	0.829704891507262	0.0100990049228189	68.1835097869413
chr11	55460742	55463081	0	1	0	5	-5	0.454545454545455	0	0	32.5003149261473
chr11	55463081	57111676	0	0	0	0	0	1	0	0	Inf
chr11	57111676	58822167	0	1	0	5	-5	0.454545454545455	0	0	32.5003149261473
chr11	58822167	60592837	0	0	0	0	0	1	0	0	Inf
chr11	60592837	60856096	1	0	4.17	0	4.17	1	Inf	0.0213828125	Inf
chr11	60856096	60965392	1	1	4.17	5	-0.83	1	0.829704891507262	0.0100990049228189	68.1835097869413
chr11	60965392	61519936	1	0	4.17	0	4.17	1	Inf	0.0213828125	Inf
chr11	61519936	61726468	1	1	4.17	5	-0.83	1	0.829704891507262	0.0100990049228189	68.1835097869413
chr11	61726468	62916111	1	1	4.17	5	-0.83	1	0.829704891507262	0.0100990049228189	68.1835097869413
chr11	62916111	63071922	1	0	4.17	0	4.17	1	Inf	0.0213828125	Inf
chr11	63071922	65205498	1	1	4.17	5	-0.83	1	0.829704891507262	0.0100990049228189	68.1835097869413
chr11	65205498	66079413	0	1	0	5	-5	0.454545454545455	0	0	32.5003149261473
chr11	66079413	66221763	0	2	0	10	-10	0.200845665961945	0	0	4.38438777635233
chr11	66221763	71812501	0	1	0	5	-5	0.454545454545455	0	0	32.5003149261473
chr11	71812501	77928067	1	1	4.17	5	-0.83	1	0.829704891507262	0.0100990049228189	68.1835097869413
chr11	77928067	78275846	1	0	4.17	0	4.17	1	Inf	0.0213828125	Inf
chr11	78275846	80610277	0	0	0	0	0	1	0	0	Inf
chr11	80610277	80722274	1	0	4.17	0	4.17	1	Inf	0.0213828125	Inf
chr11	80722274	84111898	0	0	0	0	0	1	0	0	Inf
chr11	84111898	84259492	0	1	0	5	-5	0.454545454545455	0	0	32.5003149261473
chr11	84259492	91355683	0	0	0	0	0	1	0	0	Inf
chr11	91355683	91447357	1	0	4.17	0	4.17	1	Inf	0.0213828125	Inf
chr11	91447357	94825776	0	0	0	0	0	1	0	0	Inf
chr11	94825776	94892277	0	1	0	5	-5	0.454545454545455	0	0	32.5003149261473
chr11	94892277	99512533	0	0	0	0	0	1	0	0	Inf
chr11	99512533	99513359	1	0	4.17	0	4.17	1	Inf	0.0213828125	Inf
chr11	99513359	99565256	2	0	8.33	0	8.33	0.492600422832981	Inf	0.157012756012269	Inf
chr11	99565256	99574624	1	0	4.17	0	4.17	1	Inf	0.0213828125	Inf
chr11	99574624	102948797	0	0	0	0	0	1	0	0	Inf
chr11	102948797	115836708	1	0	4.17	0	4.17	1	Inf	0.0213828125	Inf
chr11	115836708	116536483	2	0	8.33	0	8.33	0.492600422832981	Inf	0.157012756012269	Inf
chr11	116536483	119564995	2	1	8.33	5	3.33	1	1.70673924068191	0.082700294482344	107.113924246164
chr11	119564995	119596459	2	0	8.33	0	8.33	0.492600422832981	Inf	0.157012756012269	Inf
chr11	119596459	119691866	3	0	12.5	0	12.5	0.238900634249471	Inf	0.351338858842862	Inf
chr11	119691866	119755506	3	0	12.5	0	12.5	0.238900634249471	Inf	0.351338858842862	Inf
chr11	119755506	120851366	2	0	8.33	0	8.33	0.492600422832981	Inf	0.157012756012269	Inf
chr11	120851366	120981301	3	0	12.5	0	12.5	0.238900634249471	Inf	0.351338858842862	Inf
chr11	120981301	122227090	2	0	8.33	0	8.33	0.492600422832981	Inf	0.157012756012269	Inf
chr11	122227090	122795324	2	1	8.33	5	3.33	1	1.70673924068191	0.082700294482344	107.113924246164
chr11	122795324	122878203	2	2	8.33	10	-1.67	1	0.821946943936911	0.0545179511642294	12.3867051005178
chr11	122878203	134409888	2	1	8.33	5	3.33	1	1.70673924068191	0.082700294482344	107.113924246164
chr11	134409888	135006516	2	1	8.33	5	3.33	1	1.70673924068191	0.082700294482344	107.113924246164
chr14	19002112	19117985	3	1	12.5	5	7.5	0.613704503097583	2.6583735804989	0.194088006935639	149.732965562201
chr14	19117985	20425685	4	1	16.67	5	11.67	0.356174171829305	3.69879604532143	0.326555126675129	196.589525396604
chr14	20425685	21114479	4	2	16.67	10	6.67	0.673134579544109	1.77679788223359	0.223067010416211	21.8659260440664
chr14	21114479	22236409	4	1	16.67	5	11.67	0.356174171829305	3.69879604532143	0.326555126675129	196.589525396604
chr14	22236409	22348243	4	2	16.67	10	6.67	0.673134579544109	1.77679788223359	0.223067010416211	21.8659260440664
chr14	22348243	24412675	4	1	16.67	5	11.67	0.356174171829305	3.69879604532143	0.326555126675129	196.589525396604
chr14	24412675	24489015	4	2	16.67	10	6.67	0.673134579544109	1.77679788223359	0.223067010416211	21.8659260440664
chr14	24489015	24579785	4	2	16.67	10	6.67	0.673134579544109	1.77679788223359	0.223067010416211	21.8659260440664
chr14	24579785	34844661	4	1	16.67	5	11.67	0.356174171829305	3.69879604532143	0.326555126675129	196.589525396604
chr14	34844661	36382367	4	2	16.67	10	6.67	0.673134579544109	1.77679788223359	0.223067010416211	21.8659260440664
chr14	36382367	38196927	4	1	16.67	5	11.67	0.356174171829305	3.69879604532143	0.326555126675129	196.589525396604
chr14	38196927	40013548	4	1	16.67	5	11.67	0.356174171829305	3.69879604532143	0.326555126675129	196.589525396604
chr14	40013548	40097015	5	1	20.83	5	15.83	0.197693967971903	4.84325942364132	0.476025876220235	248.347512072071
chr14	40097015	41577230	4	1	16.67	5	11.67	0.356174171829305	3.69879604532143	0.326555126675129	196.589525396604
chr14	41577230	41676792	4	2	16.67	10	6.67	0.673134579544109	1.77679788223359	0.223067010416211	21.8659260440664
chr14	41676792	45155717	4	1	16.67	5	11.67	0.356174171829305	3.69879604532143	0.326555126675129	196.589525396604
chr14	45155717	46311924	5	1	20.83	5	15.83	0.197693967971903	4.84325942364132	0.476025876220235	248.347512072071
chr14	46311924	47097344	5	1	20.83	5	15.83	0.197693967971903	4.84325942364132	0.476025876220235	248.347512072071
chr14	47097344	55884559	4	1	16.67	5	11.67	0.356174171829305	3.69879604532143	0.326555126675129	196.589525396604
chr14	55884559	55992944	4	2	16.67	10	6.67	0.673134579544109	1.77679788223359	0.223067010416211	21.8659260440664
chr14	55992944	56252038	4	1	16.67	5	11.67	0.356174171829305	3.69879604532143	0.326555126675129	196.589525396604
chr14	56252038	58145951	4	1	16.67	5	11.67	0.356174171829305	3.69879604532143	0.326555126675129	196.589525396604
chr14	58145951	60811601	4	1	16.67	5	11.67	0.356174171829305	3.69879604532143	0.326555126675129	196.589525396604
chr14	60811601	60910237	4	2	16.67	10	6.67	0.673134579544109	1.77679788223359	0.223067010416211	21.8659260440664
chr14	60910237	64039408	4	1	16.67	5	11.67	0.356174171829305	3.69879604532143	0.326555126675129	196.589525396604
chr14	64039408	64273194	4	2	16.67	10	6.67	0.673134579544109	1.77679788223359	0.223067010416211	21.8659260440664
chr14	64273194	64367488	4	3	16.67	15	1.67	1	1.13012717766168	0.165091864766298	8.82048884576312
chr14	64367488	64456968	5	3	20.83	15	5.83	0.709517537084185	1.47792138374312	0.243832005666561	10.9643246368856
chr14	64456968	64520589	5	2	20.83	10	10.83	0.42798551420219	2.32440691152469	0.327791220119044	27.364192010749
chr14	64520589	65033462	4	2	16.67	10	6.67	0.673134579544109	1.77679788223359	0.223067010416211	21.8659260440664
chr14	65033462	65353919	4	3	16.67	15	1.67	1	1.13012717766168	0.165091864766298	8.82048884576312
chr14	65353919	65459373	4	2	16.67	10	6.67	0.673134579544109	1.77679788223359	0.223067010416211	21.8659260440664
chr14	65459373	66231138	4	3	16.67	15	1.67	1	1.13012717766168	0.165091864766298	8.82048884576312
chr14	66231138	66300151	4	2	16.67	10	6.67	0.673134579544109	1.77679788223359	0.223067010416211	21.8659260440664
chr14	66300151	66621651	4	1	16.67	5	11.67	0.356174171829305	3.69879604532143	0.326555126675129	196.589525396604
chr14	66621651	66825641	5	1	20.83	5	15.83	0.197693967971903	4.84325942364132	0.476025876220235	248.347512072071
chr14	66825641	67041076	5	2	20.83	10	10.83	0.42798551420219	2.32440691152469	0.327791220119044	27.364192010749
chr14	67041076	67910642	5	1	20.83	5	15.83	0.197693967971903	4.84325942364132	0.476025876220235	248.347512072071
chr14	67910642	68359081	4	1	16.67	5	11.67	0.356174171829305	3.69879604532143	0.326555126675129	196.589525396604
chr14	68359081	68412117	5	1	20.83	5	15.83	0.197693967971903	4.84325942364132	0.476025876220235	248.347512072071
chr14	68412117	68880077	5	1	20.83	5	15.83	0.197693967971903	4.84325942364132	0.476025876220235	248.347512072071
chr14	68880077	69031437	4	1	16.67	5	11.67	0.356174171829305	3.69879604532143	0.326555126675129	196.589525396604
chr14	69031437	73305307	4	1	16.67	5	11.67	0.356174171829305	3.69879604532143	0.326555126675129	196.589525396604
chr14	73305307	73377034	4	2	16.67	10	6.67	0.673134579544109	1.77679788223359	0.223067010416211	21.8659260440664
chr14	73377034	74576704	4	3	16.67	15	1.67	1	1.13012717766168	0.165091864766298	8.82048884576312
chr14	74576704	74808543	4	2	16.67	10	6.67	0.673134579544109	1.77679788223359	0.223067010416211	21.8659260440664
chr14	74808543	76860370	5	2	20.83	10	10.83	0.42798551420219	2.32440691152469	0.327791220119044	27.364192010749
chr14	76860370	77142458	5	3	20.83	15	5.83	0.709517537084185	1.47792138374312	0.243832005666561	10.9643246368856
chr14	77142458	77332023	4	3	16.67	15	1.67	1	1.13012717766168	0.165091864766298	8.82048884576312
chr14	77332023	78443500	3	3	12.5	15	-2.5	1	0.813448226717427	0.0961202645831903	6.87778438197361
chr14	78443500	78502057	3	2	12.5	10	2.5	1	1.27847145328945	0.130864593047094	16.9008714370457
chr14	78502057	86155309	3	1	12.5	5	7.5	0.613704503097583	2.6583735804989	0.194088006935639	149.732965562201
chr14	86155309	86267497	3	1	12.5	5	7.5	0.613704503097583	2.6583735804989	0.194088006935639	149.732965562201
chr14	86267497	86456269	3	1	12.5	5	7.5	0.613704503097583	2.6583735804989	0.194088006935639	149.732965562201
chr14	86456269	86503215	4	1	16.67	5	11.67	0.356174171829305	3.69879604532143	0.326555126675129	196.589525396604
chr14	86503215	87736530	3	1	12.5	5	7.5	0.613704503097583	2.6583735804989	0.194088006935639	149.732965562201
chr14	87736530	87792623	3	1	12.5	5	7.5	0.613704503097583	2.6583735804989	0.194088006935639	149.732965562201
chr14	87792623	87871654	3	1	12.5	5	7.5	0.613704503097583	2.6583735804989	0.194088006935639	149.732965562201
chr14	87871654	94375149	3	1	12.5	5	7.5	0.613704503097583	2.6583735804989	0.194088006935639	149.732965562201
chr14	94375149	96393873	3	1	12.5	5	7.5	0.613704503097583	2.6583735804989	0.194088006935639	149.732965562201
chr14	96393873	96505061	3	1	12.5	5	7.5	0.613704503097583	2.6583735804989	0.194088006935639	149.732965562201
chr14	96505061	97802279	3	1	12.5	5	7.5	0.613704503097583	2.6583735804989	0.194088006935639	149.732965562201
chr14	97802279	97897423	3	1	12.5	5	7.5	0.613704503097583	2.6583735804989	0.194088006935639	149.732965562201
chr14	97897423	100311327	3	1	12.5	5	7.5	0.613704503097583	2.6583735804989	0.194088006935639	149.732965562201
chr14	100311327	102185867	3	2	12.5	10	2.5	1	1.27847145328945	0.130864593047094	16.9008714370457
chr14	102185867	102691349	3	3	12.5	15	-2.5	1	0.813448226717427	0.0961202645831903	6.87778438197361
chr14	102691349	102910207	3	3	12.5	15	-2.5	1	0.813448226717427	0.0961202645831903	6.87778438197361
chr14	102910207	103986849	3	3	12.5	15	-2.5	1	0.813448226717427	0.0961202645831903	6.87778438197361
chr14	103986849	105987389	3	3	12.5	15	-2.5	1	0.813448226717427	0.0961202645831903	6.87778438197361
chr14	105987389	106066800	3	2	12.5	10	2.5	1	1.27847145328945	0.130864593047094	16.9008714370457
chr14	106066800	106079336	3	1	12.5	5	7.5	0.613704503097583	2.6583735804989	0.194088006935639	149.732965562201
chr14	106079336	106335773	2	1	8.33	5	3.33	1	1.70673924068191	0.082700294482344	107.113924246164
chr14	106335773	106401597	0	1	0	5	-5	0.454545454545455	0	0	32.5003149261473
chr14	106401597	106601811	0	0	0	0	0	1	0	0	Inf
chr14	106601811	106604028	1	0	4.17	0	4.17	1	Inf	0.0213828125	Inf
chr14	106604028	106821240	2	0	8.33	0	8.33	0.492600422832981	Inf	0.157012756012269	Inf
chr14	106821240	106827388	4	0	16.67	0	16.67	0.113966011300101	Inf	0.576648655274739	Inf
chr14	106827388	106880592	4	1	16.67	5	11.67	0.356174171829305	3.69879604532143	0.326555126675129	196.589525396604
chr14	106880592	106885861	5	1	20.83	5	15.83	0.197693967971903	4.84325942364132	0.476025876220235	248.347512072071
chr14	106885861	106895307	5	2	20.83	10	10.83	0.42798551420219	2.32440691152469	0.327791220119044	27.364192010749
chr14	106895307	106920590	6	2	25	10	15	0.259066300472994	2.9296842530127	0.444687317155852	33.476836917836
chr14	106920590	106932825	6	1	25	5	20	0.105577349479788	6.10640039224412	0.642384187990787	305.817481260489
chr14	106932825	106946201	5	1	20.83	5	15.83	0.197693967971903	4.84325942364132	0.476025876220235	248.347512072071
chr14	106946201	106980604	4	1	16.67	5	11.67	0.356174171829305	3.69879604532143	0.326555126675129	196.589525396604
chr14	106980604	107349540	3	1	12.5	5	7.5	0.613704503097583	2.6583735804989	0.194088006935639	149.732965562201
chr19	0	5400954	2	3	8.33	15	-6.67	0.645895794506118	0.523030418369538	0.0394998825519401	5.10933424630835
chr19	5400954	5835380	1	3	4.17	15	-10.83	0.31551148794484	0.254054686982671	0.00450760062151482	3.48119971412429
chr19	5835380	20090038	1	3	4.17	15	-10.83	0.31551148794484	0.254054686982671	0.00450760062151482	3.48119971412429
chr19	20090038	20228622	1	2	4.17	10	-5.83	0.583207490184234	0.399640895163998	0.00636764802381009	8.24852474948138
chr19	20228622	20580374	1	2	4.17	10	-5.83	0.583207490184234	0.399640895163998	0.00636764802381009	8.24852474948138
chr19	20580374	20581725	2	2	8.33	10	-1.67	1	0.821946943936911	0.0545179511642294	12.3867051005178
chr19	20581725	20595435	3	2	12.5	10	2.5	1	1.27847145328945	0.130864593047094	16.9008714370457
chr19	20595435	20718635	3	3	12.5	15	-2.5	1	0.813448226717427	0.0961202645831903	6.87778438197361
chr19	20718635	20721342	2	3	8.33	15	-6.67	0.645895794506118	0.523030418369538	0.0394998825519401	5.10933424630835
chr19	20721342	20722654	2	2	8.33	10	-1.67	1	0.821946943936911	0.0545179511642294	12.3867051005178
chr19	20722654	21829172	1	2	4.17	10	-5.83	0.583207490184234	0.399640895163998	0.00636764802381009	8.24852474948138
chr19	21829172	22319356	0	2	0	10	-10	0.200845665961945	0	0	4.38438777635233
chr19	22319356	22593703	1	2	4.17	10	-5.83	0.583207490184234	0.399640895163998	0.00636764802381009	8.24852474948138
chr19	22593703	23809168	1	1	4.17	5	-0.83	1	0.829704891507262	0.0100990049228189	68.1835097869413
chr19	23809168	24521623	1	2	4.17	10	-5.83	0.583207490184234	0.399640895163998	0.00636764802381009	8.24852474948138
chr19	24521623	24596763	0	2	0	10	-10	0.200845665961945	0	0	4.38438777635233
chr19	24596763	27747981	0	0	0	0	0	1	0	0	Inf
chr19	27747981	29369081	1	0	4.17	0	4.17	1	Inf	0.0213828125	Inf
chr19	29369081	29438393	2	0	8.33	0	8.33	0.492600422832981	Inf	0.157012756012269	Inf
chr19	29438393	32782885	1	0	4.17	0	4.17	1	Inf	0.0213828125	Inf
chr19	32782885	33030117	1	1	4.17	5	-0.83	1	0.829704891507262	0.0100990049228189	68.1835097869413
chr19	33030117	41984378	1	2	4.17	10	-5.83	0.583207490184234	0.399640895163998	0.00636764802381009	8.24852474948138
chr19	41984378	43552935	1	1	4.17	5	-0.83	1	0.829704891507262	0.0100990049228189	68.1835097869413
chr19	43552935	43662088	2	1	8.33	5	3.33	1	1.70673924068191	0.082700294482344	107.113924246164
chr19	43662088	43700183	2	2	8.33	10	-1.67	1	0.821946943936911	0.0545179511642294	12.3867051005178
chr19	43700183	43735958	2	3	8.33	15	-6.67	0.645895794506118	0.523030418369538	0.0394998825519401	5.10933424630835
chr19	43735958	43817935	1	3	4.17	15	-10.83	0.31551148794484	0.254054686982671	0.00450760062151482	3.48119971412429
chr19	43817935	43852622	1	2	4.17	10	-5.83	0.583207490184234	0.399640895163998	0.00636764802381009	8.24852474948138
chr19	43852622	45232937	1	1	4.17	5	-0.83	1	0.829704891507262	0.0100990049228189	68.1835097869413
chr19	45232937	53938759	1	2	4.17	10	-5.83	0.583207490184234	0.399640895163998	0.00636764802381009	8.24852474948138
chr19	53938759	54016136	2	2	8.33	10	-1.67	1	0.821946943936911	0.0545179511642294	12.3867051005178
chr19	54016136	56794910	1	2	4.17	10	-5.83	0.583207490184234	0.399640895163998	0.00636764802381009	8.24852474948138
chr19	56794910	57739173	2	2	8.33	10	-1.67	1	0.821946943936911	0.0545179511642294	12.3867051005178
chr19	57739173	59128983	1	2	4.17	10	-5.83	0.583207490184234	0.399640895163998	0.00636764802381009	8.24852474948138
chr20	0	1443552	7	0	29.17	0	29.17	0.0110547421948443	Inf	1.41640791864815	Inf
chr20	1443552	1559609	6	0	25	0	25	0.0245579718069792	Inf	1.10717505670575	Inf
chr20	1559609	1559891	6	1	25	5	20	0.105577349479788	6.10640039224412	0.642384187990787	305.817481260489
chr20	1559891	1560795	7	1	29.17	5	24.17	0.0544143658153868	7.5122559087382	0.827128077029165	369.999258008406
chr20	1560795	1560862	6	1	25	5	20	0.105577349479788	6.10640039224412	0.642384187990787	305.817481260489
chr20	1560862	1587677	5	1	20.83	5	15.83	0.197693967971903	4.84325942364132	0.476025876220235	248.347512072071
chr20	1587677	1596000	4	0	16.67	0	16.67	0.113966011300101	Inf	0.576648655274739	Inf
chr20	1596000	1648615	5	0	20.83	0	20.83	0.0534139711677999	Inf	0.828270273994906	Inf
chr20	1648615	4093774	6	0	25	0	25	0.0245579718069792	Inf	1.10717505670575	Inf
chr20	4093774	4296660	7	0	29.17	0	29.17	0.0110547421948443	Inf	1.41640791864815	Inf
chr20	4296660	4707189	8	0	33.33	0	33.33	0.00486051024905251	Inf	1.76030309506202	Inf
chr20	4707189	14601109	8	0	33.33	0	33.33	0.00486051024905251	Inf	1.76030309506202	Inf
chr20	14601109	14718194	8	1	33.33	5	28.33	0.0270945653815761	9.0847451525122	1.03272129652769	442.140351089513
chr20	14718194	14761592	9	1	37.5	5	32.5	0.0130285314630182	10.8555670713526	1.26245154994359	523.81746943412
chr20	14761592	14823576	9	2	37.5	10	27.5	0.0444765946751199	5.20490292587571	0.881236176285445	56.7568249878184
chr20	14823576	14862893	9	2	37.5	10	27.5	0.0444765946751199	5.20490292587571	0.881236176285445	56.7568249878184
chr20	14862893	14947232	9	3	37.5	15	22.5	0.173037460615453	3.30797464340263	0.661251792550902	22.5393072970196
chr20	14947232	15074767	9	2	37.5	10	27.5	0.0444765946751199	5.20490292587571	0.881236176285445	56.7568249878184
chr20	15074767	15098664	9	1	37.5	5	32.5	0.0130285314630182	10.8555670713526	1.26245154994359	523.81746943412
chr20	15098664	15154859	9	1	37.5	5	32.5	0.0130285314630182	10.8555670713526	1.26245154994359	523.81746943412
chr20	15154859	15447117	8	1	33.33	5	28.33	0.0270945653815761	9.0847451525122	1.03272129652769	442.140351089513
chr20	15447117	15542905	7	1	29.17	5	24.17	0.0544143658153868	7.5122559087382	0.827128077029165	369.999258008406
chr20	15542905	17221348	7	0	29.17	0	29.17	0.0110547421948443	Inf	1.41640791864815	Inf
chr20	17221348	18818757	6	0	25	0	25	0.0245579718069792	Inf	1.10717505670575	Inf
chr20	18818757	19271260	5	0	20.83	0	20.83	0.0534139711677999	Inf	0.828270273994906	Inf
chr20	19271260	20199938	5	0	20.83	0	20.83	0.0534139711677999	Inf	0.828270273994906	Inf
chr20	20199938	20300684	6	0	25	0	25	0.0245579718069792	Inf	1.10717505670575	Inf
chr20	20300684	20608859	5	0	20.83	0	20.83	0.0534139711677999	Inf	0.828270273994906	Inf
chr20	20608859	21469073	4	0	16.67	0	16.67	0.113966011300101	Inf	0.576648655274739	Inf
chr20	21469073	21643707	4	0	16.67	0	16.67	0.113966011300101	Inf	0.576648655274739	Inf
chr20	21643707	21792225	4	0	16.67	0	16.67	0.113966011300101	Inf	0.576648655274739	Inf
chr20	21792225	22090256	4	0	16.67	0	16.67	0.113966011300101	Inf	0.576648655274739	Inf
chr20	22090256	22210423	4	0	16.67	0	16.67	0.113966011300101	Inf	0.576648655274739	Inf
chr20	22210423	22584808	4	0	16.67	0	16.67	0.113966011300101	Inf	0.576648655274739	Inf
chr20	22584808	22650291	4	0	16.67	0	16.67	0.113966011300101	Inf	0.576648655274739	Inf
chr20	22650291	22653432	4	0	16.67	0	16.67	0.113966011300101	Inf	0.576648655274739	Inf
[truncated: 556 more rows]
