# Supplementary material for: 1p36 deletion is a marker for tumour dissemination in microsatellite stable stage II-III colon cancer
Source: BMC Cancer. 2014 Nov 24;14:872. doi: 10.1186/1471-2407-14-872 (PMC4251789; doi:10.1186/1471-2407-14-872)
Supplement: Supplementary file 1 — Additional file 1: This file includes supplementary figures, genome-wide copy number estimates and statistics. (ZIP 5 MB) [file 12885_2014_5046_MOESM1_ESM.zip › Supplementary Data/MSS statistics Stage III/Focal Gain.Recurrence (SIII excl MSI-H).No recurrence (SIII excl MSI-H).txt]

Chromosome	Start (hg19)	End (hg19)	Observations in G1	Observations in G2	Frequency G1 (%)	Frequency G2 (%)	Frequency difference	Fisher's Exact test p-value	Odds Ratio	Lower 95% CI	Upper 95% CI
chr1	72746574	72748221	1	0	4.17	0	4.17	1	Inf	0.0213828125	Inf
chr1	72748221	72760184	2	0	8.33	0	8.33	0.492600422832981	Inf	0.157012756012269	Inf
chr1	72760184	72765894	3	0	12.5	0	12.5	0.238900634249471	Inf	0.351338858842862	Inf
chr1	72765894	72767022	7	5	29.17	25	4.17	1	1.22939500758173	0.26763550484739	6.04412103691805
chr1	72767022	72774282	8	5	33.33	25	8.33	0.741599633828789	1.48628894588007	0.336256162369557	7.17477624203688
chr1	72774282	72811532	8	6	33.33	30	3.33	1	1.16259290775127	0.272902027742348	5.16994950410565
chr1	72811532	72814597	7	6	29.17	30	-0.829999999999998	1	0.961638596420668	0.217149247562924	4.35837598389935
chr1	72814597	72816882	1	2	4.17	10	-5.83	0.583207490184234	0.399640895163998	0.00636764802381009	8.24852474948138
chr1	72816882	72825407	1	1	4.17	5	-0.83	1	0.829704891507262	0.0100990049228189	68.1835097869413
chr1	72825407	72842761	1	0	4.17	0	4.17	1	Inf	0.0213828125	Inf
chr2	89132096	89133378	2	2	8.33	10	-1.67	1	0.821946943936911	0.0545179511642294	12.3867051005178
chr2	89133378	89134842	6	2	25	10	15	0.259066300472994	2.9296842530127	0.444687317155852	33.476836917836
chr2	89134842	89136090	6	3	25	15	10	0.477131566751533	1.86229966085183	0.331922099175792	13.3645947813805
chr2	89136090	89136180	7	3	29.17	15	14.17	0.305608588648861	2.28981457134852	0.429958557463069	16.0509799870598
chr2	89136180	89144104	7	4	29.17	20	9.17	0.727906622971853	1.62864870943781	0.335060499383114	9.11198173466026
chr2	89144104	89145847	7	5	29.17	25	4.17	1	1.22939500758173	0.26763550484739	6.04412103691805
chr2	89145847	89147617	8	6	33.33	30	3.33	1	1.16259290775127	0.272902027742348	5.16994950410565
chr2	89147617	89148677	8	7	33.33	35	-1.67	1	0.930139109867753	0.22352029110291	3.91947658313681
chr2	89148677	89157708	9	7	37.5	35	2.5	1	1.11155049248582	0.274572955411398	4.62374629054837
chr2	89157708	89358337	10	7	41.67	35	6.67	0.760027147273454	1.31802988153436	0.331939532849159	5.44042840453336
chr2	89358337	89377330	10	6	41.67	30	11.67	0.534441807210378	1.647371927607	0.405261439966115	7.17722748526468
chr2	89377330	89418269	8	4	33.33	20	13.33	0.498217408597442	1.96904366364906	0.420634867960779	10.8227437493658
chr2	89418269	89423512	4	3	16.67	15	1.67	1	1.13012717766168	0.165091864766298	8.82048884576312
chr2	89423512	89444114	3	3	12.5	15	-2.5	1	0.813448226717427	0.0961202645831903	6.87778438197361
chr2	89444114	89449936	3	2	12.5	10	2.5	1	1.27847145328945	0.130864593047094	16.9008714370457
chr2	89449936	89464861	2	2	8.33	10	-1.67	1	0.821946943936911	0.0545179511642294	12.3867051005178
chr2	89464861	89477534	2	0	8.33	0	8.33	0.492600422832981	Inf	0.157012756012269	Inf
chr2	89477534	89499081	1	0	4.17	0	4.17	1	Inf	0.0213828125	Inf
chr2	89499081	103331597	0	0	0	0	0	1	0	0	Inf
chr2	103331597	103474118	0	1	0	5	-5	0.454545454545455	0	0	32.5003149261473
chr3	162510463	162512916	1	0	4.17	0	4.17	1	Inf	0.0213828125	Inf
chr3	162512916	162513304	2	0	8.33	0	8.33	0.492600422832981	Inf	0.157012756012269	Inf
chr3	162513304	162625988	3	0	12.5	0	12.5	0.238900634249471	Inf	0.351338858842862	Inf
chr3	162625988	162626588	2	0	8.33	0	8.33	0.492600422832981	Inf	0.157012756012269	Inf
chr3	162626588	162627609	1	0	4.17	0	4.17	1	Inf	0.0213828125	Inf
chr7	13692796	13758615	1	0	4.17	0	4.17	1	Inf	0.0213828125	Inf
chr7	13758615	69641917	0	0	0	0	0	1	0	0	Inf
chr7	69641917	69839008	1	0	4.17	0	4.17	1	Inf	0.0213828125	Inf
chr7	69839008	84458164	0	0	0	0	0	1	0	0	Inf
chr7	84458164	85098824	0	1	0	5	-5	0.454545454545455	0	0	32.5003149261473
chr7	85098824	85802195	0	0	0	0	0	1	0	0	Inf
chr7	85802195	86098895	0	1	0	5	-5	0.454545454545455	0	0	32.5003149261473
chr7	86098895	91563382	0	0	0	0	0	1	0	0	Inf
chr7	91563382	91787283	1	0	4.17	0	4.17	1	Inf	0.0213828125	Inf
chr7	91787283	107475373	0	0	0	0	0	1	0	0	Inf
chr7	107475373	107592056	1	0	4.17	0	4.17	1	Inf	0.0213828125	Inf
chr7	107592056	115523363	0	0	0	0	0	1	0	0	Inf
chr7	115523363	115656370	1	0	4.17	0	4.17	1	Inf	0.0213828125	Inf
chr7	115656370	116142191	0	0	0	0	0	1	0	0	Inf
chr7	116142191	116487900	0	1	0	5	-5	0.454545454545455	0	0	32.5003149261473
chr7	116487900	116780693	0	0	0	0	0	1	0	0	Inf
chr7	116780693	116906584	1	0	4.17	0	4.17	1	Inf	0.0213828125	Inf
chr7	116906584	117454570	1	0	4.17	0	4.17	1	Inf	0.0213828125	Inf
chr7	117454570	117611312	1	0	4.17	0	4.17	1	Inf	0.0213828125	Inf
chr7	117611312	117944031	1	0	4.17	0	4.17	1	Inf	0.0213828125	Inf
chr7	117944031	118070588	1	0	4.17	0	4.17	1	Inf	0.0213828125	Inf
chr7	118070588	118626203	1	0	4.17	0	4.17	1	Inf	0.0213828125	Inf
chr7	118626203	124782221	0	0	0	0	0	1	0	0	Inf
chr7	124782221	125115177	0	1	0	5	-5	0.454545454545455	0	0	32.5003149261473
chr7	125115177	141393494	0	0	0	0	0	1	0	0	Inf
chr7	141393494	141607484	1	0	4.17	0	4.17	1	Inf	0.0213828125	Inf
chr7	141607484	146239726	0	0	0	0	0	1	0	0	Inf
chr7	146239726	146383465	1	0	4.17	0	4.17	1	Inf	0.0213828125	Inf
chr7	146383465	147156015	1	0	4.17	0	4.17	1	Inf	0.0213828125	Inf
chr7	147156015	147321768	1	0	4.17	0	4.17	1	Inf	0.0213828125	Inf
chr7	147321768	157755807	0	0	0	0	0	1	0	0	Inf
chr7	157755807	157828758	1	0	4.17	0	4.17	1	Inf	0.0213828125	Inf
chr13	19026937	19564517	2	0	8.33	0	8.33	0.492600422832981	Inf	0.157012756012269	Inf
chr13	19564517	19634136	2	0	8.33	0	8.33	0.492600422832981	Inf	0.157012756012269	Inf
chr13	19634136	19634507	1	0	4.17	0	4.17	1	Inf	0.0213828125	Inf
chr13	19634507	26605033	0	0	0	0	0	1	0	0	Inf
chr13	26605033	26693293	1	0	4.17	0	4.17	1	Inf	0.0213828125	Inf
chr13	26693293	27197428	0	0	0	0	0	1	0	0	Inf
chr13	27197428	27307682	1	0	4.17	0	4.17	1	Inf	0.0213828125	Inf
chr13	27307682	34344030	0	0	0	0	0	1	0	0	Inf
chr13	34344030	34451180	0	1	0	5	-5	0.454545454545455	0	0	32.5003149261473
chr13	34451180	37846660	0	0	0	0	0	1	0	0	Inf
chr13	37846660	37919988	0	1	0	5	-5	0.454545454545455	0	0	32.5003149261473
chr13	37919988	38049969	0	0	0	0	0	1	0	0	Inf
chr13	38049969	38092157	1	0	4.17	0	4.17	1	Inf	0.0213828125	Inf
chr13	38092157	38290522	1	0	4.17	0	4.17	1	Inf	0.0213828125	Inf
chr13	38290522	38291755	1	1	4.17	5	-0.83	1	0.829704891507262	0.0100990049228189	68.1835097869413
chr13	38291755	38362270	1	1	4.17	5	-0.83	1	0.829704891507262	0.0100990049228189	68.1835097869413
chr13	38362270	38363333	1	0	4.17	0	4.17	1	Inf	0.0213828125	Inf
chr13	38363333	38474420	1	0	4.17	0	4.17	1	Inf	0.0213828125	Inf
chr13	38474420	38491369	1	1	4.17	5	-0.83	1	0.829704891507262	0.0100990049228189	68.1835097869413
chr13	38491369	38625866	0	1	0	5	-5	0.454545454545455	0	0	32.5003149261473
chr13	38625866	38750859	0	0	0	0	0	1	0	0	Inf
chr13	38750859	39112164	0	1	0	5	-5	0.454545454545455	0	0	32.5003149261473
chr13	39112164	39359706	1	1	4.17	5	-0.83	1	0.829704891507262	0.0100990049228189	68.1835097869413
chr13	39359706	39522321	1	0	4.17	0	4.17	1	Inf	0.0213828125	Inf
chr13	39522321	39579228	1	0	4.17	0	4.17	1	Inf	0.0213828125	Inf
chr13	39579228	39679685	1	0	4.17	0	4.17	1	Inf	0.0213828125	Inf
chr13	39679685	39746871	1	0	4.17	0	4.17	1	Inf	0.0213828125	Inf
chr13	39746871	40658263	1	0	4.17	0	4.17	1	Inf	0.0213828125	Inf
chr13	40658263	46370365	0	0	0	0	0	1	0	0	Inf
chr13	46370365	46431285	1	0	4.17	0	4.17	1	Inf	0.0213828125	Inf
chr13	46431285	46564052	0	0	0	0	0	1	0	0	Inf
chr13	46564052	46717291	0	1	0	5	-5	0.454545454545455	0	0	32.5003149261473
chr13	46717291	47506766	0	0	0	0	0	1	0	0	Inf
chr13	47506766	47789786	1	0	4.17	0	4.17	1	Inf	0.0213828125	Inf
chr13	47789786	48544910	0	0	0	0	0	1	0	0	Inf
chr13	48544910	48717537	0	1	0	5	-5	0.454545454545455	0	0	32.5003149261473
chr13	48717537	49363361	0	1	0	5	-5	0.454545454545455	0	0	32.5003149261473
chr13	49363361	49437519	0	0	0	0	0	1	0	0	Inf
chr13	49437519	50429102	0	1	0	5	-5	0.454545454545455	0	0	32.5003149261473
chr13	50429102	51295556	0	0	0	0	0	1	0	0	Inf
chr13	51295556	51353503	1	0	4.17	0	4.17	1	Inf	0.0213828125	Inf
chr13	51353503	52356483	0	0	0	0	0	1	0	0	Inf
chr13	52356483	52523930	1	0	4.17	0	4.17	1	Inf	0.0213828125	Inf
chr13	52523930	52729341	1	0	4.17	0	4.17	1	Inf	0.0213828125	Inf
chr13	52729341	55886632	0	0	0	0	0	1	0	0	Inf
chr13	55886632	56002113	1	0	4.17	0	4.17	1	Inf	0.0213828125	Inf
chr13	56002113	64119337	0	0	0	0	0	1	0	0	Inf
chr13	64119337	64970135	0	1	0	5	-5	0.454545454545455	0	0	32.5003149261473
chr13	64970135	71008547	0	0	0	0	0	1	0	0	Inf
chr13	71008547	71547066	0	1	0	5	-5	0.454545454545455	0	0	32.5003149261473
chr13	71547066	71685615	0	1	0	5	-5	0.454545454545455	0	0	32.5003149261473
chr13	71685615	72522982	0	1	0	5	-5	0.454545454545455	0	0	32.5003149261473
chr13	72522982	72619699	0	1	0	5	-5	0.454545454545455	0	0	32.5003149261473
chr13	72619699	72798727	0	1	0	5	-5	0.454545454545455	0	0	32.5003149261473
chr13	72798727	72954530	0	1	0	5	-5	0.454545454545455	0	0	32.5003149261473
chr13	72954530	76667190	0	0	0	0	0	1	0	0	Inf
chr13	76667190	77390977	0	1	0	5	-5	0.454545454545455	0	0	32.5003149261473
chr13	77390977	83774933	0	0	0	0	0	1	0	0	Inf
chr13	83774933	83820789	0	1	0	5	-5	0.454545454545455	0	0	32.5003149261473
chr13	83820789	84628145	0	1	0	5	-5	0.454545454545455	0	0	32.5003149261473
chr13	84628145	84778952	0	1	0	5	-5	0.454545454545455	0	0	32.5003149261473
chr13	84778952	85517151	0	1	0	5	-5	0.454545454545455	0	0	32.5003149261473
chr13	85517151	85651672	0	1	0	5	-5	0.454545454545455	0	0	32.5003149261473
chr13	85651672	85816665	0	1	0	5	-5	0.454545454545455	0	0	32.5003149261473
chr13	85816665	86307536	0	1	0	5	-5	0.454545454545455	0	0	32.5003149261473
chr13	86307536	86320177	1	1	4.17	5	-0.83	1	0.829704891507262	0.0100990049228189	68.1835097869413
chr13	86320177	86360613	1	1	4.17	5	-0.83	1	0.829704891507262	0.0100990049228189	68.1835097869413
chr13	86360613	86407410	0	1	0	5	-5	0.454545454545455	0	0	32.5003149261473
chr13	86407410	91453981	0	0	0	0	0	1	0	0	Inf
chr13	91453981	91525121	1	0	4.17	0	4.17	1	Inf	0.0213828125	Inf
chr13	91525121	99544015	0	0	0	0	0	1	0	0	Inf
chr13	99544015	99705171	1	1	4.17	5	-0.83	1	0.829704891507262	0.0100990049228189	68.1835097869413
chr13	99705171	103902737	0	0	0	0	0	1	0	0	Inf
chr13	103902737	103907090	1	0	4.17	0	4.17	1	Inf	0.0213828125	Inf
chr13	103907090	103979510	1	1	4.17	5	-0.83	1	0.829704891507262	0.0100990049228189	68.1835097869413
chr13	103979510	103989594	1	0	4.17	0	4.17	1	Inf	0.0213828125	Inf
chr13	103989594	104036430	2	0	8.33	0	8.33	0.492600422832981	Inf	0.157012756012269	Inf
chr13	104036430	104048462	2	0	8.33	0	8.33	0.492600422832981	Inf	0.157012756012269	Inf
chr13	104048462	104925656	1	0	4.17	0	4.17	1	Inf	0.0213828125	Inf
chr13	104925656	105175290	0	0	0	0	0	1	0	0	Inf
chr13	105175290	105239370	1	0	4.17	0	4.17	1	Inf	0.0213828125	Inf
chr13	105239370	105330369	1	0	4.17	0	4.17	1	Inf	0.0213828125	Inf
chr13	105330369	105726364	0	0	0	0	0	1	0	0	Inf
chr13	105726364	105783474	0	1	0	5	-5	0.454545454545455	0	0	32.5003149261473
chr13	105783474	106357693	0	0	0	0	0	1	0	0	Inf
chr13	106357693	106435603	0	1	0	5	-5	0.454545454545455	0	0	32.5003149261473
chr13	106435603	108109179	0	0	0	0	0	1	0	0	Inf
chr13	108109179	108174441	1	0	4.17	0	4.17	1	Inf	0.0213828125	Inf
chr13	108174441	109412631	0	0	0	0	0	1	0	0	Inf
chr13	109412631	109625588	1	0	4.17	0	4.17	1	Inf	0.0213828125	Inf
chr20	1560674	1560795	2	2	8.33	10	-1.67	1	0.821946943936911	0.0545179511642294	12.3867051005178
chr20	1560795	1560862	4	2	16.67	10	6.67	0.673134579544109	1.77679788223359	0.223067010416211	21.8659260440664
chr20	1560862	1560937	5	2	20.83	10	10.83	0.42798551420219	2.32440691152469	0.327791220119044	27.364192010749
chr20	1560937	1561290	5	3	20.83	15	5.83	0.709517537084185	1.47792138374312	0.243832005666561	10.9643246368856
chr20	1561290	1587677	5	4	20.83	20	0.829999999999998	1	1.05142494514434	0.18930013394807	6.2554369203405
chr20	1587677	1595920	6	4	25	20	5	0.73441603390554	1.32469990349298	0.258244024998001	7.60136515630986
chr20	1595920	1596000	5	2	20.83	10	10.83	0.42798551420219	2.32440691152469	0.327791220119044	27.364192010749
chr20	1596000	1598026	4	2	16.67	10	6.67	0.673134579544109	1.77679788223359	0.223067010416211	21.8659260440664
chr20	1598026	1600001	2	2	8.33	10	-1.67	1	0.821946943936911	0.0545179511642294	12.3867051005178
chr20	1600001	1606115	2	1	8.33	5	3.33	1	1.70673924068191	0.082700294482344	107.113924246164
chr20	1606115	1610745	1	1	4.17	5	-0.83	1	0.829704891507262	0.0100990049228189	68.1835097869413
chr20	1610745	2092988	1	0	4.17	0	4.17	1	Inf	0.0213828125	Inf
chr20	2092988	2188026	1	0	4.17	0	4.17	1	Inf	0.0213828125	Inf
chr20	2188026	16153822	0	0	0	0	0	1	0	0	Inf
chr20	16153822	16739764	1	0	4.17	0	4.17	1	Inf	0.0213828125	Inf
chr20	16739764	16855466	1	0	4.17	0	4.17	1	Inf	0.0213828125	Inf
chr20	16855466	19847880	0	0	0	0	0	1	0	0	Inf
chr20	19847880	19934347	1	0	4.17	0	4.17	1	Inf	0.0213828125	Inf
chr20	19934347	20116132	0	0	0	0	0	1	0	0	Inf
chr20	20116132	20169536	1	0	4.17	0	4.17	1	Inf	0.0213828125	Inf
chr20	20169536	20738451	0	0	0	0	0	1	0	0	Inf
chr20	20738451	20805053	1	0	4.17	0	4.17	1	Inf	0.0213828125	Inf
chr20	20805053	21100661	1	0	4.17	0	4.17	1	Inf	0.0213828125	Inf
chr20	21100661	21229686	1	0	4.17	0	4.17	1	Inf	0.0213828125	Inf
chr20	21229686	21534989	1	0	4.17	0	4.17	1	Inf	0.0213828125	Inf
chr20	21534989	21813700	0	0	0	0	0	1	0	0	Inf
chr20	21813700	21965420	1	0	4.17	0	4.17	1	Inf	0.0213828125	Inf
chr20	21965420	22386524	1	0	4.17	0	4.17	1	Inf	0.0213828125	Inf
chr20	22386524	22485953	1	0	4.17	0	4.17	1	Inf	0.0213828125	Inf
chr20	22485953	22672610	1	0	4.17	0	4.17	1	Inf	0.0213828125	Inf
chr20	22672610	22676565	2	0	8.33	0	8.33	0.492600422832981	Inf	0.157012756012269	Inf
chr20	22676565	22731677	2	0	8.33	0	8.33	0.492600422832981	Inf	0.157012756012269	Inf
chr20	22731677	22741831	2	0	8.33	0	8.33	0.492600422832981	Inf	0.157012756012269	Inf
chr20	22741831	22793703	2	0	8.33	0	8.33	0.492600422832981	Inf	0.157012756012269	Inf
chr20	22793703	22898387	2	0	8.33	0	8.33	0.492600422832981	Inf	0.157012756012269	Inf
chr20	22898387	22998176	2	0	8.33	0	8.33	0.492600422832981	Inf	0.157012756012269	Inf
chr20	22998176	23014789	2	0	8.33	0	8.33	0.492600422832981	Inf	0.157012756012269	Inf
chr20	23014789	23071185	2	0	8.33	0	8.33	0.492600422832981	Inf	0.157012756012269	Inf
chr20	23071185	23262692	1	0	4.17	0	4.17	1	Inf	0.0213828125	Inf
chr20	23262692	23527287	1	1	4.17	5	-0.83	1	0.829704891507262	0.0100990049228189	68.1835097869413
chr20	23527287	23573008	1	1	4.17	5	-0.83	1	0.829704891507262	0.0100990049228189	68.1835097869413
chr20	23573008	23625909	1	0	4.17	0	4.17	1	Inf	0.0213828125	Inf
chr20	23625909	23994675	1	0	4.17	0	4.17	1	Inf	0.0213828125	Inf
chr20	23994675	24034053	2	0	8.33	0	8.33	0.492600422832981	Inf	0.157012756012269	Inf
chr20	24034053	24102074	1	0	4.17	0	4.17	1	Inf	0.0213828125	Inf
chr20	24102074	24140069	0	0	0	0	0	1	0	0	Inf
chr20	24140069	24233739	1	0	4.17	0	4.17	1	Inf	0.0213828125	Inf
chr20	24233739	36461261	0	0	0	0	0	1	0	0	Inf
chr20	36461261	36536543	0	1	0	5	-5	0.454545454545455	0	0	32.5003149261473
chr20	36536543	36745231	0	1	0	5	-5	0.454545454545455	0	0	32.5003149261473
chr20	36745231	36867373	0	1	0	5	-5	0.454545454545455	0	0	32.5003149261473
chr20	36867373	38606580	0	0	0	0	0	1	0	0	Inf
chr20	38606580	39371156	1	0	4.17	0	4.17	1	Inf	0.0213828125	Inf
chr20	39371156	44179039	0	0	0	0	0	1	0	0	Inf
chr20	44179039	44285458	1	0	4.17	0	4.17	1	Inf	0.0213828125	Inf
chr20	44285458	47571916	0	0	0	0	0	1	0	0	Inf
chr20	47571916	47648656	0	1	0	5	-5	0.454545454545455	0	0	32.5003149261473
chr20	47648656	52504287	0	0	0	0	0	1	0	0	Inf
chr20	52504287	53191811	0	1	0	5	-5	0.454545454545455	0	0	32.5003149261473
chr20	53191811	53292151	0	1	0	5	-5	0.454545454545455	0	0	32.5003149261473
chr20	53292151	54067438	0	1	0	5	-5	0.454545454545455	0	0	32.5003149261473
chr20	54067438	54230894	0	1	0	5	-5	0.454545454545455	0	0	32.5003149261473
chr20	54230894	54328637	0	1	0	5	-5	0.454545454545455	0	0	32.5003149261473
chr20	54328637	54422848	0	1	0	5	-5	0.454545454545455	0	0	32.5003149261473
chr20	54422848	54495709	1	2	4.17	10	-5.83	0.583207490184234	0.399640895163998	0.00636764802381009	8.24852474948138
chr20	54495709	54498060	1	2	4.17	10	-5.83	0.583207490184234	0.399640895163998	0.00636764802381009	8.24852474948138
chr20	54498060	54511539	1	1	4.17	5	-0.83	1	0.829704891507262	0.0100990049228189	68.1835097869413
chr20	54511539	54806778	1	0	4.17	0	4.17	1	Inf	0.0213828125	Inf
chr20	54806778	57525004	0	0	0	0	0	1	0	0	Inf
chr20	57525004	57671267	0	1	0	5	-5	0.454545454545455	0	0	32.5003149261473
chr14	106196214	106251090	1	0	4.17	0	4.17	1	Inf	0.0213828125	Inf
chr14	106251090	106329213	2	0	8.33	0	8.33	0.492600422832981	Inf	0.157012756012269	Inf
chr14	106329213	106401597	3	0	12.5	0	12.5	0.238900634249471	Inf	0.351338858842862	Inf
chr14	106401597	106448874	4	0	16.67	0	16.67	0.113966011300101	Inf	0.576648655274739	Inf
chr14	106448874	106484668	5	0	20.83	0	20.83	0.0534139711677999	Inf	0.828270273994906	Inf
chr14	106484668	106524803	4	0	16.67	0	16.67	0.113966011300101	Inf	0.576648655274739	Inf
chr14	106524803	106576076	5	0	20.83	0	20.83	0.0534139711677999	Inf	0.828270273994906	Inf
chr14	106576076	106603321	6	0	25	0	25	0.0245579718069792	Inf	1.10717505670575	Inf
chr14	106603321	106629833	5	0	20.83	0	20.83	0.0534139711677999	Inf	0.828270273994906	Inf
chr14	106629833	106669079	4	0	16.67	0	16.67	0.113966011300101	Inf	0.576648655274739	Inf
chr14	106669079	106738636	3	0	12.5	0	12.5	0.238900634249471	Inf	0.351338858842862	Inf
chr14	106738636	106752572	2	0	8.33	0	8.33	0.492600422832981	Inf	0.157012756012269	Inf
chr14	106752572	106823826	1	0	4.17	0	4.17	1	Inf	0.0213828125	Inf
chr8	34252162	34796763	1	0	4.17	0	4.17	1	Inf	0.0213828125	Inf
chr8	34796763	38145616	0	0	0	0	0	1	0	0	Inf
chr8	38145616	38864215	0	1	0	5	-5	0.454545454545455	0	0	32.5003149261473
chr8	38864215	50008811	0	0	0	0	0	1	0	0	Inf
chr8	50008811	50131183	1	0	4.17	0	4.17	1	Inf	0.0213828125	Inf
chr8	50131183	51200737	0	0	0	0	0	1	0	0	Inf
chr8	51200737	51335547	1	0	4.17	0	4.17	1	Inf	0.0213828125	Inf
chr8	51335547	51946852	1	0	4.17	0	4.17	1	Inf	0.0213828125	Inf
chr8	51946852	52033875	1	0	4.17	0	4.17	1	Inf	0.0213828125	Inf
chr8	52033875	52427747	1	0	4.17	0	4.17	1	Inf	0.0213828125	Inf
chr8	52427747	52502852	1	0	4.17	0	4.17	1	Inf	0.0213828125	Inf
chr8	52502852	53561356	0	0	0	0	0	1	0	0	Inf
chr8	53561356	53732021	1	0	4.17	0	4.17	1	Inf	0.0213828125	Inf
chr8	53732021	54307228	1	0	4.17	0	4.17	1	Inf	0.0213828125	Inf
chr8	54307228	54394067	1	0	4.17	0	4.17	1	Inf	0.0213828125	Inf
chr8	54394067	55166721	1	0	4.17	0	4.17	1	Inf	0.0213828125	Inf
chr8	55166721	55271883	1	0	4.17	0	4.17	1	Inf	0.0213828125	Inf
chr8	55271883	55404022	0	0	0	0	0	1	0	0	Inf
chr8	55404022	55511527	1	0	4.17	0	4.17	1	Inf	0.0213828125	Inf
chr8	55511527	58054850	0	0	0	0	0	1	0	0	Inf
chr8	58054850	58180388	1	0	4.17	0	4.17	1	Inf	0.0213828125	Inf
chr8	58180388	87243214	0	0	0	0	0	1	0	0	Inf
chr8	87243214	87338528	1	0	4.17	0	4.17	1	Inf	0.0213828125	Inf
chr8	87338528	87670331	1	0	4.17	0	4.17	1	Inf	0.0213828125	Inf
chr8	87670331	87783547	1	0	4.17	0	4.17	1	Inf	0.0213828125	Inf
chr8	87783547	87907318	1	0	4.17	0	4.17	1	Inf	0.0213828125	Inf
chr8	87907318	88039554	1	0	4.17	0	4.17	1	Inf	0.0213828125	Inf
chr8	88039554	89939086	0	0	0	0	0	1	0	0	Inf
chr8	89939086	90020320	1	0	4.17	0	4.17	1	Inf	0.0213828125	Inf
chr8	90020320	90308213	1	0	4.17	0	4.17	1	Inf	0.0213828125	Inf
chr8	90308213	114398080	0	0	0	0	0	1	0	0	Inf
chr8	114398080	114612358	1	0	4.17	0	4.17	1	Inf	0.0213828125	Inf
chr8	114612358	114777398	1	0	4.17	0	4.17	1	Inf	0.0213828125	Inf
chr8	114777398	115119227	1	0	4.17	0	4.17	1	Inf	0.0213828125	Inf
chr4	10212275	10250164	0	1	0	5	-5	0.454545454545455	0	0	32.5003149261473
chr4	10250164	69352550	0	0	0	0	0	1	0	0	Inf
chr4	69352550	69505725	1	1	4.17	5	-0.83	1	0.829704891507262	0.0100990049228189	68.1835097869413
chr4	69505725	69525184	1	0	4.17	0	4.17	1	Inf	0.0213828125	Inf
chrX	103255888	103305334	1	0	4.17	0	4.17	1	Inf	0.0213828125	Inf
chr5	57277340	57297583	1	0	4.17	0	4.17	1	Inf	0.0213828125	Inf
chr5	57297583	57298515	1	1	4.17	5	-0.83	1	0.829704891507262	0.0100990049228189	68.1835097869413
chr5	57298515	57299205	1	2	4.17	10	-5.83	0.583207490184234	0.399640895163998	0.00636764802381009	8.24852474948138
chr5	57299205	57304500	1	3	4.17	15	-10.83	0.31551148794484	0.254054686982671	0.00450760062151482	3.48119971412429
chr5	57304500	57309239	2	3	8.33	15	-6.67	0.645895794506118	0.523030418369538	0.0394998825519401	5.10933424630835
chr5	57309239	57339215	2	4	8.33	20	-11.67	0.387127336645204	0.372141092611642	0.0301587677523976	2.96622066155465
chr5	57339215	57340543	2	3	8.33	15	-6.67	0.645895794506118	0.523030418369538	0.0394998825519401	5.10933424630835
chr5	57340543	57341079	2	2	8.33	10	-1.67	1	0.821946943936911	0.0545179511642294	12.3867051005178
chr5	57341079	57346982	2	1	8.33	5	3.33	1	1.70673924068191	0.082700294482344	107.113924246164
chr5	57346982	57352699	1	1	4.17	5	-0.83	1	0.829704891507262	0.0100990049228189	68.1835097869413
chr5	57352699	57356616	0	1	0	5	-5	0.454545454545455	0	0	32.5003149261473
chr11	69919090	70791175	0	1	0	5	-5	0.454545454545455	0	0	32.5003149261473
chr11	70791175	92306155	0	0	0	0	0	1	0	0	Inf
chr11	92306155	92384444	0	1	0	5	-5	0.454545454545455	0	0	32.5003149261473
chr11	92384444	102378083	0	0	0	0	0	1	0	0	Inf
chr11	102378083	102948797	1	0	4.17	0	4.17	1	Inf	0.0213828125	Inf
chr10	47639397	47743509	1	0	4.17	0	4.17	1	Inf	0.0213828125	Inf
chr10	47743509	63802914	0	0	0	0	0	1	0	0	Inf
chr10	63802914	63947377	0	1	0	5	-5	0.454545454545455	0	0	32.5003149261473
chr12	1138782	1721455	1	0	4.17	0	4.17	1	Inf	0.0213828125	Inf
chr12	1721455	24003125	0	0	0	0	0	1	0	0	Inf
chr12	24003125	24631611	1	0	4.17	0	4.17	1	Inf	0.0213828125	Inf
chr12	24631611	25188245	1	0	4.17	0	4.17	1	Inf	0.0213828125	Inf
chr12	25188245	25613697	1	0	4.17	0	4.17	1	Inf	0.0213828125	Inf
chr12	25613697	65190962	0	0	0	0	0	1	0	0	Inf
chr12	65190962	65693226	0	1	0	5	-5	0.454545454545455	0	0	32.5003149261473
chr12	65693226	66244727	0	0	0	0	0	1	0	0	Inf
chr12	66244727	66504614	0	1	0	5	-5	0.454545454545455	0	0	32.5003149261473
chr6	32431219	32576238	1	0	4.17	0	4.17	1	Inf	0.0213828125	Inf
chr6	32576238	43631080	0	0	0	0	0	1	0	0	Inf
chr6	43631080	43925566	0	1	0	5	-5	0.454545454545455	0	0	32.5003149261473
chr6	43925566	44501627	0	0	0	0	0	1	0	0	Inf
chr6	44501627	45409373	0	1	0	5	-5	0.454545454545455	0	0	32.5003149261473
chr6	45409373	47728986	0	0	0	0	0	1	0	0	Inf
chr6	47728986	47865990	0	1	0	5	-5	0.454545454545455	0	0	32.5003149261473
chr6	47865990	55017747	0	0	0	0	0	1	0	0	Inf
chr6	55017747	55341645	0	1	0	5	-5	0.454545454545455	0	0	32.5003149261473
chr6	55341645	56560607	0	0	0	0	0	1	0	0	Inf
chr6	56560607	56842315	0	1	0	5	-5	0.454545454545455	0	0	32.5003149261473
chr6	56842315	63766002	0	0	0	0	0	1	0	0	Inf
chr6	63766002	64679903	0	1	0	5	-5	0.454545454545455	0	0	32.5003149261473
chr6	64679903	65335646	0	1	0	5	-5	0.454545454545455	0	0	32.5003149261473
chr22	24287088	24399172	0	1	0	5	-5	0.454545454545455	0	0	32.5003149261473
chr16	17154638	17982131	0	1	0	5	-5	0.454545454545455	0	0	32.5003149261473
chr16	17982131	18404120	0	1	0	5	-5	0.454545454545455	0	0	32.5003149261473
chr18	19942645	20870564	0	1	0	5	-5	0.454545454545455	0	0	32.5003149261473
