# Supplementary material for: 1p36 deletion is a marker for tumour dissemination in microsatellite stable stage II-III colon cancer
Source: BMC Cancer. 2014 Nov 24;14:872. doi: 10.1186/1471-2407-14-872 (PMC4251789; doi:10.1186/1471-2407-14-872)
Supplement: Supplementary file 1 — Additional file 1: This file includes supplementary figures, genome-wide copy number estimates and statistics. (ZIP 5 MB) [file 12885_2014_5046_MOESM1_ESM.zip › Supplementary Data/MSS statistics Stage III/Focal Loss.Recurrence (SIII excl MSI-H).No recurrence (SIII excl MSI-H).txt]

Chromosome	Start (hg19)	End (hg19)	Observations in G1	Observations in G2	Frequency G1 (%)	Frequency G2 (%)	Frequency difference	Fisher's Exact test p-value	Odds Ratio	Lower 95% CI	Upper 95% CI
chr1	14397977	14445618	0	1	0	5	-5	0.454545454545455	0	0	32.5003149261473
chr1	14445618	14500729	0	2	0	10	-10	0.200845665961945	0	0	4.38438777635233
chr1	14500729	14507118	0	1	0	5	-5	0.454545454545455	0	0	32.5003149261473
chr1	14507118	25532279	0	0	0	0	0	1	0	0	Inf
chr1	25532279	25540843	0	1	0	5	-5	0.454545454545455	0	0	32.5003149261473
chr1	25540843	25654244	0	2	0	10	-10	0.200845665961945	0	0	4.38438777635233
chr1	25654244	25662109	0	1	0	5	-5	0.454545454545455	0	0	32.5003149261473
chr1	25662109	35044317	0	0	0	0	0	1	0	0	Inf
chr1	35044317	35048145	1	0	4.17	0	4.17	1	Inf	0.0213828125	Inf
chr1	35048145	35072244	2	0	8.33	0	8.33	0.492600422832981	Inf	0.157012756012269	Inf
chr1	35072244	35109386	2	1	8.33	5	3.33	1	1.70673924068191	0.082700294482344	107.113924246164
chr1	35109386	35116045	1	1	4.17	5	-0.83	1	0.829704891507262	0.0100990049228189	68.1835097869413
chr1	35116045	35121695	0	1	0	5	-5	0.454545454545455	0	0	32.5003149261473
chr1	35121695	45801102	0	0	0	0	0	1	0	0	Inf
chr1	45801102	45894584	1	0	4.17	0	4.17	1	Inf	0.0213828125	Inf
chr1	45894584	46035615	2	0	8.33	0	8.33	0.492600422832981	Inf	0.157012756012269	Inf
chr1	46035615	46111944	2	1	8.33	5	3.33	1	1.70673924068191	0.082700294482344	107.113924246164
chr1	46111944	46245317	2	1	8.33	5	3.33	1	1.70673924068191	0.082700294482344	107.113924246164
chr1	46245317	46546873	2	1	8.33	5	3.33	1	1.70673924068191	0.082700294482344	107.113924246164
chr1	46546873	46606982	1	1	4.17	5	-0.83	1	0.829704891507262	0.0100990049228189	68.1835097869413
chr1	46606982	46608589	1	0	4.17	0	4.17	1	Inf	0.0213828125	Inf
chr1	46608589	49757876	0	0	0	0	0	1	0	0	Inf
chr1	49757876	49982200	0	1	0	5	-5	0.454545454545455	0	0	32.5003149261473
chr1	49982200	50306324	0	0	0	0	0	1	0	0	Inf
chr1	50306324	50457146	1	0	4.17	0	4.17	1	Inf	0.0213828125	Inf
chr1	50457146	51028699	0	0	0	0	0	1	0	0	Inf
chr1	51028699	51137259	0	1	0	5	-5	0.454545454545455	0	0	32.5003149261473
chr1	51137259	58380698	0	0	0	0	0	1	0	0	Inf
chr1	58380698	58456840	0	1	0	5	-5	0.454545454545455	0	0	32.5003149261473
chr1	58456840	65906513	0	0	0	0	0	1	0	0	Inf
chr1	65906513	65907617	1	0	4.17	0	4.17	1	Inf	0.0213828125	Inf
chr1	65907617	66063207	2	0	8.33	0	8.33	0.492600422832981	Inf	0.157012756012269	Inf
chr1	66063207	66935193	0	0	0	0	0	1	0	0	Inf
chr1	66935193	67010473	1	0	4.17	0	4.17	1	Inf	0.0213828125	Inf
chr1	67010473	69587907	0	0	0	0	0	1	0	0	Inf
chr1	69587907	69767150	0	1	0	5	-5	0.454545454545455	0	0	32.5003149261473
chr1	69767150	71413469	0	0	0	0	0	1	0	0	Inf
chr1	71413469	72273331	0	1	0	5	-5	0.454545454545455	0	0	32.5003149261473
chr1	72273331	72380161	0	1	0	5	-5	0.454545454545455	0	0	32.5003149261473
chr1	72380161	72765894	0	1	0	5	-5	0.454545454545455	0	0	32.5003149261473
chr1	72765894	83092244	0	0	0	0	0	1	0	0	Inf
chr1	83092244	83124282	0	1	0	5	-5	0.454545454545455	0	0	32.5003149261473
chr1	83124282	83129747	1	1	4.17	5	-0.83	1	0.829704891507262	0.0100990049228189	68.1835097869413
chr1	83129747	83190382	1	2	4.17	10	-5.83	0.583207490184234	0.399640895163998	0.00636764802381009	8.24852474948138
chr1	83190382	83215881	0	2	0	10	-10	0.200845665961945	0	0	4.38438777635233
chr1	83215881	83240981	0	1	0	5	-5	0.454545454545455	0	0	32.5003149261473
chr1	83240981	83247404	0	0	0	0	0	1	0	0	Inf
chr1	83247404	83573732	0	1	0	5	-5	0.454545454545455	0	0	32.5003149261473
chr1	83573732	83798162	0	1	0	5	-5	0.454545454545455	0	0	32.5003149261473
chr1	83798162	83890326	0	1	0	5	-5	0.454545454545455	0	0	32.5003149261473
chr1	83890326	83986257	0	1	0	5	-5	0.454545454545455	0	0	32.5003149261473
chr1	83986257	84856441	0	1	0	5	-5	0.454545454545455	0	0	32.5003149261473
chr1	84856441	84926956	0	1	0	5	-5	0.454545454545455	0	0	32.5003149261473
chr1	84926956	85290605	0	1	0	5	-5	0.454545454545455	0	0	32.5003149261473
chr1	85290605	98344977	0	0	0	0	0	1	0	0	Inf
chr1	98344977	98552969	1	0	4.17	0	4.17	1	Inf	0.0213828125	Inf
chr1	98552969	99424256	1	0	4.17	0	4.17	1	Inf	0.0213828125	Inf
chr1	99424256	100188378	0	0	0	0	0	1	0	0	Inf
chr1	100188378	100251873	1	0	4.17	0	4.17	1	Inf	0.0213828125	Inf
chr1	100251873	101172707	1	0	4.17	0	4.17	1	Inf	0.0213828125	Inf
chr1	101172707	102655932	0	0	0	0	0	1	0	0	Inf
chr1	102655932	102855854	0	1	0	5	-5	0.454545454545455	0	0	32.5003149261473
chr1	102855854	106007458	0	0	0	0	0	1	0	0	Inf
chr1	106007458	106050750	1	0	4.17	0	4.17	1	Inf	0.0213828125	Inf
chr1	106050750	107047242	0	0	0	0	0	1	0	0	Inf
chr1	107047242	107218848	1	0	4.17	0	4.17	1	Inf	0.0213828125	Inf
chr1	107218848	111368243	0	0	0	0	0	1	0	0	Inf
chr1	111368243	111372421	0	2	0	10	-10	0.200845665961945	0	0	4.38438777635233
chr1	111372421	111374823	1	2	4.17	10	-5.83	0.583207490184234	0.399640895163998	0.00636764802381009	8.24852474948138
chr1	111374823	111390153	2	2	8.33	10	-1.67	1	0.821946943936911	0.0545179511642294	12.3867051005178
chr1	111390153	111394289	2	0	8.33	0	8.33	0.492600422832981	Inf	0.157012756012269	Inf
chr1	111394289	111395391	1	0	4.17	0	4.17	1	Inf	0.0213828125	Inf
chr1	111395391	112672860	0	0	0	0	0	1	0	0	Inf
chr1	112672860	112676509	0	1	0	5	-5	0.454545454545455	0	0	32.5003149261473
chr1	112676509	112693006	0	2	0	10	-10	0.200845665961945	0	0	4.38438777635233
chr1	112693006	112695813	0	4	0	20	-20	0.0356903448225059	0	0	1.17107721513727
chr1	112695813	112696026	0	5	0	25	-25	0.0142761379290024	0	0	0.806508107244283
chr1	112696026	112709063	1	6	4.17	30	-25.83	0.035329956487075	0.106588293053658	0.00212174851329982	1.0175688828234
chr1	112709063	112710699	1	5	4.17	25	-20.83	0.0772698656986802	0.136267940534561	0.00265137500610839	1.38965023908741
chr1	112710699	112711113	1	3	4.17	15	-10.83	0.31551148794484	0.254054686982671	0.00450760062151482	3.48119971412429
chr1	112711113	112766255	2	3	8.33	15	-6.67	0.645895794506118	0.523030418369538	0.0394998825519401	5.10933424630835
chr1	112766255	112772487	1	1	4.17	5	-0.83	1	0.829704891507262	0.0100990049228189	68.1835097869413
chr1	112772487	112819259	1	0	4.17	0	4.17	1	Inf	0.0213828125	Inf
chr1	112819259	118109526	0	0	0	0	0	1	0	0	Inf
chr1	118109526	118835965	1	0	4.17	0	4.17	1	Inf	0.0213828125	Inf
chr1	118835965	148913619	0	0	0	0	0	1	0	0	Inf
chr1	148913619	148942808	0	1	0	5	-5	0.454545454545455	0	0	32.5003149261473
chr1	148942808	149030666	0	2	0	10	-10	0.200845665961945	0	0	4.38438777635233
chr1	149030666	149196437	2	2	8.33	10	-1.67	1	0.821946943936911	0.0545179511642294	12.3867051005178
chr1	149196437	149324712	1	2	4.17	10	-5.83	0.583207490184234	0.399640895163998	0.00636764802381009	8.24852474948138
chr1	149324712	149362408	0	2	0	10	-10	0.200845665961945	0	0	4.38438777635233
chr1	149362408	149660421	0	1	0	5	-5	0.454545454545455	0	0	32.5003149261473
chr1	149660421	152537874	0	0	0	0	0	1	0	0	Inf
chr1	152537874	152545074	1	0	4.17	0	4.17	1	Inf	0.0213828125	Inf
chr1	152545074	152547919	1	1	4.17	5	-0.83	1	0.829704891507262	0.0100990049228189	68.1835097869413
chr1	152547919	152547986	4	1	16.67	5	11.67	0.356174171829305	3.69879604532143	0.326555126675129	196.589525396604
chr1	152547986	152548103	7	2	29.17	10	19.17	0.150033667333724	3.60274222531515	0.574693714036146	40.3254093333914
chr1	152548103	152551554	10	10	41.67	50	-8.33	0.761929030022336	0.719816182223394	0.183912983043545	2.76534405383118
chr1	152551554	152552058	11	11	45.83	55	-9.17	0.762554397606517	0.69816437794028	0.178386110436303	2.66415221294219
chr1	152552058	152555617	12	11	50	55	-5	0.770856691396498	0.821931030566122	0.211357178334899	3.1438383875621
chr1	152555617	152586558	12	12	50	60	-10	0.556167691684498	0.67288191791528	0.169176342334668	2.58442978888638
chr1	152586558	152586585	10	11	41.67	55	-13.33	0.545185251105171	0.591675147369963	0.149415833967764	2.26298994308845
chr1	152586585	152588544	8	11	33.33	55	-21.67	0.222726624805067	0.417802394825727	0.100955680598051	1.6296304026459
chr1	152588544	152590536	3	2	12.5	10	2.5	1	1.27847145328945	0.130864593047094	16.9008714370457
chr1	152590536	152591118	2	2	8.33	10	-1.67	1	0.821946943936911	0.0545179511642294	12.3867051005178
chr1	152591118	152591326	1	1	4.17	5	-0.83	1	0.829704891507262	0.0100990049228189	68.1835097869413
chr1	152591326	152592467	0	1	0	5	-5	0.454545454545455	0	0	32.5003149261473
chr1	152592467	152690686	0	0	0	0	0	1	0	0	Inf
chr1	152690686	152756480	0	1	0	5	-5	0.454545454545455	0	0	32.5003149261473
chr1	152756480	152756656	2	2	8.33	10	-1.67	1	0.821946943936911	0.0545179511642294	12.3867051005178
chr1	152756656	152757248	3	2	12.5	10	2.5	1	1.27847145328945	0.130864593047094	16.9008714370457
chr1	152757248	152758684	3	3	12.5	15	-2.5	1	0.813448226717427	0.0961202645831903	6.87778438197361
chr1	152758684	152768111	4	3	16.67	15	1.67	1	1.13012717766168	0.165091864766298	8.82048884576312
chr1	152768111	152779500	4	2	16.67	10	6.67	0.673134579544109	1.77679788223359	0.223067010416211	21.8659260440664
chr1	152779500	152780208	2	1	8.33	5	3.33	1	1.70673924068191	0.082700294482344	107.113924246164
chr1	152780208	152782123	1	1	4.17	5	-0.83	1	0.829704891507262	0.0100990049228189	68.1835097869413
chr1	152782123	152783925	1	0	4.17	0	4.17	1	Inf	0.0213828125	Inf
chr1	152783925	158434898	0	0	0	0	0	1	0	0	Inf
chr1	158434898	158516041	0	1	0	5	-5	0.454545454545455	0	0	32.5003149261473
chr1	158516041	161830935	0	0	0	0	0	1	0	0	Inf
chr1	161830935	161945740	1	0	4.17	0	4.17	1	Inf	0.0213828125	Inf
chr1	161945740	174796481	0	0	0	0	0	1	0	0	Inf
chr1	174796481	174852683	1	0	4.17	0	4.17	1	Inf	0.0213828125	Inf
chr1	174852683	176780020	0	0	0	0	0	1	0	0	Inf
chr1	176780020	177017426	1	0	4.17	0	4.17	1	Inf	0.0213828125	Inf
chr1	177017426	177117753	1	0	4.17	0	4.17	1	Inf	0.0213828125	Inf
chr1	177117753	177234213	1	0	4.17	0	4.17	1	Inf	0.0213828125	Inf
chr1	177234213	177986778	1	0	4.17	0	4.17	1	Inf	0.0213828125	Inf
chr1	177986778	187903487	0	0	0	0	0	1	0	0	Inf
chr1	187903487	188625955	0	1	0	5	-5	0.454545454545455	0	0	32.5003149261473
chr1	188625955	188709620	0	1	0	5	-5	0.454545454545455	0	0	32.5003149261473
chr1	188709620	188946197	0	1	0	5	-5	0.454545454545455	0	0	32.5003149261473
chr1	188946197	188996726	1	1	4.17	5	-0.83	1	0.829704891507262	0.0100990049228189	68.1835097869413
chr1	188996726	189080174	1	0	4.17	0	4.17	1	Inf	0.0213828125	Inf
chr1	189080174	192331166	0	0	0	0	0	1	0	0	Inf
chr1	192331166	192447458	1	0	4.17	0	4.17	1	Inf	0.0213828125	Inf
chr1	192447458	193698109	0	0	0	0	0	1	0	0	Inf
chr1	193698109	193814680	1	0	4.17	0	4.17	1	Inf	0.0213828125	Inf
chr1	193814680	196788997	0	0	0	0	0	1	0	0	Inf
chr1	196788997	196903450	0	1	0	5	-5	0.454545454545455	0	0	32.5003149261473
chr1	196903450	201846901	0	0	0	0	0	1	0	0	Inf
chr1	201846901	202792181	1	0	4.17	0	4.17	1	Inf	0.0213828125	Inf
chr1	202792181	211877185	0	0	0	0	0	1	0	0	Inf
chr1	211877185	212637070	1	0	4.17	0	4.17	1	Inf	0.0213828125	Inf
chr1	212637070	212728685	1	0	4.17	0	4.17	1	Inf	0.0213828125	Inf
chr1	212728685	213307411	1	0	4.17	0	4.17	1	Inf	0.0213828125	Inf
chr1	213307411	214761851	0	0	0	0	0	1	0	0	Inf
chr1	214761851	214863082	0	1	0	5	-5	0.454545454545455	0	0	32.5003149261473
chr1	214863082	215009397	0	1	0	5	-5	0.454545454545455	0	0	32.5003149261473
chr1	215009397	216416987	0	0	0	0	0	1	0	0	Inf
chr1	216416987	216749949	1	0	4.17	0	4.17	1	Inf	0.0213828125	Inf
chr1	216749949	218200904	0	0	0	0	0	1	0	0	Inf
chr1	218200904	218233321	1	0	4.17	0	4.17	1	Inf	0.0213828125	Inf
chr1	218233321	218952529	1	0	4.17	0	4.17	1	Inf	0.0213828125	Inf
chr1	218952529	220804823	0	0	0	0	0	1	0	0	Inf
chr1	220804823	221204782	1	0	4.17	0	4.17	1	Inf	0.0213828125	Inf
chr1	221204782	221305585	1	0	4.17	0	4.17	1	Inf	0.0213828125	Inf
chr1	221305585	221493660	1	0	4.17	0	4.17	1	Inf	0.0213828125	Inf
chr1	221493660	230249026	0	0	0	0	0	1	0	0	Inf
chr1	230249026	230355185	1	0	4.17	0	4.17	1	Inf	0.0213828125	Inf
chr1	230355185	233411818	0	0	0	0	0	1	0	0	Inf
chr1	233411818	233498597	0	1	0	5	-5	0.454545454545455	0	0	32.5003149261473
chr1	233498597	233577898	0	0	0	0	0	1	0	0	Inf
chr1	233577898	233684270	1	0	4.17	0	4.17	1	Inf	0.0213828125	Inf
chr1	233684270	234018335	0	0	0	0	0	1	0	0	Inf
chr1	234018335	234133463	1	0	4.17	0	4.17	1	Inf	0.0213828125	Inf
chr1	234133463	234679922	1	0	4.17	0	4.17	1	Inf	0.0213828125	Inf
chr1	234679922	234763418	1	0	4.17	0	4.17	1	Inf	0.0213828125	Inf
chr1	234763418	235130645	0	0	0	0	0	1	0	0	Inf
chr1	235130645	235622485	1	0	4.17	0	4.17	1	Inf	0.0213828125	Inf
chr1	235622485	235776700	1	0	4.17	0	4.17	1	Inf	0.0213828125	Inf
chr1	235776700	236490359	1	0	4.17	0	4.17	1	Inf	0.0213828125	Inf
chr1	236490359	236594905	1	0	4.17	0	4.17	1	Inf	0.0213828125	Inf
chr1	236594905	241000224	0	0	0	0	0	1	0	0	Inf
chr1	241000224	241079309	0	1	0	5	-5	0.454545454545455	0	0	32.5003149261473
chr1	241079309	248703504	0	0	0	0	0	1	0	0	Inf
chr1	248703504	248812363	1	1	4.17	5	-0.83	1	0.829704891507262	0.0100990049228189	68.1835097869413
chr2	4190977	4198875	0	1	0	5	-5	0.454545454545455	0	0	32.5003149261473
chr2	4198875	4200563	0	2	0	10	-10	0.200845665961945	0	0	4.38438777635233
chr2	4200563	4223340	0	3	0	15	-15	0.0860767139836907	0	0	1.9411946582692
chr2	4223340	4227047	0	2	0	10	-10	0.200845665961945	0	0	4.38438777635233
chr2	4227047	4236852	0	1	0	5	-5	0.454545454545455	0	0	32.5003149261473
chr2	4236852	10045386	0	0	0	0	0	1	0	0	Inf
chr2	10045386	10135423	1	0	4.17	0	4.17	1	Inf	0.0213828125	Inf
chr2	10135423	31607633	0	0	0	0	0	1	0	0	Inf
chr2	31607633	31814904	1	0	4.17	0	4.17	1	Inf	0.0213828125	Inf
chr2	31814904	32243024	0	0	0	0	0	1	0	0	Inf
chr2	32243024	32495941	0	1	0	5	-5	0.454545454545455	0	0	32.5003149261473
chr2	32495941	34695192	0	0	0	0	0	1	0	0	Inf
chr2	34695192	34701598	2	1	8.33	5	3.33	1	1.70673924068191	0.082700294482344	107.113924246164
chr2	34701598	34709689	3	1	12.5	5	7.5	0.613704503097583	2.6583735804989	0.194088006935639	149.732965562201
chr2	34709689	34740698	3	2	12.5	10	2.5	1	1.27847145328945	0.130864593047094	16.9008714370457
chr2	34740698	34740919	3	1	12.5	5	7.5	0.613704503097583	2.6583735804989	0.194088006935639	149.732965562201
chr2	34740919	34741962	2	1	8.33	5	3.33	1	1.70673924068191	0.082700294482344	107.113924246164
chr2	34741962	34750662	1	1	4.17	5	-0.83	1	0.829704891507262	0.0100990049228189	68.1835097869413
chr2	34750662	34803391	1	0	4.17	0	4.17	1	Inf	0.0213828125	Inf
chr2	34803391	41237603	0	0	0	0	0	1	0	0	Inf
chr2	41237603	41257596	0	1	0	5	-5	0.454545454545455	0	0	32.5003149261473
chr2	41257596	41698733	0	1	0	5	-5	0.454545454545455	0	0	32.5003149261473
chr2	41698733	42311903	0	0	0	0	0	1	0	0	Inf
chr2	42311903	43199023	1	0	4.17	0	4.17	1	Inf	0.0213828125	Inf
chr2	43199023	44186721	0	0	0	0	0	1	0	0	Inf
chr2	44186721	44304552	0	1	0	5	-5	0.454545454545455	0	0	32.5003149261473
chr2	44304552	52703271	0	0	0	0	0	1	0	0	Inf
chr2	52703271	52736995	0	1	0	5	-5	0.454545454545455	0	0	32.5003149261473
chr2	52736995	52737597	0	2	0	10	-10	0.200845665961945	0	0	4.38438777635233
chr2	52737597	52742831	0	3	0	15	-15	0.0860767139836907	0	0	1.9411946582692
chr2	52742831	52754490	1	3	4.17	15	-10.83	0.31551148794484	0.254054686982671	0.00450760062151482	3.48119971412429
chr2	52754490	52784752	1	4	4.17	20	-15.83	0.160485005635318	0.180601124363156	0.00339339966296395	2.04793135237537
chr2	52784752	52789044	1	3	4.17	15	-10.83	0.31551148794484	0.254054686982671	0.00450760062151482	3.48119971412429
chr2	52789044	52798366	1	2	4.17	10	-5.83	0.583207490184234	0.399640895163998	0.00636764802381009	8.24852474948138
chr2	52798366	52800834	1	1	4.17	5	-0.83	1	0.829704891507262	0.0100990049228189	68.1835097869413
chr2	52800834	52847893	1	0	4.17	0	4.17	1	Inf	0.0213828125	Inf
chr2	52847893	56700983	0	0	0	0	0	1	0	0	Inf
chr2	56700983	56802335	1	0	4.17	0	4.17	1	Inf	0.0213828125	Inf
chr2	56802335	61223497	0	0	0	0	0	1	0	0	Inf
chr2	61223497	61400358	1	0	4.17	0	4.17	1	Inf	0.0213828125	Inf
chr2	61400358	61895651	0	0	0	0	0	1	0	0	Inf
chr2	61895651	62475757	0	1	0	5	-5	0.454545454545455	0	0	32.5003149261473
chr2	62475757	62620550	0	1	0	5	-5	0.454545454545455	0	0	32.5003149261473
chr2	62620550	63490317	0	0	0	0	0	1	0	0	Inf
chr2	63490317	63608125	1	0	4.17	0	4.17	1	Inf	0.0213828125	Inf
chr2	63608125	69519954	0	0	0	0	0	1	0	0	Inf
chr2	69519954	69696804	1	0	4.17	0	4.17	1	Inf	0.0213828125	Inf
chr2	69696804	80674138	0	0	0	0	0	1	0	0	Inf
chr2	80674138	80799021	0	1	0	5	-5	0.454545454545455	0	0	32.5003149261473
chr2	80799021	81507066	0	0	0	0	0	1	0	0	Inf
chr2	81507066	81620232	1	0	4.17	0	4.17	1	Inf	0.0213828125	Inf
chr2	81620232	82675485	0	0	0	0	0	1	0	0	Inf
chr2	82675485	82816555	0	1	0	5	-5	0.454545454545455	0	0	32.5003149261473
chr2	82816555	83526366	0	0	0	0	0	1	0	0	Inf
chr2	83526366	83655661	0	1	0	5	-5	0.454545454545455	0	0	32.5003149261473
chr2	83655661	89569727	0	0	0	0	0	1	0	0	Inf
chr2	89569727	89588831	1	0	4.17	0	4.17	1	Inf	0.0213828125	Inf
chr2	89588831	90321410	2	0	8.33	0	8.33	0.492600422832981	Inf	0.157012756012269	Inf
chr2	90321410	110826316	0	0	0	0	0	1	0	0	Inf
chr2	110826316	111037227	0	1	0	5	-5	0.454545454545455	0	0	32.5003149261473
chr2	111037227	115107679	0	0	0	0	0	1	0	0	Inf
chr2	115107679	115199791	1	0	4.17	0	4.17	1	Inf	0.0213828125	Inf
chr2	115199791	115530481	0	0	0	0	0	1	0	0	Inf
chr2	115530481	115556828	0	1	0	5	-5	0.454545454545455	0	0	32.5003149261473
chr2	115556828	136038908	0	0	0	0	0	1	0	0	Inf
chr2	136038908	136250535	1	0	4.17	0	4.17	1	Inf	0.0213828125	Inf
chr2	136250535	140799891	0	0	0	0	0	1	0	0	Inf
chr2	140799891	140906992	1	0	4.17	0	4.17	1	Inf	0.0213828125	Inf
chr2	140906992	141666187	0	0	0	0	0	1	0	0	Inf
chr2	141666187	142014612	0	1	0	5	-5	0.454545454545455	0	0	32.5003149261473
chr2	142014612	142143633	0	1	0	5	-5	0.454545454545455	0	0	32.5003149261473
chr2	142143633	143932149	0	0	0	0	0	1	0	0	Inf
chr2	143932149	144047182	0	2	0	10	-10	0.200845665961945	0	0	4.38438777635233
chr2	144047182	144048699	0	1	0	5	-5	0.454545454545455	0	0	32.5003149261473
chr2	144048699	146835346	0	0	0	0	0	1	0	0	Inf
chr2	146835346	146848745	2	0	8.33	0	8.33	0.492600422832981	Inf	0.157012756012269	Inf
chr2	146848745	146854298	4	0	16.67	0	16.67	0.113966011300101	Inf	0.576648655274739	Inf
chr2	146854298	146860263	5	1	20.83	5	15.83	0.197693967971903	4.84325942364132	0.476025876220235	248.347512072071
chr2	146860263	146878944	6	1	25	5	20	0.105577349479788	6.10640039224412	0.642384187990787	305.817481260489
chr2	146878944	146881076	4	1	16.67	5	11.67	0.356174171829305	3.69879604532143	0.326555126675129	196.589525396604
chr2	146881076	146881691	2	1	8.33	5	3.33	1	1.70673924068191	0.082700294482344	107.113924246164
chr2	146881691	146882185	1	0	4.17	0	4.17	1	Inf	0.0213828125	Inf
chr2	146882185	147732271	0	0	0	0	0	1	0	0	Inf
chr2	147732271	148536420	1	0	4.17	0	4.17	1	Inf	0.0213828125	Inf
chr2	148536420	148773175	1	0	4.17	0	4.17	1	Inf	0.0213828125	Inf
chr2	148773175	167137784	0	0	0	0	0	1	0	0	Inf
chr2	167137784	167223240	0	1	0	5	-5	0.454545454545455	0	0	32.5003149261473
chr2	167223240	168441105	0	0	0	0	0	1	0	0	Inf
chr2	168441105	168522441	0	1	0	5	-5	0.454545454545455	0	0	32.5003149261473
chr2	168522441	171326548	0	0	0	0	0	1	0	0	Inf
chr2	171326548	171389716	1	0	4.17	0	4.17	1	Inf	0.0213828125	Inf
chr2	171389716	172605438	0	0	0	0	0	1	0	0	Inf
chr2	172605438	172980883	1	0	4.17	0	4.17	1	Inf	0.0213828125	Inf
chr2	172980883	193515201	0	0	0	0	0	1	0	0	Inf
chr2	193515201	193716113	0	1	0	5	-5	0.454545454545455	0	0	32.5003149261473
chr2	193716113	198143731	0	0	0	0	0	1	0	0	Inf
chr2	198143731	198691329	0	1	0	5	-5	0.454545454545455	0	0	32.5003149261473
chr2	198691329	209673881	0	0	0	0	0	1	0	0	Inf
chr2	209673881	210000474	1	0	4.17	0	4.17	1	Inf	0.0213828125	Inf
chr2	210000474	210010430	1	1	4.17	5	-0.83	1	0.829704891507262	0.0100990049228189	68.1835097869413
chr2	210010430	210114724	1	2	4.17	10	-5.83	0.583207490184234	0.399640895163998	0.00636764802381009	8.24852474948138
chr2	210114724	210155627	1	1	4.17	5	-0.83	1	0.829704891507262	0.0100990049228189	68.1835097869413
chr2	210155627	210288852	1	0	4.17	0	4.17	1	Inf	0.0213828125	Inf
chr2	210288852	212226143	0	0	0	0	0	1	0	0	Inf
chr2	212226143	212335311	0	1	0	5	-5	0.454545454545455	0	0	32.5003149261473
chr2	212335311	212340027	0	0	0	0	0	1	0	0	Inf
chr2	212340027	212400525	1	0	4.17	0	4.17	1	Inf	0.0213828125	Inf
chr2	212400525	212463811	1	0	4.17	0	4.17	1	Inf	0.0213828125	Inf
chr2	212463811	213158880	0	0	0	0	0	1	0	0	Inf
chr2	213158880	213181318	1	0	4.17	0	4.17	1	Inf	0.0213828125	Inf
chr2	213181318	213192903	2	0	8.33	0	8.33	0.492600422832981	Inf	0.157012756012269	Inf
chr2	213192903	213193823	1	0	4.17	0	4.17	1	Inf	0.0213828125	Inf
chr2	213193823	213206481	1	1	4.17	5	-0.83	1	0.829704891507262	0.0100990049228189	68.1835097869413
chr2	213206481	213348339	0	1	0	5	-5	0.454545454545455	0	0	32.5003149261473
chr2	213348339	215345571	0	0	0	0	0	1	0	0	Inf
chr2	215345571	215472374	1	0	4.17	0	4.17	1	Inf	0.0213828125	Inf
chr2	215472374	223721773	0	0	0	0	0	1	0	0	Inf
chr2	223721773	223823485	1	0	4.17	0	4.17	1	Inf	0.0213828125	Inf
chr2	223823485	226686232	0	0	0	0	0	1	0	0	Inf
chr2	226686232	226857861	1	0	4.17	0	4.17	1	Inf	0.0213828125	Inf
chr2	226857861	242849431	0	0	0	0	0	1	0	0	Inf
chr2	242849431	242917945	0	2	0	10	-10	0.200845665961945	0	0	4.38438777635233
chr2	242917945	243019595	0	3	0	15	-15	0.0860767139836907	0	0	1.9411946582692
chr2	243019595	243199373	0	2	0	10	-10	0.200845665961945	0	0	4.38438777635233
chr4	2424213	2570096	0	1	0	5	-5	0.454545454545455	0	0	32.5003149261473
chr4	2570096	9384897	0	0	0	0	0	1	0	0	Inf
chr4	9384897	9895775	1	0	4.17	0	4.17	1	Inf	0.0213828125	Inf
chr4	9895775	9916907	2	0	8.33	0	8.33	0.492600422832981	Inf	0.157012756012269	Inf
chr4	9916907	9986601	2	0	8.33	0	8.33	0.492600422832981	Inf	0.157012756012269	Inf
chr4	9986601	10040499	2	1	8.33	5	3.33	1	1.70673924068191	0.082700294482344	107.113924246164
chr4	10040499	10165868	3	1	12.5	5	7.5	0.613704503097583	2.6583735804989	0.194088006935639	149.732965562201
chr4	10165868	10179274	3	2	12.5	10	2.5	1	1.27847145328945	0.130864593047094	16.9008714370457
chr4	10179274	10180514	4	2	16.67	10	6.67	0.673134579544109	1.77679788223359	0.223067010416211	21.8659260440664
chr4	10180514	10180838	4	3	16.67	15	1.67	1	1.13012717766168	0.165091864766298	8.82048884576312
chr4	10180838	10199879	4	4	16.67	20	-3.33	1	0.804097271299285	0.127756427234124	5.0504339877805
chr4	10199879	10204989	6	4	25	20	5	0.73441603390554	1.32469990349298	0.258244024998001	7.60136515630986
chr4	10204989	10208751	8	8	33.33	40	-6.67	0.756769597236442	0.754961550895094	0.183886567550511	3.06863033281445
chr4	10208751	10209554	8	9	33.33	45	-11.67	0.538513744756643	0.61810302553294	0.151323776118268	2.4547554875231
chr4	10209554	10210038	12	10	50	50	0	1	1	0.260400095553436	3.84024436655705
chr4	10210038	10210348	12	11	50	55	-5	0.770856691396498	0.821931030566122	0.211357178334899	3.1438383875621
chr4	10210348	10212275	13	11	54.17	55	-0.829999999999998	1	0.967667950613556	0.249295465611878	3.72828351041651
chr4	10212275	10232856	13	12	54.17	60	-5.83	0.766180297343366	0.792168006979339	0.199485559059846	3.06507190342264
chr4	10232856	10234437	12	12	50	60	-10	0.556167691684498	0.67288191791528	0.169176342334668	2.58442978888638
chr4	10234437	10235711	11	12	45.83	60	-14.17	0.381511459245527	0.571569600091339	0.142856118426712	2.18978577809257
chr4	10235711	10237283	10	8	41.67	40	1.67	1	1.06973274696234	0.272964173869872	4.26092049221302
chr4	10237283	10238699	9	8	37.5	40	-2.5	1	0.902162083040437	0.225848112872732	3.62031499036213
chr4	10238699	10242669	9	6	37.5	30	7.5	0.752019003432467	1.38934111782241	0.335246952983551	6.10026650689017
chr4	10242669	10246085	5	5	20.83	25	-4.17	1	0.793759048209339	0.150843822750377	4.16256813493239
chr4	10246085	10249149	5	4	20.83	20	0.829999999999998	1	1.05142494514434	0.18930013394807	6.2554369203405
chr4	10249149	10253102	4	4	16.67	20	-3.33	1	0.804097271299285	0.127756427234124	5.0504339877805
chr4	10253102	10434083	4	3	16.67	15	1.67	1	1.13012717766168	0.165091864766298	8.82048884576312
chr4	10434083	10551530	4	3	16.67	15	1.67	1	1.13012717766168	0.165091864766298	8.82048884576312
chr4	10551530	10641579	4	3	16.67	15	1.67	1	1.13012717766168	0.165091864766298	8.82048884576312
chr4	10641579	10661321	4	2	16.67	10	6.67	0.673134579544109	1.77679788223359	0.223067010416211	21.8659260440664
chr4	10661321	10733151	4	2	16.67	10	6.67	0.673134579544109	1.77679788223359	0.223067010416211	21.8659260440664
chr4	10733151	10763705	4	2	16.67	10	6.67	0.673134579544109	1.77679788223359	0.223067010416211	21.8659260440664
chr4	10763705	10848730	3	2	12.5	10	2.5	1	1.27847145328945	0.130864593047094	16.9008714370457
chr4	10848730	10898493	3	2	12.5	10	2.5	1	1.27847145328945	0.130864593047094	16.9008714370457
chr4	10898493	10904243	2	2	8.33	10	-1.67	1	0.821946943936911	0.0545179511642294	12.3867051005178
chr4	10904243	10906491	2	1	8.33	5	3.33	1	1.70673924068191	0.082700294482344	107.113924246164
chr4	10906491	10906632	2	1	8.33	5	3.33	1	1.70673924068191	0.082700294482344	107.113924246164
chr4	10906632	10914205	2	1	8.33	5	3.33	1	1.70673924068191	0.082700294482344	107.113924246164
chr4	10914205	10956587	2	1	8.33	5	3.33	1	1.70673924068191	0.082700294482344	107.113924246164
chr4	10956587	11201573	2	1	8.33	5	3.33	1	1.70673924068191	0.082700294482344	107.113924246164
chr4	11201573	11232916	1	1	4.17	5	-0.83	1	0.829704891507262	0.0100990049228189	68.1835097869413
chr4	11232916	11425707	0	1	0	5	-5	0.454545454545455	0	0	32.5003149261473
chr4	11425707	11509931	0	1	0	5	-5	0.454545454545455	0	0	32.5003149261473
chr4	11509931	11952357	0	1	0	5	-5	0.454545454545455	0	0	32.5003149261473
chr4	11952357	19277770	0	0	0	0	0	1	0	0	Inf
chr4	19277770	19435825	1	0	4.17	0	4.17	1	Inf	0.0213828125	Inf
chr4	19435825	27373359	0	0	0	0	0	1	0	0	Inf
chr4	27373359	28181372	0	1	0	5	-5	0.454545454545455	0	0	32.5003149261473
chr4	28181372	28194053	1	1	4.17	5	-0.83	1	0.829704891507262	0.0100990049228189	68.1835097869413
chr4	28194053	28198252	2	1	8.33	5	3.33	1	1.70673924068191	0.082700294482344	107.113924246164
chr4	28198252	28277932	2	2	8.33	10	-1.67	1	0.821946943936911	0.0545179511642294	12.3867051005178
chr4	28277932	30835063	0	0	0	0	0	1	0	0	Inf
chr4	30835063	31018372	0	1	0	5	-5	0.454545454545455	0	0	32.5003149261473
chr4	31018372	31244798	0	0	0	0	0	1	0	0	Inf
chr4	31244798	31312415	0	1	0	5	-5	0.454545454545455	0	0	32.5003149261473
chr4	31312415	31368008	1	1	4.17	5	-0.83	1	0.829704891507262	0.0100990049228189	68.1835097869413
chr4	31368008	31372055	1	0	4.17	0	4.17	1	Inf	0.0213828125	Inf
chr4	31372055	31789801	0	0	0	0	0	1	0	0	Inf
chr4	31789801	31983797	1	0	4.17	0	4.17	1	Inf	0.0213828125	Inf
chr4	31983797	32275999	0	0	0	0	0	1	0	0	Inf
chr4	32275999	32437081	0	1	0	5	-5	0.454545454545455	0	0	32.5003149261473
chr4	32437081	32584688	0	0	0	0	0	1	0	0	Inf
chr4	32584688	33168996	0	1	0	5	-5	0.454545454545455	0	0	32.5003149261473
chr4	33168996	33210722	0	0	0	0	0	1	0	0	Inf
chr4	33210722	33277135	1	0	4.17	0	4.17	1	Inf	0.0213828125	Inf
chr4	33277135	33376313	2	0	8.33	0	8.33	0.492600422832981	Inf	0.157012756012269	Inf
chr4	33376313	33387276	1	0	4.17	0	4.17	1	Inf	0.0213828125	Inf
chr4	33387276	34015476	1	0	4.17	0	4.17	1	Inf	0.0213828125	Inf
chr4	34015476	34126057	1	1	4.17	5	-0.83	1	0.829704891507262	0.0100990049228189	68.1835097869413
chr4	34126057	34207520	2	2	8.33	10	-1.67	1	0.821946943936911	0.0545179511642294	12.3867051005178
chr4	34207520	34346958	2	2	8.33	10	-1.67	1	0.821946943936911	0.0545179511642294	12.3867051005178
chr4	34346958	34348893	1	1	4.17	5	-0.83	1	0.829704891507262	0.0100990049228189	68.1835097869413
chr4	34348893	34543154	0	1	0	5	-5	0.454545454545455	0	0	32.5003149261473
chr4	34543154	34756923	0	2	0	10	-10	0.200845665961945	0	0	4.38438777635233
chr4	34756923	34761674	0	3	0	15	-15	0.0860767139836907	0	0	1.9411946582692
chr4	34761674	34765389	1	3	4.17	15	-10.83	0.31551148794484	0.254054686982671	0.00450760062151482	3.48119971412429
chr4	34765389	34765728	1	5	4.17	25	-20.83	0.0772698656986802	0.136267940534561	0.00265137500610839	1.38965023908741
chr4	34765728	34771911	2	5	8.33	25	-16.67	0.21724333522405	0.280958258447198	0.023800668610436	1.9962787467493
chr4	34771911	34776188	2	6	8.33	30	-21.67	0.114774358109582	0.219836849940417	0.0191393131695773	1.45379893796895
chr4	34776188	34778911	6	7	25	35	-10	0.521959322583259	0.625943281255598	0.136817622819874	2.76422855890375
chr4	34778911	34827299	6	8	25	40	-15	0.342283082306503	0.508123198495012	0.112598051865131	2.16574581916589
chr4	34827299	34829893	6	7	25	35	-10	0.521959322583259	0.625943281255598	0.136817622819874	2.76422855890375
chr4	34829893	34829938	6	7	25	35	-10	0.521959322583259	0.625943281255598	0.136817622819874	2.76422855890375
chr4	34829938	34829976	6	6	25	30	-5	0.745575024077576	0.782268389388813	0.16709290957507	3.64334231437044
chr4	34829976	34830911	4	6	16.67	30	-13.33	0.471598567457898	0.474990215300048	0.0822008114438842	2.43832911577332
chr4	34830911	34833715	4	5	16.67	25	-8.33	0.709517537084185	0.607114050915271	0.10158997296136	3.36866065732844
chr4	34833715	34841463	3	3	12.5	15	-2.5	1	0.813448226717427	0.0961202645831903	6.87778438197361
chr4	34841463	34860191	3	2	12.5	10	2.5	1	1.27847145328945	0.130864593047094	16.9008714370457
chr4	34860191	34866174	3	1	12.5	5	7.5	0.613704503097583	2.6583735804989	0.194088006935639	149.732965562201
chr4	34866174	34867178	4	1	16.67	5	11.67	0.356174171829305	3.69879604532143	0.326555126675129	196.589525396604
chr4	34867178	35026621	4	1	16.67	5	11.67	0.356174171829305	3.69879604532143	0.326555126675129	196.589525396604
chr4	35026621	35042497	4	0	16.67	0	16.67	0.113966011300101	Inf	0.576648655274739	Inf
chr4	35042497	35149594	3	0	12.5	0	12.5	0.238900634249471	Inf	0.351338858842862	Inf
chr4	35149594	35156763	3	0	12.5	0	12.5	0.238900634249471	Inf	0.351338858842862	Inf
chr4	35156763	35225733	2	0	8.33	0	8.33	0.492600422832981	Inf	0.157012756012269	Inf
chr4	35225733	35250303	3	0	12.5	0	12.5	0.238900634249471	Inf	0.351338858842862	Inf
chr4	35250303	35273686	3	0	12.5	0	12.5	0.238900634249471	Inf	0.351338858842862	Inf
chr4	35273686	35404095	3	1	12.5	5	7.5	0.613704503097583	2.6583735804989	0.194088006935639	149.732965562201
chr4	35404095	35415643	3	2	12.5	10	2.5	1	1.27847145328945	0.130864593047094	16.9008714370457
chr4	35415643	35530900	4	2	16.67	10	6.67	0.673134579544109	1.77679788223359	0.223067010416211	21.8659260440664
chr4	35530900	35694663	2	2	8.33	10	-1.67	1	0.821946943936911	0.0545179511642294	12.3867051005178
chr4	35694663	35700326	2	2	8.33	10	-1.67	1	0.821946943936911	0.0545179511642294	12.3867051005178
chr4	35700326	35807928	2	1	8.33	5	3.33	1	1.70673924068191	0.082700294482344	107.113924246164
chr4	35807928	35876627	2	0	8.33	0	8.33	0.492600422832981	Inf	0.157012756012269	Inf
chr4	35876627	36117678	1	0	4.17	0	4.17	1	Inf	0.0213828125	Inf
chr4	36117678	41974322	0	0	0	0	0	1	0	0	Inf
chr4	41974322	41977489	1	0	4.17	0	4.17	1	Inf	0.0213828125	Inf
chr4	41977489	42108227	2	0	8.33	0	8.33	0.492600422832981	Inf	0.157012756012269	Inf
chr4	42108227	42796564	0	0	0	0	0	1	0	0	Inf
chr4	42796564	42843621	0	1	0	5	-5	0.454545454545455	0	0	32.5003149261473
chr4	42843621	46717877	0	0	0	0	0	1	0	0	Inf
chr4	46717877	47205408	1	0	4.17	0	4.17	1	Inf	0.0213828125	Inf
chr4	47205408	52685687	0	0	0	0	0	1	0	0	Inf
chr4	52685687	52897133	1	0	4.17	0	4.17	1	Inf	0.0213828125	Inf
chr4	52897133	53347134	0	0	0	0	0	1	0	0	Inf
chr4	53347134	54051898	0	1	0	5	-5	0.454545454545455	0	0	32.5003149261473
chr4	54051898	54171911	1	1	4.17	5	-0.83	1	0.829704891507262	0.0100990049228189	68.1835097869413
chr4	54171911	54235522	1	0	4.17	0	4.17	1	Inf	0.0213828125	Inf
chr4	54235522	54471506	0	0	0	0	0	1	0	0	Inf
chr4	54471506	54548363	0	1	0	5	-5	0.454545454545455	0	0	32.5003149261473
chr4	54548363	57569248	0	0	0	0	0	1	0	0	Inf
chr4	57569248	58416996	0	1	0	5	-5	0.454545454545455	0	0	32.5003149261473
chr4	58416996	59983673	0	0	0	0	0	1	0	0	Inf
chr4	59983673	60016092	1	0	4.17	0	4.17	1	Inf	0.0213828125	Inf
chr4	60016092	60097247	1	1	4.17	5	-0.83	1	0.829704891507262	0.0100990049228189	68.1835097869413
chr4	60097247	60156909	0	0	0	0	0	1	0	0	Inf
chr4	60156909	60326084	1	0	4.17	0	4.17	1	Inf	0.0213828125	Inf
chr4	60326084	61310545	0	0	0	0	0	1	0	0	Inf
chr4	61310545	61410187	1	0	4.17	0	4.17	1	Inf	0.0213828125	Inf
chr4	61410187	62162008	0	0	0	0	0	1	0	0	Inf
chr4	62162008	62257871	0	1	0	5	-5	0.454545454545455	0	0	32.5003149261473
chr4	62257871	62848006	0	0	0	0	0	1	0	0	Inf
chr4	62848006	63575470	1	0	4.17	0	4.17	1	Inf	0.0213828125	Inf
chr4	63575470	63703773	1	0	4.17	0	4.17	1	Inf	0.0213828125	Inf
chr4	63703773	64342089	1	0	4.17	0	4.17	1	Inf	0.0213828125	Inf
chr4	64342089	64712345	0	0	0	0	0	1	0	0	Inf
chr4	64712345	64734956	1	0	4.17	0	4.17	1	Inf	0.0213828125	Inf
chr4	64734956	64897894	1	1	4.17	5	-0.83	1	0.829704891507262	0.0100990049228189	68.1835097869413
chr4	64897894	64907367	2	1	8.33	5	3.33	1	1.70673924068191	0.082700294482344	107.113924246164
chr4	64907367	65475770	1	0	4.17	0	4.17	1	Inf	0.0213828125	Inf
chr4	65475770	65522766	1	0	4.17	0	4.17	1	Inf	0.0213828125	Inf
chr4	65522766	65602467	1	1	4.17	5	-0.83	1	0.829704891507262	0.0100990049228189	68.1835097869413
chr4	65602467	66400488	0	1	0	5	-5	0.454545454545455	0	0	32.5003149261473
chr4	66400488	66570115	0	1	0	5	-5	0.454545454545455	0	0	32.5003149261473
chr4	66570115	66673641	0	1	0	5	-5	0.454545454545455	0	0	32.5003149261473
chr4	66673641	66710219	1	1	4.17	5	-0.83	1	0.829704891507262	0.0100990049228189	68.1835097869413
chr4	66710219	66760140	2	1	8.33	5	3.33	1	1.70673924068191	0.082700294482344	107.113924246164
chr4	66760140	66811251	1	1	4.17	5	-0.83	1	0.829704891507262	0.0100990049228189	68.1835097869413
chr4	66811251	67138452	0	1	0	5	-5	0.454545454545455	0	0	32.5003149261473
chr4	67138452	67223262	0	0	0	0	0	1	0	0	Inf
chr4	67223262	67820365	0	1	0	5	-5	0.454545454545455	0	0	32.5003149261473
chr4	67820365	68191020	0	0	0	0	0	1	0	0	Inf
chr4	68191020	68360967	1	0	4.17	0	4.17	1	Inf	0.0213828125	Inf
chr4	68360967	68674624	1	0	4.17	0	4.17	1	Inf	0.0213828125	Inf
chr4	68674624	68738677	2	0	8.33	0	8.33	0.492600422832981	Inf	0.157012756012269	Inf
chr4	68738677	69120994	1	0	4.17	0	4.17	1	Inf	0.0213828125	Inf
chr4	69120994	69226848	0	0	0	0	0	1	0	0	Inf
chr4	69226848	69363816	0	1	0	5	-5	0.454545454545455	0	0	32.5003149261473
chr4	69363816	69373472	0	2	0	10	-10	0.200845665961945	0	0	4.38438777635233
chr4	69373472	69497225	4	2	16.67	10	6.67	0.673134579544109	1.77679788223359	0.223067010416211	21.8659260440664
chr4	69497225	69505725	2	2	8.33	10	-1.67	1	0.821946943936911	0.0545179511642294	12.3867051005178
chr4	69505725	69564117	2	1	8.33	5	3.33	1	1.70673924068191	0.082700294482344	107.113924246164
chr4	69564117	69586872	1	1	4.17	5	-0.83	1	0.829704891507262	0.0100990049228189	68.1835097869413
chr4	69586872	69613960	1	2	4.17	10	-5.83	0.583207490184234	0.399640895163998	0.00636764802381009	8.24852474948138
chr4	69613960	70125577	0	1	0	5	-5	0.454545454545455	0	0	32.5003149261473
chr4	70125577	70241009	1	2	4.17	10	-5.83	0.583207490184234	0.399640895163998	0.00636764802381009	8.24852474948138
chr4	70241009	70296191	1	2	4.17	10	-5.83	0.583207490184234	0.399640895163998	0.00636764802381009	8.24852474948138
chr4	70296191	70387276	1	1	4.17	5	-0.83	1	0.829704891507262	0.0100990049228189	68.1835097869413
chr4	70387276	70389601	2	1	8.33	5	3.33	1	1.70673924068191	0.082700294482344	107.113924246164
chr4	70389601	70432445	2	1	8.33	5	3.33	1	1.70673924068191	0.082700294482344	107.113924246164
chr4	70432445	70438442	1	1	4.17	5	-0.83	1	0.829704891507262	0.0100990049228189	68.1835097869413
chr4	70438442	70443308	0	1	0	5	-5	0.454545454545455	0	0	32.5003149261473
chr4	70443308	70448502	0	0	0	0	0	1	0	0	Inf
chr4	70448502	70579137	0	1	0	5	-5	0.454545454545455	0	0	32.5003149261473
chr4	70579137	71893845	0	0	0	0	0	1	0	0	Inf
chr4	71893845	72015816	1	0	4.17	0	4.17	1	Inf	0.0213828125	Inf
chr4	72015816	72059485	0	0	0	0	0	1	0	0	Inf
chr4	72059485	72265064	1	0	4.17	0	4.17	1	Inf	0.0213828125	Inf
chr4	72265064	73149111	0	0	0	0	0	1	0	0	Inf
chr4	73149111	73293051	1	0	4.17	0	4.17	1	Inf	0.0213828125	Inf
chr4	73293051	76301856	0	0	0	0	0	1	0	0	Inf
chr4	76301856	76830177	1	0	4.17	0	4.17	1	Inf	0.0213828125	Inf
chr4	76830177	76932990	0	0	0	0	0	1	0	0	Inf
chr4	76932990	76999641	1	0	4.17	0	4.17	1	Inf	0.0213828125	Inf
chr4	76999641	78160622	0	0	0	0	0	1	0	0	Inf
chr4	78160622	78179567	1	0	4.17	0	4.17	1	Inf	0.0213828125	Inf
chr4	78179567	78195755	1	1	4.17	5	-0.83	1	0.829704891507262	0.0100990049228189	68.1835097869413
chr4	78195755	78237431	2	1	8.33	5	3.33	1	1.70673924068191	0.082700294482344	107.113924246164
chr4	78237431	78267651	2	0	8.33	0	8.33	0.492600422832981	Inf	0.157012756012269	Inf
chr4	78267651	78342543	1	0	4.17	0	4.17	1	Inf	0.0213828125	Inf
chr4	78342543	78424978	0	0	0	0	0	1	0	0	Inf
chr4	78424978	78966209	1	0	4.17	0	4.17	1	Inf	0.0213828125	Inf
chr4	78966209	79443843	1	0	4.17	0	4.17	1	Inf	0.0213828125	Inf
chr4	79443843	79468144	2	0	8.33	0	8.33	0.492600422832981	Inf	0.157012756012269	Inf
chr4	79468144	79511536	2	0	8.33	0	8.33	0.492600422832981	Inf	0.157012756012269	Inf
chr4	79511536	79533122	1	0	4.17	0	4.17	1	Inf	0.0213828125	Inf
chr4	79533122	80192205	1	0	4.17	0	4.17	1	Inf	0.0213828125	Inf
chr4	80192205	80322794	1	0	4.17	0	4.17	1	Inf	0.0213828125	Inf
chr4	80322794	80806517	1	0	4.17	0	4.17	1	Inf	0.0213828125	Inf
chr4	80806517	80930333	1	0	4.17	0	4.17	1	Inf	0.0213828125	Inf
chr4	80930333	82652698	0	0	0	0	0	1	0	0	Inf
chr4	82652698	82907545	1	0	4.17	0	4.17	1	Inf	0.0213828125	Inf
chr4	82907545	83701115	0	0	0	0	0	1	0	0	Inf
chr4	83701115	84147247	1	0	4.17	0	4.17	1	Inf	0.0213828125	Inf
chr4	84147247	84258778	1	1	4.17	5	-0.83	1	0.829704891507262	0.0100990049228189	68.1835097869413
chr4	84258778	84261276	0	1	0	5	-5	0.454545454545455	0	0	32.5003149261473
chr4	84261276	91909734	0	0	0	0	0	1	0	0	Inf
chr4	91909734	92075554	1	0	4.17	0	4.17	1	Inf	0.0213828125	Inf
chr4	92075554	92242477	1	0	4.17	0	4.17	1	Inf	0.0213828125	Inf
chr4	92242477	92431413	0	0	0	0	0	1	0	0	Inf
chr4	92431413	92528316	0	1	0	5	-5	0.454545454545455	0	0	32.5003149261473
chr4	92528316	96555042	0	0	0	0	0	1	0	0	Inf
chr4	96555042	97528780	1	0	4.17	0	4.17	1	Inf	0.0213828125	Inf
chr4	97528780	97647030	0	0	0	0	0	1	0	0	Inf
chr4	97647030	97797891	1	0	4.17	0	4.17	1	Inf	0.0213828125	Inf
chr4	97797891	98800126	0	0	0	0	0	1	0	0	Inf
chr4	98800126	98893598	0	1	0	5	-5	0.454545454545455	0	0	32.5003149261473
chr4	98893598	99024697	1	2	4.17	10	-5.83	0.583207490184234	0.399640895163998	0.00636764802381009	8.24852474948138
chr4	99024697	99074285	1	1	4.17	5	-0.83	1	0.829704891507262	0.0100990049228189	68.1835097869413
chr4	99074285	99077251	0	1	0	5	-5	0.454545454545455	0	0	32.5003149261473
chr4	99077251	99465653	0	0	0	0	0	1	0	0	Inf
chr4	99465653	99552410	1	0	4.17	0	4.17	1	Inf	0.0213828125	Inf
chr4	99552410	99985886	1	0	4.17	0	4.17	1	Inf	0.0213828125	Inf
chr4	99985886	104946451	0	0	0	0	0	1	0	0	Inf
chr4	104946451	105151758	1	0	4.17	0	4.17	1	Inf	0.0213828125	Inf
chr4	105151758	106504029	0	0	0	0	0	1	0	0	Inf
chr4	106504029	107297641	1	0	4.17	0	4.17	1	Inf	0.0213828125	Inf
chr4	107297641	107377357	1	0	4.17	0	4.17	1	Inf	0.0213828125	Inf
chr4	107377357	108873673	0	0	0	0	0	1	0	0	Inf
chr4	108873673	109008469	0	1	0	5	-5	0.454545454545455	0	0	32.5003149261473
chr4	109008469	109480460	0	1	0	5	-5	0.454545454545455	0	0	32.5003149261473
chr4	109480460	109627994	1	1	4.17	5	-0.83	1	0.829704891507262	0.0100990049228189	68.1835097869413
chr4	109627994	109859327	0	1	0	5	-5	0.454545454545455	0	0	32.5003149261473
chr4	109859327	109927869	0	0	0	0	0	1	0	0	Inf
chr4	109927869	110057779	1	0	4.17	0	4.17	1	Inf	0.0213828125	Inf
chr4	110057779	115154159	0	0	0	0	0	1	0	0	Inf
chr4	115154159	115155735	1	0	4.17	0	4.17	1	Inf	0.0213828125	Inf
chr4	115155735	115183202	2	0	8.33	0	8.33	0.492600422832981	Inf	0.157012756012269	Inf
chr4	115183202	116009865	0	0	0	0	0	1	0	0	Inf
chr4	116009865	116108481	0	1	0	5	-5	0.454545454545455	0	0	32.5003149261473
chr4	116108481	116221793	0	0	0	0	0	1	0	0	Inf
chr4	116221793	116396689	1	0	4.17	0	4.17	1	Inf	0.0213828125	Inf
chr4	116396689	116534914	0	0	0	0	0	1	0	0	Inf
chr4	116534914	117404810	1	0	4.17	0	4.17	1	Inf	0.0213828125	Inf
chr4	117404810	117526026	1	0	4.17	0	4.17	1	Inf	0.0213828125	Inf
chr4	117526026	118375706	0	0	0	0	0	1	0	0	Inf
chr4	118375706	118428717	0	1	0	5	-5	0.454545454545455	0	0	32.5003149261473
chr4	118428717	118862352	0	0	0	0	0	1	0	0	Inf
chr4	118862352	119042493	1	0	4.17	0	4.17	1	Inf	0.0213828125	Inf
chr4	119042493	127744074	0	0	0	0	0	1	0	0	Inf
chr4	127744074	127925519	0	1	0	5	-5	0.454545454545455	0	0	32.5003149261473
chr4	127925519	128949126	0	0	0	0	0	1	0	0	Inf
chr4	128949126	129165920	0	1	0	5	-5	0.454545454545455	0	0	32.5003149261473
chr4	129165920	132904537	0	0	0	0	0	1	0	0	Inf
chr4	132904537	133073470	0	1	0	5	-5	0.454545454545455	0	0	32.5003149261473
chr4	133073470	134442429	0	0	0	0	0	1	0	0	Inf
chr4	134442429	134637600	0	1	0	5	-5	0.454545454545455	0	0	32.5003149261473
chr4	134637600	134729211	0	1	0	5	-5	0.454545454545455	0	0	32.5003149261473
chr4	134729211	135289501	0	0	0	0	0	1	0	0	Inf
chr4	135289501	135426941	0	1	0	5	-5	0.454545454545455	0	0	32.5003149261473
chr4	135426941	136022182	0	0	0	0	0	1	0	0	Inf
chr4	136022182	136070170	0	1	0	5	-5	0.454545454545455	0	0	32.5003149261473
chr4	136070170	136229337	1	1	4.17	5	-0.83	1	0.829704891507262	0.0100990049228189	68.1835097869413
chr4	136229337	137830097	0	0	0	0	0	1	0	0	Inf
chr4	137830097	137949170	0	1	0	5	-5	0.454545454545455	0	0	32.5003149261473
chr4	137949170	142363360	0	0	0	0	0	1	0	0	Inf
chr4	142363360	142907187	1	0	4.17	0	4.17	1	Inf	0.0213828125	Inf
chr4	142907187	143920499	0	0	0	0	0	1	0	0	Inf
chr4	143920499	143935442	0	1	0	5	-5	0.454545454545455	0	0	32.5003149261473
chr4	143935442	144036620	1	1	4.17	5	-0.83	1	0.829704891507262	0.0100990049228189	68.1835097869413
chr4	144036620	144127798	0	1	0	5	-5	0.454545454545455	0	0	32.5003149261473
chr4	144127798	145226787	0	0	0	0	0	1	0	0	Inf
chr4	145226787	145413574	1	0	4.17	0	4.17	1	Inf	0.0213828125	Inf
chr4	145413574	152589857	0	0	0	0	0	1	0	0	Inf
chr4	152589857	152591636	0	1	0	5	-5	0.454545454545455	0	0	32.5003149261473
chr4	152591636	152593395	0	2	0	10	-10	0.200845665961945	0	0	4.38438777635233
chr4	152593395	152657468	1	2	4.17	10	-5.83	0.583207490184234	0.399640895163998	0.00636764802381009	8.24852474948138
chr4	152657468	152711189	1	1	4.17	5	-0.83	1	0.829704891507262	0.0100990049228189	68.1835097869413
chr4	152711189	152731268	1	1	4.17	5	-0.83	1	0.829704891507262	0.0100990049228189	68.1835097869413
chr4	152731268	152888462	1	0	4.17	0	4.17	1	Inf	0.0213828125	Inf
chr4	152888462	152968363	1	1	4.17	5	-0.83	1	0.829704891507262	0.0100990049228189	68.1835097869413
chr4	152968363	153095635	1	2	4.17	10	-5.83	0.583207490184234	0.399640895163998	0.00636764802381009	8.24852474948138
chr4	153095635	153113513	0	2	0	10	-10	0.200845665961945	0	0	4.38438777635233
chr4	153113513	153784406	0	1	0	5	-5	0.454545454545455	0	0	32.5003149261473
chr4	153784406	158442244	0	0	0	0	0	1	0	0	Inf
chr4	158442244	158491389	0	1	0	5	-5	0.454545454545455	0	0	32.5003149261473
chr4	158491389	158561132	1	1	4.17	5	-0.83	1	0.829704891507262	0.0100990049228189	68.1835097869413
chr4	158561132	158591088	1	0	4.17	0	4.17	1	Inf	0.0213828125	Inf
chr4	158591088	161945271	0	0	0	0	0	1	0	0	Inf
chr4	161945271	162008501	0	1	0	5	-5	0.454545454545455	0	0	32.5003149261473
chr4	162008501	162289972	0	0	0	0	0	1	0	0	Inf
chr4	162289972	162425925	1	0	4.17	0	4.17	1	Inf	0.0213828125	Inf
chr4	162425925	164918858	0	0	0	0	0	1	0	0	Inf
chr4	164918858	165122778	1	0	4.17	0	4.17	1	Inf	0.0213828125	Inf
chr4	165122778	172033538	0	0	0	0	0	1	0	0	Inf
chr4	172033538	172077994	0	1	0	5	-5	0.454545454545455	0	0	32.5003149261473
chr4	172077994	172132336	0	2	0	10	-10	0.200845665961945	0	0	4.38438777635233
chr4	172132336	172177973	0	2	0	10	-10	0.200845665961945	0	0	4.38438777635233
chr4	172177973	172372115	0	1	0	5	-5	0.454545454545455	0	0	32.5003149261473
chr4	172372115	172508586	0	0	0	0	0	1	0	0	Inf
chr4	172508586	173042506	0	1	0	5	-5	0.454545454545455	0	0	32.5003149261473
chr4	173042506	173222255	0	1	0	5	-5	0.454545454545455	0	0	32.5003149261473
chr4	173222255	173337477	0	1	0	5	-5	0.454545454545455	0	0	32.5003149261473
chr4	173337477	173422335	0	0	0	0	0	1	0	0	Inf
chr4	173422335	174086616	1	0	4.17	0	4.17	1	Inf	0.0213828125	Inf
chr4	174086616	180053522	0	0	0	0	0	1	0	0	Inf
chr4	180053522	180176741	1	0	4.17	0	4.17	1	Inf	0.0213828125	Inf
chr4	180176741	184947740	0	0	0	0	0	1	0	0	Inf
chr4	184947740	185054107	0	1	0	5	-5	0.454545454545455	0	0	32.5003149261473
chr4	185054107	185950972	0	0	0	0	0	1	0	0	Inf
chr4	185950972	186472082	0	1	0	5	-5	0.454545454545455	0	0	32.5003149261473
chr4	186472082	189540695	0	0	0	0	0	1	0	0	Inf
chr4	189540695	190069260	0	1	0	5	-5	0.454545454545455	0	0	32.5003149261473
chr4	190069260	190156318	0	1	0	5	-5	0.454545454545455	0	0	32.5003149261473
chr4	190156318	191154276	0	1	0	5	-5	0.454545454545455	0	0	32.5003149261473
chr6	0	255812	0	1	0	5	-5	0.454545454545455	0	0	32.5003149261473
chr6	255812	364875	1	1	4.17	5	-0.83	1	0.829704891507262	0.0100990049228189	68.1835097869413
chr6	364875	404215	0	1	0	5	-5	0.454545454545455	0	0	32.5003149261473
chr6	404215	8540740	0	0	0	0	0	1	0	0	Inf
chr6	8540740	8630489	0	1	0	5	-5	0.454545454545455	0	0	32.5003149261473
chr6	8630489	9527199	0	1	0	5	-5	0.454545454545455	0	0	32.5003149261473
chr6	9527199	9691845	0	1	0	5	-5	0.454545454545455	0	0	32.5003149261473
chr6	9691845	12360030	0	0	0	0	0	1	0	0	Inf
chr6	12360030	13109565	0	1	0	5	-5	0.454545454545455	0	0	32.5003149261473
chr6	13109565	13859922	0	1	0	5	-5	0.454545454545455	0	0	32.5003149261473
chr6	13859922	25412517	0	0	0	0	0	1	0	0	Inf
chr6	25412517	26149031	0	1	0	5	-5	0.454545454545455	0	0	32.5003149261473
chr6	26149031	28441646	0	0	0	0	0	1	0	0	Inf
chr6	28441646	28642233	0	1	0	5	-5	0.454545454545455	0	0	32.5003149261473
chr6	28642233	29369432	0	1	0	5	-5	0.454545454545455	0	0	32.5003149261473
chr6	29369432	30071737	0	1	0	5	-5	0.454545454545455	0	0	32.5003149261473
chr6	30071737	30187672	0	1	0	5	-5	0.454545454545455	0	0	32.5003149261473
chr6	30187672	30368560	1	1	4.17	5	-0.83	1	0.829704891507262	0.0100990049228189	68.1835097869413
chr6	30368560	30436757	0	1	0	5	-5	0.454545454545455	0	0	32.5003149261473
chr6	30436757	30725135	0	2	0	10	-10	0.200845665961945	0	0	4.38438777635233
chr6	30725135	30800451	0	2	0	10	-10	0.200845665961945	0	0	4.38438777635233
chr6	30800451	30946012	0	1	0	5	-5	0.454545454545455	0	0	32.5003149261473
chr6	30946012	30961096	0	2	0	10	-10	0.200845665961945	0	0	4.38438777635233
chr6	30961096	31082825	0	2	0	10	-10	0.200845665961945	0	0	4.38438777635233
chr6	31082825	31098894	0	1	0	5	-5	0.454545454545455	0	0	32.5003149261473
chr6	31098894	31539266	0	1	0	5	-5	0.454545454545455	0	0	32.5003149261473
chr6	31539266	32760414	0	0	0	0	0	1	0	0	Inf
chr6	32760414	32890772	0	1	0	5	-5	0.454545454545455	0	0	32.5003149261473
chr6	32890772	35538978	0	0	0	0	0	1	0	0	Inf
chr6	35538978	35740454	0	1	0	5	-5	0.454545454545455	0	0	32.5003149261473
chr6	35740454	35772610	0	2	0	10	-10	0.200845665961945	0	0	4.38438777635233
chr6	35772610	35902251	0	2	0	10	-10	0.200845665961945	0	0	4.38438777635233
chr6	35902251	51298354	0	0	0	0	0	1	0	0	Inf
chr6	51298354	51912437	1	0	4.17	0	4.17	1	Inf	0.0213828125	Inf
chr6	51912437	55294105	0	0	0	0	0	1	0	0	Inf
chr6	55294105	55412722	1	0	4.17	0	4.17	1	Inf	0.0213828125	Inf
chr6	55412722	56666286	0	0	0	0	0	1	0	0	Inf
chr6	56666286	57206256	1	0	4.17	0	4.17	1	Inf	0.0213828125	Inf
chr6	57206256	57959569	0	0	0	0	0	1	0	0	Inf
chr6	57959569	58111626	1	0	4.17	0	4.17	1	Inf	0.0213828125	Inf
chr6	58111626	58777385	2	0	8.33	0	8.33	0.492600422832981	Inf	0.157012756012269	Inf
chr6	58777385	66391261	0	0	0	0	0	1	0	0	Inf
chr6	66391261	66433489	1	0	4.17	0	4.17	1	Inf	0.0213828125	Inf
chr6	66433489	66737387	0	0	0	0	0	1	0	0	Inf
chr6	66737387	66914625	0	1	0	5	-5	0.454545454545455	0	0	32.5003149261473
chr6	66914625	66943829	1	1	4.17	5	-0.83	1	0.829704891507262	0.0100990049228189	68.1835097869413
chr6	66943829	67008548	1	1	4.17	5	-0.83	1	0.829704891507262	0.0100990049228189	68.1835097869413
chr6	67008548	67049017	3	1	12.5	5	7.5	0.613704503097583	2.6583735804989	0.194088006935639	149.732965562201
chr6	67049017	67055978	0	1	0	5	-5	0.454545454545455	0	0	32.5003149261473
chr6	67055978	67206064	0	1	0	5	-5	0.454545454545455	0	0	32.5003149261473
chr6	67206064	67290369	0	2	0	10	-10	0.200845665961945	0	0	4.38438777635233
chr6	67290369	67453284	0	1	0	5	-5	0.454545454545455	0	0	32.5003149261473
chr6	67453284	67512322	0	0	0	0	0	1	0	0	Inf
chr6	67512322	67557948	1	0	4.17	0	4.17	1	Inf	0.0213828125	Inf
chr6	67557948	67576108	2	0	8.33	0	8.33	0.492600422832981	Inf	0.157012756012269	Inf
chr6	67576108	67596275	1	0	4.17	0	4.17	1	Inf	0.0213828125	Inf
chr6	67596275	77034889	0	0	0	0	0	1	0	0	Inf
chr6	77034889	77198270	0	1	0	5	-5	0.454545454545455	0	0	32.5003149261473
chr6	77198270	77415488	0	0	0	0	0	1	0	0	Inf
chr6	77415488	77418141	1	0	4.17	0	4.17	1	Inf	0.0213828125	Inf
chr6	77418141	77468867	2	0	8.33	0	8.33	0.492600422832981	Inf	0.157012756012269	Inf
chr6	77468867	77472417	1	0	4.17	0	4.17	1	Inf	0.0213828125	Inf
chr6	77472417	78198260	0	0	0	0	0	1	0	0	Inf
chr6	78198260	78307143	0	1	0	5	-5	0.454545454545455	0	0	32.5003149261473
chr6	78307143	78965859	0	0	0	0	0	1	0	0	Inf
chr6	78965859	78965977	1	0	4.17	0	4.17	1	Inf	0.0213828125	Inf
chr6	78965977	78969085	2	1	8.33	5	3.33	1	1.70673924068191	0.082700294482344	107.113924246164
chr6	78969085	78970401	3	2	12.5	10	2.5	1	1.27847145328945	0.130864593047094	16.9008714370457
chr6	78970401	78972317	5	4	20.83	20	0.829999999999998	1	1.05142494514434	0.18930013394807	6.2554369203405
chr6	78972317	78972875	7	4	29.17	20	9.17	0.727906622971853	1.62864870943781	0.335060499383114	9.11198173466026
chr6	78972875	78980091	8	4	33.33	20	13.33	0.498217408597442	1.96904366364906	0.420634867960779	10.8227437493658
chr6	78980091	78983973	9	4	37.5	20	17.5	0.32098126000565	2.35294875498159	0.516314739117651	12.7771636940129
chr6	78983973	79026646	9	6	37.5	30	7.5	0.752019003432467	1.38934111782241	0.335246952983551	6.10026650689017
chr6	79026646	79026687	9	5	37.5	25	12.5	0.518625124310082	1.77614047804412	0.412954871065002	8.46544996870826
chr6	79026687	79026837	7	4	29.17	20	9.17	0.727906622971853	1.62864870943781	0.335060499383114	9.11198173466026
chr6	79026837	79032455	4	2	16.67	10	6.67	0.673134579544109	1.77679788223359	0.223067010416211	21.8659260440664
chr6	79032455	79037215	2	2	8.33	10	-1.67	1	0.821946943936911	0.0545179511642294	12.3867051005178
chr6	79037215	79040433	0	1	0	5	-5	0.454545454545455	0	0	32.5003149261473
chr6	79040433	81270114	0	0	0	0	0	1	0	0	Inf
chr6	81270114	81294749	0	1	0	5	-5	0.454545454545455	0	0	32.5003149261473
chr6	81294749	87984427	0	0	0	0	0	1	0	0	Inf
chr6	87984427	88121909	0	1	0	5	-5	0.454545454545455	0	0	32.5003149261473
chr6	88121909	103722632	0	0	0	0	0	1	0	0	Inf
chr6	103722632	103734403	1	0	4.17	0	4.17	1	Inf	0.0213828125	Inf
chr6	103734403	103734724	2	1	8.33	5	3.33	1	1.70673924068191	0.082700294482344	107.113924246164
chr6	103734724	103734810	3	3	12.5	15	-2.5	1	0.813448226717427	0.0961202645831903	6.87778438197361
chr6	103734810	103736403	3	4	12.5	20	-7.5	0.68388673153279	0.578843446175386	0.074015401402268	3.96031532645817
chr6	103736403	103763766	3	5	12.5	25	-12.5	0.4361222778693	0.43704477578508	0.058666266689337	2.65108915979709
chr6	103763766	103767254	0	1	0	5	-5	0.454545454545455	0	0	32.5003149261473
chr6	103767254	103881229	0	0	0	0	0	1	0	0	Inf
chr6	103881229	104013919	1	0	4.17	0	4.17	1	Inf	0.0213828125	Inf
chr6	104013919	106282313	0	0	0	0	0	1	0	0	Inf
chr6	106282313	106400644	0	1	0	5	-5	0.454545454545455	0	0	32.5003149261473
chr6	106400644	106913088	0	1	0	5	-5	0.454545454545455	0	0	32.5003149261473
chr6	106913088	107994246	0	0	0	0	0	1	0	0	Inf
chr6	107994246	108089962	1	0	4.17	0	4.17	1	Inf	0.0213828125	Inf
chr6	108089962	109524633	0	0	0	0	0	1	0	0	Inf
chr6	109524633	109640762	1	0	4.17	0	4.17	1	Inf	0.0213828125	Inf
chr6	109640762	111077608	0	0	0	0	0	1	0	0	Inf
chr6	111077608	111320011	0	1	0	5	-5	0.454545454545455	0	0	32.5003149261473
chr6	111320011	117213264	0	0	0	0	0	1	0	0	Inf
chr6	117213264	117280745	1	0	4.17	0	4.17	1	Inf	0.0213828125	Inf
chr6	117280745	127247263	0	0	0	0	0	1	0	0	Inf
chr6	127247263	127420046	1	0	4.17	0	4.17	1	Inf	0.0213828125	Inf
chr6	127420046	127695880	1	0	4.17	0	4.17	1	Inf	0.0213828125	Inf
chr6	127695880	128238266	0	0	0	0	0	1	0	0	Inf
chr6	128238266	128365165	1	0	4.17	0	4.17	1	Inf	0.0213828125	Inf
chr6	128365165	128743473	1	1	4.17	5	-0.83	1	0.829704891507262	0.0100990049228189	68.1835097869413
chr6	128743473	128750458	1	0	4.17	0	4.17	1	Inf	0.0213828125	Inf
chr6	128750458	130565843	0	0	0	0	0	1	0	0	Inf
chr6	130565843	130569008	1	0	4.17	0	4.17	1	Inf	0.0213828125	Inf
chr6	130569008	130574042	2	0	8.33	0	8.33	0.492600422832981	Inf	0.157012756012269	Inf
chr6	130574042	130587747	3	0	12.5	0	12.5	0.238900634249471	Inf	0.351338858842862	Inf
chr6	130587747	130588432	4	0	16.67	0	16.67	0.113966011300101	Inf	0.576648655274739	Inf
chr6	130588432	130680614	6	0	25	0	25	0.0245579718069792	Inf	1.10717505670575	Inf
chr6	130680614	130683542	5	0	20.83	0	20.83	0.0534139711677999	Inf	0.828270273994906	Inf
chr6	130683542	130693213	3	0	12.5	0	12.5	0.238900634249471	Inf	0.351338858842862	Inf
chr6	130693213	130701220	2	0	8.33	0	8.33	0.492600422832981	Inf	0.157012756012269	Inf
chr6	130701220	130713697	1	0	4.17	0	4.17	1	Inf	0.0213828125	Inf
chr6	130713697	131019706	0	0	0	0	0	1	0	0	Inf
chr6	131019706	131109715	1	0	4.17	0	4.17	1	Inf	0.0213828125	Inf
chr6	131109715	135243422	0	0	0	0	0	1	0	0	Inf
chr6	135243422	135428721	0	1	0	5	-5	0.454545454545455	0	0	32.5003149261473
chr6	135428721	136219524	0	1	0	5	-5	0.454545454545455	0	0	32.5003149261473
chr6	136219524	136343227	0	1	0	5	-5	0.454545454545455	0	0	32.5003149261473
chr6	136343227	136952422	0	1	0	5	-5	0.454545454545455	0	0	32.5003149261473
chr6	136952422	146982327	0	0	0	0	0	1	0	0	Inf
chr6	146982327	147201390	1	0	4.17	0	4.17	1	Inf	0.0213828125	Inf
chr6	147201390	147873055	0	0	0	0	0	1	0	0	Inf
chr6	147873055	147934210	0	1	0	5	-5	0.454545454545455	0	0	32.5003149261473
chr6	147934210	149793671	0	0	0	0	0	1	0	0	Inf
chr6	149793671	149892098	1	0	4.17	0	4.17	1	Inf	0.0213828125	Inf
chr6	149892098	149892335	1	1	4.17	5	-0.83	1	0.829704891507262	0.0100990049228189	68.1835097869413
chr6	149892335	149927029	1	2	4.17	10	-5.83	0.583207490184234	0.399640895163998	0.00636764802381009	8.24852474948138
chr6	149927029	150146871	1	3	4.17	15	-10.83	0.31551148794484	0.254054686982671	0.00450760062151482	3.48119971412429
chr6	150146871	150184703	1	0	4.17	0	4.17	1	Inf	0.0213828125	Inf
chr6	150184703	158812292	0	0	0	0	0	1	0	0	Inf
chr6	158812292	159463059	0	1	0	5	-5	0.454545454545455	0	0	32.5003149261473
chr6	159463059	159605415	0	0	0	0	0	1	0	0	Inf
chr6	159605415	159731609	1	0	4.17	0	4.17	1	Inf	0.0213828125	Inf
chr6	159731609	160263096	1	0	4.17	0	4.17	1	Inf	0.0213828125	Inf
chr6	160263096	162233913	0	0	0	0	0	1	0	0	Inf
chr6	162233913	162304138	1	0	4.17	0	4.17	1	Inf	0.0213828125	Inf
chr6	162304138	162525443	0	0	0	0	0	1	0	0	Inf
chr6	162525443	162661458	1	0	4.17	0	4.17	1	Inf	0.0213828125	Inf
chr6	162661458	162687945	2	0	8.33	0	8.33	0.492600422832981	Inf	0.157012756012269	Inf
chr6	162687945	162704340	3	0	12.5	0	12.5	0.238900634249471	Inf	0.351338858842862	Inf
chr6	162704340	162790195	3	1	12.5	5	7.5	0.613704503097583	2.6583735804989	0.194088006935639	149.732965562201
chr6	162790195	162805192	2	1	8.33	5	3.33	1	1.70673924068191	0.082700294482344	107.113924246164
chr6	162805192	162808946	1	1	4.17	5	-0.83	1	0.829704891507262	0.0100990049228189	68.1835097869413
chr6	162808946	163033421	1	0	4.17	0	4.17	1	Inf	0.0213828125	Inf
chr6	163033421	163201332	1	1	4.17	5	-0.83	1	0.829704891507262	0.0100990049228189	68.1835097869413
chr6	163201332	163233459	1	0	4.17	0	4.17	1	Inf	0.0213828125	Inf
chr7	36329668	36489079	0	1	0	5	-5	0.454545454545455	0	0	32.5003149261473
chr7	36489079	66497572	0	0	0	0	0	1	0	0	Inf
chr7	66497572	66700760	0	1	0	5	-5	0.454545454545455	0	0	32.5003149261473
chr7	66700760	77256602	0	0	0	0	0	1	0	0	Inf
chr7	77256602	77445057	0	1	0	5	-5	0.454545454545455	0	0	32.5003149261473
chr7	77445057	91563382	0	0	0	0	0	1	0	0	Inf
chr7	91563382	91787283	0	1	0	5	-5	0.454545454545455	0	0	32.5003149261473
chr7	91787283	107465049	0	0	0	0	0	1	0	0	Inf
chr7	107465049	107592056	1	0	4.17	0	4.17	1	Inf	0.0213828125	Inf
chr7	107592056	109423876	0	0	0	0	0	1	0	0	Inf
chr7	109423876	109425299	1	0	4.17	0	4.17	1	Inf	0.0213828125	Inf
chr7	109425299	109426244	1	1	4.17	5	-0.83	1	0.829704891507262	0.0100990049228189	68.1835097869413
chr7	109426244	109427493	1	2	4.17	10	-5.83	0.583207490184234	0.399640895163998	0.00636764802381009	8.24852474948138
chr7	109427493	109435445	2	2	8.33	10	-1.67	1	0.821946943936911	0.0545179511642294	12.3867051005178
chr7	109435445	109453946	3	2	12.5	10	2.5	1	1.27847145328945	0.130864593047094	16.9008714370457
chr7	109453946	109458574	2	0	8.33	0	8.33	0.492600422832981	Inf	0.157012756012269	Inf
chr7	109458574	109461892	1	0	4.17	0	4.17	1	Inf	0.0213828125	Inf
chr7	109461892	133757079	0	0	0	0	0	1	0	0	Inf
chr7	133757079	133758031	1	0	4.17	0	4.17	1	Inf	0.0213828125	Inf
chr7	133758031	133759683	2	0	8.33	0	8.33	0.492600422832981	Inf	0.157012756012269	Inf
chr7	133759683	133774177	3	0	12.5	0	12.5	0.238900634249471	Inf	0.351338858842862	Inf
chr7	133774177	133778553	6	1	25	5	20	0.105577349479788	6.10640039224412	0.642384187990787	305.817481260489
chr7	133778553	133795650	6	2	25	10	15	0.259066300472994	2.9296842530127	0.444687317155852	33.476836917836
chr7	133795650	133795773	5	2	20.83	10	10.83	0.42798551420219	2.32440691152469	0.327791220119044	27.364192010749
chr7	133795773	133802727	3	2	12.5	10	2.5	1	1.27847145328945	0.130864593047094	16.9008714370457
chr7	133802727	133818936	0	1	0	5	-5	0.454545454545455	0	0	32.5003149261473
chr7	133818936	140011373	0	0	0	0	0	1	0	0	Inf
chr7	140011373	140048953	0	1	0	5	-5	0.454545454545455	0	0	32.5003149261473
chr7	140048953	140146100	0	2	0	10	-10	0.200845665961945	0	0	4.38438777635233
chr7	140146100	140191547	0	1	0	5	-5	0.454545454545455	0	0	32.5003149261473
chr7	140191547	141762278	0	0	0	0	0	1	0	0	Inf
chr7	141762278	141766384	0	1	0	5	-5	0.454545454545455	0	0	32.5003149261473
chr7	141766384	141799132	1	1	4.17	5	-0.83	1	0.829704891507262	0.0100990049228189	68.1835097869413
chr7	141799132	141842842	1	0	4.17	0	4.17	1	Inf	0.0213828125	Inf
chr7	141842842	142446758	0	0	0	0	0	1	0	0	Inf
chr7	142446758	142459136	1	0	4.17	0	4.17	1	Inf	0.0213828125	Inf
chr7	142459136	142465957	2	0	8.33	0	8.33	0.492600422832981	Inf	0.157012756012269	Inf
chr7	142465957	142474632	3	1	12.5	5	7.5	0.613704503097583	2.6583735804989	0.194088006935639	149.732965562201
chr7	142474632	142475488	3	2	12.5	10	2.5	1	1.27847145328945	0.130864593047094	16.9008714370457
chr7	142475488	142486080	4	2	16.67	10	6.67	0.673134579544109	1.77679788223359	0.223067010416211	21.8659260440664
chr7	142486080	142489788	3	2	12.5	10	2.5	1	1.27847145328945	0.130864593047094	16.9008714370457
chr7	142489788	142491996	2	2	8.33	10	-1.67	1	0.821946943936911	0.0545179511642294	12.3867051005178
chr7	142491996	142492573	1	2	4.17	10	-5.83	0.583207490184234	0.399640895163998	0.00636764802381009	8.24852474948138
chr7	142492573	142502255	1	1	4.17	5	-0.83	1	0.829704891507262	0.0100990049228189	68.1835097869413
chr7	142502255	142506407	1	0	4.17	0	4.17	1	Inf	0.0213828125	Inf
chr7	142506407	143885102	0	0	0	0	0	1	0	0	Inf
chr7	143885102	144096304	0	1	0	5	-5	0.454545454545455	0	0	32.5003149261473
chr7	144096304	149721940	0	0	0	0	0	1	0	0	Inf
chr7	149721940	149994358	1	0	4.17	0	4.17	1	Inf	0.0213828125	Inf
chr15	22120337	22329724	0	1	0	5	-5	0.454545454545455	0	0	32.5003149261473
chr15	22329724	22442876	0	2	0	10	-10	0.200845665961945	0	0	4.38438777635233
chr15	22442876	22486906	0	1	0	5	-5	0.454545454545455	0	0	32.5003149261473
chr15	22486906	24666497	0	0	0	0	0	1	0	0	Inf
chr15	24666497	24674819	1	0	4.17	0	4.17	1	Inf	0.0213828125	Inf
chr15	24674819	24731439	2	0	8.33	0	8.33	0.492600422832981	Inf	0.157012756012269	Inf
chr15	24731439	24738354	1	0	4.17	0	4.17	1	Inf	0.0213828125	Inf
chr15	24738354	34675432	0	0	0	0	0	1	0	0	Inf
chr15	34675432	34694979	1	0	4.17	0	4.17	1	Inf	0.0213828125	Inf
chr15	34694979	34716959	1	1	4.17	5	-0.83	1	0.829704891507262	0.0100990049228189	68.1835097869413
chr15	34716959	34727406	1	2	4.17	10	-5.83	0.583207490184234	0.399640895163998	0.00636764802381009	8.24852474948138
chr15	34727406	34805335	1	3	4.17	15	-10.83	0.31551148794484	0.254054686982671	0.00450760062151482	3.48119971412429
chr15	34805335	34813740	1	2	4.17	10	-5.83	0.583207490184234	0.399640895163998	0.00636764802381009	8.24852474948138
chr15	34813740	34830666	1	1	4.17	5	-0.83	1	0.829704891507262	0.0100990049228189	68.1835097869413
chr15	34830666	34878454	0	1	0	5	-5	0.454545454545455	0	0	32.5003149261473
chr15	34878454	34880459	0	2	0	10	-10	0.200845665961945	0	0	4.38438777635233
chr15	34880459	35549657	0	1	0	5	-5	0.454545454545455	0	0	32.5003149261473
chr15	35549657	35607726	0	0	0	0	0	1	0	0	Inf
chr15	35607726	35727382	0	1	0	5	-5	0.454545454545455	0	0	32.5003149261473
chr15	35727382	44928494	0	0	0	0	0	1	0	0	Inf
chr15	44928494	45032045	0	1	0	5	-5	0.454545454545455	0	0	32.5003149261473
chr15	45032045	46193419	0	0	0	0	0	1	0	0	Inf
chr15	46193419	46295450	1	0	4.17	0	4.17	1	Inf	0.0213828125	Inf
chr15	46295450	46871116	0	0	0	0	0	1	0	0	Inf
chr15	46871116	46964717	0	1	0	5	-5	0.454545454545455	0	0	32.5003149261473
chr15	46964717	47213595	0	0	0	0	0	1	0	0	Inf
chr15	47213595	47567891	1	0	4.17	0	4.17	1	Inf	0.0213828125	Inf
chr15	47567891	47685628	2	0	8.33	0	8.33	0.492600422832981	Inf	0.157012756012269	Inf
chr15	47685628	47686626	1	0	4.17	0	4.17	1	Inf	0.0213828125	Inf
chr15	47686626	48057036	1	0	4.17	0	4.17	1	Inf	0.0213828125	Inf
chr15	48057036	48150591	1	0	4.17	0	4.17	1	Inf	0.0213828125	Inf
chr15	48150591	48526247	1	0	4.17	0	4.17	1	Inf	0.0213828125	Inf
chr15	48526247	51741185	0	0	0	0	0	1	0	0	Inf
chr15	51741185	51942155	0	1	0	5	-5	0.454545454545455	0	0	32.5003149261473
chr15	51942155	52140651	0	1	0	5	-5	0.454545454545455	0	0	32.5003149261473
chr15	52140651	52242810	0	1	0	5	-5	0.454545454545455	0	0	32.5003149261473
chr15	52242810	52255990	1	1	4.17	5	-0.83	1	0.829704891507262	0.0100990049228189	68.1835097869413
chr15	52255990	52388882	1	0	4.17	0	4.17	1	Inf	0.0213828125	Inf
chr15	52388882	52509023	2	0	8.33	0	8.33	0.492600422832981	Inf	0.157012756012269	Inf
chr15	52509023	52713040	1	0	4.17	0	4.17	1	Inf	0.0213828125	Inf
chr15	52713040	52835169	0	1	0	5	-5	0.454545454545455	0	0	32.5003149261473
chr15	52835169	52955470	0	0	0	0	0	1	0	0	Inf
chr15	52955470	53013065	1	0	4.17	0	4.17	1	Inf	0.0213828125	Inf
chr15	53013065	53598335	0	0	0	0	0	1	0	0	Inf
chr15	53598335	53662080	1	0	4.17	0	4.17	1	Inf	0.0213828125	Inf
chr15	53662080	53703684	0	0	0	0	0	1	0	0	Inf
chr15	53703684	53805949	0	1	0	5	-5	0.454545454545455	0	0	32.5003149261473
chr15	53805949	62146956	0	0	0	0	0	1	0	0	Inf
chr15	62146956	62160535	0	1	0	5	-5	0.454545454545455	0	0	32.5003149261473
chr15	62160535	62381664	1	1	4.17	5	-0.83	1	0.829704891507262	0.0100990049228189	68.1835097869413
chr15	62381664	67081264	0	0	0	0	0	1	0	0	Inf
chr15	67081264	67626687	0	1	0	5	-5	0.454545454545455	0	0	32.5003149261473
chr15	67626687	76809215	0	0	0	0	0	1	0	0	Inf
chr15	76809215	76814655	1	0	4.17	0	4.17	1	Inf	0.0213828125	Inf
chr15	76814655	76829779	5	0	20.83	0	20.83	0.0534139711677999	Inf	0.828270273994906	Inf
chr15	76829779	76836029	5	1	20.83	5	15.83	0.197693967971903	4.84325942364132	0.476025876220235	248.347512072071
chr15	76836029	76898977	7	2	29.17	10	19.17	0.150033667333724	3.60274222531515	0.574693714036146	40.3254093333914
chr15	76898977	76902398	6	2	25	10	15	0.259066300472994	2.9296842530127	0.444687317155852	33.476836917836
chr15	76902398	76902554	3	2	12.5	10	2.5	1	1.27847145328945	0.130864593047094	16.9008714370457
chr15	76902554	76908219	2	1	8.33	5	3.33	1	1.70673924068191	0.082700294482344	107.113924246164
chr15	76908219	77686487	0	0	0	0	0	1	0	0	Inf
chr15	77686487	77801627	0	1	0	5	-5	0.454545454545455	0	0	32.5003149261473
chr15	77801627	79774300	0	0	0	0	0	1	0	0	Inf
chr15	79774300	79788247	1	0	4.17	0	4.17	1	Inf	0.0213828125	Inf
chr15	79788247	79801638	1	1	4.17	5	-0.83	1	0.829704891507262	0.0100990049228189	68.1835097869413
chr15	79801638	79863135	2	1	8.33	5	3.33	1	1.70673924068191	0.082700294482344	107.113924246164
chr15	79863135	79866128	1	1	4.17	5	-0.83	1	0.829704891507262	0.0100990049228189	68.1835097869413
chr15	79866128	85936667	0	0	0	0	0	1	0	0	Inf
chr15	85936667	85951582	0	1	0	5	-5	0.454545454545455	0	0	32.5003149261473
chr15	85951582	86071947	2	1	8.33	5	3.33	1	1.70673924068191	0.082700294482344	107.113924246164
chr15	86071947	86073671	1	1	4.17	5	-0.83	1	0.829704891507262	0.0100990049228189	68.1835097869413
chr15	86073671	86075878	1	0	4.17	0	4.17	1	Inf	0.0213828125	Inf
chr15	86075878	90760220	0	0	0	0	0	1	0	0	Inf
chr15	90760220	90852357	1	0	4.17	0	4.17	1	Inf	0.0213828125	Inf
chr18	2108466	2482914	0	1	0	5	-5	0.454545454545455	0	0	32.5003149261473
chr18	2482914	2604768	0	1	0	5	-5	0.454545454545455	0	0	32.5003149261473
chr18	2604768	5446253	0	0	0	0	0	1	0	0	Inf
chr18	5446253	5559858	1	0	4.17	0	4.17	1	Inf	0.0213828125	Inf
chr18	5559858	12010260	0	0	0	0	0	1	0	0	Inf
chr18	12010260	12023962	1	0	4.17	0	4.17	1	Inf	0.0213828125	Inf
chr18	12023962	12035888	1	1	4.17	5	-0.83	1	0.829704891507262	0.0100990049228189	68.1835097869413
chr18	12035888	12162307	2	1	8.33	5	3.33	1	1.70673924068191	0.082700294482344	107.113924246164
chr18	12162307	12171666	1	0	4.17	0	4.17	1	Inf	0.0213828125	Inf
chr18	12171666	21495378	0	0	0	0	0	1	0	0	Inf
chr18	21495378	22380154	1	0	4.17	0	4.17	1	Inf	0.0213828125	Inf
chr18	22380154	22671042	0	0	0	0	0	1	0	0	Inf
chr18	22671042	23174358	0	1	0	5	-5	0.454545454545455	0	0	32.5003149261473
chr18	23174358	23280810	0	1	0	5	-5	0.454545454545455	0	0	32.5003149261473
chr18	23280810	25011719	0	0	0	0	0	1	0	0	Inf
chr18	25011719	25143283	1	0	4.17	0	4.17	1	Inf	0.0213828125	Inf
chr18	25143283	25195345	2	0	8.33	0	8.33	0.492600422832981	Inf	0.157012756012269	Inf
chr18	25195345	25251217	2	0	8.33	0	8.33	0.492600422832981	Inf	0.157012756012269	Inf
chr18	25251217	25353549	1	0	4.17	0	4.17	1	Inf	0.0213828125	Inf
chr18	25353549	25469777	2	0	8.33	0	8.33	0.492600422832981	Inf	0.157012756012269	Inf
chr18	25469777	25786195	1	0	4.17	0	4.17	1	Inf	0.0213828125	Inf
chr18	25786195	25870662	1	0	4.17	0	4.17	1	Inf	0.0213828125	Inf
chr18	25870662	26171882	1	0	4.17	0	4.17	1	Inf	0.0213828125	Inf
chr18	26171882	26287742	1	1	4.17	5	-0.83	1	0.829704891507262	0.0100990049228189	68.1835097869413
chr18	26287742	26493181	1	0	4.17	0	4.17	1	Inf	0.0213828125	Inf
chr18	26493181	27163205	0	0	0	0	0	1	0	0	Inf
chr18	27163205	27296592	1	0	4.17	0	4.17	1	Inf	0.0213828125	Inf
chr18	27296592	27681018	0	0	0	0	0	1	0	0	Inf
chr18	27681018	27803265	0	1	0	5	-5	0.454545454545455	0	0	32.5003149261473
chr18	27803265	28603871	0	1	0	5	-5	0.454545454545455	0	0	32.5003149261473
chr18	28603871	28728930	0	1	0	5	-5	0.454545454545455	0	0	32.5003149261473
chr18	28728930	28862776	0	0	0	0	0	1	0	0	Inf
chr18	28862776	28868150	0	1	0	5	-5	0.454545454545455	0	0	32.5003149261473
chr18	28868150	28977531	1	1	4.17	5	-0.83	1	0.829704891507262	0.0100990049228189	68.1835097869413
chr18	28977531	28989486	1	1	4.17	5	-0.83	1	0.829704891507262	0.0100990049228189	68.1835097869413
chr18	28989486	29371364	0	1	0	5	-5	0.454545454545455	0	0	32.5003149261473
chr18	29371364	29526461	0	2	0	10	-10	0.200845665961945	0	0	4.38438777635233
chr18	29526461	29821110	0	1	0	5	-5	0.454545454545455	0	0	32.5003149261473
chr18	29821110	30139857	0	0	0	0	0	1	0	0	Inf
chr18	30139857	30260251	0	1	0	5	-5	0.454545454545455	0	0	32.5003149261473
chr18	30260251	30589332	0	0	0	0	0	1	0	0	Inf
chr18	30589332	30591702	0	1	0	5	-5	0.454545454545455	0	0	32.5003149261473
chr18	30591702	30778567	0	2	0	10	-10	0.200845665961945	0	0	4.38438777635233
chr18	30778567	30788409	0	1	0	5	-5	0.454545454545455	0	0	32.5003149261473
chr18	30788409	31196147	0	0	0	0	0	1	0	0	Inf
chr18	31196147	31323230	0	1	0	5	-5	0.454545454545455	0	0	32.5003149261473
chr18	31323230	31389525	0	0	0	0	0	1	0	0	Inf
chr18	31389525	31479870	0	1	0	5	-5	0.454545454545455	0	0	32.5003149261473
chr18	31479870	31582981	1	1	4.17	5	-0.83	1	0.829704891507262	0.0100990049228189	68.1835097869413
chr18	31582981	31604475	1	0	4.17	0	4.17	1	Inf	0.0213828125	Inf
chr18	31604475	32458454	1	0	4.17	0	4.17	1	Inf	0.0213828125	Inf
chr18	32458454	33940187	0	0	0	0	0	1	0	0	Inf
chr18	33940187	34015849	0	1	0	5	-5	0.454545454545455	0	0	32.5003149261473
chr18	34015849	34153271	0	1	0	5	-5	0.454545454545455	0	0	32.5003149261473
chr18	34153271	34548396	0	2	0	10	-10	0.200845665961945	0	0	4.38438777635233
chr18	34548396	35009970	0	1	0	5	-5	0.454545454545455	0	0	32.5003149261473
chr18	35009970	35345914	0	0	0	0	0	1	0	0	Inf
chr18	35345914	35453488	1	1	4.17	5	-0.83	1	0.829704891507262	0.0100990049228189	68.1835097869413
chr18	35453488	35465087	1	0	4.17	0	4.17	1	Inf	0.0213828125	Inf
chr18	35465087	35556008	1	0	4.17	0	4.17	1	Inf	0.0213828125	Inf
chr18	35556008	35695516	2	0	8.33	0	8.33	0.492600422832981	Inf	0.157012756012269	Inf
chr18	35695516	35710291	1	0	4.17	0	4.17	1	Inf	0.0213828125	Inf
chr18	35710291	35762045	2	0	8.33	0	8.33	0.492600422832981	Inf	0.157012756012269	Inf
chr18	35762045	35871544	2	0	8.33	0	8.33	0.492600422832981	Inf	0.157012756012269	Inf
chr18	35871544	35891436	1	0	4.17	0	4.17	1	Inf	0.0213828125	Inf
chr18	35891436	38200695	0	0	0	0	0	1	0	0	Inf
chr18	38200695	38202864	1	0	4.17	0	4.17	1	Inf	0.0213828125	Inf
chr18	38202864	38247780	2	2	8.33	10	-1.67	1	0.821946943936911	0.0545179511642294	12.3867051005178
chr18	38247780	38257389	2	3	8.33	15	-6.67	0.645895794506118	0.523030418369538	0.0394998825519401	5.10933424630835
chr18	38257389	38257641	2	4	8.33	20	-11.67	0.387127336645204	0.372141092611642	0.0301587677523976	2.96622066155465
chr18	38257641	38275714	3	4	12.5	20	-7.5	0.68388673153279	0.578843446175386	0.074015401402268	3.96031532645817
chr18	38275714	38276297	3	3	12.5	15	-2.5	1	0.813448226717427	0.0961202645831903	6.87778438197361
chr18	38276297	38278853	2	3	8.33	15	-6.67	0.645895794506118	0.523030418369538	0.0394998825519401	5.10933424630835
chr18	38278853	38283439	1	3	4.17	15	-10.83	0.31551148794484	0.254054686982671	0.00450760062151482	3.48119971412429
chr18	38283439	38844475	0	0	0	0	0	1	0	0	Inf
chr18	38844475	39399732	1	0	4.17	0	4.17	1	Inf	0.0213828125	Inf
chr18	39399732	39457510	1	0	4.17	0	4.17	1	Inf	0.0213828125	Inf
chr18	39457510	39525805	1	0	4.17	0	4.17	1	Inf	0.0213828125	Inf
chr18	39525805	39812772	1	1	4.17	5	-0.83	1	0.829704891507262	0.0100990049228189	68.1835097869413
chr18	39812772	39906558	1	1	4.17	5	-0.83	1	0.829704891507262	0.0100990049228189	68.1835097869413
chr18	39906558	40088562	0	1	0	5	-5	0.454545454545455	0	0	32.5003149261473
chr18	40088562	40472184	0	0	0	0	0	1	0	0	Inf
chr18	40472184	41176076	1	0	4.17	0	4.17	1	Inf	0.0213828125	Inf
chr18	41176076	41254196	1	1	4.17	5	-0.83	1	0.829704891507262	0.0100990049228189	68.1835097869413
chr18	41254196	41274348	1	1	4.17	5	-0.83	1	0.829704891507262	0.0100990049228189	68.1835097869413
chr18	41274348	41406371	1	1	4.17	5	-0.83	1	0.829704891507262	0.0100990049228189	68.1835097869413
chr18	41406371	41467603	0	1	0	5	-5	0.454545454545455	0	0	32.5003149261473
chr18	41467603	41661750	0	1	0	5	-5	0.454545454545455	0	0	32.5003149261473
chr18	41661750	42109241	0	1	0	5	-5	0.454545454545455	0	0	32.5003149261473
chr18	42109241	42975329	0	1	0	5	-5	0.454545454545455	0	0	32.5003149261473
chr18	42975329	43065515	0	1	0	5	-5	0.454545454545455	0	0	32.5003149261473
chr18	43065515	43739649	0	0	0	0	0	1	0	0	Inf
chr18	43739649	43844897	0	1	0	5	-5	0.454545454545455	0	0	32.5003149261473
chr18	43844897	44270869	0	0	0	0	0	1	0	0	Inf
chr18	44270869	44979329	0	1	0	5	-5	0.454545454545455	0	0	32.5003149261473
chr18	44979329	44985893	0	1	0	5	-5	0.454545454545455	0	0	32.5003149261473
chr18	44985893	45032338	2	1	8.33	5	3.33	1	1.70673924068191	0.082700294482344	107.113924246164
chr18	45032338	45037532	2	0	8.33	0	8.33	0.492600422832981	Inf	0.157012756012269	Inf
chr18	45037532	47370048	0	0	0	0	0	1	0	0	Inf
chr18	47370048	47433786	1	0	4.17	0	4.17	1	Inf	0.0213828125	Inf
chr18	47433786	48942629	0	0	0	0	0	1	0	0	Inf
chr18	48942629	49013725	1	0	4.17	0	4.17	1	Inf	0.0213828125	Inf
chr18	49013725	49659288	1	0	4.17	0	4.17	1	Inf	0.0213828125	Inf
chr18	49659288	49960537	1	0	4.17	0	4.17	1	Inf	0.0213828125	Inf
chr18	49960537	50036817	1	0	4.17	0	4.17	1	Inf	0.0213828125	Inf
chr18	50036817	51170937	0	0	0	0	0	1	0	0	Inf
chr18	51170937	51256326	1	0	4.17	0	4.17	1	Inf	0.0213828125	Inf
chr18	51256326	51279082	1	0	4.17	0	4.17	1	Inf	0.0213828125	Inf
chr18	51279082	51386639	1	1	4.17	5	-0.83	1	0.829704891507262	0.0100990049228189	68.1835097869413
chr18	51386639	51388149	1	1	4.17	5	-0.83	1	0.829704891507262	0.0100990049228189	68.1835097869413
chr18	51388149	51397970	1	2	4.17	10	-5.83	0.583207490184234	0.399640895163998	0.00636764802381009	8.24852474948138
chr18	51397970	51448672	2	2	8.33	10	-1.67	1	0.821946943936911	0.0545179511642294	12.3867051005178
chr18	51448672	51520705	2	1	8.33	5	3.33	1	1.70673924068191	0.082700294482344	107.113924246164
chr18	51520705	51522508	1	0	4.17	0	4.17	1	Inf	0.0213828125	Inf
chr18	51522508	57275630	0	0	0	0	0	1	0	0	Inf
chr18	57275630	57363101	1	0	4.17	0	4.17	1	Inf	0.0213828125	Inf
chr18	57363101	58313350	0	0	0	0	0	1	0	0	Inf
chr18	58313350	58473606	1	0	4.17	0	4.17	1	Inf	0.0213828125	Inf
chr18	58473606	60394840	0	0	0	0	0	1	0	0	Inf
chr18	60394840	60604475	1	0	4.17	0	4.17	1	Inf	0.0213828125	Inf
chr18	60604475	60921666	0	0	0	0	0	1	0	0	Inf
chr18	60921666	61387276	1	0	4.17	0	4.17	1	Inf	0.0213828125	Inf
chr18	61387276	61564655	2	0	8.33	0	8.33	0.492600422832981	Inf	0.157012756012269	Inf
chr18	61564655	61860886	1	0	4.17	0	4.17	1	Inf	0.0213828125	Inf
chr18	61860886	61937422	1	0	4.17	0	4.17	1	Inf	0.0213828125	Inf
chr18	61937422	62228028	1	0	4.17	0	4.17	1	Inf	0.0213828125	Inf
chr18	62228028	62356758	1	0	4.17	0	4.17	1	Inf	0.0213828125	Inf
chr18	62356758	62379488	0	0	0	0	0	1	0	0	Inf
chr18	62379488	62458404	1	0	4.17	0	4.17	1	Inf	0.0213828125	Inf
chr18	62458404	65447850	0	0	0	0	0	1	0	0	Inf
chr18	65447850	65694003	1	0	4.17	0	4.17	1	Inf	0.0213828125	Inf
chr18	65694003	65830999	1	1	4.17	5	-0.83	1	0.829704891507262	0.0100990049228189	68.1835097869413
chr18	65830999	65907291	1	0	4.17	0	4.17	1	Inf	0.0213828125	Inf
chr18	65907291	66003449	0	0	0	0	0	1	0	0	Inf
chr18	66003449	66124098	1	0	4.17	0	4.17	1	Inf	0.0213828125	Inf
chr18	66124098	67177061	0	0	0	0	0	1	0	0	Inf
chr18	67177061	67377401	1	0	4.17	0	4.17	1	Inf	0.0213828125	Inf
chr18	67377401	67473763	1	0	4.17	0	4.17	1	Inf	0.0213828125	Inf
chr18	67473763	67924470	1	0	4.17	0	4.17	1	Inf	0.0213828125	Inf
chr18	67924470	68216290	0	0	0	0	0	1	0	0	Inf
chr18	68216290	68429193	1	0	4.17	0	4.17	1	Inf	0.0213828125	Inf
chr18	68429193	68513917	2	0	8.33	0	8.33	0.492600422832981	Inf	0.157012756012269	Inf
chr18	68513917	68521738	1	0	4.17	0	4.17	1	Inf	0.0213828125	Inf
chr18	68521738	72702026	0	0	0	0	0	1	0	0	Inf
chr18	72702026	73482633	1	0	4.17	0	4.17	1	Inf	0.0213828125	Inf
chr18	73482633	75846485	0	0	0	0	0	1	0	0	Inf
chr18	75846485	75925837	1	0	4.17	0	4.17	1	Inf	0.0213828125	Inf
chr18	75925837	77636356	0	0	0	0	0	1	0	0	Inf
chr18	77636356	77657062	0	1	0	5	-5	0.454545454545455	0	0	32.5003149261473
chr18	77657062	77803784	0	2	0	10	-10	0.200845665961945	0	0	4.38438777635233
chr18	77803784	78077248	0	1	0	5	-5	0.454545454545455	0	0	32.5003149261473
chrX	2642942	2707339	0	1	0	5	-5	0.454545454545455	0	0	32.5003149261473
chrX	2707339	3117425	0	2	0	10	-10	0.200845665961945	0	0	4.38438777635233
chrX	3117425	3186572	0	2	0	10	-10	0.200845665961945	0	0	4.38438777635233
chrX	3186572	3329970	0	2	0	10	-10	0.200845665961945	0	0	4.38438777635233
chrX	3329970	3445217	0	2	0	10	-10	0.200845665961945	0	0	4.38438777635233
chrX	3445217	3588364	0	2	0	10	-10	0.200845665961945	0	0	4.38438777635233
chrX	3588364	3679918	0	2	0	10	-10	0.200845665961945	0	0	4.38438777635233
chrX	3679918	4148194	0	1	0	5	-5	0.454545454545455	0	0	32.5003149261473
chrX	4148194	4513316	0	0	0	0	0	1	0	0	Inf
chrX	4513316	4706935	0	1	0	5	-5	0.454545454545455	0	0	32.5003149261473
chrX	4706935	5367533	0	0	0	0	0	1	0	0	Inf
chrX	5367533	5460131	1	0	4.17	0	4.17	1	Inf	0.0213828125	Inf
chrX	5460131	6555418	0	0	0	0	0	1	0	0	Inf
chrX	6555418	6641945	1	0	4.17	0	4.17	1	Inf	0.0213828125	Inf
chrX	6641945	6665667	0	0	0	0	0	1	0	0	Inf
chrX	6665667	6743686	1	0	4.17	0	4.17	1	Inf	0.0213828125	Inf
chrX	6743686	6816845	0	0	0	0	0	1	0	0	Inf
chrX	6816845	6880109	0	1	0	5	-5	0.454545454545455	0	0	32.5003149261473
chrX	6880109	6994032	0	0	0	0	0	1	0	0	Inf
chrX	6994032	7100085	1	1	4.17	5	-0.83	1	0.829704891507262	0.0100990049228189	68.1835097869413
chrX	7100085	7123328	1	2	4.17	10	-5.83	0.583207490184234	0.399640895163998	0.00636764802381009	8.24852474948138
chrX	7123328	7213541	0	1	0	5	-5	0.454545454545455	0	0	32.5003149261473
chrX	7213541	7315729	0	0	0	0	0	1	0	0	Inf
chrX	7315729	7385730	0	1	0	5	-5	0.454545454545455	0	0	32.5003149261473
chrX	7385730	7484294	0	2	0	10	-10	0.200845665961945	0	0	4.38438777635233
chrX	7484294	7971394	0	1	0	5	-5	0.454545454545455	0	0	32.5003149261473
chrX	7971394	7987602	0	2	0	10	-10	0.200845665961945	0	0	4.38438777635233
chrX	7987602	8231210	0	1	0	5	-5	0.454545454545455	0	0	32.5003149261473
chrX	8231210	8347160	0	1	0	5	-5	0.454545454545455	0	0	32.5003149261473
chrX	8347160	8580556	0	1	0	5	-5	0.454545454545455	0	0	32.5003149261473
chrX	8580556	8640776	1	1	4.17	5	-0.83	1	0.829704891507262	0.0100990049228189	68.1835097869413
chrX	8640776	8826746	1	1	4.17	5	-0.83	1	0.829704891507262	0.0100990049228189	68.1835097869413
chrX	8826746	8841036	1	0	4.17	0	4.17	1	Inf	0.0213828125	Inf
chrX	8841036	14675741	0	0	0	0	0	1	0	0	Inf
chrX	14675741	14762319	1	0	4.17	0	4.17	1	Inf	0.0213828125	Inf
chrX	14762319	16165902	0	0	0	0	0	1	0	0	Inf
chrX	16165902	16261469	0	1	0	5	-5	0.454545454545455	0	0	32.5003149261473
chrX	16261469	16269473	0	2	0	10	-10	0.200845665961945	0	0	4.38438777635233
chrX	16269473	16482842	0	2	0	10	-10	0.200845665961945	0	0	4.38438777635233
chrX	16482842	16884764	0	1	0	5	-5	0.454545454545455	0	0	32.5003149261473
chrX	16884764	19447926	0	0	0	0	0	1	0	0	Inf
chrX	19447926	19508714	0	1	0	5	-5	0.454545454545455	0	0	32.5003149261473
chrX	19508714	19974559	0	0	0	0	0	1	0	0	Inf
chrX	19974559	20169413	1	0	4.17	0	4.17	1	Inf	0.0213828125	Inf
chrX	20169413	23363890	0	0	0	0	0	1	0	0	Inf
chrX	23363890	23497197	0	1	0	5	-5	0.454545454545455	0	0	32.5003149261473
chrX	23497197	24468092	0	1	0	5	-5	0.454545454545455	0	0	32.5003149261473
chrX	24468092	24546206	0	1	0	5	-5	0.454545454545455	0	0	32.5003149261473
chrX	24546206	24858518	0	1	0	5	-5	0.454545454545455	0	0	32.5003149261473
chrX	24858518	24955494	0	2	0	10	-10	0.200845665961945	0	0	4.38438777635233
chrX	24955494	25043754	0	1	0	5	-5	0.454545454545455	0	0	32.5003149261473
chrX	25043754	25169892	0	1	0	5	-5	0.454545454545455	0	0	32.5003149261473
chrX	25169892	25463915	0	1	0	5	-5	0.454545454545455	0	0	32.5003149261473
chrX	25463915	28672374	0	0	0	0	0	1	0	0	Inf
chrX	28672374	28808141	0	1	0	5	-5	0.454545454545455	0	0	32.5003149261473
chrX	28808141	29286760	0	0	0	0	0	1	0	0	Inf
chrX	29286760	29388094	0	1	0	5	-5	0.454545454545455	0	0	32.5003149261473
chrX	29388094	29401195	0	0	0	0	0	1	0	0	Inf
chrX	29401195	29533416	0	1	0	5	-5	0.454545454545455	0	0	32.5003149261473
chrX	29533416	30978956	0	0	0	0	0	1	0	0	Inf
chrX	30978956	31060661	1	0	4.17	0	4.17	1	Inf	0.0213828125	Inf
chrX	31060661	31227550	1	0	4.17	0	4.17	1	Inf	0.0213828125	Inf
chrX	31227550	34026087	0	0	0	0	0	1	0	0	Inf
chrX	34026087	34139533	1	0	4.17	0	4.17	1	Inf	0.0213828125	Inf
chrX	34139533	34157943	0	0	0	0	0	1	0	0	Inf
chrX	34157943	34299237	0	1	0	5	-5	0.454545454545455	0	0	32.5003149261473
chrX	34299237	35051899	0	0	0	0	0	1	0	0	Inf
chrX	35051899	35251913	0	1	0	5	-5	0.454545454545455	0	0	32.5003149261473
chrX	35251913	35514390	0	1	0	5	-5	0.454545454545455	0	0	32.5003149261473
chrX	35514390	42770987	0	0	0	0	0	1	0	0	Inf
chrX	42770987	42869194	0	1	0	5	-5	0.454545454545455	0	0	32.5003149261473
chrX	42869194	43804912	0	0	0	0	0	1	0	0	Inf
chrX	43804912	43836209	0	1	0	5	-5	0.454545454545455	0	0	32.5003149261473
chrX	43836209	43877221	0	2	0	10	-10	0.200845665961945	0	0	4.38438777635233
chrX	43877221	44059322	0	2	0	10	-10	0.200845665961945	0	0	4.38438777635233
chrX	44059322	44093406	0	1	0	5	-5	0.454545454545455	0	0	32.5003149261473
chrX	44093406	44228439	0	1	0	5	-5	0.454545454545455	0	0	32.5003149261473
chrX	44228439	44573310	0	0	0	0	0	1	0	0	Inf
chrX	44573310	44703951	1	0	4.17	0	4.17	1	Inf	0.0213828125	Inf
chrX	44703951	46810768	0	0	0	0	0	1	0	0	Inf
chrX	46810768	46947081	0	1	0	5	-5	0.454545454545455	0	0	32.5003149261473
chrX	46947081	50109623	0	0	0	0	0	1	0	0	Inf
chrX	50109623	50236199	1	0	4.17	0	4.17	1	Inf	0.0213828125	Inf
chrX	50236199	50298026	1	0	4.17	0	4.17	1	Inf	0.0213828125	Inf
chrX	50298026	50379030	1	1	4.17	5	-0.83	1	0.829704891507262	0.0100990049228189	68.1835097869413
chrX	50379030	50900138	1	0	4.17	0	4.17	1	Inf	0.0213828125	Inf
chrX	50900138	50996198	1	1	4.17	5	-0.83	1	0.829704891507262	0.0100990049228189	68.1835097869413
chrX	50996198	51016635	1	0	4.17	0	4.17	1	Inf	0.0213828125	Inf
chrX	51016635	51153899	1	0	4.17	0	4.17	1	Inf	0.0213828125	Inf
chrX	51153899	51695364	0	0	0	0	0	1	0	0	Inf
chrX	51695364	51902621	0	1	0	5	-5	0.454545454545455	0	0	32.5003149261473
chrX	51902621	53056625	0	0	0	0	0	1	0	0	Inf
chrX	53056625	53167975	1	0	4.17	0	4.17	1	Inf	0.0213828125	Inf
chrX	53167975	53923576	1	0	4.17	0	4.17	1	Inf	0.0213828125	Inf
chrX	53923576	54215460	1	0	4.17	0	4.17	1	Inf	0.0213828125	Inf
chrX	54215460	54661110	1	0	4.17	0	4.17	1	Inf	0.0213828125	Inf
chrX	54661110	54780626	1	0	4.17	0	4.17	1	Inf	0.0213828125	Inf
chrX	54780626	56106875	0	0	0	0	0	1	0	0	Inf
chrX	56106875	56369715	0	1	0	5	-5	0.454545454545455	0	0	32.5003149261473
chrX	56369715	56927967	0	0	0	0	0	1	0	0	Inf
chrX	56927967	56996499	1	0	4.17	0	4.17	1	Inf	0.0213828125	Inf
chrX	56996499	58460172	0	0	0	0	0	1	0	0	Inf
chrX	58460172	59357188	0	1	0	5	-5	0.454545454545455	0	0	32.5003149261473
chrX	59357188	61728817	0	0	0	0	0	1	0	0	Inf
chrX	61728817	62254340	2	0	8.33	0	8.33	0.492600422832981	Inf	0.157012756012269	Inf
chrX	62254340	62255204	1	0	4.17	0	4.17	1	Inf	0.0213828125	Inf
chrX	62255204	67027967	0	0	0	0	0	1	0	0	Inf
chrX	67027967	67258614	0	1	0	5	-5	0.454545454545455	0	0	32.5003149261473
chrX	67258614	67426895	0	0	0	0	0	1	0	0	Inf
chrX	67426895	67628421	1	0	4.17	0	4.17	1	Inf	0.0213828125	Inf
chrX	67628421	67820949	1	0	4.17	0	4.17	1	Inf	0.0213828125	Inf
chrX	67820949	67968321	1	0	4.17	0	4.17	1	Inf	0.0213828125	Inf
chrX	67968321	71424180	0	0	0	0	0	1	0	0	Inf
chrX	71424180	71551672	1	0	4.17	0	4.17	1	Inf	0.0213828125	Inf
chrX	71551672	73895960	0	0	0	0	0	1	0	0	Inf
chrX	73895960	74138910	1	0	4.17	0	4.17	1	Inf	0.0213828125	Inf
chrX	74138910	74802627	0	0	0	0	0	1	0	0	Inf
chrX	74802627	74892403	1	0	4.17	0	4.17	1	Inf	0.0213828125	Inf
chrX	74892403	75237216	0	0	0	0	0	1	0	0	Inf
chrX	75237216	75385502	0	1	0	5	-5	0.454545454545455	0	0	32.5003149261473
chrX	75385502	76342681	0	0	0	0	0	1	0	0	Inf
chrX	76342681	76534556	0	1	0	5	-5	0.454545454545455	0	0	32.5003149261473
chrX	76534556	76827661	0	2	0	10	-10	0.200845665961945	0	0	4.38438777635233
chrX	76827661	77228085	0	3	0	15	-15	0.0860767139836907	0	0	1.9411946582692
chrX	77228085	77274454	0	2	0	10	-10	0.200845665961945	0	0	4.38438777635233
chrX	77274454	77453740	0	1	0	5	-5	0.454545454545455	0	0	32.5003149261473
chrX	77453740	77690392	0	0	0	0	0	1	0	0	Inf
chrX	77690392	77991313	0	2	0	10	-10	0.200845665961945	0	0	4.38438777635233
chrX	77991313	77998592	0	1	0	5	-5	0.454545454545455	0	0	32.5003149261473
chrX	77998592	79280453	0	0	0	0	0	1	0	0	Inf
chrX	79280453	79484282	0	1	0	5	-5	0.454545454545455	0	0	32.5003149261473
chrX	79484282	80184380	0	1	0	5	-5	0.454545454545455	0	0	32.5003149261473
chrX	80184380	80313431	0	0	0	0	0	1	0	0	Inf
chrX	80313431	80538379	0	1	0	5	-5	0.454545454545455	0	0	32.5003149261473
chrX	80538379	80679090	0	0	0	0	0	1	0	0	Inf
chrX	80679090	80843157	1	0	4.17	0	4.17	1	Inf	0.0213828125	Inf
chrX	80843157	81684362	1	0	4.17	0	4.17	1	Inf	0.0213828125	Inf
chrX	81684362	81707697	1	1	4.17	5	-0.83	1	0.829704891507262	0.0100990049228189	68.1835097869413
chrX	81707697	81772599	0	1	0	5	-5	0.454545454545455	0	0	32.5003149261473
chrX	81772599	81879597	0	0	0	0	0	1	0	0	Inf
chrX	81879597	81933095	0	1	0	5	-5	0.454545454545455	0	0	32.5003149261473
chrX	81933095	81995641	0	2	0	10	-10	0.200845665961945	0	0	4.38438777635233
chrX	81995641	82140587	0	1	0	5	-5	0.454545454545455	0	0	32.5003149261473
chrX	82140587	82257800	0	1	0	5	-5	0.454545454545455	0	0	32.5003149261473
chrX	82257800	82535763	0	0	0	0	0	1	0	0	Inf
chrX	82535763	82591321	0	1	0	5	-5	0.454545454545455	0	0	32.5003149261473
chrX	82591321	82778074	1	1	4.17	5	-0.83	1	0.829704891507262	0.0100990049228189	68.1835097869413
chrX	82778074	82789522	1	0	4.17	0	4.17	1	Inf	0.0213828125	Inf
chrX	82789522	82845329	1	1	4.17	5	-0.83	1	0.829704891507262	0.0100990049228189	68.1835097869413
chrX	82845329	83135385	0	1	0	5	-5	0.454545454545455	0	0	32.5003149261473
chrX	83135385	83246256	0	2	0	10	-10	0.200845665961945	0	0	4.38438777635233
chrX	83246256	83747761	0	1	0	5	-5	0.454545454545455	0	0	32.5003149261473
chrX	83747761	86756166	0	0	0	0	0	1	0	0	Inf
chrX	86756166	86859824	0	1	0	5	-5	0.454545454545455	0	0	32.5003149261473
chrX	86859824	89342762	0	0	0	0	0	1	0	0	Inf
chrX	89342762	89366013	0	1	0	5	-5	0.454545454545455	0	0	32.5003149261473
chrX	89366013	89528851	1	1	4.17	5	-0.83	1	0.829704891507262	0.0100990049228189	68.1835097869413
chrX	89528851	89627952	1	0	4.17	0	4.17	1	Inf	0.0213828125	Inf
chrX	89627952	89628374	1	1	4.17	5	-0.83	1	0.829704891507262	0.0100990049228189	68.1835097869413
chrX	89628374	89827382	1	1	4.17	5	-0.83	1	0.829704891507262	0.0100990049228189	68.1835097869413
chrX	89827382	89857702	0	1	0	5	-5	0.454545454545455	0	0	32.5003149261473
chrX	89857702	90340090	0	0	0	0	0	1	0	0	Inf
chrX	90340090	90395771	1	0	4.17	0	4.17	1	Inf	0.0213828125	Inf
chrX	90395771	90599071	0	0	0	0	0	1	0	0	Inf
chrX	90599071	90693694	0	1	0	5	-5	0.454545454545455	0	0	32.5003149261473
chrX	90693694	91685135	0	0	0	0	0	1	0	0	Inf
chrX	91685135	91915390	1	0	4.17	0	4.17	1	Inf	0.0213828125	Inf
chrX	91915390	92923767	0	0	0	0	0	1	0	0	Inf
chrX	92923767	93314017	1	0	4.17	0	4.17	1	Inf	0.0213828125	Inf
chrX	93314017	93382896	1	1	4.17	5	-0.83	1	0.829704891507262	0.0100990049228189	68.1835097869413
chrX	93382896	93822892	1	0	4.17	0	4.17	1	Inf	0.0213828125	Inf
chrX	93822892	94016616	1	0	4.17	0	4.17	1	Inf	0.0213828125	Inf
chrX	94016616	94940746	0	0	0	0	0	1	0	0	Inf
chrX	94940746	94942745	0	1	0	5	-5	0.454545454545455	0	0	32.5003149261473
chrX	94942745	95049718	1	1	4.17	5	-0.83	1	0.829704891507262	0.0100990049228189	68.1835097869413
chrX	95049718	95815543	0	1	0	5	-5	0.454545454545455	0	0	32.5003149261473
chrX	95815543	96020444	0	0	0	0	0	1	0	0	Inf
chrX	96020444	96214149	0	1	0	5	-5	0.454545454545455	0	0	32.5003149261473
chrX	96214149	97419640	0	0	0	0	0	1	0	0	Inf
chrX	97419640	97582548	1	0	4.17	0	4.17	1	Inf	0.0213828125	Inf
chrX	97582548	98306041	0	0	0	0	0	1	0	0	Inf
chrX	98306041	98427925	0	1	0	5	-5	0.454545454545455	0	0	32.5003149261473
chrX	98427925	100888169	0	0	0	0	0	1	0	0	Inf
chrX	100888169	100983767	1	0	4.17	0	4.17	1	Inf	0.0213828125	Inf
chrX	100983767	103268287	0	0	0	0	0	1	0	0	Inf
chrX	103268287	103369958	1	0	4.17	0	4.17	1	Inf	0.0213828125	Inf
chrX	103369958	103586433	1	0	4.17	0	4.17	1	Inf	0.0213828125	Inf
chrX	103586433	103589920	1	1	4.17	5	-0.83	1	0.829704891507262	0.0100990049228189	68.1835097869413
chrX	103589920	103638915	2	1	8.33	5	3.33	1	1.70673924068191	0.082700294482344	107.113924246164
chrX	103638915	103666183	2	1	8.33	5	3.33	1	1.70673924068191	0.082700294482344	107.113924246164
chrX	103666183	103741497	2	2	8.33	10	-1.67	1	0.821946943936911	0.0545179511642294	12.3867051005178
chrX	103741497	103752323	1	2	4.17	10	-5.83	0.583207490184234	0.399640895163998	0.00636764802381009	8.24852474948138
chrX	103752323	103797350	1	1	4.17	5	-0.83	1	0.829704891507262	0.0100990049228189	68.1835097869413
chrX	103797350	103798605	1	1	4.17	5	-0.83	1	0.829704891507262	0.0100990049228189	68.1835097869413
chrX	103798605	104277686	1	0	4.17	0	4.17	1	Inf	0.0213828125	Inf
chrX	104277686	104371963	1	0	4.17	0	4.17	1	Inf	0.0213828125	Inf
chrX	104371963	104436018	2	0	8.33	0	8.33	0.492600422832981	Inf	0.157012756012269	Inf
chrX	104436018	104454704	1	0	4.17	0	4.17	1	Inf	0.0213828125	Inf
chrX	104454704	106282691	0	0	0	0	0	1	0	0	Inf
chrX	106282691	106396386	2	0	8.33	0	8.33	0.492600422832981	Inf	0.157012756012269	Inf
chrX	106396386	106466019	3	0	12.5	0	12.5	0.238900634249471	Inf	0.351338858842862	Inf
chrX	106466019	106581580	1	0	4.17	0	4.17	1	Inf	0.0213828125	Inf
chrX	106581580	107226651	1	0	4.17	0	4.17	1	Inf	0.0213828125	Inf
chrX	107226651	107312377	1	0	4.17	0	4.17	1	Inf	0.0213828125	Inf
chrX	107312377	107360740	2	0	8.33	0	8.33	0.492600422832981	Inf	0.157012756012269	Inf
chrX	107360740	107408988	1	0	4.17	0	4.17	1	Inf	0.0213828125	Inf
chrX	107408988	108503236	0	0	0	0	0	1	0	0	Inf
chrX	108503236	108597243	0	1	0	5	-5	0.454545454545455	0	0	32.5003149261473
chrX	108597243	108882351	0	0	0	0	0	1	0	0	Inf
chrX	108882351	108904765	1	0	4.17	0	4.17	1	Inf	0.0213828125	Inf
chrX	108904765	109028401	2	0	8.33	0	8.33	0.492600422832981	Inf	0.157012756012269	Inf
chrX	109028401	109049476	2	0	8.33	0	8.33	0.492600422832981	Inf	0.157012756012269	Inf
chrX	109049476	109264901	1	0	4.17	0	4.17	1	Inf	0.0213828125	Inf
chrX	109264901	109391866	1	1	4.17	5	-0.83	1	0.829704891507262	0.0100990049228189	68.1835097869413
chrX	109391866	109666140	1	0	4.17	0	4.17	1	Inf	0.0213828125	Inf
chrX	109666140	109775611	1	0	4.17	0	4.17	1	Inf	0.0213828125	Inf
chrX	109775611	109938437	1	0	4.17	0	4.17	1	Inf	0.0213828125	Inf
chrX	109938437	111402985	0	0	0	0	0	1	0	0	Inf
chrX	111402985	111518978	0	1	0	5	-5	0.454545454545455	0	0	32.5003149261473
chrX	111518978	111527379	0	0	0	0	0	1	0	0	Inf
chrX	111527379	111580536	1	0	4.17	0	4.17	1	Inf	0.0213828125	Inf
chrX	111580536	111674343	1	0	4.17	0	4.17	1	Inf	0.0213828125	Inf
chrX	111674343	111708914	1	1	4.17	5	-0.83	1	0.829704891507262	0.0100990049228189	68.1835097869413
chrX	111708914	111777201	2	1	8.33	5	3.33	1	1.70673924068191	0.082700294482344	107.113924246164
chrX	111777201	111796644	2	0	8.33	0	8.33	0.492600422832981	Inf	0.157012756012269	Inf
chrX	111796644	111976318	1	0	4.17	0	4.17	1	Inf	0.0213828125	Inf
chrX	111976318	112118444	2	0	8.33	0	8.33	0.492600422832981	Inf	0.157012756012269	Inf
chrX	112118444	112362028	1	0	4.17	0	4.17	1	Inf	0.0213828125	Inf
chrX	112362028	112447286	1	0	4.17	0	4.17	1	Inf	0.0213828125	Inf
chrX	112447286	112756253	1	0	4.17	0	4.17	1	Inf	0.0213828125	Inf
chrX	112756253	112786134	1	0	4.17	0	4.17	1	Inf	0.0213828125	Inf
chrX	112786134	112849300	2	0	8.33	0	8.33	0.492600422832981	Inf	0.157012756012269	Inf
chrX	112849300	112929016	2	0	8.33	0	8.33	0.492600422832981	Inf	0.157012756012269	Inf
chrX	112929016	113225235	2	0	8.33	0	8.33	0.492600422832981	Inf	0.157012756012269	Inf
chrX	113225235	113348691	2	1	8.33	5	3.33	1	1.70673924068191	0.082700294482344	107.113924246164
chrX	113348691	113456407	2	0	8.33	0	8.33	0.492600422832981	Inf	0.157012756012269	Inf
chrX	113456407	113483765	1	0	4.17	0	4.17	1	Inf	0.0213828125	Inf
chrX	113483765	113599426	1	1	4.17	5	-0.83	1	0.829704891507262	0.0100990049228189	68.1835097869413
chrX	113599426	113634742	2	1	8.33	5	3.33	1	1.70673924068191	0.082700294482344	107.113924246164
chrX	113634742	113691082	2	2	8.33	10	-1.67	1	0.821946943936911	0.0545179511642294	12.3867051005178
chrX	113691082	113696934	2	1	8.33	5	3.33	1	1.70673924068191	0.082700294482344	107.113924246164
chrX	113696934	113723939	2	1	8.33	5	3.33	1	1.70673924068191	0.082700294482344	107.113924246164
chrX	113723939	113746972	2	0	8.33	0	8.33	0.492600422832981	Inf	0.157012756012269	Inf
chrX	113746972	114579173	1	0	4.17	0	4.17	1	Inf	0.0213828125	Inf
chrX	114579173	115111794	0	0	0	0	0	1	0	0	Inf
chrX	115111794	115282423	0	1	0	5	-5	0.454545454545455	0	0	32.5003149261473
chrX	115282423	115639292	0	0	0	0	0	1	0	0	Inf
chrX	115639292	115767752	1	0	4.17	0	4.17	1	Inf	0.0213828125	Inf
chrX	115767752	116317095	0	0	0	0	0	1	0	0	Inf
chrX	116317095	116415839	1	0	4.17	0	4.17	1	Inf	0.0213828125	Inf
chrX	116415839	116518146	1	0	4.17	0	4.17	1	Inf	0.0213828125	Inf
chrX	116518146	116575946	1	0	4.17	0	4.17	1	Inf	0.0213828125	Inf
chrX	116575946	116778230	1	0	4.17	0	4.17	1	Inf	0.0213828125	Inf
chrX	116778230	116851008	1	0	4.17	0	4.17	1	Inf	0.0213828125	Inf
chrX	116851008	117928263	0	0	0	0	0	1	0	0	Inf
chrX	117928263	117980693	1	0	4.17	0	4.17	1	Inf	0.0213828125	Inf
chrX	117980693	118006531	2	0	8.33	0	8.33	0.492600422832981	Inf	0.157012756012269	Inf
chrX	118006531	118113409	2	0	8.33	0	8.33	0.492600422832981	Inf	0.157012756012269	Inf
chrX	118113409	118162718	1	0	4.17	0	4.17	1	Inf	0.0213828125	Inf
chrX	118162718	118926233	0	0	0	0	0	1	0	0	Inf
chrX	118926233	119064082	0	1	0	5	-5	0.454545454545455	0	0	32.5003149261473
chrX	119064082	119276865	0	1	0	5	-5	0.454545454545455	0	0	32.5003149261473
chrX	119276865	119867415	0	0	0	0	0	1	0	0	Inf
chrX	119867415	119921831	0	1	0	5	-5	0.454545454545455	0	0	32.5003149261473
chrX	119921831	120278230	0	0	0	0	0	1	0	0	Inf
chrX	120278230	120391745	1	0	4.17	0	4.17	1	Inf	0.0213828125	Inf
chrX	120391745	120394938	1	1	4.17	5	-0.83	1	0.829704891507262	0.0100990049228189	68.1835097869413
chrX	120394938	120524409	1	1	4.17	5	-0.83	1	0.829704891507262	0.0100990049228189	68.1835097869413
chrX	120524409	120526967	1	0	4.17	0	4.17	1	Inf	0.0213828125	Inf
chrX	120526967	122115255	0	0	0	0	0	1	0	0	Inf
chrX	122115255	122237942	0	1	0	5	-5	0.454545454545455	0	0	32.5003149261473
chrX	122237942	124660006	0	0	0	0	0	1	0	0	Inf
chrX	124660006	124883170	1	0	4.17	0	4.17	1	Inf	0.0213828125	Inf
chrX	124883170	125432707	1	0	4.17	0	4.17	1	Inf	0.0213828125	Inf
chrX	125432707	125467616	1	0	4.17	0	4.17	1	Inf	0.0213828125	Inf
chrX	125467616	125627101	1	1	4.17	5	-0.83	1	0.829704891507262	0.0100990049228189	68.1835097869413
chrX	125627101	125950056	1	0	4.17	0	4.17	1	Inf	0.0213828125	Inf
chrX	125950056	126053406	1	0	4.17	0	4.17	1	Inf	0.0213828125	Inf
chrX	126053406	126749798	0	0	0	0	0	1	0	0	Inf
chrX	126749798	126809421	0	1	0	5	-5	0.454545454545455	0	0	32.5003149261473
chrX	126809421	127146777	0	0	0	0	0	1	0	0	Inf
chrX	127146777	127390630	1	0	4.17	0	4.17	1	Inf	0.0213828125	Inf
chrX	127390630	129201207	0	0	0	0	0	1	0	0	Inf
chrX	129201207	129375283	1	0	4.17	0	4.17	1	Inf	0.0213828125	Inf
chrX	129375283	130748761	0	0	0	0	0	1	0	0	Inf
chrX	130748761	130833119	1	0	4.17	0	4.17	1	Inf	0.0213828125	Inf
chrX	130833119	130839941	0	0	0	0	0	1	0	0	Inf
chrX	130839941	130962922	0	1	0	5	-5	0.454545454545455	0	0	32.5003149261473
chrX	130962922	130993188	1	1	4.17	5	-0.83	1	0.829704891507262	0.0100990049228189	68.1835097869413
chrX	130993188	131111880	1	0	4.17	0	4.17	1	Inf	0.0213828125	Inf
chrX	131111880	132024731	0	0	0	0	0	1	0	0	Inf
chrX	132024731	132047317	1	0	4.17	0	4.17	1	Inf	0.0213828125	Inf
chrX	132047317	132121690	2	0	8.33	0	8.33	0.492600422832981	Inf	0.157012756012269	Inf
chrX	132121690	132130281	1	0	4.17	0	4.17	1	Inf	0.0213828125	Inf
chrX	132130281	133271204	0	0	0	0	0	1	0	0	Inf
chrX	133271204	133484591	1	0	4.17	0	4.17	1	Inf	0.0213828125	Inf
chrX	133484591	134469596	0	0	0	0	0	1	0	0	Inf
chrX	134469596	134609310	1	0	4.17	0	4.17	1	Inf	0.0213828125	Inf
chrX	134609310	134825829	0	0	0	0	0	1	0	0	Inf
chrX	134825829	134993057	1	0	4.17	0	4.17	1	Inf	0.0213828125	Inf
chrX	134993057	135202440	0	0	0	0	0	1	0	0	Inf
chrX	135202440	135364781	0	1	0	5	-5	0.454545454545455	0	0	32.5003149261473
chrX	135364781	136811036	0	0	0	0	0	1	0	0	Inf
chrX	136811036	136966169	1	0	4.17	0	4.17	1	Inf	0.0213828125	Inf
chrX	136966169	137576031	0	0	0	0	0	1	0	0	Inf
chrX	137576031	137680213	0	1	0	5	-5	0.454545454545455	0	0	32.5003149261473
chrX	137680213	140865818	0	0	0	0	0	1	0	0	Inf
chrX	140865818	140945578	0	1	0	5	-5	0.454545454545455	0	0	32.5003149261473
chrX	140945578	145066906	0	0	0	0	0	1	0	0	Inf
chrX	145066906	145132475	1	0	4.17	0	4.17	1	Inf	0.0213828125	Inf
chrX	145132475	145372789	0	0	0	0	0	1	0	0	Inf
chrX	145372789	146317220	1	0	4.17	0	4.17	1	Inf	0.0213828125	Inf
chrX	146317220	147516042	0	0	0	0	0	1	0	0	Inf
chrX	147516042	147537788	0	1	0	5	-5	0.454545454545455	0	0	32.5003149261473
chrX	147537788	147660574	0	2	0	10	-10	0.200845665961945	0	0	4.38438777635233
chrX	147660574	147758428	0	0	0	0	0	1	0	0	Inf
chrX	147758428	147837366	1	0	4.17	0	4.17	1	Inf	0.0213828125	Inf
chrX	147837366	149616116	0	0	0	0	0	1	0	0	Inf
chrX	149616116	149629562	0	1	0	5	-5	0.454545454545455	0	0	32.5003149261473
chrX	149629562	149649561	0	2	0	10	-10	0.200845665961945	0	0	4.38438777635233
chrX	149649561	149692266	1	2	4.17	10	-5.83	0.583207490184234	0.399640895163998	0.00636764802381009	8.24852474948138
chrX	149692266	149707700	1	1	4.17	5	-0.83	1	0.829704891507262	0.0100990049228189	68.1835097869413
chrX	149707700	149788963	1	0	4.17	0	4.17	1	Inf	0.0213828125	Inf
chrX	149788963	151182745	0	0	0	0	0	1	0	0	Inf
chrX	151182745	151789262	0	1	0	5	-5	0.454545454545455	0	0	32.5003149261473
chrX	151789262	152461710	0	0	0	0	0	1	0	0	Inf
chrX	152461710	152531998	1	0	4.17	0	4.17	1	Inf	0.0213828125	Inf
chrX	152531998	152538811	2	0	8.33	0	8.33	0.492600422832981	Inf	0.157012756012269	Inf
chrX	152538811	152583882	1	0	4.17	0	4.17	1	Inf	0.0213828125	Inf
chrX	152583882	153231181	0	0	0	0	0	1	0	0	Inf
chrX	153231181	153346661	0	1	0	5	-5	0.454545454545455	0	0	32.5003149261473
chrX	153346661	154314060	0	0	0	0	0	1	0	0	Inf
chrX	154314060	154433901	1	0	4.17	0	4.17	1	Inf	0.0213828125	Inf
chrX	154433901	154505450	1	0	4.17	0	4.17	1	Inf	0.0213828125	Inf
chrX	154505450	154752148	1	1	4.17	5	-0.83	1	0.829704891507262	0.0100990049228189	68.1835097869413
chrX	154752148	155270560	1	1	4.17	5	-0.83	1	0.829704891507262	0.0100990049228189	68.1835097869413
chr5	8702387	8750841	0	1	0	5	-5	0.454545454545455	0	0	32.5003149261473
chr5	8750841	11766401	0	0	0	0	0	1	0	0	Inf
chr5	11766401	11825080	0	1	0	5	-5	0.454545454545455	0	0	32.5003149261473
chr5	11825080	15680431	0	0	0	0	0	1	0	0	Inf
chr5	15680431	15733575	0	1	0	5	-5	0.454545454545455	0	0	32.5003149261473
chr5	15733575	22625342	0	0	0	0	0	1	0	0	Inf
chr5	22625342	22776342	0	1	0	5	-5	0.454545454545455	0	0	32.5003149261473
chr5	22776342	23485063	0	1	0	5	-5	0.454545454545455	0	0	32.5003149261473
chr5	23485063	29900222	0	0	0	0	0	1	0	0	Inf
chr5	29900222	29936199	1	0	4.17	0	4.17	1	Inf	0.0213828125	Inf
chr5	29936199	44569173	0	0	0	0	0	1	0	0	Inf
chr5	44569173	44677323	1	0	4.17	0	4.17	1	Inf	0.0213828125	Inf
chr5	44677323	49432819	0	0	0	0	0	1	0	0	Inf
chr5	49432819	50265122	1	0	4.17	0	4.17	1	Inf	0.0213828125	Inf
chr5	50265122	54256795	0	0	0	0	0	1	0	0	Inf
chr5	54256795	54262850	0	1	0	5	-5	0.454545454545455	0	0	32.5003149261473
chr5	54262850	54870332	1	1	4.17	5	-0.83	1	0.829704891507262	0.0100990049228189	68.1835097869413
chr5	54870332	54938825	1	1	4.17	5	-0.83	1	0.829704891507262	0.0100990049228189	68.1835097869413
chr5	54938825	55020304	1	1	4.17	5	-0.83	1	0.829704891507262	0.0100990049228189	68.1835097869413
chr5	55020304	55025949	0	1	0	5	-5	0.454545454545455	0	0	32.5003149261473
chr5	55025949	55735080	0	0	0	0	0	1	0	0	Inf
chr5	55735080	56343917	1	0	4.17	0	4.17	1	Inf	0.0213828125	Inf
chr5	56343917	56542117	1	0	4.17	0	4.17	1	Inf	0.0213828125	Inf
chr5	56542117	56623240	1	0	4.17	0	4.17	1	Inf	0.0213828125	Inf
chr5	56623240	56755589	1	1	4.17	5	-0.83	1	0.829704891507262	0.0100990049228189	68.1835097869413
chr5	56755589	57179901	1	1	4.17	5	-0.83	1	0.829704891507262	0.0100990049228189	68.1835097869413
chr5	57179901	57299205	0	1	0	5	-5	0.454545454545455	0	0	32.5003149261473
chr5	57299205	57335951	0	0	0	0	0	1	0	0	Inf
chr5	57335951	57911776	1	0	4.17	0	4.17	1	Inf	0.0213828125	Inf
chr5	57911776	59050657	0	0	0	0	0	1	0	0	Inf
chr5	59050657	59283228	1	0	4.17	0	4.17	1	Inf	0.0213828125	Inf
chr5	59283228	59415102	2	0	8.33	0	8.33	0.492600422832981	Inf	0.157012756012269	Inf
chr5	59415102	59685300	1	0	4.17	0	4.17	1	Inf	0.0213828125	Inf
chr5	59685300	59807718	1	0	4.17	0	4.17	1	Inf	0.0213828125	Inf
chr5	59807718	60166154	0	0	0	0	0	1	0	0	Inf
chr5	60166154	60379706	0	1	0	5	-5	0.454545454545455	0	0	32.5003149261473
chr5	60379706	77832889	0	0	0	0	0	1	0	0	Inf
chr5	77832889	77973048	0	1	0	5	-5	0.454545454545455	0	0	32.5003149261473
chr5	77973048	80319923	0	0	0	0	0	1	0	0	Inf
chr5	80319923	80447402	0	1	0	5	-5	0.454545454545455	0	0	32.5003149261473
chr5	80447402	83776107	0	0	0	0	0	1	0	0	Inf
chr5	83776107	83914339	1	1	4.17	5	-0.83	1	0.829704891507262	0.0100990049228189	68.1835097869413
chr5	83914339	83959544	0	1	0	5	-5	0.454545454545455	0	0	32.5003149261473
chr5	83959544	84004468	0	0	0	0	0	1	0	0	Inf
chr5	84004468	84092445	1	0	4.17	0	4.17	1	Inf	0.0213828125	Inf
chr5	84092445	86241472	0	0	0	0	0	1	0	0	Inf
chr5	86241472	86424024	1	0	4.17	0	4.17	1	Inf	0.0213828125	Inf
chr5	86424024	95174618	0	0	0	0	0	1	0	0	Inf
chr5	95174618	95311131	1	0	4.17	0	4.17	1	Inf	0.0213828125	Inf
chr5	95311131	95834813	1	0	4.17	0	4.17	1	Inf	0.0213828125	Inf
chr5	95834813	95976673	1	1	4.17	5	-0.83	1	0.829704891507262	0.0100990049228189	68.1835097869413
chr5	95976673	96051873	1	0	4.17	0	4.17	1	Inf	0.0213828125	Inf
chr5	96051873	96145698	1	0	4.17	0	4.17	1	Inf	0.0213828125	Inf
chr5	96145698	96469298	1	0	4.17	0	4.17	1	Inf	0.0213828125	Inf
chr5	96469298	96867807	2	0	8.33	0	8.33	0.492600422832981	Inf	0.157012756012269	Inf
chr5	96867807	97043312	1	0	4.17	0	4.17	1	Inf	0.0213828125	Inf
chr5	97043312	97046793	1	1	4.17	5	-0.83	1	0.829704891507262	0.0100990049228189	68.1835097869413
chr5	97046793	97123087	2	1	8.33	5	3.33	1	1.70673924068191	0.082700294482344	107.113924246164
chr5	97123087	97132945	1	1	4.17	5	-0.83	1	0.829704891507262	0.0100990049228189	68.1835097869413
chr5	97132945	97436156	1	0	4.17	0	4.17	1	Inf	0.0213828125	Inf
chr5	97436156	97597571	1	0	4.17	0	4.17	1	Inf	0.0213828125	Inf
chr5	97597571	99011691	0	0	0	0	0	1	0	0	Inf
chr5	99011691	99169516	0	1	0	5	-5	0.454545454545455	0	0	32.5003149261473
chr5	99169516	99729964	0	0	0	0	0	1	0	0	Inf
chr5	99729964	99845885	0	1	0	5	-5	0.454545454545455	0	0	32.5003149261473
chr5	99845885	100464703	0	0	0	0	0	1	0	0	Inf
chr5	100464703	100611747	1	0	4.17	0	4.17	1	Inf	0.0213828125	Inf
chr5	100611747	100957893	0	0	0	0	0	1	0	0	Inf
chr5	100957893	101027665	0	1	0	5	-5	0.454545454545455	0	0	32.5003149261473
chr5	101027665	102045958	0	0	0	0	0	1	0	0	Inf
chr5	102045958	102165511	1	0	4.17	0	4.17	1	Inf	0.0213828125	Inf
chr5	102165511	107614055	0	0	0	0	0	1	0	0	Inf
chr5	107614055	107720781	0	1	0	5	-5	0.454545454545455	0	0	32.5003149261473
chr5	107720781	107915631	0	1	0	5	-5	0.454545454545455	0	0	32.5003149261473
chr5	107915631	113496763	0	0	0	0	0	1	0	0	Inf
chr5	113496763	113600045	1	0	4.17	0	4.17	1	Inf	0.0213828125	Inf
chr5	113600045	117572095	0	0	0	0	0	1	0	0	Inf
chr5	117572095	117595590	0	1	0	5	-5	0.454545454545455	0	0	32.5003149261473
chr5	117595590	117702898	1	2	4.17	10	-5.83	0.583207490184234	0.399640895163998	0.00636764802381009	8.24852474948138
chr5	117702898	117704169	1	1	4.17	5	-0.83	1	0.829704891507262	0.0100990049228189	68.1835097869413
chr5	117704169	117716503	0	1	0	5	-5	0.454545454545455	0	0	32.5003149261473
chr5	117716503	119876139	0	0	0	0	0	1	0	0	Inf
chr5	119876139	119943767	0	1	0	5	-5	0.454545454545455	0	0	32.5003149261473
chr5	119943767	122073229	0	0	0	0	0	1	0	0	Inf
chr5	122073229	122254536	0	1	0	5	-5	0.454545454545455	0	0	32.5003149261473
chr5	122254536	126628886	0	0	0	0	0	1	0	0	Inf
chr5	126628886	126823429	1	0	4.17	0	4.17	1	Inf	0.0213828125	Inf
chr5	126823429	126933940	1	1	4.17	5	-0.83	1	0.829704891507262	0.0100990049228189	68.1835097869413
chr5	126933940	126962228	1	0	4.17	0	4.17	1	Inf	0.0213828125	Inf
chr5	126962228	127097488	1	0	4.17	0	4.17	1	Inf	0.0213828125	Inf
chr5	127097488	128172598	0	0	0	0	0	1	0	0	Inf
chr5	128172598	128311383	1	0	4.17	0	4.17	1	Inf	0.0213828125	Inf
chr5	128311383	129173931	0	0	0	0	0	1	0	0	Inf
chr5	129173931	129188673	1	0	4.17	0	4.17	1	Inf	0.0213828125	Inf
chr5	129188673	129356889	2	0	8.33	0	8.33	0.492600422832981	Inf	0.157012756012269	Inf
chr5	129356889	129376505	1	0	4.17	0	4.17	1	Inf	0.0213828125	Inf
chr5	129376505	129792316	0	0	0	0	0	1	0	0	Inf
chr5	129792316	130037457	1	0	4.17	0	4.17	1	Inf	0.0213828125	Inf
chr5	130037457	134986135	0	0	0	0	0	1	0	0	Inf
chr5	134986135	135051163	0	1	0	5	-5	0.454545454545455	0	0	32.5003149261473
chr5	135051163	135125825	0	2	0	10	-10	0.200845665961945	0	0	4.38438777635233
chr5	135125825	135204585	0	1	0	5	-5	0.454545454545455	0	0	32.5003149261473
chr5	135204585	135376411	0	1	0	5	-5	0.454545454545455	0	0	32.5003149261473
chr5	135376411	137037378	0	0	0	0	0	1	0	0	Inf
chr5	137037378	137166290	0	1	0	5	-5	0.454545454545455	0	0	32.5003149261473
chr5	137166290	138212730	0	0	0	0	0	1	0	0	Inf
chr5	138212730	138360796	1	0	4.17	0	4.17	1	Inf	0.0213828125	Inf
chr5	138360796	138427660	1	1	4.17	5	-0.83	1	0.829704891507262	0.0100990049228189	68.1835097869413
chr5	138427660	138550796	0	1	0	5	-5	0.454545454545455	0	0	32.5003149261473
chr5	138550796	141710428	0	0	0	0	0	1	0	0	Inf
chr5	141710428	141864811	1	0	4.17	0	4.17	1	Inf	0.0213828125	Inf
chr5	141864811	141915025	0	0	0	0	0	1	0	0	Inf
chr5	141915025	142512472	1	0	4.17	0	4.17	1	Inf	0.0213828125	Inf
chr5	142512472	142563476	1	0	4.17	0	4.17	1	Inf	0.0213828125	Inf
chr5	142563476	143483517	1	0	4.17	0	4.17	1	Inf	0.0213828125	Inf
chr5	143483517	144574152	0	0	0	0	0	1	0	0	Inf
chr5	144574152	144786332	0	1	0	5	-5	0.454545454545455	0	0	32.5003149261473
chr5	144786332	144828015	1	1	4.17	5	-0.83	1	0.829704891507262	0.0100990049228189	68.1835097869413
chr5	144828015	144943729	1	0	4.17	0	4.17	1	Inf	0.0213828125	Inf
chr5	144943729	145405323	1	0	4.17	0	4.17	1	Inf	0.0213828125	Inf
chr5	145405323	145442321	1	0	4.17	0	4.17	1	Inf	0.0213828125	Inf
chr5	145442321	145554003	1	1	4.17	5	-0.83	1	0.829704891507262	0.0100990049228189	68.1835097869413
chr5	145554003	145712985	0	1	0	5	-5	0.454545454545455	0	0	32.5003149261473
chr5	145712985	147454121	0	0	0	0	0	1	0	0	Inf
chr5	147454121	147565958	1	0	4.17	0	4.17	1	Inf	0.0213828125	Inf
chr5	147565958	147949387	1	0	4.17	0	4.17	1	Inf	0.0213828125	Inf
chr5	147949387	148108425	1	0	4.17	0	4.17	1	Inf	0.0213828125	Inf
chr5	148108425	150705521	0	0	0	0	0	1	0	0	Inf
chr5	150705521	150809060	1	0	4.17	0	4.17	1	Inf	0.0213828125	Inf
chr5	150809060	150982136	1	0	4.17	0	4.17	1	Inf	0.0213828125	Inf
chr5	150982136	164766628	0	0	0	0	0	1	0	0	Inf
chr5	164766628	164885290	0	1	0	5	-5	0.454545454545455	0	0	32.5003149261473
chr5	164885290	166706711	0	0	0	0	0	1	0	0	Inf
chr5	166706711	167366936	1	0	4.17	0	4.17	1	Inf	0.0213828125	Inf
chr5	167366936	170316958	0	0	0	0	0	1	0	0	Inf
chr5	170316958	170535073	2	0	8.33	0	8.33	0.492600422832981	Inf	0.157012756012269	Inf
chr5	170535073	170536722	1	0	4.17	0	4.17	1	Inf	0.0213828125	Inf
chr5	170536722	174113367	0	0	0	0	0	1	0	0	Inf
chr5	174113367	174234192	0	1	0	5	-5	0.454545454545455	0	0	32.5003149261473
chr5	174234192	180227500	0	0	0	0	0	1	0	0	Inf
chr5	180227500	180326594	0	1	0	5	-5	0.454545454545455	0	0	32.5003149261473
chr5	180326594	180359823	1	1	4.17	5	-0.83	1	0.829704891507262	0.0100990049228189	68.1835097869413
chr5	180359823	180444071	1	2	4.17	10	-5.83	0.583207490184234	0.399640895163998	0.00636764802381009	8.24852474948138
chr5	180444071	180458576	1	2	4.17	10	-5.83	0.583207490184234	0.399640895163998	0.00636764802381009	8.24852474948138
chr5	180458576	180915260	1	1	4.17	5	-0.83	1	0.829704891507262	0.0100990049228189	68.1835097869413
chr8	0	449243	0	1	0	5	-5	0.454545454545455	0	0	32.5003149261473
chr8	449243	548342	0	1	0	5	-5	0.454545454545455	0	0	32.5003149261473
chr8	548342	1129091	0	1	0	5	-5	0.454545454545455	0	0	32.5003149261473
chr8	1129091	1269074	0	0	0	0	0	1	0	0	Inf
chr8	1269074	1339626	0	1	0	5	-5	0.454545454545455	0	0	32.5003149261473
chr8	1339626	1868495	0	1	0	5	-5	0.454545454545455	0	0	32.5003149261473
chr8	1868495	2127126	0	0	0	0	0	1	0	0	Inf
chr8	2127126	2195637	0	1	0	5	-5	0.454545454545455	0	0	32.5003149261473
chr8	2195637	4723231	0	0	0	0	0	1	0	0	Inf
chr8	4723231	5225223	0	1	0	5	-5	0.454545454545455	0	0	32.5003149261473
chr8	5225223	5339638	0	2	0	10	-10	0.200845665961945	0	0	4.38438777635233
chr8	5339638	5491772	0	2	0	10	-10	0.200845665961945	0	0	4.38438777635233
chr8	5491772	5576490	0	2	0	10	-10	0.200845665961945	0	0	4.38438777635233
chr8	5576490	5914694	0	1	0	5	-5	0.454545454545455	0	0	32.5003149261473
chr8	5914694	6017191	0	1	0	5	-5	0.454545454545455	0	0	32.5003149261473
chr8	6017191	6060391	0	1	0	5	-5	0.454545454545455	0	0	32.5003149261473
chr8	6060391	6083394	0	1	0	5	-5	0.454545454545455	0	0	32.5003149261473
chr8	6083394	6142430	0	1	0	5	-5	0.454545454545455	0	0	32.5003149261473
chr8	6142430	7244200	0	0	0	0	0	1	0	0	Inf
chr8	7244200	8093979	0	1	0	5	-5	0.454545454545455	0	0	32.5003149261473
chr8	8093979	12180193	0	0	0	0	0	1	0	0	Inf
chr8	12180193	12264584	0	1	0	5	-5	0.454545454545455	0	0	32.5003149261473
chr8	12264584	13656341	0	0	0	0	0	1	0	0	Inf
chr8	13656341	13739551	1	0	4.17	0	4.17	1	Inf	0.0213828125	Inf
chr8	13739551	15677074	0	0	0	0	0	1	0	0	Inf
chr8	15677074	15714782	1	0	4.17	0	4.17	1	Inf	0.0213828125	Inf
chr8	15714782	24889256	0	0	0	0	0	1	0	0	Inf
chr8	24889256	24970510	0	1	0	5	-5	0.454545454545455	0	0	32.5003149261473
chr8	24970510	24973309	0	2	0	10	-10	0.200845665961945	0	0	4.38438777635233
chr8	24973309	24984298	2	3	8.33	15	-6.67	0.645895794506118	0.523030418369538	0.0394998825519401	5.10933424630835
chr8	24984298	24993714	2	2	8.33	10	-1.67	1	0.821946943936911	0.0545179511642294	12.3867051005178
chr8	24993714	25006685	2	1	8.33	5	3.33	1	1.70673924068191	0.082700294482344	107.113924246164
chr8	25006685	25007860	1	1	4.17	5	-0.83	1	0.829704891507262	0.0100990049228189	68.1835097869413
chr8	25007860	28565194	0	0	0	0	0	1	0	0	Inf
chr8	28565194	28605754	1	0	4.17	0	4.17	1	Inf	0.0213828125	Inf
chr8	28605754	29084288	1	1	4.17	5	-0.83	1	0.829704891507262	0.0100990049228189	68.1835097869413
chr8	29084288	29431890	0	1	0	5	-5	0.454545454545455	0	0	32.5003149261473
chr8	29431890	31391416	0	0	0	0	0	1	0	0	Inf
chr8	31391416	31531103	0	1	0	5	-5	0.454545454545455	0	0	32.5003149261473
chr8	31531103	33041828	0	0	0	0	0	1	0	0	Inf
chr8	33041828	33091358	1	0	4.17	0	4.17	1	Inf	0.0213828125	Inf
chr8	33091358	33183520	2	2	8.33	10	-1.67	1	0.821946943936911	0.0545179511642294	12.3867051005178
chr8	33183520	33195588	1	2	4.17	10	-5.83	0.583207490184234	0.399640895163998	0.00636764802381009	8.24852474948138
chr8	33195588	33316311	0	0	0	0	0	1	0	0	Inf
chr8	33316311	33537203	0	1	0	5	-5	0.454545454545455	0	0	32.5003149261473
chr8	33537203	33770981	0	0	0	0	0	1	0	0	Inf
chr8	33770981	33850684	1	0	4.17	0	4.17	1	Inf	0.0213828125	Inf
chr8	33850684	33936134	2	0	8.33	0	8.33	0.492600422832981	Inf	0.157012756012269	Inf
chr8	33936134	33944605	2	0	8.33	0	8.33	0.492600422832981	Inf	0.157012756012269	Inf
chr8	33944605	34185638	1	0	4.17	0	4.17	1	Inf	0.0213828125	Inf
chr8	34185638	34341527	2	0	8.33	0	8.33	0.492600422832981	Inf	0.157012756012269	Inf
chr8	34341527	34878922	2	0	8.33	0	8.33	0.492600422832981	Inf	0.157012756012269	Inf
chr8	34878922	34887000	2	0	8.33	0	8.33	0.492600422832981	Inf	0.157012756012269	Inf
chr8	34887000	34964911	2	0	8.33	0	8.33	0.492600422832981	Inf	0.157012756012269	Inf
chr8	34964911	35040993	1	0	4.17	0	4.17	1	Inf	0.0213828125	Inf
chr8	35040993	35337668	1	0	4.17	0	4.17	1	Inf	0.0213828125	Inf
chr8	35337668	35428807	1	1	4.17	5	-0.83	1	0.829704891507262	0.0100990049228189	68.1835097869413
chr8	35428807	35826878	1	0	4.17	0	4.17	1	Inf	0.0213828125	Inf
chr8	35826878	35906972	2	0	8.33	0	8.33	0.492600422832981	Inf	0.157012756012269	Inf
chr8	35906972	35996297	2	0	8.33	0	8.33	0.492600422832981	Inf	0.157012756012269	Inf
chr8	35996297	36055909	1	0	4.17	0	4.17	1	Inf	0.0213828125	Inf
chr8	36055909	36377874	2	0	8.33	0	8.33	0.492600422832981	Inf	0.157012756012269	Inf
chr8	36377874	36553820	2	0	8.33	0	8.33	0.492600422832981	Inf	0.157012756012269	Inf
chr8	36553820	36633181	2	0	8.33	0	8.33	0.492600422832981	Inf	0.157012756012269	Inf
chr8	36633181	36876492	1	0	4.17	0	4.17	1	Inf	0.0213828125	Inf
chr8	36876492	36982787	1	0	4.17	0	4.17	1	Inf	0.0213828125	Inf
chr8	36982787	37756645	1	0	4.17	0	4.17	1	Inf	0.0213828125	Inf
chr8	37756645	39195404	0	0	0	0	0	1	0	0	Inf
chr8	39195404	39220198	0	1	0	5	-5	0.454545454545455	0	0	32.5003149261473
chr8	39220198	39230492	1	2	4.17	10	-5.83	0.583207490184234	0.399640895163998	0.00636764802381009	8.24852474948138
chr8	39230492	39233131	1	3	4.17	15	-10.83	0.31551148794484	0.254054686982671	0.00450760062151482	3.48119971412429
chr8	39233131	39365927	9	6	37.5	30	7.5	0.752019003432467	1.38934111782241	0.335246952983551	6.10026650689017
chr8	39365927	39384412	8	5	33.33	25	8.33	0.741599633828789	1.48628894588007	0.336256162369557	7.17477624203688
chr8	39384412	39387632	7	5	29.17	25	4.17	1	1.22939500758173	0.26763550484739	6.04412103691805
chr8	39387632	39392117	4	5	16.67	25	-8.33	0.709517537084185	0.607114050915271	0.10158997296136	3.36866065732844
chr8	39392117	39408533	3	5	12.5	25	-12.5	0.4361222778693	0.43704477578508	0.058666266689337	2.65108915979709
chr8	39408533	39425530	2	5	8.33	25	-16.67	0.21724333522405	0.280958258447198	0.023800668610436	1.9962787467493
chr8	39425530	39429046	1	4	4.17	20	-15.83	0.160485005635318	0.180601124363156	0.00339339966296395	2.04793135237537
chr8	39429046	39430293	1	3	4.17	15	-10.83	0.31551148794484	0.254054686982671	0.00450760062151482	3.48119971412429
chr8	39430293	39449618	0	3	0	15	-15	0.0860767139836907	0	0	1.9411946582692
chr8	39449618	39450796	0	2	0	10	-10	0.200845665961945	0	0	4.38438777635233
chr8	39450796	39775806	0	0	0	0	0	1	0	0	Inf
chr8	39775806	40218698	0	1	0	5	-5	0.454545454545455	0	0	32.5003149261473
chr8	40218698	40787326	0	0	0	0	0	1	0	0	Inf
chr8	40787326	41211658	0	1	0	5	-5	0.454545454545455	0	0	32.5003149261473
chr8	41211658	49750550	0	0	0	0	0	1	0	0	Inf
chr8	49750550	49968680	1	0	4.17	0	4.17	1	Inf	0.0213828125	Inf
chr8	49968680	50059222	1	0	4.17	0	4.17	1	Inf	0.0213828125	Inf
chr8	50059222	50067045	1	0	4.17	0	4.17	1	Inf	0.0213828125	Inf
chr8	50067045	50801662	1	1	4.17	5	-0.83	1	0.829704891507262	0.0100990049228189	68.1835097869413
chr8	50801662	51013854	1	0	4.17	0	4.17	1	Inf	0.0213828125	Inf
chr8	51013854	51056153	1	1	4.17	5	-0.83	1	0.829704891507262	0.0100990049228189	68.1835097869413
chr8	51056153	51200737	1	1	4.17	5	-0.83	1	0.829704891507262	0.0100990049228189	68.1835097869413
chr8	51200737	51343594	0	1	0	5	-5	0.454545454545455	0	0	32.5003149261473
chr8	51343594	51815710	0	0	0	0	0	1	0	0	Inf
chr8	51815710	51899970	1	0	4.17	0	4.17	1	Inf	0.0213828125	Inf
chr8	51899970	52026712	0	0	0	0	0	1	0	0	Inf
chr8	52026712	52155594	1	0	4.17	0	4.17	1	Inf	0.0213828125	Inf
chr8	52155594	53734143	0	0	0	0	0	1	0	0	Inf
chr8	53734143	53810350	1	0	4.17	0	4.17	1	Inf	0.0213828125	Inf
chr8	53810350	54838661	0	0	0	0	0	1	0	0	Inf
chr8	54838661	55269928	1	0	4.17	0	4.17	1	Inf	0.0213828125	Inf
chr8	55269928	55398113	1	0	4.17	0	4.17	1	Inf	0.0213828125	Inf
chr8	55398113	55472449	1	0	4.17	0	4.17	1	Inf	0.0213828125	Inf
chr8	55472449	55892271	1	0	4.17	0	4.17	1	Inf	0.0213828125	Inf
chr8	55892271	56027849	1	0	4.17	0	4.17	1	Inf	0.0213828125	Inf
chr8	56027849	56537191	0	0	0	0	0	1	0	0	Inf
chr8	56537191	56640642	0	1	0	5	-5	0.454545454545455	0	0	32.5003149261473
chr8	56640642	56981697	0	0	0	0	0	1	0	0	Inf
chr8	56981697	57731687	0	1	0	5	-5	0.454545454545455	0	0	32.5003149261473
chr8	57731687	58054850	0	0	0	0	0	1	0	0	Inf
chr8	58054850	58171952	1	0	4.17	0	4.17	1	Inf	0.0213828125	Inf
chr8	58171952	66428355	0	0	0	0	0	1	0	0	Inf
chr8	66428355	66623241	0	1	0	5	-5	0.454545454545455	0	0	32.5003149261473
chr8	66623241	80993567	0	0	0	0	0	1	0	0	Inf
chr8	80993567	81089102	1	0	4.17	0	4.17	1	Inf	0.0213828125	Inf
chr8	81089102	85468909	0	0	0	0	0	1	0	0	Inf
chr8	85468909	85608748	0	1	0	5	-5	0.454545454545455	0	0	32.5003149261473
chr8	85608748	86123089	0	1	0	5	-5	0.454545454545455	0	0	32.5003149261473
chr8	86123089	88279800	0	0	0	0	0	1	0	0	Inf
chr8	88279800	88439508	1	0	4.17	0	4.17	1	Inf	0.0213828125	Inf
chr8	88439508	90598057	0	0	0	0	0	1	0	0	Inf
chr8	90598057	90736353	0	1	0	5	-5	0.454545454545455	0	0	32.5003149261473
chr8	90736353	90949960	0	1	0	5	-5	0.454545454545455	0	0	32.5003149261473
chr8	90949960	109102793	0	0	0	0	0	1	0	0	Inf
chr8	109102793	109240773	0	1	0	5	-5	0.454545454545455	0	0	32.5003149261473
chr8	109240773	114571936	0	0	0	0	0	1	0	0	Inf
chr8	114571936	114758638	1	0	4.17	0	4.17	1	Inf	0.0213828125	Inf
chr8	114758638	115119227	0	0	0	0	0	1	0	0	Inf
chr8	115119227	115231584	1	0	4.17	0	4.17	1	Inf	0.0213828125	Inf
chr8	115231584	115919203	0	0	0	0	0	1	0	0	Inf
chr8	115919203	116064504	1	0	4.17	0	4.17	1	Inf	0.0213828125	Inf
chr8	116064504	125040566	0	0	0	0	0	1	0	0	Inf
chr8	125040566	125164350	1	0	4.17	0	4.17	1	Inf	0.0213828125	Inf
chr9	370221	404114	1	0	4.17	0	4.17	1	Inf	0.0213828125	Inf
chr9	404114	1714420	0	0	0	0	0	1	0	0	Inf
chr9	1714420	1760556	1	0	4.17	0	4.17	1	Inf	0.0213828125	Inf
chr9	1760556	8208912	0	0	0	0	0	1	0	0	Inf
chr9	8208912	8291473	1	0	4.17	0	4.17	1	Inf	0.0213828125	Inf
chr9	8291473	9797425	0	0	0	0	0	1	0	0	Inf
chr9	9797425	9823959	1	0	4.17	0	4.17	1	Inf	0.0213828125	Inf
chr9	9823959	9845558	0	0	0	0	0	1	0	0	Inf
chr9	9845558	9967325	0	1	0	5	-5	0.454545454545455	0	0	32.5003149261473
chr9	9967325	31123191	0	0	0	0	0	1	0	0	Inf
chr9	31123191	31182356	0	1	0	5	-5	0.454545454545455	0	0	32.5003149261473
chr9	31182356	31233311	0	2	0	10	-10	0.200845665961945	0	0	4.38438777635233
chr9	31233311	31586034	0	1	0	5	-5	0.454545454545455	0	0	32.5003149261473
chr9	31586034	43251819	0	0	0	0	0	1	0	0	Inf
chr9	43251819	43457478	0	1	0	5	-5	0.454545454545455	0	0	32.5003149261473
chr9	43457478	43785628	2	1	8.33	5	3.33	1	1.70673924068191	0.082700294482344	107.113924246164
chr9	43785628	43812373	2	0	8.33	0	8.33	0.492600422832981	Inf	0.157012756012269	Inf
chr9	43812373	44251041	0	0	0	0	0	1	0	0	Inf
chr9	44251041	44860219	0	1	0	5	-5	0.454545454545455	0	0	32.5003149261473
chr9	44860219	73246918	0	0	0	0	0	1	0	0	Inf
chr9	73246918	73402495	0	1	0	5	-5	0.454545454545455	0	0	32.5003149261473
chr9	73402495	73409464	0	0	0	0	0	1	0	0	Inf
chr9	73409464	73472443	1	0	4.17	0	4.17	1	Inf	0.0213828125	Inf
chr9	73472443	73779590	0	0	0	0	0	1	0	0	Inf
chr9	73779590	73880790	0	1	0	5	-5	0.454545454545455	0	0	32.5003149261473
chr9	73880790	105763250	0	0	0	0	0	1	0	0	Inf
chr9	105763250	105829578	0	1	0	5	-5	0.454545454545455	0	0	32.5003149261473
chr9	105829578	106797166	0	0	0	0	0	1	0	0	Inf
chr9	106797166	106850468	1	0	4.17	0	4.17	1	Inf	0.0213828125	Inf
chr11	4244534	4394938	1	0	4.17	0	4.17	1	Inf	0.0213828125	Inf
chr11	4394938	4963671	0	0	0	0	0	1	0	0	Inf
chr11	4963671	4965743	1	0	4.17	0	4.17	1	Inf	0.0213828125	Inf
chr11	4965743	4967313	1	1	4.17	5	-0.83	1	0.829704891507262	0.0100990049228189	68.1835097869413
chr11	4967313	4967523	1	2	4.17	10	-5.83	0.583207490184234	0.399640895163998	0.00636764802381009	8.24852474948138
chr11	4967523	4976569	1	5	4.17	25	-20.83	0.0772698656986802	0.136267940534561	0.00265137500610839	1.38965023908741
chr11	4976569	4976885	0	5	0	25	-25	0.0142761379290024	0	0	0.806508107244283
chr11	4976885	4977738	0	4	0	20	-20	0.0356903448225059	0	0	1.17107721513727
chr11	4977738	4983038	0	3	0	15	-15	0.0860767139836907	0	0	1.9411946582692
chr11	4983038	4991698	0	2	0	10	-10	0.200845665961945	0	0	4.38438777635233
chr11	4991698	5015585	0	1	0	5	-5	0.454545454545455	0	0	32.5003149261473
chr11	5015585	5772474	0	0	0	0	0	1	0	0	Inf
chr11	5772474	5776574	0	1	0	5	-5	0.454545454545455	0	0	32.5003149261473
chr11	5776574	5777553	1	1	4.17	5	-0.83	1	0.829704891507262	0.0100990049228189	68.1835097869413
chr11	5777553	5783014	1	2	4.17	10	-5.83	0.583207490184234	0.399640895163998	0.00636764802381009	8.24852474948138
chr11	5783014	5809239	2	2	8.33	10	-1.67	1	0.821946943936911	0.0545179511642294	12.3867051005178
chr11	5809239	5816258	1	2	4.17	10	-5.83	0.583207490184234	0.399640895163998	0.00636764802381009	8.24852474948138
chr11	5816258	5843001	1	1	4.17	5	-0.83	1	0.829704891507262	0.0100990049228189	68.1835097869413
chr11	5843001	5866430	0	1	0	5	-5	0.454545454545455	0	0	32.5003149261473
chr11	5866430	9310512	0	0	0	0	0	1	0	0	Inf
chr11	9310512	9537836	0	1	0	5	-5	0.454545454545455	0	0	32.5003149261473
chr11	9537836	18940863	0	0	0	0	0	1	0	0	Inf
chr11	18940863	18961962	1	0	4.17	0	4.17	1	Inf	0.0213828125	Inf
chr11	18961962	20214067	0	0	0	0	0	1	0	0	Inf
chr11	20214067	20286156	0	1	0	5	-5	0.454545454545455	0	0	32.5003149261473
chr11	20286156	24178422	0	0	0	0	0	1	0	0	Inf
chr11	24178422	24406216	1	0	4.17	0	4.17	1	Inf	0.0213828125	Inf
chr11	24406216	27005466	0	0	0	0	0	1	0	0	Inf
chr11	27005466	27133370	0	1	0	5	-5	0.454545454545455	0	0	32.5003149261473
chr11	27133370	27237819	0	1	0	5	-5	0.454545454545455	0	0	32.5003149261473
chr11	27237819	33005154	0	0	0	0	0	1	0	0	Inf
chr11	33005154	33182020	0	1	0	5	-5	0.454545454545455	0	0	32.5003149261473
chr11	33182020	38619972	0	0	0	0	0	1	0	0	Inf
chr11	38619972	38685514	1	0	4.17	0	4.17	1	Inf	0.0213828125	Inf
chr11	38685514	39758568	0	0	0	0	0	1	0	0	Inf
chr11	39758568	39817534	1	0	4.17	0	4.17	1	Inf	0.0213828125	Inf
chr11	39817534	42302750	0	0	0	0	0	1	0	0	Inf
chr11	42302750	42310832	1	0	4.17	0	4.17	1	Inf	0.0213828125	Inf
chr11	42310832	42315499	2	0	8.33	0	8.33	0.492600422832981	Inf	0.157012756012269	Inf
chr11	42315499	42408062	3	0	12.5	0	12.5	0.238900634249471	Inf	0.351338858842862	Inf
chr11	42408062	42425539	2	0	8.33	0	8.33	0.492600422832981	Inf	0.157012756012269	Inf
chr11	42425539	42427922	1	0	4.17	0	4.17	1	Inf	0.0213828125	Inf
chr11	42427922	46121614	0	0	0	0	0	1	0	0	Inf
chr11	46121614	46236242	1	0	4.17	0	4.17	1	Inf	0.0213828125	Inf
chr11	46236242	47158154	0	0	0	0	0	1	0	0	Inf
chr11	47158154	47416698	0	1	0	5	-5	0.454545454545455	0	0	32.5003149261473
chr11	47416698	47903218	0	1	0	5	-5	0.454545454545455	0	0	32.5003149261473
chr11	47903218	47923280	0	2	0	10	-10	0.200845665961945	0	0	4.38438777635233
chr11	47923280	48000819	0	1	0	5	-5	0.454545454545455	0	0	32.5003149261473
chr11	48000819	55322890	0	0	0	0	0	1	0	0	Inf
chr11	55322890	55342265	0	1	0	5	-5	0.454545454545455	0	0	32.5003149261473
chr11	55342265	55381580	1	1	4.17	5	-0.83	1	0.829704891507262	0.0100990049228189	68.1835097869413
chr11	55381580	55460742	1	1	4.17	5	-0.83	1	0.829704891507262	0.0100990049228189	68.1835097869413
chr11	55460742	55463081	0	1	0	5	-5	0.454545454545455	0	0	32.5003149261473
chr11	55463081	59998458	0	0	0	0	0	1	0	0	Inf
chr11	59998458	60107571	1	0	4.17	0	4.17	1	Inf	0.0213828125	Inf
chr11	60107571	60469715	1	0	4.17	0	4.17	1	Inf	0.0213828125	Inf
chr11	60469715	60856096	0	0	0	0	0	1	0	0	Inf
chr11	60856096	60965392	0	1	0	5	-5	0.454545454545455	0	0	32.5003149261473
chr11	60965392	61519936	0	0	0	0	0	1	0	0	Inf
chr11	61519936	61726468	0	1	0	5	-5	0.454545454545455	0	0	32.5003149261473
chr11	61726468	66079413	0	0	0	0	0	1	0	0	Inf
chr11	66079413	66221763	0	1	0	5	-5	0.454545454545455	0	0	32.5003149261473
chr11	66221763	80610277	0	0	0	0	0	1	0	0	Inf
chr11	80610277	80722274	1	0	4.17	0	4.17	1	Inf	0.0213828125	Inf
chr11	80722274	81491993	0	0	0	0	0	1	0	0	Inf
chr11	81491993	81608445	1	0	4.17	0	4.17	1	Inf	0.0213828125	Inf
chr11	81608445	84111898	0	0	0	0	0	1	0	0	Inf
chr11	84111898	84259492	0	1	0	5	-5	0.454545454545455	0	0	32.5003149261473
chr11	84259492	90404720	0	0	0	0	0	1	0	0	Inf
chr11	90404720	90500409	1	0	4.17	0	4.17	1	Inf	0.0213828125	Inf
chr11	90500409	91355683	1	0	4.17	0	4.17	1	Inf	0.0213828125	Inf
chr11	91355683	91447357	2	0	8.33	0	8.33	0.492600422832981	Inf	0.157012756012269	Inf
chr11	91447357	91490508	1	0	4.17	0	4.17	1	Inf	0.0213828125	Inf
chr11	91490508	91547852	1	0	4.17	0	4.17	1	Inf	0.0213828125	Inf
chr11	91547852	93805645	0	0	0	0	0	1	0	0	Inf
chr11	93805645	93946076	1	0	4.17	0	4.17	1	Inf	0.0213828125	Inf
chr11	93946076	94825776	0	0	0	0	0	1	0	0	Inf
chr11	94825776	94892277	0	1	0	5	-5	0.454545454545455	0	0	32.5003149261473
chr11	94892277	99512533	0	0	0	0	0	1	0	0	Inf
chr11	99512533	99513359	1	0	4.17	0	4.17	1	Inf	0.0213828125	Inf
chr11	99513359	99565256	2	0	8.33	0	8.33	0.492600422832981	Inf	0.157012756012269	Inf
chr11	99565256	99574624	1	0	4.17	0	4.17	1	Inf	0.0213828125	Inf
chr11	99574624	103266394	0	0	0	0	0	1	0	0	Inf
chr11	103266394	104195375	0	1	0	5	-5	0.454545454545455	0	0	32.5003149261473
chr11	104195375	104218146	1	1	4.17	5	-0.83	1	0.829704891507262	0.0100990049228189	68.1835097869413
chr11	104218146	104352315	1	2	4.17	10	-5.83	0.583207490184234	0.399640895163998	0.00636764802381009	8.24852474948138
chr11	104352315	104878157	0	1	0	5	-5	0.454545454545455	0	0	32.5003149261473
chr11	104878157	105613943	0	1	0	5	-5	0.454545454545455	0	0	32.5003149261473
chr11	105613943	105717087	0	1	0	5	-5	0.454545454545455	0	0	32.5003149261473
chr11	105717087	106284091	0	1	0	5	-5	0.454545454545455	0	0	32.5003149261473
chr11	106284091	106376986	0	1	0	5	-5	0.454545454545455	0	0	32.5003149261473
chr11	106376986	112570676	0	0	0	0	0	1	0	0	Inf
chr11	112570676	112696080	0	1	0	5	-5	0.454545454545455	0	0	32.5003149261473
chr11	112696080	119596459	0	0	0	0	0	1	0	0	Inf
chr11	119596459	119691866	1	0	4.17	0	4.17	1	Inf	0.0213828125	Inf
chr11	119691866	120851366	0	0	0	0	0	1	0	0	Inf
chr11	120851366	120981301	1	0	4.17	0	4.17	1	Inf	0.0213828125	Inf
chr11	120981301	122795324	0	0	0	0	0	1	0	0	Inf
chr11	122795324	122878203	0	1	0	5	-5	0.454545454545455	0	0	32.5003149261473
chr11	122878203	134409888	0	0	0	0	0	1	0	0	Inf
chr11	134409888	135006516	1	0	4.17	0	4.17	1	Inf	0.0213828125	Inf
chr12	0	597236	2	0	8.33	0	8.33	0.492600422832981	Inf	0.157012756012269	Inf
chr12	597236	864905	1	0	4.17	0	4.17	1	Inf	0.0213828125	Inf
chr12	864905	867533	1	1	4.17	5	-0.83	1	0.829704891507262	0.0100990049228189	68.1835097869413
chr12	867533	879905	2	2	8.33	10	-1.67	1	0.821946943936911	0.0545179511642294	12.3867051005178
chr12	879905	889776	1	2	4.17	10	-5.83	0.583207490184234	0.399640895163998	0.00636764802381009	8.24852474948138
chr12	889776	892990	1	1	4.17	5	-0.83	1	0.829704891507262	0.0100990049228189	68.1835097869413
chr12	892990	1405716	0	0	0	0	0	1	0	0	Inf
chr12	1405716	1547248	0	1	0	5	-5	0.454545454545455	0	0	32.5003149261473
chr12	1547248	2235752	0	0	0	0	0	1	0	0	Inf
chr12	2235752	2240876	2	0	8.33	0	8.33	0.492600422832981	Inf	0.157012756012269	Inf
chr12	2240876	2269933	2	1	8.33	5	3.33	1	1.70673924068191	0.082700294482344	107.113924246164
chr12	2269933	2271584	0	1	0	5	-5	0.454545454545455	0	0	32.5003149261473
chr12	2271584	3743401	0	0	0	0	0	1	0	0	Inf
chr12	3743401	3844392	1	0	4.17	0	4.17	1	Inf	0.0213828125	Inf
chr12	3844392	8037962	0	0	0	0	0	1	0	0	Inf
chr12	8037962	8247384	1	0	4.17	0	4.17	1	Inf	0.0213828125	Inf
chr12	8247384	9613462	0	0	0	0	0	1	0	0	Inf
chr12	9613462	9617002	2	0	8.33	0	8.33	0.492600422832981	Inf	0.157012756012269	Inf
chr12	9617002	9618119	2	2	8.33	10	-1.67	1	0.821946943936911	0.0545179511642294	12.3867051005178
chr12	9618119	9619443	3	7	12.5	35	-22.5	0.146592978697346	0.273735595704924	0.0386927009112268	1.46530159200989
chr12	9619443	9619901	5	7	20.83	35	-14.17	0.329263323023958	0.496919336361983	0.100033635931468	2.28411753796388
chr12	9619901	9739667	6	8	25	40	-15	0.342283082306503	0.508123198495012	0.112598051865131	2.16574581916589
chr12	9739667	9740337	4	8	16.67	40	-23.33	0.102363856192557	0.308724570390048	0.0553570463899861	1.4547782344291
chr12	9740337	9741822	4	6	16.67	30	-13.33	0.471598567457898	0.474990215300048	0.0822008114438842	2.43832911577332
chr12	9741822	9743406	3	1	12.5	5	7.5	0.613704503097583	2.6583735804989	0.194088006935639	149.732965562201
chr12	9743406	9744210	1	1	4.17	5	-0.83	1	0.829704891507262	0.0100990049228189	68.1835097869413
chr12	9744210	9745206	1	0	4.17	0	4.17	1	Inf	0.0213828125	Inf
chr12	9745206	12549687	0	0	0	0	0	1	0	0	Inf
chr12	12549687	12659425	1	0	4.17	0	4.17	1	Inf	0.0213828125	Inf
chr12	12659425	14194872	0	0	0	0	0	1	0	0	Inf
chr12	14194872	14297678	0	1	0	5	-5	0.454545454545455	0	0	32.5003149261473
chr12	14297678	17757748	0	0	0	0	0	1	0	0	Inf
chr12	17757748	17898890	0	1	0	5	-5	0.454545454545455	0	0	32.5003149261473
chr12	17898890	18145402	0	0	0	0	0	1	0	0	Inf
chr12	18145402	18314734	1	0	4.17	0	4.17	1	Inf	0.0213828125	Inf
chr12	18314734	22015946	0	0	0	0	0	1	0	0	Inf
chr12	22015946	22090824	0	1	0	5	-5	0.454545454545455	0	0	32.5003149261473
chr12	22090824	26973020	0	0	0	0	0	1	0	0	Inf
chr12	26973020	27733969	0	1	0	5	-5	0.454545454545455	0	0	32.5003149261473
chr12	27733969	33275155	0	0	0	0	0	1	0	0	Inf
chr12	33275155	33307867	1	0	4.17	0	4.17	1	Inf	0.0213828125	Inf
chr12	33307867	37857751	0	0	0	0	0	1	0	0	Inf
chr12	37857751	37968646	1	0	4.17	0	4.17	1	Inf	0.0213828125	Inf
chr12	37968646	45000513	0	0	0	0	0	1	0	0	Inf
chr12	45000513	45107242	1	0	4.17	0	4.17	1	Inf	0.0213828125	Inf
chr12	45107242	52276469	0	0	0	0	0	1	0	0	Inf
chr12	52276469	52464881	1	0	4.17	0	4.17	1	Inf	0.0213828125	Inf
chr12	52464881	78001224	0	0	0	0	0	1	0	0	Inf
chr12	78001224	78094865	1	0	4.17	0	4.17	1	Inf	0.0213828125	Inf
chr12	78094865	84594270	0	0	0	0	0	1	0	0	Inf
chr12	84594270	84597895	0	1	0	5	-5	0.454545454545455	0	0	32.5003149261473
chr12	84597895	84720517	1	1	4.17	5	-0.83	1	0.829704891507262	0.0100990049228189	68.1835097869413
chr12	84720517	84731201	1	0	4.17	0	4.17	1	Inf	0.0213828125	Inf
chr12	84731201	87720406	0	0	0	0	0	1	0	0	Inf
chr12	87720406	87800271	1	0	4.17	0	4.17	1	Inf	0.0213828125	Inf
chr12	87800271	91611066	0	0	0	0	0	1	0	0	Inf
chr12	91611066	92421136	1	0	4.17	0	4.17	1	Inf	0.0213828125	Inf
chr12	92421136	107818018	0	0	0	0	0	1	0	0	Inf
chr12	107818018	108491072	1	0	4.17	0	4.17	1	Inf	0.0213828125	Inf
chr12	108491072	124034460	0	0	0	0	0	1	0	0	Inf
chr12	124034460	124688236	1	0	4.17	0	4.17	1	Inf	0.0213828125	Inf
chr12	124688236	125738116	0	0	0	0	0	1	0	0	Inf
chr12	125738116	126498161	1	0	4.17	0	4.17	1	Inf	0.0213828125	Inf
chr12	126498161	126572886	1	0	4.17	0	4.17	1	Inf	0.0213828125	Inf
chr12	126572886	127351923	1	0	4.17	0	4.17	1	Inf	0.0213828125	Inf
chr12	127351923	131729664	0	0	0	0	0	1	0	0	Inf
chr12	131729664	131829482	1	0	4.17	0	4.17	1	Inf	0.0213828125	Inf
chr14	22236409	22348243	0	1	0	5	-5	0.454545454545455	0	0	32.5003149261473
chr14	22348243	24412675	0	0	0	0	0	1	0	0	Inf
chr14	24412675	24489015	0	1	0	5	-5	0.454545454545455	0	0	32.5003149261473
chr14	24489015	24579785	0	1	0	5	-5	0.454545454545455	0	0	32.5003149261473
chr14	24579785	25340684	0	0	0	0	0	1	0	0	Inf
chr14	25340684	25394340	0	1	0	5	-5	0.454545454545455	0	0	32.5003149261473
chr14	25394340	40013548	0	0	0	0	0	1	0	0	Inf
chr14	40013548	40097015	1	0	4.17	0	4.17	1	Inf	0.0213828125	Inf
chr14	40097015	41577230	0	0	0	0	0	1	0	0	Inf
chr14	41577230	41676792	0	1	0	5	-5	0.454545454545455	0	0	32.5003149261473
chr14	41676792	46311924	0	0	0	0	0	1	0	0	Inf
chr14	46311924	47097344	1	0	4.17	0	4.17	1	Inf	0.0213828125	Inf
chr14	47097344	47254975	1	0	4.17	0	4.17	1	Inf	0.0213828125	Inf
chr14	47254975	48090354	1	0	4.17	0	4.17	1	Inf	0.0213828125	Inf
chr14	48090354	55884559	0	0	0	0	0	1	0	0	Inf
chr14	55884559	55992944	0	1	0	5	-5	0.454545454545455	0	0	32.5003149261473
chr14	55992944	58470123	0	0	0	0	0	1	0	0	Inf
chr14	58470123	58580694	1	0	4.17	0	4.17	1	Inf	0.0213828125	Inf
chr14	58580694	59809420	0	0	0	0	0	1	0	0	Inf
chr14	59809420	60092430	1	0	4.17	0	4.17	1	Inf	0.0213828125	Inf
chr14	60092430	60427073	2	0	8.33	0	8.33	0.492600422832981	Inf	0.157012756012269	Inf
chr14	60427073	60685354	1	0	4.17	0	4.17	1	Inf	0.0213828125	Inf
chr14	60685354	60811601	0	0	0	0	0	1	0	0	Inf
chr14	60811601	60910237	0	1	0	5	-5	0.454545454545455	0	0	32.5003149261473
chr14	60910237	60928337	0	0	0	0	0	1	0	0	Inf
chr14	60928337	61066239	1	0	4.17	0	4.17	1	Inf	0.0213828125	Inf
chr14	61066239	64039408	0	0	0	0	0	1	0	0	Inf
chr14	64039408	64273194	0	1	0	5	-5	0.454545454545455	0	0	32.5003149261473
chr14	64273194	64367488	1	2	4.17	10	-5.83	0.583207490184234	0.399640895163998	0.00636764802381009	8.24852474948138
chr14	64367488	64456968	2	2	8.33	10	-1.67	1	0.821946943936911	0.0545179511642294	12.3867051005178
chr14	64456968	64520589	1	0	4.17	0	4.17	1	Inf	0.0213828125	Inf
chr14	64520589	65033462	0	0	0	0	0	1	0	0	Inf
chr14	65033462	65353919	0	1	0	5	-5	0.454545454545455	0	0	32.5003149261473
chr14	65353919	65459373	0	0	0	0	0	1	0	0	Inf
chr14	65459373	66300151	0	1	0	5	-5	0.454545454545455	0	0	32.5003149261473
chr14	66300151	66825641	0	0	0	0	0	1	0	0	Inf
chr14	66825641	67041076	0	1	0	5	-5	0.454545454545455	0	0	32.5003149261473
chr14	67041076	68359081	0	0	0	0	0	1	0	0	Inf
chr14	68359081	68361179	1	0	4.17	0	4.17	1	Inf	0.0213828125	Inf
chr14	68361179	68412117	2	0	8.33	0	8.33	0.492600422832981	Inf	0.157012756012269	Inf
chr14	68412117	68880077	2	1	8.33	5	3.33	1	1.70673924068191	0.082700294482344	107.113924246164
chr14	68880077	69031437	0	1	0	5	-5	0.454545454545455	0	0	32.5003149261473
chr14	69031437	80606889	0	0	0	0	0	1	0	0	Inf
chr14	80606889	80783142	1	0	4.17	0	4.17	1	Inf	0.0213828125	Inf
chr14	80783142	86155309	0	0	0	0	0	1	0	0	Inf
chr14	86155309	86267497	0	1	0	5	-5	0.454545454545455	0	0	32.5003149261473
chr14	86267497	86456269	0	0	0	0	0	1	0	0	Inf
chr14	86456269	86503215	1	0	4.17	0	4.17	1	Inf	0.0213828125	Inf
chr14	86503215	87736530	0	0	0	0	0	1	0	0	Inf
chr14	87736530	87792623	0	1	0	5	-5	0.454545454545455	0	0	32.5003149261473
chr14	87792623	87871654	1	1	4.17	5	-0.83	1	0.829704891507262	0.0100990049228189	68.1835097869413
chr14	87871654	96393873	0	0	0	0	0	1	0	0	Inf
chr14	96393873	96505061	1	0	4.17	0	4.17	1	Inf	0.0213828125	Inf
chr14	96505061	97802279	0	0	0	0	0	1	0	0	Inf
chr14	97802279	97897423	1	0	4.17	0	4.17	1	Inf	0.0213828125	Inf
chr14	97897423	102185867	0	0	0	0	0	1	0	0	Inf
chr14	102185867	102691349	0	1	0	5	-5	0.454545454545455	0	0	32.5003149261473
chr14	102691349	102910207	0	1	0	5	-5	0.454545454545455	0	0	32.5003149261473
chr14	102910207	106601811	0	0	0	0	0	1	0	0	Inf
chr14	106601811	106604028	1	0	4.17	0	4.17	1	Inf	0.0213828125	Inf
chr14	106604028	106777158	2	0	8.33	0	8.33	0.492600422832981	Inf	0.157012756012269	Inf
chr14	106777158	106821240	3	0	12.5	0	12.5	0.238900634249471	Inf	0.351338858842862	Inf
chr14	106821240	106827388	5	0	20.83	0	20.83	0.0534139711677999	Inf	0.828270273994906	Inf
chr14	106827388	106880592	5	1	20.83	5	15.83	0.197693967971903	4.84325942364132	0.476025876220235	248.347512072071
chr14	106880592	106885861	6	1	25	5	20	0.105577349479788	6.10640039224412	0.642384187990787	305.817481260489
chr14	106885861	106895307	6	2	25	10	15	0.259066300472994	2.9296842530127	0.444687317155852	33.476836917836
chr14	106895307	106920590	6	2	25	10	15	0.259066300472994	2.9296842530127	0.444687317155852	33.476836917836
chr14	106920590	106932825	6	1	25	5	20	0.105577349479788	6.10640039224412	0.642384187990787	305.817481260489
chr14	106932825	106946201	5	1	20.83	5	15.83	0.197693967971903	4.84325942364132	0.476025876220235	248.347512072071
chr14	106946201	106980604	4	1	16.67	5	11.67	0.356174171829305	3.69879604532143	0.326555126675129	196.589525396604
chr14	106980604	107349540	3	1	12.5	5	7.5	0.613704503097583	2.6583735804989	0.194088006935639	149.732965562201
chr19	20580374	20581725	1	0	4.17	0	4.17	1	Inf	0.0213828125	Inf
chr19	20581725	20595435	2	0	8.33	0	8.33	0.492600422832981	Inf	0.157012756012269	Inf
chr19	20595435	20718635	2	1	8.33	5	3.33	1	1.70673924068191	0.082700294482344	107.113924246164
chr19	20718635	20721342	1	1	4.17	5	-0.83	1	0.829704891507262	0.0100990049228189	68.1835097869413
chr19	20721342	20722654	1	0	4.17	0	4.17	1	Inf	0.0213828125	Inf
chr19	20722654	23809168	0	0	0	0	0	1	0	0	Inf
chr19	23809168	24596763	0	1	0	5	-5	0.454545454545455	0	0	32.5003149261473
chr19	24596763	29369081	0	0	0	0	0	1	0	0	Inf
chr19	29369081	29438393	1	0	4.17	0	4.17	1	Inf	0.0213828125	Inf
chr19	29438393	43552935	0	0	0	0	0	1	0	0	Inf
chr19	43552935	43662088	1	0	4.17	0	4.17	1	Inf	0.0213828125	Inf
chr19	43662088	43700183	1	1	4.17	5	-0.83	1	0.829704891507262	0.0100990049228189	68.1835097869413
chr19	43700183	43735958	1	2	4.17	10	-5.83	0.583207490184234	0.399640895163998	0.00636764802381009	8.24852474948138
chr19	43735958	43817935	0	2	0	10	-10	0.200845665961945	0	0	4.38438777635233
chr19	43817935	43852622	0	1	0	5	-5	0.454545454545455	0	0	32.5003149261473
chr19	43852622	53938759	0	0	0	0	0	1	0	0	Inf
chr19	53938759	54016136	1	0	4.17	0	4.17	1	Inf	0.0213828125	Inf
chr19	54016136	56794910	0	0	0	0	0	1	0	0	Inf
chr19	56794910	57739173	1	0	4.17	0	4.17	1	Inf	0.0213828125	Inf
chr20	1554847	1559609	1	0	4.17	0	4.17	1	Inf	0.0213828125	Inf
chr20	1559609	1559891	1	1	4.17	5	-0.83	1	0.829704891507262	0.0100990049228189	68.1835097869413
chr20	1559891	1560795	2	1	8.33	5	3.33	1	1.70673924068191	0.082700294482344	107.113924246164
chr20	1560795	1583640	2	2	8.33	10	-1.67	1	0.821946943936911	0.0545179511642294	12.3867051005178
chr20	1583640	1587677	1	2	4.17	10	-5.83	0.583207490184234	0.399640895163998	0.00636764802381009	8.24852474948138
chr20	1587677	1598026	0	1	0	5	-5	0.454545454545455	0	0	32.5003149261473
chr20	1598026	9912218	0	0	0	0	0	1	0	0	Inf
chr20	9912218	10345000	1	0	4.17	0	4.17	1	Inf	0.0213828125	Inf
chr20	10345000	10471122	1	0	4.17	0	4.17	1	Inf	0.0213828125	Inf
chr20	10471122	14369317	0	0	0	0	0	1	0	0	Inf
chr20	14369317	14544530	0	1	0	5	-5	0.454545454545455	0	0	32.5003149261473
chr20	14544530	14601109	0	1	0	5	-5	0.454545454545455	0	0	32.5003149261473
chr20	14601109	14718194	0	2	0	10	-10	0.200845665961945	0	0	4.38438777635233
chr20	14718194	14742385	1	2	4.17	10	-5.83	0.583207490184234	0.399640895163998	0.00636764802381009	8.24852474948138
chr20	14742385	14761592	1	1	4.17	5	-0.83	1	0.829704891507262	0.0100990049228189	68.1835097869413
chr20	14761592	14823576	1	2	4.17	10	-5.83	0.583207490184234	0.399640895163998	0.00636764802381009	8.24852474948138
chr20	14823576	14862893	1	2	4.17	10	-5.83	0.583207490184234	0.399640895163998	0.00636764802381009	8.24852474948138
chr20	14862893	14947232	1	3	4.17	15	-10.83	0.31551148794484	0.254054686982671	0.00450760062151482	3.48119971412429
chr20	14947232	15074767	1	2	4.17	10	-5.83	0.583207490184234	0.399640895163998	0.00636764802381009	8.24852474948138
chr20	15074767	15447117	1	1	4.17	5	-0.83	1	0.829704891507262	0.0100990049228189	68.1835097869413
chr20	15447117	15542905	0	1	0	5	-5	0.454545454545455	0	0	32.5003149261473
chr20	15542905	20199938	0	0	0	0	0	1	0	0	Inf
chr20	20199938	20300684	1	0	4.17	0	4.17	1	Inf	0.0213828125	Inf
chr20	20300684	21175596	1	0	4.17	0	4.17	1	Inf	0.0213828125	Inf
chr20	21175596	21469073	0	0	0	0	0	1	0	0	Inf
chr20	21469073	21545543	1	0	4.17	0	4.17	1	Inf	0.0213828125	Inf
chr20	21545543	21643707	1	1	4.17	5	-0.83	1	0.829704891507262	0.0100990049228189	68.1835097869413
chr20	21643707	21792225	1	1	4.17	5	-0.83	1	0.829704891507262	0.0100990049228189	68.1835097869413
chr20	21792225	22090256	2	1	8.33	5	3.33	1	1.70673924068191	0.082700294482344	107.113924246164
chr20	22090256	22185153	2	1	8.33	5	3.33	1	1.70673924068191	0.082700294482344	107.113924246164
chr20	22185153	22210423	2	0	8.33	0	8.33	0.492600422832981	Inf	0.157012756012269	Inf
chr20	22210423	22584808	2	0	8.33	0	8.33	0.492600422832981	Inf	0.157012756012269	Inf
chr20	22584808	22650291	2	0	8.33	0	8.33	0.492600422832981	Inf	0.157012756012269	Inf
chr20	22650291	22653432	2	0	8.33	0	8.33	0.492600422832981	Inf	0.157012756012269	Inf
chr20	22653432	22745114	2	0	8.33	0	8.33	0.492600422832981	Inf	0.157012756012269	Inf
chr20	22745114	23024040	2	0	8.33	0	8.33	0.492600422832981	Inf	0.157012756012269	Inf
chr20	23024040	23100018	2	0	8.33	0	8.33	0.492600422832981	Inf	0.157012756012269	Inf
chr20	23100018	23576833	1	0	4.17	0	4.17	1	Inf	0.0213828125	Inf
chr20	23576833	23720480	1	0	4.17	0	4.17	1	Inf	0.0213828125	Inf
chr20	23720480	23802252	1	0	4.17	0	4.17	1	Inf	0.0213828125	Inf
chr20	23802252	24365784	1	0	4.17	0	4.17	1	Inf	0.0213828125	Inf
chr20	24365784	24434474	1	0	4.17	0	4.17	1	Inf	0.0213828125	Inf
chr20	24434474	24566208	1	0	4.17	0	4.17	1	Inf	0.0213828125	Inf
chr20	24566208	24795745	1	0	4.17	0	4.17	1	Inf	0.0213828125	Inf
chr20	24795745	25201142	2	0	8.33	0	8.33	0.492600422832981	Inf	0.157012756012269	Inf
chr20	25201142	25255477	1	0	4.17	0	4.17	1	Inf	0.0213828125	Inf
chr20	25255477	25468274	2	0	8.33	0	8.33	0.492600422832981	Inf	0.157012756012269	Inf
chr20	25468274	25488150	2	0	8.33	0	8.33	0.492600422832981	Inf	0.157012756012269	Inf
chr20	25488150	25734432	2	0	8.33	0	8.33	0.492600422832981	Inf	0.157012756012269	Inf
chr20	25734432	25738701	1	0	4.17	0	4.17	1	Inf	0.0213828125	Inf
chr20	25738701	52632792	0	0	0	0	0	1	0	0	Inf
chr20	52632792	52643667	1	1	4.17	5	-0.83	1	0.829704891507262	0.0100990049228189	68.1835097869413
chr20	52643667	52646344	2	1	8.33	5	3.33	1	1.70673924068191	0.082700294482344	107.113924246164
[truncated: 514 more rows]
