# Supplementary material for: 1p36 deletion is a marker for tumour dissemination in microsatellite stable stage II-III colon cancer
Source: BMC Cancer. 2014 Nov 24;14:872. doi: 10.1186/1471-2407-14-872 (PMC4251789; doi:10.1186/1471-2407-14-872)
Supplement: Supplementary file 1 — Additional file 1: This file includes supplementary figures, genome-wide copy number estimates and statistics. (ZIP 5 MB) [file 12885_2014_5046_MOESM1_ESM.zip › Supplementary Data/MSS statistics Stage III/High Gain.Recurrence (SIII excl MSI-H).No recurrence (SIII excl MSI-H).txt]

Chromosome	Start (hg19)	End (hg19)	Observations in G1	Observations in G2	Frequency G1 (%)	Frequency G2 (%)	Frequency difference	Fisher's Exact test p-value	Odds Ratio	Lower 95% CI	Upper 95% CI
chr1	0	3285435	0	1	0	5	-5	0.454545454545455	0	0	32.5003149261473
chr1	3285435	72746574	0	0	0	0	0	1	0	0	Inf
chr1	72746574	72748221	1	0	4.17	0	4.17	1	Inf	0.0213828125	Inf
chr1	72748221	72760184	2	1	8.33	5	3.33	1	1.70673924068191	0.082700294482344	107.113924246164
chr1	72760184	72765894	3	1	12.5	5	7.5	0.613704503097583	2.6583735804989	0.194088006935639	149.732965562201
chr1	72765894	72767022	10	9	41.67	45	-3.33	1	0.875721076298237	0.224514327039548	3.4083451140215
chr1	72767022	72768926	11	9	45.83	45	0.829999999999998	1	1.03341233877379	0.268219945507385	4.01130440758548
chr1	72768926	72774282	12	9	50	45	5	0.770856691396498	1.21664709423518	0.318082508298225	4.73132735721653
chr1	72774282	72811532	12	10	50	50	0	1	1	0.260400095553436	3.84024436655705
chr1	72811532	72814597	11	10	45.83	50	-4.17	1	0.849380925443914	0.219658258870847	3.2547693349245
chr1	72814597	72816882	2	2	8.33	10	-1.67	1	0.821946943936911	0.0545179511642294	12.3867051005178
chr1	72816882	72825407	2	1	8.33	5	3.33	1	1.70673924068191	0.082700294482344	107.113924246164
chr1	72825407	72842761	2	0	8.33	0	8.33	0.492600422832981	Inf	0.157012756012269	Inf
chr1	72842761	72871533	1	0	4.17	0	4.17	1	Inf	0.0213828125	Inf
chr1	72871533	148950829	0	0	0	0	0	1	0	0	Inf
chr1	148950829	149204334	1	0	4.17	0	4.17	1	Inf	0.0213828125	Inf
chr1	149204334	164654166	0	0	0	0	0	1	0	0	Inf
chr1	164654166	165826271	1	0	4.17	0	4.17	1	Inf	0.0213828125	Inf
chr1	165826271	168196173	1	1	4.17	5	-0.83	1	0.829704891507262	0.0100990049228189	68.1835097869413
chr1	168196173	171701661	1	0	4.17	0	4.17	1	Inf	0.0213828125	Inf
chr1	171701661	171811512	1	0	4.17	0	4.17	1	Inf	0.0213828125	Inf
chr1	171811512	185977462	0	0	0	0	0	1	0	0	Inf
chr1	185977462	186101612	1	0	4.17	0	4.17	1	Inf	0.0213828125	Inf
chr1	186101612	189758794	0	0	0	0	0	1	0	0	Inf
chr1	189758794	189975540	1	0	4.17	0	4.17	1	Inf	0.0213828125	Inf
chr1	189975540	221381300	0	0	0	0	0	1	0	0	Inf
chr1	221381300	222804620	1	0	4.17	0	4.17	1	Inf	0.0213828125	Inf
chr1	222804620	223699221	0	0	0	0	0	1	0	0	Inf
chr1	223699221	224185546	1	0	4.17	0	4.17	1	Inf	0.0213828125	Inf
chr1	224185546	234793976	0	0	0	0	0	1	0	0	Inf
chr1	234793976	234882662	0	1	0	5	-5	0.454545454545455	0	0	32.5003149261473
chr2	57372554	57446428	0	1	0	5	-5	0.454545454545455	0	0	32.5003149261473
chr2	57446428	89124215	0	0	0	0	0	1	0	0	Inf
chr2	89124215	89126253	0	1	0	5	-5	0.454545454545455	0	0	32.5003149261473
chr2	89126253	89132096	1	1	4.17	5	-0.83	1	0.829704891507262	0.0100990049228189	68.1835097869413
chr2	89132096	89133378	8	8	33.33	40	-6.67	0.756769597236442	0.754961550895094	0.183886567550511	3.06863033281445
chr2	89133378	89134842	12	9	50	45	5	0.770856691396498	1.21664709423518	0.318082508298225	4.73132735721653
chr2	89134842	89136090	12	10	50	50	0	1	1	0.260400095553436	3.84024436655705
chr2	89136090	89136180	13	10	54.17	50	4.17	1	1.17732806335081	0.307241434675492	4.55252629762477
chr2	89136180	89144104	13	11	54.17	55	-0.829999999999998	1	0.967667950613556	0.249295465611878	3.72828351041651
chr2	89144104	89144968	13	12	54.17	60	-5.83	0.766180297343366	0.792168006979339	0.199485559059846	3.06507190342264
chr2	89144968	89145847	14	14	58.33	70	-11.67	0.534441807210378	0.607027461887503	0.139329567308974	2.46754292755712
chr2	89145847	89146771	15	16	62.5	80	-17.5	0.32098126000565	0.424998631135859	0.0782646308639355	1.93680312459981
chr2	89146771	89147617	16	16	66.67	80	-13.33	0.498217408597442	0.50786075416265	0.0923980113692151	2.37735878827155
chr2	89147617	89148677	16	17	66.67	85	-18.33	0.294449598476825	0.361223798965775	0.052411185226708	1.85464295966236
chr2	89148677	89157708	17	17	70.83	85	-14.17	0.305608588648861	0.436716585051287	0.0623014919217517	2.32580555181971
chr2	89157708	89358337	18	18	75	90	-15	0.259066300472994	0.341333711635191	0.0298714004090157	2.24877112843208
chr2	89358337	89377330	18	17	75	85	-10	0.477131566751533	0.536970510719307	0.0748245656795517	3.01275510875334
chr2	89377330	89388678	16	15	66.67	75	-8.33	0.741599633828789	0.672816683977875	0.139377168885215	2.97392319282157
chr2	89388678	89418269	15	15	62.5	75	-12.5	0.518625124310082	0.563018529424652	0.118127211630381	2.42157211373005
chr2	89418269	89423512	8	13	33.33	65	-31.67	0.0678987391787963	0.278018002522528	0.0638817189867112	1.10103909349591
chr2	89423512	89428877	7	11	29.17	55	-25.83	0.124975445285338	0.345825665262277	0.0805671942702585	1.37499393254612
chr2	89428877	89431615	7	10	29.17	50	-20.83	0.217571030882853	0.420469648986928	0.0988463032325552	1.68018497099272
chr2	89431615	89444114	7	9	29.17	45	-15.83	0.352019005137709	0.511369416516761	0.120465725916585	2.07078753493622
chr2	89444114	89449936	7	8	29.17	40	-10.83	0.531591450927992	0.624560748378336	0.146318297790798	2.58837229628154
chr2	89449936	89464861	6	8	25	40	-15	0.342283082306503	0.508123198495012	0.112598051865131	2.16574581916589
chr2	89464861	89468970	5	6	20.83	30	-9.17	0.50926015928852	0.620989063192595	0.122215728756002	3.00773282911263
chr2	89468970	89469407	5	5	20.83	25	-4.17	1	0.793759048209339	0.150843822750377	4.16256813493239
chr2	89469407	89477534	5	1	20.83	5	15.83	0.197693967971903	4.84325942364132	0.476025876220235	248.347512072071
chr2	89477534	89499081	4	1	16.67	5	11.67	0.356174171829305	3.69879604532143	0.326555126675129	196.589525396604
chr2	89499081	89569727	3	1	12.5	5	7.5	0.613704503097583	2.6583735804989	0.194088006935639	149.732965562201
chr2	89569727	89588831	2	1	8.33	5	3.33	1	1.70673924068191	0.082700294482344	107.113924246164
chr2	89588831	90321410	1	1	4.17	5	-0.83	1	0.829704891507262	0.0100990049228189	68.1835097869413
chr2	90321410	103331597	0	0	0	0	0	1	0	0	Inf
chr2	103331597	103474118	0	1	0	5	-5	0.454545454545455	0	0	32.5003149261473
chr2	103474118	109102371	0	0	0	0	0	1	0	0	Inf
chr2	109102371	111452744	0	1	0	5	-5	0.454545454545455	0	0	32.5003149261473
chr2	111452744	122783122	0	0	0	0	0	1	0	0	Inf
chr2	122783122	134451621	0	1	0	5	-5	0.454545454545455	0	0	32.5003149261473
chr2	134451621	199509528	0	0	0	0	0	1	0	0	Inf
chr2	199509528	199640361	0	1	0	5	-5	0.454545454545455	0	0	32.5003149261473
chr3	71021238	72244379	1	0	4.17	0	4.17	1	Inf	0.0213828125	Inf
chr3	72244379	162486290	0	0	0	0	0	1	0	0	Inf
chr3	162486290	162490126	0	1	0	5	-5	0.454545454545455	0	0	32.5003149261473
chr3	162490126	162503213	1	1	4.17	5	-0.83	1	0.829704891507262	0.0100990049228189	68.1835097869413
chr3	162503213	162508230	2	1	8.33	5	3.33	1	1.70673924068191	0.082700294482344	107.113924246164
chr3	162508230	162510463	3	1	12.5	5	7.5	0.613704503097583	2.6583735804989	0.194088006935639	149.732965562201
chr3	162510463	162512916	4	1	16.67	5	11.67	0.356174171829305	3.69879604532143	0.326555126675129	196.589525396604
chr3	162512916	162513120	5	1	20.83	5	15.83	0.197693967971903	4.84325942364132	0.476025876220235	248.347512072071
chr3	162513120	162513304	5	2	20.83	10	10.83	0.42798551420219	2.32440691152469	0.327791220119044	27.364192010749
chr3	162513304	162625988	6	2	25	10	15	0.259066300472994	2.9296842530127	0.444687317155852	33.476836917836
chr3	162625988	162626588	4	2	16.67	10	6.67	0.673134579544109	1.77679788223359	0.223067010416211	21.8659260440664
chr3	162626588	162627609	3	0	12.5	0	12.5	0.238900634249471	Inf	0.351338858842862	Inf
chr3	162627609	162628629	2	0	8.33	0	8.33	0.492600422832981	Inf	0.157012756012269	Inf
chr3	162628629	162628661	1	0	4.17	0	4.17	1	Inf	0.0213828125	Inf
chr7	0	6673013	1	1	4.17	5	-0.83	1	0.829704891507262	0.0100990049228189	68.1835097869413
chr7	6673013	8159002	2	1	8.33	5	3.33	1	1.70673924068191	0.082700294482344	107.113924246164
chr7	8159002	8556394	2	1	8.33	5	3.33	1	1.70673924068191	0.082700294482344	107.113924246164
chr7	8556394	9413871	1	1	4.17	5	-0.83	1	0.829704891507262	0.0100990049228189	68.1835097869413
chr7	9413871	10467685	2	1	8.33	5	3.33	1	1.70673924068191	0.082700294482344	107.113924246164
chr7	10467685	13692796	2	1	8.33	5	3.33	1	1.70673924068191	0.082700294482344	107.113924246164
chr7	13692796	13758615	3	1	12.5	5	7.5	0.613704503097583	2.6583735804989	0.194088006935639	149.732965562201
chr7	13758615	22326440	2	1	8.33	5	3.33	1	1.70673924068191	0.082700294482344	107.113924246164
chr7	22326440	24267872	1	1	4.17	5	-0.83	1	0.829704891507262	0.0100990049228189	68.1835097869413
chr7	24267872	30090735	1	1	4.17	5	-0.83	1	0.829704891507262	0.0100990049228189	68.1835097869413
chr7	30090735	38580545	1	1	4.17	5	-0.83	1	0.829704891507262	0.0100990049228189	68.1835097869413
chr7	38580545	40590009	1	1	4.17	5	-0.83	1	0.829704891507262	0.0100990049228189	68.1835097869413
chr7	40590009	40665052	2	1	8.33	5	3.33	1	1.70673924068191	0.082700294482344	107.113924246164
chr7	40665052	40758428	2	0	8.33	0	8.33	0.492600422832981	Inf	0.157012756012269	Inf
chr7	40758428	48936065	1	0	4.17	0	4.17	1	Inf	0.0213828125	Inf
chr7	48936065	49149649	1	0	4.17	0	4.17	1	Inf	0.0213828125	Inf
chr7	49149649	52766785	1	0	4.17	0	4.17	1	Inf	0.0213828125	Inf
chr7	52766785	53343630	0	0	0	0	0	1	0	0	Inf
chr7	53343630	54555496	1	0	4.17	0	4.17	1	Inf	0.0213828125	Inf
chr7	54555496	55498771	2	0	8.33	0	8.33	0.492600422832981	Inf	0.157012756012269	Inf
chr7	55498771	57120849	1	0	4.17	0	4.17	1	Inf	0.0213828125	Inf
chr7	57120849	58019983	2	0	8.33	0	8.33	0.492600422832981	Inf	0.157012756012269	Inf
chr7	58019983	61063962	0	0	0	0	0	1	0	0	Inf
chr7	61063962	62835465	1	0	4.17	0	4.17	1	Inf	0.0213828125	Inf
chr7	62835465	69044457	0	0	0	0	0	1	0	0	Inf
chr7	69044457	69641917	1	0	4.17	0	4.17	1	Inf	0.0213828125	Inf
chr7	69641917	69839008	2	0	8.33	0	8.33	0.492600422832981	Inf	0.157012756012269	Inf
chr7	69839008	77547062	1	0	4.17	0	4.17	1	Inf	0.0213828125	Inf
chr7	77547062	78594551	2	0	8.33	0	8.33	0.492600422832981	Inf	0.157012756012269	Inf
chr7	78594551	78680657	3	0	12.5	0	12.5	0.238900634249471	Inf	0.351338858842862	Inf
chr7	78680657	79109779	2	0	8.33	0	8.33	0.492600422832981	Inf	0.157012756012269	Inf
chr7	79109779	84458164	3	0	12.5	0	12.5	0.238900634249471	Inf	0.351338858842862	Inf
chr7	84458164	85098824	3	1	12.5	5	7.5	0.613704503097583	2.6583735804989	0.194088006935639	149.732965562201
chr7	85098824	85802195	3	0	12.5	0	12.5	0.238900634249471	Inf	0.351338858842862	Inf
chr7	85802195	86084974	3	1	12.5	5	7.5	0.613704503097583	2.6583735804989	0.194088006935639	149.732965562201
chr7	86084974	86098895	2	1	8.33	5	3.33	1	1.70673924068191	0.082700294482344	107.113924246164
chr7	86098895	86463156	2	0	8.33	0	8.33	0.492600422832981	Inf	0.157012756012269	Inf
chr7	86463156	86633776	2	0	8.33	0	8.33	0.492600422832981	Inf	0.157012756012269	Inf
chr7	86633776	87596020	2	0	8.33	0	8.33	0.492600422832981	Inf	0.157012756012269	Inf
chr7	87596020	91563382	3	0	12.5	0	12.5	0.238900634249471	Inf	0.351338858842862	Inf
chr7	91563382	91787283	3	0	12.5	0	12.5	0.238900634249471	Inf	0.351338858842862	Inf
chr7	91787283	95577796	3	0	12.5	0	12.5	0.238900634249471	Inf	0.351338858842862	Inf
chr7	95577796	96172463	2	0	8.33	0	8.33	0.492600422832981	Inf	0.157012756012269	Inf
chr7	96172463	97086918	1	0	4.17	0	4.17	1	Inf	0.0213828125	Inf
chr7	97086918	97184232	2	0	8.33	0	8.33	0.492600422832981	Inf	0.157012756012269	Inf
chr7	97184232	100700991	1	0	4.17	0	4.17	1	Inf	0.0213828125	Inf
chr7	100700991	100829284	2	0	8.33	0	8.33	0.492600422832981	Inf	0.157012756012269	Inf
chr7	100829284	101214769	1	0	4.17	0	4.17	1	Inf	0.0213828125	Inf
chr7	101214769	101298627	2	0	8.33	0	8.33	0.492600422832981	Inf	0.157012756012269	Inf
chr7	101298627	107475373	1	0	4.17	0	4.17	1	Inf	0.0213828125	Inf
chr7	107475373	107566622	1	0	4.17	0	4.17	1	Inf	0.0213828125	Inf
chr7	107566622	107592056	2	0	8.33	0	8.33	0.492600422832981	Inf	0.157012756012269	Inf
chr7	107592056	107808210	2	0	8.33	0	8.33	0.492600422832981	Inf	0.157012756012269	Inf
chr7	107808210	108607201	3	0	12.5	0	12.5	0.238900634249471	Inf	0.351338858842862	Inf
chr7	108607201	108743634	3	0	12.5	0	12.5	0.238900634249471	Inf	0.351338858842862	Inf
chr7	108743634	110191493	3	0	12.5	0	12.5	0.238900634249471	Inf	0.351338858842862	Inf
chr7	110191493	113135181	2	0	8.33	0	8.33	0.492600422832981	Inf	0.157012756012269	Inf
chr7	113135181	115523363	2	0	8.33	0	8.33	0.492600422832981	Inf	0.157012756012269	Inf
chr7	115523363	115656370	2	0	8.33	0	8.33	0.492600422832981	Inf	0.157012756012269	Inf
chr7	115656370	116142191	2	0	8.33	0	8.33	0.492600422832981	Inf	0.157012756012269	Inf
chr7	116142191	116487900	2	1	8.33	5	3.33	1	1.70673924068191	0.082700294482344	107.113924246164
chr7	116487900	116780693	2	0	8.33	0	8.33	0.492600422832981	Inf	0.157012756012269	Inf
chr7	116780693	116906584	2	0	8.33	0	8.33	0.492600422832981	Inf	0.157012756012269	Inf
chr7	116906584	117432348	2	0	8.33	0	8.33	0.492600422832981	Inf	0.157012756012269	Inf
chr7	117432348	117454570	3	0	12.5	0	12.5	0.238900634249471	Inf	0.351338858842862	Inf
chr7	117454570	117592560	3	0	12.5	0	12.5	0.238900634249471	Inf	0.351338858842862	Inf
chr7	117592560	117611312	3	0	12.5	0	12.5	0.238900634249471	Inf	0.351338858842862	Inf
chr7	117611312	117944031	3	0	12.5	0	12.5	0.238900634249471	Inf	0.351338858842862	Inf
chr7	117944031	117958307	3	0	12.5	0	12.5	0.238900634249471	Inf	0.351338858842862	Inf
chr7	117958307	118070588	2	0	8.33	0	8.33	0.492600422832981	Inf	0.157012756012269	Inf
chr7	118070588	118626203	2	0	8.33	0	8.33	0.492600422832981	Inf	0.157012756012269	Inf
chr7	118626203	124552889	2	0	8.33	0	8.33	0.492600422832981	Inf	0.157012756012269	Inf
chr7	124552889	124701996	2	0	8.33	0	8.33	0.492600422832981	Inf	0.157012756012269	Inf
chr7	124701996	124782221	1	0	4.17	0	4.17	1	Inf	0.0213828125	Inf
chr7	124782221	125115177	1	1	4.17	5	-0.83	1	0.829704891507262	0.0100990049228189	68.1835097869413
chr7	125115177	127711693	1	0	4.17	0	4.17	1	Inf	0.0213828125	Inf
chr7	127711693	134801057	0	0	0	0	0	1	0	0	Inf
chr7	134801057	134904694	1	0	4.17	0	4.17	1	Inf	0.0213828125	Inf
chr7	134904694	138999803	0	0	0	0	0	1	0	0	Inf
chr7	138999803	139140503	1	0	4.17	0	4.17	1	Inf	0.0213828125	Inf
chr7	139140503	139990347	1	0	4.17	0	4.17	1	Inf	0.0213828125	Inf
chr7	139990347	141393494	1	0	4.17	0	4.17	1	Inf	0.0213828125	Inf
chr7	141393494	141607484	2	0	8.33	0	8.33	0.492600422832981	Inf	0.157012756012269	Inf
chr7	141607484	142416641	1	0	4.17	0	4.17	1	Inf	0.0213828125	Inf
chr7	142416641	146239726	1	0	4.17	0	4.17	1	Inf	0.0213828125	Inf
chr7	146239726	146383465	2	0	8.33	0	8.33	0.492600422832981	Inf	0.157012756012269	Inf
chr7	146383465	147156015	2	0	8.33	0	8.33	0.492600422832981	Inf	0.157012756012269	Inf
chr7	147156015	147321768	2	0	8.33	0	8.33	0.492600422832981	Inf	0.157012756012269	Inf
chr7	147321768	157755807	1	0	4.17	0	4.17	1	Inf	0.0213828125	Inf
chr7	157755807	157828758	1	0	4.17	0	4.17	1	Inf	0.0213828125	Inf
chr7	157828758	159138663	1	0	4.17	0	4.17	1	Inf	0.0213828125	Inf
chr13	19026937	19564517	5	2	20.83	10	10.83	0.42798551420219	2.32440691152469	0.327791220119044	27.364192010749
chr13	19564517	19589089	5	2	20.83	10	10.83	0.42798551420219	2.32440691152469	0.327791220119044	27.364192010749
chr13	19589089	19633743	5	2	20.83	10	10.83	0.42798551420219	2.32440691152469	0.327791220119044	27.364192010749
chr13	19633743	19634136	5	2	20.83	10	10.83	0.42798551420219	2.32440691152469	0.327791220119044	27.364192010749
chr13	19634136	19634507	5	2	20.83	10	10.83	0.42798551420219	2.32440691152469	0.327791220119044	27.364192010749
chr13	19634507	20722920	4	2	16.67	10	6.67	0.673134579544109	1.77679788223359	0.223067010416211	21.8659260440664
chr13	20722920	20723198	4	2	16.67	10	6.67	0.673134579544109	1.77679788223359	0.223067010416211	21.8659260440664
chr13	20723198	20791532	4	2	16.67	10	6.67	0.673134579544109	1.77679788223359	0.223067010416211	21.8659260440664
chr13	20791532	20900946	4	2	16.67	10	6.67	0.673134579544109	1.77679788223359	0.223067010416211	21.8659260440664
chr13	20900946	21540087	4	2	16.67	10	6.67	0.673134579544109	1.77679788223359	0.223067010416211	21.8659260440664
chr13	21540087	22032342	4	2	16.67	10	6.67	0.673134579544109	1.77679788223359	0.223067010416211	21.8659260440664
chr13	22032342	22424624	3	2	12.5	10	2.5	1	1.27847145328945	0.130864593047094	16.9008714370457
chr13	22424624	23754799	4	2	16.67	10	6.67	0.673134579544109	1.77679788223359	0.223067010416211	21.8659260440664
chr13	23754799	26524414	5	2	20.83	10	10.83	0.42798551420219	2.32440691152469	0.327791220119044	27.364192010749
chr13	26524414	26605033	5	2	20.83	10	10.83	0.42798551420219	2.32440691152469	0.327791220119044	27.364192010749
chr13	26605033	26693293	5	2	20.83	10	10.83	0.42798551420219	2.32440691152469	0.327791220119044	27.364192010749
chr13	26693293	27197428	5	2	20.83	10	10.83	0.42798551420219	2.32440691152469	0.327791220119044	27.364192010749
chr13	27197428	27307682	6	2	25	10	15	0.259066300472994	2.9296842530127	0.444687317155852	33.476836917836
chr13	27307682	34344030	5	2	20.83	10	10.83	0.42798551420219	2.32440691152469	0.327791220119044	27.364192010749
chr13	34344030	34381537	5	2	20.83	10	10.83	0.42798551420219	2.32440691152469	0.327791220119044	27.364192010749
chr13	34381537	34451180	5	2	20.83	10	10.83	0.42798551420219	2.32440691152469	0.327791220119044	27.364192010749
chr13	34451180	37473407	5	2	20.83	10	10.83	0.42798551420219	2.32440691152469	0.327791220119044	27.364192010749
chr13	37473407	37846660	5	2	20.83	10	10.83	0.42798551420219	2.32440691152469	0.327791220119044	27.364192010749
chr13	37846660	37919988	5	2	20.83	10	10.83	0.42798551420219	2.32440691152469	0.327791220119044	27.364192010749
chr13	37919988	38049969	5	2	20.83	10	10.83	0.42798551420219	2.32440691152469	0.327791220119044	27.364192010749
chr13	38049969	38092157	4	2	16.67	10	6.67	0.673134579544109	1.77679788223359	0.223067010416211	21.8659260440664
chr13	38092157	38290522	5	2	20.83	10	10.83	0.42798551420219	2.32440691152469	0.327791220119044	27.364192010749
chr13	38290522	38291755	5	2	20.83	10	10.83	0.42798551420219	2.32440691152469	0.327791220119044	27.364192010749
chr13	38291755	38362270	5	2	20.83	10	10.83	0.42798551420219	2.32440691152469	0.327791220119044	27.364192010749
chr13	38362270	38363333	5	2	20.83	10	10.83	0.42798551420219	2.32440691152469	0.327791220119044	27.364192010749
chr13	38363333	38474420	5	2	20.83	10	10.83	0.42798551420219	2.32440691152469	0.327791220119044	27.364192010749
chr13	38474420	38491369	5	2	20.83	10	10.83	0.42798551420219	2.32440691152469	0.327791220119044	27.364192010749
chr13	38491369	38625866	4	2	16.67	10	6.67	0.673134579544109	1.77679788223359	0.223067010416211	21.8659260440664
chr13	38625866	38748325	4	2	16.67	10	6.67	0.673134579544109	1.77679788223359	0.223067010416211	21.8659260440664
chr13	38748325	38750859	4	2	16.67	10	6.67	0.673134579544109	1.77679788223359	0.223067010416211	21.8659260440664
chr13	38750859	38824969	4	2	16.67	10	6.67	0.673134579544109	1.77679788223359	0.223067010416211	21.8659260440664
chr13	38824969	39112164	4	2	16.67	10	6.67	0.673134579544109	1.77679788223359	0.223067010416211	21.8659260440664
chr13	39112164	39359706	4	2	16.67	10	6.67	0.673134579544109	1.77679788223359	0.223067010416211	21.8659260440664
chr13	39359706	39363361	4	2	16.67	10	6.67	0.673134579544109	1.77679788223359	0.223067010416211	21.8659260440664
chr13	39363361	39518888	4	2	16.67	10	6.67	0.673134579544109	1.77679788223359	0.223067010416211	21.8659260440664
chr13	39518888	39522321	4	2	16.67	10	6.67	0.673134579544109	1.77679788223359	0.223067010416211	21.8659260440664
chr13	39522321	39579228	4	2	16.67	10	6.67	0.673134579544109	1.77679788223359	0.223067010416211	21.8659260440664
chr13	39579228	39679685	4	2	16.67	10	6.67	0.673134579544109	1.77679788223359	0.223067010416211	21.8659260440664
chr13	39679685	39746871	4	2	16.67	10	6.67	0.673134579544109	1.77679788223359	0.223067010416211	21.8659260440664
chr13	39746871	40126739	4	2	16.67	10	6.67	0.673134579544109	1.77679788223359	0.223067010416211	21.8659260440664
chr13	40126739	40281927	4	2	16.67	10	6.67	0.673134579544109	1.77679788223359	0.223067010416211	21.8659260440664
chr13	40281927	40658263	4	2	16.67	10	6.67	0.673134579544109	1.77679788223359	0.223067010416211	21.8659260440664
chr13	40658263	41246787	4	2	16.67	10	6.67	0.673134579544109	1.77679788223359	0.223067010416211	21.8659260440664
chr13	41246787	41775541	4	2	16.67	10	6.67	0.673134579544109	1.77679788223359	0.223067010416211	21.8659260440664
chr13	41775541	41912265	4	2	16.67	10	6.67	0.673134579544109	1.77679788223359	0.223067010416211	21.8659260440664
chr13	41912265	42122481	4	2	16.67	10	6.67	0.673134579544109	1.77679788223359	0.223067010416211	21.8659260440664
chr13	42122481	42307969	4	2	16.67	10	6.67	0.673134579544109	1.77679788223359	0.223067010416211	21.8659260440664
chr13	42307969	43199414	4	2	16.67	10	6.67	0.673134579544109	1.77679788223359	0.223067010416211	21.8659260440664
chr13	43199414	43491859	4	2	16.67	10	6.67	0.673134579544109	1.77679788223359	0.223067010416211	21.8659260440664
chr13	43491859	43570645	4	2	16.67	10	6.67	0.673134579544109	1.77679788223359	0.223067010416211	21.8659260440664
chr13	43570645	44145383	4	2	16.67	10	6.67	0.673134579544109	1.77679788223359	0.223067010416211	21.8659260440664
chr13	44145383	44236890	4	2	16.67	10	6.67	0.673134579544109	1.77679788223359	0.223067010416211	21.8659260440664
chr13	44236890	44801610	4	2	16.67	10	6.67	0.673134579544109	1.77679788223359	0.223067010416211	21.8659260440664
chr13	44801610	44846454	4	2	16.67	10	6.67	0.673134579544109	1.77679788223359	0.223067010416211	21.8659260440664
chr13	44846454	45380664	4	2	16.67	10	6.67	0.673134579544109	1.77679788223359	0.223067010416211	21.8659260440664
chr13	45380664	46370365	4	2	16.67	10	6.67	0.673134579544109	1.77679788223359	0.223067010416211	21.8659260440664
chr13	46370365	46431285	4	2	16.67	10	6.67	0.673134579544109	1.77679788223359	0.223067010416211	21.8659260440664
chr13	46431285	46564052	4	2	16.67	10	6.67	0.673134579544109	1.77679788223359	0.223067010416211	21.8659260440664
chr13	46564052	46717291	4	2	16.67	10	6.67	0.673134579544109	1.77679788223359	0.223067010416211	21.8659260440664
chr13	46717291	47482524	4	2	16.67	10	6.67	0.673134579544109	1.77679788223359	0.223067010416211	21.8659260440664
chr13	47482524	47506766	4	2	16.67	10	6.67	0.673134579544109	1.77679788223359	0.223067010416211	21.8659260440664
chr13	47506766	47789786	4	2	16.67	10	6.67	0.673134579544109	1.77679788223359	0.223067010416211	21.8659260440664
chr13	47789786	48163500	3	2	12.5	10	2.5	1	1.27847145328945	0.130864593047094	16.9008714370457
chr13	48163500	48293057	3	2	12.5	10	2.5	1	1.27847145328945	0.130864593047094	16.9008714370457
chr13	48293057	48326657	3	2	12.5	10	2.5	1	1.27847145328945	0.130864593047094	16.9008714370457
chr13	48326657	48544910	4	2	16.67	10	6.67	0.673134579544109	1.77679788223359	0.223067010416211	21.8659260440664
chr13	48544910	48717537	4	2	16.67	10	6.67	0.673134579544109	1.77679788223359	0.223067010416211	21.8659260440664
chr13	48717537	49208842	4	2	16.67	10	6.67	0.673134579544109	1.77679788223359	0.223067010416211	21.8659260440664
chr13	49208842	49363361	3	2	12.5	10	2.5	1	1.27847145328945	0.130864593047094	16.9008714370457
chr13	49363361	49437519	3	1	12.5	5	7.5	0.613704503097583	2.6583735804989	0.194088006935639	149.732965562201
chr13	49437519	50429102	3	2	12.5	10	2.5	1	1.27847145328945	0.130864593047094	16.9008714370457
chr13	50429102	51295556	3	2	12.5	10	2.5	1	1.27847145328945	0.130864593047094	16.9008714370457
chr13	51295556	51353503	4	2	16.67	10	6.67	0.673134579544109	1.77679788223359	0.223067010416211	21.8659260440664
chr13	51353503	52356483	3	2	12.5	10	2.5	1	1.27847145328945	0.130864593047094	16.9008714370457
chr13	52356483	52523930	4	2	16.67	10	6.67	0.673134579544109	1.77679788223359	0.223067010416211	21.8659260440664
chr13	52523930	52729341	4	2	16.67	10	6.67	0.673134579544109	1.77679788223359	0.223067010416211	21.8659260440664
chr13	52729341	53401529	3	2	12.5	10	2.5	1	1.27847145328945	0.130864593047094	16.9008714370457
chr13	53401529	54338927	4	2	16.67	10	6.67	0.673134579544109	1.77679788223359	0.223067010416211	21.8659260440664
chr13	54338927	54822133	3	2	12.5	10	2.5	1	1.27847145328945	0.130864593047094	16.9008714370457
chr13	54822133	55811588	3	2	12.5	10	2.5	1	1.27847145328945	0.130864593047094	16.9008714370457
chr13	55811588	55886632	3	2	12.5	10	2.5	1	1.27847145328945	0.130864593047094	16.9008714370457
chr13	55886632	56002113	3	2	12.5	10	2.5	1	1.27847145328945	0.130864593047094	16.9008714370457
chr13	56002113	56005449	3	2	12.5	10	2.5	1	1.27847145328945	0.130864593047094	16.9008714370457
chr13	56005449	60865331	3	2	12.5	10	2.5	1	1.27847145328945	0.130864593047094	16.9008714370457
chr13	60865331	63248666	3	2	12.5	10	2.5	1	1.27847145328945	0.130864593047094	16.9008714370457
chr13	63248666	63974087	3	2	12.5	10	2.5	1	1.27847145328945	0.130864593047094	16.9008714370457
chr13	63974087	64053965	3	2	12.5	10	2.5	1	1.27847145328945	0.130864593047094	16.9008714370457
chr13	64053965	64119337	3	2	12.5	10	2.5	1	1.27847145328945	0.130864593047094	16.9008714370457
chr13	64119337	64970135	3	2	12.5	10	2.5	1	1.27847145328945	0.130864593047094	16.9008714370457
chr13	64970135	65046108	3	2	12.5	10	2.5	1	1.27847145328945	0.130864593047094	16.9008714370457
chr13	65046108	65198003	3	2	12.5	10	2.5	1	1.27847145328945	0.130864593047094	16.9008714370457
chr13	65198003	68429922	3	2	12.5	10	2.5	1	1.27847145328945	0.130864593047094	16.9008714370457
chr13	68429922	68465215	3	2	12.5	10	2.5	1	1.27847145328945	0.130864593047094	16.9008714370457
chr13	68465215	68615471	3	2	12.5	10	2.5	1	1.27847145328945	0.130864593047094	16.9008714370457
chr13	68615471	68959005	3	2	12.5	10	2.5	1	1.27847145328945	0.130864593047094	16.9008714370457
chr13	68959005	69004702	3	2	12.5	10	2.5	1	1.27847145328945	0.130864593047094	16.9008714370457
chr13	69004702	71008547	3	2	12.5	10	2.5	1	1.27847145328945	0.130864593047094	16.9008714370457
chr13	71008547	71547066	3	2	12.5	10	2.5	1	1.27847145328945	0.130864593047094	16.9008714370457
chr13	71547066	71685615	3	2	12.5	10	2.5	1	1.27847145328945	0.130864593047094	16.9008714370457
chr13	71685615	72522982	3	2	12.5	10	2.5	1	1.27847145328945	0.130864593047094	16.9008714370457
chr13	72522982	72619699	3	2	12.5	10	2.5	1	1.27847145328945	0.130864593047094	16.9008714370457
chr13	72619699	72798727	3	2	12.5	10	2.5	1	1.27847145328945	0.130864593047094	16.9008714370457
chr13	72798727	72954530	3	2	12.5	10	2.5	1	1.27847145328945	0.130864593047094	16.9008714370457
chr13	72954530	76667190	3	2	12.5	10	2.5	1	1.27847145328945	0.130864593047094	16.9008714370457
chr13	76667190	77107515	3	2	12.5	10	2.5	1	1.27847145328945	0.130864593047094	16.9008714370457
chr13	77107515	77223912	4	2	16.67	10	6.67	0.673134579544109	1.77679788223359	0.223067010416211	21.8659260440664
chr13	77223912	77390977	3	2	12.5	10	2.5	1	1.27847145328945	0.130864593047094	16.9008714370457
chr13	77390977	78664172	3	1	12.5	5	7.5	0.613704503097583	2.6583735804989	0.194088006935639	149.732965562201
chr13	78664172	78718725	3	1	12.5	5	7.5	0.613704503097583	2.6583735804989	0.194088006935639	149.732965562201
chr13	78718725	80597063	3	2	12.5	10	2.5	1	1.27847145328945	0.130864593047094	16.9008714370457
chr13	80597063	82312129	3	2	12.5	10	2.5	1	1.27847145328945	0.130864593047094	16.9008714370457
chr13	82312129	83001112	3	2	12.5	10	2.5	1	1.27847145328945	0.130864593047094	16.9008714370457
chr13	83001112	83027003	3	1	12.5	5	7.5	0.613704503097583	2.6583735804989	0.194088006935639	149.732965562201
chr13	83027003	83091281	3	1	12.5	5	7.5	0.613704503097583	2.6583735804989	0.194088006935639	149.732965562201
chr13	83091281	83155508	2	1	8.33	5	3.33	1	1.70673924068191	0.082700294482344	107.113924246164
chr13	83155508	83182124	2	2	8.33	10	-1.67	1	0.821946943936911	0.0545179511642294	12.3867051005178
chr13	83182124	83774933	2	2	8.33	10	-1.67	1	0.821946943936911	0.0545179511642294	12.3867051005178
chr13	83774933	83820789	2	2	8.33	10	-1.67	1	0.821946943936911	0.0545179511642294	12.3867051005178
chr13	83820789	84628145	2	2	8.33	10	-1.67	1	0.821946943936911	0.0545179511642294	12.3867051005178
chr13	84628145	84778952	2	2	8.33	10	-1.67	1	0.821946943936911	0.0545179511642294	12.3867051005178
chr13	84778952	85356494	2	2	8.33	10	-1.67	1	0.821946943936911	0.0545179511642294	12.3867051005178
chr13	85356494	85453664	2	2	8.33	10	-1.67	1	0.821946943936911	0.0545179511642294	12.3867051005178
chr13	85453664	85517151	2	2	8.33	10	-1.67	1	0.821946943936911	0.0545179511642294	12.3867051005178
chr13	85517151	85570817	2	2	8.33	10	-1.67	1	0.821946943936911	0.0545179511642294	12.3867051005178
chr13	85570817	85639089	3	2	12.5	10	2.5	1	1.27847145328945	0.130864593047094	16.9008714370457
chr13	85639089	85651672	2	2	8.33	10	-1.67	1	0.821946943936911	0.0545179511642294	12.3867051005178
chr13	85651672	85653762	2	2	8.33	10	-1.67	1	0.821946943936911	0.0545179511642294	12.3867051005178
chr13	85653762	85812028	2	2	8.33	10	-1.67	1	0.821946943936911	0.0545179511642294	12.3867051005178
chr13	85812028	85816665	2	2	8.33	10	-1.67	1	0.821946943936911	0.0545179511642294	12.3867051005178
chr13	85816665	86307536	2	2	8.33	10	-1.67	1	0.821946943936911	0.0545179511642294	12.3867051005178
chr13	86307536	86320177	3	2	12.5	10	2.5	1	1.27847145328945	0.130864593047094	16.9008714370457
chr13	86320177	86360613	3	2	12.5	10	2.5	1	1.27847145328945	0.130864593047094	16.9008714370457
chr13	86360613	86407410	2	2	8.33	10	-1.67	1	0.821946943936911	0.0545179511642294	12.3867051005178
chr13	86407410	89858392	2	2	8.33	10	-1.67	1	0.821946943936911	0.0545179511642294	12.3867051005178
chr13	89858392	90179656	2	2	8.33	10	-1.67	1	0.821946943936911	0.0545179511642294	12.3867051005178
chr13	90179656	90789045	2	2	8.33	10	-1.67	1	0.821946943936911	0.0545179511642294	12.3867051005178
chr13	90789045	90895940	2	2	8.33	10	-1.67	1	0.821946943936911	0.0545179511642294	12.3867051005178
chr13	90895940	91453981	2	2	8.33	10	-1.67	1	0.821946943936911	0.0545179511642294	12.3867051005178
chr13	91453981	91525121	3	2	12.5	10	2.5	1	1.27847145328945	0.130864593047094	16.9008714370457
chr13	91525121	91728674	2	2	8.33	10	-1.67	1	0.821946943936911	0.0545179511642294	12.3867051005178
chr13	91728674	91956143	2	2	8.33	10	-1.67	1	0.821946943936911	0.0545179511642294	12.3867051005178
chr13	91956143	92062206	3	2	12.5	10	2.5	1	1.27847145328945	0.130864593047094	16.9008714370457
chr13	92062206	92108068	3	2	12.5	10	2.5	1	1.27847145328945	0.130864593047094	16.9008714370457
chr13	92108068	93129634	3	2	12.5	10	2.5	1	1.27847145328945	0.130864593047094	16.9008714370457
chr13	93129634	93534413	3	2	12.5	10	2.5	1	1.27847145328945	0.130864593047094	16.9008714370457
chr13	93534413	94971282	3	2	12.5	10	2.5	1	1.27847145328945	0.130864593047094	16.9008714370457
chr13	94971282	97383427	3	2	12.5	10	2.5	1	1.27847145328945	0.130864593047094	16.9008714370457
chr13	97383427	97522248	4	2	16.67	10	6.67	0.673134579544109	1.77679788223359	0.223067010416211	21.8659260440664
chr13	97522248	99544015	3	2	12.5	10	2.5	1	1.27847145328945	0.130864593047094	16.9008714370457
chr13	99544015	99705171	4	2	16.67	10	6.67	0.673134579544109	1.77679788223359	0.223067010416211	21.8659260440664
chr13	99705171	101316802	3	2	12.5	10	2.5	1	1.27847145328945	0.130864593047094	16.9008714370457
chr13	101316802	102522204	2	2	8.33	10	-1.67	1	0.821946943936911	0.0545179511642294	12.3867051005178
chr13	102522204	102664476	2	2	8.33	10	-1.67	1	0.821946943936911	0.0545179511642294	12.3867051005178
chr13	102664476	103902737	2	2	8.33	10	-1.67	1	0.821946943936911	0.0545179511642294	12.3867051005178
chr13	103902737	103907090	3	2	12.5	10	2.5	1	1.27847145328945	0.130864593047094	16.9008714370457
chr13	103907090	103979510	3	2	12.5	10	2.5	1	1.27847145328945	0.130864593047094	16.9008714370457
chr13	103979510	103989594	3	2	12.5	10	2.5	1	1.27847145328945	0.130864593047094	16.9008714370457
chr13	103989594	104036430	4	2	16.67	10	6.67	0.673134579544109	1.77679788223359	0.223067010416211	21.8659260440664
chr13	104036430	104048462	4	2	16.67	10	6.67	0.673134579544109	1.77679788223359	0.223067010416211	21.8659260440664
chr13	104048462	104925656	3	2	12.5	10	2.5	1	1.27847145328945	0.130864593047094	16.9008714370457
chr13	104925656	105175290	2	2	8.33	10	-1.67	1	0.821946943936911	0.0545179511642294	12.3867051005178
chr13	105175290	105239370	3	2	12.5	10	2.5	1	1.27847145328945	0.130864593047094	16.9008714370457
chr13	105239370	105330369	3	2	12.5	10	2.5	1	1.27847145328945	0.130864593047094	16.9008714370457
chr13	105330369	105726364	2	2	8.33	10	-1.67	1	0.821946943936911	0.0545179511642294	12.3867051005178
chr13	105726364	105782418	3	2	12.5	10	2.5	1	1.27847145328945	0.130864593047094	16.9008714370457
chr13	105782418	105783474	2	2	8.33	10	-1.67	1	0.821946943936911	0.0545179511642294	12.3867051005178
chr13	105783474	106357693	2	2	8.33	10	-1.67	1	0.821946943936911	0.0545179511642294	12.3867051005178
chr13	106357693	106435603	2	2	8.33	10	-1.67	1	0.821946943936911	0.0545179511642294	12.3867051005178
chr13	106435603	106577692	2	2	8.33	10	-1.67	1	0.821946943936911	0.0545179511642294	12.3867051005178
chr13	106577692	108109179	3	2	12.5	10	2.5	1	1.27847145328945	0.130864593047094	16.9008714370457
chr13	108109179	108174441	3	2	12.5	10	2.5	1	1.27847145328945	0.130864593047094	16.9008714370457
chr13	108174441	108272966	3	2	12.5	10	2.5	1	1.27847145328945	0.130864593047094	16.9008714370457
chr13	108272966	108331334	4	2	16.67	10	6.67	0.673134579544109	1.77679788223359	0.223067010416211	21.8659260440664
chr13	108331334	109412631	3	2	12.5	10	2.5	1	1.27847145328945	0.130864593047094	16.9008714370457
chr13	109412631	109625588	4	2	16.67	10	6.67	0.673134579544109	1.77679788223359	0.223067010416211	21.8659260440664
chr13	109625588	109969616	4	2	16.67	10	6.67	0.673134579544109	1.77679788223359	0.223067010416211	21.8659260440664
chr13	109969616	110849106	4	2	16.67	10	6.67	0.673134579544109	1.77679788223359	0.223067010416211	21.8659260440664
chr13	110849106	111223715	4	2	16.67	10	6.67	0.673134579544109	1.77679788223359	0.223067010416211	21.8659260440664
chr13	111223715	113154774	4	3	16.67	15	1.67	1	1.13012717766168	0.165091864766298	8.82048884576312
chr13	113154774	115169878	4	3	16.67	15	1.67	1	1.13012717766168	0.165091864766298	8.82048884576312
chr17	21733407	22235650	1	0	4.17	0	4.17	1	Inf	0.0213828125	Inf
chr17	22235650	44214533	0	0	0	0	0	1	0	0	Inf
chr17	44214533	44215120	1	0	4.17	0	4.17	1	Inf	0.0213828125	Inf
chr17	44215120	44394417	1	1	4.17	5	-0.83	1	0.829704891507262	0.0100990049228189	68.1835097869413
chr17	44394417	44397744	1	0	4.17	0	4.17	1	Inf	0.0213828125	Inf
chr20	0	1554847	2	0	8.33	0	8.33	0.492600422832981	Inf	0.157012756012269	Inf
chr20	1554847	1560674	1	0	4.17	0	4.17	1	Inf	0.0213828125	Inf
chr20	1560674	1560795	3	3	12.5	15	-2.5	1	0.813448226717427	0.0961202645831903	6.87778438197361
chr20	1560795	1560862	5	3	20.83	15	5.83	0.709517537084185	1.47792138374312	0.243832005666561	10.9643246368856
chr20	1560862	1560937	6	3	25	15	10	0.477131566751533	1.86229966085183	0.331922099175792	13.3645947813805
chr20	1560937	1561290	6	4	25	20	5	0.73441603390554	1.32469990349298	0.258244024998001	7.60136515630986
chr20	1561290	1587677	6	6	25	30	-5	0.745575024077576	0.782268389388813	0.16709290957507	3.64334231437044
chr20	1587677	1595920	8	6	33.33	30	3.33	1	1.16259290775127	0.272902027742348	5.16994950410565
chr20	1595920	1596000	7	3	29.17	15	14.17	0.305608588648861	2.28981457134852	0.429958557463069	16.0509799870598
chr20	1596000	1598026	6	3	25	15	10	0.477131566751533	1.86229966085183	0.331922099175792	13.3645947813805
chr20	1598026	1600001	4	3	16.67	15	1.67	1	1.13012717766168	0.165091864766298	8.82048884576312
chr20	1600001	1606115	4	1	16.67	5	11.67	0.356174171829305	3.69879604532143	0.326555126675129	196.589525396604
chr20	1606115	1610745	3	1	12.5	5	7.5	0.613704503097583	2.6583735804989	0.194088006935639	149.732965562201
chr20	1610745	1728338	3	1	12.5	5	7.5	0.613704503097583	2.6583735804989	0.194088006935639	149.732965562201
chr20	1728338	1865352	3	1	12.5	5	7.5	0.613704503097583	2.6583735804989	0.194088006935639	149.732965562201
chr20	1865352	2025456	3	1	12.5	5	7.5	0.613704503097583	2.6583735804989	0.194088006935639	149.732965562201
chr20	2025456	2092988	3	0	12.5	0	12.5	0.238900634249471	Inf	0.351338858842862	Inf
chr20	2092988	2188026	3	0	12.5	0	12.5	0.238900634249471	Inf	0.351338858842862	Inf
chr20	2188026	5379075	2	0	8.33	0	8.33	0.492600422832981	Inf	0.157012756012269	Inf
chr20	5379075	5811388	2	0	8.33	0	8.33	0.492600422832981	Inf	0.157012756012269	Inf
chr20	5811388	8239647	2	1	8.33	5	3.33	1	1.70673924068191	0.082700294482344	107.113924246164
chr20	8239647	9828966	2	1	8.33	5	3.33	1	1.70673924068191	0.082700294482344	107.113924246164
chr20	9828966	10467665	2	1	8.33	5	3.33	1	1.70673924068191	0.082700294482344	107.113924246164
chr20	10467665	10614939	2	1	8.33	5	3.33	1	1.70673924068191	0.082700294482344	107.113924246164
chr20	10614939	11336254	2	1	8.33	5	3.33	1	1.70673924068191	0.082700294482344	107.113924246164
chr20	11336254	12388836	2	1	8.33	5	3.33	1	1.70673924068191	0.082700294482344	107.113924246164
chr20	12388836	12683752	1	1	4.17	5	-0.83	1	0.829704891507262	0.0100990049228189	68.1835097869413
chr20	12683752	15222899	1	0	4.17	0	4.17	1	Inf	0.0213828125	Inf
chr20	15222899	16153822	2	0	8.33	0	8.33	0.492600422832981	Inf	0.157012756012269	Inf
chr20	16153822	16206373	2	0	8.33	0	8.33	0.492600422832981	Inf	0.157012756012269	Inf
chr20	16206373	16575198	3	0	12.5	0	12.5	0.238900634249471	Inf	0.351338858842862	Inf
chr20	16575198	16609136	3	0	12.5	0	12.5	0.238900634249471	Inf	0.351338858842862	Inf
chr20	16609136	16739764	3	1	12.5	5	7.5	0.613704503097583	2.6583735804989	0.194088006935639	149.732965562201
chr20	16739764	16855466	3	1	12.5	5	7.5	0.613704503097583	2.6583735804989	0.194088006935639	149.732965562201
chr20	16855466	17944367	3	1	12.5	5	7.5	0.613704503097583	2.6583735804989	0.194088006935639	149.732965562201
chr20	17944367	18241984	3	0	12.5	0	12.5	0.238900634249471	Inf	0.351338858842862	Inf
chr20	18241984	18595945	4	0	16.67	0	16.67	0.113966011300101	Inf	0.576648655274739	Inf
chr20	18595945	18711938	4	0	16.67	0	16.67	0.113966011300101	Inf	0.576648655274739	Inf
chr20	18711938	19451480	4	0	16.67	0	16.67	0.113966011300101	Inf	0.576648655274739	Inf
chr20	19451480	19452346	4	0	16.67	0	16.67	0.113966011300101	Inf	0.576648655274739	Inf
chr20	19452346	19847880	4	0	16.67	0	16.67	0.113966011300101	Inf	0.576648655274739	Inf
chr20	19847880	19934347	4	0	16.67	0	16.67	0.113966011300101	Inf	0.576648655274739	Inf
chr20	19934347	20116132	4	0	16.67	0	16.67	0.113966011300101	Inf	0.576648655274739	Inf
chr20	20116132	20169536	4	0	16.67	0	16.67	0.113966011300101	Inf	0.576648655274739	Inf
chr20	20169536	20738451	4	0	16.67	0	16.67	0.113966011300101	Inf	0.576648655274739	Inf
chr20	20738451	20805053	4	0	16.67	0	16.67	0.113966011300101	Inf	0.576648655274739	Inf
chr20	20805053	20826862	4	0	16.67	0	16.67	0.113966011300101	Inf	0.576648655274739	Inf
chr20	20826862	21049552	3	0	12.5	0	12.5	0.238900634249471	Inf	0.351338858842862	Inf
chr20	21049552	21100661	4	0	16.67	0	16.67	0.113966011300101	Inf	0.576648655274739	Inf
chr20	21100661	21229686	5	0	20.83	0	20.83	0.0534139711677999	Inf	0.828270273994906	Inf
chr20	21229686	21231943	5	0	20.83	0	20.83	0.0534139711677999	Inf	0.828270273994906	Inf
chr20	21231943	21534989	4	0	16.67	0	16.67	0.113966011300101	Inf	0.576648655274739	Inf
chr20	21534989	21813700	4	0	16.67	0	16.67	0.113966011300101	Inf	0.576648655274739	Inf
chr20	21813700	21965420	4	0	16.67	0	16.67	0.113966011300101	Inf	0.576648655274739	Inf
chr20	21965420	22306971	4	0	16.67	0	16.67	0.113966011300101	Inf	0.576648655274739	Inf
chr20	22306971	22347488	3	0	12.5	0	12.5	0.238900634249471	Inf	0.351338858842862	Inf
chr20	22347488	22386524	4	0	16.67	0	16.67	0.113966011300101	Inf	0.576648655274739	Inf
chr20	22386524	22485953	4	0	16.67	0	16.67	0.113966011300101	Inf	0.576648655274739	Inf
chr20	22485953	22642738	4	0	16.67	0	16.67	0.113966011300101	Inf	0.576648655274739	Inf
chr20	22642738	22672610	4	0	16.67	0	16.67	0.113966011300101	Inf	0.576648655274739	Inf
chr20	22672610	22676565	4	0	16.67	0	16.67	0.113966011300101	Inf	0.576648655274739	Inf
chr20	22676565	22731677	4	0	16.67	0	16.67	0.113966011300101	Inf	0.576648655274739	Inf
chr20	22731677	22741831	4	0	16.67	0	16.67	0.113966011300101	Inf	0.576648655274739	Inf
chr20	22741831	22745114	4	0	16.67	0	16.67	0.113966011300101	Inf	0.576648655274739	Inf
chr20	22745114	22793703	4	0	16.67	0	16.67	0.113966011300101	Inf	0.576648655274739	Inf
chr20	22793703	22898387	4	0	16.67	0	16.67	0.113966011300101	Inf	0.576648655274739	Inf
chr20	22898387	22998176	4	0	16.67	0	16.67	0.113966011300101	Inf	0.576648655274739	Inf
chr20	22998176	23014789	4	0	16.67	0	16.67	0.113966011300101	Inf	0.576648655274739	Inf
chr20	23014789	23071185	4	0	16.67	0	16.67	0.113966011300101	Inf	0.576648655274739	Inf
chr20	23071185	23262692	4	0	16.67	0	16.67	0.113966011300101	Inf	0.576648655274739	Inf
chr20	23262692	23527287	4	1	16.67	5	11.67	0.356174171829305	3.69879604532143	0.326555126675129	196.589525396604
chr20	23527287	23573008	4	1	16.67	5	11.67	0.356174171829305	3.69879604532143	0.326555126675129	196.589525396604
chr20	23573008	23625909	4	1	16.67	5	11.67	0.356174171829305	3.69879604532143	0.326555126675129	196.589525396604
chr20	23625909	23994675	4	1	16.67	5	11.67	0.356174171829305	3.69879604532143	0.326555126675129	196.589525396604
chr20	23994675	24034053	4	1	16.67	5	11.67	0.356174171829305	3.69879604532143	0.326555126675129	196.589525396604
chr20	24034053	24102074	4	1	16.67	5	11.67	0.356174171829305	3.69879604532143	0.326555126675129	196.589525396604
chr20	24102074	24140069	4	1	16.67	5	11.67	0.356174171829305	3.69879604532143	0.326555126675129	196.589525396604
chr20	24140069	24233739	4	1	16.67	5	11.67	0.356174171829305	3.69879604532143	0.326555126675129	196.589525396604
chr20	24233739	24471186	4	1	16.67	5	11.67	0.356174171829305	3.69879604532143	0.326555126675129	196.589525396604
chr20	24471186	24557876	4	1	16.67	5	11.67	0.356174171829305	3.69879604532143	0.326555126675129	196.589525396604
chr20	24557876	24708282	4	1	16.67	5	11.67	0.356174171829305	3.69879604532143	0.326555126675129	196.589525396604
chr20	24708282	24723612	4	1	16.67	5	11.67	0.356174171829305	3.69879604532143	0.326555126675129	196.589525396604
chr20	24723612	24805455	4	1	16.67	5	11.67	0.356174171829305	3.69879604532143	0.326555126675129	196.589525396604
chr20	24805455	26305592	4	1	16.67	5	11.67	0.356174171829305	3.69879604532143	0.326555126675129	196.589525396604
chr20	26305592	29420340	0	0	0	0	0	1	0	0	Inf
chr20	29420340	31030849	6	2	25	10	15	0.259066300472994	2.9296842530127	0.444687317155852	33.476836917836
chr20	31030849	31482963	6	2	25	10	15	0.259066300472994	2.9296842530127	0.444687317155852	33.476836917836
chr20	31482963	31680384	6	2	25	10	15	0.259066300472994	2.9296842530127	0.444687317155852	33.476836917836
chr20	31680384	31743896	6	2	25	10	15	0.259066300472994	2.9296842530127	0.444687317155852	33.476836917836
chr20	31743896	31842372	6	2	25	10	15	0.259066300472994	2.9296842530127	0.444687317155852	33.476836917836
chr20	31842372	31907996	6	2	25	10	15	0.259066300472994	2.9296842530127	0.444687317155852	33.476836917836
chr20	31907996	32504746	6	2	25	10	15	0.259066300472994	2.9296842530127	0.444687317155852	33.476836917836
chr20	32504746	32691227	7	2	29.17	10	19.17	0.150033667333724	3.60274222531515	0.574693714036146	40.3254093333914
chr20	32691227	33171800	6	2	25	10	15	0.259066300472994	2.9296842530127	0.444687317155852	33.476836917836
chr20	33171800	33407027	6	2	25	10	15	0.259066300472994	2.9296842530127	0.444687317155852	33.476836917836
chr20	33407027	34874859	6	2	25	10	15	0.259066300472994	2.9296842530127	0.444687317155852	33.476836917836
chr20	34874859	35503191	6	2	25	10	15	0.259066300472994	2.9296842530127	0.444687317155852	33.476836917836
chr20	35503191	36406992	6	1	25	5	20	0.105577349479788	6.10640039224412	0.642384187990787	305.817481260489
chr20	36406992	36461261	6	1	25	5	20	0.105577349479788	6.10640039224412	0.642384187990787	305.817481260489
chr20	36461261	36507791	6	1	25	5	20	0.105577349479788	6.10640039224412	0.642384187990787	305.817481260489
chr20	36507791	36536543	6	1	25	5	20	0.105577349479788	6.10640039224412	0.642384187990787	305.817481260489
chr20	36536543	36745231	6	1	25	5	20	0.105577349479788	6.10640039224412	0.642384187990787	305.817481260489
chr20	36745231	36867373	6	1	25	5	20	0.105577349479788	6.10640039224412	0.642384187990787	305.817481260489
chr20	36867373	37359909	6	1	25	5	20	0.105577349479788	6.10640039224412	0.642384187990787	305.817481260489
chr20	37359909	37515085	6	1	25	5	20	0.105577349479788	6.10640039224412	0.642384187990787	305.817481260489
chr20	37515085	37563675	5	1	20.83	5	15.83	0.197693967971903	4.84325942364132	0.476025876220235	248.347512072071
chr20	37563675	38606580	6	1	25	5	20	0.105577349479788	6.10640039224412	0.642384187990787	305.817481260489
chr20	38606580	39371156	6	1	25	5	20	0.105577349479788	6.10640039224412	0.642384187990787	305.817481260489
chr20	39371156	41194296	6	1	25	5	20	0.105577349479788	6.10640039224412	0.642384187990787	305.817481260489
chr20	41194296	41263390	6	2	25	10	15	0.259066300472994	2.9296842530127	0.444687317155852	33.476836917836
chr20	41263390	42202295	6	1	25	5	20	0.105577349479788	6.10640039224412	0.642384187990787	305.817481260489
chr20	42202295	42348673	6	1	25	5	20	0.105577349479788	6.10640039224412	0.642384187990787	305.817481260489
chr20	42348673	42397898	6	1	25	5	20	0.105577349479788	6.10640039224412	0.642384187990787	305.817481260489
chr20	42397898	42625735	5	1	20.83	5	15.83	0.197693967971903	4.84325942364132	0.476025876220235	248.347512072071
chr20	42625735	42750492	5	1	20.83	5	15.83	0.197693967971903	4.84325942364132	0.476025876220235	248.347512072071
chr20	42750492	43208451	5	2	20.83	10	10.83	0.42798551420219	2.32440691152469	0.327791220119044	27.364192010749
chr20	43208451	43310894	5	2	20.83	10	10.83	0.42798551420219	2.32440691152469	0.327791220119044	27.364192010749
chr20	43310894	43695528	5	2	20.83	10	10.83	0.42798551420219	2.32440691152469	0.327791220119044	27.364192010749
chr20	43695528	43796424	5	2	20.83	10	10.83	0.42798551420219	2.32440691152469	0.327791220119044	27.364192010749
chr20	43796424	44072211	5	2	20.83	10	10.83	0.42798551420219	2.32440691152469	0.327791220119044	27.364192010749
chr20	44072211	44179039	5	2	20.83	10	10.83	0.42798551420219	2.32440691152469	0.327791220119044	27.364192010749
chr20	44179039	44285458	6	2	25	10	15	0.259066300472994	2.9296842530127	0.444687317155852	33.476836917836
chr20	44285458	44921173	5	2	20.83	10	10.83	0.42798551420219	2.32440691152469	0.327791220119044	27.364192010749
chr20	44921173	45422042	5	1	20.83	5	15.83	0.197693967971903	4.84325942364132	0.476025876220235	248.347512072071
chr20	45422042	45484560	5	1	20.83	5	15.83	0.197693967971903	4.84325942364132	0.476025876220235	248.347512072071
chr20	45484560	47571916	5	1	20.83	5	15.83	0.197693967971903	4.84325942364132	0.476025876220235	248.347512072071
chr20	47571916	47648656	5	1	20.83	5	15.83	0.197693967971903	4.84325942364132	0.476025876220235	248.347512072071
chr20	47648656	48761281	5	1	20.83	5	15.83	0.197693967971903	4.84325942364132	0.476025876220235	248.347512072071
chr20	48761281	50483408	5	2	20.83	10	10.83	0.42798551420219	2.32440691152469	0.327791220119044	27.364192010749
chr20	50483408	51167841	5	3	20.83	15	5.83	0.709517537084185	1.47792138374312	0.243832005666561	10.9643246368856
chr20	51167841	51274431	5	3	20.83	15	5.83	0.709517537084185	1.47792138374312	0.243832005666561	10.9643246368856
chr20	51274431	52504287	5	3	20.83	15	5.83	0.709517537084185	1.47792138374312	0.243832005666561	10.9643246368856
chr20	52504287	53191811	5	3	20.83	15	5.83	0.709517537084185	1.47792138374312	0.243832005666561	10.9643246368856
chr20	53191811	53292151	5	3	20.83	15	5.83	0.709517537084185	1.47792138374312	0.243832005666561	10.9643246368856
chr20	53292151	54067438	5	3	20.83	15	5.83	0.709517537084185	1.47792138374312	0.243832005666561	10.9643246368856
chr20	54067438	54230894	5	3	20.83	15	5.83	0.709517537084185	1.47792138374312	0.243832005666561	10.9643246368856
chr20	54230894	54328637	5	3	20.83	15	5.83	0.709517537084185	1.47792138374312	0.243832005666561	10.9643246368856
chr20	54328637	54396580	5	3	20.83	15	5.83	0.709517537084185	1.47792138374312	0.243832005666561	10.9643246368856
chr20	54396580	54422848	5	3	20.83	15	5.83	0.709517537084185	1.47792138374312	0.243832005666561	10.9643246368856
chr20	54422848	54495709	5	3	20.83	15	5.83	0.709517537084185	1.47792138374312	0.243832005666561	10.9643246368856
chr20	54495709	54498060	5	3	20.83	15	5.83	0.709517537084185	1.47792138374312	0.243832005666561	10.9643246368856
chr20	54498060	54511539	5	3	20.83	15	5.83	0.709517537084185	1.47792138374312	0.243832005666561	10.9643246368856
chr20	54511539	54527640	5	3	20.83	15	5.83	0.709517537084185	1.47792138374312	0.243832005666561	10.9643246368856
chr20	54527640	54806778	5	2	20.83	10	10.83	0.42798551420219	2.32440691152469	0.327791220119044	27.364192010749
chr20	54806778	57525004	5	2	20.83	10	10.83	0.42798551420219	2.32440691152469	0.327791220119044	27.364192010749
chr20	57525004	57671267	5	2	20.83	10	10.83	0.42798551420219	2.32440691152469	0.327791220119044	27.364192010749
chr20	57671267	63025520	5	2	20.83	10	10.83	0.42798551420219	2.32440691152469	0.327791220119044	27.364192010749
chr5	692053	818648	0	1	0	5	-5	0.454545454545455	0	0	32.5003149261473
chr5	818648	32084497	0	0	0	0	0	1	0	0	Inf
chr5	32084497	32164371	0	1	0	5	-5	0.454545454545455	0	0	32.5003149261473
chr5	32164371	57277340	0	0	0	0	0	1	0	0	Inf
chr5	57277340	57297157	1	0	4.17	0	4.17	1	Inf	0.0213828125	Inf
chr5	57297157	57297583	2	2	8.33	10	-1.67	1	0.821946943936911	0.0545179511642294	12.3867051005178
chr5	57297583	57298515	2	3	8.33	15	-6.67	0.645895794506118	0.523030418369538	0.0394998825519401	5.10933424630835
chr5	57298515	57299205	2	4	8.33	20	-11.67	0.387127336645204	0.372141092611642	0.0301587677523976	2.96622066155465
chr5	57299205	57299600	2	5	8.33	25	-16.67	0.21724333522405	0.280958258447198	0.023800668610436	1.9962787467493
chr5	57299600	57304500	3	5	12.5	25	-12.5	0.4361222778693	0.43704477578508	0.058666266689337	2.65108915979709
chr5	57304500	57309051	4	5	16.67	25	-8.33	0.709517537084185	0.607114050915271	0.10158997296136	3.36866065732844
chr5	57309051	57309239	4	8	16.67	40	-23.33	0.102363856192557	0.308724570390048	0.0553570463899861	1.4547782344291
chr5	57309239	57323830	4	9	16.67	45	-28.33	0.0527586576934279	0.252938528412547	0.0456591198341672	1.16559406487129
chr5	57323830	57335951	6	9	25	45	-20	0.20970239263837	0.416119931937308	0.0927385103532607	1.73325685677805
chr5	57335951	57339215	5	7	20.83	35	-14.17	0.329263323023958	0.496919336361983	0.100033635931468	2.28411753796388
chr5	57339215	57340543	5	6	20.83	30	-9.17	0.50926015928852	0.620989063192595	0.122215728756002	3.00773282911263
chr5	57340543	57341079	5	5	20.83	25	-4.17	1	0.793759048209339	0.150843822750377	4.16256813493239
chr5	57341079	57342136	5	4	20.83	20	0.829999999999998	1	1.05142494514434	0.18930013394807	6.2554369203405
chr5	57342136	57346982	4	4	16.67	20	-3.33	1	0.804097271299285	0.127756427234124	5.0504339877805
chr5	57346982	57352699	3	4	12.5	20	-7.5	0.68388673153279	0.578843446175386	0.074015401402268	3.96031532645817
chr5	57352699	57353585	2	4	8.33	20	-11.67	0.387127336645204	0.372141092611642	0.0301587677523976	2.96622066155465
chr5	57353585	57356616	2	2	8.33	10	-1.67	1	0.821946943936911	0.0545179511642294	12.3867051005178
chr5	57356616	57372247	2	0	8.33	0	8.33	0.492600422832981	Inf	0.157012756012269	Inf
chr12	1138782	1334604	1	0	4.17	0	4.17	1	Inf	0.0213828125	Inf
chr12	1334604	1721455	2	0	8.33	0	8.33	0.492600422832981	Inf	0.157012756012269	Inf
chr12	1721455	2235752	1	0	4.17	0	4.17	1	Inf	0.0213828125	Inf
chr12	2235752	2269933	0	0	0	0	0	1	0	0	Inf
chr12	2269933	2422349	1	0	4.17	0	4.17	1	Inf	0.0213828125	Inf
chr12	2422349	21612183	0	0	0	0	0	1	0	0	Inf
chr12	21612183	21742037	1	0	4.17	0	4.17	1	Inf	0.0213828125	Inf
chr12	21742037	24003125	0	0	0	0	0	1	0	0	Inf
chr12	24003125	24631611	1	0	4.17	0	4.17	1	Inf	0.0213828125	Inf
chr12	24631611	25188245	1	0	4.17	0	4.17	1	Inf	0.0213828125	Inf
chr12	25188245	25613697	1	0	4.17	0	4.17	1	Inf	0.0213828125	Inf
chr12	25613697	29334626	0	0	0	0	0	1	0	0	Inf
chr12	29334626	29503993	0	1	0	5	-5	0.454545454545455	0	0	32.5003149261473
chr12	29503993	29669615	0	1	0	5	-5	0.454545454545455	0	0	32.5003149261473
chr12	29669615	31230530	0	0	0	0	0	1	0	0	Inf
chr12	31230530	31267178	1	0	4.17	0	4.17	1	Inf	0.0213828125	Inf
chr12	31267178	31411126	2	0	8.33	0	8.33	0.492600422832981	Inf	0.157012756012269	Inf
chr12	31411126	65190962	0	0	0	0	0	1	0	0	Inf
chr12	65190962	65693226	0	1	0	5	-5	0.454545454545455	0	0	32.5003149261473
chr12	65693226	66244727	0	0	0	0	0	1	0	0	Inf
chr12	66244727	66504614	0	1	0	5	-5	0.454545454545455	0	0	32.5003149261473
chr12	66504614	87716227	0	0	0	0	0	1	0	0	Inf
chr12	87716227	87771240	1	0	4.17	0	4.17	1	Inf	0.0213828125	Inf
chr14	105987389	106009970	0	1	0	5	-5	0.454545454545455	0	0	32.5003149261473
chr14	106009970	106118250	0	2	0	10	-10	0.200845665961945	0	0	4.38438777635233
chr14	106118250	106196214	1	2	4.17	10	-5.83	0.583207490184234	0.399640895163998	0.00636764802381009	8.24852474948138
chr14	106196214	106198682	2	3	8.33	15	-6.67	0.645895794506118	0.523030418369538	0.0394998825519401	5.10933424630835
chr14	106198682	106221093	3	4	12.5	20	-7.5	0.68388673153279	0.578843446175386	0.074015401402268	3.96031532645817
chr14	106221093	106235413	4	4	16.67	20	-3.33	1	0.804097271299285	0.127756427234124	5.0504339877805
chr14	106235413	106251090	4	5	16.67	25	-8.33	0.709517537084185	0.607114050915271	0.10158997296136	3.36866065732844
chr14	106251090	106329213	5	5	20.83	25	-4.17	1	0.793759048209339	0.150843822750377	4.16256813493239
chr14	106329213	106335773	6	5	25	25	0	1	1	0.206088113499145	5.04812438351809
chr14	106335773	106401597	7	5	29.17	25	4.17	1	1.22939500758173	0.26763550484739	6.04412103691805
chr14	106401597	106448874	8	5	33.33	25	8.33	0.741599633828789	1.48628894588007	0.336256162369557	7.17477624203688
chr14	106448874	106484668	9	5	37.5	25	12.5	0.518625124310082	1.77614047804412	0.412954871065002	8.46544996870826
chr14	106484668	106524803	8	5	33.33	25	8.33	0.741599633828789	1.48628894588007	0.336256162369557	7.17477624203688
chr14	106524803	106576076	8	5	33.33	25	8.33	0.741599633828789	1.48628894588007	0.336256162369557	7.17477624203688
chr14	106576076	106601811	9	5	37.5	25	12.5	0.518625124310082	1.77614047804412	0.412954871065002	8.46544996870826
chr14	106601811	106603321	8	5	33.33	25	8.33	0.741599633828789	1.48628894588007	0.336256162369557	7.17477624203688
chr14	106603321	106629833	7	5	29.17	25	4.17	1	1.22939500758173	0.26763550484739	6.04412103691805
chr14	106629833	106669079	6	5	25	25	0	1	1	0.206088113499145	5.04812438351809
chr14	106669079	106738636	5	5	20.83	25	-4.17	1	0.793759048209339	0.150843822750377	4.16256813493239
chr14	106738636	106752572	4	5	16.67	25	-8.33	0.709517537084185	0.607114050915271	0.10158997296136	3.36866065732844
chr14	106752572	106763594	3	5	12.5	25	-12.5	0.4361222778693	0.43704477578508	0.058666266689337	2.65108915979709
chr14	106763594	106765884	2	5	8.33	25	-16.67	0.21724333522405	0.280958258447198	0.023800668610436	1.9962787467493
chr14	106765884	106777158	2	4	8.33	20	-11.67	0.387127336645204	0.372141092611642	0.0301587677523976	2.96622066155465
chr14	106777158	106823826	2	3	8.33	15	-6.67	0.645895794506118	0.523030418369538	0.0394998825519401	5.10933424630835
chr14	106823826	106826014	1	3	4.17	15	-10.83	0.31551148794484	0.254054686982671	0.00450760062151482	3.48119971412429
chr14	106826014	106826376	1	2	4.17	10	-5.83	0.583207490184234	0.399640895163998	0.00636764802381009	8.24852474948138
chr14	106826376	106863525	1	0	4.17	0	4.17	1	Inf	0.0213828125	Inf
chr8	28367257	29868247	1	0	4.17	0	4.17	1	Inf	0.0213828125	Inf
chr8	29868247	33548901	0	0	0	0	0	1	0	0	Inf
chr8	33548901	34252162	1	0	4.17	0	4.17	1	Inf	0.0213828125	Inf
chr8	34252162	34796763	2	0	8.33	0	8.33	0.492600422832981	Inf	0.157012756012269	Inf
chr8	34796763	35004793	1	0	4.17	0	4.17	1	Inf	0.0213828125	Inf
chr8	35004793	35294617	1	0	4.17	0	4.17	1	Inf	0.0213828125	Inf
chr8	35294617	35427477	2	0	8.33	0	8.33	0.492600422832981	Inf	0.157012756012269	Inf
chr8	35427477	35811249	1	0	4.17	0	4.17	1	Inf	0.0213828125	Inf
chr8	35811249	38145616	0	0	0	0	0	1	0	0	Inf
chr8	38145616	38864215	0	1	0	5	-5	0.454545454545455	0	0	32.5003149261473
chr8	38864215	43505560	0	0	0	0	0	1	0	0	Inf
chr8	43505560	43824061	1	0	4.17	0	4.17	1	Inf	0.0213828125	Inf
chr8	43824061	46847522	0	0	0	0	0	1	0	0	Inf
chr8	46847522	48549687	2	1	8.33	5	3.33	1	1.70673924068191	0.082700294482344	107.113924246164
chr8	48549687	49038615	2	1	8.33	5	3.33	1	1.70673924068191	0.082700294482344	107.113924246164
chr8	49038615	49536980	2	1	8.33	5	3.33	1	1.70673924068191	0.082700294482344	107.113924246164
chr8	49536980	50008811	3	1	12.5	5	7.5	0.613704503097583	2.6583735804989	0.194088006935639	149.732965562201
chr8	50008811	50023597	3	1	12.5	5	7.5	0.613704503097583	2.6583735804989	0.194088006935639	149.732965562201
chr8	50023597	50131183	2	1	8.33	5	3.33	1	1.70673924068191	0.082700294482344	107.113924246164
chr8	50131183	51132636	2	1	8.33	5	3.33	1	1.70673924068191	0.082700294482344	107.113924246164
chr8	51132636	51200737	2	2	8.33	10	-1.67	1	0.821946943936911	0.0545179511642294	12.3867051005178
chr8	51200737	51279616	2	2	8.33	10	-1.67	1	0.821946943936911	0.0545179511642294	12.3867051005178
chr8	51279616	51335547	2	1	8.33	5	3.33	1	1.70673924068191	0.082700294482344	107.113924246164
chr8	51335547	51946852	2	1	8.33	5	3.33	1	1.70673924068191	0.082700294482344	107.113924246164
chr8	51946852	52033875	2	1	8.33	5	3.33	1	1.70673924068191	0.082700294482344	107.113924246164
chr8	52033875	52427747	2	1	8.33	5	3.33	1	1.70673924068191	0.082700294482344	107.113924246164
chr8	52427747	52502852	2	1	8.33	5	3.33	1	1.70673924068191	0.082700294482344	107.113924246164
chr8	52502852	52504423	2	1	8.33	5	3.33	1	1.70673924068191	0.082700294482344	107.113924246164
chr8	52504423	53056743	3	1	12.5	5	7.5	0.613704503097583	2.6583735804989	0.194088006935639	149.732965562201
chr8	53056743	53561356	2	1	8.33	5	3.33	1	1.70673924068191	0.082700294482344	107.113924246164
chr8	53561356	53732021	2	1	8.33	5	3.33	1	1.70673924068191	0.082700294482344	107.113924246164
chr8	53732021	54307228	2	1	8.33	5	3.33	1	1.70673924068191	0.082700294482344	107.113924246164
chr8	54307228	54394067	2	1	8.33	5	3.33	1	1.70673924068191	0.082700294482344	107.113924246164
chr8	54394067	55166721	2	1	8.33	5	3.33	1	1.70673924068191	0.082700294482344	107.113924246164
chr8	55166721	55271883	2	1	8.33	5	3.33	1	1.70673924068191	0.082700294482344	107.113924246164
chr8	55271883	55404022	2	1	8.33	5	3.33	1	1.70673924068191	0.082700294482344	107.113924246164
chr8	55404022	55511527	2	1	8.33	5	3.33	1	1.70673924068191	0.082700294482344	107.113924246164
chr8	55511527	58054850	2	1	8.33	5	3.33	1	1.70673924068191	0.082700294482344	107.113924246164
chr8	58054850	58180388	2	2	8.33	10	-1.67	1	0.821946943936911	0.0545179511642294	12.3867051005178
chr8	58180388	58214997	2	2	8.33	10	-1.67	1	0.821946943936911	0.0545179511642294	12.3867051005178
chr8	58214997	59068796	2	1	8.33	5	3.33	1	1.70673924068191	0.082700294482344	107.113924246164
chr8	59068796	59082532	2	1	8.33	5	3.33	1	1.70673924068191	0.082700294482344	107.113924246164
chr8	59082532	59199063	2	2	8.33	10	-1.67	1	0.821946943936911	0.0545179511642294	12.3867051005178
chr8	59199063	70146926	2	1	8.33	5	3.33	1	1.70673924068191	0.082700294482344	107.113924246164
chr8	70146926	70290547	3	1	12.5	5	7.5	0.613704503097583	2.6583735804989	0.194088006935639	149.732965562201
chr8	70290547	73268845	2	1	8.33	5	3.33	1	1.70673924068191	0.082700294482344	107.113924246164
chr8	73268845	74640450	3	1	12.5	5	7.5	0.613704503097583	2.6583735804989	0.194088006935639	149.732965562201
chr8	74640450	74807596	2	1	8.33	5	3.33	1	1.70673924068191	0.082700294482344	107.113924246164
chr8	74807596	74907685	2	0	8.33	0	8.33	0.492600422832981	Inf	0.157012756012269	Inf
chr8	74907685	75308068	2	1	8.33	5	3.33	1	1.70673924068191	0.082700294482344	107.113924246164
chr8	75308068	82019914	2	1	8.33	5	3.33	1	1.70673924068191	0.082700294482344	107.113924246164
chr8	82019914	82095163	3	1	12.5	5	7.5	0.613704503097583	2.6583735804989	0.194088006935639	149.732965562201
chr8	82095163	82239424	3	1	12.5	5	7.5	0.613704503097583	2.6583735804989	0.194088006935639	149.732965562201
chr8	82239424	85765735	2	1	8.33	5	3.33	1	1.70673924068191	0.082700294482344	107.113924246164
chr8	85765735	87243214	2	1	8.33	5	3.33	1	1.70673924068191	0.082700294482344	107.113924246164
chr8	87243214	87338528	2	1	8.33	5	3.33	1	1.70673924068191	0.082700294482344	107.113924246164
chr8	87338528	87670331	2	1	8.33	5	3.33	1	1.70673924068191	0.082700294482344	107.113924246164
chr8	87670331	87783547	2	1	8.33	5	3.33	1	1.70673924068191	0.082700294482344	107.113924246164
chr8	87783547	87907318	2	1	8.33	5	3.33	1	1.70673924068191	0.082700294482344	107.113924246164
chr8	87907318	88039554	2	1	8.33	5	3.33	1	1.70673924068191	0.082700294482344	107.113924246164
chr8	88039554	89939086	2	1	8.33	5	3.33	1	1.70673924068191	0.082700294482344	107.113924246164
chr8	89939086	90020320	2	1	8.33	5	3.33	1	1.70673924068191	0.082700294482344	107.113924246164
chr8	90020320	90308213	2	1	8.33	5	3.33	1	1.70673924068191	0.082700294482344	107.113924246164
chr8	90308213	90425196	1	1	4.17	5	-0.83	1	0.829704891507262	0.0100990049228189	68.1835097869413
chr8	90425196	98385749	2	1	8.33	5	3.33	1	1.70673924068191	0.082700294482344	107.113924246164
chr8	98385749	105713483	2	1	8.33	5	3.33	1	1.70673924068191	0.082700294482344	107.113924246164
chr8	105713483	112595417	2	1	8.33	5	3.33	1	1.70673924068191	0.082700294482344	107.113924246164
chr8	112595417	114398080	2	1	8.33	5	3.33	1	1.70673924068191	0.082700294482344	107.113924246164
chr8	114398080	114612358	2	1	8.33	5	3.33	1	1.70673924068191	0.082700294482344	107.113924246164
chr8	114612358	114777398	2	1	8.33	5	3.33	1	1.70673924068191	0.082700294482344	107.113924246164
chr8	114777398	115119227	2	1	8.33	5	3.33	1	1.70673924068191	0.082700294482344	107.113924246164
chr8	115119227	116960052	2	1	8.33	5	3.33	1	1.70673924068191	0.082700294482344	107.113924246164
chr8	116960052	117120201	2	1	8.33	5	3.33	1	1.70673924068191	0.082700294482344	107.113924246164
chr8	117120201	118228506	2	1	8.33	5	3.33	1	1.70673924068191	0.082700294482344	107.113924246164
chr8	118228506	120645070	2	1	8.33	5	3.33	1	1.70673924068191	0.082700294482344	107.113924246164
chr8	120645070	125041978	2	1	8.33	5	3.33	1	1.70673924068191	0.082700294482344	107.113924246164
chr8	125041978	125048729	2	2	8.33	10	-1.67	1	0.821946943936911	0.0545179511642294	12.3867051005178
chr8	125048729	125164350	3	2	12.5	10	2.5	1	1.27847145328945	0.130864593047094	16.9008714370457
chr8	125164350	125199059	3	1	12.5	5	7.5	0.613704503097583	2.6583735804989	0.194088006935639	149.732965562201
chr8	125199059	127457081	2	1	8.33	5	3.33	1	1.70673924068191	0.082700294482344	107.113924246164
chr8	127457081	127983262	3	1	12.5	5	7.5	0.613704503097583	2.6583735804989	0.194088006935639	149.732965562201
chr8	127983262	128114753	3	2	12.5	10	2.5	1	1.27847145328945	0.130864593047094	16.9008714370457
chr8	128114753	129306279	3	1	12.5	5	7.5	0.613704503097583	2.6583735804989	0.194088006935639	149.732965562201
chr8	129306279	129995192	3	2	12.5	10	2.5	1	1.27847145328945	0.130864593047094	16.9008714370457
chr8	129995192	131958331	2	2	8.33	10	-1.67	1	0.821946943936911	0.0545179511642294	12.3867051005178
chr8	131958331	141347995	2	2	8.33	10	-1.67	1	0.821946943936911	0.0545179511642294	12.3867051005178
chr8	141347995	146364022	2	2	8.33	10	-1.67	1	0.821946943936911	0.0545179511642294	12.3867051005178
chr21	9764385	11175925	1	0	4.17	0	4.17	1	Inf	0.0213828125	Inf
chr22	20772168	22116293	1	0	4.17	0	4.17	1	Inf	0.0213828125	Inf
chr22	22116293	24287088	0	0	0	0	0	1	0	0	Inf
chr22	24287088	24399172	0	1	0	5	-5	0.454545454545455	0	0	32.5003149261473
chr4	1795567	2139657	0	1	0	5	-5	0.454545454545455	0	0	32.5003149261473
chr4	2139657	10212275	0	0	0	0	0	1	0	0	Inf
chr4	10212275	10250164	0	1	0	5	-5	0.454545454545455	0	0	32.5003149261473
chr4	10250164	69352550	0	0	0	0	0	1	0	0	Inf
chr4	69352550	69505725	1	1	4.17	5	-0.83	1	0.829704891507262	0.0100990049228189	68.1835097869413
chr4	69505725	69525184	1	0	4.17	0	4.17	1	Inf	0.0213828125	Inf
chr15	20016316	22384101	1	0	4.17	0	4.17	1	Inf	0.0213828125	Inf
chr15	22384101	22410272	2	0	8.33	0	8.33	0.492600422832981	Inf	0.157012756012269	Inf
chr15	22410272	22541681	1	0	4.17	0	4.17	1	Inf	0.0213828125	Inf
chr18	19259921	19942645	0	1	0	5	-5	0.454545454545455	0	0	32.5003149261473
chr18	19942645	20870564	0	1	0	5	-5	0.454545454545455	0	0	32.5003149261473
chr18	20870564	28145313	0	0	0	0	0	1	0	0	Inf
chr18	28145313	30268156	1	0	4.17	0	4.17	1	Inf	0.0213828125	Inf
chr18	30268156	30324853	2	0	8.33	0	8.33	0.492600422832981	Inf	0.157012756012269	Inf
chr18	30324853	31749039	1	0	4.17	0	4.17	1	Inf	0.0213828125	Inf
chrX	103255888	103305334	1	0	4.17	0	4.17	1	Inf	0.0213828125	Inf
chr6	32431219	32431416	1	0	4.17	0	4.17	1	Inf	0.0213828125	Inf
chr6	32431416	32449286	2	0	8.33	0	8.33	0.492600422832981	Inf	0.157012756012269	Inf
chr6	32449286	32576238	2	1	8.33	5	3.33	1	1.70673924068191	0.082700294482344	107.113924246164
chr6	32576238	32581870	1	1	4.17	5	-0.83	1	0.829704891507262	0.0100990049228189	68.1835097869413
chr6	32581870	32593460	0	1	0	5	-5	0.454545454545455	0	0	32.5003149261473
chr6	32593460	39995099	0	0	0	0	0	1	0	0	Inf
chr6	39995099	40552694	0	1	0	5	-5	0.454545454545455	0	0	32.5003149261473
chr6	40552694	42036086	0	2	0	10	-10	0.200845665961945	0	0	4.38438777635233
chr6	42036086	42936685	0	3	0	15	-15	0.0860767139836907	0	0	1.9411946582692
chr6	42936685	43151107	0	3	0	15	-15	0.0860767139836907	0	0	1.9411946582692
chr6	43151107	43631080	0	4	0	20	-20	0.0356903448225059	0	0	1.17107721513727
chr6	43631080	43925566	0	5	0	25	-25	0.0142761379290024	0	0	0.806508107244283
chr6	43925566	44264511	0	4	0	20	-20	0.0356903448225059	0	0	1.17107721513727
chr6	44264511	44501627	0	4	0	20	-20	0.0356903448225059	0	0	1.17107721513727
chr6	44501627	44781794	0	4	0	20	-20	0.0356903448225059	0	0	1.17107721513727
chr6	44781794	45409373	0	3	0	15	-15	0.0860767139836907	0	0	1.9411946582692
chr6	45409373	45624432	0	2	0	10	-10	0.200845665961945	0	0	4.38438777635233
chr6	45624432	45720837	1	2	4.17	10	-5.83	0.583207490184234	0.399640895163998	0.00636764802381009	8.24852474948138
chr6	45720837	45779839	0	2	0	10	-10	0.200845665961945	0	0	4.38438777635233
chr6	45779839	47413972	0	2	0	10	-10	0.200845665961945	0	0	4.38438777635233
chr6	47413972	47728986	0	1	0	5	-5	0.454545454545455	0	0	32.5003149261473
chr6	47728986	47865990	0	2	0	10	-10	0.200845665961945	0	0	4.38438777635233
chr6	47865990	49917172	0	1	0	5	-5	0.454545454545455	0	0	32.5003149261473
chr6	49917172	51101219	0	2	0	10	-10	0.200845665961945	0	0	4.38438777635233
chr6	51101219	52969351	0	2	0	10	-10	0.200845665961945	0	0	4.38438777635233
chr6	52969351	54078918	0	2	0	10	-10	0.200845665961945	0	0	4.38438777635233
chr6	54078918	54160677	0	2	0	10	-10	0.200845665961945	0	0	4.38438777635233
chr6	54160677	54287938	0	2	0	10	-10	0.200845665961945	0	0	4.38438777635233
chr6	54287938	54360594	0	2	0	10	-10	0.200845665961945	0	0	4.38438777635233
chr6	54360594	55017747	0	1	0	5	-5	0.454545454545455	0	0	32.5003149261473
chr6	55017747	55341645	0	2	0	10	-10	0.200845665961945	0	0	4.38438777635233
chr6	55341645	55483544	0	1	0	5	-5	0.454545454545455	0	0	32.5003149261473
chr6	55483544	56558369	0	1	0	5	-5	0.454545454545455	0	0	32.5003149261473
chr6	56558369	56560607	0	1	0	5	-5	0.454545454545455	0	0	32.5003149261473
chr6	56560607	56729501	0	2	0	10	-10	0.200845665961945	0	0	4.38438777635233
chr6	56729501	56842315	0	2	0	10	-10	0.200845665961945	0	0	4.38438777635233
chr6	56842315	58777385	0	1	0	5	-5	0.454545454545455	0	0	32.5003149261473
chr6	58777385	61000000	0	0	0	0	0	1	0	0	Inf
chr6	61000000	63766002	0	1	0	5	-5	0.454545454545455	0	0	32.5003149261473
chr6	63766002	64679903	0	1	0	5	-5	0.454545454545455	0	0	32.5003149261473
chr6	64679903	65335646	0	1	0	5	-5	0.454545454545455	0	0	32.5003149261473
chr11	18944971	18961929	1	0	4.17	0	4.17	1	Inf	0.0213828125	Inf
chr11	18961929	69919090	0	0	0	0	0	1	0	0	Inf
chr11	69919090	70791175	0	1	0	5	-5	0.454545454545455	0	0	32.5003149261473
chr11	70791175	76921147	0	1	0	5	-5	0.454545454545455	0	0	32.5003149261473
chr11	76921147	78356352	0	1	0	5	-5	0.454545454545455	0	0	32.5003149261473
chr11	78356352	78517626	0	1	0	5	-5	0.454545454545455	0	0	32.5003149261473
chr11	78517626	78842896	0	1	0	5	-5	0.454545454545455	0	0	32.5003149261473
chr11	78842896	79287569	1	1	4.17	5	-0.83	1	0.829704891507262	0.0100990049228189	68.1835097869413
chr11	79287569	79466886	1	1	4.17	5	-0.83	1	0.829704891507262	0.0100990049228189	68.1835097869413
chr11	79466886	79952766	1	1	4.17	5	-0.83	1	0.829704891507262	0.0100990049228189	68.1835097869413
chr11	79952766	82929282	0	1	0	5	-5	0.454545454545455	0	0	32.5003149261473
chr11	82929282	84709886	0	1	0	5	-5	0.454545454545455	0	0	32.5003149261473
chr11	84709886	86264246	1	1	4.17	5	-0.83	1	0.829704891507262	0.0100990049228189	68.1835097869413
chr11	86264246	87008794	0	1	0	5	-5	0.454545454545455	0	0	32.5003149261473
chr11	87008794	87224942	1	1	4.17	5	-0.83	1	0.829704891507262	0.0100990049228189	68.1835097869413
chr11	87224942	87338860	1	1	4.17	5	-0.83	1	0.829704891507262	0.0100990049228189	68.1835097869413
chr11	87338860	87353699	1	1	4.17	5	-0.83	1	0.829704891507262	0.0100990049228189	68.1835097869413
chr11	87353699	87767287	1	1	4.17	5	-0.83	1	0.829704891507262	0.0100990049228189	68.1835097869413
chr11	87767287	87815893	1	1	4.17	5	-0.83	1	0.829704891507262	0.0100990049228189	68.1835097869413
chr11	87815893	87896714	0	1	0	5	-5	0.454545454545455	0	0	32.5003149261473
chr11	87896714	90550685	1	1	4.17	5	-0.83	1	0.829704891507262	0.0100990049228189	68.1835097869413
chr11	90550685	90556134	1	1	4.17	5	-0.83	1	0.829704891507262	0.0100990049228189	68.1835097869413
chr11	90556134	92306155	1	1	4.17	5	-0.83	1	0.829704891507262	0.0100990049228189	68.1835097869413
chr11	92306155	92384444	1	1	4.17	5	-0.83	1	0.829704891507262	0.0100990049228189	68.1835097869413
chr11	92384444	100510243	1	1	4.17	5	-0.83	1	0.829704891507262	0.0100990049228189	68.1835097869413
chr11	100510243	101859933	1	1	4.17	5	-0.83	1	0.829704891507262	0.0100990049228189	68.1835097869413
chr11	101859933	102062921	1	1	4.17	5	-0.83	1	0.829704891507262	0.0100990049228189	68.1835097869413
chr11	102062921	102378083	1	1	4.17	5	-0.83	1	0.829704891507262	0.0100990049228189	68.1835097869413
chr11	102378083	102948797	1	1	4.17	5	-0.83	1	0.829704891507262	0.0100990049228189	68.1835097869413
chr11	102948797	103266394	0	1	0	5	-5	0.454545454545455	0	0	32.5003149261473
chr10	46230690	46682676	0	1	0	5	-5	0.454545454545455	0	0	32.5003149261473
chr10	46682676	47639397	1	1	4.17	5	-0.83	1	0.829704891507262	0.0100990049228189	68.1835097869413
chr10	47639397	47743509	1	1	4.17	5	-0.83	1	0.829704891507262	0.0100990049228189	68.1835097869413
chr10	47743509	47949487	0	1	0	5	-5	0.454545454545455	0	0	32.5003149261473
chr10	47949487	63465710	0	0	0	0	0	1	0	0	Inf
chr10	63465710	63802914	0	1	0	5	-5	0.454545454545455	0	0	32.5003149261473
chr10	63802914	63947377	0	1	0	5	-5	0.454545454545455	0	0	32.5003149261473
chr16	15775541	17154638	0	1	0	5	-5	0.454545454545455	0	0	32.5003149261473
chr16	17154638	17982131	0	1	0	5	-5	0.454545454545455	0	0	32.5003149261473
chr16	17982131	18404120	0	1	0	5	-5	0.454545454545455	0	0	32.5003149261473
chr16	18404120	29871330	0	0	0	0	0	1	0	0	Inf
chr16	29871330	31660097	1	0	4.17	0	4.17	1	Inf	0.0213828125	Inf
chr16	31660097	31864966	1	0	4.17	0	4.17	1	Inf	0.0213828125	Inf
chr16	31864966	52014632	0	0	0	0	0	1	0	0	Inf
chr16	52014632	53439742	1	0	4.17	0	4.17	1	Inf	0.0213828125	Inf
chr16	53439742	56491736	0	0	0	0	0	1	0	0	Inf
chr16	56491736	57698231	1	0	4.17	0	4.17	1	Inf	0.0213828125	Inf
chr9	43569076	44244157	1	0	4.17	0	4.17	1	Inf	0.0213828125	Inf
