# Supplementary material for: 1p36 deletion is a marker for tumour dissemination in microsatellite stable stage II-III colon cancer
Source: BMC Cancer. 2014 Nov 24;14:872. doi: 10.1186/1471-2407-14-872 (PMC4251789; doi:10.1186/1471-2407-14-872)
Supplement: Supplementary file 1 — Additional file 1: This file includes supplementary figures, genome-wide copy number estimates and statistics. (ZIP 5 MB) [file 12885_2014_5046_MOESM1_ESM.zip › Supplementary Data/MSS statistics Stage III/Homozygous Loss.Recurrence (SIII excl MSI-H).No recurrence (SIII excl MSI-H).txt]

Chromosome	Start (hg19)	End (hg19)	Observations in G1	Observations in G2	Frequency G1 (%)	Frequency G2 (%)	Frequency difference	Fisher's Exact test p-value	Odds Ratio	Lower 95% CI	Upper 95% CI
chr4	0	9384897	1	0	4.17	0	4.17	1	Inf	0.0213828125	Inf
chr4	9384897	9916907	0	0	0	0	0	1	0	0	Inf
chr4	9916907	10199879	1	0	4.17	0	4.17	1	Inf	0.0213828125	Inf
chr4	10199879	10204989	2	0	8.33	0	8.33	0.492600422832981	Inf	0.157012756012269	Inf
chr4	10204989	10208751	4	3	16.67	15	1.67	1	1.13012717766168	0.165091864766298	8.82048884576312
chr4	10208751	10209554	4	5	16.67	25	-8.33	0.709517537084185	0.607114050915271	0.10158997296136	3.36866065732844
chr4	10209554	10210038	8	5	33.33	25	8.33	0.741599633828789	1.48628894588007	0.336256162369557	7.17477624203688
chr4	10210038	10212275	8	7	33.33	35	-1.67	1	0.930139109867753	0.22352029110291	3.91947658313681
chr4	10212275	10232856	8	8	33.33	40	-6.67	0.756769597236442	0.754961550895094	0.183886567550511	3.06863033281445
chr4	10232856	10235711	7	8	29.17	40	-10.83	0.531591450927992	0.624560748378336	0.146318297790798	2.58837229628154
chr4	10235711	10237283	6	5	25	25	0	1	1	0.206088113499145	5.04812438351809
chr4	10237283	10238699	5	5	20.83	25	-4.17	1	0.793759048209339	0.150843822750377	4.16256813493239
chr4	10238699	10242669	5	3	20.83	15	5.83	0.709517537084185	1.47792138374312	0.243832005666561	10.9643246368856
chr4	10242669	10246085	1	3	4.17	15	-10.83	0.31551148794484	0.254054686982671	0.00450760062151482	3.48119971412429
chr4	10246085	10253102	1	1	4.17	5	-0.83	1	0.829704891507262	0.0100990049228189	68.1835097869413
chr4	10253102	10434083	1	0	4.17	0	4.17	1	Inf	0.0213828125	Inf
chr4	10434083	10551530	1	0	4.17	0	4.17	1	Inf	0.0213828125	Inf
chr4	10551530	10848730	1	0	4.17	0	4.17	1	Inf	0.0213828125	Inf
chr4	10848730	10914205	1	0	4.17	0	4.17	1	Inf	0.0213828125	Inf
chr4	10914205	34756923	0	0	0	0	0	1	0	0	Inf
chr4	34756923	34761674	0	1	0	5	-5	0.454545454545455	0	0	32.5003149261473
chr4	34761674	34765389	1	1	4.17	5	-0.83	1	0.829704891507262	0.0100990049228189	68.1835097869413
chr4	34765389	34765728	1	2	4.17	10	-5.83	0.583207490184234	0.399640895163998	0.00636764802381009	8.24852474948138
chr4	34765728	34771911	2	2	8.33	10	-1.67	1	0.821946943936911	0.0545179511642294	12.3867051005178
chr4	34771911	34776188	2	3	8.33	15	-6.67	0.645895794506118	0.523030418369538	0.0394998825519401	5.10933424630835
chr4	34776188	34778911	6	6	25	30	-5	0.745575024077576	0.782268389388813	0.16709290957507	3.64334231437044
chr4	34778911	34827299	6	7	25	35	-10	0.521959322583259	0.625943281255598	0.136817622819874	2.76422855890375
chr4	34827299	34829893	5	6	20.83	30	-9.17	0.50926015928852	0.620989063192595	0.122215728756002	3.00773282911263
chr4	34829893	34829938	4	6	16.67	30	-13.33	0.471598567457898	0.474990215300048	0.0822008114438842	2.43832911577332
chr4	34829938	34829976	4	5	16.67	25	-8.33	0.709517537084185	0.607114050915271	0.10158997296136	3.36866065732844
chr4	34829976	34830911	2	5	8.33	25	-16.67	0.21724333522405	0.280958258447198	0.023800668610436	1.9962787467493
chr4	34830911	34833715	1	4	4.17	20	-15.83	0.160485005635318	0.180601124363156	0.00339339966296395	2.04793135237537
chr4	34833715	34841463	0	2	0	10	-10	0.200845665961945	0	0	4.38438777635233
chr4	34841463	34867178	0	1	0	5	-5	0.454545454545455	0	0	32.5003149261473
chr4	34867178	35250303	0	0	0	0	0	1	0	0	Inf
chr4	35250303	35404095	1	0	4.17	0	4.17	1	Inf	0.0213828125	Inf
chr4	35404095	69363816	0	0	0	0	0	1	0	0	Inf
chr4	69363816	69373472	0	1	0	5	-5	0.454545454545455	0	0	32.5003149261473
chr4	69373472	69497225	3	1	12.5	5	7.5	0.613704503097583	2.6583735804989	0.194088006935639	149.732965562201
chr4	69497225	69505725	1	1	4.17	5	-0.83	1	0.829704891507262	0.0100990049228189	68.1835097869413
chr4	69505725	69564117	1	0	4.17	0	4.17	1	Inf	0.0213828125	Inf
chr4	69564117	70125577	0	0	0	0	0	1	0	0	Inf
chr4	70125577	70241009	1	1	4.17	5	-0.83	1	0.829704891507262	0.0100990049228189	68.1835097869413
chr4	70241009	70296191	0	1	0	5	-5	0.454545454545455	0	0	32.5003149261473
chr4	70296191	76932990	0	0	0	0	0	1	0	0	Inf
chr4	76932990	76999641	1	0	4.17	0	4.17	1	Inf	0.0213828125	Inf
chr4	76999641	79468144	0	0	0	0	0	1	0	0	Inf
chr4	79468144	79533122	1	0	4.17	0	4.17	1	Inf	0.0213828125	Inf
chr4	79533122	80806517	0	0	0	0	0	1	0	0	Inf
chr4	80806517	80930333	1	0	4.17	0	4.17	1	Inf	0.0213828125	Inf
chr6	66914625	66943829	1	0	4.17	0	4.17	1	Inf	0.0213828125	Inf
chr6	66943829	67008548	1	1	4.17	5	-0.83	1	0.829704891507262	0.0100990049228189	68.1835097869413
chr6	67008548	67049017	3	1	12.5	5	7.5	0.613704503097583	2.6583735804989	0.194088006935639	149.732965562201
chr6	67049017	67055978	0	1	0	5	-5	0.454545454545455	0	0	32.5003149261473
chr6	67055978	77418141	0	0	0	0	0	1	0	0	Inf
chr6	77418141	77472417	1	0	4.17	0	4.17	1	Inf	0.0213828125	Inf
chr6	77472417	78965859	0	0	0	0	0	1	0	0	Inf
chr6	78965859	78965977	1	0	4.17	0	4.17	1	Inf	0.0213828125	Inf
chr6	78965977	78969085	2	1	8.33	5	3.33	1	1.70673924068191	0.082700294482344	107.113924246164
chr6	78969085	78970401	2	2	8.33	10	-1.67	1	0.821946943936911	0.0545179511642294	12.3867051005178
chr6	78970401	78972317	4	2	16.67	10	6.67	0.673134579544109	1.77679788223359	0.223067010416211	21.8659260440664
chr6	78972317	78972875	6	2	25	10	15	0.259066300472994	2.9296842530127	0.444687317155852	33.476836917836
chr6	78972875	78980091	7	2	29.17	10	19.17	0.150033667333724	3.60274222531515	0.574693714036146	40.3254093333914
chr6	78980091	79026646	8	2	33.33	10	23.33	0.0833587010558083	4.35598723865327	0.719426684060016	48.0305165727253
chr6	79026646	79026687	8	1	33.33	5	28.33	0.0270945653815761	9.0847451525122	1.03272129652769	442.140351089513
chr6	79026687	79026837	7	1	29.17	5	24.17	0.0544143658153868	7.5122559087382	0.827128077029165	369.999258008406
chr6	79026837	79032455	4	1	16.67	5	11.67	0.356174171829305	3.69879604532143	0.326555126675129	196.589525396604
chr6	79032455	79037215	2	1	8.33	5	3.33	1	1.70673924068191	0.082700294482344	107.113924246164
chr6	79037215	79040433	0	1	0	5	-5	0.454545454545455	0	0	32.5003149261473
chr6	79040433	81270114	0	0	0	0	0	1	0	0	Inf
chr6	81270114	81294749	0	1	0	5	-5	0.454545454545455	0	0	32.5003149261473
chr6	81294749	87984427	0	0	0	0	0	1	0	0	Inf
chr6	87984427	88121909	0	1	0	5	-5	0.454545454545455	0	0	32.5003149261473
chr6	88121909	103722632	0	0	0	0	0	1	0	0	Inf
chr6	103722632	103734403	1	0	4.17	0	4.17	1	Inf	0.0213828125	Inf
chr6	103734403	103734724	2	1	8.33	5	3.33	1	1.70673924068191	0.082700294482344	107.113924246164
chr6	103734724	103734810	3	3	12.5	15	-2.5	1	0.813448226717427	0.0961202645831903	6.87778438197361
chr6	103734810	103736403	3	4	12.5	20	-7.5	0.68388673153279	0.578843446175386	0.074015401402268	3.96031532645817
chr6	103736403	103763766	3	5	12.5	25	-12.5	0.4361222778693	0.43704477578508	0.058666266689337	2.65108915979709
chr6	103763766	103767254	0	1	0	5	-5	0.454545454545455	0	0	32.5003149261473
chr6	103767254	125930518	0	0	0	0	0	1	0	0	Inf
chr6	125930518	127437596	0	1	0	5	-5	0.454545454545455	0	0	32.5003149261473
chr6	127437596	128238266	0	0	0	0	0	1	0	0	Inf
chr6	128238266	128365165	1	0	4.17	0	4.17	1	Inf	0.0213828125	Inf
chr6	128365165	128743473	1	1	4.17	5	-0.83	1	0.829704891507262	0.0100990049228189	68.1835097869413
chr6	128743473	128750458	1	0	4.17	0	4.17	1	Inf	0.0213828125	Inf
chr6	128750458	147873055	0	0	0	0	0	1	0	0	Inf
chr6	147873055	147934210	0	1	0	5	-5	0.454545454545455	0	0	32.5003149261473
chr7	109423876	109425299	1	0	4.17	0	4.17	1	Inf	0.0213828125	Inf
chr7	109425299	109453946	1	1	4.17	5	-0.83	1	0.829704891507262	0.0100990049228189	68.1835097869413
chr7	109453946	133757079	0	0	0	0	0	1	0	0	Inf
chr7	133757079	133774177	1	0	4.17	0	4.17	1	Inf	0.0213828125	Inf
chr7	133774177	133778553	4	1	16.67	5	11.67	0.356174171829305	3.69879604532143	0.326555126675129	196.589525396604
chr7	133778553	133795650	4	2	16.67	10	6.67	0.673134579544109	1.77679788223359	0.223067010416211	21.8659260440664
chr7	133795650	133802727	3	2	12.5	10	2.5	1	1.27847145328945	0.130864593047094	16.9008714370457
chr7	133802727	133818936	0	1	0	5	-5	0.454545454545455	0	0	32.5003149261473
chr7	133818936	141762278	0	0	0	0	0	1	0	0	Inf
chr7	141762278	141799132	0	1	0	5	-5	0.454545454545455	0	0	32.5003149261473
chr7	141799132	142459136	0	0	0	0	0	1	0	0	Inf
chr7	142459136	142465957	1	0	4.17	0	4.17	1	Inf	0.0213828125	Inf
chr7	142465957	142474632	2	0	8.33	0	8.33	0.492600422832981	Inf	0.157012756012269	Inf
chr7	142474632	142489788	2	1	8.33	5	3.33	1	1.70673924068191	0.082700294482344	107.113924246164
chr7	142489788	142491996	1	1	4.17	5	-0.83	1	0.829704891507262	0.0100990049228189	68.1835097869413
chr7	142491996	142502255	0	1	0	5	-5	0.454545454545455	0	0	32.5003149261473
chr7	142502255	143885102	0	0	0	0	0	1	0	0	Inf
chr7	143885102	144096304	0	1	0	5	-5	0.454545454545455	0	0	32.5003149261473
chr7	144096304	149721940	0	0	0	0	0	1	0	0	Inf
chr7	149721940	149994358	1	0	4.17	0	4.17	1	Inf	0.0213828125	Inf
chr18	18529341	19777205	0	1	0	5	-5	0.454545454545455	0	0	32.5003149261473
chr18	19777205	22075782	0	1	0	5	-5	0.454545454545455	0	0	32.5003149261473
chr18	22075782	33940187	0	0	0	0	0	1	0	0	Inf
chr18	33940187	34015849	0	1	0	5	-5	0.454545454545455	0	0	32.5003149261473
chr18	34015849	34548396	0	1	0	5	-5	0.454545454545455	0	0	32.5003149261473
chr18	34548396	38257389	0	0	0	0	0	1	0	0	Inf
chr18	38257389	38257641	0	1	0	5	-5	0.454545454545455	0	0	32.5003149261473
chr18	38257641	38275714	1	1	4.17	5	-0.83	1	0.829704891507262	0.0100990049228189	68.1835097869413
chr18	38275714	38276297	1	0	4.17	0	4.17	1	Inf	0.0213828125	Inf
chr18	38276297	58313350	0	0	0	0	0	1	0	0	Inf
chr18	58313350	58473606	1	0	4.17	0	4.17	1	Inf	0.0213828125	Inf
chr18	58473606	59209378	0	0	0	0	0	1	0	0	Inf
chr18	59209378	60921666	1	0	4.17	0	4.17	1	Inf	0.0213828125	Inf
chr18	60921666	61564655	1	0	4.17	0	4.17	1	Inf	0.0213828125	Inf
chr18	61564655	68429193	0	0	0	0	0	1	0	0	Inf
chr18	68429193	68521738	1	0	4.17	0	4.17	1	Inf	0.0213828125	Inf
chr2	4190977	4198875	0	1	0	5	-5	0.454545454545455	0	0	32.5003149261473
chr2	4198875	4200563	0	2	0	10	-10	0.200845665961945	0	0	4.38438777635233
chr2	4200563	4223340	0	3	0	15	-15	0.0860767139836907	0	0	1.9411946582692
chr2	4223340	4227047	0	2	0	10	-10	0.200845665961945	0	0	4.38438777635233
chr2	4227047	4236852	0	1	0	5	-5	0.454545454545455	0	0	32.5003149261473
chr2	4236852	31607633	0	0	0	0	0	1	0	0	Inf
chr2	31607633	31814904	1	0	4.17	0	4.17	1	Inf	0.0213828125	Inf
chr2	31814904	34695192	0	0	0	0	0	1	0	0	Inf
chr2	34695192	34701598	1	1	4.17	5	-0.83	1	0.829704891507262	0.0100990049228189	68.1835097869413
chr2	34701598	34709689	2	1	8.33	5	3.33	1	1.70673924068191	0.082700294482344	107.113924246164
chr2	34709689	34740698	2	2	8.33	10	-1.67	1	0.821946943936911	0.0545179511642294	12.3867051005178
chr2	34740698	34740919	2	1	8.33	5	3.33	1	1.70673924068191	0.082700294482344	107.113924246164
chr2	34740919	34741962	1	1	4.17	5	-0.83	1	0.829704891507262	0.0100990049228189	68.1835097869413
chr2	34741962	34750662	0	1	0	5	-5	0.454545454545455	0	0	32.5003149261473
chr2	34750662	41237603	0	0	0	0	0	1	0	0	Inf
chr2	41237603	41257596	0	1	0	5	-5	0.454545454545455	0	0	32.5003149261473
chr2	41257596	52736995	0	0	0	0	0	1	0	0	Inf
chr2	52736995	52737597	0	1	0	5	-5	0.454545454545455	0	0	32.5003149261473
chr2	52737597	52742831	0	2	0	10	-10	0.200845665961945	0	0	4.38438777635233
chr2	52742831	52754490	1	2	4.17	10	-5.83	0.583207490184234	0.399640895163998	0.00636764802381009	8.24852474948138
chr2	52754490	52784752	1	3	4.17	15	-10.83	0.31551148794484	0.254054686982671	0.00450760062151482	3.48119971412429
chr2	52784752	52789044	1	2	4.17	10	-5.83	0.583207490184234	0.399640895163998	0.00636764802381009	8.24852474948138
chr2	52789044	52798366	1	1	4.17	5	-0.83	1	0.829704891507262	0.0100990049228189	68.1835097869413
chr2	52798366	52847893	1	0	4.17	0	4.17	1	Inf	0.0213828125	Inf
chr2	52847893	110826316	0	0	0	0	0	1	0	0	Inf
chr2	110826316	111037227	0	1	0	5	-5	0.454545454545455	0	0	32.5003149261473
chr2	111037227	140799891	0	0	0	0	0	1	0	0	Inf
chr2	140799891	140906992	1	0	4.17	0	4.17	1	Inf	0.0213828125	Inf
chr2	140906992	146835346	0	0	0	0	0	1	0	0	Inf
chr2	146835346	146848745	1	0	4.17	0	4.17	1	Inf	0.0213828125	Inf
chr2	146848745	146854298	2	0	8.33	0	8.33	0.492600422832981	Inf	0.157012756012269	Inf
chr2	146854298	146878944	3	1	12.5	5	7.5	0.613704503097583	2.6583735804989	0.194088006935639	149.732965562201
chr2	146878944	146881076	2	1	8.33	5	3.33	1	1.70673924068191	0.082700294482344	107.113924246164
chr2	146881076	146881691	1	1	4.17	5	-0.83	1	0.829704891507262	0.0100990049228189	68.1835097869413
chr2	146881691	171326548	0	0	0	0	0	1	0	0	Inf
chr2	171326548	171389716	1	0	4.17	0	4.17	1	Inf	0.0213828125	Inf
chr2	171389716	172605438	0	0	0	0	0	1	0	0	Inf
chr2	172605438	172980883	1	0	4.17	0	4.17	1	Inf	0.0213828125	Inf
chr2	172980883	202243485	0	0	0	0	0	1	0	0	Inf
chr2	202243485	204954579	0	1	0	5	-5	0.454545454545455	0	0	32.5003149261473
chr2	204954579	212340027	0	0	0	0	0	1	0	0	Inf
chr2	212340027	212400525	1	0	4.17	0	4.17	1	Inf	0.0213828125	Inf
chr2	212400525	223721773	0	0	0	0	0	1	0	0	Inf
chr2	223721773	223823485	1	0	4.17	0	4.17	1	Inf	0.0213828125	Inf
chr2	223823485	242849431	0	0	0	0	0	1	0	0	Inf
chr2	242849431	242917945	0	1	0	5	-5	0.454545454545455	0	0	32.5003149261473
chr2	242917945	243019595	0	2	0	10	-10	0.200845665961945	0	0	4.38438777635233
chr2	243019595	243199373	0	1	0	5	-5	0.454545454545455	0	0	32.5003149261473
chr8	2127126	2195637	0	1	0	5	-5	0.454545454545455	0	0	32.5003149261473
chr8	2195637	5914694	0	0	0	0	0	1	0	0	Inf
chr8	5914694	6017191	0	1	0	5	-5	0.454545454545455	0	0	32.5003149261473
chr8	6017191	6083394	0	0	0	0	0	1	0	0	Inf
chr8	6083394	6142430	0	1	0	5	-5	0.454545454545455	0	0	32.5003149261473
chr8	6142430	7244200	0	0	0	0	0	1	0	0	Inf
chr8	7244200	8093979	0	1	0	5	-5	0.454545454545455	0	0	32.5003149261473
chr8	8093979	12180193	0	0	0	0	0	1	0	0	Inf
chr8	12180193	12264584	0	1	0	5	-5	0.454545454545455	0	0	32.5003149261473
chr8	12264584	24970510	0	0	0	0	0	1	0	0	Inf
chr8	24970510	24973309	0	1	0	5	-5	0.454545454545455	0	0	32.5003149261473
chr8	24973309	24993714	2	2	8.33	10	-1.67	1	0.821946943936911	0.0545179511642294	12.3867051005178
chr8	24993714	25006685	2	1	8.33	5	3.33	1	1.70673924068191	0.082700294482344	107.113924246164
chr8	25006685	25007860	1	1	4.17	5	-0.83	1	0.829704891507262	0.0100990049228189	68.1835097869413
chr8	25007860	33316311	0	0	0	0	0	1	0	0	Inf
chr8	33316311	33537203	0	1	0	5	-5	0.454545454545455	0	0	32.5003149261473
chr8	33537203	39220198	0	0	0	0	0	1	0	0	Inf
chr8	39220198	39230492	1	1	4.17	5	-0.83	1	0.829704891507262	0.0100990049228189	68.1835097869413
chr8	39230492	39233131	1	2	4.17	10	-5.83	0.583207490184234	0.399640895163998	0.00636764802381009	8.24852474948138
chr8	39233131	39365927	8	5	33.33	25	8.33	0.741599633828789	1.48628894588007	0.336256162369557	7.17477624203688
chr8	39365927	39384412	7	3	29.17	15	14.17	0.305608588648861	2.28981457134852	0.429958557463069	16.0509799870598
chr8	39384412	39387632	6	3	25	15	10	0.477131566751533	1.86229966085183	0.331922099175792	13.3645947813805
chr8	39387632	39392117	3	3	12.5	15	-2.5	1	0.813448226717427	0.0961202645831903	6.87778438197361
chr8	39392117	39425530	2	3	8.33	15	-6.67	0.645895794506118	0.523030418369538	0.0394998825519401	5.10933424630835
chr8	39425530	39429046	1	2	4.17	10	-5.83	0.583207490184234	0.399640895163998	0.00636764802381009	8.24852474948138
chr8	39429046	39430293	1	1	4.17	5	-0.83	1	0.829704891507262	0.0100990049228189	68.1835097869413
chr8	39430293	39450796	0	1	0	5	-5	0.454545454545455	0	0	32.5003149261473
chr8	39450796	40787326	0	0	0	0	0	1	0	0	Inf
chr8	40787326	41211658	0	1	0	5	-5	0.454545454545455	0	0	32.5003149261473
chr8	41211658	66428355	0	0	0	0	0	1	0	0	Inf
chr8	66428355	66623241	0	1	0	5	-5	0.454545454545455	0	0	32.5003149261473
chr3	30485402	30654042	1	0	4.17	0	4.17	1	Inf	0.0213828125	Inf
chr3	30654042	59566991	0	0	0	0	0	1	0	0	Inf
chr3	59566991	60236912	1	0	4.17	0	4.17	1	Inf	0.0213828125	Inf
chr3	60236912	60414863	2	0	8.33	0	8.33	0.492600422832981	Inf	0.157012756012269	Inf
chr3	60414863	60441392	2	1	8.33	5	3.33	1	1.70673924068191	0.082700294482344	107.113924246164
chr3	60441392	60445655	2	2	8.33	10	-1.67	1	0.821946943936911	0.0545179511642294	12.3867051005178
chr3	60445655	60477422	2	2	8.33	10	-1.67	1	0.821946943936911	0.0545179511642294	12.3867051005178
chr3	60477422	60478710	2	1	8.33	5	3.33	1	1.70673924068191	0.082700294482344	107.113924246164
chr3	60478710	60512488	1	1	4.17	5	-0.83	1	0.829704891507262	0.0100990049228189	68.1835097869413
chr3	60512488	60514472	1	1	4.17	5	-0.83	1	0.829704891507262	0.0100990049228189	68.1835097869413
chr3	60514472	60705181	0	1	0	5	-5	0.454545454545455	0	0	32.5003149261473
chr3	60705181	68491304	0	0	0	0	0	1	0	0	Inf
chr3	68491304	68582894	1	0	4.17	0	4.17	1	Inf	0.0213828125	Inf
chr3	68582894	77788157	0	0	0	0	0	1	0	0	Inf
chr3	77788157	77946398	1	0	4.17	0	4.17	1	Inf	0.0213828125	Inf
chr3	77946398	89390847	0	0	0	0	0	1	0	0	Inf
chr3	89390847	89419381	1	1	4.17	5	-0.83	1	0.829704891507262	0.0100990049228189	68.1835097869413
chr3	89419381	89419651	0	1	0	5	-5	0.454545454545455	0	0	32.5003149261473
chr3	89419651	98941121	0	0	0	0	0	1	0	0	Inf
chr3	98941121	98971672	1	1	4.17	5	-0.83	1	0.829704891507262	0.0100990049228189	68.1835097869413
chr3	98971672	129763279	0	0	0	0	0	1	0	0	Inf
chr3	129763279	129771199	1	1	4.17	5	-0.83	1	0.829704891507262	0.0100990049228189	68.1835097869413
chr3	129771199	129798897	2	1	8.33	5	3.33	1	1.70673924068191	0.082700294482344	107.113924246164
chr3	129798897	129806580	1	1	4.17	5	-0.83	1	0.829704891507262	0.0100990049228189	68.1835097869413
chr3	129806580	143958422	0	0	0	0	0	1	0	0	Inf
chr3	143958422	144063567	1	0	4.17	0	4.17	1	Inf	0.0213828125	Inf
chr3	144063567	162504487	0	0	0	0	0	1	0	0	Inf
chr3	162504487	162512916	0	1	0	5	-5	0.454545454545455	0	0	32.5003149261473
chr3	162512916	162619879	1	1	4.17	5	-0.83	1	0.829704891507262	0.0100990049228189	68.1835097869413
chr3	162619879	162624939	0	1	0	5	-5	0.454545454545455	0	0	32.5003149261473
chr10	53512593	53648899	0	1	0	5	-5	0.454545454545455	0	0	32.5003149261473
chr10	53648899	67292512	0	0	0	0	0	1	0	0	Inf
chr10	67292512	67326107	2	2	8.33	10	-1.67	1	0.821946943936911	0.0545179511642294	12.3867051005178
chr10	67326107	70193804	0	0	0	0	0	1	0	0	Inf
chr10	70193804	70390691	0	1	0	5	-5	0.454545454545455	0	0	32.5003149261473
chr10	70390691	89662162	0	0	0	0	0	1	0	0	Inf
chr10	89662162	89713151	1	0	4.17	0	4.17	1	Inf	0.0213828125	Inf
chr10	89713151	89717957	1	1	4.17	5	-0.83	1	0.829704891507262	0.0100990049228189	68.1835097869413
chr10	89717957	89719738	1	1	4.17	5	-0.83	1	0.829704891507262	0.0100990049228189	68.1835097869413
chr10	89719738	89728106	1	2	4.17	10	-5.83	0.583207490184234	0.399640895163998	0.00636764802381009	8.24852474948138
chr10	89728106	89807835	1	1	4.17	5	-0.83	1	0.829704891507262	0.0100990049228189	68.1835097869413
chr10	89807835	90208997	1	1	4.17	5	-0.83	1	0.829704891507262	0.0100990049228189	68.1835097869413
chr10	90208997	90480808	0	1	0	5	-5	0.454545454545455	0	0	32.5003149261473
chr10	90480808	90526085	1	1	4.17	5	-0.83	1	0.829704891507262	0.0100990049228189	68.1835097869413
chr10	90526085	91102508	0	1	0	5	-5	0.454545454545455	0	0	32.5003149261473
chr15	20016316	23231816	1	0	4.17	0	4.17	1	Inf	0.0213828125	Inf
chr15	23231816	24666497	0	0	0	0	0	1	0	0	Inf
chr15	24666497	24674819	1	0	4.17	0	4.17	1	Inf	0.0213828125	Inf
chr15	24674819	24731439	2	0	8.33	0	8.33	0.492600422832981	Inf	0.157012756012269	Inf
chr15	24731439	24738354	1	0	4.17	0	4.17	1	Inf	0.0213828125	Inf
chr15	24738354	34675432	0	0	0	0	0	1	0	0	Inf
chr15	34675432	34694979	1	0	4.17	0	4.17	1	Inf	0.0213828125	Inf
chr15	34694979	34716959	1	1	4.17	5	-0.83	1	0.829704891507262	0.0100990049228189	68.1835097869413
chr15	34716959	34727406	1	2	4.17	10	-5.83	0.583207490184234	0.399640895163998	0.00636764802381009	8.24852474948138
chr15	34727406	34805335	1	3	4.17	15	-10.83	0.31551148794484	0.254054686982671	0.00450760062151482	3.48119971412429
chr15	34805335	34813740	1	2	4.17	10	-5.83	0.583207490184234	0.399640895163998	0.00636764802381009	8.24852474948138
chr15	34813740	34830666	1	1	4.17	5	-0.83	1	0.829704891507262	0.0100990049228189	68.1835097869413
chr15	34830666	34880459	0	1	0	5	-5	0.454545454545455	0	0	32.5003149261473
chr15	34880459	40327431	0	0	0	0	0	1	0	0	Inf
chr15	40327431	42447602	0	1	0	5	-5	0.454545454545455	0	0	32.5003149261473
chr15	42447602	44928494	0	1	0	5	-5	0.454545454545455	0	0	32.5003149261473
chr15	44928494	45032045	0	2	0	10	-10	0.200845665961945	0	0	4.38438777635233
chr15	45032045	46022618	0	1	0	5	-5	0.454545454545455	0	0	32.5003149261473
chr15	46022618	52955470	0	0	0	0	0	1	0	0	Inf
chr15	52955470	53013065	1	0	4.17	0	4.17	1	Inf	0.0213828125	Inf
chr15	53013065	63814776	0	0	0	0	0	1	0	0	Inf
chr15	63814776	64898603	0	1	0	5	-5	0.454545454545455	0	0	32.5003149261473
chr15	64898603	76809215	0	0	0	0	0	1	0	0	Inf
chr15	76809215	76814655	1	0	4.17	0	4.17	1	Inf	0.0213828125	Inf
chr15	76814655	76829779	3	0	12.5	0	12.5	0.238900634249471	Inf	0.351338858842862	Inf
chr15	76829779	76836029	3	1	12.5	5	7.5	0.613704503097583	2.6583735804989	0.194088006935639	149.732965562201
chr15	76836029	76898977	4	1	16.67	5	11.67	0.356174171829305	3.69879604532143	0.326555126675129	196.589525396604
chr15	76898977	76902398	3	1	12.5	5	7.5	0.613704503097583	2.6583735804989	0.194088006935639	149.732965562201
chr15	76902398	76902554	1	1	4.17	5	-0.83	1	0.829704891507262	0.0100990049228189	68.1835097869413
chr15	76902554	76908219	1	0	4.17	0	4.17	1	Inf	0.0213828125	Inf
chr15	76908219	77686487	0	0	0	0	0	1	0	0	Inf
chr15	77686487	77801627	0	1	0	5	-5	0.454545454545455	0	0	32.5003149261473
chr15	77801627	90760220	0	0	0	0	0	1	0	0	Inf
chr15	90760220	90852357	1	0	4.17	0	4.17	1	Inf	0.0213828125	Inf
chr16	6308379	6328367	1	0	4.17	0	4.17	1	Inf	0.0213828125	Inf
chr16	6328367	6405496	1	1	4.17	5	-0.83	1	0.829704891507262	0.0100990049228189	68.1835097869413
chr16	6405496	6431928	1	2	4.17	10	-5.83	0.583207490184234	0.399640895163998	0.00636764802381009	8.24852474948138
chr16	6431928	6459713	2	2	8.33	10	-1.67	1	0.821946943936911	0.0545179511642294	12.3867051005178
chr16	6459713	6461650	2	3	8.33	15	-6.67	0.645895794506118	0.523030418369538	0.0394998825519401	5.10933424630835
chr16	6461650	6618278	2	4	8.33	20	-11.67	0.387127336645204	0.372141092611642	0.0301587677523976	2.96622066155465
chr16	6618278	6624244	2	5	8.33	25	-16.67	0.21724333522405	0.280958258447198	0.023800668610436	1.9962787467493
chr16	6624244	6682135	3	5	12.5	25	-12.5	0.4361222778693	0.43704477578508	0.058666266689337	2.65108915979709
chr16	6682135	6732173	2	5	8.33	25	-16.67	0.21724333522405	0.280958258447198	0.023800668610436	1.9962787467493
chr16	6732173	6774508	2	6	8.33	30	-21.67	0.114774358109582	0.219836849940417	0.0191393131695773	1.45379893796895
chr16	6774508	6798024	2	7	8.33	35	-26.67	0.0572745615286738	0.175993633335539	0.0155886726427851	1.11009878130588
chr16	6798024	6798126	2	8	8.33	40	-31.67	0.0270406725313135	0.142988648631197	0.0128441708747615	0.873780302513211
chr16	6798126	6817009	2	8	8.33	40	-31.67	0.0270406725313135	0.142988648631197	0.0128441708747615	0.873780302513211
chr16	6817009	6831575	2	7	8.33	35	-26.67	0.0572745615286738	0.175993633335539	0.0155886726427851	1.11009878130588
chr16	6831575	6876698	2	6	8.33	30	-21.67	0.114774358109582	0.219836849940417	0.0191393131695773	1.45379893796895
chr16	6876698	6899383	2	5	8.33	25	-16.67	0.21724333522405	0.280958258447198	0.023800668610436	1.9962787467493
chr16	6899383	6939401	2	3	8.33	15	-6.67	0.645895794506118	0.523030418369538	0.0394998825519401	5.10933424630835
chr16	6939401	6957516	1	3	4.17	15	-10.83	0.31551148794484	0.254054686982671	0.00450760062151482	3.48119971412429
chr16	6957516	6964546	0	3	0	15	-15	0.0860767139836907	0	0	1.9411946582692
chr16	6964546	6978225	0	2	0	10	-10	0.200845665961945	0	0	4.38438777635233
chr16	6978225	7010179	0	3	0	15	-15	0.0860767139836907	0	0	1.9411946582692
chr16	7010179	7024366	1	3	4.17	15	-10.83	0.31551148794484	0.254054686982671	0.00450760062151482	3.48119971412429
chr16	7024366	7058162	1	2	4.17	10	-5.83	0.583207490184234	0.399640895163998	0.00636764802381009	8.24852474948138
chr16	7058162	7093037	1	1	4.17	5	-0.83	1	0.829704891507262	0.0100990049228189	68.1835097869413
chr16	7093037	7176470	0	1	0	5	-5	0.454545454545455	0	0	32.5003149261473
chr16	7176470	68125996	0	0	0	0	0	1	0	0	Inf
chr16	68125996	68330581	1	0	4.17	0	4.17	1	Inf	0.0213828125	Inf
chr16	68330581	78256944	0	0	0	0	0	1	0	0	Inf
chr16	78256944	78328141	0	1	0	5	-5	0.454545454545455	0	0	32.5003149261473
chr17	0	9622085	0	1	0	5	-5	0.454545454545455	0	0	32.5003149261473
chr17	9622085	12584211	0	0	0	0	0	1	0	0	Inf
chr17	12584211	12726684	1	0	4.17	0	4.17	1	Inf	0.0213828125	Inf
chr17	12726684	15086757	0	0	0	0	0	1	0	0	Inf
chr17	15086757	18275805	0	1	0	5	-5	0.454545454545455	0	0	32.5003149261473
chr17	18275805	18289606	1	1	4.17	5	-0.83	1	0.829704891507262	0.0100990049228189	68.1835097869413
chr17	18289606	18317187	1	2	4.17	10	-5.83	0.583207490184234	0.399640895163998	0.00636764802381009	8.24852474948138
chr17	18317187	18467209	1	3	4.17	15	-10.83	0.31551148794484	0.254054686982671	0.00450760062151482	3.48119971412429
chr17	18467209	18531159	0	3	0	15	-15	0.0860767139836907	0	0	1.9411946582692
chr17	18531159	18541609	0	2	0	10	-10	0.200845665961945	0	0	4.38438777635233
chr17	18541609	19133624	0	1	0	5	-5	0.454545454545455	0	0	32.5003149261473
chr19	0	5835380	1	0	4.17	0	4.17	1	Inf	0.0213828125	Inf
chr19	5835380	20595435	0	0	0	0	0	1	0	0	Inf
chr19	20595435	20721342	0	1	0	5	-5	0.454545454545455	0	0	32.5003149261473
chr19	20721342	43552935	0	0	0	0	0	1	0	0	Inf
chr19	43552935	43700183	1	0	4.17	0	4.17	1	Inf	0.0213828125	Inf
chr19	43700183	43735958	1	1	4.17	5	-0.83	1	0.829704891507262	0.0100990049228189	68.1835097869413
chr19	43735958	43817935	0	1	0	5	-5	0.454545454545455	0	0	32.5003149261473
chr19	43817935	56794910	0	0	0	0	0	1	0	0	Inf
chr19	56794910	57739173	1	0	4.17	0	4.17	1	Inf	0.0213828125	Inf
chr21	25040627	25099181	0	1	0	5	-5	0.454545454545455	0	0	32.5003149261473
chr21	25099181	25728400	0	0	0	0	0	1	0	0	Inf
chr21	25728400	27172555	1	0	4.17	0	4.17	1	Inf	0.0213828125	Inf
chr21	27172555	27259726	1	0	4.17	0	4.17	1	Inf	0.0213828125	Inf
chr21	27259726	48129895	1	0	4.17	0	4.17	1	Inf	0.0213828125	Inf
chrX	0	2632797	0	1	0	5	-5	0.454545454545455	0	0	32.5003149261473
chrX	2632797	2643932	0	1	0	5	-5	0.454545454545455	0	0	32.5003149261473
chrX	2643932	2665781	1	2	4.17	10	-5.83	0.583207490184234	0.399640895163998	0.00636764802381009	8.24852474948138
chrX	2665781	2684878	2	3	8.33	15	-6.67	0.645895794506118	0.523030418369538	0.0394998825519401	5.10933424630835
chrX	2684878	2703512	4	3	16.67	15	1.67	1	1.13012717766168	0.165091864766298	8.82048884576312
chrX	2703512	2703788	4	4	16.67	20	-3.33	1	0.804097271299285	0.127756427234124	5.0504339877805
chrX	2703788	2711134	4	5	16.67	25	-8.33	0.709517537084185	0.607114050915271	0.10158997296136	3.36866065732844
chrX	2711134	6816845	5	5	20.83	25	-4.17	1	0.793759048209339	0.150843822750377	4.16256813493239
chrX	6816845	6880109	5	6	20.83	30	-9.17	0.50926015928852	0.620989063192595	0.122215728756002	3.00773282911263
chrX	6880109	14675741	5	5	20.83	25	-4.17	1	0.793759048209339	0.150843822750377	4.16256813493239
chrX	14675741	14762319	6	5	25	25	0	1	1	0.206088113499145	5.04812438351809
chrX	14762319	24562626	5	5	20.83	25	-4.17	1	0.793759048209339	0.150843822750377	4.16256813493239
chrX	24562626	29286760	5	5	20.83	25	-4.17	1	0.793759048209339	0.150843822750377	4.16256813493239
chrX	29286760	29388094	5	6	20.83	30	-9.17	0.50926015928852	0.620989063192595	0.122215728756002	3.00773282911263
chrX	29388094	37525138	5	5	20.83	25	-4.17	1	0.793759048209339	0.150843822750377	4.16256813493239
chrX	37525138	38183740	5	5	20.83	25	-4.17	1	0.793759048209339	0.150843822750377	4.16256813493239
chrX	38183740	39297556	5	5	20.83	25	-4.17	1	0.793759048209339	0.150843822750377	4.16256813493239
chrX	39297556	42770987	6	5	25	25	0	1	1	0.206088113499145	5.04812438351809
chrX	42770987	42869194	6	5	25	25	0	1	1	0.206088113499145	5.04812438351809
chrX	42869194	43836209	6	5	25	25	0	1	1	0.206088113499145	5.04812438351809
chrX	43836209	44059322	6	6	25	30	-5	0.745575024077576	0.782268389388813	0.16709290957507	3.64334231437044
chrX	44059322	44573310	6	5	25	25	0	1	1	0.206088113499145	5.04812438351809
chrX	44573310	44703951	6	5	25	25	0	1	1	0.206088113499145	5.04812438351809
chrX	44703951	58081751	6	5	25	25	0	1	1	0.206088113499145	5.04812438351809
chrX	58081751	58284398	6	4	25	20	5	0.73441603390554	1.32469990349298	0.258244024998001	7.60136515630986
chrX	58284398	58460172	6	3	25	15	10	0.477131566751533	1.86229966085183	0.331922099175792	13.3645947813805
chrX	58460172	58473436	6	2	25	10	15	0.259066300472994	2.9296842530127	0.444687317155852	33.476836917836
chrX	58473436	58473610	5	2	20.83	10	10.83	0.42798551420219	2.32440691152469	0.327791220119044	27.364192010749
chrX	58473610	59357188	5	1	20.83	5	15.83	0.197693967971903	4.84325942364132	0.476025876220235	248.347512072071
chrX	59357188	61728817	0	0	0	0	0	1	0	0	Inf
chrX	61728817	74802627	6	6	25	30	-5	0.745575024077576	0.782268389388813	0.16709290957507	3.64334231437044
chrX	74802627	74892403	7	6	29.17	30	-0.829999999999998	1	0.961638596420668	0.217149247562924	4.35837598389935
chrX	74892403	76827661	6	6	25	30	-5	0.745575024077576	0.782268389388813	0.16709290957507	3.64334231437044
chrX	76827661	77274454	6	6	25	30	-5	0.745575024077576	0.782268389388813	0.16709290957507	3.64334231437044
chrX	77274454	88434235	6	6	25	30	-5	0.745575024077576	0.782268389388813	0.16709290957507	3.64334231437044
chrX	88434235	88440126	6	5	25	25	0	1	1	0.206088113499145	5.04812438351809
chrX	88440126	89342762	6	4	25	20	5	0.73441603390554	1.32469990349298	0.258244024998001	7.60136515630986
chrX	89342762	89528851	6	4	25	20	5	0.73441603390554	1.32469990349298	0.258244024998001	7.60136515630986
chrX	89528851	89857702	6	4	25	20	5	0.73441603390554	1.32469990349298	0.258244024998001	7.60136515630986
chrX	89857702	92358607	6	5	25	25	0	1	1	0.206088113499145	5.04812438351809
chrX	92358607	92358914	6	6	25	30	-5	0.745575024077576	0.782268389388813	0.16709290957507	3.64334231437044
chrX	92358914	96020444	6	6	25	30	-5	0.745575024077576	0.782268389388813	0.16709290957507	3.64334231437044
chrX	96020444	96214149	6	6	25	30	-5	0.745575024077576	0.782268389388813	0.16709290957507	3.64334231437044
chrX	96214149	111708914	6	6	25	30	-5	0.745575024077576	0.782268389388813	0.16709290957507	3.64334231437044
chrX	111708914	111796644	7	6	29.17	30	-0.829999999999998	1	0.961638596420668	0.217149247562924	4.35837598389935
chrX	111796644	117377812	6	6	25	30	-5	0.745575024077576	0.782268389388813	0.16709290957507	3.64334231437044
chrX	117377812	119867415	6	6	25	30	-5	0.745575024077576	0.782268389388813	0.16709290957507	3.64334231437044
chrX	119867415	119921831	6	6	25	30	-5	0.745575024077576	0.782268389388813	0.16709290957507	3.64334231437044
chrX	119921831	140865818	6	6	25	30	-5	0.745575024077576	0.782268389388813	0.16709290957507	3.64334231437044
chrX	140865818	140945578	6	6	25	30	-5	0.745575024077576	0.782268389388813	0.16709290957507	3.64334231437044
chrX	140945578	145066906	6	6	25	30	-5	0.745575024077576	0.782268389388813	0.16709290957507	3.64334231437044
chrX	145066906	145132475	6	6	25	30	-5	0.745575024077576	0.782268389388813	0.16709290957507	3.64334231437044
chrX	145132475	148320653	6	6	25	30	-5	0.745575024077576	0.782268389388813	0.16709290957507	3.64334231437044
chrX	148320653	148338161	6	6	25	30	-5	0.745575024077576	0.782268389388813	0.16709290957507	3.64334231437044
chrX	148338161	152722780	6	6	25	30	-5	0.745575024077576	0.782268389388813	0.16709290957507	3.64334231437044
chrX	152722780	153231181	6	6	25	30	-5	0.745575024077576	0.782268389388813	0.16709290957507	3.64334231437044
chrX	153231181	153346661	6	6	25	30	-5	0.745575024077576	0.782268389388813	0.16709290957507	3.64334231437044
chrX	153346661	154314060	6	6	25	30	-5	0.745575024077576	0.782268389388813	0.16709290957507	3.64334231437044
chrX	154314060	154433901	7	6	29.17	30	-0.829999999999998	1	0.961638596420668	0.217149247562924	4.35837598389935
chrX	154433901	154505450	6	6	25	30	-5	0.745575024077576	0.782268389388813	0.16709290957507	3.64334231437044
chrX	154505450	154752148	6	6	25	30	-5	0.745575024077576	0.782268389388813	0.16709290957507	3.64334231437044
chrX	154752148	155270560	6	6	25	30	-5	0.745575024077576	0.782268389388813	0.16709290957507	3.64334231437044
chr1	3728424	25532279	1	0	4.17	0	4.17	1	Inf	0.0213828125	Inf
chr1	25532279	25540843	1	1	4.17	5	-0.83	1	0.829704891507262	0.0100990049228189	68.1835097869413
chr1	25540843	25654244	1	2	4.17	10	-5.83	0.583207490184234	0.399640895163998	0.00636764802381009	8.24852474948138
chr1	25654244	25662109	1	1	4.17	5	-0.83	1	0.829704891507262	0.0100990049228189	68.1835097869413
chr1	25662109	34173804	1	0	4.17	0	4.17	1	Inf	0.0213828125	Inf
chr1	34173804	35072244	1	0	4.17	0	4.17	1	Inf	0.0213828125	Inf
chr1	35072244	35121695	1	1	4.17	5	-0.83	1	0.829704891507262	0.0100990049228189	68.1835097869413
chr1	35121695	35328335	1	0	4.17	0	4.17	1	Inf	0.0213828125	Inf
chr1	35328335	49757876	0	0	0	0	0	1	0	0	Inf
chr1	49757876	49982200	0	1	0	5	-5	0.454545454545455	0	0	32.5003149261473
chr1	49982200	50306324	0	0	0	0	0	1	0	0	Inf
chr1	50306324	50457146	1	0	4.17	0	4.17	1	Inf	0.0213828125	Inf
chr1	50457146	65906513	0	0	0	0	0	1	0	0	Inf
chr1	65906513	66063207	1	0	4.17	0	4.17	1	Inf	0.0213828125	Inf
chr1	66063207	102655932	0	0	0	0	0	1	0	0	Inf
chr1	102655932	102855854	0	1	0	5	-5	0.454545454545455	0	0	32.5003149261473
chr1	102855854	106007458	0	0	0	0	0	1	0	0	Inf
chr1	106007458	106050750	1	0	4.17	0	4.17	1	Inf	0.0213828125	Inf
chr1	106050750	111368243	0	0	0	0	0	1	0	0	Inf
chr1	111368243	111372421	0	1	0	5	-5	0.454545454545455	0	0	32.5003149261473
chr1	111372421	111374823	1	1	4.17	5	-0.83	1	0.829704891507262	0.0100990049228189	68.1835097869413
chr1	111374823	111390153	2	1	8.33	5	3.33	1	1.70673924068191	0.082700294482344	107.113924246164
chr1	111390153	111394289	2	0	8.33	0	8.33	0.492600422832981	Inf	0.157012756012269	Inf
chr1	111394289	111395391	1	0	4.17	0	4.17	1	Inf	0.0213828125	Inf
chr1	111395391	112693006	0	0	0	0	0	1	0	0	Inf
chr1	112693006	112710699	0	1	0	5	-5	0.454545454545455	0	0	32.5003149261473
chr1	112710699	149030666	0	0	0	0	0	1	0	0	Inf
chr1	149030666	149324712	1	0	4.17	0	4.17	1	Inf	0.0213828125	Inf
chr1	149324712	152545074	0	0	0	0	0	1	0	0	Inf
chr1	152545074	152547919	0	1	0	5	-5	0.454545454545455	0	0	32.5003149261473
chr1	152547919	152547986	3	1	12.5	5	7.5	0.613704503097583	2.6583735804989	0.194088006935639	149.732965562201
chr1	152547986	152548103	6	2	25	10	15	0.259066300472994	2.9296842530127	0.444687317155852	33.476836917836
chr1	152548103	152551554	9	10	37.5	50	-12.5	0.542988762989306	0.607087187990198	0.152281393056633	2.34929735169541
chr1	152551554	152552058	10	11	41.67	55	-13.33	0.545185251105171	0.591675147369963	0.149415833967764	2.26298994308845
chr1	152552058	152555617	11	11	45.83	55	-9.17	0.762554397606517	0.69816437794028	0.178386110436303	2.66415221294219
chr1	152555617	152586558	11	12	45.83	60	-14.17	0.381511459245527	0.571569600091339	0.142856118426712	2.18978577809257
chr1	152586558	152586585	9	11	37.5	55	-17.5	0.362735028577646	0.499098287542947	0.123800529665599	1.92243690506214
chr1	152586585	152588544	7	11	29.17	55	-25.83	0.124975445285338	0.345825665262277	0.0805671942702585	1.37499393254612
chr1	152588544	152590536	3	2	12.5	10	2.5	1	1.27847145328945	0.130864593047094	16.9008714370457
chr1	152590536	152591118	2	2	8.33	10	-1.67	1	0.821946943936911	0.0545179511642294	12.3867051005178
chr1	152591118	152591326	1	1	4.17	5	-0.83	1	0.829704891507262	0.0100990049228189	68.1835097869413
chr1	152591326	152592467	0	1	0	5	-5	0.454545454545455	0	0	32.5003149261473
chr1	152592467	152756480	0	0	0	0	0	1	0	0	Inf
chr1	152756480	152756656	2	1	8.33	5	3.33	1	1.70673924068191	0.082700294482344	107.113924246164
chr1	152756656	152757248	3	1	12.5	5	7.5	0.613704503097583	2.6583735804989	0.194088006935639	149.732965562201
chr1	152757248	152758684	3	2	12.5	10	2.5	1	1.27847145328945	0.130864593047094	16.9008714370457
chr1	152758684	152779500	4	2	16.67	10	6.67	0.673134579544109	1.77679788223359	0.223067010416211	21.8659260440664
chr1	152779500	152780208	2	1	8.33	5	3.33	1	1.70673924068191	0.082700294482344	107.113924246164
chr1	152780208	152782123	1	1	4.17	5	-0.83	1	0.829704891507262	0.0100990049228189	68.1835097869413
chr1	152782123	152783925	1	0	4.17	0	4.17	1	Inf	0.0213828125	Inf
chr1	152783925	196788997	0	0	0	0	0	1	0	0	Inf
chr1	196788997	196903450	0	1	0	5	-5	0.454545454545455	0	0	32.5003149261473
chr1	196903450	234018335	0	0	0	0	0	1	0	0	Inf
chr1	234018335	234133463	1	0	4.17	0	4.17	1	Inf	0.0213828125	Inf
chr1	234133463	248703504	0	0	0	0	0	1	0	0	Inf
chr1	248703504	248812363	1	1	4.17	5	-0.83	1	0.829704891507262	0.0100990049228189	68.1835097869413
chr9	9845558	9967325	0	1	0	5	-5	0.454545454545455	0	0	32.5003149261473
chr9	9967325	43251819	0	0	0	0	0	1	0	0	Inf
chr9	43251819	43457478	0	1	0	5	-5	0.454545454545455	0	0	32.5003149261473
chr9	43457478	43785628	1	1	4.17	5	-0.83	1	0.829704891507262	0.0100990049228189	68.1835097869413
chr9	43785628	43812373	1	0	4.17	0	4.17	1	Inf	0.0213828125	Inf
chr9	43812373	44251041	0	0	0	0	0	1	0	0	Inf
chr9	44251041	44860219	0	1	0	5	-5	0.454545454545455	0	0	32.5003149261473
chr9	44860219	105763250	0	0	0	0	0	1	0	0	Inf
chr9	105763250	105829578	0	1	0	5	-5	0.454545454545455	0	0	32.5003149261473
chr11	4963671	4965743	1	0	4.17	0	4.17	1	Inf	0.0213828125	Inf
chr11	4965743	4967313	1	1	4.17	5	-0.83	1	0.829704891507262	0.0100990049228189	68.1835097869413
chr11	4967313	4967523	1	2	4.17	10	-5.83	0.583207490184234	0.399640895163998	0.00636764802381009	8.24852474948138
chr11	4967523	4976569	1	4	4.17	20	-15.83	0.160485005635318	0.180601124363156	0.00339339966296395	2.04793135237537
chr11	4976569	4976885	0	4	0	20	-20	0.0356903448225059	0	0	1.17107721513727
chr11	4976885	4977738	0	3	0	15	-15	0.0860767139836907	0	0	1.9411946582692
chr11	4977738	4983038	0	2	0	10	-10	0.200845665961945	0	0	4.38438777635233
chr11	4983038	4991698	0	1	0	5	-5	0.454545454545455	0	0	32.5003149261473
chr11	4991698	5776574	0	0	0	0	0	1	0	0	Inf
chr11	5776574	5777553	1	0	4.17	0	4.17	1	Inf	0.0213828125	Inf
chr11	5777553	5809239	1	1	4.17	5	-0.83	1	0.829704891507262	0.0100990049228189	68.1835097869413
chr11	5809239	5816258	0	1	0	5	-5	0.454545454545455	0	0	32.5003149261473
chr11	5816258	27005466	0	0	0	0	0	1	0	0	Inf
chr11	27005466	27133370	0	1	0	5	-5	0.454545454545455	0	0	32.5003149261473
chr11	27133370	27237819	0	1	0	5	-5	0.454545454545455	0	0	32.5003149261473
chr11	27237819	55342265	0	0	0	0	0	1	0	0	Inf
chr11	55342265	55381580	1	0	4.17	0	4.17	1	Inf	0.0213828125	Inf
chr11	55381580	55460742	1	1	4.17	5	-0.83	1	0.829704891507262	0.0100990049228189	68.1835097869413
chr11	55460742	55463081	0	1	0	5	-5	0.454545454545455	0	0	32.5003149261473
chr11	55463081	99512533	0	0	0	0	0	1	0	0	Inf
chr11	99512533	99513359	1	0	4.17	0	4.17	1	Inf	0.0213828125	Inf
chr11	99513359	99565256	2	0	8.33	0	8.33	0.492600422832981	Inf	0.157012756012269	Inf
chr11	99565256	99574624	1	0	4.17	0	4.17	1	Inf	0.0213828125	Inf
chr12	2240876	2271584	0	1	0	5	-5	0.454545454545455	0	0	32.5003149261473
chr12	2271584	9613462	0	0	0	0	0	1	0	0	Inf
chr12	9613462	9617002	1	0	4.17	0	4.17	1	Inf	0.0213828125	Inf
chr12	9617002	9618119	1	2	4.17	10	-5.83	0.583207490184234	0.399640895163998	0.00636764802381009	8.24852474948138
chr12	9618119	9619443	1	3	4.17	15	-10.83	0.31551148794484	0.254054686982671	0.00450760062151482	3.48119971412429
chr12	9619443	9619901	2	3	8.33	15	-6.67	0.645895794506118	0.523030418369538	0.0394998825519401	5.10933424630835
chr12	9619901	9739667	2	4	8.33	20	-11.67	0.387127336645204	0.372141092611642	0.0301587677523976	2.96622066155465
chr12	9739667	9740337	1	4	4.17	20	-15.83	0.160485005635318	0.180601124363156	0.00339339966296395	2.04793135237537
chr12	9740337	9741822	1	2	4.17	10	-5.83	0.583207490184234	0.399640895163998	0.00636764802381009	8.24852474948138
chr12	9741822	9743406	1	1	4.17	5	-0.83	1	0.829704891507262	0.0100990049228189	68.1835097869413
chr12	9743406	9744210	0	1	0	5	-5	0.454545454545455	0	0	32.5003149261473
chr12	9744210	52276469	0	0	0	0	0	1	0	0	Inf
chr12	52276469	52464881	1	0	4.17	0	4.17	1	Inf	0.0213828125	Inf
chr22	25662835	25840253	1	0	4.17	0	4.17	1	Inf	0.0213828125	Inf
chr22	25840253	25907233	2	0	8.33	0	8.33	0.492600422832981	Inf	0.157012756012269	Inf
chr22	25907233	25922345	1	0	4.17	0	4.17	1	Inf	0.0213828125	Inf
chr22	25922345	33961404	0	0	0	0	0	1	0	0	Inf
chr22	33961404	34239166	0	1	0	5	-5	0.454545454545455	0	0	32.5003149261473
chr22	34239166	34591002	0	0	0	0	0	1	0	0	Inf
chr22	34591002	34852662	1	0	4.17	0	4.17	1	Inf	0.0213828125	Inf
chr14	24412675	24489015	0	1	0	5	-5	0.454545454545455	0	0	32.5003149261473
chr14	24489015	68412117	0	0	0	0	0	1	0	0	Inf
chr14	68412117	69031437	0	1	0	5	-5	0.454545454545455	0	0	32.5003149261473
chr14	69031437	86456269	0	0	0	0	0	1	0	0	Inf
chr14	86456269	86503215	1	0	4.17	0	4.17	1	Inf	0.0213828125	Inf
chr14	86503215	106821240	0	0	0	0	0	1	0	0	Inf
chr14	106821240	106885861	1	0	4.17	0	4.17	1	Inf	0.0213828125	Inf
chr14	106885861	106895307	1	1	4.17	5	-0.83	1	0.829704891507262	0.0100990049228189	68.1835097869413
chr14	106895307	106920590	2	1	8.33	5	3.33	1	1.70673924068191	0.082700294482344	107.113924246164
chr14	106920590	106932825	2	0	8.33	0	8.33	0.492600422832981	Inf	0.157012756012269	Inf
chr14	106932825	106946201	1	0	4.17	0	4.17	1	Inf	0.0213828125	Inf
chr20	14601109	14718194	0	1	0	5	-5	0.454545454545455	0	0	32.5003149261473
chr20	14718194	14823576	1	1	4.17	5	-0.83	1	0.829704891507262	0.0100990049228189	68.1835097869413
chr20	14823576	15447117	1	0	4.17	0	4.17	1	Inf	0.0213828125	Inf
chr20	15447117	20199938	0	0	0	0	0	1	0	0	Inf
chr20	20199938	20300684	1	0	4.17	0	4.17	1	Inf	0.0213828125	Inf
chr20	20300684	52643667	0	0	0	0	0	1	0	0	Inf
chr20	52643667	52646344	1	0	4.17	0	4.17	1	Inf	0.0213828125	Inf
chr20	52646344	52670767	1	1	4.17	5	-0.83	1	0.829704891507262	0.0100990049228189	68.1835097869413
chr20	52670767	52676171	0	1	0	5	-5	0.454545454545455	0	0	32.5003149261473
chr13	46378387	46640146	1	0	4.17	0	4.17	1	Inf	0.0213828125	Inf
chr13	46640146	48197435	0	0	0	0	0	1	0	0	Inf
chr13	48197435	48326657	1	0	4.17	0	4.17	1	Inf	0.0213828125	Inf
chr13	48326657	48580245	1	0	4.17	0	4.17	1	Inf	0.0213828125	Inf
chr5	8702387	8750841	0	1	0	5	-5	0.454545454545455	0	0	32.5003149261473
chr5	8750841	11766401	0	0	0	0	0	1	0	0	Inf
chr5	11766401	11825080	0	1	0	5	-5	0.454545454545455	0	0	32.5003149261473
chr5	11825080	83776107	0	0	0	0	0	1	0	0	Inf
chr5	83776107	83914339	1	1	4.17	5	-0.83	1	0.829704891507262	0.0100990049228189	68.1835097869413
chr5	83914339	83959544	0	1	0	5	-5	0.454545454545455	0	0	32.5003149261473
chr5	83959544	97043312	0	0	0	0	0	1	0	0	Inf
chr5	97043312	97046793	0	1	0	5	-5	0.454545454545455	0	0	32.5003149261473
chr5	97046793	97123087	1	1	4.17	5	-0.83	1	0.829704891507262	0.0100990049228189	68.1835097869413
chr5	97123087	97132945	0	1	0	5	-5	0.454545454545455	0	0	32.5003149261473
chr5	97132945	99729964	0	0	0	0	0	1	0	0	Inf
chr5	99729964	99845885	0	1	0	5	-5	0.454545454545455	0	0	32.5003149261473
chr5	99845885	100957893	0	0	0	0	0	1	0	0	Inf
chr5	100957893	101027665	0	1	0	5	-5	0.454545454545455	0	0	32.5003149261473
chr5	101027665	107614055	0	0	0	0	0	1	0	0	Inf
chr5	107614055	107720781	0	1	0	5	-5	0.454545454545455	0	0	32.5003149261473
chr5	107720781	144574152	0	0	0	0	0	1	0	0	Inf
chr5	144574152	144828015	0	1	0	5	-5	0.454545454545455	0	0	32.5003149261473
chr5	144828015	180359823	0	0	0	0	0	1	0	0	Inf
chr5	180359823	180458576	0	1	0	5	-5	0.454545454545455	0	0	32.5003149261473
