# Supplementary material for: 1p36 deletion is a marker for tumour dissemination in microsatellite stable stage II-III colon cancer
Source: BMC Cancer. 2014 Nov 24;14:872. doi: 10.1186/1471-2407-14-872 (PMC4251789; doi:10.1186/1471-2407-14-872)
Supplement: Supplementary file 1 — Additional file 1: This file includes supplementary figures, genome-wide copy number estimates and statistics. (ZIP 5 MB) [file 12885_2014_5046_MOESM1_ESM.zip › Supplementary Data/MSS statistics Stage III/LOH.Recurrence (SIII excl MSI-H).No recurrence (SIII excl MSI-H).txt]

Chromosome	Start (hg19)	End (hg19)	Observations in G1	Observations in G2	Frequency G1 (%)	Frequency G2 (%)	Frequency difference	Fisher's Exact test p-value	Odds Ratio	Lower 95% CI	Upper 95% CI
chr1	0	1296586	5	4	20.83	20	0.829999999999998	1	1.05142494514434	0.18930013394807	6.2554369203405
chr1	1296586	2502180	5	5	20.83	25	-4.17	1	0.793759048209339	0.150843822750377	4.16256813493239
chr1	2502180	3728424	6	5	25	25	0	1	1	0.206088113499145	5.04812438351809
chr1	3728424	4509384	7	5	29.17	25	4.17	1	1.22939500758173	0.26763550484739	6.04412103691805
chr1	4509384	10889248	8	5	33.33	25	8.33	0.741599633828789	1.48628894588007	0.336256162369557	7.17477624203688
chr1	10889248	11069331	8	5	33.33	25	8.33	0.741599633828789	1.48628894588007	0.336256162369557	7.17477624203688
chr1	11069331	11131044	8	5	33.33	25	8.33	0.741599633828789	1.48628894588007	0.336256162369557	7.17477624203688
chr1	11131044	11133117	9	5	37.5	25	12.5	0.518625124310082	1.77614047804412	0.412954871065002	8.46544996870826
chr1	11133117	12840752	9	5	37.5	25	12.5	0.518625124310082	1.77614047804412	0.412954871065002	8.46544996870826
chr1	12840752	13489404	9	4	37.5	20	17.5	0.32098126000565	2.35294875498159	0.516314739117651	12.7771636940129
chr1	13489404	14397977	9	5	37.5	25	12.5	0.518625124310082	1.77614047804412	0.412954871065002	8.46544996870826
chr1	14397977	14445618	9	5	37.5	25	12.5	0.518625124310082	1.77614047804412	0.412954871065002	8.46544996870826
chr1	14445618	14500729	9	5	37.5	25	12.5	0.518625124310082	1.77614047804412	0.412954871065002	8.46544996870826
chr1	14500729	14507118	9	5	37.5	25	12.5	0.518625124310082	1.77614047804412	0.412954871065002	8.46544996870826
chr1	14507118	16895445	9	5	37.5	25	12.5	0.518625124310082	1.77614047804412	0.412954871065002	8.46544996870826
chr1	16895445	17082502	9	5	37.5	25	12.5	0.518625124310082	1.77614047804412	0.412954871065002	8.46544996870826
chr1	17082502	17792373	9	5	37.5	25	12.5	0.518625124310082	1.77614047804412	0.412954871065002	8.46544996870826
chr1	17792373	20052433	10	5	41.67	25	16.67	0.341958924141055	2.10595426290551	0.499104414293619	9.9598199451433
chr1	20052433	24903069	10	6	41.67	30	11.67	0.534441807210378	1.647371927607	0.405261439966115	7.17722748526468
chr1	24903069	25532279	9	6	37.5	30	7.5	0.752019003432467	1.38934111782241	0.335246952983551	6.10026650689017
chr1	25532279	25540843	9	7	37.5	35	2.5	1	1.11155049248582	0.274572955411398	4.62374629054837
chr1	25540843	25654244	9	7	37.5	35	2.5	1	1.11155049248582	0.274572955411398	4.62374629054837
chr1	25654244	25662109	9	6	37.5	30	7.5	0.752019003432467	1.38934111782241	0.335246952983551	6.10026650689017
chr1	25662109	26364487	9	6	37.5	30	7.5	0.752019003432467	1.38934111782241	0.335246952983551	6.10026650689017
chr1	26364487	26909715	9	6	37.5	30	7.5	0.752019003432467	1.38934111782241	0.335246952983551	6.10026650689017
chr1	26909715	27514462	9	6	37.5	30	7.5	0.752019003432467	1.38934111782241	0.335246952983551	6.10026650689017
chr1	27514462	28813549	8	6	33.33	30	3.33	1	1.16259290775127	0.272902027742348	5.16994950410565
chr1	28813549	30676595	8	5	33.33	25	8.33	0.741599633828789	1.48628894588007	0.336256162369557	7.17477624203688
chr1	30676595	31216359	7	5	29.17	25	4.17	1	1.22939500758173	0.26763550484739	6.04412103691805
chr1	31216359	32037644	8	5	33.33	25	8.33	0.741599633828789	1.48628894588007	0.336256162369557	7.17477624203688
chr1	32037644	32071342	7	5	29.17	25	4.17	1	1.22939500758173	0.26763550484739	6.04412103691805
chr1	32071342	32895256	7	5	29.17	25	4.17	1	1.22939500758173	0.26763550484739	6.04412103691805
chr1	32895256	34173804	8	5	33.33	25	8.33	0.741599633828789	1.48628894588007	0.336256162369557	7.17477624203688
chr1	34173804	34255575	8	5	33.33	25	8.33	0.741599633828789	1.48628894588007	0.336256162369557	7.17477624203688
chr1	34255575	34350569	7	5	29.17	25	4.17	1	1.22939500758173	0.26763550484739	6.04412103691805
chr1	34350569	34868622	7	5	29.17	25	4.17	1	1.22939500758173	0.26763550484739	6.04412103691805
chr1	34868622	34996580	6	5	25	25	0	1	1	0.206088113499145	5.04812438351809
chr1	34996580	35044317	5	5	20.83	25	-4.17	1	0.793759048209339	0.150843822750377	4.16256813493239
chr1	35044317	35048145	6	5	25	25	0	1	1	0.206088113499145	5.04812438351809
chr1	35048145	35072244	6	5	25	25	0	1	1	0.206088113499145	5.04812438351809
chr1	35072244	35109386	6	6	25	30	-5	0.745575024077576	0.782268389388813	0.16709290957507	3.64334231437044
chr1	35109386	35116045	5	6	20.83	30	-9.17	0.50926015928852	0.620989063192595	0.122215728756002	3.00773282911263
chr1	35116045	35121695	5	6	20.83	30	-9.17	0.50926015928852	0.620989063192595	0.122215728756002	3.00773282911263
chr1	35121695	35328335	5	5	20.83	25	-4.17	1	0.793759048209339	0.150843822750377	4.16256813493239
chr1	35328335	35369153	5	5	20.83	25	-4.17	1	0.793759048209339	0.150843822750377	4.16256813493239
chr1	35369153	36529749	6	5	25	25	0	1	1	0.206088113499145	5.04812438351809
chr1	36529749	36567789	5	5	20.83	25	-4.17	1	0.793759048209339	0.150843822750377	4.16256813493239
chr1	36567789	36789079	4	5	16.67	25	-8.33	0.709517537084185	0.607114050915271	0.10158997296136	3.36866065732844
chr1	36789079	36916203	4	4	16.67	20	-3.33	1	0.804097271299285	0.127756427234124	5.0504339877805
chr1	36916203	43527640	3	4	12.5	20	-7.5	0.68388673153279	0.578843446175386	0.074015401402268	3.96031532645817
chr1	43527640	45801102	3	4	12.5	20	-7.5	0.68388673153279	0.578843446175386	0.074015401402268	3.96031532645817
chr1	45801102	45894584	3	4	12.5	20	-7.5	0.68388673153279	0.578843446175386	0.074015401402268	3.96031532645817
chr1	45894584	46035615	4	4	16.67	20	-3.33	1	0.804097271299285	0.127756427234124	5.0504339877805
chr1	46035615	46111944	4	4	16.67	20	-3.33	1	0.804097271299285	0.127756427234124	5.0504339877805
chr1	46111944	46245317	4	4	16.67	20	-3.33	1	0.804097271299285	0.127756427234124	5.0504339877805
chr1	46245317	46546873	4	4	16.67	20	-3.33	1	0.804097271299285	0.127756427234124	5.0504339877805
chr1	46546873	46606982	4	4	16.67	20	-3.33	1	0.804097271299285	0.127756427234124	5.0504339877805
chr1	46606982	46608589	4	4	16.67	20	-3.33	1	0.804097271299285	0.127756427234124	5.0504339877805
chr1	46608589	47099694	3	4	12.5	20	-7.5	0.68388673153279	0.578843446175386	0.074015401402268	3.96031532645817
chr1	47099694	47221072	3	4	12.5	20	-7.5	0.68388673153279	0.578843446175386	0.074015401402268	3.96031532645817
chr1	47221072	48047691	4	4	16.67	20	-3.33	1	0.804097271299285	0.127756427234124	5.0504339877805
chr1	48047691	49757876	3	4	12.5	20	-7.5	0.68388673153279	0.578843446175386	0.074015401402268	3.96031532645817
chr1	49757876	49982200	3	4	12.5	20	-7.5	0.68388673153279	0.578843446175386	0.074015401402268	3.96031532645817
chr1	49982200	50306324	3	4	12.5	20	-7.5	0.68388673153279	0.578843446175386	0.074015401402268	3.96031532645817
chr1	50306324	50457146	4	4	16.67	20	-3.33	1	0.804097271299285	0.127756427234124	5.0504339877805
chr1	50457146	50908175	3	4	12.5	20	-7.5	0.68388673153279	0.578843446175386	0.074015401402268	3.96031532645817
chr1	50908175	51000765	3	5	12.5	25	-12.5	0.4361222778693	0.43704477578508	0.058666266689337	2.65108915979709
chr1	51000765	51028699	4	5	16.67	25	-8.33	0.709517537084185	0.607114050915271	0.10158997296136	3.36866065732844
chr1	51028699	51137259	4	5	16.67	25	-8.33	0.709517537084185	0.607114050915271	0.10158997296136	3.36866065732844
chr1	51137259	53145143	4	4	16.67	20	-3.33	1	0.804097271299285	0.127756427234124	5.0504339877805
chr1	53145143	53193812	5	4	20.83	20	0.829999999999998	1	1.05142494514434	0.18930013394807	6.2554369203405
chr1	53193812	53484494	5	5	20.83	25	-4.17	1	0.793759048209339	0.150843822750377	4.16256813493239
chr1	53484494	53493136	5	4	20.83	20	0.829999999999998	1	1.05142494514434	0.18930013394807	6.2554369203405
chr1	53493136	55335478	4	4	16.67	20	-3.33	1	0.804097271299285	0.127756427234124	5.0504339877805
chr1	55335478	55453248	4	4	16.67	20	-3.33	1	0.804097271299285	0.127756427234124	5.0504339877805
chr1	55453248	55784962	4	4	16.67	20	-3.33	1	0.804097271299285	0.127756427234124	5.0504339877805
chr1	55784962	55835711	4	4	16.67	20	-3.33	1	0.804097271299285	0.127756427234124	5.0504339877805
chr1	55835711	56033912	4	5	16.67	25	-8.33	0.709517537084185	0.607114050915271	0.10158997296136	3.36866065732844
chr1	56033912	56635155	4	6	16.67	30	-13.33	0.471598567457898	0.474990215300048	0.0822008114438842	2.43832911577332
chr1	56635155	56762576	4	5	16.67	25	-8.33	0.709517537084185	0.607114050915271	0.10158997296136	3.36866065732844
chr1	56762576	57283593	4	4	16.67	20	-3.33	1	0.804097271299285	0.127756427234124	5.0504339877805
chr1	57283593	57874457	4	4	16.67	20	-3.33	1	0.804097271299285	0.127756427234124	5.0504339877805
chr1	57874457	58185343	4	5	16.67	25	-8.33	0.709517537084185	0.607114050915271	0.10158997296136	3.36866065732844
chr1	58185343	58359097	5	5	20.83	25	-4.17	1	0.793759048209339	0.150843822750377	4.16256813493239
chr1	58359097	58380698	4	5	16.67	25	-8.33	0.709517537084185	0.607114050915271	0.10158997296136	3.36866065732844
chr1	58380698	58434027	4	5	16.67	25	-8.33	0.709517537084185	0.607114050915271	0.10158997296136	3.36866065732844
chr1	58434027	58456840	5	5	20.83	25	-4.17	1	0.793759048209339	0.150843822750377	4.16256813493239
chr1	58456840	58522437	5	5	20.83	25	-4.17	1	0.793759048209339	0.150843822750377	4.16256813493239
chr1	58522437	59416988	4	5	16.67	25	-8.33	0.709517537084185	0.607114050915271	0.10158997296136	3.36866065732844
chr1	59416988	59910861	4	4	16.67	20	-3.33	1	0.804097271299285	0.127756427234124	5.0504339877805
chr1	59910861	62680136	4	4	16.67	20	-3.33	1	0.804097271299285	0.127756427234124	5.0504339877805
chr1	62680136	62765525	4	4	16.67	20	-3.33	1	0.804097271299285	0.127756427234124	5.0504339877805
chr1	62765525	64554974	4	4	16.67	20	-3.33	1	0.804097271299285	0.127756427234124	5.0504339877805
chr1	64554974	64692395	4	4	16.67	20	-3.33	1	0.804097271299285	0.127756427234124	5.0504339877805
chr1	64692395	64956148	4	4	16.67	20	-3.33	1	0.804097271299285	0.127756427234124	5.0504339877805
chr1	64956148	65103454	5	4	20.83	20	0.829999999999998	1	1.05142494514434	0.18930013394807	6.2554369203405
chr1	65103454	65173281	4	4	16.67	20	-3.33	1	0.804097271299285	0.127756427234124	5.0504339877805
chr1	65173281	65420978	5	4	20.83	20	0.829999999999998	1	1.05142494514434	0.18930013394807	6.2554369203405
chr1	65420978	65589663	6	4	25	20	5	0.73441603390554	1.32469990349298	0.258244024998001	7.60136515630986
chr1	65589663	65696242	7	4	29.17	20	9.17	0.727906622971853	1.62864870943781	0.335060499383114	9.11198173466026
chr1	65696242	65828490	6	4	25	20	5	0.73441603390554	1.32469990349298	0.258244024998001	7.60136515630986
chr1	65828490	65906513	7	4	29.17	20	9.17	0.727906622971853	1.62864870943781	0.335060499383114	9.11198173466026
chr1	65906513	65907617	7	4	29.17	20	9.17	0.727906622971853	1.62864870943781	0.335060499383114	9.11198173466026
chr1	65907617	66063207	7	4	29.17	20	9.17	0.727906622971853	1.62864870943781	0.335060499383114	9.11198173466026
chr1	66063207	66224015	7	4	29.17	20	9.17	0.727906622971853	1.62864870943781	0.335060499383114	9.11198173466026
chr1	66224015	66369389	7	4	29.17	20	9.17	0.727906622971853	1.62864870943781	0.335060499383114	9.11198173466026
chr1	66369389	66819193	6	4	25	20	5	0.73441603390554	1.32469990349298	0.258244024998001	7.60136515630986
chr1	66819193	66935193	5	4	20.83	20	0.829999999999998	1	1.05142494514434	0.18930013394807	6.2554369203405
chr1	66935193	66976937	6	4	25	20	5	0.73441603390554	1.32469990349298	0.258244024998001	7.60136515630986
chr1	66976937	67010473	6	5	25	25	0	1	1	0.206088113499145	5.04812438351809
chr1	67010473	67265105	5	5	20.83	25	-4.17	1	0.793759048209339	0.150843822750377	4.16256813493239
chr1	67265105	68504976	5	4	20.83	20	0.829999999999998	1	1.05142494514434	0.18930013394807	6.2554369203405
chr1	68504976	70232225	5	4	20.83	20	0.829999999999998	1	1.05142494514434	0.18930013394807	6.2554369203405
chr1	70232225	71413469	5	4	20.83	20	0.829999999999998	1	1.05142494514434	0.18930013394807	6.2554369203405
chr1	71413469	72273331	5	4	20.83	20	0.829999999999998	1	1.05142494514434	0.18930013394807	6.2554369203405
chr1	72273331	72380161	5	4	20.83	20	0.829999999999998	1	1.05142494514434	0.18930013394807	6.2554369203405
chr1	72380161	72692965	5	4	20.83	20	0.829999999999998	1	1.05142494514434	0.18930013394807	6.2554369203405
chr1	72692965	72718884	5	4	20.83	20	0.829999999999998	1	1.05142494514434	0.18930013394807	6.2554369203405
chr1	72718884	72760184	5	5	20.83	25	-4.17	1	0.793759048209339	0.150843822750377	4.16256813493239
chr1	72760184	72765894	4	5	16.67	25	-8.33	0.709517537084185	0.607114050915271	0.10158997296136	3.36866065732844
chr1	72765894	72811532	1	3	4.17	15	-10.83	0.31551148794484	0.254054686982671	0.00450760062151482	3.48119971412429
chr1	72811532	72812172	2	3	8.33	15	-6.67	0.645895794506118	0.523030418369538	0.0394998825519401	5.10933424630835
chr1	72812172	72814597	2	2	8.33	10	-1.67	1	0.821946943936911	0.0545179511642294	12.3867051005178
chr1	72814597	73646028	5	4	20.83	20	0.829999999999998	1	1.05142494514434	0.18930013394807	6.2554369203405
chr1	73646028	74478327	4	4	16.67	20	-3.33	1	0.804097271299285	0.127756427234124	5.0504339877805
chr1	74478327	77053467	4	4	16.67	20	-3.33	1	0.804097271299285	0.127756427234124	5.0504339877805
chr1	77053467	78426944	5	4	20.83	20	0.829999999999998	1	1.05142494514434	0.18930013394807	6.2554369203405
chr1	78426944	78665101	5	4	20.83	20	0.829999999999998	1	1.05142494514434	0.18930013394807	6.2554369203405
chr1	78665101	78928176	4	4	16.67	20	-3.33	1	0.804097271299285	0.127756427234124	5.0504339877805
chr1	78928176	81276018	4	3	16.67	15	1.67	1	1.13012717766168	0.165091864766298	8.82048884576312
chr1	81276018	82586572	5	3	20.83	15	5.83	0.709517537084185	1.47792138374312	0.243832005666561	10.9643246368856
chr1	82586572	83106465	4	3	16.67	15	1.67	1	1.13012717766168	0.165091864766298	8.82048884576312
chr1	83106465	83124282	4	3	16.67	15	1.67	1	1.13012717766168	0.165091864766298	8.82048884576312
chr1	83124282	83129747	4	3	16.67	15	1.67	1	1.13012717766168	0.165091864766298	8.82048884576312
chr1	83129747	83190382	4	4	16.67	20	-3.33	1	0.804097271299285	0.127756427234124	5.0504339877805
chr1	83190382	83215881	4	4	16.67	20	-3.33	1	0.804097271299285	0.127756427234124	5.0504339877805
chr1	83215881	83247404	4	3	16.67	15	1.67	1	1.13012717766168	0.165091864766298	8.82048884576312
chr1	83247404	83573732	4	3	16.67	15	1.67	1	1.13012717766168	0.165091864766298	8.82048884576312
chr1	83573732	83798162	4	3	16.67	15	1.67	1	1.13012717766168	0.165091864766298	8.82048884576312
chr1	83798162	83890326	4	3	16.67	15	1.67	1	1.13012717766168	0.165091864766298	8.82048884576312
chr1	83890326	83986257	4	3	16.67	15	1.67	1	1.13012717766168	0.165091864766298	8.82048884576312
chr1	83986257	84442874	4	3	16.67	15	1.67	1	1.13012717766168	0.165091864766298	8.82048884576312
chr1	84442874	84856441	4	3	16.67	15	1.67	1	1.13012717766168	0.165091864766298	8.82048884576312
chr1	84856441	84926956	4	3	16.67	15	1.67	1	1.13012717766168	0.165091864766298	8.82048884576312
chr1	84926956	85290605	4	3	16.67	15	1.67	1	1.13012717766168	0.165091864766298	8.82048884576312
chr1	85290605	85695634	4	3	16.67	15	1.67	1	1.13012717766168	0.165091864766298	8.82048884576312
chr1	85695634	86619680	3	3	12.5	15	-2.5	1	0.813448226717427	0.0961202645831903	6.87778438197361
chr1	86619680	87581289	3	4	12.5	20	-7.5	0.68388673153279	0.578843446175386	0.074015401402268	3.96031532645817
chr1	87581289	89401974	3	3	12.5	15	-2.5	1	0.813448226717427	0.0961202645831903	6.87778438197361
chr1	89401974	90898344	4	3	16.67	15	1.67	1	1.13012717766168	0.165091864766298	8.82048884576312
chr1	90898344	95815659	5	3	20.83	15	5.83	0.709517537084185	1.47792138374312	0.243832005666561	10.9643246368856
chr1	95815659	96273355	5	3	20.83	15	5.83	0.709517537084185	1.47792138374312	0.243832005666561	10.9643246368856
chr1	96273355	97099854	5	4	20.83	20	0.829999999999998	1	1.05142494514434	0.18930013394807	6.2554369203405
chr1	97099854	97290799	5	3	20.83	15	5.83	0.709517537084185	1.47792138374312	0.243832005666561	10.9643246368856
chr1	97290799	98344977	5	4	20.83	20	0.829999999999998	1	1.05142494514434	0.18930013394807	6.2554369203405
chr1	98344977	98552969	5	4	20.83	20	0.829999999999998	1	1.05142494514434	0.18930013394807	6.2554369203405
chr1	98552969	99424256	5	4	20.83	20	0.829999999999998	1	1.05142494514434	0.18930013394807	6.2554369203405
chr1	99424256	100188378	5	4	20.83	20	0.829999999999998	1	1.05142494514434	0.18930013394807	6.2554369203405
chr1	100188378	100251873	5	4	20.83	20	0.829999999999998	1	1.05142494514434	0.18930013394807	6.2554369203405
chr1	100251873	101172707	5	4	20.83	20	0.829999999999998	1	1.05142494514434	0.18930013394807	6.2554369203405
chr1	101172707	101209477	5	4	20.83	20	0.829999999999998	1	1.05142494514434	0.18930013394807	6.2554369203405
chr1	101209477	102655932	5	4	20.83	20	0.829999999999998	1	1.05142494514434	0.18930013394807	6.2554369203405
chr1	102655932	102707182	5	5	20.83	25	-4.17	1	0.793759048209339	0.150843822750377	4.16256813493239
chr1	102707182	102855854	6	5	25	25	0	1	1	0.206088113499145	5.04812438351809
chr1	102855854	103576840	6	4	25	20	5	0.73441603390554	1.32469990349298	0.258244024998001	7.60136515630986
chr1	103576840	104501687	5	4	20.83	20	0.829999999999998	1	1.05142494514434	0.18930013394807	6.2554369203405
chr1	104501687	104752440	6	4	25	20	5	0.73441603390554	1.32469990349298	0.258244024998001	7.60136515630986
chr1	104752440	106007458	5	4	20.83	20	0.829999999999998	1	1.05142494514434	0.18930013394807	6.2554369203405
chr1	106007458	106050750	6	4	25	20	5	0.73441603390554	1.32469990349298	0.258244024998001	7.60136515630986
chr1	106050750	107092227	5	4	20.83	20	0.829999999999998	1	1.05142494514434	0.18930013394807	6.2554369203405
chr1	107092227	108438082	4	4	16.67	20	-3.33	1	0.804097271299285	0.127756427234124	5.0504339877805
chr1	108438082	110690150	4	4	16.67	20	-3.33	1	0.804097271299285	0.127756427234124	5.0504339877805
chr1	110690150	110823624	4	4	16.67	20	-3.33	1	0.804097271299285	0.127756427234124	5.0504339877805
chr1	110823624	111368243	4	4	16.67	20	-3.33	1	0.804097271299285	0.127756427234124	5.0504339877805
chr1	111368243	111372421	4	6	16.67	30	-13.33	0.471598567457898	0.474990215300048	0.0822008114438842	2.43832911577332
chr1	111372421	111374823	5	6	20.83	30	-9.17	0.50926015928852	0.620989063192595	0.122215728756002	3.00773282911263
chr1	111374823	111390153	5	6	20.83	30	-9.17	0.50926015928852	0.620989063192595	0.122215728756002	3.00773282911263
chr1	111390153	111394289	5	4	20.83	20	0.829999999999998	1	1.05142494514434	0.18930013394807	6.2554369203405
chr1	111394289	111395391	4	4	16.67	20	-3.33	1	0.804097271299285	0.127756427234124	5.0504339877805
chr1	111395391	112672860	4	4	16.67	20	-3.33	1	0.804097271299285	0.127756427234124	5.0504339877805
chr1	112672860	112676509	4	5	16.67	25	-8.33	0.709517537084185	0.607114050915271	0.10158997296136	3.36866065732844
chr1	112676509	112693006	4	6	16.67	30	-13.33	0.471598567457898	0.474990215300048	0.0822008114438842	2.43832911577332
chr1	112693006	112696026	4	8	16.67	40	-23.33	0.102363856192557	0.308724570390048	0.0553570463899861	1.4547782344291
chr1	112696026	112709063	5	8	20.83	40	-19.17	0.198958864869245	0.403466022297075	0.0823227885139499	1.7906713353751
chr1	112709063	112710699	5	7	20.83	35	-14.17	0.329263323023958	0.496919336361983	0.100033635931468	2.28411753796388
chr1	112710699	112711113	5	5	20.83	25	-4.17	1	0.793759048209339	0.150843822750377	4.16256813493239
chr1	112711113	112766255	5	5	20.83	25	-4.17	1	0.793759048209339	0.150843822750377	4.16256813493239
chr1	112766255	112811921	4	4	16.67	20	-3.33	1	0.804097271299285	0.127756427234124	5.0504339877805
chr1	112811921	112819259	4	4	16.67	20	-3.33	1	0.804097271299285	0.127756427234124	5.0504339877805
chr1	112819259	113566089	4	4	16.67	20	-3.33	1	0.804097271299285	0.127756427234124	5.0504339877805
chr1	113566089	113791389	4	5	16.67	25	-8.33	0.709517537084185	0.607114050915271	0.10158997296136	3.36866065732844
chr1	113791389	113883310	4	4	16.67	20	-3.33	1	0.804097271299285	0.127756427234124	5.0504339877805
chr1	113883310	114527010	4	5	16.67	25	-8.33	0.709517537084185	0.607114050915271	0.10158997296136	3.36866065732844
chr1	114527010	114652056	4	4	16.67	20	-3.33	1	0.804097271299285	0.127756427234124	5.0504339877805
chr1	114652056	114671833	4	5	16.67	25	-8.33	0.709517537084185	0.607114050915271	0.10158997296136	3.36866065732844
chr1	114671833	114681076	5	5	20.83	25	-4.17	1	0.793759048209339	0.150843822750377	4.16256813493239
chr1	114681076	114752712	6	5	25	25	0	1	1	0.206088113499145	5.04812438351809
chr1	114752712	114812913	5	5	20.83	25	-4.17	1	0.793759048209339	0.150843822750377	4.16256813493239
chr1	114812913	114819015	6	5	25	25	0	1	1	0.206088113499145	5.04812438351809
chr1	114819015	114868872	5	5	20.83	25	-4.17	1	0.793759048209339	0.150843822750377	4.16256813493239
chr1	114868872	115630755	6	5	25	25	0	1	1	0.206088113499145	5.04812438351809
chr1	115630755	115692291	6	4	25	20	5	0.73441603390554	1.32469990349298	0.258244024998001	7.60136515630986
chr1	115692291	115714984	6	5	25	25	0	1	1	0.206088113499145	5.04812438351809
chr1	115714984	115720229	5	5	20.83	25	-4.17	1	0.793759048209339	0.150843822750377	4.16256813493239
chr1	115720229	115787673	4	5	16.67	25	-8.33	0.709517537084185	0.607114050915271	0.10158997296136	3.36866065732844
chr1	115787673	115806086	4	4	16.67	20	-3.33	1	0.804097271299285	0.127756427234124	5.0504339877805
chr1	115806086	115857677	5	4	20.83	20	0.829999999999998	1	1.05142494514434	0.18930013394807	6.2554369203405
chr1	115857677	115911860	5	5	20.83	25	-4.17	1	0.793759048209339	0.150843822750377	4.16256813493239
chr1	115911860	116056509	5	4	20.83	20	0.829999999999998	1	1.05142494514434	0.18930013394807	6.2554369203405
chr1	116056509	116203234	5	5	20.83	25	-4.17	1	0.793759048209339	0.150843822750377	4.16256813493239
chr1	116203234	116203773	5	4	20.83	20	0.829999999999998	1	1.05142494514434	0.18930013394807	6.2554369203405
chr1	116203773	116264619	4	4	16.67	20	-3.33	1	0.804097271299285	0.127756427234124	5.0504339877805
chr1	116264619	117010467	4	5	16.67	25	-8.33	0.709517537084185	0.607114050915271	0.10158997296136	3.36866065732844
chr1	117010467	117908799	4	4	16.67	20	-3.33	1	0.804097271299285	0.127756427234124	5.0504339877805
chr1	117908799	118109526	3	4	12.5	20	-7.5	0.68388673153279	0.578843446175386	0.074015401402268	3.96031532645817
chr1	118109526	118298727	4	4	16.67	20	-3.33	1	0.804097271299285	0.127756427234124	5.0504339877805
chr1	118298727	118835965	3	4	12.5	20	-7.5	0.68388673153279	0.578843446175386	0.074015401402268	3.96031532645817
chr1	118835965	118999935	2	4	8.33	20	-11.67	0.387127336645204	0.372141092611642	0.0301587677523976	2.96622066155465
chr1	118999935	119540200	3	4	12.5	20	-7.5	0.68388673153279	0.578843446175386	0.074015401402268	3.96031532645817
chr1	119540200	119759236	3	3	12.5	15	-2.5	1	0.813448226717427	0.0961202645831903	6.87778438197361
chr1	119759236	119770729	4	3	16.67	15	1.67	1	1.13012717766168	0.165091864766298	8.82048884576312
chr1	119770729	119993624	3	3	12.5	15	-2.5	1	0.813448226717427	0.0961202645831903	6.87778438197361
chr1	119993624	120155424	2	3	8.33	15	-6.67	0.645895794506118	0.523030418369538	0.0394998825519401	5.10933424630835
chr1	120155424	121482991	1	3	4.17	15	-10.83	0.31551148794484	0.254054686982671	0.00450760062151482	3.48119971412429
chr1	121482991	145759345	0	0	0	0	0	1	0	0	Inf
chr1	145759345	148913619	1	0	4.17	0	4.17	1	Inf	0.0213828125	Inf
chr1	148913619	148942808	1	1	4.17	5	-0.83	1	0.829704891507262	0.0100990049228189	68.1835097869413
chr1	148942808	149030666	1	2	4.17	10	-5.83	0.583207490184234	0.399640895163998	0.00636764802381009	8.24852474948138
chr1	149030666	149043564	3	2	12.5	10	2.5	1	1.27847145328945	0.130864593047094	16.9008714370457
chr1	149043564	149196437	3	3	12.5	15	-2.5	1	0.813448226717427	0.0961202645831903	6.87778438197361
chr1	149196437	149324712	2	3	8.33	15	-6.67	0.645895794506118	0.523030418369538	0.0394998825519401	5.10933424630835
chr1	149324712	149362408	1	3	4.17	15	-10.83	0.31551148794484	0.254054686982671	0.00450760062151482	3.48119971412429
chr1	149362408	149387276	1	2	4.17	10	-5.83	0.583207490184234	0.399640895163998	0.00636764802381009	8.24852474948138
chr1	149387276	149660421	0	2	0	10	-10	0.200845665961945	0	0	4.38438777635233
chr1	149660421	149783869	0	1	0	5	-5	0.454545454545455	0	0	32.5003149261473
chr1	149783869	149877025	0	0	0	0	0	1	0	0	Inf
chr1	149877025	150237853	0	1	0	5	-5	0.454545454545455	0	0	32.5003149261473
chr1	150237853	152458283	0	2	0	10	-10	0.200845665961945	0	0	4.38438777635233
chr1	152458283	152545074	0	3	0	15	-15	0.0860767139836907	0	0	1.9411946582692
chr1	152545074	152547919	0	4	0	20	-20	0.0356903448225059	0	0	1.17107721513727
chr1	152547919	152547986	3	4	12.5	20	-7.5	0.68388673153279	0.578843446175386	0.074015401402268	3.96031532645817
chr1	152547986	152548103	6	5	25	25	0	1	1	0.206088113499145	5.04812438351809
chr1	152548103	152551554	9	12	37.5	60	-22.5	0.225277385197685	0.408727296515201	0.0993443826993599	1.57989721408237
chr1	152551554	152552058	10	13	41.67	65	-23.33	0.143440489267863	0.393355348595125	0.094016593698193	1.52909394006384
chr1	152552058	152555617	11	13	45.83	65	-19.17	0.238031187160774	0.464004664308628	0.112014248069557	1.8002912210704
chr1	152555617	152586558	11	14	45.83	70	-24.17	0.135044236308829	0.37136442068655	0.0850943199761822	1.47461193621699
chr1	152586558	152586585	9	13	37.5	65	-27.5	0.129207985627894	0.33192798991395	0.07807363260936	1.29887820868327
chr1	152586585	152588544	8	13	33.33	65	-31.67	0.0678987391787963	0.278018002522528	0.0638817189867112	1.10103909349591
chr1	152588544	152590536	6	6	25	30	-5	0.745575024077576	0.782268389388813	0.16709290957507	3.64334231437044
chr1	152590536	152591118	6	6	25	30	-5	0.745575024077576	0.782268389388813	0.16709290957507	3.64334231437044
chr1	152591118	152591326	5	6	20.83	30	-9.17	0.50926015928852	0.620989063192595	0.122215728756002	3.00773282911263
chr1	152591326	152592467	4	6	16.67	30	-13.33	0.471598567457898	0.474990215300048	0.0822008114438842	2.43832911577332
chr1	152592467	152690686	4	5	16.67	25	-8.33	0.709517537084185	0.607114050915271	0.10158997296136	3.36866065732844
chr1	152690686	152712869	4	5	16.67	25	-8.33	0.709517537084185	0.607114050915271	0.10158997296136	3.36866065732844
chr1	152712869	152756480	4	6	16.67	30	-13.33	0.471598567457898	0.474990215300048	0.0822008114438842	2.43832911577332
chr1	152756480	152756656	4	6	16.67	30	-13.33	0.471598567457898	0.474990215300048	0.0822008114438842	2.43832911577332
chr1	152756656	152757248	4	6	16.67	30	-13.33	0.471598567457898	0.474990215300048	0.0822008114438842	2.43832911577332
chr1	152757248	152758684	4	6	16.67	30	-13.33	0.471598567457898	0.474990215300048	0.0822008114438842	2.43832911577332
chr1	152758684	152768111	5	6	20.83	30	-9.17	0.50926015928852	0.620989063192595	0.122215728756002	3.00773282911263
chr1	152768111	152779500	5	5	20.83	25	-4.17	1	0.793759048209339	0.150843822750377	4.16256813493239
chr1	152779500	152780208	3	4	12.5	20	-7.5	0.68388673153279	0.578843446175386	0.074015401402268	3.96031532645817
chr1	152780208	152782123	3	4	12.5	20	-7.5	0.68388673153279	0.578843446175386	0.074015401402268	3.96031532645817
chr1	152782123	152783925	3	3	12.5	15	-2.5	1	0.813448226717427	0.0961202645831903	6.87778438197361
chr1	152783925	152849144	2	3	8.33	15	-6.67	0.645895794506118	0.523030418369538	0.0394998825519401	5.10933424630835
chr1	152849144	152853575	2	2	8.33	10	-1.67	1	0.821946943936911	0.0545179511642294	12.3867051005178
chr1	152853575	153095035	1	2	4.17	10	-5.83	0.583207490184234	0.399640895163998	0.00636764802381009	8.24852474948138
chr1	153095035	153168107	0	2	0	10	-10	0.200845665961945	0	0	4.38438777635233
chr1	153168107	153324858	0	1	0	5	-5	0.454545454545455	0	0	32.5003149261473
chr1	153324858	155199517	0	2	0	10	-10	0.200845665961945	0	0	4.38438777635233
chr1	155199517	156114254	1	2	4.17	10	-5.83	0.583207490184234	0.399640895163998	0.00636764802381009	8.24852474948138
chr1	156114254	156422250	0	2	0	10	-10	0.200845665961945	0	0	4.38438777635233
chr1	156422250	156517380	0	1	0	5	-5	0.454545454545455	0	0	32.5003149261473
chr1	156517380	157250191	0	2	0	10	-10	0.200845665961945	0	0	4.38438777635233
chr1	157250191	157721164	0	1	0	5	-5	0.454545454545455	0	0	32.5003149261473
chr1	157721164	157789015	0	1	0	5	-5	0.454545454545455	0	0	32.5003149261473
chr1	157789015	158170637	0	1	0	5	-5	0.454545454545455	0	0	32.5003149261473
chr1	158170637	158434898	0	2	0	10	-10	0.200845665961945	0	0	4.38438777635233
chr1	158434898	158513649	0	2	0	10	-10	0.200845665961945	0	0	4.38438777635233
chr1	158513649	158516041	0	2	0	10	-10	0.200845665961945	0	0	4.38438777635233
chr1	158516041	158558202	0	1	0	5	-5	0.454545454545455	0	0	32.5003149261473
chr1	158558202	162936835	0	1	0	5	-5	0.454545454545455	0	0	32.5003149261473
chr1	162936835	163037582	0	2	0	10	-10	0.200845665961945	0	0	4.38438777635233
chr1	163037582	163825590	0	1	0	5	-5	0.454545454545455	0	0	32.5003149261473
chr1	163825590	164427038	1	1	4.17	5	-0.83	1	0.829704891507262	0.0100990049228189	68.1835097869413
chr1	164427038	168423458	0	1	0	5	-5	0.454545454545455	0	0	32.5003149261473
chr1	168423458	168896179	1	1	4.17	5	-0.83	1	0.829704891507262	0.0100990049228189	68.1835097869413
chr1	168896179	168956641	0	1	0	5	-5	0.454545454545455	0	0	32.5003149261473
chr1	168956641	169572495	1	1	4.17	5	-0.83	1	0.829704891507262	0.0100990049228189	68.1835097869413
chr1	169572495	169662314	0	1	0	5	-5	0.454545454545455	0	0	32.5003149261473
chr1	169662314	170176842	1	1	4.17	5	-0.83	1	0.829704891507262	0.0100990049228189	68.1835097869413
chr1	170176842	171569626	0	1	0	5	-5	0.454545454545455	0	0	32.5003149261473
chr1	171569626	171811512	1	1	4.17	5	-0.83	1	0.829704891507262	0.0100990049228189	68.1835097869413
chr1	171811512	172188067	0	1	0	5	-5	0.454545454545455	0	0	32.5003149261473
chr1	172188067	172931712	0	2	0	10	-10	0.200845665961945	0	0	4.38438777635233
chr1	172931712	173192693	1	2	4.17	10	-5.83	0.583207490184234	0.399640895163998	0.00636764802381009	8.24852474948138
chr1	173192693	173542963	1	1	4.17	5	-0.83	1	0.829704891507262	0.0100990049228189	68.1835097869413
chr1	173542963	173788610	2	1	8.33	5	3.33	1	1.70673924068191	0.082700294482344	107.113924246164
chr1	173788610	174796481	3	1	12.5	5	7.5	0.613704503097583	2.6583735804989	0.194088006935639	149.732965562201
chr1	174796481	174898482	2	1	8.33	5	3.33	1	1.70673924068191	0.082700294482344	107.113924246164
chr1	174898482	175089594	1	1	4.17	5	-0.83	1	0.829704891507262	0.0100990049228189	68.1835097869413
chr1	175089594	175090351	1	2	4.17	10	-5.83	0.583207490184234	0.399640895163998	0.00636764802381009	8.24852474948138
chr1	175090351	175386793	0	2	0	10	-10	0.200845665961945	0	0	4.38438777635233
chr1	175386793	176780020	0	1	0	5	-5	0.454545454545455	0	0	32.5003149261473
chr1	176780020	177017426	1	1	4.17	5	-0.83	1	0.829704891507262	0.0100990049228189	68.1835097869413
chr1	177017426	177082373	1	1	4.17	5	-0.83	1	0.829704891507262	0.0100990049228189	68.1835097869413
chr1	177082373	177117753	1	0	4.17	0	4.17	1	Inf	0.0213828125	Inf
chr1	177117753	177146341	1	0	4.17	0	4.17	1	Inf	0.0213828125	Inf
chr1	177146341	177234213	1	1	4.17	5	-0.83	1	0.829704891507262	0.0100990049228189	68.1835097869413
chr1	177234213	177935126	1	1	4.17	5	-0.83	1	0.829704891507262	0.0100990049228189	68.1835097869413
chr1	177935126	177986778	2	1	8.33	5	3.33	1	1.70673924068191	0.082700294482344	107.113924246164
chr1	177986778	178693991	1	1	4.17	5	-0.83	1	0.829704891507262	0.0100990049228189	68.1835097869413
chr1	178693991	179811141	0	1	0	5	-5	0.454545454545455	0	0	32.5003149261473
chr1	179811141	179911963	1	1	4.17	5	-0.83	1	0.829704891507262	0.0100990049228189	68.1835097869413
chr1	179911963	180222596	2	1	8.33	5	3.33	1	1.70673924068191	0.082700294482344	107.113924246164
chr1	180222596	180509764	2	2	8.33	10	-1.67	1	0.821946943936911	0.0545179511642294	12.3867051005178
chr1	180509764	180648467	1	2	4.17	10	-5.83	0.583207490184234	0.399640895163998	0.00636764802381009	8.24852474948138
chr1	180648467	181234581	0	2	0	10	-10	0.200845665961945	0	0	4.38438777635233
chr1	181234581	182575975	0	1	0	5	-5	0.454545454545455	0	0	32.5003149261473
chr1	182575975	182601699	1	1	4.17	5	-0.83	1	0.829704891507262	0.0100990049228189	68.1835097869413
chr1	182601699	182652878	1	2	4.17	10	-5.83	0.583207490184234	0.399640895163998	0.00636764802381009	8.24852474948138
chr1	182652878	182731091	1	1	4.17	5	-0.83	1	0.829704891507262	0.0100990049228189	68.1835097869413
chr1	182731091	182763359	1	2	4.17	10	-5.83	0.583207490184234	0.399640895163998	0.00636764802381009	8.24852474948138
chr1	182763359	183108622	1	3	4.17	15	-10.83	0.31551148794484	0.254054686982671	0.00450760062151482	3.48119971412429
chr1	183108622	183260872	2	3	8.33	15	-6.67	0.645895794506118	0.523030418369538	0.0394998825519401	5.10933424630835
chr1	183260872	183405785	2	2	8.33	10	-1.67	1	0.821946943936911	0.0545179511642294	12.3867051005178
chr1	183405785	183550599	1	2	4.17	10	-5.83	0.583207490184234	0.399640895163998	0.00636764802381009	8.24852474948138
chr1	183550599	183556085	2	2	8.33	10	-1.67	1	0.821946943936911	0.0545179511642294	12.3867051005178
chr1	183556085	183791068	1	2	4.17	10	-5.83	0.583207490184234	0.399640895163998	0.00636764802381009	8.24852474948138
chr1	183791068	183798485	1	1	4.17	5	-0.83	1	0.829704891507262	0.0100990049228189	68.1835097869413
chr1	183798485	184719220	0	1	0	5	-5	0.454545454545455	0	0	32.5003149261473
chr1	184719220	184958965	0	2	0	10	-10	0.200845665961945	0	0	4.38438777635233
chr1	184958965	185411844	1	2	4.17	10	-5.83	0.583207490184234	0.399640895163998	0.00636764802381009	8.24852474948138
chr1	185411844	185413827	0	2	0	10	-10	0.200845665961945	0	0	4.38438777635233
chr1	185413827	185431463	0	1	0	5	-5	0.454545454545455	0	0	32.5003149261473
chr1	185431463	185444866	0	2	0	10	-10	0.200845665961945	0	0	4.38438777635233
chr1	185444866	185481598	1	2	4.17	10	-5.83	0.583207490184234	0.399640895163998	0.00636764802381009	8.24852474948138
chr1	185481598	185489080	1	3	4.17	15	-10.83	0.31551148794484	0.254054686982671	0.00450760062151482	3.48119971412429
chr1	185489080	185505073	1	4	4.17	20	-15.83	0.160485005635318	0.180601124363156	0.00339339966296395	2.04793135237537
chr1	185505073	185520296	2	4	8.33	20	-11.67	0.387127336645204	0.372141092611642	0.0301587677523976	2.96622066155465
chr1	185520296	185565967	3	4	12.5	20	-7.5	0.68388673153279	0.578843446175386	0.074015401402268	3.96031532645817
chr1	185565967	185654846	4	4	16.67	20	-3.33	1	0.804097271299285	0.127756427234124	5.0504339877805
chr1	185654846	185966373	4	3	16.67	15	1.67	1	1.13012717766168	0.165091864766298	8.82048884576312
chr1	185966373	185972181	3	3	12.5	15	-2.5	1	0.813448226717427	0.0961202645831903	6.87778438197361
chr1	185972181	186029637	2	3	8.33	15	-6.67	0.645895794506118	0.523030418369538	0.0394998825519401	5.10933424630835
chr1	186029637	186034614	2	2	8.33	10	-1.67	1	0.821946943936911	0.0545179511642294	12.3867051005178
chr1	186034614	186113011	1	2	4.17	10	-5.83	0.583207490184234	0.399640895163998	0.00636764802381009	8.24852474948138
chr1	186113011	186114325	1	3	4.17	15	-10.83	0.31551148794484	0.254054686982671	0.00450760062151482	3.48119971412429
chr1	186114325	186175183	0	3	0	15	-15	0.0860767139836907	0	0	1.9411946582692
chr1	186175183	186767013	0	2	0	10	-10	0.200845665961945	0	0	4.38438777635233
chr1	186767013	187840680	0	1	0	5	-5	0.454545454545455	0	0	32.5003149261473
chr1	187840680	187903487	2	1	8.33	5	3.33	1	1.70673924068191	0.082700294482344	107.113924246164
chr1	187903487	188519356	2	2	8.33	10	-1.67	1	0.821946943936911	0.0545179511642294	12.3867051005178
chr1	188519356	188617395	3	2	12.5	10	2.5	1	1.27847145328945	0.130864593047094	16.9008714370457
chr1	188617395	188625955	2	2	8.33	10	-1.67	1	0.821946943936911	0.0545179511642294	12.3867051005178
chr1	188625955	188631978	2	2	8.33	10	-1.67	1	0.821946943936911	0.0545179511642294	12.3867051005178
chr1	188631978	188705418	1	2	4.17	10	-5.83	0.583207490184234	0.399640895163998	0.00636764802381009	8.24852474948138
chr1	188705418	188709620	1	3	4.17	15	-10.83	0.31551148794484	0.254054686982671	0.00450760062151482	3.48119971412429
chr1	188709620	188724401	1	3	4.17	15	-10.83	0.31551148794484	0.254054686982671	0.00450760062151482	3.48119971412429
chr1	188724401	188751488	2	3	8.33	15	-6.67	0.645895794506118	0.523030418369538	0.0394998825519401	5.10933424630835
chr1	188751488	188786176	2	4	8.33	20	-11.67	0.387127336645204	0.372141092611642	0.0301587677523976	2.96622066155465
chr1	188786176	188946197	3	4	12.5	20	-7.5	0.68388673153279	0.578843446175386	0.074015401402268	3.96031532645817
chr1	188946197	188996726	4	4	16.67	20	-3.33	1	0.804097271299285	0.127756427234124	5.0504339877805
chr1	188996726	189080174	4	3	16.67	15	1.67	1	1.13012717766168	0.165091864766298	8.82048884576312
chr1	189080174	189527893	4	3	16.67	15	1.67	1	1.13012717766168	0.165091864766298	8.82048884576312
chr1	189527893	189752294	3	3	12.5	15	-2.5	1	0.813448226717427	0.0961202645831903	6.87778438197361
chr1	189752294	189780521	2	3	8.33	15	-6.67	0.645895794506118	0.523030418369538	0.0394998825519401	5.10933424630835
chr1	189780521	189842099	2	2	8.33	10	-1.67	1	0.821946943936911	0.0545179511642294	12.3867051005178
chr1	189842099	189926555	2	1	8.33	5	3.33	1	1.70673924068191	0.082700294482344	107.113924246164
chr1	189926555	189938038	2	2	8.33	10	-1.67	1	0.821946943936911	0.0545179511642294	12.3867051005178
chr1	189938038	189963444	3	2	12.5	10	2.5	1	1.27847145328945	0.130864593047094	16.9008714370457
chr1	189963444	189995205	2	2	8.33	10	-1.67	1	0.821946943936911	0.0545179511642294	12.3867051005178
chr1	189995205	190088034	3	2	12.5	10	2.5	1	1.27847145328945	0.130864593047094	16.9008714370457
chr1	190088034	190120364	4	2	16.67	10	6.67	0.673134579544109	1.77679788223359	0.223067010416211	21.8659260440664
chr1	190120364	190559957	3	2	12.5	10	2.5	1	1.27847145328945	0.130864593047094	16.9008714370457
chr1	190559957	191156499	2	2	8.33	10	-1.67	1	0.821946943936911	0.0545179511642294	12.3867051005178
chr1	191156499	192131887	1	2	4.17	10	-5.83	0.583207490184234	0.399640895163998	0.00636764802381009	8.24852474948138
chr1	192131887	192331166	0	2	0	10	-10	0.200845665961945	0	0	4.38438777635233
chr1	192331166	192447458	1	2	4.17	10	-5.83	0.583207490184234	0.399640895163998	0.00636764802381009	8.24852474948138
chr1	192447458	192557246	0	2	0	10	-10	0.200845665961945	0	0	4.38438777635233
chr1	192557246	193441591	0	1	0	5	-5	0.454545454545455	0	0	32.5003149261473
chr1	193441591	193698109	0	2	0	10	-10	0.200845665961945	0	0	4.38438777635233
chr1	193698109	193772275	1	2	4.17	10	-5.83	0.583207490184234	0.399640895163998	0.00636764802381009	8.24852474948138
chr1	193772275	193777926	1	3	4.17	15	-10.83	0.31551148794484	0.254054686982671	0.00450760062151482	3.48119971412429
chr1	193777926	193814680	1	4	4.17	20	-15.83	0.160485005635318	0.180601124363156	0.00339339966296395	2.04793135237537
chr1	193814680	193927836	0	4	0	20	-20	0.0356903448225059	0	0	1.17107721513727
chr1	193927836	193997387	0	3	0	15	-15	0.0860767139836907	0	0	1.9411946582692
chr1	193997387	194364318	0	4	0	20	-20	0.0356903448225059	0	0	1.17107721513727
chr1	194364318	195095597	0	3	0	15	-15	0.0860767139836907	0	0	1.9411946582692
chr1	195095597	195675900	0	2	0	10	-10	0.200845665961945	0	0	4.38438777635233
chr1	195675900	196788997	0	1	0	5	-5	0.454545454545455	0	0	32.5003149261473
chr1	196788997	196903450	0	1	0	5	-5	0.454545454545455	0	0	32.5003149261473
chr1	196903450	198264890	0	1	0	5	-5	0.454545454545455	0	0	32.5003149261473
chr1	198264890	199104264	1	1	4.17	5	-0.83	1	0.829704891507262	0.0100990049228189	68.1835097869413
chr1	199104264	201393536	0	1	0	5	-5	0.454545454545455	0	0	32.5003149261473
chr1	201393536	201846901	1	1	4.17	5	-0.83	1	0.829704891507262	0.0100990049228189	68.1835097869413
chr1	201846901	202475051	2	1	8.33	5	3.33	1	1.70673924068191	0.082700294482344	107.113924246164
chr1	202475051	202792181	1	1	4.17	5	-0.83	1	0.829704891507262	0.0100990049228189	68.1835097869413
chr1	202792181	204244309	0	1	0	5	-5	0.454545454545455	0	0	32.5003149261473
chr1	204244309	204714392	0	2	0	10	-10	0.200845665961945	0	0	4.38438777635233
chr1	204714392	206772946	0	1	0	5	-5	0.454545454545455	0	0	32.5003149261473
chr1	206772946	206789120	1	1	4.17	5	-0.83	1	0.829704891507262	0.0100990049228189	68.1835097869413
chr1	206789120	207209220	2	1	8.33	5	3.33	1	1.70673924068191	0.082700294482344	107.113924246164
chr1	207209220	207303079	1	1	4.17	5	-0.83	1	0.829704891507262	0.0100990049228189	68.1835097869413
chr1	207303079	207558131	2	1	8.33	5	3.33	1	1.70673924068191	0.082700294482344	107.113924246164
chr1	207558131	210482964	1	1	4.17	5	-0.83	1	0.829704891507262	0.0100990049228189	68.1835097869413
chr1	210482964	211877185	1	1	4.17	5	-0.83	1	0.829704891507262	0.0100990049228189	68.1835097869413
chr1	211877185	212637070	2	1	8.33	5	3.33	1	1.70673924068191	0.082700294482344	107.113924246164
chr1	212637070	212728685	2	1	8.33	5	3.33	1	1.70673924068191	0.082700294482344	107.113924246164
chr1	212728685	213307411	2	1	8.33	5	3.33	1	1.70673924068191	0.082700294482344	107.113924246164
chr1	213307411	213534315	2	1	8.33	5	3.33	1	1.70673924068191	0.082700294482344	107.113924246164
chr1	213534315	213812925	2	1	8.33	5	3.33	1	1.70673924068191	0.082700294482344	107.113924246164
chr1	213812925	214761851	2	1	8.33	5	3.33	1	1.70673924068191	0.082700294482344	107.113924246164
chr1	214761851	214863082	2	2	8.33	10	-1.67	1	0.821946943936911	0.0545179511642294	12.3867051005178
chr1	214863082	215004599	2	2	8.33	10	-1.67	1	0.821946943936911	0.0545179511642294	12.3867051005178
chr1	215004599	215009397	3	2	12.5	10	2.5	1	1.27847145328945	0.130864593047094	16.9008714370457
chr1	215009397	215012423	3	2	12.5	10	2.5	1	1.27847145328945	0.130864593047094	16.9008714370457
chr1	215012423	215471564	4	2	16.67	10	6.67	0.673134579544109	1.77679788223359	0.223067010416211	21.8659260440664
chr1	215471564	215836330	5	2	20.83	10	10.83	0.42798551420219	2.32440691152469	0.327791220119044	27.364192010749
chr1	215836330	215935097	4	2	16.67	10	6.67	0.673134579544109	1.77679788223359	0.223067010416211	21.8659260440664
chr1	215935097	216210828	3	2	12.5	10	2.5	1	1.27847145328945	0.130864593047094	16.9008714370457
chr1	216210828	216416987	3	3	12.5	15	-2.5	1	0.813448226717427	0.0961202645831903	6.87778438197361
chr1	216416987	216602996	4	3	16.67	15	1.67	1	1.13012717766168	0.165091864766298	8.82048884576312
chr1	216602996	216749949	4	2	16.67	10	6.67	0.673134579544109	1.77679788223359	0.223067010416211	21.8659260440664
chr1	216749949	216877167	3	2	12.5	10	2.5	1	1.27847145328945	0.130864593047094	16.9008714370457
chr1	216877167	217310420	3	1	12.5	5	7.5	0.613704503097583	2.6583735804989	0.194088006935639	149.732965562201
chr1	217310420	218200904	2	1	8.33	5	3.33	1	1.70673924068191	0.082700294482344	107.113924246164
chr1	218200904	218233321	3	1	12.5	5	7.5	0.613704503097583	2.6583735804989	0.194088006935639	149.732965562201
chr1	218233321	218952529	3	1	12.5	5	7.5	0.613704503097583	2.6583735804989	0.194088006935639	149.732965562201
chr1	218952529	219249416	2	1	8.33	5	3.33	1	1.70673924068191	0.082700294482344	107.113924246164
chr1	219249416	219333100	2	1	8.33	5	3.33	1	1.70673924068191	0.082700294482344	107.113924246164
chr1	219333100	220804823	2	1	8.33	5	3.33	1	1.70673924068191	0.082700294482344	107.113924246164
chr1	220804823	221204782	3	1	12.5	5	7.5	0.613704503097583	2.6583735804989	0.194088006935639	149.732965562201
chr1	221204782	221305585	3	1	12.5	5	7.5	0.613704503097583	2.6583735804989	0.194088006935639	149.732965562201
chr1	221305585	221493660	3	1	12.5	5	7.5	0.613704503097583	2.6583735804989	0.194088006935639	149.732965562201
chr1	221493660	222306999	2	1	8.33	5	3.33	1	1.70673924068191	0.082700294482344	107.113924246164
chr1	222306999	222804620	2	1	8.33	5	3.33	1	1.70673924068191	0.082700294482344	107.113924246164
chr1	222804620	224442091	3	1	12.5	5	7.5	0.613704503097583	2.6583735804989	0.194088006935639	149.732965562201
chr1	224442091	225612523	4	1	16.67	5	11.67	0.356174171829305	3.69879604532143	0.326555126675129	196.589525396604
chr1	225612523	225978794	5	1	20.83	5	15.83	0.197693967971903	4.84325942364132	0.476025876220235	248.347512072071
chr1	225978794	226056752	4	1	16.67	5	11.67	0.356174171829305	3.69879604532143	0.326555126675129	196.589525396604
chr1	226056752	226235354	5	1	20.83	5	15.83	0.197693967971903	4.84325942364132	0.476025876220235	248.347512072071
chr1	226235354	226618297	4	1	16.67	5	11.67	0.356174171829305	3.69879604532143	0.326555126675129	196.589525396604
chr1	226618297	227176219	3	1	12.5	5	7.5	0.613704503097583	2.6583735804989	0.194088006935639	149.732965562201
chr1	227176219	228457726	3	2	12.5	10	2.5	1	1.27847145328945	0.130864593047094	16.9008714370457
chr1	228457726	228591907	4	2	16.67	10	6.67	0.673134579544109	1.77679788223359	0.223067010416211	21.8659260440664
chr1	228591907	228940223	5	2	20.83	10	10.83	0.42798551420219	2.32440691152469	0.327791220119044	27.364192010749
chr1	228940223	229559543	5	2	20.83	10	10.83	0.42798551420219	2.32440691152469	0.327791220119044	27.364192010749
chr1	229559543	230249026	5	2	20.83	10	10.83	0.42798551420219	2.32440691152469	0.327791220119044	27.364192010749
chr1	230249026	230355185	6	2	25	10	15	0.259066300472994	2.9296842530127	0.444687317155852	33.476836917836
chr1	230355185	231454451	5	2	20.83	10	10.83	0.42798551420219	2.32440691152469	0.327791220119044	27.364192010749
chr1	231454451	231581835	5	2	20.83	10	10.83	0.42798551420219	2.32440691152469	0.327791220119044	27.364192010749
chr1	231581835	231875541	5	2	20.83	10	10.83	0.42798551420219	2.32440691152469	0.327791220119044	27.364192010749
chr1	231875541	232358276	5	2	20.83	10	10.83	0.42798551420219	2.32440691152469	0.327791220119044	27.364192010749
chr1	232358276	233411818	5	3	20.83	15	5.83	0.709517537084185	1.47792138374312	0.243832005666561	10.9643246368856
chr1	233411818	233498597	5	3	20.83	15	5.83	0.709517537084185	1.47792138374312	0.243832005666561	10.9643246368856
chr1	233498597	233577898	5	2	20.83	10	10.83	0.42798551420219	2.32440691152469	0.327791220119044	27.364192010749
chr1	233577898	233645727	6	2	25	10	15	0.259066300472994	2.9296842530127	0.444687317155852	33.476836917836
chr1	233645727	233684270	6	2	25	10	15	0.259066300472994	2.9296842530127	0.444687317155852	33.476836917836
chr1	233684270	234018335	5	2	20.83	10	10.83	0.42798551420219	2.32440691152469	0.327791220119044	27.364192010749
chr1	234018335	234133463	5	2	20.83	10	10.83	0.42798551420219	2.32440691152469	0.327791220119044	27.364192010749
chr1	234133463	234679922	5	2	20.83	10	10.83	0.42798551420219	2.32440691152469	0.327791220119044	27.364192010749
chr1	234679922	234763418	5	2	20.83	10	10.83	0.42798551420219	2.32440691152469	0.327791220119044	27.364192010749
chr1	234763418	234989716	5	2	20.83	10	10.83	0.42798551420219	2.32440691152469	0.327791220119044	27.364192010749
chr1	234989716	235130645	5	3	20.83	15	5.83	0.709517537084185	1.47792138374312	0.243832005666561	10.9643246368856
chr1	235130645	235622485	5	3	20.83	15	5.83	0.709517537084185	1.47792138374312	0.243832005666561	10.9643246368856
chr1	235622485	235776700	5	3	20.83	15	5.83	0.709517537084185	1.47792138374312	0.243832005666561	10.9643246368856
chr1	235776700	236432895	5	3	20.83	15	5.83	0.709517537084185	1.47792138374312	0.243832005666561	10.9643246368856
chr1	236432895	236490359	4	3	16.67	15	1.67	1	1.13012717766168	0.165091864766298	8.82048884576312
chr1	236490359	236594905	4	3	16.67	15	1.67	1	1.13012717766168	0.165091864766298	8.82048884576312
chr1	236594905	237418566	4	3	16.67	15	1.67	1	1.13012717766168	0.165091864766298	8.82048884576312
chr1	237418566	240069353	4	3	16.67	15	1.67	1	1.13012717766168	0.165091864766298	8.82048884576312
chr1	240069353	240598055	4	3	16.67	15	1.67	1	1.13012717766168	0.165091864766298	8.82048884576312
chr1	240598055	240651989	4	4	16.67	20	-3.33	1	0.804097271299285	0.127756427234124	5.0504339877805
chr1	240651989	241000224	4	3	16.67	15	1.67	1	1.13012717766168	0.165091864766298	8.82048884576312
chr1	241000224	241079309	4	4	16.67	20	-3.33	1	0.804097271299285	0.127756427234124	5.0504339877805
chr1	241079309	241825678	4	4	16.67	20	-3.33	1	0.804097271299285	0.127756427234124	5.0504339877805
chr1	241825678	242052751	4	3	16.67	15	1.67	1	1.13012717766168	0.165091864766298	8.82048884576312
chr1	242052751	243274690	4	3	16.67	15	1.67	1	1.13012717766168	0.165091864766298	8.82048884576312
chr1	243274690	245381874	4	3	16.67	15	1.67	1	1.13012717766168	0.165091864766298	8.82048884576312
chr1	245381874	245805920	4	3	16.67	15	1.67	1	1.13012717766168	0.165091864766298	8.82048884576312
chr1	245805920	247175100	4	4	16.67	20	-3.33	1	0.804097271299285	0.127756427234124	5.0504339877805
chr1	247175100	248078895	4	3	16.67	15	1.67	1	1.13012717766168	0.165091864766298	8.82048884576312
chr1	248078895	248134068	5	3	20.83	15	5.83	0.709517537084185	1.47792138374312	0.243832005666561	10.9643246368856
chr1	248134068	248347321	6	3	25	15	10	0.477131566751533	1.86229966085183	0.331922099175792	13.3645947813805
chr1	248347321	248492710	6	3	25	15	10	0.477131566751533	1.86229966085183	0.331922099175792	13.3645947813805
chr1	248492710	248703504	6	3	25	15	10	0.477131566751533	1.86229966085183	0.331922099175792	13.3645947813805
chr1	248703504	248812363	6	3	25	15	10	0.477131566751533	1.86229966085183	0.331922099175792	13.3645947813805
chr1	248812363	249082103	6	3	25	15	10	0.477131566751533	1.86229966085183	0.331922099175792	13.3645947813805
chr1	249082103	249250621	6	4	25	20	5	0.73441603390554	1.32469990349298	0.258244024998001	7.60136515630986
chr2	0	601437	5	3	20.83	15	5.83	0.709517537084185	1.47792138374312	0.243832005666561	10.9643246368856
chr2	601437	651620	5	3	20.83	15	5.83	0.709517537084185	1.47792138374312	0.243832005666561	10.9643246368856
chr2	651620	2440889	5	3	20.83	15	5.83	0.709517537084185	1.47792138374312	0.243832005666561	10.9643246368856
chr2	2440889	4190977	5	3	20.83	15	5.83	0.709517537084185	1.47792138374312	0.243832005666561	10.9643246368856
chr2	4190977	4198875	5	3	20.83	15	5.83	0.709517537084185	1.47792138374312	0.243832005666561	10.9643246368856
chr2	4198875	4200563	5	3	20.83	15	5.83	0.709517537084185	1.47792138374312	0.243832005666561	10.9643246368856
chr2	4200563	4223340	5	3	20.83	15	5.83	0.709517537084185	1.47792138374312	0.243832005666561	10.9643246368856
chr2	4223340	4227047	5	3	20.83	15	5.83	0.709517537084185	1.47792138374312	0.243832005666561	10.9643246368856
chr2	4227047	4236852	5	3	20.83	15	5.83	0.709517537084185	1.47792138374312	0.243832005666561	10.9643246368856
chr2	4236852	5752691	5	3	20.83	15	5.83	0.709517537084185	1.47792138374312	0.243832005666561	10.9643246368856
chr2	5752691	7080623	5	3	20.83	15	5.83	0.709517537084185	1.47792138374312	0.243832005666561	10.9643246368856
chr2	7080623	7658995	5	4	20.83	20	0.829999999999998	1	1.05142494514434	0.18930013394807	6.2554369203405
chr2	7658995	7692572	5	3	20.83	15	5.83	0.709517537084185	1.47792138374312	0.243832005666561	10.9643246368856
chr2	7692572	7786208	5	3	20.83	15	5.83	0.709517537084185	1.47792138374312	0.243832005666561	10.9643246368856
chr2	7786208	10045386	5	3	20.83	15	5.83	0.709517537084185	1.47792138374312	0.243832005666561	10.9643246368856
chr2	10045386	10135423	6	3	25	15	10	0.477131566751533	1.86229966085183	0.331922099175792	13.3645947813805
chr2	10135423	13978942	5	3	20.83	15	5.83	0.709517537084185	1.47792138374312	0.243832005666561	10.9643246368856
chr2	13978942	14692768	6	3	25	15	10	0.477131566751533	1.86229966085183	0.331922099175792	13.3645947813805
chr2	14692768	14710228	5	3	20.83	15	5.83	0.709517537084185	1.47792138374312	0.243832005666561	10.9643246368856
chr2	14710228	15008962	6	3	25	15	10	0.477131566751533	1.86229966085183	0.331922099175792	13.3645947813805
chr2	15008962	15025284	6	3	25	15	10	0.477131566751533	1.86229966085183	0.331922099175792	13.3645947813805
chr2	15025284	15256211	6	4	25	20	5	0.73441603390554	1.32469990349298	0.258244024998001	7.60136515630986
chr2	15256211	15721857	5	4	20.83	20	0.829999999999998	1	1.05142494514434	0.18930013394807	6.2554369203405
chr2	15721857	15825997	5	3	20.83	15	5.83	0.709517537084185	1.47792138374312	0.243832005666561	10.9643246368856
chr2	15825997	15893762	5	4	20.83	20	0.829999999999998	1	1.05142494514434	0.18930013394807	6.2554369203405
chr2	15893762	16614067	5	3	20.83	15	5.83	0.709517537084185	1.47792138374312	0.243832005666561	10.9643246368856
chr2	16614067	16797838	5	4	20.83	20	0.829999999999998	1	1.05142494514434	0.18930013394807	6.2554369203405
chr2	16797838	16934984	5	3	20.83	15	5.83	0.709517537084185	1.47792138374312	0.243832005666561	10.9643246368856
chr2	16934984	16964744	6	3	25	15	10	0.477131566751533	1.86229966085183	0.331922099175792	13.3645947813805
chr2	16964744	16969973	6	4	25	20	5	0.73441603390554	1.32469990349298	0.258244024998001	7.60136515630986
chr2	16969973	17114516	6	4	25	20	5	0.73441603390554	1.32469990349298	0.258244024998001	7.60136515630986
chr2	17114516	17815178	6	4	25	20	5	0.73441603390554	1.32469990349298	0.258244024998001	7.60136515630986
chr2	17815178	18216853	6	3	25	15	10	0.477131566751533	1.86229966085183	0.331922099175792	13.3645947813805
chr2	18216853	18570261	5	3	20.83	15	5.83	0.709517537084185	1.47792138374312	0.243832005666561	10.9643246368856
chr2	18570261	19142347	5	4	20.83	20	0.829999999999998	1	1.05142494514434	0.18930013394807	6.2554369203405
chr2	19142347	19304236	5	5	20.83	25	-4.17	1	0.793759048209339	0.150843822750377	4.16256813493239
chr2	19304236	19439070	5	4	20.83	20	0.829999999999998	1	1.05142494514434	0.18930013394807	6.2554369203405
chr2	19439070	19560874	5	5	20.83	25	-4.17	1	0.793759048209339	0.150843822750377	4.16256813493239
chr2	19560874	19628730	5	4	20.83	20	0.829999999999998	1	1.05142494514434	0.18930013394807	6.2554369203405
chr2	19628730	23918557	5	3	20.83	15	5.83	0.709517537084185	1.47792138374312	0.243832005666561	10.9643246368856
chr2	23918557	24682020	5	4	20.83	20	0.829999999999998	1	1.05142494514434	0.18930013394807	6.2554369203405
chr2	24682020	25008941	6	4	25	20	5	0.73441603390554	1.32469990349298	0.258244024998001	7.60136515630986
chr2	25008941	25079537	6	4	25	20	5	0.73441603390554	1.32469990349298	0.258244024998001	7.60136515630986
chr2	25079537	26932619	5	4	20.83	20	0.829999999999998	1	1.05142494514434	0.18930013394807	6.2554369203405
chr2	26932619	27181498	6	4	25	20	5	0.73441603390554	1.32469990349298	0.258244024998001	7.60136515630986
chr2	27181498	27345596	5	4	20.83	20	0.829999999999998	1	1.05142494514434	0.18930013394807	6.2554369203405
chr2	27345596	27841896	6	4	25	20	5	0.73441603390554	1.32469990349298	0.258244024998001	7.60136515630986
chr2	27841896	28414551	6	3	25	15	10	0.477131566751533	1.86229966085183	0.331922099175792	13.3645947813805
chr2	28414551	29284796	5	3	20.83	15	5.83	0.709517537084185	1.47792138374312	0.243832005666561	10.9643246368856
chr2	29284796	31230937	5	2	20.83	10	10.83	0.42798551420219	2.32440691152469	0.327791220119044	27.364192010749
chr2	31230937	31607633	5	2	20.83	10	10.83	0.42798551420219	2.32440691152469	0.327791220119044	27.364192010749
chr2	31607633	31814904	5	2	20.83	10	10.83	0.42798551420219	2.32440691152469	0.327791220119044	27.364192010749
chr2	31814904	32243024	5	2	20.83	10	10.83	0.42798551420219	2.32440691152469	0.327791220119044	27.364192010749
chr2	32243024	32495941	5	3	20.83	15	5.83	0.709517537084185	1.47792138374312	0.243832005666561	10.9643246368856
chr2	32495941	34695192	5	2	20.83	10	10.83	0.42798551420219	2.32440691152469	0.327791220119044	27.364192010749
chr2	34695192	34701598	6	2	25	10	15	0.259066300472994	2.9296842530127	0.444687317155852	33.476836917836
chr2	34701598	34709689	7	2	29.17	10	19.17	0.150033667333724	3.60274222531515	0.574693714036146	40.3254093333914
chr2	34709689	34740698	7	3	29.17	15	14.17	0.305608588648861	2.28981457134852	0.429958557463069	16.0509799870598
chr2	34740698	34740919	7	3	29.17	15	14.17	0.305608588648861	2.28981457134852	0.429958557463069	16.0509799870598
chr2	34740919	34741962	7	3	29.17	15	14.17	0.305608588648861	2.28981457134852	0.429958557463069	16.0509799870598
chr2	34741962	34750662	6	3	25	15	10	0.477131566751533	1.86229966085183	0.331922099175792	13.3645947813805
chr2	34750662	34803391	6	2	25	10	15	0.259066300472994	2.9296842530127	0.444687317155852	33.476836917836
chr2	34803391	38019438	5	2	20.83	10	10.83	0.42798551420219	2.32440691152469	0.327791220119044	27.364192010749
chr2	38019438	39164869	4	2	16.67	10	6.67	0.673134579544109	1.77679788223359	0.223067010416211	21.8659260440664
chr2	39164869	39391426	5	2	20.83	10	10.83	0.42798551420219	2.32440691152469	0.327791220119044	27.364192010749
chr2	39391426	39778020	5	3	20.83	15	5.83	0.709517537084185	1.47792138374312	0.243832005666561	10.9643246368856
chr2	39778020	39831584	5	2	20.83	10	10.83	0.42798551420219	2.32440691152469	0.327791220119044	27.364192010749
chr2	39831584	39863107	4	2	16.67	10	6.67	0.673134579544109	1.77679788223359	0.223067010416211	21.8659260440664
chr2	39863107	40285888	4	3	16.67	15	1.67	1	1.13012717766168	0.165091864766298	8.82048884576312
chr2	40285888	40605219	4	2	16.67	10	6.67	0.673134579544109	1.77679788223359	0.223067010416211	21.8659260440664
chr2	40605219	40825659	5	2	20.83	10	10.83	0.42798551420219	2.32440691152469	0.327791220119044	27.364192010749
chr2	40825659	41037703	4	2	16.67	10	6.67	0.673134579544109	1.77679788223359	0.223067010416211	21.8659260440664
chr2	41037703	41237603	4	2	16.67	10	6.67	0.673134579544109	1.77679788223359	0.223067010416211	21.8659260440664
chr2	41237603	41257596	4	3	16.67	15	1.67	1	1.13012717766168	0.165091864766298	8.82048884576312
chr2	41257596	41525579	4	3	16.67	15	1.67	1	1.13012717766168	0.165091864766298	8.82048884576312
chr2	41525579	41698733	4	3	16.67	15	1.67	1	1.13012717766168	0.165091864766298	8.82048884576312
chr2	41698733	41743904	4	2	16.67	10	6.67	0.673134579544109	1.77679788223359	0.223067010416211	21.8659260440664
chr2	41743904	41934271	5	2	20.83	10	10.83	0.42798551420219	2.32440691152469	0.327791220119044	27.364192010749
chr2	41934271	42010846	5	2	20.83	10	10.83	0.42798551420219	2.32440691152469	0.327791220119044	27.364192010749
chr2	42010846	42311903	4	2	16.67	10	6.67	0.673134579544109	1.77679788223359	0.223067010416211	21.8659260440664
chr2	42311903	43199023	5	2	20.83	10	10.83	0.42798551420219	2.32440691152469	0.327791220119044	27.364192010749
chr2	43199023	44186721	4	2	16.67	10	6.67	0.673134579544109	1.77679788223359	0.223067010416211	21.8659260440664
chr2	44186721	44304552	4	3	16.67	15	1.67	1	1.13012717766168	0.165091864766298	8.82048884576312
chr2	44304552	45503655	4	2	16.67	10	6.67	0.673134579544109	1.77679788223359	0.223067010416211	21.8659260440664
chr2	45503655	45976501	3	2	12.5	10	2.5	1	1.27847145328945	0.130864593047094	16.9008714370457
chr2	45976501	49003746	4	2	16.67	10	6.67	0.673134579544109	1.77679788223359	0.223067010416211	21.8659260440664
chr2	49003746	49115402	4	3	16.67	15	1.67	1	1.13012717766168	0.165091864766298	8.82048884576312
chr2	49115402	49224932	4	2	16.67	10	6.67	0.673134579544109	1.77679788223359	0.223067010416211	21.8659260440664
chr2	49224932	49305380	4	3	16.67	15	1.67	1	1.13012717766168	0.165091864766298	8.82048884576312
chr2	49305380	50884019	4	3	16.67	15	1.67	1	1.13012717766168	0.165091864766298	8.82048884576312
chr2	50884019	52703271	4	2	16.67	10	6.67	0.673134579544109	1.77679788223359	0.223067010416211	21.8659260440664
chr2	52703271	52736995	4	3	16.67	15	1.67	1	1.13012717766168	0.165091864766298	8.82048884576312
chr2	52736995	52737597	4	3	16.67	15	1.67	1	1.13012717766168	0.165091864766298	8.82048884576312
chr2	52737597	52742831	4	3	16.67	15	1.67	1	1.13012717766168	0.165091864766298	8.82048884576312
chr2	52742831	52754490	5	3	20.83	15	5.83	0.709517537084185	1.47792138374312	0.243832005666561	10.9643246368856
chr2	52754490	52784752	5	4	20.83	20	0.829999999999998	1	1.05142494514434	0.18930013394807	6.2554369203405
chr2	52784752	52789044	5	4	20.83	20	0.829999999999998	1	1.05142494514434	0.18930013394807	6.2554369203405
chr2	52789044	52798366	5	4	20.83	20	0.829999999999998	1	1.05142494514434	0.18930013394807	6.2554369203405
chr2	52798366	52800834	5	3	20.83	15	5.83	0.709517537084185	1.47792138374312	0.243832005666561	10.9643246368856
chr2	52800834	52847893	5	3	20.83	15	5.83	0.709517537084185	1.47792138374312	0.243832005666561	10.9643246368856
chr2	52847893	53061945	4	3	16.67	15	1.67	1	1.13012717766168	0.165091864766298	8.82048884576312
chr2	53061945	53127561	4	3	16.67	15	1.67	1	1.13012717766168	0.165091864766298	8.82048884576312
chr2	53127561	53337246	4	3	16.67	15	1.67	1	1.13012717766168	0.165091864766298	8.82048884576312
chr2	53337246	53407805	4	2	16.67	10	6.67	0.673134579544109	1.77679788223359	0.223067010416211	21.8659260440664
chr2	53407805	54646874	4	2	16.67	10	6.67	0.673134579544109	1.77679788223359	0.223067010416211	21.8659260440664
chr2	54646874	55199062	4	3	16.67	15	1.67	1	1.13012717766168	0.165091864766298	8.82048884576312
chr2	55199062	56700983	4	2	16.67	10	6.67	0.673134579544109	1.77679788223359	0.223067010416211	21.8659260440664
chr2	56700983	56802335	4	2	16.67	10	6.67	0.673134579544109	1.77679788223359	0.223067010416211	21.8659260440664
chr2	56802335	58478977	4	2	16.67	10	6.67	0.673134579544109	1.77679788223359	0.223067010416211	21.8659260440664
chr2	58478977	61223497	4	1	16.67	5	11.67	0.356174171829305	3.69879604532143	0.326555126675129	196.589525396604
chr2	61223497	61400358	5	1	20.83	5	15.83	0.197693967971903	4.84325942364132	0.476025876220235	248.347512072071
chr2	61400358	61895651	4	1	16.67	5	11.67	0.356174171829305	3.69879604532143	0.326555126675129	196.589525396604
chr2	61895651	62475757	4	2	16.67	10	6.67	0.673134579544109	1.77679788223359	0.223067010416211	21.8659260440664
chr2	62475757	62620550	4	2	16.67	10	6.67	0.673134579544109	1.77679788223359	0.223067010416211	21.8659260440664
chr2	62620550	63490317	4	1	16.67	5	11.67	0.356174171829305	3.69879604532143	0.326555126675129	196.589525396604
chr2	63490317	63608125	4	1	16.67	5	11.67	0.356174171829305	3.69879604532143	0.326555126675129	196.589525396604
chr2	63608125	63632089	4	1	16.67	5	11.67	0.356174171829305	3.69879604532143	0.326555126675129	196.589525396604
chr2	63632089	67305776	4	1	16.67	5	11.67	0.356174171829305	3.69879604532143	0.326555126675129	196.589525396604
chr2	67305776	67446675	3	1	12.5	5	7.5	0.613704503097583	2.6583735804989	0.194088006935639	149.732965562201
chr2	67446675	68165858	4	1	16.67	5	11.67	0.356174171829305	3.69879604532143	0.326555126675129	196.589525396604
chr2	68165858	69519954	3	1	12.5	5	7.5	0.613704503097583	2.6583735804989	0.194088006935639	149.732965562201
chr2	69519954	69696804	4	1	16.67	5	11.67	0.356174171829305	3.69879604532143	0.326555126675129	196.589525396604
chr2	69696804	69703847	3	1	12.5	5	7.5	0.613704503097583	2.6583735804989	0.194088006935639	149.732965562201
chr2	69703847	70695375	3	2	12.5	10	2.5	1	1.27847145328945	0.130864593047094	16.9008714370457
chr2	70695375	73472218	3	1	12.5	5	7.5	0.613704503097583	2.6583735804989	0.194088006935639	149.732965562201
chr2	73472218	74521431	4	1	16.67	5	11.67	0.356174171829305	3.69879604532143	0.326555126675129	196.589525396604
chr2	74521431	74974194	4	2	16.67	10	6.67	0.673134579544109	1.77679788223359	0.223067010416211	21.8659260440664
chr2	74974194	75302289	4	1	16.67	5	11.67	0.356174171829305	3.69879604532143	0.326555126675129	196.589525396604
chr2	75302289	76418726	3	1	12.5	5	7.5	0.613704503097583	2.6583735804989	0.194088006935639	149.732965562201
chr2	76418726	77590314	3	2	12.5	10	2.5	1	1.27847145328945	0.130864593047094	16.9008714370457
chr2	77590314	80529139	3	1	12.5	5	7.5	0.613704503097583	2.6583735804989	0.194088006935639	149.732965562201
chr2	80529139	80674138	4	1	16.67	5	11.67	0.356174171829305	3.69879604532143	0.326555126675129	196.589525396604
chr2	80674138	80799021	4	2	16.67	10	6.67	0.673134579544109	1.77679788223359	0.223067010416211	21.8659260440664
chr2	80799021	81378558	4	2	16.67	10	6.67	0.673134579544109	1.77679788223359	0.223067010416211	21.8659260440664
chr2	81378558	81477008	3	2	12.5	10	2.5	1	1.27847145328945	0.130864593047094	16.9008714370457
chr2	81477008	81507066	3	1	12.5	5	7.5	0.613704503097583	2.6583735804989	0.194088006935639	149.732965562201
chr2	81507066	81615525	3	1	12.5	5	7.5	0.613704503097583	2.6583735804989	0.194088006935639	149.732965562201
chr2	81615525	81620232	4	1	16.67	5	11.67	0.356174171829305	3.69879604532143	0.326555126675129	196.589525396604
chr2	81620232	81962637	4	1	16.67	5	11.67	0.356174171829305	3.69879604532143	0.326555126675129	196.589525396604
chr2	81962637	82135861	5	1	20.83	5	15.83	0.197693967971903	4.84325942364132	0.476025876220235	248.347512072071
chr2	82135861	82169561	5	2	20.83	10	10.83	0.42798551420219	2.32440691152469	0.327791220119044	27.364192010749
chr2	82169561	82247599	4	2	16.67	10	6.67	0.673134579544109	1.77679788223359	0.223067010416211	21.8659260440664
chr2	82247599	82250253	4	3	16.67	15	1.67	1	1.13012717766168	0.165091864766298	8.82048884576312
chr2	82250253	82480237	5	3	20.83	15	5.83	0.709517537084185	1.47792138374312	0.243832005666561	10.9643246368856
chr2	82480237	82499929	6	3	25	15	10	0.477131566751533	1.86229966085183	0.331922099175792	13.3645947813805
chr2	82499929	82612437	6	2	25	10	15	0.259066300472994	2.9296842530127	0.444687317155852	33.476836917836
chr2	82612437	82675485	6	3	25	15	10	0.477131566751533	1.86229966085183	0.331922099175792	13.3645947813805
chr2	82675485	82816555	6	4	25	20	5	0.73441603390554	1.32469990349298	0.258244024998001	7.60136515630986
chr2	82816555	82996153	6	4	25	20	5	0.73441603390554	1.32469990349298	0.258244024998001	7.60136515630986
chr2	82996153	83028067	6	3	25	15	10	0.477131566751533	1.86229966085183	0.331922099175792	13.3645947813805
chr2	83028067	83108889	6	2	25	10	15	0.259066300472994	2.9296842530127	0.444687317155852	33.476836917836
chr2	83108889	83352636	6	3	25	15	10	0.477131566751533	1.86229966085183	0.331922099175792	13.3645947813805
chr2	83352636	83370618	5	3	20.83	15	5.83	0.709517537084185	1.47792138374312	0.243832005666561	10.9643246368856
chr2	83370618	83485878	4	3	16.67	15	1.67	1	1.13012717766168	0.165091864766298	8.82048884576312
chr2	83485878	83526366	3	3	12.5	15	-2.5	1	0.813448226717427	0.0961202645831903	6.87778438197361
chr2	83526366	83595248	3	3	12.5	15	-2.5	1	0.813448226717427	0.0961202645831903	6.87778438197361
chr2	83595248	83598265	3	4	12.5	20	-7.5	0.68388673153279	0.578843446175386	0.074015401402268	3.96031532645817
chr2	83598265	83636842	3	5	12.5	25	-12.5	0.4361222778693	0.43704477578508	0.058666266689337	2.65108915979709
chr2	83636842	83655661	4	5	16.67	25	-8.33	0.709517537084185	0.607114050915271	0.10158997296136	3.36866065732844
chr2	83655661	83750417	4	4	16.67	20	-3.33	1	0.804097271299285	0.127756427234124	5.0504339877805
chr2	83750417	83857933	3	4	12.5	20	-7.5	0.68388673153279	0.578843446175386	0.074015401402268	3.96031532645817
chr2	83857933	84044115	4	4	16.67	20	-3.33	1	0.804097271299285	0.127756427234124	5.0504339877805
chr2	84044115	84203165	4	5	16.67	25	-8.33	0.709517537084185	0.607114050915271	0.10158997296136	3.36866065732844
chr2	84203165	84326859	4	4	16.67	20	-3.33	1	0.804097271299285	0.127756427234124	5.0504339877805
chr2	84326859	84347880	4	5	16.67	25	-8.33	0.709517537084185	0.607114050915271	0.10158997296136	3.36866065732844
chr2	84347880	84387948	4	4	16.67	20	-3.33	1	0.804097271299285	0.127756427234124	5.0504339877805
chr2	84387948	84407232	3	3	12.5	15	-2.5	1	0.813448226717427	0.0961202645831903	6.87778438197361
chr2	84407232	85066059	3	2	12.5	10	2.5	1	1.27847145328945	0.130864593047094	16.9008714370457
chr2	85066059	86163255	3	1	12.5	5	7.5	0.613704503097583	2.6583735804989	0.194088006935639	149.732965562201
chr2	86163255	86455203	4	1	16.67	5	11.67	0.356174171829305	3.69879604532143	0.326555126675129	196.589525396604
chr2	86455203	89132096	3	1	12.5	5	7.5	0.613704503097583	2.6583735804989	0.194088006935639	149.732965562201
chr2	89132096	89136180	2	1	8.33	5	3.33	1	1.70673924068191	0.082700294482344	107.113924246164
chr2	89136180	89144104	1	1	4.17	5	-0.83	1	0.829704891507262	0.0100990049228189	68.1835097869413
chr2	89144104	89145847	1	1	4.17	5	-0.83	1	0.829704891507262	0.0100990049228189	68.1835097869413
chr2	89145847	89377330	0	1	0	5	-5	0.454545454545455	0	0	32.5003149261473
chr2	89377330	89418269	2	2	8.33	10	-1.67	1	0.821946943936911	0.0545179511642294	12.3867051005178
chr2	89418269	89423512	6	3	25	15	10	0.477131566751533	1.86229966085183	0.331922099175792	13.3645947813805
chr2	89423512	89431615	6	4	25	20	5	0.73441603390554	1.32469990349298	0.258244024998001	7.60136515630986
chr2	89431615	89444114	6	5	25	25	0	1	1	0.206088113499145	5.04812438351809
chr2	89444114	89464861	6	6	25	30	-5	0.745575024077576	0.782268389388813	0.16709290957507	3.64334231437044
chr2	89464861	89468970	7	8	29.17	40	-10.83	0.531591450927992	0.624560748378336	0.146318297790798	2.58837229628154
chr2	89468970	89469407	7	9	29.17	45	-15.83	0.352019005137709	0.511369416516761	0.120465725916585	2.07078753493622
chr2	89469407	89477534	7	10	29.17	50	-20.83	0.217571030882853	0.420469648986928	0.0988463032325552	1.68018497099272
chr2	89477534	89499081	8	10	33.33	50	-16.67	0.358767179078018	0.50812620919244	0.124099200645716	1.99140334959925
chr2	89499081	89548455	9	10	37.5	50	-12.5	0.542988762989306	0.607087187990198	0.152281393056633	2.34929735169541
chr2	89548455	89569727	10	10	41.67	50	-8.33	0.761929030022336	0.719816182223394	0.183912983043545	2.76534405383118
chr2	89569727	89588831	11	10	45.83	50	-4.17	1	0.849380925443914	0.219658258870847	3.2547693349245
chr2	89588831	90321410	12	10	50	50	0	1	1	0.260400095553436	3.84024436655705
chr2	90321410	91618895	0	0	0	0	0	1	0	0	Inf
chr2	91618895	92285930	16	8	66.67	40	26.67	0.128152277940314	2.92206540254875	0.746661606483821	12.325554934726
chr2	92285930	93300000	15	8	62.5	40	22.5	0.225277385197685	2.44661907468861	0.632952568740883	10.0659944007729
chr2	93300000	95327875	0	0	0	0	0	1	0	0	Inf
chr2	95327875	96055144	3	3	12.5	15	-2.5	1	0.813448226717427	0.0961202645831903	6.87778438197361
chr2	96055144	96379191	3	2	12.5	10	2.5	1	1.27847145328945	0.130864593047094	16.9008714370457
chr2	96379191	97061482	3	3	12.5	15	-2.5	1	0.813448226717427	0.0961202645831903	6.87778438197361
chr2	97061482	98339374	3	3	12.5	15	-2.5	1	0.813448226717427	0.0961202645831903	6.87778438197361
chr2	98339374	98664340	3	2	12.5	10	2.5	1	1.27847145328945	0.130864593047094	16.9008714370457
chr2	98664340	99868023	3	1	12.5	5	7.5	0.613704503097583	2.6583735804989	0.194088006935639	149.732965562201
chr2	99868023	100660469	3	2	12.5	10	2.5	1	1.27847145328945	0.130864593047094	16.9008714370457
chr2	100660469	100798370	3	2	12.5	10	2.5	1	1.27847145328945	0.130864593047094	16.9008714370457
chr2	100798370	100833026	3	2	12.5	10	2.5	1	1.27847145328945	0.130864593047094	16.9008714370457
chr2	100833026	101226044	3	3	12.5	15	-2.5	1	0.813448226717427	0.0961202645831903	6.87778438197361
chr2	101226044	101227250	3	3	12.5	15	-2.5	1	0.813448226717427	0.0961202645831903	6.87778438197361
chr2	101227250	101249809	3	2	12.5	10	2.5	1	1.27847145328945	0.130864593047094	16.9008714370457
chr2	101249809	101296072	3	1	12.5	5	7.5	0.613704503097583	2.6583735804989	0.194088006935639	149.732965562201
chr2	101296072	102433298	3	1	12.5	5	7.5	0.613704503097583	2.6583735804989	0.194088006935639	149.732965562201
chr2	102433298	102776225	3	1	12.5	5	7.5	0.613704503097583	2.6583735804989	0.194088006935639	149.732965562201
chr2	102776225	103177354	3	2	12.5	10	2.5	1	1.27847145328945	0.130864593047094	16.9008714370457
chr2	103177354	103565146	3	1	12.5	5	7.5	0.613704503097583	2.6583735804989	0.194088006935639	149.732965562201
chr2	103565146	105542411	3	1	12.5	5	7.5	0.613704503097583	2.6583735804989	0.194088006935639	149.732965562201
chr2	105542411	108165822	3	2	12.5	10	2.5	1	1.27847145328945	0.130864593047094	16.9008714370457
chr2	108165822	109589368	3	3	12.5	15	-2.5	1	0.813448226717427	0.0961202645831903	6.87778438197361
chr2	109589368	109658518	3	2	12.5	10	2.5	1	1.27847145328945	0.130864593047094	16.9008714370457
chr2	109658518	109883844	3	3	12.5	15	-2.5	1	0.813448226717427	0.0961202645831903	6.87778438197361
chr2	109883844	110826316	3	2	12.5	10	2.5	1	1.27847145328945	0.130864593047094	16.9008714370457
chr2	110826316	111037227	3	3	12.5	15	-2.5	1	0.813448226717427	0.0961202645831903	6.87778438197361
chr2	111037227	111041076	3	2	12.5	10	2.5	1	1.27847145328945	0.130864593047094	16.9008714370457
chr2	111041076	115530481	3	1	12.5	5	7.5	0.613704503097583	2.6583735804989	0.194088006935639	149.732965562201
chr2	115530481	115556828	3	2	12.5	10	2.5	1	1.27847145328945	0.130864593047094	16.9008714370457
chr2	115556828	125581606	3	1	12.5	5	7.5	0.613704503097583	2.6583735804989	0.194088006935639	149.732965562201
chr2	125581606	126333397	3	2	12.5	10	2.5	1	1.27847145328945	0.130864593047094	16.9008714370457
chr2	126333397	127524060	3	1	12.5	5	7.5	0.613704503097583	2.6583735804989	0.194088006935639	149.732965562201
chr2	127524060	127635837	3	1	12.5	5	7.5	0.613704503097583	2.6583735804989	0.194088006935639	149.732965562201
chr2	127635837	129208262	3	1	12.5	5	7.5	0.613704503097583	2.6583735804989	0.194088006935639	149.732965562201
chr2	129208262	129424480	3	2	12.5	10	2.5	1	1.27847145328945	0.130864593047094	16.9008714370457
chr2	129424480	129506334	3	1	12.5	5	7.5	0.613704503097583	2.6583735804989	0.194088006935639	149.732965562201
chr2	129506334	129764086	3	2	12.5	10	2.5	1	1.27847145328945	0.130864593047094	16.9008714370457
chr2	129764086	129918063	3	1	12.5	5	7.5	0.613704503097583	2.6583735804989	0.194088006935639	149.732965562201
chr2	129918063	130083319	4	1	16.67	5	11.67	0.356174171829305	3.69879604532143	0.326555126675129	196.589525396604
chr2	130083319	130133643	3	1	12.5	5	7.5	0.613704503097583	2.6583735804989	0.194088006935639	149.732965562201
chr2	130133643	130558709	4	1	16.67	5	11.67	0.356174171829305	3.69879604532143	0.326555126675129	196.589525396604
chr2	130558709	130732434	3	1	12.5	5	7.5	0.613704503097583	2.6583735804989	0.194088006935639	149.732965562201
chr2	130732434	131044268	3	1	12.5	5	7.5	0.613704503097583	2.6583735804989	0.194088006935639	149.732965562201
chr2	131044268	134982033	3	1	12.5	5	7.5	0.613704503097583	2.6583735804989	0.194088006935639	149.732965562201
chr2	134982033	135029997	4	1	16.67	5	11.67	0.356174171829305	3.69879604532143	0.326555126675129	196.589525396604
chr2	135029997	135137979	4	2	16.67	10	6.67	0.673134579544109	1.77679788223359	0.223067010416211	21.8659260440664
chr2	135137979	135209341	4	1	16.67	5	11.67	0.356174171829305	3.69879604532143	0.326555126675129	196.589525396604
chr2	135209341	135280315	4	2	16.67	10	6.67	0.673134579544109	1.77679788223359	0.223067010416211	21.8659260440664
chr2	135280315	135288144	5	2	20.83	10	10.83	0.42798551420219	2.32440691152469	0.327791220119044	27.364192010749
chr2	135288144	135291176	5	3	20.83	15	5.83	0.709517537084185	1.47792138374312	0.243832005666561	10.9643246368856
chr2	135291176	135293655	6	3	25	15	10	0.477131566751533	1.86229966085183	0.331922099175792	13.3645947813805
chr2	135293655	135721356	7	3	29.17	15	14.17	0.305608588648861	2.28981457134852	0.429958557463069	16.0509799870598
chr2	135721356	136038908	8	3	33.33	15	18.33	0.294449598476825	2.76836687633293	0.539187337805466	19.079896699043
chr2	136038908	136250535	8	3	33.33	15	18.33	0.294449598476825	2.76836687633293	0.539187337805466	19.079896699043
chr2	136250535	136786632	7	3	29.17	15	14.17	0.305608588648861	2.28981457134852	0.429958557463069	16.0509799870598
chr2	136786632	136831016	6	3	25	15	10	0.477131566751533	1.86229966085183	0.331922099175792	13.3645947813805
chr2	136831016	136873773	5	3	20.83	15	5.83	0.709517537084185	1.47792138374312	0.243832005666561	10.9643246368856
chr2	136873773	137162163	5	2	20.83	10	10.83	0.42798551420219	2.32440691152469	0.327791220119044	27.364192010749
chr2	137162163	137402277	5	3	20.83	15	5.83	0.709517537084185	1.47792138374312	0.243832005666561	10.9643246368856
chr2	137402277	137483114	5	2	20.83	10	10.83	0.42798551420219	2.32440691152469	0.327791220119044	27.364192010749
chr2	137483114	137803313	6	2	25	10	15	0.259066300472994	2.9296842530127	0.444687317155852	33.476836917836
chr2	137803313	137868754	5	2	20.83	10	10.83	0.42798551420219	2.32440691152469	0.327791220119044	27.364192010749
chr2	137868754	138633892	4	2	16.67	10	6.67	0.673134579544109	1.77679788223359	0.223067010416211	21.8659260440664
chr2	138633892	138732943	3	2	12.5	10	2.5	1	1.27847145328945	0.130864593047094	16.9008714370457
chr2	138732943	139729837	3	2	12.5	10	2.5	1	1.27847145328945	0.130864593047094	16.9008714370457
chr2	139729837	140799891	4	2	16.67	10	6.67	0.673134579544109	1.77679788223359	0.223067010416211	21.8659260440664
chr2	140799891	140896184	4	2	16.67	10	6.67	0.673134579544109	1.77679788223359	0.223067010416211	21.8659260440664
chr2	140896184	140906992	4	1	16.67	5	11.67	0.356174171829305	3.69879604532143	0.326555126675129	196.589525396604
chr2	140906992	141666187	4	1	16.67	5	11.67	0.356174171829305	3.69879604532143	0.326555126675129	196.589525396604
chr2	141666187	141717821	4	2	16.67	10	6.67	0.673134579544109	1.77679788223359	0.223067010416211	21.8659260440664
chr2	141717821	142014612	3	2	12.5	10	2.5	1	1.27847145328945	0.130864593047094	16.9008714370457
chr2	142014612	142143633	3	2	12.5	10	2.5	1	1.27847145328945	0.130864593047094	16.9008714370457
chr2	142143633	142978166	3	1	12.5	5	7.5	0.613704503097583	2.6583735804989	0.194088006935639	149.732965562201
chr2	142978166	143932149	4	1	16.67	5	11.67	0.356174171829305	3.69879604532143	0.326555126675129	196.589525396604
chr2	143932149	144048699	4	2	16.67	10	6.67	0.673134579544109	1.77679788223359	0.223067010416211	21.8659260440664
chr2	144048699	144161332	4	1	16.67	5	11.67	0.356174171829305	3.69879604532143	0.326555126675129	196.589525396604
chr2	144161332	145599614	3	1	12.5	5	7.5	0.613704503097583	2.6583735804989	0.194088006935639	149.732965562201
chr2	145599614	146835346	3	2	12.5	10	2.5	1	1.27847145328945	0.130864593047094	16.9008714370457
chr2	146835346	146848745	5	2	20.83	10	10.83	0.42798551420219	2.32440691152469	0.327791220119044	27.364192010749
chr2	146848745	146854298	7	2	29.17	10	19.17	0.150033667333724	3.60274222531515	0.574693714036146	40.3254093333914
chr2	146854298	146860263	8	2	33.33	10	23.33	0.0833587010558083	4.35598723865327	0.719426684060016	48.0305165727253
chr2	146860263	146878944	9	2	37.5	10	27.5	0.0444765946751199	5.20490292587571	0.881236176285445	56.7568249878184
chr2	146878944	146881076	7	2	29.17	10	19.17	0.150033667333724	3.60274222531515	0.574693714036146	40.3254093333914
chr2	146881076	146881691	5	2	20.83	10	10.83	0.42798551420219	2.32440691152469	0.327791220119044	27.364192010749
chr2	146881691	146882185	4	2	16.67	10	6.67	0.673134579544109	1.77679788223359	0.223067010416211	21.8659260440664
chr2	146882185	147625009	3	2	12.5	10	2.5	1	1.27847145328945	0.130864593047094	16.9008714370457
chr2	147625009	147732271	3	2	12.5	10	2.5	1	1.27847145328945	0.130864593047094	16.9008714370457
chr2	147732271	148483533	4	2	16.67	10	6.67	0.673134579544109	1.77679788223359	0.223067010416211	21.8659260440664
chr2	148483533	148536420	5	2	20.83	10	10.83	0.42798551420219	2.32440691152469	0.327791220119044	27.364192010749
chr2	148536420	148773175	5	2	20.83	10	10.83	0.42798551420219	2.32440691152469	0.327791220119044	27.364192010749
chr2	148773175	151185117	4	2	16.67	10	6.67	0.673134579544109	1.77679788223359	0.223067010416211	21.8659260440664
chr2	151185117	151625580	4	2	16.67	10	6.67	0.673134579544109	1.77679788223359	0.223067010416211	21.8659260440664
chr2	151625580	152004197	5	2	20.83	10	10.83	0.42798551420219	2.32440691152469	0.327791220119044	27.364192010749
chr2	152004197	152203563	6	2	25	10	15	0.259066300472994	2.9296842530127	0.444687317155852	33.476836917836
chr2	152203563	152204309	5	2	20.83	10	10.83	0.42798551420219	2.32440691152469	0.327791220119044	27.364192010749
chr2	152204309	152306867	4	2	16.67	10	6.67	0.673134579544109	1.77679788223359	0.223067010416211	21.8659260440664
chr2	152306867	152931572	5	2	20.83	10	10.83	0.42798551420219	2.32440691152469	0.327791220119044	27.364192010749
chr2	152931572	153446054	5	3	20.83	15	5.83	0.709517537084185	1.47792138374312	0.243832005666561	10.9643246368856
chr2	153446054	153960849	5	3	20.83	15	5.83	0.709517537084185	1.47792138374312	0.243832005666561	10.9643246368856
chr2	153960849	154018115	5	2	20.83	10	10.83	0.42798551420219	2.32440691152469	0.327791220119044	27.364192010749
chr2	154018115	154487312	4	2	16.67	10	6.67	0.673134579544109	1.77679788223359	0.223067010416211	21.8659260440664
chr2	154487312	155651491	4	1	16.67	5	11.67	0.356174171829305	3.69879604532143	0.326555126675129	196.589525396604
chr2	155651491	156655633	4	2	16.67	10	6.67	0.673134579544109	1.77679788223359	0.223067010416211	21.8659260440664
chr2	156655633	156682037	4	1	16.67	5	11.67	0.356174171829305	3.69879604532143	0.326555126675129	196.589525396604
chr2	156682037	161344150	4	1	16.67	5	11.67	0.356174171829305	3.69879604532143	0.326555126675129	196.589525396604
chr2	161344150	161914056	4	2	16.67	10	6.67	0.673134579544109	1.77679788223359	0.223067010416211	21.8659260440664
chr2	161914056	162957511	4	1	16.67	5	11.67	0.356174171829305	3.69879604532143	0.326555126675129	196.589525396604
chr2	162957511	163404353	5	1	20.83	5	15.83	0.197693967971903	4.84325942364132	0.476025876220235	248.347512072071
chr2	163404353	163407610	5	1	20.83	5	15.83	0.197693967971903	4.84325942364132	0.476025876220235	248.347512072071
chr2	163407610	163498165	4	1	16.67	5	11.67	0.356174171829305	3.69879604532143	0.326555126675129	196.589525396604
chr2	163498165	163526003	5	1	20.83	5	15.83	0.197693967971903	4.84325942364132	0.476025876220235	248.347512072071
chr2	163526003	164408992	5	1	20.83	5	15.83	0.197693967971903	4.84325942364132	0.476025876220235	248.347512072071
chr2	164408992	164724718	4	1	16.67	5	11.67	0.356174171829305	3.69879604532143	0.326555126675129	196.589525396604
chr2	164724718	165274792	4	2	16.67	10	6.67	0.673134579544109	1.77679788223359	0.223067010416211	21.8659260440664
chr2	165274792	166733771	4	1	16.67	5	11.67	0.356174171829305	3.69879604532143	0.326555126675129	196.589525396604
chr2	166733771	167137784	4	2	16.67	10	6.67	0.673134579544109	1.77679788223359	0.223067010416211	21.8659260440664
chr2	167137784	167223240	4	2	16.67	10	6.67	0.673134579544109	1.77679788223359	0.223067010416211	21.8659260440664
chr2	167223240	168423524	4	2	16.67	10	6.67	0.673134579544109	1.77679788223359	0.223067010416211	21.8659260440664
chr2	168423524	168441105	5	2	20.83	10	10.83	0.42798551420219	2.32440691152469	0.327791220119044	27.364192010749
chr2	168441105	168522441	5	2	20.83	10	10.83	0.42798551420219	2.32440691152469	0.327791220119044	27.364192010749
chr2	168522441	168567555	5	1	20.83	5	15.83	0.197693967971903	4.84325942364132	0.476025876220235	248.347512072071
chr2	168567555	168635555	4	1	16.67	5	11.67	0.356174171829305	3.69879604532143	0.326555126675129	196.589525396604
chr2	168635555	169178371	5	1	20.83	5	15.83	0.197693967971903	4.84325942364132	0.476025876220235	248.347512072071
chr2	169178371	171326548	4	1	16.67	5	11.67	0.356174171829305	3.69879604532143	0.326555126675129	196.589525396604
chr2	171326548	171389716	4	1	16.67	5	11.67	0.356174171829305	3.69879604532143	0.326555126675129	196.589525396604
chr2	171389716	172605438	4	1	16.67	5	11.67	0.356174171829305	3.69879604532143	0.326555126675129	196.589525396604
chr2	172605438	172980883	4	1	16.67	5	11.67	0.356174171829305	3.69879604532143	0.326555126675129	196.589525396604
chr2	172980883	175478447	4	1	16.67	5	11.67	0.356174171829305	3.69879604532143	0.326555126675129	196.589525396604
chr2	175478447	175846091	4	2	16.67	10	6.67	0.673134579544109	1.77679788223359	0.223067010416211	21.8659260440664
chr2	175846091	176711541	4	3	16.67	15	1.67	1	1.13012717766168	0.165091864766298	8.82048884576312
chr2	176711541	178636372	4	2	16.67	10	6.67	0.673134579544109	1.77679788223359	0.223067010416211	21.8659260440664
chr2	178636372	179087292	5	2	20.83	10	10.83	0.42798551420219	2.32440691152469	0.327791220119044	27.364192010749
chr2	179087292	179232601	5	3	20.83	15	5.83	0.709517537084185	1.47792138374312	0.243832005666561	10.9643246368856
chr2	179232601	179858287	4	3	16.67	15	1.67	1	1.13012717766168	0.165091864766298	8.82048884576312
chr2	179858287	179858925	5	3	20.83	15	5.83	0.709517537084185	1.47792138374312	0.243832005666561	10.9643246368856
chr2	179858925	180291983	5	2	20.83	10	10.83	0.42798551420219	2.32440691152469	0.327791220119044	27.364192010749
chr2	180291983	182558348	4	2	16.67	10	6.67	0.673134579544109	1.77679788223359	0.223067010416211	21.8659260440664
chr2	182558348	183703959	5	2	20.83	10	10.83	0.42798551420219	2.32440691152469	0.327791220119044	27.364192010749
chr2	183703959	185015475	4	2	16.67	10	6.67	0.673134579544109	1.77679788223359	0.223067010416211	21.8659260440664
chr2	185015475	185751894	4	3	16.67	15	1.67	1	1.13012717766168	0.165091864766298	8.82048884576312
chr2	185751894	186191382	4	2	16.67	10	6.67	0.673134579544109	1.77679788223359	0.223067010416211	21.8659260440664
chr2	186191382	186873604	4	3	16.67	15	1.67	1	1.13012717766168	0.165091864766298	8.82048884576312
chr2	186873604	187402462	5	3	20.83	15	5.83	0.709517537084185	1.47792138374312	0.243832005666561	10.9643246368856
chr2	187402462	187685194	5	2	20.83	10	10.83	0.42798551420219	2.32440691152469	0.327791220119044	27.364192010749
chr2	187685194	187843783	6	2	25	10	15	0.259066300472994	2.9296842530127	0.444687317155852	33.476836917836
chr2	187843783	188417418	7	2	29.17	10	19.17	0.150033667333724	3.60274222531515	0.574693714036146	40.3254093333914
chr2	188417418	188513361	6	2	25	10	15	0.259066300472994	2.9296842530127	0.444687317155852	33.476836917836
chr2	188513361	188699712	6	2	25	10	15	0.259066300472994	2.9296842530127	0.444687317155852	33.476836917836
chr2	188699712	188707263	5	2	20.83	10	10.83	0.42798551420219	2.32440691152469	0.327791220119044	27.364192010749
chr2	188707263	188774687	6	2	25	10	15	0.259066300472994	2.9296842530127	0.444687317155852	33.476836917836
chr2	188774687	188870411	6	3	25	15	10	0.477131566751533	1.86229966085183	0.331922099175792	13.3645947813805
chr2	188870411	189712378	6	2	25	10	15	0.259066300472994	2.9296842530127	0.444687317155852	33.476836917836
chr2	189712378	189868112	5	2	20.83	10	10.83	0.42798551420219	2.32440691152469	0.327791220119044	27.364192010749
chr2	189868112	190486731	6	2	25	10	15	0.259066300472994	2.9296842530127	0.444687317155852	33.476836917836
chr2	190486731	190952065	7	2	29.17	10	19.17	0.150033667333724	3.60274222531515	0.574693714036146	40.3254093333914
chr2	190952065	191019113	6	2	25	10	15	0.259066300472994	2.9296842530127	0.444687317155852	33.476836917836
chr2	191019113	192448107	5	2	20.83	10	10.83	0.42798551420219	2.32440691152469	0.327791220119044	27.364192010749
chr2	192448107	192521495	5	3	20.83	15	5.83	0.709517537084185	1.47792138374312	0.243832005666561	10.9643246368856
chr2	192521495	192635482	4	3	16.67	15	1.67	1	1.13012717766168	0.165091864766298	8.82048884576312
chr2	192635482	192812439	4	2	16.67	10	6.67	0.673134579544109	1.77679788223359	0.223067010416211	21.8659260440664
chr2	192812439	193114183	4	3	16.67	15	1.67	1	1.13012717766168	0.165091864766298	8.82048884576312
chr2	193114183	193126764	5	3	20.83	15	5.83	0.709517537084185	1.47792138374312	0.243832005666561	10.9643246368856
chr2	193126764	193515201	5	2	20.83	10	10.83	0.42798551420219	2.32440691152469	0.327791220119044	27.364192010749
chr2	193515201	193716113	5	3	20.83	15	5.83	0.709517537084185	1.47792138374312	0.243832005666561	10.9643246368856
chr2	193716113	194316300	5	2	20.83	10	10.83	0.42798551420219	2.32440691152469	0.327791220119044	27.364192010749
chr2	194316300	194411821	5	3	20.83	15	5.83	0.709517537084185	1.47792138374312	0.243832005666561	10.9643246368856
chr2	194411821	195241677	6	3	25	15	10	0.477131566751533	1.86229966085183	0.331922099175792	13.3645947813805
chr2	195241677	195300192	5	3	20.83	15	5.83	0.709517537084185	1.47792138374312	0.243832005666561	10.9643246368856
chr2	195300192	195363049	4	3	16.67	15	1.67	1	1.13012717766168	0.165091864766298	8.82048884576312
chr2	195363049	195517531	5	3	20.83	15	5.83	0.709517537084185	1.47792138374312	0.243832005666561	10.9643246368856
chr2	195517531	195862361	6	3	25	15	10	0.477131566751533	1.86229966085183	0.331922099175792	13.3645947813805
chr2	195862361	195875731	6	4	25	20	5	0.73441603390554	1.32469990349298	0.258244024998001	7.60136515630986
chr2	195875731	196415148	5	4	20.83	20	0.829999999999998	1	1.05142494514434	0.18930013394807	6.2554369203405
chr2	196415148	196425784	6	4	25	20	5	0.73441603390554	1.32469990349298	0.258244024998001	7.60136515630986
chr2	196425784	196482493	6	5	25	25	0	1	1	0.206088113499145	5.04812438351809
chr2	196482493	196657623	5	5	20.83	25	-4.17	1	0.793759048209339	0.150843822750377	4.16256813493239
chr2	196657623	196840198	5	5	20.83	25	-4.17	1	0.793759048209339	0.150843822750377	4.16256813493239
chr2	196840198	196921028	5	4	20.83	20	0.829999999999998	1	1.05142494514434	0.18930013394807	6.2554369203405
chr2	196921028	197070313	4	4	16.67	20	-3.33	1	0.804097271299285	0.127756427234124	5.0504339877805
chr2	197070313	197302118	5	4	20.83	20	0.829999999999998	1	1.05142494514434	0.18930013394807	6.2554369203405
chr2	197302118	197504795	5	3	20.83	15	5.83	0.709517537084185	1.47792138374312	0.243832005666561	10.9643246368856
chr2	197504795	197828728	5	2	20.83	10	10.83	0.42798551420219	2.32440691152469	0.327791220119044	27.364192010749
chr2	197828728	198143731	6	2	25	10	15	0.259066300472994	2.9296842530127	0.444687317155852	33.476836917836
chr2	198143731	198403856	6	3	25	15	10	0.477131566751533	1.86229966085183	0.331922099175792	13.3645947813805
chr2	198403856	198600719	5	3	20.83	15	5.83	0.709517537084185	1.47792138374312	0.243832005666561	10.9643246368856
chr2	198600719	198691329	5	3	20.83	15	5.83	0.709517537084185	1.47792138374312	0.243832005666561	10.9643246368856
chr2	198691329	199480519	5	2	20.83	10	10.83	0.42798551420219	2.32440691152469	0.327791220119044	27.364192010749
chr2	199480519	199509528	5	2	20.83	10	10.83	0.42798551420219	2.32440691152469	0.327791220119044	27.364192010749
chr2	199509528	199640361	5	3	20.83	15	5.83	0.709517537084185	1.47792138374312	0.243832005666561	10.9643246368856
chr2	199640361	201564261	5	2	20.83	10	10.83	0.42798551420219	2.32440691152469	0.327791220119044	27.364192010749
chr2	201564261	202243485	5	3	20.83	15	5.83	0.709517537084185	1.47792138374312	0.243832005666561	10.9643246368856
chr2	202243485	202646461	5	4	20.83	20	0.829999999999998	1	1.05142494514434	0.18930013394807	6.2554369203405
chr2	202646461	203852541	5	5	20.83	25	-4.17	1	0.793759048209339	0.150843822750377	4.16256813493239
chr2	203852541	204579000	5	5	20.83	25	-4.17	1	0.793759048209339	0.150843822750377	4.16256813493239
chr2	204579000	204954579	5	4	20.83	20	0.829999999999998	1	1.05142494514434	0.18930013394807	6.2554369203405
chr2	204954579	209673881	5	3	20.83	15	5.83	0.709517537084185	1.47792138374312	0.243832005666561	10.9643246368856
chr2	209673881	210000474	5	3	20.83	15	5.83	0.709517537084185	1.47792138374312	0.243832005666561	10.9643246368856
chr2	210000474	210010430	5	4	20.83	20	0.829999999999998	1	1.05142494514434	0.18930013394807	6.2554369203405
chr2	210010430	210114724	5	5	20.83	25	-4.17	1	0.793759048209339	0.150843822750377	4.16256813493239
chr2	210114724	210155627	5	4	20.83	20	0.829999999999998	1	1.05142494514434	0.18930013394807	6.2554369203405
chr2	210155627	210234551	5	3	20.83	15	5.83	0.709517537084185	1.47792138374312	0.243832005666561	10.9643246368856
chr2	210234551	210288852	6	3	25	15	10	0.477131566751533	1.86229966085183	0.331922099175792	13.3645947813805
chr2	210288852	210374724	6	3	25	15	10	0.477131566751533	1.86229966085183	0.331922099175792	13.3645947813805
chr2	210374724	210838701	6	4	25	20	5	0.73441603390554	1.32469990349298	0.258244024998001	7.60136515630986
chr2	210838701	210842813	6	5	25	25	0	1	1	0.206088113499145	5.04812438351809
chr2	210842813	210973596	6	4	25	20	5	0.73441603390554	1.32469990349298	0.258244024998001	7.60136515630986
chr2	210973596	211173370	6	5	25	25	0	1	1	0.206088113499145	5.04812438351809
chr2	211173370	211340633	7	5	29.17	25	4.17	1	1.22939500758173	0.26763550484739	6.04412103691805
chr2	211340633	211460346	6	5	25	25	0	1	1	0.206088113499145	5.04812438351809
chr2	211460346	211941292	5	5	20.83	25	-4.17	1	0.793759048209339	0.150843822750377	4.16256813493239
chr2	211941292	211983629	5	4	20.83	20	0.829999999999998	1	1.05142494514434	0.18930013394807	6.2554369203405
chr2	211983629	212035529	6	4	25	20	5	0.73441603390554	1.32469990349298	0.258244024998001	7.60136515630986
chr2	212035529	212226143	6	5	25	25	0	1	1	0.206088113499145	5.04812438351809
chr2	212226143	212335311	6	6	25	30	-5	0.745575024077576	0.782268389388813	0.16709290957507	3.64334231437044
chr2	212335311	212340027	6	5	25	25	0	1	1	0.206088113499145	5.04812438351809
chr2	212340027	212400525	6	5	25	25	0	1	1	0.206088113499145	5.04812438351809
chr2	212400525	212463811	6	5	25	25	0	1	1	0.206088113499145	5.04812438351809
chr2	212463811	212730656	6	5	25	25	0	1	1	0.206088113499145	5.04812438351809
chr2	212730656	213158880	7	5	29.17	25	4.17	1	1.22939500758173	0.26763550484739	6.04412103691805
chr2	213158880	213181318	7	5	29.17	25	4.17	1	1.22939500758173	0.26763550484739	6.04412103691805
chr2	213181318	213192903	7	5	29.17	25	4.17	1	1.22939500758173	0.26763550484739	6.04412103691805
chr2	213192903	213193823	7	5	29.17	25	4.17	1	1.22939500758173	0.26763550484739	6.04412103691805
chr2	213193823	213206481	7	6	29.17	30	-0.829999999999998	1	0.961638596420668	0.217149247562924	4.35837598389935
chr2	213206481	213348339	7	6	29.17	30	-0.829999999999998	1	0.961638596420668	0.217149247562924	4.35837598389935
chr2	213348339	213692114	7	5	29.17	25	4.17	1	1.22939500758173	0.26763550484739	6.04412103691805
chr2	213692114	213738436	7	4	29.17	20	9.17	0.727906622971853	1.62864870943781	0.335060499383114	9.11198173466026
chr2	213738436	213831535	6	4	25	20	5	0.73441603390554	1.32469990349298	0.258244024998001	7.60136515630986
chr2	213831535	214061130	7	4	29.17	20	9.17	0.727906622971853	1.62864870943781	0.335060499383114	9.11198173466026
chr2	214061130	214113888	7	4	29.17	20	9.17	0.727906622971853	1.62864870943781	0.335060499383114	9.11198173466026
chr2	214113888	214671669	6	4	25	20	5	0.73441603390554	1.32469990349298	0.258244024998001	7.60136515630986
chr2	214671669	215345571	5	4	20.83	20	0.829999999999998	1	1.05142494514434	0.18930013394807	6.2554369203405
chr2	215345571	215394397	6	4	25	20	5	0.73441603390554	1.32469990349298	0.258244024998001	7.60136515630986
chr2	215394397	215406883	6	4	25	20	5	0.73441603390554	1.32469990349298	0.258244024998001	7.60136515630986
chr2	215406883	215472374	6	3	25	15	10	0.477131566751533	1.86229966085183	0.331922099175792	13.3645947813805
chr2	215472374	215510056	5	3	20.83	15	5.83	0.709517537084185	1.47792138374312	0.243832005666561	10.9643246368856
chr2	215510056	217972401	5	3	20.83	15	5.83	0.709517537084185	1.47792138374312	0.243832005666561	10.9643246368856
chr2	217972401	218694098	5	4	20.83	20	0.829999999999998	1	1.05142494514434	0.18930013394807	6.2554369203405
chr2	218694098	218894844	5	3	20.83	15	5.83	0.709517537084185	1.47792138374312	0.243832005666561	10.9643246368856
chr2	218894844	218974400	5	3	20.83	15	5.83	0.709517537084185	1.47792138374312	0.243832005666561	10.9643246368856
chr2	218974400	219073900	5	4	20.83	20	0.829999999999998	1	1.05142494514434	0.18930013394807	6.2554369203405
chr2	219073900	219654069	5	4	20.83	20	0.829999999999998	1	1.05142494514434	0.18930013394807	6.2554369203405
chr2	219654069	220698205	6	4	25	20	5	0.73441603390554	1.32469990349298	0.258244024998001	7.60136515630986
chr2	220698205	220937955	6	3	25	15	10	0.477131566751533	1.86229966085183	0.331922099175792	13.3645947813805
chr2	220937955	221164007	5	3	20.83	15	5.83	0.709517537084185	1.47792138374312	0.243832005666561	10.9643246368856
chr2	221164007	221294838	5	3	20.83	15	5.83	0.709517537084185	1.47792138374312	0.243832005666561	10.9643246368856
chr2	221294838	222229343	5	3	20.83	15	5.83	0.709517537084185	1.47792138374312	0.243832005666561	10.9643246368856
chr2	222229343	223197016	5	4	20.83	20	0.829999999999998	1	1.05142494514434	0.18930013394807	6.2554369203405
chr2	223197016	223561474	6	4	25	20	5	0.73441603390554	1.32469990349298	0.258244024998001	7.60136515630986
chr2	223561474	223721773	6	3	25	15	10	0.477131566751533	1.86229966085183	0.331922099175792	13.3645947813805
chr2	223721773	223823485	6	3	25	15	10	0.477131566751533	1.86229966085183	0.331922099175792	13.3645947813805
chr2	223823485	224686332	6	3	25	15	10	0.477131566751533	1.86229966085183	0.331922099175792	13.3645947813805
chr2	224686332	226686232	6	3	25	15	10	0.477131566751533	1.86229966085183	0.331922099175792	13.3645947813805
chr2	226686232	226857861	6	3	25	15	10	0.477131566751533	1.86229966085183	0.331922099175792	13.3645947813805
chr2	226857861	231443497	6	3	25	15	10	0.477131566751533	1.86229966085183	0.331922099175792	13.3645947813805
chr2	231443497	232128140	6	3	25	15	10	0.477131566751533	1.86229966085183	0.331922099175792	13.3645947813805
chr2	232128140	232543356	6	3	25	15	10	0.477131566751533	1.86229966085183	0.331922099175792	13.3645947813805
chr2	232543356	233041307	6	3	25	15	10	0.477131566751533	1.86229966085183	0.331922099175792	13.3645947813805
chr2	233041307	233418780	6	3	25	15	10	0.477131566751533	1.86229966085183	0.331922099175792	13.3645947813805
chr2	233418780	233532125	6	3	25	15	10	0.477131566751533	1.86229966085183	0.331922099175792	13.3645947813805
chr2	233532125	237774140	6	3	25	15	10	0.477131566751533	1.86229966085183	0.331922099175792	13.3645947813805
chr2	237774140	237812643	6	3	25	15	10	0.477131566751533	1.86229966085183	0.331922099175792	13.3645947813805
chr2	237812643	238213810	6	3	25	15	10	0.477131566751533	1.86229966085183	0.331922099175792	13.3645947813805
chr2	238213810	240749966	6	3	25	15	10	0.477131566751533	1.86229966085183	0.331922099175792	13.3645947813805
chr2	240749966	240902135	6	3	25	15	10	0.477131566751533	1.86229966085183	0.331922099175792	13.3645947813805
chr2	240902135	241512482	6	3	25	15	10	0.477131566751533	1.86229966085183	0.331922099175792	13.3645947813805
chr2	241512482	241934035	6	4	25	20	5	0.73441603390554	1.32469990349298	0.258244024998001	7.60136515630986
chr2	241934035	242486615	7	4	29.17	20	9.17	0.727906622971853	1.62864870943781	0.335060499383114	9.11198173466026
chr2	242486615	242849431	6	4	25	20	5	0.73441603390554	1.32469990349298	0.258244024998001	7.60136515630986
chr2	242849431	242917945	6	6	25	30	-5	0.745575024077576	0.782268389388813	0.16709290957507	3.64334231437044
chr2	242917945	242920908	6	7	25	35	-10	0.521959322583259	0.625943281255598	0.136817622819874	2.76422855890375
chr2	242920908	243019595	7	7	29.17	35	-5.83	0.752019003432467	0.769421074434932	0.177854800192854	3.30500320688849
chr2	243019595	243199373	7	6	29.17	30	-0.829999999999998	1	0.961638596420668	0.217149247562924	4.35837598389935
chr3	0	180330	6	8	25	40	-15	0.342283082306503	0.508123198495012	0.112598051865131	2.16574581916589
chr3	180330	316847	6	9	25	45	-20	0.20970239263837	0.416119931937308	0.0927385103532607	1.73325685677805
chr3	316847	372416	6	9	25	45	-20	0.20970239263837	0.416119931937308	0.0927385103532607	1.73325685677805
chr3	372416	528223	6	9	25	45	-20	0.20970239263837	0.416119931937308	0.0927385103532607	1.73325685677805
chr3	528223	848431	6	8	25	40	-15	0.342283082306503	0.508123198495012	0.112598051865131	2.16574581916589
chr3	848431	876963	6	8	25	40	-15	0.342283082306503	0.508123198495012	0.112598051865131	2.16574581916589
chr3	876963	1649699	6	8	25	40	-15	0.342283082306503	0.508123198495012	0.112598051865131	2.16574581916589
chr3	1649699	3386428	7	8	29.17	40	-10.83	0.531591450927992	0.624560748378336	0.146318297790798	2.58837229628154
chr3	3386428	3494683	7	8	29.17	40	-10.83	0.531591450927992	0.624560748378336	0.146318297790798	2.58837229628154
chr3	3494683	3930726	7	8	29.17	40	-10.83	0.531591450927992	0.624560748378336	0.146318297790798	2.58837229628154
chr3	3930726	3939065	7	8	29.17	40	-10.83	0.531591450927992	0.624560748378336	0.146318297790798	2.58837229628154
chr3	3939065	4024157	7	8	29.17	40	-10.83	0.531591450927992	0.624560748378336	0.146318297790798	2.58837229628154
chr3	4024157	4320582	7	8	29.17	40	-10.83	0.531591450927992	0.624560748378336	0.146318297790798	2.58837229628154
chr3	4320582	4430870	7	8	29.17	40	-10.83	0.531591450927992	0.624560748378336	0.146318297790798	2.58837229628154
chr3	4430870	4459910	7	8	29.17	40	-10.83	0.531591450927992	0.624560748378336	0.146318297790798	2.58837229628154
chr3	4459910	4553109	7	8	29.17	40	-10.83	0.531591450927992	0.624560748378336	0.146318297790798	2.58837229628154
chr3	4553109	4842733	7	8	29.17	40	-10.83	0.531591450927992	0.624560748378336	0.146318297790798	2.58837229628154
chr3	4842733	5890168	7	8	29.17	40	-10.83	0.531591450927992	0.624560748378336	0.146318297790798	2.58837229628154
chr3	5890168	6593637	7	8	29.17	40	-10.83	0.531591450927992	0.624560748378336	0.146318297790798	2.58837229628154
chr3	6593637	6603990	7	8	29.17	40	-10.83	0.531591450927992	0.624560748378336	0.146318297790798	2.58837229628154
chr3	6603990	6655163	7	8	29.17	40	-10.83	0.531591450927992	0.624560748378336	0.146318297790798	2.58837229628154
chr3	6655163	7057675	7	8	29.17	40	-10.83	0.531591450927992	0.624560748378336	0.146318297790798	2.58837229628154
chr3	7057675	7058974	7	8	29.17	40	-10.83	0.531591450927992	0.624560748378336	0.146318297790798	2.58837229628154
chr3	7058974	7199663	7	9	29.17	45	-15.83	0.352019005137709	0.511369416516761	0.120465725916585	2.07078753493622
chr3	7199663	7528274	7	8	29.17	40	-10.83	0.531591450927992	0.624560748378336	0.146318297790798	2.58837229628154
chr3	7528274	7547069	6	8	25	40	-15	0.342283082306503	0.508123198495012	0.112598051865131	2.16574581916589
chr3	7547069	7620491	6	8	25	40	-15	0.342283082306503	0.508123198495012	0.112598051865131	2.16574581916589
chr3	7620491	7623340	7	8	29.17	40	-10.83	0.531591450927992	0.624560748378336	0.146318297790798	2.58837229628154
chr3	7623340	8034042	7	8	29.17	40	-10.83	0.531591450927992	0.624560748378336	0.146318297790798	2.58837229628154
chr3	8034042	8078201	7	7	29.17	35	-5.83	0.752019003432467	0.769421074434932	0.177854800192854	3.30500320688849
chr3	8078201	8152985	7	7	29.17	35	-5.83	0.752019003432467	0.769421074434932	0.177854800192854	3.30500320688849
chr3	8152985	8175197	7	7	29.17	35	-5.83	0.752019003432467	0.769421074434932	0.177854800192854	3.30500320688849
chr3	8175197	8260088	7	7	29.17	35	-5.83	0.752019003432467	0.769421074434932	0.177854800192854	3.30500320688849
chr3	8260088	9164503	7	7	29.17	35	-5.83	0.752019003432467	0.769421074434932	0.177854800192854	3.30500320688849
chr3	9164503	9917312	6	7	25	35	-10	0.521959322583259	0.625943281255598	0.136817622819874	2.76422855890375
chr3	9917312	10401093	6	8	25	40	-15	0.342283082306503	0.508123198495012	0.112598051865131	2.16574581916589
chr3	10401093	10453241	6	8	25	40	-15	0.342283082306503	0.508123198495012	0.112598051865131	2.16574581916589
chr3	10453241	11831473	6	8	25	40	-15	0.342283082306503	0.508123198495012	0.112598051865131	2.16574581916589
chr3	11831473	13313700	6	9	25	45	-20	0.20970239263837	0.416119931937308	0.0927385103532607	1.73325685677805
chr3	13313700	14891390	6	8	25	40	-15	0.342283082306503	0.508123198495012	0.112598051865131	2.16574581916589
chr3	14891390	14913966	6	8	25	40	-15	0.342283082306503	0.508123198495012	0.112598051865131	2.16574581916589
chr3	14913966	16008342	6	9	25	45	-20	0.20970239263837	0.416119931937308	0.0927385103532607	1.73325685677805
chr3	16008342	16072495	6	9	25	45	-20	0.20970239263837	0.416119931937308	0.0927385103532607	1.73325685677805
chr3	16072495	16442342	6	8	25	40	-15	0.342283082306503	0.508123198495012	0.112598051865131	2.16574581916589
chr3	16442342	16612911	6	8	25	40	-15	0.342283082306503	0.508123198495012	0.112598051865131	2.16574581916589
chr3	16612911	17235761	6	8	25	40	-15	0.342283082306503	0.508123198495012	0.112598051865131	2.16574581916589
chr3	17235761	17290346	6	8	25	40	-15	0.342283082306503	0.508123198495012	0.112598051865131	2.16574581916589
chr3	17290346	17370277	6	9	25	45	-20	0.20970239263837	0.416119931937308	0.0927385103532607	1.73325685677805
chr3	17370277	17414948	7	9	29.17	45	-15.83	0.352019005137709	0.511369416516761	0.120465725916585	2.07078753493622
chr3	17414948	22648443	7	9	29.17	45	-15.83	0.352019005137709	0.511369416516761	0.120465725916585	2.07078753493622
chr3	22648443	22657863	7	9	29.17	45	-15.83	0.352019005137709	0.511369416516761	0.120465725916585	2.07078753493622
chr3	22657863	22737242	7	9	29.17	45	-15.83	0.352019005137709	0.511369416516761	0.120465725916585	2.07078753493622
chr3	22737242	22754767	7	9	29.17	45	-15.83	0.352019005137709	0.511369416516761	0.120465725916585	2.07078753493622
chr3	22754767	23123494	7	9	29.17	45	-15.83	0.352019005137709	0.511369416516761	0.120465725916585	2.07078753493622
chr3	23123494	23207637	8	9	33.33	45	-11.67	0.538513744756643	0.61810302553294	0.151323776118268	2.4547554875231
chr3	23207637	24836775	7	9	29.17	45	-15.83	0.352019005137709	0.511369416516761	0.120465725916585	2.07078753493622
chr3	24836775	25417774	8	9	33.33	45	-11.67	0.538513744756643	0.61810302553294	0.151323776118268	2.4547554875231
chr3	25417774	25730894	8	9	33.33	45	-11.67	0.538513744756643	0.61810302553294	0.151323776118268	2.4547554875231
chr3	25730894	26377667	7	9	29.17	45	-15.83	0.352019005137709	0.511369416516761	0.120465725916585	2.07078753493622
chr3	26377667	26456059	7	9	29.17	45	-15.83	0.352019005137709	0.511369416516761	0.120465725916585	2.07078753493622
chr3	26456059	27338372	7	9	29.17	45	-15.83	0.352019005137709	0.511369416516761	0.120465725916585	2.07078753493622
chr3	27338372	28127153	7	9	29.17	45	-15.83	0.352019005137709	0.511369416516761	0.120465725916585	2.07078753493622
chr3	28127153	28851163	8	9	33.33	45	-11.67	0.538513744756643	0.61810302553294	0.151323776118268	2.4547554875231
chr3	28851163	28900519	8	9	33.33	45	-11.67	0.538513744756643	0.61810302553294	0.151323776118268	2.4547554875231
chr3	28900519	29550923	7	9	29.17	45	-15.83	0.352019005137709	0.511369416516761	0.120465725916585	2.07078753493622
chr3	29550923	29690436	7	9	29.17	45	-15.83	0.352019005137709	0.511369416516761	0.120465725916585	2.07078753493622
chr3	29690436	30485402	7	9	29.17	45	-15.83	0.352019005137709	0.511369416516761	0.120465725916585	2.07078753493622
chr3	30485402	30654042	7	9	29.17	45	-15.83	0.352019005137709	0.511369416516761	0.120465725916585	2.07078753493622
chr3	30654042	30698076	7	9	29.17	45	-15.83	0.352019005137709	0.511369416516761	0.120465725916585	2.07078753493622
chr3	30698076	30863434	8	9	33.33	45	-11.67	0.538513744756643	0.61810302553294	0.151323776118268	2.4547554875231
chr3	30863434	30996002	7	9	29.17	45	-15.83	0.352019005137709	0.511369416516761	0.120465725916585	2.07078753493622
chr3	30996002	31052256	6	9	25	45	-20	0.20970239263837	0.416119931937308	0.0927385103532607	1.73325685677805
chr3	31052256	31059632	6	9	25	45	-20	0.20970239263837	0.416119931937308	0.0927385103532607	1.73325685677805
chr3	31059632	31175518	7	9	29.17	45	-15.83	0.352019005137709	0.511369416516761	0.120465725916585	2.07078753493622
chr3	31175518	31178615	7	9	29.17	45	-15.83	0.352019005137709	0.511369416516761	0.120465725916585	2.07078753493622
chr3	31178615	31465184	8	9	33.33	45	-11.67	0.538513744756643	0.61810302553294	0.151323776118268	2.4547554875231
chr3	31465184	31749876	7	9	29.17	45	-15.83	0.352019005137709	0.511369416516761	0.120465725916585	2.07078753493622
chr3	31749876	32499009	6	9	25	45	-20	0.20970239263837	0.416119931937308	0.0927385103532607	1.73325685677805
chr3	32499009	32696473	6	9	25	45	-20	0.20970239263837	0.416119931937308	0.0927385103532607	1.73325685677805
chr3	32696473	32921569	6	9	25	45	-20	0.20970239263837	0.416119931937308	0.0927385103532607	1.73325685677805
chr3	32921569	33926086	6	9	25	45	-20	0.20970239263837	0.416119931937308	0.0927385103532607	1.73325685677805
chr3	33926086	34407282	6	9	25	45	-20	0.20970239263837	0.416119931937308	0.0927385103532607	1.73325685677805
chr3	34407282	34814445	7	9	29.17	45	-15.83	0.352019005137709	0.511369416516761	0.120465725916585	2.07078753493622
chr3	34814445	35168905	8	9	33.33	45	-11.67	0.538513744756643	0.61810302553294	0.151323776118268	2.4547554875231
chr3	35168905	35932244	8	10	33.33	50	-16.67	0.358767179078018	0.50812620919244	0.124099200645716	1.99140334959925
chr3	35932244	36137904	8	9	33.33	45	-11.67	0.538513744756643	0.61810302553294	0.151323776118268	2.4547554875231
chr3	36137904	36224073	8	9	33.33	45	-11.67	0.538513744756643	0.61810302553294	0.151323776118268	2.4547554875231
chr3	36224073	36576023	8	9	33.33	45	-11.67	0.538513744756643	0.61810302553294	0.151323776118268	2.4547554875231
chr3	36576023	36841253	8	9	33.33	45	-11.67	0.538513744756643	0.61810302553294	0.151323776118268	2.4547554875231
chr3	36841253	36894220	7	9	29.17	45	-15.83	0.352019005137709	0.511369416516761	0.120465725916585	2.07078753493622
chr3	36894220	37550741	8	9	33.33	45	-11.67	0.538513744756643	0.61810302553294	0.151323776118268	2.4547554875231
chr3	37550741	38168213	7	9	29.17	45	-15.83	0.352019005137709	0.511369416516761	0.120465725916585	2.07078753493622
chr3	38168213	39295271	7	9	29.17	45	-15.83	0.352019005137709	0.511369416516761	0.120465725916585	2.07078753493622
chr3	39295271	39420771	8	9	33.33	45	-11.67	0.538513744756643	0.61810302553294	0.151323776118268	2.4547554875231
chr3	39420771	39733041	8	9	33.33	45	-11.67	0.538513744756643	0.61810302553294	0.151323776118268	2.4547554875231
chr3	39733041	39838392	7	9	29.17	45	-15.83	0.352019005137709	0.511369416516761	0.120465725916585	2.07078753493622
chr3	39838392	40085753	8	9	33.33	45	-11.67	0.538513744756643	0.61810302553294	0.151323776118268	2.4547554875231
chr3	40085753	41041572	7	9	29.17	45	-15.83	0.352019005137709	0.511369416516761	0.120465725916585	2.07078753493622
chr3	41041572	41479784	8	9	33.33	45	-11.67	0.538513744756643	0.61810302553294	0.151323776118268	2.4547554875231
chr3	41479784	41561354	7	9	29.17	45	-15.83	0.352019005137709	0.511369416516761	0.120465725916585	2.07078753493622
chr3	41561354	41720707	7	9	29.17	45	-15.83	0.352019005137709	0.511369416516761	0.120465725916585	2.07078753493622
chr3	41720707	42265501	7	9	29.17	45	-15.83	0.352019005137709	0.511369416516761	0.120465725916585	2.07078753493622
chr3	42265501	42890979	7	9	29.17	45	-15.83	0.352019005137709	0.511369416516761	0.120465725916585	2.07078753493622
chr3	42890979	42911729	7	8	29.17	40	-10.83	0.531591450927992	0.624560748378336	0.146318297790798	2.58837229628154
chr3	42911729	43199381	7	9	29.17	45	-15.83	0.352019005137709	0.511369416516761	0.120465725916585	2.07078753493622
chr3	43199381	44241000	7	8	29.17	40	-10.83	0.531591450927992	0.624560748378336	0.146318297790798	2.58837229628154
chr3	44241000	45816484	7	8	29.17	40	-10.83	0.531591450927992	0.624560748378336	0.146318297790798	2.58837229628154
chr3	45816484	45963880	8	8	33.33	40	-6.67	0.756769597236442	0.754961550895094	0.183886567550511	3.06863033281445
chr3	45963880	46342532	8	9	33.33	45	-11.67	0.538513744756643	0.61810302553294	0.151323776118268	2.4547554875231
chr3	46342532	46506408	8	8	33.33	40	-6.67	0.756769597236442	0.754961550895094	0.183886567550511	3.06863033281445
chr3	46506408	46704485	7	8	29.17	40	-10.83	0.531591450927992	0.624560748378336	0.146318297790798	2.58837229628154
chr3	46704485	49728950	7	9	29.17	45	-15.83	0.352019005137709	0.511369416516761	0.120465725916585	2.07078753493622
chr3	49728950	50220755	7	10	29.17	50	-20.83	0.217571030882853	0.420469648986928	0.0988463032325552	1.68018497099272
chr3	50220755	50374280	7	10	29.17	50	-20.83	0.217571030882853	0.420469648986928	0.0988463032325552	1.68018497099272
chr3	50374280	51777849	7	10	29.17	50	-20.83	0.217571030882853	0.420469648986928	0.0988463032325552	1.68018497099272
chr3	51777849	52181172	7	10	29.17	50	-20.83	0.217571030882853	0.420469648986928	0.0988463032325552	1.68018497099272
chr3	52181172	52559220	7	11	29.17	55	-25.83	0.124975445285338	0.345825665262277	0.0805671942702585	1.37499393254612
chr3	52559220	52775780	7	11	29.17	55	-25.83	0.124975445285338	0.345825665262277	0.0805671942702585	1.37499393254612
chr3	52775780	53247034	7	11	29.17	55	-25.83	0.124975445285338	0.345825665262277	0.0805671942702585	1.37499393254612
chr3	53247034	53617822	7	10	29.17	50	-20.83	0.217571030882853	0.420469648986928	0.0988463032325552	1.68018497099272
chr3	53617822	53634137	7	9	29.17	45	-15.83	0.352019005137709	0.511369416516761	0.120465725916585	2.07078753493622
chr3	53634137	53668420	7	9	29.17	45	-15.83	0.352019005137709	0.511369416516761	0.120465725916585	2.07078753493622
chr3	53668420	53735997	7	8	29.17	40	-10.83	0.531591450927992	0.624560748378336	0.146318297790798	2.58837229628154
chr3	53735997	53984922	7	9	29.17	45	-15.83	0.352019005137709	0.511369416516761	0.120465725916585	2.07078753493622
chr3	53984922	54104045	7	8	29.17	40	-10.83	0.531591450927992	0.624560748378336	0.146318297790798	2.58837229628154
chr3	54104045	54205958	7	8	29.17	40	-10.83	0.531591450927992	0.624560748378336	0.146318297790798	2.58837229628154
chr3	54205958	54241679	7	8	29.17	40	-10.83	0.531591450927992	0.624560748378336	0.146318297790798	2.58837229628154
chr3	54241679	54865030	7	9	29.17	45	-15.83	0.352019005137709	0.511369416516761	0.120465725916585	2.07078753493622
chr3	54865030	56301683	7	8	29.17	40	-10.83	0.531591450927992	0.624560748378336	0.146318297790798	2.58837229628154
chr3	56301683	56303661	7	8	29.17	40	-10.83	0.531591450927992	0.624560748378336	0.146318297790798	2.58837229628154
chr3	56303661	56444871	7	8	29.17	40	-10.83	0.531591450927992	0.624560748378336	0.146318297790798	2.58837229628154
chr3	56444871	56454293	7	8	29.17	40	-10.83	0.531591450927992	0.624560748378336	0.146318297790798	2.58837229628154
chr3	56454293	57415326	7	8	29.17	40	-10.83	0.531591450927992	0.624560748378336	0.146318297790798	2.58837229628154
chr3	57415326	57518902	7	9	29.17	45	-15.83	0.352019005137709	0.511369416516761	0.120465725916585	2.07078753493622
chr3	57518902	57961655	7	10	29.17	50	-20.83	0.217571030882853	0.420469648986928	0.0988463032325552	1.68018497099272
chr3	57961655	58050917	7	9	29.17	45	-15.83	0.352019005137709	0.511369416516761	0.120465725916585	2.07078753493622
chr3	58050917	58215829	7	10	29.17	50	-20.83	0.217571030882853	0.420469648986928	0.0988463032325552	1.68018497099272
chr3	58215829	58525861	7	9	29.17	45	-15.83	0.352019005137709	0.511369416516761	0.120465725916585	2.07078753493622
chr3	58525861	59177074	7	8	29.17	40	-10.83	0.531591450927992	0.624560748378336	0.146318297790798	2.58837229628154
chr3	59177074	59343735	8	8	33.33	40	-6.67	0.756769597236442	0.754961550895094	0.183886567550511	3.06863033281445
chr3	59343735	59430648	8	9	33.33	45	-11.67	0.538513744756643	0.61810302553294	0.151323776118268	2.4547554875231
chr3	59430648	59464938	7	9	29.17	45	-15.83	0.352019005137709	0.511369416516761	0.120465725916585	2.07078753493622
chr3	59464938	59566991	7	8	29.17	40	-10.83	0.531591450927992	0.624560748378336	0.146318297790798	2.58837229628154
chr3	59566991	59808291	8	8	33.33	40	-6.67	0.756769597236442	0.754961550895094	0.183886567550511	3.06863033281445
chr3	59808291	59951721	8	9	33.33	45	-11.67	0.538513744756643	0.61810302553294	0.151323776118268	2.4547554875231
chr3	59951721	60008747	8	9	33.33	45	-11.67	0.538513744756643	0.61810302553294	0.151323776118268	2.4547554875231
chr3	60008747	60218123	8	8	33.33	40	-6.67	0.756769597236442	0.754961550895094	0.183886567550511	3.06863033281445
chr3	60218123	60236912	8	8	33.33	40	-6.67	0.756769597236442	0.754961550895094	0.183886567550511	3.06863033281445
chr3	60236912	60307077	8	8	33.33	40	-6.67	0.756769597236442	0.754961550895094	0.183886567550511	3.06863033281445
chr3	60307077	60342981	8	8	33.33	40	-6.67	0.756769597236442	0.754961550895094	0.183886567550511	3.06863033281445
chr3	60342981	60349716	8	9	33.33	45	-11.67	0.538513744756643	0.61810302553294	0.151323776118268	2.4547554875231
chr3	60349716	60377495	8	9	33.33	45	-11.67	0.538513744756643	0.61810302553294	0.151323776118268	2.4547554875231
chr3	60377495	60400157	8	9	33.33	45	-11.67	0.538513744756643	0.61810302553294	0.151323776118268	2.4547554875231
chr3	60400157	60414863	8	10	33.33	50	-16.67	0.358767179078018	0.50812620919244	0.124099200645716	1.99140334959925
chr3	60414863	60441392	8	10	33.33	50	-16.67	0.358767179078018	0.50812620919244	0.124099200645716	1.99140334959925
chr3	60441392	60445655	8	10	33.33	50	-16.67	0.358767179078018	0.50812620919244	0.124099200645716	1.99140334959925
chr3	60445655	60462116	8	10	33.33	50	-16.67	0.358767179078018	0.50812620919244	0.124099200645716	1.99140334959925
chr3	60462116	60474911	8	10	33.33	50	-16.67	0.358767179078018	0.50812620919244	0.124099200645716	1.99140334959925
chr3	60474911	60477422	8	11	33.33	55	-21.67	0.222726624805067	0.417802394825727	0.100955680598051	1.6296304026459
chr3	60477422	60478710	8	11	33.33	55	-21.67	0.222726624805067	0.417802394825727	0.100955680598051	1.6296304026459
chr3	60478710	60487044	7	11	29.17	55	-25.83	0.124975445285338	0.345825665262277	0.0805671942702585	1.37499393254612
chr3	60487044	60487280	7	11	29.17	55	-25.83	0.124975445285338	0.345825665262277	0.0805671942702585	1.37499393254612
chr3	60487280	60509627	7	10	29.17	50	-20.83	0.217571030882853	0.420469648986928	0.0988463032325552	1.68018497099272
chr3	60509627	60512488	7	10	29.17	50	-20.83	0.217571030882853	0.420469648986928	0.0988463032325552	1.68018497099272
chr3	60512488	60514472	7	10	29.17	50	-20.83	0.217571030882853	0.420469648986928	0.0988463032325552	1.68018497099272
chr3	60514472	60545515	6	10	25	50	-25	0.119649425171348	0.342220909671387	0.0762229157914765	1.40657270472588
chr3	60545515	60565179	6	10	25	50	-25	0.119649425171348	0.342220909671387	0.0762229157914765	1.40657270472588
chr3	60565179	60568644	6	9	25	45	-20	0.20970239263837	0.416119931937308	0.0927385103532607	1.73325685677805
chr3	60568644	60618370	6	8	25	40	-15	0.342283082306503	0.508123198495012	0.112598051865131	2.16574581916589
chr3	60618370	60705181	6	8	25	40	-15	0.342283082306503	0.508123198495012	0.112598051865131	2.16574581916589
chr3	60705181	60735735	6	8	25	40	-15	0.342283082306503	0.508123198495012	0.112598051865131	2.16574581916589
chr3	60735735	60743025	6	8	25	40	-15	0.342283082306503	0.508123198495012	0.112598051865131	2.16574581916589
chr3	60743025	60808852	6	8	25	40	-15	0.342283082306503	0.508123198495012	0.112598051865131	2.16574581916589
chr3	60808852	60843480	6	8	25	40	-15	0.342283082306503	0.508123198495012	0.112598051865131	2.16574581916589
chr3	60843480	60876196	6	8	25	40	-15	0.342283082306503	0.508123198495012	0.112598051865131	2.16574581916589
chr3	60876196	60959693	6	8	25	40	-15	0.342283082306503	0.508123198495012	0.112598051865131	2.16574581916589
chr3	60959693	61053019	6	9	25	45	-20	0.20970239263837	0.416119931937308	0.0927385103532607	1.73325685677805
chr3	61053019	61469629	6	8	25	40	-15	0.342283082306503	0.508123198495012	0.112598051865131	2.16574581916589
chr3	61469629	65182261	6	8	25	40	-15	0.342283082306503	0.508123198495012	0.112598051865131	2.16574581916589
chr3	65182261	65225777	6	9	25	45	-20	0.20970239263837	0.416119931937308	0.0927385103532607	1.73325685677805
chr3	65225777	66664080	6	8	25	40	-15	0.342283082306503	0.508123198495012	0.112598051865131	2.16574581916589
chr3	66664080	67441717	6	8	25	40	-15	0.342283082306503	0.508123198495012	0.112598051865131	2.16574581916589
chr3	67441717	67649922	6	8	25	40	-15	0.342283082306503	0.508123198495012	0.112598051865131	2.16574581916589
chr3	67649922	67650729	6	8	25	40	-15	0.342283082306503	0.508123198495012	0.112598051865131	2.16574581916589
chr3	67650729	67740191	6	8	25	40	-15	0.342283082306503	0.508123198495012	0.112598051865131	2.16574581916589
chr3	67740191	67742648	6	8	25	40	-15	0.342283082306503	0.508123198495012	0.112598051865131	2.16574581916589
chr3	67742648	67866837	6	8	25	40	-15	0.342283082306503	0.508123198495012	0.112598051865131	2.16574581916589
chr3	67866837	67907442	6	8	25	40	-15	0.342283082306503	0.508123198495012	0.112598051865131	2.16574581916589
chr3	67907442	68491304	5	8	20.83	40	-19.17	0.198958864869245	0.403466022297075	0.0823227885139499	1.7906713353751
chr3	68491304	68582894	5	8	20.83	40	-19.17	0.198958864869245	0.403466022297075	0.0823227885139499	1.7906713353751
chr3	68582894	68674192	5	8	20.83	40	-19.17	0.198958864869245	0.403466022297075	0.0823227885139499	1.7906713353751
chr3	68674192	68748772	5	8	20.83	40	-19.17	0.198958864869245	0.403466022297075	0.0823227885139499	1.7906713353751
chr3	68748772	68923440	5	8	20.83	40	-19.17	0.198958864869245	0.403466022297075	0.0823227885139499	1.7906713353751
chr3	68923440	69343382	5	8	20.83	40	-19.17	0.198958864869245	0.403466022297075	0.0823227885139499	1.7906713353751
chr3	69343382	69971120	5	8	20.83	40	-19.17	0.198958864869245	0.403466022297075	0.0823227885139499	1.7906713353751
chr3	69971120	72244379	4	8	16.67	40	-23.33	0.102363856192557	0.308724570390048	0.0553570463899861	1.4547782344291
chr3	72244379	72355867	5	8	20.83	40	-19.17	0.198958864869245	0.403466022297075	0.0823227885139499	1.7906713353751
chr3	72355867	72448824	4	8	16.67	40	-23.33	0.102363856192557	0.308724570390048	0.0553570463899861	1.4547782344291
chr3	72448824	74344764	3	8	12.5	40	-27.5	0.0777210862293108	0.222345610590337	0.0318365801791867	1.15126626433932
chr3	74344764	74917458	3	8	12.5	40	-27.5	0.0777210862293108	0.222345610590337	0.0318365801791867	1.15126626433932
chr3	74917458	75387500	3	8	12.5	40	-27.5	0.0777210862293108	0.222345610590337	0.0318365801791867	1.15126626433932
chr3	75387500	75424139	3	9	12.5	45	-32.5	0.021228698483378	0.182228515735716	0.0262901843568895	0.923222355287066
chr3	75424139	75629818	3	9	12.5	45	-32.5	0.021228698483378	0.182228515735716	0.0262901843568895	0.923222355287066
chr3	75629818	75730419	3	9	12.5	45	-32.5	0.021228698483378	0.182228515735716	0.0262901843568895	0.923222355287066
chr3	75730419	76154268	3	8	12.5	40	-27.5	0.0777210862293108	0.222345610590337	0.0318365801791867	1.15126626433932
chr3	76154268	76387487	4	8	16.67	40	-23.33	0.102363856192557	0.308724570390048	0.0553570463899861	1.4547782344291
chr3	76387487	76651234	4	8	16.67	40	-23.33	0.102363856192557	0.308724570390048	0.0553570463899861	1.4547782344291
chr3	76651234	77508413	3	8	12.5	40	-27.5	0.0777210862293108	0.222345610590337	0.0318365801791867	1.15126626433932
chr3	77508413	77551937	3	8	12.5	40	-27.5	0.0777210862293108	0.222345610590337	0.0318365801791867	1.15126626433932
chr3	77551937	77788157	2	8	8.33	40	-31.67	0.0270406725313135	0.142988648631197	0.0128441708747615	0.873780302513211
chr3	77788157	77836965	3	8	12.5	40	-27.5	0.0777210862293108	0.222345610590337	0.0318365801791867	1.15126626433932
chr3	77836965	77946398	3	8	12.5	40	-27.5	0.0777210862293108	0.222345610590337	0.0318365801791867	1.15126626433932
chr3	77946398	78051625	2	8	8.33	40	-31.67	0.0270406725313135	0.142988648631197	0.0128441708747615	0.873780302513211
chr3	78051625	78472085	2	8	8.33	40	-31.67	0.0270406725313135	0.142988648631197	0.0128441708747615	0.873780302513211
chr3	78472085	79861166	2	8	8.33	40	-31.67	0.0270406725313135	0.142988648631197	0.0128441708747615	0.873780302513211
chr3	79861166	81341612	2	8	8.33	40	-31.67	0.0270406725313135	0.142988648631197	0.0128441708747615	0.873780302513211
chr3	81341612	81387776	2	8	8.33	40	-31.67	0.0270406725313135	0.142988648631197	0.0128441708747615	0.873780302513211
chr3	81387776	82230553	3	8	12.5	40	-27.5	0.0777210862293108	0.222345610590337	0.0318365801791867	1.15126626433932
chr3	82230553	82439734	3	8	12.5	40	-27.5	0.0777210862293108	0.222345610590337	0.0318365801791867	1.15126626433932
chr3	82439734	82489882	3	8	12.5	40	-27.5	0.0777210862293108	0.222345610590337	0.0318365801791867	1.15126626433932
chr3	82489882	83515963	2	8	8.33	40	-31.67	0.0270406725313135	0.142988648631197	0.0128441708747615	0.873780302513211
chr3	83515963	83945558	3	8	12.5	40	-27.5	0.0777210862293108	0.222345610590337	0.0318365801791867	1.15126626433932
chr3	83945558	84032719	4	8	16.67	40	-23.33	0.102363856192557	0.308724570390048	0.0553570463899861	1.4547782344291
chr3	84032719	84743008	5	8	20.83	40	-19.17	0.198958864869245	0.403466022297075	0.0823227885139499	1.7906713353751
chr3	84743008	85396545	4	8	16.67	40	-23.33	0.102363856192557	0.308724570390048	0.0553570463899861	1.4547782344291
chr3	85396545	85411087	3	8	12.5	40	-27.5	0.0777210862293108	0.222345610590337	0.0318365801791867	1.15126626433932
chr3	85411087	86029635	3	9	12.5	45	-32.5	0.021228698483378	0.182228515735716	0.0262901843568895	0.923222355287066
chr3	86029635	86228609	3	8	12.5	40	-27.5	0.0777210862293108	0.222345610590337	0.0318365801791867	1.15126626433932
chr3	86228609	86378042	4	8	16.67	40	-23.33	0.102363856192557	0.308724570390048	0.0553570463899861	1.4547782344291
chr3	86378042	86411414	4	7	16.67	35	-18.33	0.185126366635158	0.380158773082349	0.0672539516934098	1.85399684785685
chr3	86411414	86511308	3	7	12.5	35	-22.5	0.146592978697346	0.273735595704924	0.0386927009112268	1.46530159200989
chr3	86511308	86783481	3	8	12.5	40	-27.5	0.0777210862293108	0.222345610590337	0.0318365801791867	1.15126626433932
chr3	86783481	86947206	3	9	12.5	45	-32.5	0.021228698483378	0.182228515735716	0.0262901843568895	0.923222355287066
chr3	86947206	86993468	3	9	12.5	45	-32.5	0.021228698483378	0.182228515735716	0.0262901843568895	0.923222355287066
chr3	86993468	87187897	3	10	12.5	50	-37.5	0.0092454647190892	0.150029066979286	0.0216780573767043	0.750387330184948
chr3	87187897	87236665	3	10	12.5	50	-37.5	0.0092454647190892	0.150029066979286	0.0216780573767043	0.750387330184948
chr3	87236665	87263937	2	10	8.33	50	-41.67	0.00511015712377028	0.0965832235270375	0.00873920695705171	0.570823527983866
chr3	87263937	87854653	2	10	8.33	50	-41.67	0.00511015712377028	0.0965832235270375	0.00873920695705171	0.570823527983866
chr3	87854653	88088746	3	10	12.5	50	-37.5	0.0092454647190892	0.150029066979286	0.0216780573767043	0.750387330184948
chr3	88088746	88281487	4	10	16.67	50	-33.33	0.0252750084506804	0.20816170856662	0.0375739575673693	0.946667049590012
chr3	88281487	88375079	3	10	12.5	50	-37.5	0.0092454647190892	0.150029066979286	0.0216780573767043	0.750387330184948
chr3	88375079	88576449	4	10	16.67	50	-33.33	0.0252750084506804	0.20816170856662	0.0375739575673693	0.946667049590012
chr3	88576449	88715085	4	9	16.67	45	-28.33	0.0527586576934279	0.252938528412547	0.0456591198341672	1.16559406487129
chr3	88715085	88823132	3	9	12.5	45	-32.5	0.021228698483378	0.182228515735716	0.0262901843568895	0.923222355287066
chr3	88823132	89301025	4	9	16.67	45	-28.33	0.0527586576934279	0.252938528412547	0.0456591198341672	1.16559406487129
chr3	89301025	89379131	4	9	16.67	45	-28.33	0.0527586576934279	0.252938528412547	0.0456591198341672	1.16559406487129
chr3	89379131	89390847	4	9	16.67	45	-28.33	0.0527586576934279	0.252938528412547	0.0456591198341672	1.16559406487129
chr3	89390847	89418319	5	9	20.83	45	-24.17	0.112130784838596	0.330481951126119	0.0678874223372097	1.43372847806402
chr3	89418319	89419381	4	9	16.67	45	-28.33	0.0527586576934279	0.252938528412547	0.0456591198341672	1.16559406487129
chr3	89419381	89419651	3	9	12.5	45	-32.5	0.021228698483378	0.182228515735716	0.0262901843568895	0.923222355287066
chr3	89419651	89480631	3	9	12.5	45	-32.5	0.021228698483378	0.182228515735716	0.0262901843568895	0.923222355287066
chr3	89480631	89485186	4	9	16.67	45	-28.33	0.0527586576934279	0.252938528412547	0.0456591198341672	1.16559406487129
chr3	89485186	89610316	3	9	12.5	45	-32.5	0.021228698483378	0.182228515735716	0.0262901843568895	0.923222355287066
chr3	89610316	90025004	4	9	16.67	45	-28.33	0.0527586576934279	0.252938528412547	0.0456591198341672	1.16559406487129
chr3	90025004	91000000	4	9	16.67	45	-28.33	0.0527586576934279	0.252938528412547	0.0456591198341672	1.16559406487129
chr3	91000000	93519466	0	0	0	0	0	1	0	0	Inf
chr3	93519466	93543006	2	7	8.33	35	-26.67	0.0572745615286738	0.175993633335539	0.0155886726427851	1.11009878130588
chr3	93543006	93661838	3	7	12.5	35	-22.5	0.146592978697346	0.273735595704924	0.0386927009112268	1.46530159200989
chr3	93661838	94178831	4	7	16.67	35	-18.33	0.185126366635158	0.380158773082349	0.0672539516934098	1.85399684785685
chr3	94178831	94333607	4	7	16.67	35	-18.33	0.185126366635158	0.380158773082349	0.0672539516934098	1.85399684785685
chr3	94333607	94343000	4	7	16.67	35	-18.33	0.185126366635158	0.380158773082349	0.0672539516934098	1.85399684785685
chr3	94343000	94466341	4	7	16.67	35	-18.33	0.185126366635158	0.380158773082349	0.0672539516934098	1.85399684785685
chr3	94466341	94564099	4	7	16.67	35	-18.33	0.185126366635158	0.380158773082349	0.0672539516934098	1.85399684785685
chr3	94564099	94816903	4	6	16.67	30	-13.33	0.471598567457898	0.474990215300048	0.0822008114438842	2.43832911577332
chr3	94816903	95278732	4	5	16.67	25	-8.33	0.709517537084185	0.607114050915271	0.10158997296136	3.36866065732844
chr3	95278732	95333680	5	5	20.83	25	-4.17	1	0.793759048209339	0.150843822750377	4.16256813493239
chr3	95333680	95420100	5	6	20.83	30	-9.17	0.50926015928852	0.620989063192595	0.122215728756002	3.00773282911263
chr3	95420100	95607864	5	6	20.83	30	-9.17	0.50926015928852	0.620989063192595	0.122215728756002	3.00773282911263
chr3	95607864	95636853	5	6	20.83	30	-9.17	0.50926015928852	0.620989063192595	0.122215728756002	3.00773282911263
chr3	95636853	95691366	4	6	16.67	30	-13.33	0.471598567457898	0.474990215300048	0.0822008114438842	2.43832911577332
chr3	95691366	95833543	3	6	12.5	30	-17.5	0.260693653206415	0.341973843403975	0.0473509159673019	1.92378428862343
chr3	95833543	95951780	4	6	16.67	30	-13.33	0.471598567457898	0.474990215300048	0.0822008114438842	2.43832911577332
chr3	95951780	96056883	5	6	20.83	30	-9.17	0.50926015928852	0.620989063192595	0.122215728756002	3.00773282911263
chr3	96056883	96163055	6	6	25	30	-5	0.745575024077576	0.782268389388813	0.16709290957507	3.64334231437044
chr3	96163055	96335505	7	6	29.17	30	-0.829999999999998	1	0.961638596420668	0.217149247562924	4.35837598389935
chr3	96335505	96707247	7	5	29.17	25	4.17	1	1.22939500758173	0.26763550484739	6.04412103691805
chr3	96707247	96771120	6	5	25	25	0	1	1	0.206088113499145	5.04812438351809
chr3	96771120	96886204	5	5	20.83	25	-4.17	1	0.793759048209339	0.150843822750377	4.16256813493239
chr3	96886204	97351578	6	5	25	25	0	1	1	0.206088113499145	5.04812438351809
chr3	97351578	97452235	5	5	20.83	25	-4.17	1	0.793759048209339	0.150843822750377	4.16256813493239
chr3	97452235	97486509	5	5	20.83	25	-4.17	1	0.793759048209339	0.150843822750377	4.16256813493239
chr3	97486509	97557985	4	5	16.67	25	-8.33	0.709517537084185	0.607114050915271	0.10158997296136	3.36866065732844
chr3	97557985	97712143	4	5	16.67	25	-8.33	0.709517537084185	0.607114050915271	0.10158997296136	3.36866065732844
chr3	97712143	97784546	3	5	12.5	25	-12.5	0.4361222778693	0.43704477578508	0.058666266689337	2.65108915979709
chr3	97784546	97833927	3	5	12.5	25	-12.5	0.4361222778693	0.43704477578508	0.058666266689337	2.65108915979709
chr3	97833927	97934571	3	5	12.5	25	-12.5	0.4361222778693	0.43704477578508	0.058666266689337	2.65108915979709
chr3	97934571	97971826	3	5	12.5	25	-12.5	0.4361222778693	0.43704477578508	0.058666266689337	2.65108915979709
chr3	97971826	97982844	3	5	12.5	25	-12.5	0.4361222778693	0.43704477578508	0.058666266689337	2.65108915979709
chr3	97982844	98055506	3	6	12.5	30	-17.5	0.260693653206415	0.341973843403975	0.0473509159673019	1.92378428862343
chr3	98055506	98215922	3	5	12.5	25	-12.5	0.4361222778693	0.43704477578508	0.058666266689337	2.65108915979709
chr3	98215922	98337207	4	5	16.67	25	-8.33	0.709517537084185	0.607114050915271	0.10158997296136	3.36866065732844
chr3	98337207	98770655	4	5	16.67	25	-8.33	0.709517537084185	0.607114050915271	0.10158997296136	3.36866065732844
chr3	98770655	98790920	4	6	16.67	30	-13.33	0.471598567457898	0.474990215300048	0.0822008114438842	2.43832911577332
chr3	98790920	98792722	5	7	20.83	35	-14.17	0.329263323023958	0.496919336361983	0.100033635931468	2.28411753796388
chr3	98792722	98837689	6	7	25	35	-10	0.521959322583259	0.625943281255598	0.136817622819874	2.76422855890375
chr3	98837689	98863180	7	7	29.17	35	-5.83	0.752019003432467	0.769421074434932	0.177854800192854	3.30500320688849
chr3	98863180	98941121	8	7	33.33	35	-1.67	1	0.930139109867753	0.22352029110291	3.91947658313681
chr3	98941121	98971672	8	7	33.33	35	-1.67	1	0.930139109867753	0.22352029110291	3.91947658313681
chr3	98971672	98971993	7	7	29.17	35	-5.83	0.752019003432467	0.769421074434932	0.177854800192854	3.30500320688849
chr3	98971993	98989923	7	6	29.17	30	-0.829999999999998	1	0.961638596420668	0.217149247562924	4.35837598389935
chr3	98989923	99002958	6	6	25	30	-5	0.745575024077576	0.782268389388813	0.16709290957507	3.64334231437044
chr3	99002958	99054570	6	5	25	25	0	1	1	0.206088113499145	5.04812438351809
chr3	99054570	99162753	5	5	20.83	25	-4.17	1	0.793759048209339	0.150843822750377	4.16256813493239
chr3	99162753	99197505	5	6	20.83	30	-9.17	0.50926015928852	0.620989063192595	0.122215728756002	3.00773282911263
chr3	99197505	99253792	4	6	16.67	30	-13.33	0.471598567457898	0.474990215300048	0.0822008114438842	2.43832911577332
chr3	99253792	99949527	3	6	12.5	30	-17.5	0.260693653206415	0.341973843403975	0.0473509159673019	1.92378428862343
chr3	99949527	100052685	3	5	12.5	25	-12.5	0.4361222778693	0.43704477578508	0.058666266689337	2.65108915979709
chr3	100052685	100379728	3	6	12.5	30	-17.5	0.260693653206415	0.341973843403975	0.0473509159673019	1.92378428862343
chr3	100379728	100594612	3	5	12.5	25	-12.5	0.4361222778693	0.43704477578508	0.058666266689337	2.65108915979709
chr3	100594612	100946488	3	6	12.5	30	-17.5	0.260693653206415	0.341973843403975	0.0473509159673019	1.92378428862343
chr3	100946488	101045942	4	6	16.67	30	-13.33	0.471598567457898	0.474990215300048	0.0822008114438842	2.43832911577332
chr3	101045942	101046812	3	5	12.5	25	-12.5	0.4361222778693	0.43704477578508	0.058666266689337	2.65108915979709
chr3	101046812	101283624	3	5	12.5	25	-12.5	0.4361222778693	0.43704477578508	0.058666266689337	2.65108915979709
chr3	101283624	102976494	3	5	12.5	25	-12.5	0.4361222778693	0.43704477578508	0.058666266689337	2.65108915979709
chr3	102976494	103793787	3	5	12.5	25	-12.5	0.4361222778693	0.43704477578508	0.058666266689337	2.65108915979709
chr3	103793787	106492173	3	6	12.5	30	-17.5	0.260693653206415	0.341973843403975	0.0473509159673019	1.92378428862343
chr3	106492173	106944898	4	6	16.67	30	-13.33	0.471598567457898	0.474990215300048	0.0822008114438842	2.43832911577332
chr3	106944898	107149395	4	5	16.67	25	-8.33	0.709517537084185	0.607114050915271	0.10158997296136	3.36866065732844
chr3	107149395	108663611	3	5	12.5	25	-12.5	0.4361222778693	0.43704477578508	0.058666266689337	2.65108915979709
chr3	108663611	108774444	3	5	12.5	25	-12.5	0.4361222778693	0.43704477578508	0.058666266689337	2.65108915979709
chr3	108774444	112316537	3	5	12.5	25	-12.5	0.4361222778693	0.43704477578508	0.058666266689337	2.65108915979709
chr3	112316537	115855786	3	5	12.5	25	-12.5	0.4361222778693	0.43704477578508	0.058666266689337	2.65108915979709
chr3	115855786	115980790	3	5	12.5	25	-12.5	0.4361222778693	0.43704477578508	0.058666266689337	2.65108915979709
chr3	115980790	117041036	3	5	12.5	25	-12.5	0.4361222778693	0.43704477578508	0.058666266689337	2.65108915979709
chr3	117041036	118903851	3	6	12.5	30	-17.5	0.260693653206415	0.341973843403975	0.0473509159673019	1.92378428862343
chr3	118903851	119915017	3	5	12.5	25	-12.5	0.4361222778693	0.43704477578508	0.058666266689337	2.65108915979709
chr3	119915017	120402562	4	5	16.67	25	-8.33	0.709517537084185	0.607114050915271	0.10158997296136	3.36866065732844
chr3	120402562	120522149	3	5	12.5	25	-12.5	0.4361222778693	0.43704477578508	0.058666266689337	2.65108915979709
chr3	120522149	121260060	4	5	16.67	25	-8.33	0.709517537084185	0.607114050915271	0.10158997296136	3.36866065732844
chr3	121260060	122878964	3	5	12.5	25	-12.5	0.4361222778693	0.43704477578508	0.058666266689337	2.65108915979709
chr3	122878964	123010080	3	5	12.5	25	-12.5	0.4361222778693	0.43704477578508	0.058666266689337	2.65108915979709
chr3	123010080	124931376	3	5	12.5	25	-12.5	0.4361222778693	0.43704477578508	0.058666266689337	2.65108915979709
chr3	124931376	125733025	4	5	16.67	25	-8.33	0.709517537084185	0.607114050915271	0.10158997296136	3.36866065732844
chr3	125733025	125854666	4	5	16.67	25	-8.33	0.709517537084185	0.607114050915271	0.10158997296136	3.36866065732844
chr3	125854666	125987313	4	5	16.67	25	-8.33	0.709517537084185	0.607114050915271	0.10158997296136	3.36866065732844
chr3	125987313	128228875	3	5	12.5	25	-12.5	0.4361222778693	0.43704477578508	0.058666266689337	2.65108915979709
chr3	128228875	128302634	3	6	12.5	30	-17.5	0.260693653206415	0.341973843403975	0.0473509159673019	1.92378428862343
chr3	128302634	128533230	4	6	16.67	30	-13.33	0.471598567457898	0.474990215300048	0.0822008114438842	2.43832911577332
chr3	128533230	128567740	3	6	12.5	30	-17.5	0.260693653206415	0.341973843403975	0.0473509159673019	1.92378428862343
chr3	128567740	129673207	3	5	12.5	25	-12.5	0.4361222778693	0.43704477578508	0.058666266689337	2.65108915979709
chr3	129673207	129763279	4	5	16.67	25	-8.33	0.709517537084185	0.607114050915271	0.10158997296136	3.36866065732844
chr3	129763279	129771199	5	6	20.83	30	-9.17	0.50926015928852	0.620989063192595	0.122215728756002	3.00773282911263
chr3	129771199	129798897	6	6	25	30	-5	0.745575024077576	0.782268389388813	0.16709290957507	3.64334231437044
chr3	129798897	129806580	5	6	20.83	30	-9.17	0.50926015928852	0.620989063192595	0.122215728756002	3.00773282911263
chr3	129806580	130103558	4	5	16.67	25	-8.33	0.709517537084185	0.607114050915271	0.10158997296136	3.36866065732844
chr3	130103558	130362282	4	6	16.67	30	-13.33	0.471598567457898	0.474990215300048	0.0822008114438842	2.43832911577332
chr3	130362282	131382716	3	6	12.5	30	-17.5	0.260693653206415	0.341973843403975	0.0473509159673019	1.92378428862343
chr3	131382716	131443789	3	5	12.5	25	-12.5	0.4361222778693	0.43704477578508	0.058666266689337	2.65108915979709
chr3	131443789	131735297	4	5	16.67	25	-8.33	0.709517537084185	0.607114050915271	0.10158997296136	3.36866065732844
chr3	131735297	131821681	4	5	16.67	25	-8.33	0.709517537084185	0.607114050915271	0.10158997296136	3.36866065732844
chr3	131821681	131837683	5	5	20.83	25	-4.17	1	0.793759048209339	0.150843822750377	4.16256813493239
chr3	131837683	132003253	4	5	16.67	25	-8.33	0.709517537084185	0.607114050915271	0.10158997296136	3.36866065732844
chr3	132003253	133689925	3	5	12.5	25	-12.5	0.4361222778693	0.43704477578508	0.058666266689337	2.65108915979709
chr3	133689925	133794520	3	6	12.5	30	-17.5	0.260693653206415	0.341973843403975	0.0473509159673019	1.92378428862343
chr3	133794520	134461345	2	6	8.33	30	-21.67	0.114774358109582	0.219836849940417	0.0191393131695773	1.45379893796895
chr3	134461345	134631090	3	6	12.5	30	-17.5	0.260693653206415	0.341973843403975	0.0473509159673019	1.92378428862343
chr3	134631090	134694370	2	6	8.33	30	-21.67	0.114774358109582	0.219836849940417	0.0191393131695773	1.45379893796895
chr3	134694370	134957162	2	5	8.33	25	-16.67	0.21724333522405	0.280958258447198	0.023800668610436	1.9962787467493
chr3	134957162	135314412	2	6	8.33	30	-21.67	0.114774358109582	0.219836849940417	0.0191393131695773	1.45379893796895
chr3	135314412	135906257	2	7	8.33	35	-26.67	0.0572745615286738	0.175993633335539	0.0155886726427851	1.11009878130588
chr3	135906257	136195337	2	8	8.33	40	-31.67	0.0270406725313135	0.142988648631197	0.0128441708747615	0.873780302513211
chr3	136195337	136832036	2	7	8.33	35	-26.67	0.0572745615286738	0.175993633335539	0.0155886726427851	1.11009878130588
chr3	136832036	137021427	2	6	8.33	30	-21.67	0.114774358109582	0.219836849940417	0.0191393131695773	1.45379893796895
chr3	137021427	137037463	2	5	8.33	25	-16.67	0.21724333522405	0.280958258447198	0.023800668610436	1.9962787467493
chr3	137037463	139638736	2	6	8.33	30	-21.67	0.114774358109582	0.219836849940417	0.0191393131695773	1.45379893796895
chr3	139638736	139886948	3	6	12.5	30	-17.5	0.260693653206415	0.341973843403975	0.0473509159673019	1.92378428862343
chr3	139886948	139942256	3	7	12.5	35	-22.5	0.146592978697346	0.273735595704924	0.0386927009112268	1.46530159200989
chr3	139942256	140008469	2	7	8.33	35	-26.67	0.0572745615286738	0.175993633335539	0.0155886726427851	1.11009878130588
chr3	140008469	140074453	3	7	12.5	35	-22.5	0.146592978697346	0.273735595704924	0.0386927009112268	1.46530159200989
chr3	140074453	140115535	2	7	8.33	35	-26.67	0.0572745615286738	0.175993633335539	0.0155886726427851	1.11009878130588
chr3	140115535	140353143	3	7	12.5	35	-22.5	0.146592978697346	0.273735595704924	0.0386927009112268	1.46530159200989
chr3	140353143	140636788	3	6	12.5	30	-17.5	0.260693653206415	0.341973843403975	0.0473509159673019	1.92378428862343
chr3	140636788	141168741	2	6	8.33	30	-21.67	0.114774358109582	0.219836849940417	0.0191393131695773	1.45379893796895
chr3	141168741	141333005	2	7	8.33	35	-26.67	0.0572745615286738	0.175993633335539	0.0155886726427851	1.11009878130588
chr3	141333005	142127152	2	6	8.33	30	-21.67	0.114774358109582	0.219836849940417	0.0191393131695773	1.45379893796895
chr3	142127152	142271661	2	6	8.33	30	-21.67	0.114774358109582	0.219836849940417	0.0191393131695773	1.45379893796895
chr3	142271661	143958422	2	6	8.33	30	-21.67	0.114774358109582	0.219836849940417	0.0191393131695773	1.45379893796895
chr3	143958422	144063567	2	6	8.33	30	-21.67	0.114774358109582	0.219836849940417	0.0191393131695773	1.45379893796895
chr3	144063567	144786030	2	6	8.33	30	-21.67	0.114774358109582	0.219836849940417	0.0191393131695773	1.45379893796895
chr3	144786030	144890856	3	6	12.5	30	-17.5	0.260693653206415	0.341973843403975	0.0473509159673019	1.92378428862343
chr3	144890856	144981305	2	6	8.33	30	-21.67	0.114774358109582	0.219836849940417	0.0191393131695773	1.45379893796895
chr3	144981305	145371556	3	6	12.5	30	-17.5	0.260693653206415	0.341973843403975	0.0473509159673019	1.92378428862343
chr3	145371556	146178815	2	6	8.33	30	-21.67	0.114774358109582	0.219836849940417	0.0191393131695773	1.45379893796895
chr3	146178815	147550177	3	6	12.5	30	-17.5	0.260693653206415	0.341973843403975	0.0473509159673019	1.92378428862343
chr3	147550177	148323082	2	6	8.33	30	-21.67	0.114774358109582	0.219836849940417	0.0191393131695773	1.45379893796895
chr3	148323082	148553282	3	6	12.5	30	-17.5	0.260693653206415	0.341973843403975	0.0473509159673019	1.92378428862343
chr3	148553282	148636252	2	6	8.33	30	-21.67	0.114774358109582	0.219836849940417	0.0191393131695773	1.45379893796895
chr3	148636252	149451240	3	6	12.5	30	-17.5	0.260693653206415	0.341973843403975	0.0473509159673019	1.92378428862343
chr3	149451240	151207750	2	6	8.33	30	-21.67	0.114774358109582	0.219836849940417	0.0191393131695773	1.45379893796895
chr3	151207750	152172026	3	6	12.5	30	-17.5	0.260693653206415	0.341973843403975	0.0473509159673019	1.92378428862343
chr3	152172026	153289588	3	6	12.5	30	-17.5	0.260693653206415	0.341973843403975	0.0473509159673019	1.92378428862343
chr3	153289588	153388146	3	6	12.5	30	-17.5	0.260693653206415	0.341973843403975	0.0473509159673019	1.92378428862343
chr3	153388146	155804145	3	6	12.5	30	-17.5	0.260693653206415	0.341973843403975	0.0473509159673019	1.92378428862343
chr3	155804145	156000254	3	6	12.5	30	-17.5	0.260693653206415	0.341973843403975	0.0473509159673019	1.92378428862343
chr3	156000254	156245481	3	6	12.5	30	-17.5	0.260693653206415	0.341973843403975	0.0473509159673019	1.92378428862343
chr3	156245481	157170856	4	6	16.67	30	-13.33	0.471598567457898	0.474990215300048	0.0822008114438842	2.43832911577332
chr3	157170856	157220596	3	6	12.5	30	-17.5	0.260693653206415	0.341973843403975	0.0473509159673019	1.92378428862343
chr3	157220596	157473784	4	6	16.67	30	-13.33	0.471598567457898	0.474990215300048	0.0822008114438842	2.43832911577332
chr3	157473784	157564085	3	6	12.5	30	-17.5	0.260693653206415	0.341973843403975	0.0473509159673019	1.92378428862343
chr3	157564085	158665385	3	6	12.5	30	-17.5	0.260693653206415	0.341973843403975	0.0473509159673019	1.92378428862343
chr3	158665385	159822586	4	6	16.67	30	-13.33	0.471598567457898	0.474990215300048	0.0822008114438842	2.43832911577332
chr3	159822586	160191325	5	6	20.83	30	-9.17	0.50926015928852	0.620989063192595	0.122215728756002	3.00773282911263
chr3	160191325	160393659	6	6	25	30	-5	0.745575024077576	0.782268389388813	0.16709290957507	3.64334231437044
chr3	160393659	160431616	5	6	20.83	30	-9.17	0.50926015928852	0.620989063192595	0.122215728756002	3.00773282911263
chr3	160431616	160869348	6	6	25	30	-5	0.745575024077576	0.782268389388813	0.16709290957507	3.64334231437044
chr3	160869348	160942477	7	6	29.17	30	-0.829999999999998	1	0.961638596420668	0.217149247562924	4.35837598389935
chr3	160942477	161068214	6	6	25	30	-5	0.745575024077576	0.782268389388813	0.16709290957507	3.64334231437044
chr3	161068214	161151168	7	6	29.17	30	-0.829999999999998	1	0.961638596420668	0.217149247562924	4.35837598389935
chr3	161151168	161494165	6	6	25	30	-5	0.745575024077576	0.782268389388813	0.16709290957507	3.64334231437044
chr3	161494165	161535638	5	6	20.83	30	-9.17	0.50926015928852	0.620989063192595	0.122215728756002	3.00773282911263
chr3	161535638	161555960	4	6	16.67	30	-13.33	0.471598567457898	0.474990215300048	0.0822008114438842	2.43832911577332
chr3	161555960	161574031	5	6	20.83	30	-9.17	0.50926015928852	0.620989063192595	0.122215728756002	3.00773282911263
chr3	161574031	161629652	4	6	16.67	30	-13.33	0.471598567457898	0.474990215300048	0.0822008114438842	2.43832911577332
chr3	161629652	162504487	3	6	12.5	30	-17.5	0.260693653206415	0.341973843403975	0.0473509159673019	1.92378428862343
chr3	162504487	162505592	3	7	12.5	35	-22.5	0.146592978697346	0.273735595704924	0.0386927009112268	1.46530159200989
chr3	162505592	162510463	3	7	12.5	35	-22.5	0.146592978697346	0.273735595704924	0.0386927009112268	1.46530159200989
chr3	162510463	162512916	2	6	8.33	30	-21.67	0.114774358109582	0.219836849940417	0.0191393131695773	1.45379893796895
chr3	162512916	162513120	2	6	8.33	30	-21.67	0.114774358109582	0.219836849940417	0.0191393131695773	1.45379893796895
chr3	162513120	162619879	2	5	8.33	25	-16.67	0.21724333522405	0.280958258447198	0.023800668610436	1.9962787467493
chr3	162619879	162624939	1	5	4.17	25	-20.83	0.0772698656986802	0.136267940534561	0.00265137500610839	1.38965023908741
chr3	162624939	162626588	1	5	4.17	25	-20.83	0.0772698656986802	0.136267940534561	0.00265137500610839	1.38965023908741
chr3	162626588	162639647	2	7	8.33	35	-26.67	0.0572745615286738	0.175993633335539	0.0155886726427851	1.11009878130588
chr3	162639647	163265750	2	7	8.33	35	-26.67	0.0572745615286738	0.175993633335539	0.0155886726427851	1.11009878130588
chr3	163265750	164199267	2	6	8.33	30	-21.67	0.114774358109582	0.219836849940417	0.0191393131695773	1.45379893796895
chr3	164199267	164956795	2	6	8.33	30	-21.67	0.114774358109582	0.219836849940417	0.0191393131695773	1.45379893796895
chr3	164956795	165319639	1	6	4.17	30	-25.83	0.035329956487075	0.106588293053658	0.00212174851329982	1.0175688828234
chr3	165319639	166524747	2	6	8.33	30	-21.67	0.114774358109582	0.219836849940417	0.0191393131695773	1.45379893796895
chr3	166524747	166926297	1	6	4.17	30	-25.83	0.035329956487075	0.106588293053658	0.00212174851329982	1.0175688828234
chr3	166926297	167668298	2	6	8.33	30	-21.67	0.114774358109582	0.219836849940417	0.0191393131695773	1.45379893796895
chr3	167668298	168066804	3	6	12.5	30	-17.5	0.260693653206415	0.341973843403975	0.0473509159673019	1.92378428862343
chr3	168066804	168344035	2	6	8.33	30	-21.67	0.114774358109582	0.219836849940417	0.0191393131695773	1.45379893796895
chr3	168344035	168514950	3	6	12.5	30	-17.5	0.260693653206415	0.341973843403975	0.0473509159673019	1.92378428862343
chr3	168514950	169040555	4	6	16.67	30	-13.33	0.471598567457898	0.474990215300048	0.0822008114438842	2.43832911577332
chr3	169040555	169721685	3	6	12.5	30	-17.5	0.260693653206415	0.341973843403975	0.0473509159673019	1.92378428862343
chr3	169721685	169738268	2	6	8.33	30	-21.67	0.114774358109582	0.219836849940417	0.0191393131695773	1.45379893796895
chr3	169738268	172417957	1	6	4.17	30	-25.83	0.035329956487075	0.106588293053658	0.00212174851329982	1.0175688828234
chr3	172417957	172570325	2	6	8.33	30	-21.67	0.114774358109582	0.219836849940417	0.0191393131695773	1.45379893796895
chr3	172570325	172999258	1	6	4.17	30	-25.83	0.035329956487075	0.106588293053658	0.00212174851329982	1.0175688828234
chr3	172999258	173131440	1	5	4.17	25	-20.83	0.0772698656986802	0.136267940534561	0.00265137500610839	1.38965023908741
chr3	173131440	173289633	1	6	4.17	30	-25.83	0.035329956487075	0.106588293053658	0.00212174851329982	1.0175688828234
chr3	173289633	173458846	2	6	8.33	30	-21.67	0.114774358109582	0.219836849940417	0.0191393131695773	1.45379893796895
chr3	173458846	173480597	3	6	12.5	30	-17.5	0.260693653206415	0.341973843403975	0.0473509159673019	1.92378428862343
chr3	173480597	173697025	3	5	12.5	25	-12.5	0.4361222778693	0.43704477578508	0.058666266689337	2.65108915979709
chr3	173697025	173842208	3	5	12.5	25	-12.5	0.4361222778693	0.43704477578508	0.058666266689337	2.65108915979709
chr3	173842208	173901866	2	5	8.33	25	-16.67	0.21724333522405	0.280958258447198	0.023800668610436	1.9962787467493
chr3	173901866	174690992	1	5	4.17	25	-20.83	0.0772698656986802	0.136267940534561	0.00265137500610839	1.38965023908741
chr3	174690992	174806455	2	5	8.33	25	-16.67	0.21724333522405	0.280958258447198	0.023800668610436	1.9962787467493
chr3	174806455	174831454	2	5	8.33	25	-16.67	0.21724333522405	0.280958258447198	0.023800668610436	1.9962787467493
chr3	174831454	174926230	1	5	4.17	25	-20.83	0.0772698656986802	0.136267940534561	0.00265137500610839	1.38965023908741
chr3	174926230	174942598	1	5	4.17	25	-20.83	0.0772698656986802	0.136267940534561	0.00265137500610839	1.38965023908741
chr3	174942598	175091181	1	5	4.17	25	-20.83	0.0772698656986802	0.136267940534561	0.00265137500610839	1.38965023908741
chr3	175091181	175091792	1	5	4.17	25	-20.83	0.0772698656986802	0.136267940534561	0.00265137500610839	1.38965023908741
chr3	175091792	175209386	1	5	4.17	25	-20.83	0.0772698656986802	0.136267940534561	0.00265137500610839	1.38965023908741
chr3	175209386	175682664	1	5	4.17	25	-20.83	0.0772698656986802	0.136267940534561	0.00265137500610839	1.38965023908741
chr3	175682664	178883415	1	6	4.17	30	-25.83	0.035329956487075	0.106588293053658	0.00212174851329982	1.0175688828234
chr3	178883415	178890195	1	6	4.17	30	-25.83	0.035329956487075	0.106588293053658	0.00212174851329982	1.0175688828234
chr3	178890195	183161714	1	6	4.17	30	-25.83	0.035329956487075	0.106588293053658	0.00212174851329982	1.0175688828234
chr3	183161714	189427334	1	5	4.17	25	-20.83	0.0772698656986802	0.136267940534561	0.00265137500610839	1.38965023908741
chr3	189427334	189687150	2	5	8.33	25	-16.67	0.21724333522405	0.280958258447198	0.023800668610436	1.9962787467493
chr3	189687150	189735462	2	5	8.33	25	-16.67	0.21724333522405	0.280958258447198	0.023800668610436	1.9962787467493
chr3	189735462	190882882	1	5	4.17	25	-20.83	0.0772698656986802	0.136267940534561	0.00265137500610839	1.38965023908741
chr3	190882882	191016237	2	5	8.33	25	-16.67	0.21724333522405	0.280958258447198	0.023800668610436	1.9962787467493
chr3	191016237	191193338	1	5	4.17	25	-20.83	0.0772698656986802	0.136267940534561	0.00265137500610839	1.38965023908741
chr3	191193338	191672773	2	5	8.33	25	-16.67	0.21724333522405	0.280958258447198	0.023800668610436	1.9962787467493
chr3	191672773	191777136	2	5	8.33	25	-16.67	0.21724333522405	0.280958258447198	0.023800668610436	1.9962787467493
chr3	191777136	192059224	2	5	8.33	25	-16.67	0.21724333522405	0.280958258447198	0.023800668610436	1.9962787467493
chr3	192059224	192452456	1	5	4.17	25	-20.83	0.0772698656986802	0.136267940534561	0.00265137500610839	1.38965023908741
chr3	192452456	192563567	1	5	4.17	25	-20.83	0.0772698656986802	0.136267940534561	0.00265137500610839	1.38965023908741
chr3	192563567	194095320	1	5	4.17	25	-20.83	0.0772698656986802	0.136267940534561	0.00265137500610839	1.38965023908741
chr3	194095320	194781864	1	6	4.17	30	-25.83	0.035329956487075	0.106588293053658	0.00212174851329982	1.0175688828234
chr3	194781864	198022430	1	6	4.17	30	-25.83	0.035329956487075	0.106588293053658	0.00212174851329982	1.0175688828234
chr4	0	61847	9	8	37.5	40	-2.5	1	0.902162083040437	0.225848112872732	3.62031499036213
chr4	61847	66349	9	9	37.5	45	-7.5	0.760027147273454	0.738565704608633	0.185797839382624	2.89586604238757
chr4	66349	1795567	10	9	41.67	45	-3.33	1	0.875721076298237	0.224514327039548	3.4083451140215
chr4	1795567	2424213	10	8	41.67	40	1.67	1	1.06973274696234	0.272964173869872	4.26092049221302
chr4	2424213	2570096	10	9	41.67	45	-3.33	1	0.875721076298237	0.224514327039548	3.4083451140215
chr4	2570096	3178023	10	8	41.67	40	1.67	1	1.06973274696234	0.272964173869872	4.26092049221302
chr4	3178023	3263457	10	7	41.67	35	6.67	0.760027147273454	1.31802988153436	0.331939532849159	5.44042840453336
chr4	3263457	8527998	9	7	37.5	35	2.5	1	1.11155049248582	0.274572955411398	4.62374629054837
chr4	8527998	8681054	10	7	41.67	35	6.67	0.760027147273454	1.31802988153436	0.331939532849159	5.44042840453336
chr4	8681054	9384897	10	8	41.67	40	1.67	1	1.06973274696234	0.272964173869872	4.26092049221302
chr4	9384897	9816731	10	8	41.67	40	1.67	1	1.06973274696234	0.272964173869872	4.26092049221302
chr4	9816731	9825418	9	8	37.5	40	-2.5	1	0.902162083040437	0.225848112872732	3.62031499036213
chr4	9825418	9895775	10	8	41.67	40	1.67	1	1.06973274696234	0.272964173869872	4.26092049221302
chr4	9895775	9914945	10	8	41.67	40	1.67	1	1.06973274696234	0.272964173869872	4.26092049221302
chr4	9914945	9916907	10	8	41.67	40	1.67	1	1.06973274696234	0.272964173869872	4.26092049221302
chr4	9916907	9946004	10	8	41.67	40	1.67	1	1.06973274696234	0.272964173869872	4.26092049221302
chr4	9946004	9986601	9	8	37.5	40	-2.5	1	0.902162083040437	0.225848112872732	3.62031499036213
chr4	9986601	10004787	9	8	37.5	40	-2.5	1	0.902162083040437	0.225848112872732	3.62031499036213
chr4	10004787	10040499	8	8	33.33	40	-6.67	0.756769597236442	0.754961550895094	0.183886567550511	3.06863033281445
chr4	10040499	10074680	9	8	37.5	40	-2.5	1	0.902162083040437	0.225848112872732	3.62031499036213
chr4	10074680	10125600	9	7	37.5	35	2.5	1	1.11155049248582	0.274572955411398	4.62374629054837
chr4	10125600	10156249	9	8	37.5	40	-2.5	1	0.902162083040437	0.225848112872732	3.62031499036213
chr4	10156249	10165868	9	8	37.5	40	-2.5	1	0.902162083040437	0.225848112872732	3.62031499036213
chr4	10165868	10173724	9	8	37.5	40	-2.5	1	0.902162083040437	0.225848112872732	3.62031499036213
chr4	10173724	10179274	9	8	37.5	40	-2.5	1	0.902162083040437	0.225848112872732	3.62031499036213
chr4	10179274	10180514	9	8	37.5	40	-2.5	1	0.902162083040437	0.225848112872732	3.62031499036213
chr4	10180514	10180838	9	8	37.5	40	-2.5	1	0.902162083040437	0.225848112872732	3.62031499036213
chr4	10180838	10199879	9	8	37.5	40	-2.5	1	0.902162083040437	0.225848112872732	3.62031499036213
chr4	10199879	10204989	11	8	45.83	40	5.83	0.766180297343366	1.2623584784914	0.326256620238939	5.01289418999998
chr4	10204989	10208751	13	12	54.17	60	-5.83	0.766180297343366	0.792168006979339	0.199485559059846	3.06507190342264
chr4	10208751	10209554	13	13	54.17	65	-10.83	0.546717944849858	0.642970405402661	0.156232781439173	2.52038342069972
chr4	10209554	10210038	16	13	66.67	65	1.67	1	1.07510800200862	0.255136107791129	4.47386675753565
chr4	10210038	10210128	16	14	66.67	70	-3.33	1	0.860146310314449	0.193425486884516	3.6643186870862
chr4	10210128	10210348	16	14	66.67	70	-3.33	1	0.860146310314449	0.193425486884516	3.6643186870862
chr4	10210348	10212275	16	14	66.67	70	-3.33	1	0.860146310314449	0.193425486884516	3.6643186870862
chr4	10212275	10232856	16	14	66.67	70	-3.33	1	0.860146310314449	0.193425486884516	3.6643186870862
chr4	10232856	10234437	15	14	62.5	70	-7.5	0.752019003432467	0.71976564082934	0.163927264304029	2.98287573116008
chr4	10234437	10235711	15	14	62.5	70	-7.5	0.752019003432467	0.71976564082934	0.163927264304029	2.98287573116008
chr4	10235711	10237283	14	11	58.33	55	3.33	1	1.14191610441432	0.293397518897405	4.45405873730209
chr4	10237283	10238699	13	11	54.17	55	-0.829999999999998	1	0.967667950613556	0.249295465611878	3.72828351041651
chr4	10238699	10242669	13	10	54.17	50	4.17	1	1.17732806335081	0.307241434675492	4.55252629762477
chr4	10242669	10246085	11	10	45.83	50	-4.17	1	0.849380925443914	0.219658258870847	3.2547693349245
chr4	10246085	10249149	11	9	45.83	45	0.829999999999998	1	1.03341233877379	0.268219945507385	4.01130440758548
chr4	10249149	10253102	10	9	41.67	45	-3.33	1	0.875721076298237	0.224514327039548	3.4083451140215
chr4	10253102	10286171	10	8	41.67	40	1.67	1	1.06973274696234	0.272964173869872	4.26092049221302
chr4	10286171	10417941	11	8	45.83	40	5.83	0.766180297343366	1.2623584784914	0.326256620238939	5.01289418999998
chr4	10417941	10434083	10	8	41.67	40	1.67	1	1.06973274696234	0.272964173869872	4.26092049221302
chr4	10434083	10549122	10	8	41.67	40	1.67	1	1.06973274696234	0.272964173869872	4.26092049221302
chr4	10549122	10551530	10	7	41.67	35	6.67	0.760027147273454	1.31802988153436	0.331939532849159	5.44042840453336
chr4	10551530	10641579	10	7	41.67	35	6.67	0.760027147273454	1.31802988153436	0.331939532849159	5.44042840453336
chr4	10641579	10661321	10	7	41.67	35	6.67	0.760027147273454	1.31802988153436	0.331939532849159	5.44042840453336
chr4	10661321	10713362	10	7	41.67	35	6.67	0.760027147273454	1.31802988153436	0.331939532849159	5.44042840453336
chr4	10713362	10733151	9	7	37.5	35	2.5	1	1.11155049248582	0.274572955411398	4.62374629054837
chr4	10733151	10763705	9	7	37.5	35	2.5	1	1.11155049248582	0.274572955411398	4.62374629054837
chr4	10763705	10848730	9	7	37.5	35	2.5	1	1.11155049248582	0.274572955411398	4.62374629054837
chr4	10848730	10898493	9	7	37.5	35	2.5	1	1.11155049248582	0.274572955411398	4.62374629054837
chr4	10898493	10904243	9	7	37.5	35	2.5	1	1.11155049248582	0.274572955411398	4.62374629054837
chr4	10904243	10906491	9	7	37.5	35	2.5	1	1.11155049248582	0.274572955411398	4.62374629054837
chr4	10906491	10906632	9	7	37.5	35	2.5	1	1.11155049248582	0.274572955411398	4.62374629054837
chr4	10906632	10914205	9	7	37.5	35	2.5	1	1.11155049248582	0.274572955411398	4.62374629054837
chr4	10914205	10956587	9	7	37.5	35	2.5	1	1.11155049248582	0.274572955411398	4.62374629054837
chr4	10956587	11016493	9	7	37.5	35	2.5	1	1.11155049248582	0.274572955411398	4.62374629054837
chr4	11016493	11201573	9	7	37.5	35	2.5	1	1.11155049248582	0.274572955411398	4.62374629054837
chr4	11201573	11232916	9	7	37.5	35	2.5	1	1.11155049248582	0.274572955411398	4.62374629054837
chr4	11232916	11305072	9	7	37.5	35	2.5	1	1.11155049248582	0.274572955411398	4.62374629054837
chr4	11305072	11425707	9	7	37.5	35	2.5	1	1.11155049248582	0.274572955411398	4.62374629054837
chr4	11425707	11509931	9	7	37.5	35	2.5	1	1.11155049248582	0.274572955411398	4.62374629054837
chr4	11509931	11952357	9	7	37.5	35	2.5	1	1.11155049248582	0.274572955411398	4.62374629054837
chr4	11952357	15028845	9	7	37.5	35	2.5	1	1.11155049248582	0.274572955411398	4.62374629054837
chr4	15028845	17240666	8	7	33.33	35	-1.67	1	0.930139109867753	0.22352029110291	3.91947658313681
chr4	17240666	17382471	8	7	33.33	35	-1.67	1	0.930139109867753	0.22352029110291	3.91947658313681
chr4	17382471	17438146	9	7	37.5	35	2.5	1	1.11155049248582	0.274572955411398	4.62374629054837
chr4	17438146	17561092	9	7	37.5	35	2.5	1	1.11155049248582	0.274572955411398	4.62374629054837
chr4	17561092	19277770	8	7	33.33	35	-1.67	1	0.930139109867753	0.22352029110291	3.91947658313681
chr4	19277770	19435825	9	7	37.5	35	2.5	1	1.11155049248582	0.274572955411398	4.62374629054837
chr4	19435825	21486206	8	7	33.33	35	-1.67	1	0.930139109867753	0.22352029110291	3.91947658313681
chr4	21486206	21941274	8	8	33.33	40	-6.67	0.756769597236442	0.754961550895094	0.183886567550511	3.06863033281445
chr4	21941274	21952479	8	7	33.33	35	-1.67	1	0.930139109867753	0.22352029110291	3.91947658313681
chr4	21952479	24281708	8	7	33.33	35	-1.67	1	0.930139109867753	0.22352029110291	3.91947658313681
chr4	24281708	24900547	8	7	33.33	35	-1.67	1	0.930139109867753	0.22352029110291	3.91947658313681
chr4	24900547	25056183	9	7	37.5	35	2.5	1	1.11155049248582	0.274572955411398	4.62374629054837
chr4	25056183	25066859	8	7	33.33	35	-1.67	1	0.930139109867753	0.22352029110291	3.91947658313681
chr4	25066859	25099919	8	7	33.33	35	-1.67	1	0.930139109867753	0.22352029110291	3.91947658313681
chr4	25099919	25492914	9	7	37.5	35	2.5	1	1.11155049248582	0.274572955411398	4.62374629054837
chr4	25492914	25552763	9	7	37.5	35	2.5	1	1.11155049248582	0.274572955411398	4.62374629054837
chr4	25552763	27210849	8	7	33.33	35	-1.67	1	0.930139109867753	0.22352029110291	3.91947658313681
chr4	27210849	27365005	9	7	37.5	35	2.5	1	1.11155049248582	0.274572955411398	4.62374629054837
chr4	27365005	27636411	9	7	37.5	35	2.5	1	1.11155049248582	0.274572955411398	4.62374629054837
chr4	27636411	27910168	8	7	33.33	35	-1.67	1	0.930139109867753	0.22352029110291	3.91947658313681
chr4	27910168	28171006	8	7	33.33	35	-1.67	1	0.930139109867753	0.22352029110291	3.91947658313681
chr4	28171006	28181372	8	7	33.33	35	-1.67	1	0.930139109867753	0.22352029110291	3.91947658313681
chr4	28181372	28194053	8	8	33.33	40	-6.67	0.756769597236442	0.754961550895094	0.183886567550511	3.06863033281445
chr4	28194053	28198252	8	8	33.33	40	-6.67	0.756769597236442	0.754961550895094	0.183886567550511	3.06863033281445
chr4	28198252	28262315	8	8	33.33	40	-6.67	0.756769597236442	0.754961550895094	0.183886567550511	3.06863033281445
chr4	28262315	28277932	8	8	33.33	40	-6.67	0.756769597236442	0.754961550895094	0.183886567550511	3.06863033281445
chr4	28277932	28866853	8	8	33.33	40	-6.67	0.756769597236442	0.754961550895094	0.183886567550511	3.06863033281445
chr4	28866853	29390468	8	7	33.33	35	-1.67	1	0.930139109867753	0.22352029110291	3.91947658313681
chr4	29390468	29497807	8	6	33.33	30	3.33	1	1.16259290775127	0.272902027742348	5.16994950410565
chr4	29497807	29760239	8	6	33.33	30	3.33	1	1.16259290775127	0.272902027742348	5.16994950410565
chr4	29760239	30174281	8	7	33.33	35	-1.67	1	0.930139109867753	0.22352029110291	3.91947658313681
chr4	30174281	30435524	9	7	37.5	35	2.5	1	1.11155049248582	0.274572955411398	4.62374629054837
chr4	30435524	30573762	8	7	33.33	35	-1.67	1	0.930139109867753	0.22352029110291	3.91947658313681
chr4	30573762	30604443	9	7	37.5	35	2.5	1	1.11155049248582	0.274572955411398	4.62374629054837
chr4	30604443	30835063	9	7	37.5	35	2.5	1	1.11155049248582	0.274572955411398	4.62374629054837
chr4	30835063	30901421	9	8	37.5	40	-2.5	1	0.902162083040437	0.225848112872732	3.62031499036213
chr4	30901421	31018372	9	7	37.5	35	2.5	1	1.11155049248582	0.274572955411398	4.62374629054837
chr4	31018372	31244798	9	6	37.5	30	7.5	0.752019003432467	1.38934111782241	0.335246952983551	6.10026650689017
chr4	31244798	31312415	9	7	37.5	35	2.5	1	1.11155049248582	0.274572955411398	4.62374629054837
chr4	31312415	31368008	8	7	33.33	35	-1.67	1	0.930139109867753	0.22352029110291	3.91947658313681
chr4	31368008	31789801	8	7	33.33	35	-1.67	1	0.930139109867753	0.22352029110291	3.91947658313681
chr4	31789801	31946158	8	7	33.33	35	-1.67	1	0.930139109867753	0.22352029110291	3.91947658313681
chr4	31946158	31983797	9	7	37.5	35	2.5	1	1.11155049248582	0.274572955411398	4.62374629054837
chr4	31983797	32275999	9	7	37.5	35	2.5	1	1.11155049248582	0.274572955411398	4.62374629054837
chr4	32275999	32292548	9	7	37.5	35	2.5	1	1.11155049248582	0.274572955411398	4.62374629054837
chr4	32292548	32339407	9	8	37.5	40	-2.5	1	0.902162083040437	0.225848112872732	3.62031499036213
chr4	32339407	32437081	8	8	33.33	40	-6.67	0.756769597236442	0.754961550895094	0.183886567550511	3.06863033281445
chr4	32437081	32584688	8	7	33.33	35	-1.67	1	0.930139109867753	0.22352029110291	3.91947658313681
chr4	32584688	32793269	8	8	33.33	40	-6.67	0.756769597236442	0.754961550895094	0.183886567550511	3.06863033281445
chr4	32793269	32802019	8	9	33.33	45	-11.67	0.538513744756643	0.61810302553294	0.151323776118268	2.4547554875231
chr4	32802019	33151192	8	10	33.33	50	-16.67	0.358767179078018	0.50812620919244	0.124099200645716	1.99140334959925
chr4	33151192	33159742	8	10	33.33	50	-16.67	0.358767179078018	0.50812620919244	0.124099200645716	1.99140334959925
chr4	33159742	33168996	8	11	33.33	55	-21.67	0.222726624805067	0.417802394825727	0.100955680598051	1.6296304026459
chr4	33168996	33210722	8	10	33.33	50	-16.67	0.358767179078018	0.50812620919244	0.124099200645716	1.99140334959925
chr4	33210722	33248720	8	10	33.33	50	-16.67	0.358767179078018	0.50812620919244	0.124099200645716	1.99140334959925
chr4	33248720	33270755	8	11	33.33	55	-21.67	0.222726624805067	0.417802394825727	0.100955680598051	1.6296304026459
chr4	33270755	33277135	7	11	29.17	55	-25.83	0.124975445285338	0.345825665262277	0.0805671942702585	1.37499393254612
chr4	33277135	33376313	7	11	29.17	55	-25.83	0.124975445285338	0.345825665262277	0.0805671942702585	1.37499393254612
chr4	33376313	33386079	7	11	29.17	55	-25.83	0.124975445285338	0.345825665262277	0.0805671942702585	1.37499393254612
chr4	33386079	33387276	8	11	33.33	55	-21.67	0.222726624805067	0.417802394825727	0.100955680598051	1.6296304026459
chr4	33387276	33623121	9	11	37.5	55	-17.5	0.362735028577646	0.499098287542947	0.123800529665599	1.92243690506214
chr4	33623121	34015476	9	12	37.5	60	-22.5	0.225277385197685	0.408727296515201	0.0993443826993599	1.57989721408237
chr4	34015476	34126057	9	13	37.5	65	-27.5	0.129207985627894	0.33192798991395	0.07807363260936	1.29887820868327
chr4	34126057	34207520	9	13	37.5	65	-27.5	0.129207985627894	0.33192798991395	0.07807363260936	1.29887820868327
chr4	34207520	34346958	9	13	37.5	65	-27.5	0.129207985627894	0.33192798991395	0.07807363260936	1.29887820868327
chr4	34346958	34348893	10	12	41.67	60	-18.33	0.364044295687383	0.484469351261935	0.1197551532023	1.8598511085571
chr4	34348893	34505621	9	11	37.5	55	-17.5	0.362735028577646	0.499098287542947	0.123800529665599	1.92243690506214
chr4	34505621	34543154	9	10	37.5	50	-12.5	0.542988762989306	0.607087187990198	0.152281393056633	2.34929735169541
chr4	34543154	34756923	9	9	37.5	45	-7.5	0.760027147273454	0.738565704608633	0.185797839382624	2.89586604238757
chr4	34756923	34761674	9	9	37.5	45	-7.5	0.760027147273454	0.738565704608633	0.185797839382624	2.89586604238757
chr4	34761674	34765389	9	9	37.5	45	-7.5	0.760027147273454	0.738565704608633	0.185797839382624	2.89586604238757
chr4	34765389	34765728	9	10	37.5	50	-12.5	0.542988762989306	0.607087187990198	0.152281393056633	2.34929735169541
chr4	34765728	34771911	10	10	41.67	50	-8.33	0.761929030022336	0.719816182223394	0.183912983043545	2.76534405383118
chr4	34771911	34776188	10	11	41.67	55	-13.33	0.545185251105171	0.591675147369963	0.149415833967764	2.26298994308845
chr4	34776188	34778911	11	13	45.83	65	-19.17	0.238031187160774	0.464004664308628	0.112014248069557	1.8002912210704
chr4	34778911	34827299	11	13	45.83	65	-19.17	0.238031187160774	0.464004664308628	0.112014248069557	1.8002912210704
chr4	34827299	34829893	11	13	45.83	65	-19.17	0.238031187160774	0.464004664308628	0.112014248069557	1.8002912210704
chr4	34829893	34829938	11	13	45.83	65	-19.17	0.238031187160774	0.464004664308628	0.112014248069557	1.8002912210704
chr4	34829938	34829976	11	12	45.83	60	-14.17	0.381511459245527	0.571569600091339	0.142856118426712	2.18978577809257
chr4	34829976	34830911	10	12	41.67	60	-18.33	0.364044295687383	0.484469351261935	0.1197551532023	1.8598511085571
chr4	34830911	34833715	10	11	41.67	55	-13.33	0.545185251105171	0.591675147369963	0.149415833967764	2.26298994308845
chr4	34833715	34841463	9	9	37.5	45	-7.5	0.760027147273454	0.738565704608633	0.185797839382624	2.89586604238757
chr4	34841463	34860191	9	8	37.5	40	-2.5	1	0.902162083040437	0.225848112872732	3.62031499036213
chr4	34860191	34866174	9	7	37.5	35	2.5	1	1.11155049248582	0.274572955411398	4.62374629054837
chr4	34866174	34867178	9	7	37.5	35	2.5	1	1.11155049248582	0.274572955411398	4.62374629054837
chr4	34867178	34867942	9	7	37.5	35	2.5	1	1.11155049248582	0.274572955411398	4.62374629054837
chr4	34867942	35026621	9	7	37.5	35	2.5	1	1.11155049248582	0.274572955411398	4.62374629054837
chr4	35026621	35042497	9	6	37.5	30	7.5	0.752019003432467	1.38934111782241	0.335246952983551	6.10026650689017
chr4	35042497	35149594	9	6	37.5	30	7.5	0.752019003432467	1.38934111782241	0.335246952983551	6.10026650689017
chr4	35149594	35156763	9	6	37.5	30	7.5	0.752019003432467	1.38934111782241	0.335246952983551	6.10026650689017
chr4	35156763	35225733	8	6	33.33	30	3.33	1	1.16259290775127	0.272902027742348	5.16994950410565
chr4	35225733	35250303	9	6	37.5	30	7.5	0.752019003432467	1.38934111782241	0.335246952983551	6.10026650689017
chr4	35250303	35273686	9	6	37.5	30	7.5	0.752019003432467	1.38934111782241	0.335246952983551	6.10026650689017
chr4	35273686	35404095	9	7	37.5	35	2.5	1	1.11155049248582	0.274572955411398	4.62374629054837
chr4	35404095	35530900	9	7	37.5	35	2.5	1	1.11155049248582	0.274572955411398	4.62374629054837
chr4	35530900	35536324	9	8	37.5	40	-2.5	1	0.902162083040437	0.225848112872732	3.62031499036213
chr4	35536324	35694663	10	8	41.67	40	1.67	1	1.06973274696234	0.272964173869872	4.26092049221302
chr4	35694663	35700326	10	7	41.67	35	6.67	0.760027147273454	1.31802988153436	0.331939532849159	5.44042840453336
chr4	35700326	35807928	10	6	41.67	30	11.67	0.534441807210378	1.647371927607	0.405261439966115	7.17722748526468
chr4	35807928	35876627	10	7	41.67	35	6.67	0.760027147273454	1.31802988153436	0.331939532849159	5.44042840453336
chr4	35876627	36010670	9	7	37.5	35	2.5	1	1.11155049248582	0.274572955411398	4.62374629054837
chr4	36010670	36107646	8	7	33.33	35	-1.67	1	0.930139109867753	0.22352029110291	3.91947658313681
chr4	36107646	36117678	8	7	33.33	35	-1.67	1	0.930139109867753	0.22352029110291	3.91947658313681
chr4	36117678	36304872	8	7	33.33	35	-1.67	1	0.930139109867753	0.22352029110291	3.91947658313681
chr4	36304872	36732301	8	6	33.33	30	3.33	1	1.16259290775127	0.272902027742348	5.16994950410565
chr4	36732301	37263433	8	7	33.33	35	-1.67	1	0.930139109867753	0.22352029110291	3.91947658313681
chr4	37263433	37450257	8	6	33.33	30	3.33	1	1.16259290775127	0.272902027742348	5.16994950410565
chr4	37450257	38883356	7	6	29.17	30	-0.829999999999998	1	0.961638596420668	0.217149247562924	4.35837598389935
chr4	38883356	41336510	8	6	33.33	30	3.33	1	1.16259290775127	0.272902027742348	5.16994950410565
chr4	41336510	41551069	8	7	33.33	35	-1.67	1	0.930139109867753	0.22352029110291	3.91947658313681
chr4	41551069	41974322	7	7	29.17	35	-5.83	0.752019003432467	0.769421074434932	0.177854800192854	3.30500320688849
chr4	41974322	41977489	7	7	29.17	35	-5.83	0.752019003432467	0.769421074434932	0.177854800192854	3.30500320688849
chr4	41977489	42108227	8	7	33.33	35	-1.67	1	0.930139109867753	0.22352029110291	3.91947658313681
chr4	42108227	42228526	7	7	29.17	35	-5.83	0.752019003432467	0.769421074434932	0.177854800192854	3.30500320688849
chr4	42228526	42651406	7	6	29.17	30	-0.829999999999998	1	0.961638596420668	0.217149247562924	4.35837598389935
chr4	42651406	42659629	7	7	29.17	35	-5.83	0.752019003432467	0.769421074434932	0.177854800192854	3.30500320688849
chr4	42659629	42796564	8	7	33.33	35	-1.67	1	0.930139109867753	0.22352029110291	3.91947658313681
chr4	42796564	42843621	8	7	33.33	35	-1.67	1	0.930139109867753	0.22352029110291	3.91947658313681
chr4	42843621	43463223	8	6	33.33	30	3.33	1	1.16259290775127	0.272902027742348	5.16994950410565
chr4	43463223	44614450	7	6	29.17	30	-0.829999999999998	1	0.961638596420668	0.217149247562924	4.35837598389935
chr4	44614450	44779894	7	6	29.17	30	-0.829999999999998	1	0.961638596420668	0.217149247562924	4.35837598389935
chr4	44779894	46444075	7	6	29.17	30	-0.829999999999998	1	0.961638596420668	0.217149247562924	4.35837598389935
chr4	46444075	46717877	7	5	29.17	25	4.17	1	1.22939500758173	0.26763550484739	6.04412103691805
chr4	46717877	47205408	7	5	29.17	25	4.17	1	1.22939500758173	0.26763550484739	6.04412103691805
chr4	47205408	47409924	6	5	25	25	0	1	1	0.206088113499145	5.04812438351809
chr4	47409924	47499072	6	6	25	30	-5	0.745575024077576	0.782268389388813	0.16709290957507	3.64334231437044
chr4	47499072	47500739	6	6	25	30	-5	0.745575024077576	0.782268389388813	0.16709290957507	3.64334231437044
chr4	47500739	50400000	6	5	25	25	0	1	1	0.206088113499145	5.04812438351809
chr4	50400000	52685687	0	0	0	0	0	1	0	0	Inf
chr4	52685687	52696792	5	6	20.83	30	-9.17	0.50926015928852	0.620989063192595	0.122215728756002	3.00773282911263
chr4	52696792	52897133	6	6	25	30	-5	0.745575024077576	0.782268389388813	0.16709290957507	3.64334231437044
chr4	52897133	53347134	6	6	25	30	-5	0.745575024077576	0.782268389388813	0.16709290957507	3.64334231437044
chr4	53347134	53819626	6	7	25	35	-10	0.521959322583259	0.625943281255598	0.136817622819874	2.76422855890375
chr4	53819626	53917118	5	6	20.83	30	-9.17	0.50926015928852	0.620989063192595	0.122215728756002	3.00773282911263
chr4	53917118	54012619	5	5	20.83	25	-4.17	1	0.793759048209339	0.150843822750377	4.16256813493239
chr4	54012619	54171911	6	6	25	30	-5	0.745575024077576	0.782268389388813	0.16709290957507	3.64334231437044
chr4	54171911	54384372	6	5	25	25	0	1	1	0.206088113499145	5.04812438351809
chr4	54384372	54391050	6	4	25	20	5	0.73441603390554	1.32469990349298	0.258244024998001	7.60136515630986
chr4	54391050	54451158	6	3	25	15	10	0.477131566751533	1.86229966085183	0.331922099175792	13.3645947813805
chr4	54451158	54471506	7	3	29.17	15	14.17	0.305608588648861	2.28981457134852	0.429958557463069	16.0509799870598
chr4	54471506	54548363	7	4	29.17	20	9.17	0.727906622971853	1.62864870943781	0.335060499383114	9.11198173466026
chr4	54548363	55042453	7	3	29.17	15	14.17	0.305608588648861	2.28981457134852	0.429958557463069	16.0509799870598
chr4	55042453	55476460	6	3	25	15	10	0.477131566751533	1.86229966085183	0.331922099175792	13.3645947813805
chr4	55476460	55537515	5	3	20.83	15	5.83	0.709517537084185	1.47792138374312	0.243832005666561	10.9643246368856
chr4	55537515	57569248	6	3	25	15	10	0.477131566751533	1.86229966085183	0.331922099175792	13.3645947813805
chr4	57569248	58202651	6	4	25	20	5	0.73441603390554	1.32469990349298	0.258244024998001	7.60136515630986
chr4	58202651	58257925	6	4	25	20	5	0.73441603390554	1.32469990349298	0.258244024998001	7.60136515630986
chr4	58257925	58416996	5	4	20.83	20	0.829999999999998	1	1.05142494514434	0.18930013394807	6.2554369203405
chr4	58416996	58703037	5	3	20.83	15	5.83	0.709517537084185	1.47792138374312	0.243832005666561	10.9643246368856
chr4	58703037	59027093	5	3	20.83	15	5.83	0.709517537084185	1.47792138374312	0.243832005666561	10.9643246368856
chr4	59027093	59240011	6	3	25	15	10	0.477131566751533	1.86229966085183	0.331922099175792	13.3645947813805
chr4	59240011	59335415	7	3	29.17	15	14.17	0.305608588648861	2.28981457134852	0.429958557463069	16.0509799870598
chr4	59335415	59619615	7	4	29.17	20	9.17	0.727906622971853	1.62864870943781	0.335060499383114	9.11198173466026
chr4	59619615	59983038	7	5	29.17	25	4.17	1	1.22939500758173	0.26763550484739	6.04412103691805
chr4	59983038	60016092	7	4	29.17	20	9.17	0.727906622971853	1.62864870943781	0.335060499383114	9.11198173466026
chr4	60016092	60060745	7	5	29.17	25	4.17	1	1.22939500758173	0.26763550484739	6.04412103691805
chr4	60060745	60089915	6	5	25	25	0	1	1	0.206088113499145	5.04812438351809
chr4	60089915	60097247	7	5	29.17	25	4.17	1	1.22939500758173	0.26763550484739	6.04412103691805
chr4	60097247	60156909	7	4	29.17	20	9.17	0.727906622971853	1.62864870943781	0.335060499383114	9.11198173466026
chr4	60156909	60326084	7	4	29.17	20	9.17	0.727906622971853	1.62864870943781	0.335060499383114	9.11198173466026
chr4	60326084	60347550	7	4	29.17	20	9.17	0.727906622971853	1.62864870943781	0.335060499383114	9.11198173466026
chr4	60347550	60742040	7	5	29.17	25	4.17	1	1.22939500758173	0.26763550484739	6.04412103691805
chr4	60742040	61310545	8	5	33.33	25	8.33	0.741599633828789	1.48628894588007	0.336256162369557	7.17477624203688
chr4	61310545	61410187	8	5	33.33	25	8.33	0.741599633828789	1.48628894588007	0.336256162369557	7.17477624203688
chr4	61410187	61447262	8	5	33.33	25	8.33	0.741599633828789	1.48628894588007	0.336256162369557	7.17477624203688
chr4	61447262	61587662	8	4	33.33	20	13.33	0.498217408597442	1.96904366364906	0.420634867960779	10.8227437493658
chr4	61587662	61598438	7	4	29.17	20	9.17	0.727906622971853	1.62864870943781	0.335060499383114	9.11198173466026
chr4	61598438	61829295	6	4	25	20	5	0.73441603390554	1.32469990349298	0.258244024998001	7.60136515630986
chr4	61829295	62162008	6	4	25	20	5	0.73441603390554	1.32469990349298	0.258244024998001	7.60136515630986
chr4	62162008	62253764	6	5	25	25	0	1	1	0.206088113499145	5.04812438351809
chr4	62253764	62257871	6	5	25	25	0	1	1	0.206088113499145	5.04812438351809
chr4	62257871	62343662	6	4	25	20	5	0.73441603390554	1.32469990349298	0.258244024998001	7.60136515630986
chr4	62343662	62848006	6	5	25	25	0	1	1	0.206088113499145	5.04812438351809
chr4	62848006	63497710	6	5	25	25	0	1	1	0.206088113499145	5.04812438351809
chr4	63497710	63575470	6	5	25	25	0	1	1	0.206088113499145	5.04812438351809
chr4	63575470	63703773	6	5	25	25	0	1	1	0.206088113499145	5.04812438351809
chr4	63703773	64342089	6	5	25	25	0	1	1	0.206088113499145	5.04812438351809
chr4	64342089	64734956	6	5	25	25	0	1	1	0.206088113499145	5.04812438351809
chr4	64734956	64897894	5	6	20.83	30	-9.17	0.50926015928852	0.620989063192595	0.122215728756002	3.00773282911263
chr4	64897894	64907367	6	6	25	30	-5	0.745575024077576	0.782268389388813	0.16709290957507	3.64334231437044
chr4	64907367	65475770	6	5	25	25	0	1	1	0.206088113499145	5.04812438351809
chr4	65475770	65522766	6	5	25	25	0	1	1	0.206088113499145	5.04812438351809
chr4	65522766	65564168	6	6	25	30	-5	0.745575024077576	0.782268389388813	0.16709290957507	3.64334231437044
chr4	65564168	65602467	7	6	29.17	30	-0.829999999999998	1	0.961638596420668	0.217149247562924	4.35837598389935
chr4	65602467	65636456	7	6	29.17	30	-0.829999999999998	1	0.961638596420668	0.217149247562924	4.35837598389935
chr4	65636456	66113892	8	6	33.33	30	3.33	1	1.16259290775127	0.272902027742348	5.16994950410565
chr4	66113892	66400488	7	6	29.17	30	-0.829999999999998	1	0.961638596420668	0.217149247562924	4.35837598389935
chr4	66400488	66570115	7	6	29.17	30	-0.829999999999998	1	0.961638596420668	0.217149247562924	4.35837598389935
chr4	66570115	66601215	7	6	29.17	30	-0.829999999999998	1	0.961638596420668	0.217149247562924	4.35837598389935
chr4	66601215	66710219	6	6	25	30	-5	0.745575024077576	0.782268389388813	0.16709290957507	3.64334231437044
chr4	66710219	66811251	6	6	25	30	-5	0.745575024077576	0.782268389388813	0.16709290957507	3.64334231437044
chr4	66811251	66915613	6	6	25	30	-5	0.745575024077576	0.782268389388813	0.16709290957507	3.64334231437044
chr4	66915613	67138452	6	6	25	30	-5	0.745575024077576	0.782268389388813	0.16709290957507	3.64334231437044
chr4	67138452	67223262	6	5	25	25	0	1	1	0.206088113499145	5.04812438351809
chr4	67223262	67733143	6	6	25	30	-5	0.745575024077576	0.782268389388813	0.16709290957507	3.64334231437044
chr4	67733143	67816019	6	6	25	30	-5	0.745575024077576	0.782268389388813	0.16709290957507	3.64334231437044
chr4	67816019	67820365	7	6	29.17	30	-0.829999999999998	1	0.961638596420668	0.217149247562924	4.35837598389935
chr4	67820365	68190366	7	5	29.17	25	4.17	1	1.22939500758173	0.26763550484739	6.04412103691805
chr4	68190366	68191020	7	6	29.17	30	-0.829999999999998	1	0.961638596420668	0.217149247562924	4.35837598389935
chr4	68191020	68241113	7	6	29.17	30	-0.829999999999998	1	0.961638596420668	0.217149247562924	4.35837598389935
chr4	68241113	68360967	7	5	29.17	25	4.17	1	1.22939500758173	0.26763550484739	6.04412103691805
chr4	68360967	68674624	7	5	29.17	25	4.17	1	1.22939500758173	0.26763550484739	6.04412103691805
chr4	68674624	68738677	7	5	29.17	25	4.17	1	1.22939500758173	0.26763550484739	6.04412103691805
chr4	68738677	68851250	7	5	29.17	25	4.17	1	1.22939500758173	0.26763550484739	6.04412103691805
chr4	68851250	69120994	6	5	25	25	0	1	1	0.206088113499145	5.04812438351809
chr4	69120994	69226848	6	5	25	25	0	1	1	0.206088113499145	5.04812438351809
chr4	69226848	69352550	6	5	25	25	0	1	1	0.206088113499145	5.04812438351809
chr4	69352550	69363816	6	4	25	20	5	0.73441603390554	1.32469990349298	0.258244024998001	7.60136515630986
chr4	69363816	69373472	6	4	25	20	5	0.73441603390554	1.32469990349298	0.258244024998001	7.60136515630986
chr4	69373472	69497225	8	3	33.33	15	18.33	0.294449598476825	2.76836687633293	0.539187337805466	19.079896699043
chr4	69497225	69505725	7	3	29.17	15	14.17	0.305608588648861	2.28981457134852	0.429958557463069	16.0509799870598
chr4	69505725	69564117	7	3	29.17	15	14.17	0.305608588648861	2.28981457134852	0.429958557463069	16.0509799870598
chr4	69564117	69586872	7	3	29.17	15	14.17	0.305608588648861	2.28981457134852	0.429958557463069	16.0509799870598
chr4	69586872	69613960	7	4	29.17	20	9.17	0.727906622971853	1.62864870943781	0.335060499383114	9.11198173466026
chr4	69613960	69913632	7	4	29.17	20	9.17	0.727906622971853	1.62864870943781	0.335060499383114	9.11198173466026
chr4	69913632	70125577	6	4	25	20	5	0.73441603390554	1.32469990349298	0.258244024998001	7.60136515630986
chr4	70125577	70241009	6	4	25	20	5	0.73441603390554	1.32469990349298	0.258244024998001	7.60136515630986
chr4	70241009	70296191	6	4	25	20	5	0.73441603390554	1.32469990349298	0.258244024998001	7.60136515630986
chr4	70296191	70362508	6	4	25	20	5	0.73441603390554	1.32469990349298	0.258244024998001	7.60136515630986
chr4	70362508	70387276	7	4	29.17	20	9.17	0.727906622971853	1.62864870943781	0.335060499383114	9.11198173466026
chr4	70387276	70389601	7	4	29.17	20	9.17	0.727906622971853	1.62864870943781	0.335060499383114	9.11198173466026
chr4	70389601	70432445	7	4	29.17	20	9.17	0.727906622971853	1.62864870943781	0.335060499383114	9.11198173466026
chr4	70432445	70435616	7	4	29.17	20	9.17	0.727906622971853	1.62864870943781	0.335060499383114	9.11198173466026
chr4	70435616	70438442	7	4	29.17	20	9.17	0.727906622971853	1.62864870943781	0.335060499383114	9.11198173466026
chr4	70438442	70443308	7	4	29.17	20	9.17	0.727906622971853	1.62864870943781	0.335060499383114	9.11198173466026
chr4	70443308	70448502	7	4	29.17	20	9.17	0.727906622971853	1.62864870943781	0.335060499383114	9.11198173466026
chr4	70448502	70482042	7	4	29.17	20	9.17	0.727906622971853	1.62864870943781	0.335060499383114	9.11198173466026
chr4	70482042	70579137	8	4	33.33	20	13.33	0.498217408597442	1.96904366364906	0.420634867960779	10.8227437493658
chr4	70579137	70675664	8	4	33.33	20	13.33	0.498217408597442	1.96904366364906	0.420634867960779	10.8227437493658
chr4	70675664	70732698	7	4	29.17	20	9.17	0.727906622971853	1.62864870943781	0.335060499383114	9.11198173466026
chr4	70732698	70765102	7	5	29.17	25	4.17	1	1.22939500758173	0.26763550484739	6.04412103691805
chr4	70765102	70969471	8	5	33.33	25	8.33	0.741599633828789	1.48628894588007	0.336256162369557	7.17477624203688
chr4	70969471	71372588	8	5	33.33	25	8.33	0.741599633828789	1.48628894588007	0.336256162369557	7.17477624203688
chr4	71372588	71448073	7	5	29.17	25	4.17	1	1.22939500758173	0.26763550484739	6.04412103691805
chr4	71448073	71454155	8	5	33.33	25	8.33	0.741599633828789	1.48628894588007	0.336256162369557	7.17477624203688
chr4	71454155	71893845	9	5	37.5	25	12.5	0.518625124310082	1.77614047804412	0.412954871065002	8.46544996870826
chr4	71893845	71937500	8	5	33.33	25	8.33	0.741599633828789	1.48628894588007	0.336256162369557	7.17477624203688
chr4	71937500	72015816	7	5	29.17	25	4.17	1	1.22939500758173	0.26763550484739	6.04412103691805
chr4	72015816	72059485	8	5	33.33	25	8.33	0.741599633828789	1.48628894588007	0.336256162369557	7.17477624203688
chr4	72059485	72082330	8	5	33.33	25	8.33	0.741599633828789	1.48628894588007	0.336256162369557	7.17477624203688
chr4	72082330	72140616	8	4	33.33	20	13.33	0.498217408597442	1.96904366364906	0.420634867960779	10.8227437493658
chr4	72140616	72265064	8	5	33.33	25	8.33	0.741599633828789	1.48628894588007	0.336256162369557	7.17477624203688
chr4	72265064	72278064	7	5	29.17	25	4.17	1	1.22939500758173	0.26763550484739	6.04412103691805
chr4	72278064	72419033	6	5	25	25	0	1	1	0.206088113499145	5.04812438351809
chr4	72419033	73149111	6	4	25	20	5	0.73441603390554	1.32469990349298	0.258244024998001	7.60136515630986
chr4	73149111	73293051	7	4	29.17	20	9.17	0.727906622971853	1.62864870943781	0.335060499383114	9.11198173466026
chr4	73293051	73574398	6	4	25	20	5	0.73441603390554	1.32469990349298	0.258244024998001	7.60136515630986
chr4	73574398	76301856	6	4	25	20	5	0.73441603390554	1.32469990349298	0.258244024998001	7.60136515630986
chr4	76301856	76830177	7	4	29.17	20	9.17	0.727906622971853	1.62864870943781	0.335060499383114	9.11198173466026
chr4	76830177	76932990	6	4	25	20	5	0.73441603390554	1.32469990349298	0.258244024998001	7.60136515630986
chr4	76932990	76999641	6	4	25	20	5	0.73441603390554	1.32469990349298	0.258244024998001	7.60136515630986
chr4	76999641	77936773	6	4	25	20	5	0.73441603390554	1.32469990349298	0.258244024998001	7.60136515630986
chr4	77936773	78160622	7	4	29.17	20	9.17	0.727906622971853	1.62864870943781	0.335060499383114	9.11198173466026
chr4	78160622	78166693	7	4	29.17	20	9.17	0.727906622971853	1.62864870943781	0.335060499383114	9.11198173466026
chr4	78166693	78179567	6	4	25	20	5	0.73441603390554	1.32469990349298	0.258244024998001	7.60136515630986
chr4	78179567	78195755	6	4	25	20	5	0.73441603390554	1.32469990349298	0.258244024998001	7.60136515630986
chr4	78195755	78237431	6	4	25	20	5	0.73441603390554	1.32469990349298	0.258244024998001	7.60136515630986
chr4	78237431	78267651	6	4	25	20	5	0.73441603390554	1.32469990349298	0.258244024998001	7.60136515630986
chr4	78267651	78331008	6	4	25	20	5	0.73441603390554	1.32469990349298	0.258244024998001	7.60136515630986
chr4	78331008	78342543	7	4	29.17	20	9.17	0.727906622971853	1.62864870943781	0.335060499383114	9.11198173466026
chr4	78342543	78424978	5	4	20.83	20	0.829999999999998	1	1.05142494514434	0.18930013394807	6.2554369203405
chr4	78424978	78966209	6	4	25	20	5	0.73441603390554	1.32469990349298	0.258244024998001	7.60136515630986
chr4	78966209	79443843	6	4	25	20	5	0.73441603390554	1.32469990349298	0.258244024998001	7.60136515630986
chr4	79443843	79468144	6	4	25	20	5	0.73441603390554	1.32469990349298	0.258244024998001	7.60136515630986
chr4	79468144	79511536	6	4	25	20	5	0.73441603390554	1.32469990349298	0.258244024998001	7.60136515630986
chr4	79511536	79533122	6	4	25	20	5	0.73441603390554	1.32469990349298	0.258244024998001	7.60136515630986
chr4	79533122	80060779	6	4	25	20	5	0.73441603390554	1.32469990349298	0.258244024998001	7.60136515630986
chr4	80060779	80192205	7	4	29.17	20	9.17	0.727906622971853	1.62864870943781	0.335060499383114	9.11198173466026
chr4	80192205	80322794	7	4	29.17	20	9.17	0.727906622971853	1.62864870943781	0.335060499383114	9.11198173466026
chr4	80322794	80806517	7	4	29.17	20	9.17	0.727906622971853	1.62864870943781	0.335060499383114	9.11198173466026
chr4	80806517	80814154	7	4	29.17	20	9.17	0.727906622971853	1.62864870943781	0.335060499383114	9.11198173466026
chr4	80814154	80930333	8	4	33.33	20	13.33	0.498217408597442	1.96904366364906	0.420634867960779	10.8227437493658
chr4	80930333	80961584	8	4	33.33	20	13.33	0.498217408597442	1.96904366364906	0.420634867960779	10.8227437493658
chr4	80961584	81090043	8	5	33.33	25	8.33	0.741599633828789	1.48628894588007	0.336256162369557	7.17477624203688
chr4	81090043	81244027	8	6	33.33	30	3.33	1	1.16259290775127	0.272902027742348	5.16994950410565
chr4	81244027	81309165	8	7	33.33	35	-1.67	1	0.930139109867753	0.22352029110291	3.91947658313681
chr4	81309165	81457475	8	6	33.33	30	3.33	1	1.16259290775127	0.272902027742348	5.16994950410565
chr4	81457475	82095782	8	7	33.33	35	-1.67	1	0.930139109867753	0.22352029110291	3.91947658313681
chr4	82095782	82417744	7	7	29.17	35	-5.83	0.752019003432467	0.769421074434932	0.177854800192854	3.30500320688849
chr4	82417744	82433531	7	6	29.17	30	-0.829999999999998	1	0.961638596420668	0.217149247562924	4.35837598389935
chr4	82433531	82452970	6	5	25	25	0	1	1	0.206088113499145	5.04812438351809
chr4	82452970	82491939	6	4	25	20	5	0.73441603390554	1.32469990349298	0.258244024998001	7.60136515630986
chr4	82491939	82652698	6	5	25	25	0	1	1	0.206088113499145	5.04812438351809
chr4	82652698	82692661	6	5	25	25	0	1	1	0.206088113499145	5.04812438351809
chr4	82692661	82907545	6	4	25	20	5	0.73441603390554	1.32469990349298	0.258244024998001	7.60136515630986
chr4	82907545	83071710	6	4	25	20	5	0.73441603390554	1.32469990349298	0.258244024998001	7.60136515630986
chr4	83071710	83701115	6	5	25	25	0	1	1	0.206088113499145	5.04812438351809
chr4	83701115	84144332	7	5	29.17	25	4.17	1	1.22939500758173	0.26763550484739	6.04412103691805
chr4	84144332	84147247	7	4	29.17	20	9.17	0.727906622971853	1.62864870943781	0.335060499383114	9.11198173466026
chr4	84147247	84258778	7	4	29.17	20	9.17	0.727906622971853	1.62864870943781	0.335060499383114	9.11198173466026
chr4	84258778	84976555	7	4	29.17	20	9.17	0.727906622971853	1.62864870943781	0.335060499383114	9.11198173466026
chr4	84976555	85980951	7	5	29.17	25	4.17	1	1.22939500758173	0.26763550484739	6.04412103691805
chr4	85980951	86019161	8	5	33.33	25	8.33	0.741599633828789	1.48628894588007	0.336256162369557	7.17477624203688
chr4	86019161	86042987	8	6	33.33	30	3.33	1	1.16259290775127	0.272902027742348	5.16994950410565
chr4	86042987	86236949	8	5	33.33	25	8.33	0.741599633828789	1.48628894588007	0.336256162369557	7.17477624203688
chr4	86236949	86241805	8	4	33.33	20	13.33	0.498217408597442	1.96904366364906	0.420634867960779	10.8227437493658
chr4	86241805	86341549	8	4	33.33	20	13.33	0.498217408597442	1.96904366364906	0.420634867960779	10.8227437493658
chr4	86341549	86616715	7	4	29.17	20	9.17	0.727906622971853	1.62864870943781	0.335060499383114	9.11198173466026
chr4	86616715	86699815	8	4	33.33	20	13.33	0.498217408597442	1.96904366364906	0.420634867960779	10.8227437493658
chr4	86699815	87508277	7	4	29.17	20	9.17	0.727906622971853	1.62864870943781	0.335060499383114	9.11198173466026
chr4	87508277	88148754	8	4	33.33	20	13.33	0.498217408597442	1.96904366364906	0.420634867960779	10.8227437493658
chr4	88148754	89488181	7	4	29.17	20	9.17	0.727906622971853	1.62864870943781	0.335060499383114	9.11198173466026
chr4	89488181	90693191	7	5	29.17	25	4.17	1	1.22939500758173	0.26763550484739	6.04412103691805
chr4	90693191	91051161	7	5	29.17	25	4.17	1	1.22939500758173	0.26763550484739	6.04412103691805
chr4	91051161	91712897	7	6	29.17	30	-0.829999999999998	1	0.961638596420668	0.217149247562924	4.35837598389935
chr4	91712897	91909734	7	6	29.17	30	-0.829999999999998	1	0.961638596420668	0.217149247562924	4.35837598389935
chr4	91909734	92075554	8	6	33.33	30	3.33	1	1.16259290775127	0.272902027742348	5.16994950410565
chr4	92075554	92242477	8	6	33.33	30	3.33	1	1.16259290775127	0.272902027742348	5.16994950410565
chr4	92242477	92431413	7	6	29.17	30	-0.829999999999998	1	0.961638596420668	0.217149247562924	4.35837598389935
chr4	92431413	92528316	7	7	29.17	35	-5.83	0.752019003432467	0.769421074434932	0.177854800192854	3.30500320688849
chr4	92528316	95090299	7	6	29.17	30	-0.829999999999998	1	0.961638596420668	0.217149247562924	4.35837598389935
chr4	95090299	95340857	7	5	29.17	25	4.17	1	1.22939500758173	0.26763550484739	6.04412103691805
chr4	95340857	95865922	7	6	29.17	30	-0.829999999999998	1	0.961638596420668	0.217149247562924	4.35837598389935
chr4	95865922	96555042	7	5	29.17	25	4.17	1	1.22939500758173	0.26763550484739	6.04412103691805
chr4	96555042	97528780	7	5	29.17	25	4.17	1	1.22939500758173	0.26763550484739	6.04412103691805
chr4	97528780	97647030	6	5	25	25	0	1	1	0.206088113499145	5.04812438351809
chr4	97647030	97797891	7	5	29.17	25	4.17	1	1.22939500758173	0.26763550484739	6.04412103691805
chr4	97797891	98800126	7	5	29.17	25	4.17	1	1.22939500758173	0.26763550484739	6.04412103691805
chr4	98800126	98893598	7	5	29.17	25	4.17	1	1.22939500758173	0.26763550484739	6.04412103691805
chr4	98893598	99024697	7	5	29.17	25	4.17	1	1.22939500758173	0.26763550484739	6.04412103691805
chr4	99024697	99074285	7	5	29.17	25	4.17	1	1.22939500758173	0.26763550484739	6.04412103691805
chr4	99074285	99077251	7	5	29.17	25	4.17	1	1.22939500758173	0.26763550484739	6.04412103691805
chr4	99077251	99465653	7	5	29.17	25	4.17	1	1.22939500758173	0.26763550484739	6.04412103691805
chr4	99465653	99552410	7	5	29.17	25	4.17	1	1.22939500758173	0.26763550484739	6.04412103691805
chr4	99552410	99985886	7	5	29.17	25	4.17	1	1.22939500758173	0.26763550484739	6.04412103691805
chr4	99985886	100052722	6	5	25	25	0	1	1	0.206088113499145	5.04812438351809
chr4	100052722	100379846	7	5	29.17	25	4.17	1	1.22939500758173	0.26763550484739	6.04412103691805
chr4	100379846	101463113	6	5	25	25	0	1	1	0.206088113499145	5.04812438351809
chr4	101463113	101596702	7	5	29.17	25	4.17	1	1.22939500758173	0.26763550484739	6.04412103691805
chr4	101596702	101679703	6	5	25	25	0	1	1	0.206088113499145	5.04812438351809
chr4	101679703	103113275	7	5	29.17	25	4.17	1	1.22939500758173	0.26763550484739	6.04412103691805
chr4	103113275	103378221	6	5	25	25	0	1	1	0.206088113499145	5.04812438351809
chr4	103378221	104626355	7	5	29.17	25	4.17	1	1.22939500758173	0.26763550484739	6.04412103691805
chr4	104626355	106504029	6	5	25	25	0	1	1	0.206088113499145	5.04812438351809
chr4	106504029	107297641	6	5	25	25	0	1	1	0.206088113499145	5.04812438351809
chr4	107297641	107377357	6	5	25	25	0	1	1	0.206088113499145	5.04812438351809
chr4	107377357	108873673	6	5	25	25	0	1	1	0.206088113499145	5.04812438351809
chr4	108873673	109008469	6	5	25	25	0	1	1	0.206088113499145	5.04812438351809
chr4	109008469	109276824	6	5	25	25	0	1	1	0.206088113499145	5.04812438351809
chr4	109276824	109480460	6	5	25	25	0	1	1	0.206088113499145	5.04812438351809
chr4	109480460	109493254	7	5	29.17	25	4.17	1	1.22939500758173	0.26763550484739	6.04412103691805
chr4	109493254	109627994	7	5	29.17	25	4.17	1	1.22939500758173	0.26763550484739	6.04412103691805
chr4	109627994	109694198	6	5	25	25	0	1	1	0.206088113499145	5.04812438351809
chr4	109694198	109859327	6	5	25	25	0	1	1	0.206088113499145	5.04812438351809
chr4	109859327	110182364	6	5	25	25	0	1	1	0.206088113499145	5.04812438351809
chr4	110182364	110795713	6	6	25	30	-5	0.745575024077576	0.782268389388813	0.16709290957507	3.64334231437044
chr4	110795713	115154159	5	6	20.83	30	-9.17	0.50926015928852	0.620989063192595	0.122215728756002	3.00773282911263
chr4	115154159	115183202	6	6	25	30	-5	0.745575024077576	0.782268389388813	0.16709290957507	3.64334231437044
chr4	115183202	116009865	5	6	20.83	30	-9.17	0.50926015928852	0.620989063192595	0.122215728756002	3.00773282911263
chr4	116009865	116108481	5	7	20.83	35	-14.17	0.329263323023958	0.496919336361983	0.100033635931468	2.28411753796388
chr4	116108481	116195723	5	6	20.83	30	-9.17	0.50926015928852	0.620989063192595	0.122215728756002	3.00773282911263
chr4	116195723	116221793	5	7	20.83	35	-14.17	0.329263323023958	0.496919336361983	0.100033635931468	2.28411753796388
chr4	116221793	116396689	5	7	20.83	35	-14.17	0.329263323023958	0.496919336361983	0.100033635931468	2.28411753796388
chr4	116396689	116534914	5	7	20.83	35	-14.17	0.329263323023958	0.496919336361983	0.100033635931468	2.28411753796388
chr4	116534914	117404810	5	7	20.83	35	-14.17	0.329263323023958	0.496919336361983	0.100033635931468	2.28411753796388
chr4	117404810	117526026	5	7	20.83	35	-14.17	0.329263323023958	0.496919336361983	0.100033635931468	2.28411753796388
chr4	117526026	117558942	5	7	20.83	35	-14.17	0.329263323023958	0.496919336361983	0.100033635931468	2.28411753796388
chr4	117558942	118026739	6	7	25	35	-10	0.521959322583259	0.625943281255598	0.136817622819874	2.76422855890375
chr4	118026739	118375706	5	7	20.83	35	-14.17	0.329263323023958	0.496919336361983	0.100033635931468	2.28411753796388
chr4	118375706	118428717	5	7	20.83	35	-14.17	0.329263323023958	0.496919336361983	0.100033635931468	2.28411753796388
chr4	118428717	118489937	5	7	20.83	35	-14.17	0.329263323023958	0.496919336361983	0.100033635931468	2.28411753796388
chr4	118489937	118584705	5	6	20.83	30	-9.17	0.50926015928852	0.620989063192595	0.122215728756002	3.00773282911263
chr4	118584705	118862352	5	7	20.83	35	-14.17	0.329263323023958	0.496919336361983	0.100033635931468	2.28411753796388
chr4	118862352	119042493	5	7	20.83	35	-14.17	0.329263323023958	0.496919336361983	0.100033635931468	2.28411753796388
chr4	119042493	119148040	5	7	20.83	35	-14.17	0.329263323023958	0.496919336361983	0.100033635931468	2.28411753796388
chr4	119148040	119772122	5	6	20.83	30	-9.17	0.50926015928852	0.620989063192595	0.122215728756002	3.00773282911263
chr4	119772122	119807065	5	6	20.83	30	-9.17	0.50926015928852	0.620989063192595	0.122215728756002	3.00773282911263
chr4	119807065	119873934	5	6	20.83	30	-9.17	0.50926015928852	0.620989063192595	0.122215728756002	3.00773282911263
chr4	119873934	119897346	5	6	20.83	30	-9.17	0.50926015928852	0.620989063192595	0.122215728756002	3.00773282911263
chr4	119897346	119956857	5	6	20.83	30	-9.17	0.50926015928852	0.620989063192595	0.122215728756002	3.00773282911263
chr4	119956857	120982448	5	7	20.83	35	-14.17	0.329263323023958	0.496919336361983	0.100033635931468	2.28411753796388
chr4	120982448	121539523	5	6	20.83	30	-9.17	0.50926015928852	0.620989063192595	0.122215728756002	3.00773282911263
chr4	121539523	122137060	5	7	20.83	35	-14.17	0.329263323023958	0.496919336361983	0.100033635931468	2.28411753796388
chr4	122137060	122219187	5	6	20.83	30	-9.17	0.50926015928852	0.620989063192595	0.122215728756002	3.00773282911263
chr4	122219187	122364497	5	7	20.83	35	-14.17	0.329263323023958	0.496919336361983	0.100033635931468	2.28411753796388
chr4	122364497	122899115	5	6	20.83	30	-9.17	0.50926015928852	0.620989063192595	0.122215728756002	3.00773282911263
chr4	122899115	123087286	5	5	20.83	25	-4.17	1	0.793759048209339	0.150843822750377	4.16256813493239
chr4	123087286	124387186	5	6	20.83	30	-9.17	0.50926015928852	0.620989063192595	0.122215728756002	3.00773282911263
chr4	124387186	125294038	6	6	25	30	-5	0.745575024077576	0.782268389388813	0.16709290957507	3.64334231437044
chr4	125294038	126082462	5	6	20.83	30	-9.17	0.50926015928852	0.620989063192595	0.122215728756002	3.00773282911263
chr4	126082462	126869109	5	6	20.83	30	-9.17	0.50926015928852	0.620989063192595	0.122215728756002	3.00773282911263
chr4	126869109	127076149	5	7	20.83	35	-14.17	0.329263323023958	0.496919336361983	0.100033635931468	2.28411753796388
chr4	127076149	127216586	5	6	20.83	30	-9.17	0.50926015928852	0.620989063192595	0.122215728756002	3.00773282911263
chr4	127216586	127744074	5	7	20.83	35	-14.17	0.329263323023958	0.496919336361983	0.100033635931468	2.28411753796388
chr4	127744074	127925519	5	8	20.83	40	-19.17	0.198958864869245	0.403466022297075	0.0823227885139499	1.7906713353751
chr4	127925519	128506769	5	7	20.83	35	-14.17	0.329263323023958	0.496919336361983	0.100033635931468	2.28411753796388
chr4	128506769	128949126	5	6	20.83	30	-9.17	0.50926015928852	0.620989063192595	0.122215728756002	3.00773282911263
chr4	128949126	129165920	5	7	20.83	35	-14.17	0.329263323023958	0.496919336361983	0.100033635931468	2.28411753796388
chr4	129165920	131118521	5	6	20.83	30	-9.17	0.50926015928852	0.620989063192595	0.122215728756002	3.00773282911263
chr4	131118521	132285274	5	7	20.83	35	-14.17	0.329263323023958	0.496919336361983	0.100033635931468	2.28411753796388
chr4	132285274	132433072	5	7	20.83	35	-14.17	0.329263323023958	0.496919336361983	0.100033635931468	2.28411753796388
chr4	132433072	132904537	5	7	20.83	35	-14.17	0.329263323023958	0.496919336361983	0.100033635931468	2.28411753796388
chr4	132904537	132951496	5	8	20.83	40	-19.17	0.198958864869245	0.403466022297075	0.0823227885139499	1.7906713353751
chr4	132951496	133073470	5	7	20.83	35	-14.17	0.329263323023958	0.496919336361983	0.100033635931468	2.28411753796388
chr4	133073470	133435076	5	6	20.83	30	-9.17	0.50926015928852	0.620989063192595	0.122215728756002	3.00773282911263
chr4	133435076	133789014	6	6	25	30	-5	0.745575024077576	0.782268389388813	0.16709290957507	3.64334231437044
chr4	133789014	134442429	5	6	20.83	30	-9.17	0.50926015928852	0.620989063192595	0.122215728756002	3.00773282911263
chr4	134442429	134637600	5	7	20.83	35	-14.17	0.329263323023958	0.496919336361983	0.100033635931468	2.28411753796388
chr4	134637600	134729211	5	7	20.83	35	-14.17	0.329263323023958	0.496919336361983	0.100033635931468	2.28411753796388
chr4	134729211	135071842	5	7	20.83	35	-14.17	0.329263323023958	0.496919336361983	0.100033635931468	2.28411753796388
chr4	135071842	135263151	5	7	20.83	35	-14.17	0.329263323023958	0.496919336361983	0.100033635931468	2.28411753796388
chr4	135263151	135289501	5	7	20.83	35	-14.17	0.329263323023958	0.496919336361983	0.100033635931468	2.28411753796388
chr4	135289501	135426941	5	7	20.83	35	-14.17	0.329263323023958	0.496919336361983	0.100033635931468	2.28411753796388
chr4	135426941	136022182	5	7	20.83	35	-14.17	0.329263323023958	0.496919336361983	0.100033635931468	2.28411753796388
chr4	136022182	136042450	5	7	20.83	35	-14.17	0.329263323023958	0.496919336361983	0.100033635931468	2.28411753796388
chr4	136042450	136178867	5	7	20.83	35	-14.17	0.329263323023958	0.496919336361983	0.100033635931468	2.28411753796388
chr4	136178867	136229337	5	7	20.83	35	-14.17	0.329263323023958	0.496919336361983	0.100033635931468	2.28411753796388
chr4	136229337	136785866	5	6	20.83	30	-9.17	0.50926015928852	0.620989063192595	0.122215728756002	3.00773282911263
chr4	136785866	137830097	5	7	20.83	35	-14.17	0.329263323023958	0.496919336361983	0.100033635931468	2.28411753796388
chr4	137830097	137949170	5	7	20.83	35	-14.17	0.329263323023958	0.496919336361983	0.100033635931468	2.28411753796388
chr4	137949170	138062891	5	6	20.83	30	-9.17	0.50926015928852	0.620989063192595	0.122215728756002	3.00773282911263
chr4	138062891	138385043	6	6	25	30	-5	0.745575024077576	0.782268389388813	0.16709290957507	3.64334231437044
chr4	138385043	138536654	5	6	20.83	30	-9.17	0.50926015928852	0.620989063192595	0.122215728756002	3.00773282911263
chr4	138536654	139234628	6	6	25	30	-5	0.745575024077576	0.782268389388813	0.16709290957507	3.64334231437044
chr4	139234628	141555869	5	6	20.83	30	-9.17	0.50926015928852	0.620989063192595	0.122215728756002	3.00773282911263
chr4	141555869	141996211	5	6	20.83	30	-9.17	0.50926015928852	0.620989063192595	0.122215728756002	3.00773282911263
chr4	141996211	142165422	6	6	25	30	-5	0.745575024077576	0.782268389388813	0.16709290957507	3.64334231437044
chr4	142165422	142363360	5	6	20.83	30	-9.17	0.50926015928852	0.620989063192595	0.122215728756002	3.00773282911263
chr4	142363360	142907187	5	6	20.83	30	-9.17	0.50926015928852	0.620989063192595	0.122215728756002	3.00773282911263
chr4	142907187	143347567	5	6	20.83	30	-9.17	0.50926015928852	0.620989063192595	0.122215728756002	3.00773282911263
chr4	143347567	143485264	6	6	25	30	-5	0.745575024077576	0.782268389388813	0.16709290957507	3.64334231437044
chr4	143485264	143585306	7	6	29.17	30	-0.829999999999998	1	0.961638596420668	0.217149247562924	4.35837598389935
chr4	143585306	143625515	8	6	33.33	30	3.33	1	1.16259290775127	0.272902027742348	5.16994950410565
chr4	143625515	143935442	9	6	37.5	30	7.5	0.752019003432467	1.38934111782241	0.335246952983551	6.10026650689017
chr4	143935442	144036620	9	6	37.5	30	7.5	0.752019003432467	1.38934111782241	0.335246952983551	6.10026650689017
chr4	144036620	144279987	8	6	33.33	30	3.33	1	1.16259290775127	0.272902027742348	5.16994950410565
chr4	144279987	144496378	7	6	29.17	30	-0.829999999999998	1	0.961638596420668	0.217149247562924	4.35837598389935
chr4	144496378	144509004	6	6	25	30	-5	0.745575024077576	0.782268389388813	0.16709290957507	3.64334231437044
chr4	144509004	144649204	5	6	20.83	30	-9.17	0.50926015928852	0.620989063192595	0.122215728756002	3.00773282911263
chr4	144649204	144726168	5	6	20.83	30	-9.17	0.50926015928852	0.620989063192595	0.122215728756002	3.00773282911263
chr4	144726168	145226787	5	6	20.83	30	-9.17	0.50926015928852	0.620989063192595	0.122215728756002	3.00773282911263
chr4	145226787	145413574	6	6	25	30	-5	0.745575024077576	0.782268389388813	0.16709290957507	3.64334231437044
chr4	145413574	146186588	5	6	20.83	30	-9.17	0.50926015928852	0.620989063192595	0.122215728756002	3.00773282911263
chr4	146186588	147785586	5	6	20.83	30	-9.17	0.50926015928852	0.620989063192595	0.122215728756002	3.00773282911263
chr4	147785586	147892788	5	7	20.83	35	-14.17	0.329263323023958	0.496919336361983	0.100033635931468	2.28411753796388
chr4	147892788	148293211	6	7	25	35	-10	0.521959322583259	0.625943281255598	0.136817622819874	2.76422855890375
chr4	148293211	148379483	5	7	20.83	35	-14.17	0.329263323023958	0.496919336361983	0.100033635931468	2.28411753796388
chr4	148379483	148464888	6	7	25	35	-10	0.521959322583259	0.625943281255598	0.136817622819874	2.76422855890375
chr4	148464888	148550586	5	6	20.83	30	-9.17	0.50926015928852	0.620989063192595	0.122215728756002	3.00773282911263
chr4	148550586	149129584	6	7	25	35	-10	0.521959322583259	0.625943281255598	0.136817622819874	2.76422855890375
chr4	149129584	149563316	6	6	25	30	-5	0.745575024077576	0.782268389388813	0.16709290957507	3.64334231437044
chr4	149563316	152589857	5	6	20.83	30	-9.17	0.50926015928852	0.620989063192595	0.122215728756002	3.00773282911263
chr4	152589857	152591636	5	6	20.83	30	-9.17	0.50926015928852	0.620989063192595	0.122215728756002	3.00773282911263
chr4	152591636	152593395	5	6	20.83	30	-9.17	0.50926015928852	0.620989063192595	0.122215728756002	3.00773282911263
chr4	152593395	152657468	5	6	20.83	30	-9.17	0.50926015928852	0.620989063192595	0.122215728756002	3.00773282911263
chr4	152657468	152711189	5	6	20.83	30	-9.17	0.50926015928852	0.620989063192595	0.122215728756002	3.00773282911263
chr4	152711189	152731268	5	6	20.83	30	-9.17	0.50926015928852	0.620989063192595	0.122215728756002	3.00773282911263
chr4	152731268	152888462	5	6	20.83	30	-9.17	0.50926015928852	0.620989063192595	0.122215728756002	3.00773282911263
chr4	152888462	152968363	5	7	20.83	35	-14.17	0.329263323023958	0.496919336361983	0.100033635931468	2.28411753796388
chr4	152968363	153095635	5	8	20.83	40	-19.17	0.198958864869245	0.403466022297075	0.0823227885139499	1.7906713353751
chr4	153095635	153113513	5	8	20.83	40	-19.17	0.198958864869245	0.403466022297075	0.0823227885139499	1.7906713353751
chr4	153113513	153784406	5	7	20.83	35	-14.17	0.329263323023958	0.496919336361983	0.100033635931468	2.28411753796388
chr4	153784406	157605101	5	6	20.83	30	-9.17	0.50926015928852	0.620989063192595	0.122215728756002	3.00773282911263
chr4	157605101	157765918	6	6	25	30	-5	0.745575024077576	0.782268389388813	0.16709290957507	3.64334231437044
chr4	157765918	158442244	7	6	29.17	30	-0.829999999999998	1	0.961638596420668	0.217149247562924	4.35837598389935
chr4	158442244	158491389	7	7	29.17	35	-5.83	0.752019003432467	0.769421074434932	0.177854800192854	3.30500320688849
chr4	158491389	158561132	6	7	25	35	-10	0.521959322583259	0.625943281255598	0.136817622819874	2.76422855890375
chr4	158561132	158738978	6	6	25	30	-5	0.745575024077576	0.782268389388813	0.16709290957507	3.64334231437044
chr4	158738978	159330478	5	6	20.83	30	-9.17	0.50926015928852	0.620989063192595	0.122215728756002	3.00773282911263
chr4	159330478	160806922	5	7	20.83	35	-14.17	0.329263323023958	0.496919336361983	0.100033635931468	2.28411753796388
chr4	160806922	161473986	5	7	20.83	35	-14.17	0.329263323023958	0.496919336361983	0.100033635931468	2.28411753796388
chr4	161473986	161945271	5	6	20.83	30	-9.17	0.50926015928852	0.620989063192595	0.122215728756002	3.00773282911263
chr4	161945271	162008501	5	6	20.83	30	-9.17	0.50926015928852	0.620989063192595	0.122215728756002	3.00773282911263
chr4	162008501	162486551	5	6	20.83	30	-9.17	0.50926015928852	0.620989063192595	0.122215728756002	3.00773282911263
chr4	162486551	164784281	6	6	25	30	-5	0.745575024077576	0.782268389388813	0.16709290957507	3.64334231437044
chr4	164784281	164918858	5	6	20.83	30	-9.17	0.50926015928852	0.620989063192595	0.122215728756002	3.00773282911263
chr4	164918858	165122778	6	6	25	30	-5	0.745575024077576	0.782268389388813	0.16709290957507	3.64334231437044
chr4	165122778	165632792	5	6	20.83	30	-9.17	0.50926015928852	0.620989063192595	0.122215728756002	3.00773282911263
chr4	165632792	167207766	5	7	20.83	35	-14.17	0.329263323023958	0.496919336361983	0.100033635931468	2.28411753796388
chr4	167207766	167727160	6	7	25	35	-10	0.521959322583259	0.625943281255598	0.136817622819874	2.76422855890375
chr4	167727160	167826674	6	8	25	40	-15	0.342283082306503	0.508123198495012	0.112598051865131	2.16574581916589
chr4	167826674	168636981	6	7	25	35	-10	0.521959322583259	0.625943281255598	0.136817622819874	2.76422855890375
chr4	168636981	168756757	6	7	25	35	-10	0.521959322583259	0.625943281255598	0.136817622819874	2.76422855890375
chr4	168756757	169763283	6	7	25	35	-10	0.521959322583259	0.625943281255598	0.136817622819874	2.76422855890375
chr4	169763283	170091848	6	8	25	40	-15	0.342283082306503	0.508123198495012	0.112598051865131	2.16574581916589
chr4	170091848	170198885	6	7	25	35	-10	0.521959322583259	0.625943281255598	0.136817622819874	2.76422855890375
chr4	170198885	172033538	6	8	25	40	-15	0.342283082306503	0.508123198495012	0.112598051865131	2.16574581916589
chr4	172033538	172088142	6	8	25	40	-15	0.342283082306503	0.508123198495012	0.112598051865131	2.16574581916589
chr4	172088142	172132336	6	8	25	40	-15	0.342283082306503	0.508123198495012	0.112598051865131	2.16574581916589
chr4	172132336	172204111	6	8	25	40	-15	0.342283082306503	0.508123198495012	0.112598051865131	2.16574581916589
chr4	172204111	172372115	6	8	25	40	-15	0.342283082306503	0.508123198495012	0.112598051865131	2.16574581916589
chr4	172372115	172508586	6	7	25	35	-10	0.521959322583259	0.625943281255598	0.136817622819874	2.76422855890375
chr4	172508586	173042506	6	8	25	40	-15	0.342283082306503	0.508123198495012	0.112598051865131	2.16574581916589
chr4	173042506	173112898	6	8	25	40	-15	0.342283082306503	0.508123198495012	0.112598051865131	2.16574581916589
chr4	173112898	173222255	6	8	25	40	-15	0.342283082306503	0.508123198495012	0.112598051865131	2.16574581916589
chr4	173222255	173337477	6	8	25	40	-15	0.342283082306503	0.508123198495012	0.112598051865131	2.16574581916589
chr4	173337477	173422335	6	7	25	35	-10	0.521959322583259	0.625943281255598	0.136817622819874	2.76422855890375
chr4	173422335	173466094	7	7	29.17	35	-5.83	0.752019003432467	0.769421074434932	0.177854800192854	3.30500320688849
chr4	173466094	174065721	7	8	29.17	40	-10.83	0.531591450927992	0.624560748378336	0.146318297790798	2.58837229628154
chr4	174065721	174086616	7	7	29.17	35	-5.83	0.752019003432467	0.769421074434932	0.177854800192854	3.30500320688849
chr4	174086616	180053522	7	7	29.17	35	-5.83	0.752019003432467	0.769421074434932	0.177854800192854	3.30500320688849
chr4	180053522	180176741	7	7	29.17	35	-5.83	0.752019003432467	0.769421074434932	0.177854800192854	3.30500320688849
chr4	180176741	183932674	7	7	29.17	35	-5.83	0.752019003432467	0.769421074434932	0.177854800192854	3.30500320688849
chr4	183932674	184947740	7	7	29.17	35	-5.83	0.752019003432467	0.769421074434932	0.177854800192854	3.30500320688849
chr4	184947740	185054107	7	8	29.17	40	-10.83	0.531591450927992	0.624560748378336	0.146318297790798	2.58837229628154
chr4	185054107	185160783	7	7	29.17	35	-5.83	0.752019003432467	0.769421074434932	0.177854800192854	3.30500320688849
chr4	185160783	185950972	7	7	29.17	35	-5.83	0.752019003432467	0.769421074434932	0.177854800192854	3.30500320688849
chr4	185950972	186472082	7	8	29.17	40	-10.83	0.531591450927992	0.624560748378336	0.146318297790798	2.58837229628154
chr4	186472082	188855223	7	7	29.17	35	-5.83	0.752019003432467	0.769421074434932	0.177854800192854	3.30500320688849
chr4	188855223	189540695	6	7	25	35	-10	0.521959322583259	0.625943281255598	0.136817622819874	2.76422855890375
chr4	189540695	190069260	6	8	25	40	-15	0.342283082306503	0.508123198495012	0.112598051865131	2.16574581916589
chr4	190069260	190156318	6	8	25	40	-15	0.342283082306503	0.508123198495012	0.112598051865131	2.16574581916589
chr4	190156318	191154276	6	8	25	40	-15	0.342283082306503	0.508123198495012	0.112598051865131	2.16574581916589
chr5	0	3849010	2	2	8.33	10	-1.67	1	0.821946943936911	0.0545179511642294	12.3867051005178
chr5	3849010	4012697	2	3	8.33	15	-6.67	0.645895794506118	0.523030418369538	0.0394998825519401	5.10933424630835
chr5	4012697	8702387	2	2	8.33	10	-1.67	1	0.821946943936911	0.0545179511642294	12.3867051005178
chr5	8702387	8750841	2	3	8.33	15	-6.67	0.645895794506118	0.523030418369538	0.0394998825519401	5.10933424630835
chr5	8750841	8913379	2	2	8.33	10	-1.67	1	0.821946943936911	0.0545179511642294	12.3867051005178
[truncated: 4,688 more rows]
