# Supplementary material for: 1p36 deletion is a marker for tumour dissemination in microsatellite stable stage II-III colon cancer
Source: BMC Cancer. 2014 Nov 24;14:872. doi: 10.1186/1471-2407-14-872 (PMC4251789; doi:10.1186/1471-2407-14-872)
Supplement: Supplementary file 1 — Additional file 1: This file includes supplementary figures, genome-wide copy number estimates and statistics. (ZIP 5 MB) [file 12885_2014_5046_MOESM1_ESM.zip › Supplementary Data/MSS statistics Stage III/Relative Gain.Recurrence (SIII excl MSI-H).No recurrence (SIII excl MSI-H).txt]

Chromosome	Start (hg19)	End (hg19)	Observations in G1	Observations in G2	Frequency G1 (%)	Frequency G2 (%)	Frequency difference	Fisher's Exact test p-value	Odds Ratio	Lower 95% CI	Upper 95% CI
chr1	0	767025	1	2	4.17	10	-5.83	0.583207490184234	0.399640895163998	0.00636764802381009	8.24852474948138
chr1	767025	1296586	0	2	0	10	-10	0.200845665961945	0	0	4.38438777635233
chr1	1296586	3285435	0	1	0	5	-5	0.454545454545455	0	0	32.5003149261473
chr1	3285435	5302242	0	1	0	5	-5	0.454545454545455	0	0	32.5003149261473
chr1	5302242	5390197	0	2	0	10	-10	0.200845665961945	0	0	4.38438777635233
chr1	5390197	10889248	0	1	0	5	-5	0.454545454545455	0	0	32.5003149261473
chr1	10889248	11069331	1	1	4.17	5	-0.83	1	0.829704891507262	0.0100990049228189	68.1835097869413
chr1	11069331	12738081	0	1	0	5	-5	0.454545454545455	0	0	32.5003149261473
chr1	12738081	12840752	1	1	4.17	5	-0.83	1	0.829704891507262	0.0100990049228189	68.1835097869413
chr1	12840752	12867883	1	2	4.17	10	-5.83	0.583207490184234	0.399640895163998	0.00636764802381009	8.24852474948138
chr1	12867883	13489404	0	2	0	10	-10	0.200845665961945	0	0	4.38438777635233
chr1	13489404	16895445	0	1	0	5	-5	0.454545454545455	0	0	32.5003149261473
chr1	16895445	17082502	0	2	0	10	-10	0.200845665961945	0	0	4.38438777635233
chr1	17082502	26475643	0	1	0	5	-5	0.454545454545455	0	0	32.5003149261473
chr1	26475643	34255575	0	0	0	0	0	1	0	0	Inf
chr1	34255575	39276073	1	0	4.17	0	4.17	1	Inf	0.0213828125	Inf
chr1	39276073	43336502	1	0	4.17	0	4.17	1	Inf	0.0213828125	Inf
chr1	43336502	50785322	0	0	0	0	0	1	0	0	Inf
chr1	50785322	50905080	0	1	0	5	-5	0.454545454545455	0	0	32.5003149261473
chr1	50905080	55383053	0	0	0	0	0	1	0	0	Inf
chr1	55383053	55477275	0	1	0	5	-5	0.454545454545455	0	0	32.5003149261473
chr1	55477275	59416988	0	0	0	0	0	1	0	0	Inf
chr1	59416988	59538783	0	1	0	5	-5	0.454545454545455	0	0	32.5003149261473
chr1	59538783	64320482	0	0	0	0	0	1	0	0	Inf
chr1	64320482	64470338	1	0	4.17	0	4.17	1	Inf	0.0213828125	Inf
chr1	64470338	72718884	0	0	0	0	0	1	0	0	Inf
chr1	72718884	72740403	0	1	0	5	-5	0.454545454545455	0	0	32.5003149261473
chr1	72740403	72746574	0	2	0	10	-10	0.200845665961945	0	0	4.38438777635233
chr1	72746574	72748221	1	2	4.17	10	-5.83	0.583207490184234	0.399640895163998	0.00636764802381009	8.24852474948138
chr1	72748221	72760184	2	3	8.33	15	-6.67	0.645895794506118	0.523030418369538	0.0394998825519401	5.10933424630835
chr1	72760184	72765894	3	3	12.5	15	-2.5	1	0.813448226717427	0.0961202645831903	6.87778438197361
chr1	72765894	72767022	11	11	45.83	55	-9.17	0.762554397606517	0.69816437794028	0.178386110436303	2.66415221294219
chr1	72767022	72768926	12	11	50	55	-5	0.770856691396498	0.821931030566122	0.211357178334899	3.1438383875621
chr1	72768926	72774282	14	11	58.33	55	3.33	1	1.14191610441432	0.293397518897405	4.45405873730209
chr1	72774282	72811532	14	12	58.33	60	-1.67	1	0.934812926723652	0.234691072463693	3.66348442662926
chr1	72811532	72812172	13	12	54.17	60	-5.83	0.766180297343366	0.792168006979339	0.199485559059846	3.06507190342264
chr1	72812172	72814597	13	11	54.17	55	-0.829999999999998	1	0.967667950613556	0.249295465611878	3.72828351041651
chr1	72814597	72816882	4	2	16.67	10	6.67	0.673134579544109	1.77679788223359	0.223067010416211	21.8659260440664
chr1	72816882	72818695	4	1	16.67	5	11.67	0.356174171829305	3.69879604532143	0.326555126675129	196.589525396604
chr1	72818695	72825407	3	1	12.5	5	7.5	0.613704503097583	2.6583735804989	0.194088006935639	149.732965562201
chr1	72825407	72842761	3	0	12.5	0	12.5	0.238900634249471	Inf	0.351338858842862	Inf
chr1	72842761	72871533	2	0	8.33	0	8.33	0.492600422832981	Inf	0.157012756012269	Inf
chr1	72871533	74238922	1	0	4.17	0	4.17	1	Inf	0.0213828125	Inf
chr1	74238922	115231162	0	0	0	0	0	1	0	0	Inf
chr1	115231162	117425042	0	1	0	5	-5	0.454545454545455	0	0	32.5003149261473
chr1	117425042	118298727	0	2	0	10	-10	0.200845665961945	0	0	4.38438777635233
chr1	118298727	121482991	1	2	4.17	10	-5.83	0.583207490184234	0.399640895163998	0.00636764802381009	8.24852474948138
chr1	121482991	142702814	0	0	0	0	0	1	0	0	Inf
chr1	142702814	145377350	3	8	12.5	40	-27.5	0.0777210862293108	0.222345610590337	0.0318365801791867	1.15126626433932
chr1	145377350	146871885	3	7	12.5	35	-22.5	0.146592978697346	0.273735595704924	0.0386927009112268	1.46530159200989
chr1	146871885	146902173	3	6	12.5	30	-17.5	0.260693653206415	0.341973843403975	0.0473509159673019	1.92378428862343
chr1	146902173	146969507	5	6	20.83	30	-9.17	0.50926015928852	0.620989063192595	0.122215728756002	3.00773282911263
chr1	146969507	146969670	4	6	16.67	30	-13.33	0.471598567457898	0.474990215300048	0.0822008114438842	2.43832911577332
chr1	146969670	146979012	3	6	12.5	30	-17.5	0.260693653206415	0.341973843403975	0.0473509159673019	1.92378428862343
chr1	146979012	147073946	3	5	12.5	25	-12.5	0.4361222778693	0.43704477578508	0.058666266689337	2.65108915979709
chr1	147073946	147149426	3	4	12.5	20	-7.5	0.68388673153279	0.578843446175386	0.074015401402268	3.96031532645817
chr1	147149426	148913619	3	5	12.5	25	-12.5	0.4361222778693	0.43704477578508	0.058666266689337	2.65108915979709
chr1	148913619	148950829	3	4	12.5	20	-7.5	0.68388673153279	0.578843446175386	0.074015401402268	3.96031532645817
chr1	148950829	149043564	3	4	12.5	20	-7.5	0.68388673153279	0.578843446175386	0.074015401402268	3.96031532645817
chr1	149043564	149117819	3	5	12.5	25	-12.5	0.4361222778693	0.43704477578508	0.058666266689337	2.65108915979709
chr1	149117819	149204334	4	5	16.67	25	-8.33	0.709517537084185	0.607114050915271	0.10158997296136	3.36866065732844
chr1	149204334	149298833	4	5	16.67	25	-8.33	0.709517537084185	0.607114050915271	0.10158997296136	3.36866065732844
chr1	149298833	149362408	3	5	12.5	25	-12.5	0.4361222778693	0.43704477578508	0.058666266689337	2.65108915979709
chr1	149362408	149660421	3	6	12.5	30	-17.5	0.260693653206415	0.341973843403975	0.0473509159673019	1.92378428862343
chr1	149660421	149783869	3	7	12.5	35	-22.5	0.146592978697346	0.273735595704924	0.0386927009112268	1.46530159200989
chr1	149783869	149877025	3	6	12.5	30	-17.5	0.260693653206415	0.341973843403975	0.0473509159673019	1.92378428862343
chr1	149877025	151515323	3	7	12.5	35	-22.5	0.146592978697346	0.273735595704924	0.0386927009112268	1.46530159200989
chr1	151515323	151817535	3	7	12.5	35	-22.5	0.146592978697346	0.273735595704924	0.0386927009112268	1.46530159200989
chr1	151817535	152142546	4	7	16.67	35	-18.33	0.185126366635158	0.380158773082349	0.0672539516934098	1.85399684785685
chr1	152142546	152159867	4	7	16.67	35	-18.33	0.185126366635158	0.380158773082349	0.0672539516934098	1.85399684785685
chr1	152159867	152178496	3	7	12.5	35	-22.5	0.146592978697346	0.273735595704924	0.0386927009112268	1.46530159200989
chr1	152178496	152488600	3	6	12.5	30	-17.5	0.260693653206415	0.341973843403975	0.0473509159673019	1.92378428862343
chr1	152488600	152516890	4	7	16.67	35	-18.33	0.185126366635158	0.380158773082349	0.0672539516934098	1.85399684785685
chr1	152516890	152537874	4	7	16.67	35	-18.33	0.185126366635158	0.380158773082349	0.0672539516934098	1.85399684785685
chr1	152537874	152547919	3	7	12.5	35	-22.5	0.146592978697346	0.273735595704924	0.0386927009112268	1.46530159200989
chr1	152547919	152547986	2	7	8.33	35	-26.67	0.0572745615286738	0.175993633335539	0.0155886726427851	1.11009878130588
chr1	152547986	152548103	1	6	4.17	30	-25.83	0.035329956487075	0.106588293053658	0.00212174851329982	1.0175688828234
chr1	152548103	152555617	1	4	4.17	20	-15.83	0.160485005635318	0.180601124363156	0.00339339966296395	2.04793135237537
chr1	152555617	152586558	1	3	4.17	15	-10.83	0.31551148794484	0.254054686982671	0.00450760062151482	3.48119971412429
chr1	152586558	152591118	2	3	8.33	15	-6.67	0.645895794506118	0.523030418369538	0.0394998825519401	5.10933424630835
chr1	152591118	152592467	3	3	12.5	15	-2.5	1	0.813448226717427	0.0961202645831903	6.87778438197361
chr1	152592467	152594146	3	4	12.5	20	-7.5	0.68388673153279	0.578843446175386	0.074015401402268	3.96031532645817
chr1	152594146	152627231	3	4	12.5	20	-7.5	0.68388673153279	0.578843446175386	0.074015401402268	3.96031532645817
chr1	152627231	152712869	2	4	8.33	20	-11.67	0.387127336645204	0.372141092611642	0.0301587677523976	2.96622066155465
chr1	152712869	152779500	2	5	8.33	25	-16.67	0.21724333522405	0.280958258447198	0.023800668610436	1.9962787467493
chr1	152779500	152780399	3	5	12.5	25	-12.5	0.4361222778693	0.43704477578508	0.058666266689337	2.65108915979709
chr1	152780399	153079455	3	5	12.5	25	-12.5	0.4361222778693	0.43704477578508	0.058666266689337	2.65108915979709
chr1	153079455	153168107	4	5	16.67	25	-8.33	0.709517537084185	0.607114050915271	0.10158997296136	3.36866065732844
chr1	153168107	154303249	4	5	16.67	25	-8.33	0.709517537084185	0.607114050915271	0.10158997296136	3.36866065732844
chr1	154303249	154426795	4	6	16.67	30	-13.33	0.471598567457898	0.474990215300048	0.0822008114438842	2.43832911577332
chr1	154426795	156114254	4	6	16.67	30	-13.33	0.471598567457898	0.474990215300048	0.0822008114438842	2.43832911577332
chr1	156114254	156172843	5	6	20.83	30	-9.17	0.50926015928852	0.620989063192595	0.122215728756002	3.00773282911263
chr1	156172843	156272446	5	6	20.83	30	-9.17	0.50926015928852	0.620989063192595	0.122215728756002	3.00773282911263
chr1	156272446	156378784	5	6	20.83	30	-9.17	0.50926015928852	0.620989063192595	0.122215728756002	3.00773282911263
chr1	156378784	156422250	5	6	20.83	30	-9.17	0.50926015928852	0.620989063192595	0.122215728756002	3.00773282911263
chr1	156422250	156517380	5	6	20.83	30	-9.17	0.50926015928852	0.620989063192595	0.122215728756002	3.00773282911263
chr1	156517380	157088697	5	6	20.83	30	-9.17	0.50926015928852	0.620989063192595	0.122215728756002	3.00773282911263
chr1	157088697	157341941	5	5	20.83	25	-4.17	1	0.793759048209339	0.150843822750377	4.16256813493239
chr1	157341941	157482412	5	5	20.83	25	-4.17	1	0.793759048209339	0.150843822750377	4.16256813493239
chr1	157482412	157721164	4	5	16.67	25	-8.33	0.709517537084185	0.607114050915271	0.10158997296136	3.36866065732844
chr1	157721164	157789015	4	5	16.67	25	-8.33	0.709517537084185	0.607114050915271	0.10158997296136	3.36866065732844
chr1	157789015	158069804	4	5	16.67	25	-8.33	0.709517537084185	0.607114050915271	0.10158997296136	3.36866065732844
chr1	158069804	158166566	4	6	16.67	30	-13.33	0.471598567457898	0.474990215300048	0.0822008114438842	2.43832911577332
chr1	158166566	158170637	4	6	16.67	30	-13.33	0.471598567457898	0.474990215300048	0.0822008114438842	2.43832911577332
chr1	158170637	158433062	4	5	16.67	25	-8.33	0.709517537084185	0.607114050915271	0.10158997296136	3.36866065732844
chr1	158433062	158513649	4	5	16.67	25	-8.33	0.709517537084185	0.607114050915271	0.10158997296136	3.36866065732844
chr1	158513649	158558202	4	5	16.67	25	-8.33	0.709517537084185	0.607114050915271	0.10158997296136	3.36866065732844
chr1	158558202	158583376	4	5	16.67	25	-8.33	0.709517537084185	0.607114050915271	0.10158997296136	3.36866065732844
chr1	158583376	158593074	4	5	16.67	25	-8.33	0.709517537084185	0.607114050915271	0.10158997296136	3.36866065732844
chr1	158593074	159458673	4	5	16.67	25	-8.33	0.709517537084185	0.607114050915271	0.10158997296136	3.36866065732844
chr1	159458673	160803768	5	5	20.83	25	-4.17	1	0.793759048209339	0.150843822750377	4.16256813493239
chr1	160803768	160892190	5	5	20.83	25	-4.17	1	0.793759048209339	0.150843822750377	4.16256813493239
chr1	160892190	160940058	5	5	20.83	25	-4.17	1	0.793759048209339	0.150843822750377	4.16256813493239
chr1	160940058	161886426	5	5	20.83	25	-4.17	1	0.793759048209339	0.150843822750377	4.16256813493239
chr1	161886426	161892824	5	5	20.83	25	-4.17	1	0.793759048209339	0.150843822750377	4.16256813493239
chr1	161892824	161949000	5	6	20.83	30	-9.17	0.50926015928852	0.620989063192595	0.122215728756002	3.00773282911263
chr1	161949000	161950764	5	6	20.83	30	-9.17	0.50926015928852	0.620989063192595	0.122215728756002	3.00773282911263
chr1	161950764	162004103	5	5	20.83	25	-4.17	1	0.793759048209339	0.150843822750377	4.16256813493239
chr1	162004103	162027608	5	5	20.83	25	-4.17	1	0.793759048209339	0.150843822750377	4.16256813493239
chr1	162027608	162113708	5	5	20.83	25	-4.17	1	0.793759048209339	0.150843822750377	4.16256813493239
chr1	162113708	162118007	5	5	20.83	25	-4.17	1	0.793759048209339	0.150843822750377	4.16256813493239
chr1	162118007	162137908	5	5	20.83	25	-4.17	1	0.793759048209339	0.150843822750377	4.16256813493239
chr1	162137908	162139658	5	6	20.83	30	-9.17	0.50926015928852	0.620989063192595	0.122215728756002	3.00773282911263
chr1	162139658	162225112	5	7	20.83	35	-14.17	0.329263323023958	0.496919336361983	0.100033635931468	2.28411753796388
chr1	162225112	162282318	5	6	20.83	30	-9.17	0.50926015928852	0.620989063192595	0.122215728756002	3.00773282911263
chr1	162282318	162758475	5	6	20.83	30	-9.17	0.50926015928852	0.620989063192595	0.122215728756002	3.00773282911263
chr1	162758475	162872948	5	7	20.83	35	-14.17	0.329263323023958	0.496919336361983	0.100033635931468	2.28411753796388
chr1	162872948	162894720	5	7	20.83	35	-14.17	0.329263323023958	0.496919336361983	0.100033635931468	2.28411753796388
chr1	162894720	162936835	5	8	20.83	40	-19.17	0.198958864869245	0.403466022297075	0.0823227885139499	1.7906713353751
chr1	162936835	162944650	5	7	20.83	35	-14.17	0.329263323023958	0.496919336361983	0.100033635931468	2.28411753796388
chr1	162944650	163778981	5	7	20.83	35	-14.17	0.329263323023958	0.496919336361983	0.100033635931468	2.28411753796388
chr1	163778981	163934932	5	7	20.83	35	-14.17	0.329263323023958	0.496919336361983	0.100033635931468	2.28411753796388
chr1	163934932	163970734	5	7	20.83	35	-14.17	0.329263323023958	0.496919336361983	0.100033635931468	2.28411753796388
chr1	163970734	164072008	6	7	25	35	-10	0.521959322583259	0.625943281255598	0.136817622819874	2.76422855890375
chr1	164072008	164450230	5	7	20.83	35	-14.17	0.329263323023958	0.496919336361983	0.100033635931468	2.28411753796388
chr1	164450230	164654166	5	6	20.83	30	-9.17	0.50926015928852	0.620989063192595	0.122215728756002	3.00773282911263
chr1	164654166	165045506	5	6	20.83	30	-9.17	0.50926015928852	0.620989063192595	0.122215728756002	3.00773282911263
chr1	165045506	165826271	5	7	20.83	35	-14.17	0.329263323023958	0.496919336361983	0.100033635931468	2.28411753796388
chr1	165826271	166165068	5	7	20.83	35	-14.17	0.329263323023958	0.496919336361983	0.100033635931468	2.28411753796388
chr1	166165068	166318762	5	7	20.83	35	-14.17	0.329263323023958	0.496919336361983	0.100033635931468	2.28411753796388
chr1	166318762	167145004	5	6	20.83	30	-9.17	0.50926015928852	0.620989063192595	0.122215728756002	3.00773282911263
chr1	167145004	168196173	4	6	16.67	30	-13.33	0.471598567457898	0.474990215300048	0.0822008114438842	2.43832911577332
chr1	168196173	168423458	4	6	16.67	30	-13.33	0.471598567457898	0.474990215300048	0.0822008114438842	2.43832911577332
chr1	168423458	168896179	4	6	16.67	30	-13.33	0.471598567457898	0.474990215300048	0.0822008114438842	2.43832911577332
chr1	168896179	169087726	4	6	16.67	30	-13.33	0.471598567457898	0.474990215300048	0.0822008114438842	2.43832911577332
chr1	169087726	169147950	4	7	16.67	35	-18.33	0.185126366635158	0.380158773082349	0.0672539516934098	1.85399684785685
chr1	169147950	169165539	4	7	16.67	35	-18.33	0.185126366635158	0.380158773082349	0.0672539516934098	1.85399684785685
chr1	169165539	169572495	4	6	16.67	30	-13.33	0.471598567457898	0.474990215300048	0.0822008114438842	2.43832911577332
chr1	169572495	169662314	5	6	20.83	30	-9.17	0.50926015928852	0.620989063192595	0.122215728756002	3.00773282911263
chr1	169662314	170176842	4	6	16.67	30	-13.33	0.471598567457898	0.474990215300048	0.0822008114438842	2.43832911577332
chr1	170176842	171701661	5	6	20.83	30	-9.17	0.50926015928852	0.620989063192595	0.122215728756002	3.00773282911263
chr1	171701661	171713221	5	7	20.83	35	-14.17	0.329263323023958	0.496919336361983	0.100033635931468	2.28411753796388
chr1	171713221	171716129	6	7	25	35	-10	0.521959322583259	0.625943281255598	0.136817622819874	2.76422855890375
chr1	171716129	171720028	6	7	25	35	-10	0.521959322583259	0.625943281255598	0.136817622819874	2.76422855890375
chr1	171720028	171723650	6	7	25	35	-10	0.521959322583259	0.625943281255598	0.136817622819874	2.76422855890375
chr1	171723650	171733208	6	7	25	35	-10	0.521959322583259	0.625943281255598	0.136817622819874	2.76422855890375
chr1	171733208	171774314	7	8	29.17	40	-10.83	0.531591450927992	0.624560748378336	0.146318297790798	2.58837229628154
chr1	171774314	171804665	7	8	29.17	40	-10.83	0.531591450927992	0.624560748378336	0.146318297790798	2.58837229628154
chr1	171804665	171811512	7	8	29.17	40	-10.83	0.531591450927992	0.624560748378336	0.146318297790798	2.58837229628154
chr1	171811512	171823940	7	7	29.17	35	-5.83	0.752019003432467	0.769421074434932	0.177854800192854	3.30500320688849
chr1	171823940	171833144	6	7	25	35	-10	0.521959322583259	0.625943281255598	0.136817622819874	2.76422855890375
chr1	171833144	171836876	6	7	25	35	-10	0.521959322583259	0.625943281255598	0.136817622819874	2.76422855890375
chr1	171836876	171862536	6	7	25	35	-10	0.521959322583259	0.625943281255598	0.136817622819874	2.76422855890375
chr1	171862536	171875093	5	6	20.83	30	-9.17	0.50926015928852	0.620989063192595	0.122215728756002	3.00773282911263
chr1	171875093	172381129	5	6	20.83	30	-9.17	0.50926015928852	0.620989063192595	0.122215728756002	3.00773282911263
chr1	172381129	172464709	6	6	25	30	-5	0.745575024077576	0.782268389388813	0.16709290957507	3.64334231437044
chr1	172464709	172693779	5	6	20.83	30	-9.17	0.50926015928852	0.620989063192595	0.122215728756002	3.00773282911263
chr1	172693779	172716479	5	6	20.83	30	-9.17	0.50926015928852	0.620989063192595	0.122215728756002	3.00773282911263
chr1	172716479	172862060	4	6	16.67	30	-13.33	0.471598567457898	0.474990215300048	0.0822008114438842	2.43832911577332
chr1	172862060	172931712	4	6	16.67	30	-13.33	0.471598567457898	0.474990215300048	0.0822008114438842	2.43832911577332
chr1	172931712	175026815	3	6	12.5	30	-17.5	0.260693653206415	0.341973843403975	0.0473509159673019	1.92378428862343
chr1	175026815	175133677	4	6	16.67	30	-13.33	0.471598567457898	0.474990215300048	0.0822008114438842	2.43832911577332
chr1	175133677	175196249	4	6	16.67	30	-13.33	0.471598567457898	0.474990215300048	0.0822008114438842	2.43832911577332
chr1	175196249	175342159	4	7	16.67	35	-18.33	0.185126366635158	0.380158773082349	0.0672539516934098	1.85399684785685
chr1	175342159	175375852	4	7	16.67	35	-18.33	0.185126366635158	0.380158773082349	0.0672539516934098	1.85399684785685
chr1	175375852	175442942	4	7	16.67	35	-18.33	0.185126366635158	0.380158773082349	0.0672539516934098	1.85399684785685
chr1	175442942	175511279	4	7	16.67	35	-18.33	0.185126366635158	0.380158773082349	0.0672539516934098	1.85399684785685
chr1	175511279	175567562	4	7	16.67	35	-18.33	0.185126366635158	0.380158773082349	0.0672539516934098	1.85399684785685
chr1	175567562	175724150	4	7	16.67	35	-18.33	0.185126366635158	0.380158773082349	0.0672539516934098	1.85399684785685
chr1	175724150	176955654	4	6	16.67	30	-13.33	0.471598567457898	0.474990215300048	0.0822008114438842	2.43832911577332
chr1	176955654	177071827	4	7	16.67	35	-18.33	0.185126366635158	0.380158773082349	0.0672539516934098	1.85399684785685
chr1	177071827	177082373	4	7	16.67	35	-18.33	0.185126366635158	0.380158773082349	0.0672539516934098	1.85399684785685
chr1	177082373	177146341	4	7	16.67	35	-18.33	0.185126366635158	0.380158773082349	0.0672539516934098	1.85399684785685
chr1	177146341	177390760	4	7	16.67	35	-18.33	0.185126366635158	0.380158773082349	0.0672539516934098	1.85399684785685
chr1	177390760	177548037	4	7	16.67	35	-18.33	0.185126366635158	0.380158773082349	0.0672539516934098	1.85399684785685
chr1	177548037	178465279	4	7	16.67	35	-18.33	0.185126366635158	0.380158773082349	0.0672539516934098	1.85399684785685
chr1	178465279	179315127	4	6	16.67	30	-13.33	0.471598567457898	0.474990215300048	0.0822008114438842	2.43832911577332
chr1	179315127	179459507	4	7	16.67	35	-18.33	0.185126366635158	0.380158773082349	0.0672539516934098	1.85399684785685
chr1	179459507	180900980	4	6	16.67	30	-13.33	0.471598567457898	0.474990215300048	0.0822008114438842	2.43832911577332
chr1	180900980	180910018	4	6	16.67	30	-13.33	0.471598567457898	0.474990215300048	0.0822008114438842	2.43832911577332
chr1	180910018	180980506	4	6	16.67	30	-13.33	0.471598567457898	0.474990215300048	0.0822008114438842	2.43832911577332
chr1	180980506	180981964	4	5	16.67	25	-8.33	0.709517537084185	0.607114050915271	0.10158997296136	3.36866065732844
chr1	180981964	181171820	4	5	16.67	25	-8.33	0.709517537084185	0.607114050915271	0.10158997296136	3.36866065732844
chr1	181171820	181180038	5	5	20.83	25	-4.17	1	0.793759048209339	0.150843822750377	4.16256813493239
chr1	181180038	181180262	5	6	20.83	30	-9.17	0.50926015928852	0.620989063192595	0.122215728756002	3.00773282911263
chr1	181180262	181181280	5	7	20.83	35	-14.17	0.329263323023958	0.496919336361983	0.100033635931468	2.28411753796388
chr1	181181280	181231155	6	7	25	35	-10	0.521959322583259	0.625943281255598	0.136817622819874	2.76422855890375
chr1	181231155	181237091	6	5	25	25	0	1	1	0.206088113499145	5.04812438351809
chr1	181237091	181239599	6	5	25	25	0	1	1	0.206088113499145	5.04812438351809
chr1	181239599	181240830	5	5	20.83	25	-4.17	1	0.793759048209339	0.150843822750377	4.16256813493239
chr1	181240830	181258295	4	5	16.67	25	-8.33	0.709517537084185	0.607114050915271	0.10158997296136	3.36866065732844
chr1	181258295	181315547	4	6	16.67	30	-13.33	0.471598567457898	0.474990215300048	0.0822008114438842	2.43832911577332
chr1	181315547	182404179	4	5	16.67	25	-8.33	0.709517537084185	0.607114050915271	0.10158997296136	3.36866065732844
chr1	182404179	182501983	4	6	16.67	30	-13.33	0.471598567457898	0.474990215300048	0.0822008114438842	2.43832911577332
chr1	182501983	182601699	4	6	16.67	30	-13.33	0.471598567457898	0.474990215300048	0.0822008114438842	2.43832911577332
chr1	182601699	182938335	4	5	16.67	25	-8.33	0.709517537084185	0.607114050915271	0.10158997296136	3.36866065732844
chr1	182938335	182941421	4	6	16.67	30	-13.33	0.471598567457898	0.474990215300048	0.0822008114438842	2.43832911577332
chr1	182941421	182965678	4	7	16.67	35	-18.33	0.185126366635158	0.380158773082349	0.0672539516934098	1.85399684785685
chr1	182965678	182967912	3	7	12.5	35	-22.5	0.146592978697346	0.273735595704924	0.0386927009112268	1.46530159200989
chr1	182967912	183024625	3	7	12.5	35	-22.5	0.146592978697346	0.273735595704924	0.0386927009112268	1.46530159200989
chr1	183024625	183108622	3	6	12.5	30	-17.5	0.260693653206415	0.341973843403975	0.0473509159673019	1.92378428862343
chr1	183108622	183378279	4	6	16.67	30	-13.33	0.471598567457898	0.474990215300048	0.0822008114438842	2.43832911577332
chr1	183378279	183405785	4	7	16.67	35	-18.33	0.185126366635158	0.380158773082349	0.0672539516934098	1.85399684785685
chr1	183405785	183544382	5	7	20.83	35	-14.17	0.329263323023958	0.496919336361983	0.100033635931468	2.28411753796388
chr1	183544382	183556085	5	7	20.83	35	-14.17	0.329263323023958	0.496919336361983	0.100033635931468	2.28411753796388
chr1	183556085	183561877	6	7	25	35	-10	0.521959322583259	0.625943281255598	0.136817622819874	2.76422855890375
chr1	183561877	183666767	6	7	25	35	-10	0.521959322583259	0.625943281255598	0.136817622819874	2.76422855890375
chr1	183666767	183667050	5	7	20.83	35	-14.17	0.329263323023958	0.496919336361983	0.100033635931468	2.28411753796388
chr1	183667050	183811192	5	7	20.83	35	-14.17	0.329263323023958	0.496919336361983	0.100033635931468	2.28411753796388
chr1	183811192	183844412	5	7	20.83	35	-14.17	0.329263323023958	0.496919336361983	0.100033635931468	2.28411753796388
chr1	183844412	183930433	4	7	16.67	35	-18.33	0.185126366635158	0.380158773082349	0.0672539516934098	1.85399684785685
chr1	183930433	184192441	5	7	20.83	35	-14.17	0.329263323023958	0.496919336361983	0.100033635931468	2.28411753796388
chr1	184192441	184321349	5	7	20.83	35	-14.17	0.329263323023958	0.496919336361983	0.100033635931468	2.28411753796388
chr1	184321349	184719220	4	7	16.67	35	-18.33	0.185126366635158	0.380158773082349	0.0672539516934098	1.85399684785685
chr1	184719220	185458710	4	6	16.67	30	-13.33	0.471598567457898	0.474990215300048	0.0822008114438842	2.43832911577332
chr1	185458710	185481598	5	6	20.83	30	-9.17	0.50926015928852	0.620989063192595	0.122215728756002	3.00773282911263
chr1	185481598	185489080	5	6	20.83	30	-9.17	0.50926015928852	0.620989063192595	0.122215728756002	3.00773282911263
chr1	185489080	185565967	5	7	20.83	35	-14.17	0.329263323023958	0.496919336361983	0.100033635931468	2.28411753796388
chr1	185565967	185573287	5	7	20.83	35	-14.17	0.329263323023958	0.496919336361983	0.100033635931468	2.28411753796388
chr1	185573287	185573849	5	7	20.83	35	-14.17	0.329263323023958	0.496919336361983	0.100033635931468	2.28411753796388
chr1	185573849	185654846	5	7	20.83	35	-14.17	0.329263323023958	0.496919336361983	0.100033635931468	2.28411753796388
chr1	185654846	185972181	5	6	20.83	30	-9.17	0.50926015928852	0.620989063192595	0.122215728756002	3.00773282911263
chr1	185972181	185977462	5	7	20.83	35	-14.17	0.329263323023958	0.496919336361983	0.100033635931468	2.28411753796388
chr1	185977462	185980319	5	7	20.83	35	-14.17	0.329263323023958	0.496919336361983	0.100033635931468	2.28411753796388
chr1	185980319	186029637	6	7	25	35	-10	0.521959322583259	0.625943281255598	0.136817622819874	2.76422855890375
chr1	186029637	186033774	6	7	25	35	-10	0.521959322583259	0.625943281255598	0.136817622819874	2.76422855890375
chr1	186033774	186097080	6	7	25	35	-10	0.521959322583259	0.625943281255598	0.136817622819874	2.76422855890375
chr1	186097080	186101612	5	7	20.83	35	-14.17	0.329263323023958	0.496919336361983	0.100033635931468	2.28411753796388
chr1	186101612	186112577	5	7	20.83	35	-14.17	0.329263323023958	0.496919336361983	0.100033635931468	2.28411753796388
chr1	186112577	186113011	5	7	20.83	35	-14.17	0.329263323023958	0.496919336361983	0.100033635931468	2.28411753796388
chr1	186113011	186114325	5	7	20.83	35	-14.17	0.329263323023958	0.496919336361983	0.100033635931468	2.28411753796388
chr1	186114325	186182484	5	7	20.83	35	-14.17	0.329263323023958	0.496919336361983	0.100033635931468	2.28411753796388
chr1	186182484	186188333	5	8	20.83	40	-19.17	0.198958864869245	0.403466022297075	0.0823227885139499	1.7906713353751
chr1	186188333	186193512	5	9	20.83	45	-24.17	0.112130784838596	0.330481951126119	0.0678874223372097	1.43372847806402
chr1	186193512	186251609	5	9	20.83	45	-24.17	0.112130784838596	0.330481951126119	0.0678874223372097	1.43372847806402
chr1	186251609	186288810	5	8	20.83	40	-19.17	0.198958864869245	0.403466022297075	0.0823227885139499	1.7906713353751
chr1	186288810	186339935	5	7	20.83	35	-14.17	0.329263323023958	0.496919336361983	0.100033635931468	2.28411753796388
chr1	186339935	186767013	4	7	16.67	35	-18.33	0.185126366635158	0.380158773082349	0.0672539516934098	1.85399684785685
chr1	186767013	186863597	4	6	16.67	30	-13.33	0.471598567457898	0.474990215300048	0.0822008114438842	2.43832911577332
chr1	186863597	187066549	4	6	16.67	30	-13.33	0.471598567457898	0.474990215300048	0.0822008114438842	2.43832911577332
chr1	187066549	187606591	3	6	12.5	30	-17.5	0.260693653206415	0.341973843403975	0.0473509159673019	1.92378428862343
chr1	187606591	187628820	2	6	8.33	30	-21.67	0.114774358109582	0.219836849940417	0.0191393131695773	1.45379893796895
chr1	187628820	187742083	2	6	8.33	30	-21.67	0.114774358109582	0.219836849940417	0.0191393131695773	1.45379893796895
chr1	187742083	188430079	2	6	8.33	30	-21.67	0.114774358109582	0.219836849940417	0.0191393131695773	1.45379893796895
chr1	188430079	188562697	2	6	8.33	30	-21.67	0.114774358109582	0.219836849940417	0.0191393131695773	1.45379893796895
chr1	188562697	188751488	2	6	8.33	30	-21.67	0.114774358109582	0.219836849940417	0.0191393131695773	1.45379893796895
chr1	188751488	188898834	2	6	8.33	30	-21.67	0.114774358109582	0.219836849940417	0.0191393131695773	1.45379893796895
chr1	188898834	188936193	2	6	8.33	30	-21.67	0.114774358109582	0.219836849940417	0.0191393131695773	1.45379893796895
chr1	188936193	188946197	2	6	8.33	30	-21.67	0.114774358109582	0.219836849940417	0.0191393131695773	1.45379893796895
chr1	188946197	189080174	3	6	12.5	30	-17.5	0.260693653206415	0.341973843403975	0.0473509159673019	1.92378428862343
chr1	189080174	189084199	3	6	12.5	30	-17.5	0.260693653206415	0.341973843403975	0.0473509159673019	1.92378428862343
chr1	189084199	189315823	3	6	12.5	30	-17.5	0.260693653206415	0.341973843403975	0.0473509159673019	1.92378428862343
chr1	189315823	189610706	3	5	12.5	25	-12.5	0.4361222778693	0.43704477578508	0.058666266689337	2.65108915979709
chr1	189610706	189721968	3	5	12.5	25	-12.5	0.4361222778693	0.43704477578508	0.058666266689337	2.65108915979709
chr1	189721968	189758794	2	5	8.33	25	-16.67	0.21724333522405	0.280958258447198	0.023800668610436	1.9962787467493
chr1	189758794	189837180	2	5	8.33	25	-16.67	0.21724333522405	0.280958258447198	0.023800668610436	1.9962787467493
chr1	189837180	189837322	2	5	8.33	25	-16.67	0.21724333522405	0.280958258447198	0.023800668610436	1.9962787467493
chr1	189837322	189840429	2	5	8.33	25	-16.67	0.21724333522405	0.280958258447198	0.023800668610436	1.9962787467493
chr1	189840429	189923063	2	6	8.33	30	-21.67	0.114774358109582	0.219836849940417	0.0191393131695773	1.45379893796895
chr1	189923063	189926555	2	6	8.33	30	-21.67	0.114774358109582	0.219836849940417	0.0191393131695773	1.45379893796895
chr1	189926555	189958441	2	6	8.33	30	-21.67	0.114774358109582	0.219836849940417	0.0191393131695773	1.45379893796895
chr1	189958441	189975023	2	6	8.33	30	-21.67	0.114774358109582	0.219836849940417	0.0191393131695773	1.45379893796895
chr1	189975023	189975540	2	6	8.33	30	-21.67	0.114774358109582	0.219836849940417	0.0191393131695773	1.45379893796895
chr1	189975540	189978183	2	6	8.33	30	-21.67	0.114774358109582	0.219836849940417	0.0191393131695773	1.45379893796895
chr1	189978183	189984753	3	6	12.5	30	-17.5	0.260693653206415	0.341973843403975	0.0473509159673019	1.92378428862343
chr1	189984753	190063188	3	6	12.5	30	-17.5	0.260693653206415	0.341973843403975	0.0473509159673019	1.92378428862343
chr1	190063188	190088034	3	6	12.5	30	-17.5	0.260693653206415	0.341973843403975	0.0473509159673019	1.92378428862343
chr1	190088034	190148067	3	5	12.5	25	-12.5	0.4361222778693	0.43704477578508	0.058666266689337	2.65108915979709
chr1	190148067	190288714	3	5	12.5	25	-12.5	0.4361222778693	0.43704477578508	0.058666266689337	2.65108915979709
chr1	190288714	190522645	3	5	12.5	25	-12.5	0.4361222778693	0.43704477578508	0.058666266689337	2.65108915979709
chr1	190522645	191156499	3	5	12.5	25	-12.5	0.4361222778693	0.43704477578508	0.058666266689337	2.65108915979709
chr1	191156499	191817129	3	5	12.5	25	-12.5	0.4361222778693	0.43704477578508	0.058666266689337	2.65108915979709
chr1	191817129	192149606	2	5	8.33	25	-16.67	0.21724333522405	0.280958258447198	0.023800668610436	1.9962787467493
chr1	192149606	192177218	2	5	8.33	25	-16.67	0.21724333522405	0.280958258447198	0.023800668610436	1.9962787467493
chr1	192177218	192249099	2	5	8.33	25	-16.67	0.21724333522405	0.280958258447198	0.023800668610436	1.9962787467493
chr1	192249099	192317622	3	5	12.5	25	-12.5	0.4361222778693	0.43704477578508	0.058666266689337	2.65108915979709
chr1	192317622	192331166	3	5	12.5	25	-12.5	0.4361222778693	0.43704477578508	0.058666266689337	2.65108915979709
chr1	192331166	192447458	2	5	8.33	25	-16.67	0.21724333522405	0.280958258447198	0.023800668610436	1.9962787467493
chr1	192447458	192531130	3	5	12.5	25	-12.5	0.4361222778693	0.43704477578508	0.058666266689337	2.65108915979709
chr1	192531130	192557246	3	5	12.5	25	-12.5	0.4361222778693	0.43704477578508	0.058666266689337	2.65108915979709
chr1	192557246	192788470	3	5	12.5	25	-12.5	0.4361222778693	0.43704477578508	0.058666266689337	2.65108915979709
chr1	192788470	192789165	3	5	12.5	25	-12.5	0.4361222778693	0.43704477578508	0.058666266689337	2.65108915979709
chr1	192789165	193367203	3	4	12.5	20	-7.5	0.68388673153279	0.578843446175386	0.074015401402268	3.96031532645817
chr1	193367203	193441591	3	5	12.5	25	-12.5	0.4361222778693	0.43704477578508	0.058666266689337	2.65108915979709
chr1	193441591	193711436	3	5	12.5	25	-12.5	0.4361222778693	0.43704477578508	0.058666266689337	2.65108915979709
chr1	193711436	193763933	2	5	8.33	25	-16.67	0.21724333522405	0.280958258447198	0.023800668610436	1.9962787467493
chr1	193763933	193826104	2	5	8.33	25	-16.67	0.21724333522405	0.280958258447198	0.023800668610436	1.9962787467493
chr1	193826104	194364318	2	5	8.33	25	-16.67	0.21724333522405	0.280958258447198	0.023800668610436	1.9962787467493
chr1	194364318	194380014	2	4	8.33	20	-11.67	0.387127336645204	0.372141092611642	0.0301587677523976	2.96622066155465
chr1	194380014	194847284	2	4	8.33	20	-11.67	0.387127336645204	0.372141092611642	0.0301587677523976	2.96622066155465
chr1	194847284	194990050	2	4	8.33	20	-11.67	0.387127336645204	0.372141092611642	0.0301587677523976	2.96622066155465
chr1	194990050	195111533	2	5	8.33	25	-16.67	0.21724333522405	0.280958258447198	0.023800668610436	1.9962787467493
chr1	195111533	195392769	2	4	8.33	20	-11.67	0.387127336645204	0.372141092611642	0.0301587677523976	2.96622066155465
chr1	195392769	195562222	2	5	8.33	25	-16.67	0.21724333522405	0.280958258447198	0.023800668610436	1.9962787467493
chr1	195562222	195794345	2	4	8.33	20	-11.67	0.387127336645204	0.372141092611642	0.0301587677523976	2.96622066155465
chr1	195794345	195876424	3	4	12.5	20	-7.5	0.68388673153279	0.578843446175386	0.074015401402268	3.96031532645817
chr1	195876424	196788997	2	4	8.33	20	-11.67	0.387127336645204	0.372141092611642	0.0301587677523976	2.96622066155465
chr1	196788997	196903450	2	3	8.33	15	-6.67	0.645895794506118	0.523030418369538	0.0394998825519401	5.10933424630835
chr1	196903450	196947886	2	4	8.33	20	-11.67	0.387127336645204	0.372141092611642	0.0301587677523976	2.96622066155465
chr1	196947886	197952132	2	4	8.33	20	-11.67	0.387127336645204	0.372141092611642	0.0301587677523976	2.96622066155465
chr1	197952132	198099545	2	4	8.33	20	-11.67	0.387127336645204	0.372141092611642	0.0301587677523976	2.96622066155465
chr1	198099545	198136619	2	3	8.33	15	-6.67	0.645895794506118	0.523030418369538	0.0394998825519401	5.10933424630835
chr1	198136619	198182202	3	3	12.5	15	-2.5	1	0.813448226717427	0.0961202645831903	6.87778438197361
chr1	198182202	199787781	2	3	8.33	15	-6.67	0.645895794506118	0.523030418369538	0.0394998825519401	5.10933424630835
chr1	199787781	199964065	3	3	12.5	15	-2.5	1	0.813448226717427	0.0961202645831903	6.87778438197361
chr1	199964065	200161337	4	3	16.67	15	1.67	1	1.13012717766168	0.165091864766298	8.82048884576312
chr1	200161337	200672709	5	3	20.83	15	5.83	0.709517537084185	1.47792138374312	0.243832005666561	10.9643246368856
chr1	200672709	200860518	5	4	20.83	20	0.829999999999998	1	1.05142494514434	0.18930013394807	6.2554369203405
chr1	200860518	200863431	5	5	20.83	25	-4.17	1	0.793759048209339	0.150843822750377	4.16256813493239
chr1	200863431	201057609	5	5	20.83	25	-4.17	1	0.793759048209339	0.150843822750377	4.16256813493239
chr1	201057609	201087120	5	6	20.83	30	-9.17	0.50926015928852	0.620989063192595	0.122215728756002	3.00773282911263
chr1	201087120	201393536	5	7	20.83	35	-14.17	0.329263323023958	0.496919336361983	0.100033635931468	2.28411753796388
chr1	201393536	202129115	4	7	16.67	35	-18.33	0.185126366635158	0.380158773082349	0.0672539516934098	1.85399684785685
chr1	202129115	202475051	4	7	16.67	35	-18.33	0.185126366635158	0.380158773082349	0.0672539516934098	1.85399684785685
chr1	202475051	202547168	5	7	20.83	35	-14.17	0.329263323023958	0.496919336361983	0.100033635931468	2.28411753796388
chr1	202547168	202651489	5	7	20.83	35	-14.17	0.329263323023958	0.496919336361983	0.100033635931468	2.28411753796388
chr1	202651489	202776873	5	6	20.83	30	-9.17	0.50926015928852	0.620989063192595	0.122215728756002	3.00773282911263
chr1	202776873	204131331	5	7	20.83	35	-14.17	0.329263323023958	0.496919336361983	0.100033635931468	2.28411753796388
chr1	204131331	204144761	5	8	20.83	40	-19.17	0.198958864869245	0.403466022297075	0.0823227885139499	1.7906713353751
chr1	204144761	204182194	5	8	20.83	40	-19.17	0.198958864869245	0.403466022297075	0.0823227885139499	1.7906713353751
chr1	204182194	204184486	5	9	20.83	45	-24.17	0.112130784838596	0.330481951126119	0.0678874223372097	1.43372847806402
chr1	204184486	204195171	6	9	25	45	-20	0.20970239263837	0.416119931937308	0.0927385103532607	1.73325685677805
chr1	204195171	204197937	6	9	25	45	-20	0.20970239263837	0.416119931937308	0.0927385103532607	1.73325685677805
chr1	204197937	204214036	6	10	25	50	-25	0.119649425171348	0.342220909671387	0.0762229157914765	1.40657270472588
chr1	204214036	204236821	6	10	25	50	-25	0.119649425171348	0.342220909671387	0.0762229157914765	1.40657270472588
chr1	204236821	204260885	6	10	25	50	-25	0.119649425171348	0.342220909671387	0.0762229157914765	1.40657270472588
chr1	204260885	204288789	6	10	25	50	-25	0.119649425171348	0.342220909671387	0.0762229157914765	1.40657270472588
chr1	204288789	204292940	5	10	20.83	50	-29.17	0.0587723862109532	0.271864148503204	0.0558365385150168	1.16390235151553
chr1	204292940	204294906	5	10	20.83	50	-29.17	0.0587723862109532	0.271864148503204	0.0558365385150168	1.16390235151553
chr1	204294906	204614320	5	8	20.83	40	-19.17	0.198958864869245	0.403466022297075	0.0823227885139499	1.7906713353751
chr1	204614320	204715882	5	7	20.83	35	-14.17	0.329263323023958	0.496919336361983	0.100033635931468	2.28411753796388
chr1	204715882	204746688	5	7	20.83	35	-14.17	0.329263323023958	0.496919336361983	0.100033635931468	2.28411753796388
chr1	204746688	204768154	6	7	25	35	-10	0.521959322583259	0.625943281255598	0.136817622819874	2.76422855890375
chr1	204768154	204778880	6	8	25	40	-15	0.342283082306503	0.508123198495012	0.112598051865131	2.16574581916589
chr1	204778880	204842076	6	9	25	45	-20	0.20970239263837	0.416119931937308	0.0927385103532607	1.73325685677805
chr1	204842076	204891757	6	8	25	40	-15	0.342283082306503	0.508123198495012	0.112598051865131	2.16574581916589
chr1	204891757	204931107	6	7	25	35	-10	0.521959322583259	0.625943281255598	0.136817622819874	2.76422855890375
chr1	204931107	205681474	6	8	25	40	-15	0.342283082306503	0.508123198495012	0.112598051865131	2.16574581916589
chr1	205681474	206555897	6	8	25	40	-15	0.342283082306503	0.508123198495012	0.112598051865131	2.16574581916589
chr1	206555897	206789120	5	8	20.83	40	-19.17	0.198958864869245	0.403466022297075	0.0823227885139499	1.7906713353751
chr1	206789120	206803335	5	8	20.83	40	-19.17	0.198958864869245	0.403466022297075	0.0823227885139499	1.7906713353751
chr1	206803335	207151809	5	7	20.83	35	-14.17	0.329263323023958	0.496919336361983	0.100033635931468	2.28411753796388
chr1	207151809	207209220	5	6	20.83	30	-9.17	0.50926015928852	0.620989063192595	0.122215728756002	3.00773282911263
chr1	207209220	207303079	5	6	20.83	30	-9.17	0.50926015928852	0.620989063192595	0.122215728756002	3.00773282911263
chr1	207303079	207423439	4	6	16.67	30	-13.33	0.471598567457898	0.474990215300048	0.0822008114438842	2.43832911577332
chr1	207423439	207544061	4	6	16.67	30	-13.33	0.471598567457898	0.474990215300048	0.0822008114438842	2.43832911577332
chr1	207544061	207558131	4	6	16.67	30	-13.33	0.471598567457898	0.474990215300048	0.0822008114438842	2.43832911577332
chr1	207558131	207656010	5	6	20.83	30	-9.17	0.50926015928852	0.620989063192595	0.122215728756002	3.00773282911263
chr1	207656010	207824707	4	6	16.67	30	-13.33	0.471598567457898	0.474990215300048	0.0822008114438842	2.43832911577332
chr1	207824707	207882677	5	6	20.83	30	-9.17	0.50926015928852	0.620989063192595	0.122215728756002	3.00773282911263
chr1	207882677	207979347	5	6	20.83	30	-9.17	0.50926015928852	0.620989063192595	0.122215728756002	3.00773282911263
chr1	207979347	208038952	5	6	20.83	30	-9.17	0.50926015928852	0.620989063192595	0.122215728756002	3.00773282911263
chr1	208038952	208447487	5	6	20.83	30	-9.17	0.50926015928852	0.620989063192595	0.122215728756002	3.00773282911263
chr1	208447487	208450101	5	5	20.83	25	-4.17	1	0.793759048209339	0.150843822750377	4.16256813493239
chr1	208450101	209628867	4	5	16.67	25	-8.33	0.709517537084185	0.607114050915271	0.10158997296136	3.36866065732844
chr1	209628867	209687779	4	6	16.67	30	-13.33	0.471598567457898	0.474990215300048	0.0822008114438842	2.43832911577332
chr1	209687779	209959108	4	5	16.67	25	-8.33	0.709517537084185	0.607114050915271	0.10158997296136	3.36866065732844
chr1	209959108	209999902	5	5	20.83	25	-4.17	1	0.793759048209339	0.150843822750377	4.16256813493239
chr1	209999902	210067651	5	6	20.83	30	-9.17	0.50926015928852	0.620989063192595	0.122215728756002	3.00773282911263
chr1	210067651	210482964	4	5	16.67	25	-8.33	0.709517537084185	0.607114050915271	0.10158997296136	3.36866065732844
chr1	210482964	210929677	4	4	16.67	20	-3.33	1	0.804097271299285	0.127756427234124	5.0504339877805
chr1	210929677	211192218	4	4	16.67	20	-3.33	1	0.804097271299285	0.127756427234124	5.0504339877805
chr1	211192218	211877185	3	4	12.5	20	-7.5	0.68388673153279	0.578843446175386	0.074015401402268	3.96031532645817
chr1	211877185	214513040	2	4	8.33	20	-11.67	0.387127336645204	0.372141092611642	0.0301587677523976	2.96622066155465
chr1	214513040	214827410	2	4	8.33	20	-11.67	0.387127336645204	0.372141092611642	0.0301587677523976	2.96622066155465
chr1	214827410	214863082	3	4	12.5	20	-7.5	0.68388673153279	0.578843446175386	0.074015401402268	3.96031532645817
chr1	214863082	214863131	3	5	12.5	25	-12.5	0.4361222778693	0.43704477578508	0.058666266689337	2.65108915979709
chr1	214863131	214940728	4	5	16.67	25	-8.33	0.709517537084185	0.607114050915271	0.10158997296136	3.36866065732844
chr1	214940728	214946019	4	5	16.67	25	-8.33	0.709517537084185	0.607114050915271	0.10158997296136	3.36866065732844
chr1	214946019	214950162	5	5	20.83	25	-4.17	1	0.793759048209339	0.150843822750377	4.16256813493239
chr1	214950162	214991612	5	5	20.83	25	-4.17	1	0.793759048209339	0.150843822750377	4.16256813493239
chr1	214991612	215004599	4	5	16.67	25	-8.33	0.709517537084185	0.607114050915271	0.10158997296136	3.36866065732844
chr1	215004599	215009397	3	5	12.5	25	-12.5	0.4361222778693	0.43704477578508	0.058666266689337	2.65108915979709
chr1	215009397	215011013	3	4	12.5	20	-7.5	0.68388673153279	0.578843446175386	0.074015401402268	3.96031532645817
chr1	215011013	215012423	3	4	12.5	20	-7.5	0.68388673153279	0.578843446175386	0.074015401402268	3.96031532645817
chr1	215012423	220069352	2	3	8.33	15	-6.67	0.645895794506118	0.523030418369538	0.0394998825519401	5.10933424630835
chr1	220069352	220112355	3	3	12.5	15	-2.5	1	0.813448226717427	0.0961202645831903	6.87778438197361
chr1	220112355	220191554	4	3	16.67	15	1.67	1	1.13012717766168	0.165091864766298	8.82048884576312
chr1	220191554	220208974	3	3	12.5	15	-2.5	1	0.813448226717427	0.0961202645831903	6.87778438197361
chr1	220208974	220264416	2	3	8.33	15	-6.67	0.645895794506118	0.523030418369538	0.0394998825519401	5.10933424630835
chr1	220264416	220465869	3	3	12.5	15	-2.5	1	0.813448226717427	0.0961202645831903	6.87778438197361
chr1	220465869	221204782	3	3	12.5	15	-2.5	1	0.813448226717427	0.0961202645831903	6.87778438197361
chr1	221204782	221381300	2	3	8.33	15	-6.67	0.645895794506118	0.523030418369538	0.0394998825519401	5.10933424630835
chr1	221381300	222804620	3	3	12.5	15	-2.5	1	0.813448226717427	0.0961202645831903	6.87778438197361
chr1	222804620	223201572	2	3	8.33	15	-6.67	0.645895794506118	0.523030418369538	0.0394998825519401	5.10933424630835
chr1	223201572	223484624	2	3	8.33	15	-6.67	0.645895794506118	0.523030418369538	0.0394998825519401	5.10933424630835
chr1	223484624	223591244	3	3	12.5	15	-2.5	1	0.813448226717427	0.0961202645831903	6.87778438197361
chr1	223591244	223687316	2	3	8.33	15	-6.67	0.645895794506118	0.523030418369538	0.0394998825519401	5.10933424630835
chr1	223687316	223699221	3	3	12.5	15	-2.5	1	0.813448226717427	0.0961202645831903	6.87778438197361
chr1	223699221	223904307	3	3	12.5	15	-2.5	1	0.813448226717427	0.0961202645831903	6.87778438197361
chr1	223904307	223906267	3	3	12.5	15	-2.5	1	0.813448226717427	0.0961202645831903	6.87778438197361
chr1	223906267	224080619	3	3	12.5	15	-2.5	1	0.813448226717427	0.0961202645831903	6.87778438197361
chr1	224080619	224185546	3	3	12.5	15	-2.5	1	0.813448226717427	0.0961202645831903	6.87778438197361
chr1	224185546	224269505	3	3	12.5	15	-2.5	1	0.813448226717427	0.0961202645831903	6.87778438197361
chr1	224269505	224340575	3	2	12.5	10	2.5	1	1.27847145328945	0.130864593047094	16.9008714370457
chr1	224340575	224543014	3	2	12.5	10	2.5	1	1.27847145328945	0.130864593047094	16.9008714370457
chr1	224543014	224651173	3	2	12.5	10	2.5	1	1.27847145328945	0.130864593047094	16.9008714370457
chr1	224651173	225482623	3	2	12.5	10	2.5	1	1.27847145328945	0.130864593047094	16.9008714370457
chr1	225482623	225494762	3	2	12.5	10	2.5	1	1.27847145328945	0.130864593047094	16.9008714370457
chr1	225494762	225551271	2	2	8.33	10	-1.67	1	0.821946943936911	0.0545179511642294	12.3867051005178
chr1	225551271	225556500	3	2	12.5	10	2.5	1	1.27847145328945	0.130864593047094	16.9008714370457
chr1	225556500	225941334	3	2	12.5	10	2.5	1	1.27847145328945	0.130864593047094	16.9008714370457
chr1	225941334	225994535	3	3	12.5	15	-2.5	1	0.813448226717427	0.0961202645831903	6.87778438197361
chr1	225994535	226213163	3	3	12.5	15	-2.5	1	0.813448226717427	0.0961202645831903	6.87778438197361
chr1	226213163	226235354	3	3	12.5	15	-2.5	1	0.813448226717427	0.0961202645831903	6.87778438197361
chr1	226235354	228371257	4	3	16.67	15	1.67	1	1.13012717766168	0.165091864766298	8.82048884576312
chr1	228371257	228512980	4	4	16.67	20	-3.33	1	0.804097271299285	0.127756427234124	5.0504339877805
chr1	228512980	229114240	4	3	16.67	15	1.67	1	1.13012717766168	0.165091864766298	8.82048884576312
chr1	229114240	229176345	4	3	16.67	15	1.67	1	1.13012717766168	0.165091864766298	8.82048884576312
chr1	229176345	229290787	4	3	16.67	15	1.67	1	1.13012717766168	0.165091864766298	8.82048884576312
chr1	229290787	229784634	4	3	16.67	15	1.67	1	1.13012717766168	0.165091864766298	8.82048884576312
chr1	229784634	230228742	4	4	16.67	20	-3.33	1	0.804097271299285	0.127756427234124	5.0504339877805
chr1	230228742	230327080	4	4	16.67	20	-3.33	1	0.804097271299285	0.127756427234124	5.0504339877805
chr1	230327080	232465238	3	4	12.5	20	-7.5	0.68388673153279	0.578843446175386	0.074015401402268	3.96031532645817
chr1	232465238	232534155	3	4	12.5	20	-7.5	0.68388673153279	0.578843446175386	0.074015401402268	3.96031532645817
chr1	232534155	232569419	3	4	12.5	20	-7.5	0.68388673153279	0.578843446175386	0.074015401402268	3.96031532645817
chr1	232569419	232668508	3	4	12.5	20	-7.5	0.68388673153279	0.578843446175386	0.074015401402268	3.96031532645817
chr1	232668508	232706649	3	4	12.5	20	-7.5	0.68388673153279	0.578843446175386	0.074015401402268	3.96031532645817
chr1	232706649	232825834	3	4	12.5	20	-7.5	0.68388673153279	0.578843446175386	0.074015401402268	3.96031532645817
chr1	232825834	232827751	3	4	12.5	20	-7.5	0.68388673153279	0.578843446175386	0.074015401402268	3.96031532645817
chr1	232827751	233058751	3	4	12.5	20	-7.5	0.68388673153279	0.578843446175386	0.074015401402268	3.96031532645817
chr1	233058751	233155049	3	4	12.5	20	-7.5	0.68388673153279	0.578843446175386	0.074015401402268	3.96031532645817
chr1	233155049	233433704	3	4	12.5	20	-7.5	0.68388673153279	0.578843446175386	0.074015401402268	3.96031532645817
chr1	233433704	233694272	2	4	8.33	20	-11.67	0.387127336645204	0.372141092611642	0.0301587677523976	2.96622066155465
chr1	233694272	233788946	2	4	8.33	20	-11.67	0.387127336645204	0.372141092611642	0.0301587677523976	2.96622066155465
chr1	233788946	234763017	2	4	8.33	20	-11.67	0.387127336645204	0.372141092611642	0.0301587677523976	2.96622066155465
chr1	234763017	234793976	2	4	8.33	20	-11.67	0.387127336645204	0.372141092611642	0.0301587677523976	2.96622066155465
chr1	234793976	234882662	2	4	8.33	20	-11.67	0.387127336645204	0.372141092611642	0.0301587677523976	2.96622066155465
chr1	234882662	235476569	2	4	8.33	20	-11.67	0.387127336645204	0.372141092611642	0.0301587677523976	2.96622066155465
chr1	235476569	236799999	1	4	4.17	20	-15.83	0.160485005635318	0.180601124363156	0.00339339966296395	2.04793135237537
chr1	236799999	236855656	2	4	8.33	20	-11.67	0.387127336645204	0.372141092611642	0.0301587677523976	2.96622066155465
chr1	236855656	239576403	1	4	4.17	20	-15.83	0.160485005635318	0.180601124363156	0.00339339966296395	2.04793135237537
chr1	239576403	239686479	2	4	8.33	20	-11.67	0.387127336645204	0.372141092611642	0.0301587677523976	2.96622066155465
chr1	239686479	239923949	3	4	12.5	20	-7.5	0.68388673153279	0.578843446175386	0.074015401402268	3.96031532645817
chr1	239923949	240651989	3	4	12.5	20	-7.5	0.68388673153279	0.578843446175386	0.074015401402268	3.96031532645817
chr1	240651989	240707624	3	5	12.5	25	-12.5	0.4361222778693	0.43704477578508	0.058666266689337	2.65108915979709
chr1	240707624	241055778	3	4	12.5	20	-7.5	0.68388673153279	0.578843446175386	0.074015401402268	3.96031532645817
chr1	241055778	242800582	3	4	12.5	20	-7.5	0.68388673153279	0.578843446175386	0.074015401402268	3.96031532645817
chr1	242800582	242914456	2	4	8.33	20	-11.67	0.387127336645204	0.372141092611642	0.0301587677523976	2.96622066155465
chr1	242914456	244243309	3	4	12.5	20	-7.5	0.68388673153279	0.578843446175386	0.074015401402268	3.96031532645817
chr1	244243309	246045574	4	4	16.67	20	-3.33	1	0.804097271299285	0.127756427234124	5.0504339877805
chr1	246045574	247394790	4	4	16.67	20	-3.33	1	0.804097271299285	0.127756427234124	5.0504339877805
chr1	247394790	247544721	3	4	12.5	20	-7.5	0.68388673153279	0.578843446175386	0.074015401402268	3.96031532645817
chr1	247544721	247620450	2	4	8.33	20	-11.67	0.387127336645204	0.372141092611642	0.0301587677523976	2.96622066155465
chr1	247620450	247781012	2	3	8.33	15	-6.67	0.645895794506118	0.523030418369538	0.0394998825519401	5.10933424630835
chr1	247781012	247867762	2	4	8.33	20	-11.67	0.387127336645204	0.372141092611642	0.0301587677523976	2.96622066155465
chr1	247867762	248343933	2	3	8.33	15	-6.67	0.645895794506118	0.523030418369538	0.0394998825519401	5.10933424630835
chr1	248343933	248403228	2	4	8.33	20	-11.67	0.387127336645204	0.372141092611642	0.0301587677523976	2.96622066155465
chr1	248403228	248414227	2	4	8.33	20	-11.67	0.387127336645204	0.372141092611642	0.0301587677523976	2.96622066155465
chr1	248414227	248485046	2	4	8.33	20	-11.67	0.387127336645204	0.372141092611642	0.0301587677523976	2.96622066155465
chr1	248485046	248491926	2	3	8.33	15	-6.67	0.645895794506118	0.523030418369538	0.0394998825519401	5.10933424630835
chr1	248491926	248492266	2	3	8.33	15	-6.67	0.645895794506118	0.523030418369538	0.0394998825519401	5.10933424630835
chr1	248492266	248492710	3	3	12.5	15	-2.5	1	0.813448226717427	0.0961202645831903	6.87778438197361
chr1	248492710	248551227	3	3	12.5	15	-2.5	1	0.813448226717427	0.0961202645831903	6.87778438197361
chr1	248551227	248812363	3	2	12.5	10	2.5	1	1.27847145328945	0.130864593047094	16.9008714370457
chr1	248812363	249250621	3	3	12.5	15	-2.5	1	0.813448226717427	0.0961202645831903	6.87778438197361
chr2	0	590360	1	1	4.17	5	-0.83	1	0.829704891507262	0.0100990049228189	68.1835097869413
chr2	590360	601437	2	1	8.33	5	3.33	1	1.70673924068191	0.082700294482344	107.113924246164
chr2	601437	651503	3	1	12.5	5	7.5	0.613704503097583	2.6583735804989	0.194088006935639	149.732965562201
chr2	651503	651620	2	1	8.33	5	3.33	1	1.70673924068191	0.082700294482344	107.113924246164
chr2	651620	8085272	1	1	4.17	5	-0.83	1	0.829704891507262	0.0100990049228189	68.1835097869413
chr2	8085272	8266524	1	2	4.17	10	-5.83	0.583207490184234	0.399640895163998	0.00636764802381009	8.24852474948138
chr2	8266524	11983013	1	2	4.17	10	-5.83	0.583207490184234	0.399640895163998	0.00636764802381009	8.24852474948138
chr2	11983013	12442023	1	1	4.17	5	-0.83	1	0.829704891507262	0.0100990049228189	68.1835097869413
chr2	12442023	14228812	1	1	4.17	5	-0.83	1	0.829704891507262	0.0100990049228189	68.1835097869413
chr2	14228812	14538923	1	2	4.17	10	-5.83	0.583207490184234	0.399640895163998	0.00636764802381009	8.24852474948138
chr2	14538923	14602715	1	3	4.17	15	-10.83	0.31551148794484	0.254054686982671	0.00450760062151482	3.48119971412429
chr2	14602715	14653234	2	3	8.33	15	-6.67	0.645895794506118	0.523030418369538	0.0394998825519401	5.10933424630835
chr2	14653234	14685856	2	2	8.33	10	-1.67	1	0.821946943936911	0.0545179511642294	12.3867051005178
chr2	14685856	14712792	2	2	8.33	10	-1.67	1	0.821946943936911	0.0545179511642294	12.3867051005178
chr2	14712792	15104013	2	1	8.33	5	3.33	1	1.70673924068191	0.082700294482344	107.113924246164
chr2	15104013	15132636	2	1	8.33	5	3.33	1	1.70673924068191	0.082700294482344	107.113924246164
chr2	15132636	15150910	2	2	8.33	10	-1.67	1	0.821946943936911	0.0545179511642294	12.3867051005178
chr2	15150910	15162178	2	3	8.33	15	-6.67	0.645895794506118	0.523030418369538	0.0394998825519401	5.10933424630835
chr2	15162178	15187226	3	3	12.5	15	-2.5	1	0.813448226717427	0.0961202645831903	6.87778438197361
chr2	15187226	15202216	3	2	12.5	10	2.5	1	1.27847145328945	0.130864593047094	16.9008714370457
chr2	15202216	15221347	2	1	8.33	5	3.33	1	1.70673924068191	0.082700294482344	107.113924246164
chr2	15221347	15887075	1	1	4.17	5	-0.83	1	0.829704891507262	0.0100990049228189	68.1835097869413
chr2	15887075	15983319	1	1	4.17	5	-0.83	1	0.829704891507262	0.0100990049228189	68.1835097869413
chr2	15983319	16797838	1	1	4.17	5	-0.83	1	0.829704891507262	0.0100990049228189	68.1835097869413
chr2	16797838	16903628	1	2	4.17	10	-5.83	0.583207490184234	0.399640895163998	0.00636764802381009	8.24852474948138
chr2	16903628	16969973	1	1	4.17	5	-0.83	1	0.829704891507262	0.0100990049228189	68.1835097869413
chr2	16969973	17033919	1	1	4.17	5	-0.83	1	0.829704891507262	0.0100990049228189	68.1835097869413
chr2	17033919	17114516	3	1	12.5	5	7.5	0.613704503097583	2.6583735804989	0.194088006935639	149.732965562201
chr2	17114516	17126789	3	1	12.5	5	7.5	0.613704503097583	2.6583735804989	0.194088006935639	149.732965562201
chr2	17126789	17133326	2	1	8.33	5	3.33	1	1.70673924068191	0.082700294482344	107.113924246164
chr2	17133326	18266602	1	1	4.17	5	-0.83	1	0.829704891507262	0.0100990049228189	68.1835097869413
chr2	18266602	18511508	1	1	4.17	5	-0.83	1	0.829704891507262	0.0100990049228189	68.1835097869413
chr2	18511508	18548814	1	1	4.17	5	-0.83	1	0.829704891507262	0.0100990049228189	68.1835097869413
chr2	18548814	18570261	1	2	4.17	10	-5.83	0.583207490184234	0.399640895163998	0.00636764802381009	8.24852474948138
chr2	18570261	18614935	1	2	4.17	10	-5.83	0.583207490184234	0.399640895163998	0.00636764802381009	8.24852474948138
chr2	18614935	19304236	1	1	4.17	5	-0.83	1	0.829704891507262	0.0100990049228189	68.1835097869413
chr2	19304236	19439070	1	1	4.17	5	-0.83	1	0.829704891507262	0.0100990049228189	68.1835097869413
chr2	19439070	19560874	1	0	4.17	0	4.17	1	Inf	0.0213828125	Inf
chr2	19560874	19628730	1	1	4.17	5	-0.83	1	0.829704891507262	0.0100990049228189	68.1835097869413
chr2	19628730	19648808	1	2	4.17	10	-5.83	0.583207490184234	0.399640895163998	0.00636764802381009	8.24852474948138
chr2	19648808	19693105	1	3	4.17	15	-10.83	0.31551148794484	0.254054686982671	0.00450760062151482	3.48119971412429
chr2	19693105	19878620	1	2	4.17	10	-5.83	0.583207490184234	0.399640895163998	0.00636764802381009	8.24852474948138
chr2	19878620	19952790	1	2	4.17	10	-5.83	0.583207490184234	0.399640895163998	0.00636764802381009	8.24852474948138
chr2	19952790	20376362	1	1	4.17	5	-0.83	1	0.829704891507262	0.0100990049228189	68.1835097869413
chr2	20376362	23177513	1	1	4.17	5	-0.83	1	0.829704891507262	0.0100990049228189	68.1835097869413
chr2	23177513	23265239	2	1	8.33	5	3.33	1	1.70673924068191	0.082700294482344	107.113924246164
chr2	23265239	23676601	1	1	4.17	5	-0.83	1	0.829704891507262	0.0100990049228189	68.1835097869413
chr2	23676601	26837363	1	0	4.17	0	4.17	1	Inf	0.0213828125	Inf
chr2	26837363	26932619	2	0	8.33	0	8.33	0.492600422832981	Inf	0.157012756012269	Inf
chr2	26932619	27052192	1	0	4.17	0	4.17	1	Inf	0.0213828125	Inf
chr2	27052192	27181498	1	1	4.17	5	-0.83	1	0.829704891507262	0.0100990049228189	68.1835097869413
chr2	27181498	27238503	2	1	8.33	5	3.33	1	1.70673924068191	0.082700294482344	107.113924246164
chr2	27238503	27345596	2	1	8.33	5	3.33	1	1.70673924068191	0.082700294482344	107.113924246164
chr2	27345596	28762305	1	1	4.17	5	-0.83	1	0.829704891507262	0.0100990049228189	68.1835097869413
chr2	28762305	28878157	2	1	8.33	5	3.33	1	1.70673924068191	0.082700294482344	107.113924246164
chr2	28878157	28932955	1	1	4.17	5	-0.83	1	0.829704891507262	0.0100990049228189	68.1835097869413
chr2	28932955	28981652	1	2	4.17	10	-5.83	0.583207490184234	0.399640895163998	0.00636764802381009	8.24852474948138
chr2	28981652	31232575	1	1	4.17	5	-0.83	1	0.829704891507262	0.0100990049228189	68.1835097869413
chr2	31232575	31342749	1	2	4.17	10	-5.83	0.583207490184234	0.399640895163998	0.00636764802381009	8.24852474948138
chr2	31342749	33209937	1	1	4.17	5	-0.83	1	0.829704891507262	0.0100990049228189	68.1835097869413
chr2	33209937	35851344	1	1	4.17	5	-0.83	1	0.829704891507262	0.0100990049228189	68.1835097869413
chr2	35851344	35954395	1	1	4.17	5	-0.83	1	0.829704891507262	0.0100990049228189	68.1835097869413
chr2	35954395	37702651	1	1	4.17	5	-0.83	1	0.829704891507262	0.0100990049228189	68.1835097869413
chr2	37702651	37839040	2	1	8.33	5	3.33	1	1.70673924068191	0.082700294482344	107.113924246164
chr2	37839040	37994764	1	1	4.17	5	-0.83	1	0.829704891507262	0.0100990049228189	68.1835097869413
chr2	37994764	39164869	1	2	4.17	10	-5.83	0.583207490184234	0.399640895163998	0.00636764802381009	8.24852474948138
chr2	39164869	39324902	1	1	4.17	5	-0.83	1	0.829704891507262	0.0100990049228189	68.1835097869413
chr2	39324902	40059807	1	2	4.17	10	-5.83	0.583207490184234	0.399640895163998	0.00636764802381009	8.24852474948138
chr2	40059807	40267791	1	2	4.17	10	-5.83	0.583207490184234	0.399640895163998	0.00636764802381009	8.24852474948138
chr2	40267791	40377104	1	2	4.17	10	-5.83	0.583207490184234	0.399640895163998	0.00636764802381009	8.24852474948138
chr2	40377104	40825659	1	2	4.17	10	-5.83	0.583207490184234	0.399640895163998	0.00636764802381009	8.24852474948138
chr2	40825659	40907950	2	2	8.33	10	-1.67	1	0.821946943936911	0.0545179511642294	12.3867051005178
chr2	40907950	40990489	2	2	8.33	10	-1.67	1	0.821946943936911	0.0545179511642294	12.3867051005178
chr2	40990489	41398560	2	1	8.33	5	3.33	1	1.70673924068191	0.082700294482344	107.113924246164
chr2	41398560	41482056	2	2	8.33	10	-1.67	1	0.821946943936911	0.0545179511642294	12.3867051005178
chr2	41482056	41692172	2	1	8.33	5	3.33	1	1.70673924068191	0.082700294482344	107.113924246164
chr2	41692172	41801614	2	2	8.33	10	-1.67	1	0.821946943936911	0.0545179511642294	12.3867051005178
chr2	41801614	42017917	1	2	4.17	10	-5.83	0.583207490184234	0.399640895163998	0.00636764802381009	8.24852474948138
chr2	42017917	42785074	1	3	4.17	15	-10.83	0.31551148794484	0.254054686982671	0.00450760062151482	3.48119971412429
chr2	42785074	43029950	1	2	4.17	10	-5.83	0.583207490184234	0.399640895163998	0.00636764802381009	8.24852474948138
chr2	43029950	43420837	1	3	4.17	15	-10.83	0.31551148794484	0.254054686982671	0.00450760062151482	3.48119971412429
chr2	43420837	45503655	1	3	4.17	15	-10.83	0.31551148794484	0.254054686982671	0.00450760062151482	3.48119971412429
chr2	45503655	45635725	1	3	4.17	15	-10.83	0.31551148794484	0.254054686982671	0.00450760062151482	3.48119971412429
chr2	45635725	45976501	1	3	4.17	15	-10.83	0.31551148794484	0.254054686982671	0.00450760062151482	3.48119971412429
chr2	45976501	47110539	1	3	4.17	15	-10.83	0.31551148794484	0.254054686982671	0.00450760062151482	3.48119971412429
chr2	47110539	47211981	2	3	8.33	15	-6.67	0.645895794506118	0.523030418369538	0.0394998825519401	5.10933424630835
chr2	47211981	48155556	1	3	4.17	15	-10.83	0.31551148794484	0.254054686982671	0.00450760062151482	3.48119971412429
chr2	48155556	49087369	1	2	4.17	10	-5.83	0.583207490184234	0.399640895163998	0.00636764802381009	8.24852474948138
chr2	49087369	54646874	1	2	4.17	10	-5.83	0.583207490184234	0.399640895163998	0.00636764802381009	8.24852474948138
chr2	54646874	55199062	1	3	4.17	15	-10.83	0.31551148794484	0.254054686982671	0.00450760062151482	3.48119971412429
chr2	55199062	56743564	1	2	4.17	10	-5.83	0.583207490184234	0.399640895163998	0.00636764802381009	8.24852474948138
chr2	56743564	56839071	1	3	4.17	15	-10.83	0.31551148794484	0.254054686982671	0.00450760062151482	3.48119971412429
chr2	56839071	57372554	1	2	4.17	10	-5.83	0.583207490184234	0.399640895163998	0.00636764802381009	8.24852474948138
chr2	57372554	57391067	1	3	4.17	15	-10.83	0.31551148794484	0.254054686982671	0.00450760062151482	3.48119971412429
chr2	57391067	57392833	1	4	4.17	20	-15.83	0.160485005635318	0.180601124363156	0.00339339966296395	2.04793135237537
chr2	57392833	57440814	3	4	12.5	20	-7.5	0.68388673153279	0.578843446175386	0.074015401402268	3.96031532645817
chr2	57440814	57441801	2	4	8.33	20	-11.67	0.387127336645204	0.372141092611642	0.0301587677523976	2.96622066155465
chr2	57441801	57446428	2	3	8.33	15	-6.67	0.645895794506118	0.523030418369538	0.0394998825519401	5.10933424630835
chr2	57446428	57482280	2	2	8.33	10	-1.67	1	0.821946943936911	0.0545179511642294	12.3867051005178
chr2	57482280	58478977	1	2	4.17	10	-5.83	0.583207490184234	0.399640895163998	0.00636764802381009	8.24852474948138
chr2	58478977	60561535	1	3	4.17	15	-10.83	0.31551148794484	0.254054686982671	0.00450760062151482	3.48119971412429
chr2	60561535	63490317	1	2	4.17	10	-5.83	0.583207490184234	0.399640895163998	0.00636764802381009	8.24852474948138
chr2	63490317	63575875	4	3	16.67	15	1.67	1	1.13012717766168	0.165091864766298	8.82048884576312
chr2	63575875	63632089	2	2	8.33	10	-1.67	1	0.821946943936911	0.0545179511642294	12.3867051005178
chr2	63632089	64542248	1	2	4.17	10	-5.83	0.583207490184234	0.399640895163998	0.00636764802381009	8.24852474948138
chr2	64542248	64547286	1	3	4.17	15	-10.83	0.31551148794484	0.254054686982671	0.00450760062151482	3.48119971412429
chr2	64547286	64639559	1	4	4.17	20	-15.83	0.160485005635318	0.180601124363156	0.00339339966296395	2.04793135237537
chr2	64639559	67305776	1	3	4.17	15	-10.83	0.31551148794484	0.254054686982671	0.00450760062151482	3.48119971412429
chr2	67305776	67446675	2	3	8.33	15	-6.67	0.645895794506118	0.523030418369538	0.0394998825519401	5.10933424630835
chr2	67446675	68165858	2	3	8.33	15	-6.67	0.645895794506118	0.523030418369538	0.0394998825519401	5.10933424630835
chr2	68165858	68794639	2	3	8.33	15	-6.67	0.645895794506118	0.523030418369538	0.0394998825519401	5.10933424630835
chr2	68794639	72542542	2	3	8.33	15	-6.67	0.645895794506118	0.523030418369538	0.0394998825519401	5.10933424630835
chr2	72542542	76384042	1	3	4.17	15	-10.83	0.31551148794484	0.254054686982671	0.00450760062151482	3.48119971412429
chr2	76384042	76387100	1	3	4.17	15	-10.83	0.31551148794484	0.254054686982671	0.00450760062151482	3.48119971412429
chr2	76387100	76890881	2	3	8.33	15	-6.67	0.645895794506118	0.523030418369538	0.0394998825519401	5.10933424630835
chr2	76890881	79190433	3	3	12.5	15	-2.5	1	0.813448226717427	0.0961202645831903	6.87778438197361
chr2	79190433	79568825	2	3	8.33	15	-6.67	0.645895794506118	0.523030418369538	0.0394998825519401	5.10933424630835
chr2	79568825	79622974	3	3	12.5	15	-2.5	1	0.813448226717427	0.0961202645831903	6.87778438197361
chr2	79622974	81477008	2	3	8.33	15	-6.67	0.645895794506118	0.523030418369538	0.0394998825519401	5.10933424630835
chr2	81477008	81595997	2	4	8.33	20	-11.67	0.387127336645204	0.372141092611642	0.0301587677523976	2.96622066155465
chr2	81595997	82247599	2	3	8.33	15	-6.67	0.645895794506118	0.523030418369538	0.0394998825519401	5.10933424630835
chr2	82247599	82499929	2	3	8.33	15	-6.67	0.645895794506118	0.523030418369538	0.0394998825519401	5.10933424630835
chr2	82499929	82612437	2	3	8.33	15	-6.67	0.645895794506118	0.523030418369538	0.0394998825519401	5.10933424630835
chr2	82612437	83028067	2	3	8.33	15	-6.67	0.645895794506118	0.523030418369538	0.0394998825519401	5.10933424630835
chr2	83028067	83108889	2	3	8.33	15	-6.67	0.645895794506118	0.523030418369538	0.0394998825519401	5.10933424630835
chr2	83108889	83370618	2	3	8.33	15	-6.67	0.645895794506118	0.523030418369538	0.0394998825519401	5.10933424630835
chr2	83370618	83378139	2	3	8.33	15	-6.67	0.645895794506118	0.523030418369538	0.0394998825519401	5.10933424630835
chr2	83378139	83480155	3	3	12.5	15	-2.5	1	0.813448226717427	0.0961202645831903	6.87778438197361
chr2	83480155	83598265	2	3	8.33	15	-6.67	0.645895794506118	0.523030418369538	0.0394998825519401	5.10933424630835
chr2	83598265	83691308	2	3	8.33	15	-6.67	0.645895794506118	0.523030418369538	0.0394998825519401	5.10933424630835
chr2	83691308	83876194	2	3	8.33	15	-6.67	0.645895794506118	0.523030418369538	0.0394998825519401	5.10933424630835
chr2	83876194	83882654	3	3	12.5	15	-2.5	1	0.813448226717427	0.0961202645831903	6.87778438197361
chr2	83882654	83905826	3	3	12.5	15	-2.5	1	0.813448226717427	0.0961202645831903	6.87778438197361
chr2	83905826	83982293	4	3	16.67	15	1.67	1	1.13012717766168	0.165091864766298	8.82048884576312
chr2	83982293	84056243	3	3	12.5	15	-2.5	1	0.813448226717427	0.0961202645831903	6.87778438197361
chr2	84056243	84203165	2	3	8.33	15	-6.67	0.645895794506118	0.523030418369538	0.0394998825519401	5.10933424630835
chr2	84203165	84392986	2	2	8.33	10	-1.67	1	0.821946943936911	0.0545179511642294	12.3867051005178
chr2	84392986	84427251	2	2	8.33	10	-1.67	1	0.821946943936911	0.0545179511642294	12.3867051005178
chr2	84427251	84535082	2	3	8.33	15	-6.67	0.645895794506118	0.523030418369538	0.0394998825519401	5.10933424630835
chr2	84535082	84556528	2	3	8.33	15	-6.67	0.645895794506118	0.523030418369538	0.0394998825519401	5.10933424630835
chr2	84556528	85135599	2	2	8.33	10	-1.67	1	0.821946943936911	0.0545179511642294	12.3867051005178
chr2	85135599	85892070	2	1	8.33	5	3.33	1	1.70673924068191	0.082700294482344	107.113924246164
chr2	85892070	86103374	2	1	8.33	5	3.33	1	1.70673924068191	0.082700294482344	107.113924246164
chr2	86103374	86248401	2	2	8.33	10	-1.67	1	0.821946943936911	0.0545179511642294	12.3867051005178
chr2	86248401	87105542	2	2	8.33	10	-1.67	1	0.821946943936911	0.0545179511642294	12.3867051005178
chr2	87105542	87799838	2	3	8.33	15	-6.67	0.645895794506118	0.523030418369538	0.0394998825519401	5.10933424630835
chr2	87799838	87882066	2	4	8.33	20	-11.67	0.387127336645204	0.372141092611642	0.0301587677523976	2.96622066155465
chr2	87882066	89109686	2	3	8.33	15	-6.67	0.645895794506118	0.523030418369538	0.0394998825519401	5.10933424630835
chr2	89109686	89124215	3	3	12.5	15	-2.5	1	0.813448226717427	0.0961202645831903	6.87778438197361
chr2	89124215	89126253	3	4	12.5	20	-7.5	0.68388673153279	0.578843446175386	0.074015401402268	3.96031532645817
chr2	89126253	89132096	4	4	16.67	20	-3.33	1	0.804097271299285	0.127756427234124	5.0504339877805
chr2	89132096	89133378	13	11	54.17	55	-0.829999999999998	1	0.967667950613556	0.249295465611878	3.72828351041651
chr2	89133378	89134842	16	12	66.67	60	6.67	0.756769597236442	1.3245707663051	0.325878288207766	5.43813511405782
chr2	89134842	89136090	17	13	70.83	65	5.83	0.752019003432467	1.29967846375199	0.30257156722745	5.6225640180398
chr2	89136090	89136180	18	13	75	65	10	0.521959322583259	1.59758883903039	0.361764585919981	7.30899996206292
chr2	89136180	89144104	18	14	75	70	5	0.745575024077576	1.27833364298576	0.274473248383963	5.98469439872149
chr2	89144104	89144968	18	15	75	75	0	1	1	0.198093375683245	4.85229343420695
chr2	89144968	89145847	20	17	83.33	85	-1.67	1	0.88485616465669	0.113372401177101	6.05723365845789
chr2	89145847	89146771	21	18	87.5	90	-2.5	1	0.782184066313761	0.0591685466471307	7.64148633878478
chr2	89146771	89147617	22	18	91.67	90	1.67	1	1.21662353923997	0.0807317193624148	18.3425821888943
chr2	89147617	89148677	22	19	91.67	95	-3.33	1	0.58591258474872	0.00933585439089916	12.0918553707629
chr2	89148677	89157708	23	19	95.83	95	0.829999999999998	1	1.20524780585947	0.0146663027926367	99.0196566535465
chr2	89157708	89358337	24	20	100	100	0	1	0	0	Inf
chr2	89358337	89377330	24	20	100	100	0	1	0	0	Inf
chr2	89377330	89388678	23	20	95.83	100	-4.17	1	0	0	46.7665327000366
chr2	89388678	89418269	23	20	95.83	100	-4.17	1	0	0	46.7665327000366
chr2	89418269	89423512	20	20	83.33	100	-16.67	0.113966011300101	0	0	1.73415821029455
chr2	89423512	89428877	20	19	83.33	95	-11.67	0.356174171829305	0.270358242992309	0.00508674100505901	3.06227009871703
chr2	89428877	89431615	20	19	83.33	95	-11.67	0.356174171829305	0.270358242992309	0.00508674100505901	3.06227009871703
chr2	89431615	89444114	20	19	83.33	95	-11.67	0.356174171829305	0.270358242992309	0.00508674100505901	3.06227009871703
chr2	89444114	89449936	20	18	83.33	90	-6.67	0.673134579544109	0.562810216062903	0.0457332562995365	4.48295782569616
chr2	89449936	89464861	20	18	83.33	90	-6.67	0.673134579544109	0.562810216062903	0.0457332562995365	4.48295782569616
chr2	89464861	89468970	20	17	83.33	85	-1.67	1	0.88485616465669	0.113372401177101	6.05723365845789
chr2	89468970	89469407	20	17	83.33	85	-1.67	1	0.88485616465669	0.113372401177101	6.05723365845789
chr2	89469407	89477534	20	17	83.33	85	-1.67	1	0.88485616465669	0.113372401177101	6.05723365845789
chr2	89477534	89499081	19	17	79.17	85	-5.83	0.709517537084185	0.67662597686171	0.0912048879541432	4.10118432675115
chr2	89499081	89548455	18	17	75	85	-10	0.477131566751533	0.536970510719307	0.0748245656795517	3.01275510875334
chr2	89548455	89569727	18	17	75	85	-10	0.477131566751533	0.536970510719307	0.0748245656795517	3.01275510875334
chr2	89569727	89588831	17	17	70.83	85	-14.17	0.305608588648861	0.436716585051287	0.0623014919217517	2.32580555181971
chr2	89588831	90262898	16	17	66.67	85	-18.33	0.294449598476825	0.361223798965775	0.052411185226708	1.85464295966236
chr2	90262898	90321410	15	17	62.5	85	-22.5	0.173037460615453	0.302299777900167	0.0443669358078378	1.5122832350175
chr2	90321410	91618895	0	0	0	0	0	1	0	0	Inf
chr2	91618895	93300000	7	13	29.17	65	-35.83	0.0323761305059616	0.230236084721857	0.0511385063748787	0.929133886755447
chr2	93300000	95327875	0	0	0	0	0	1	0	0	Inf
chr2	95327875	98709711	1	1	4.17	5	-0.83	1	0.829704891507262	0.0100990049228189	68.1835097869413
chr2	98709711	101983877	1	2	4.17	10	-5.83	0.583207490184234	0.399640895163998	0.00636764802381009	8.24852474948138
chr2	101983877	102776225	1	3	4.17	15	-10.83	0.31551148794484	0.254054686982671	0.00450760062151482	3.48119971412429
chr2	102776225	102925233	1	2	4.17	10	-5.83	0.583207490184234	0.399640895163998	0.00636764802381009	8.24852474948138
chr2	102925233	103020347	1	3	4.17	15	-10.83	0.31551148794484	0.254054686982671	0.00450760062151482	3.48119971412429
chr2	103020347	103177354	1	2	4.17	10	-5.83	0.583207490184234	0.399640895163998	0.00636764802381009	8.24852474948138
chr2	103177354	103251525	1	3	4.17	15	-10.83	0.31551148794484	0.254054686982671	0.00450760062151482	3.48119971412429
chr2	103251525	103331597	1	2	4.17	10	-5.83	0.583207490184234	0.399640895163998	0.00636764802381009	8.24852474948138
chr2	103331597	103474118	1	3	4.17	15	-10.83	0.31551148794484	0.254054686982671	0.00450760062151482	3.48119971412429
chr2	103474118	104492357	1	3	4.17	15	-10.83	0.31551148794484	0.254054686982671	0.00450760062151482	3.48119971412429
chr2	104492357	104525759	1	4	4.17	20	-15.83	0.160485005635318	0.180601124363156	0.00339339966296395	2.04793135237537
chr2	104525759	104967885	1	5	4.17	25	-20.83	0.0772698656986802	0.136267940534561	0.00265137500610839	1.38965023908741
chr2	104967885	106338435	1	4	4.17	20	-15.83	0.160485005635318	0.180601124363156	0.00339339966296395	2.04793135237537
chr2	106338435	106352668	2	4	8.33	20	-11.67	0.387127336645204	0.372141092611642	0.0301587677523976	2.96622066155465
chr2	106352668	106385691	2	5	8.33	25	-16.67	0.21724333522405	0.280958258447198	0.023800668610436	1.9962787467493
chr2	106385691	106442592	2	5	8.33	25	-16.67	0.21724333522405	0.280958258447198	0.023800668610436	1.9962787467493
chr2	106442592	106477279	1	5	4.17	25	-20.83	0.0772698656986802	0.136267940534561	0.00265137500610839	1.38965023908741
chr2	106477279	106479017	1	5	4.17	25	-20.83	0.0772698656986802	0.136267940534561	0.00265137500610839	1.38965023908741
chr2	106479017	108747611	1	5	4.17	25	-20.83	0.0772698656986802	0.136267940534561	0.00265137500610839	1.38965023908741
chr2	108747611	109102371	1	4	4.17	20	-15.83	0.160485005635318	0.180601124363156	0.00339339966296395	2.04793135237537
chr2	109102371	109747786	1	4	4.17	20	-15.83	0.160485005635318	0.180601124363156	0.00339339966296395	2.04793135237537
chr2	109747786	111452744	1	5	4.17	25	-20.83	0.0772698656986802	0.136267940534561	0.00265137500610839	1.38965023908741
chr2	111452744	111657158	1	5	4.17	25	-20.83	0.0772698656986802	0.136267940534561	0.00265137500610839	1.38965023908741
chr2	111657158	111873449	1	4	4.17	20	-15.83	0.160485005635318	0.180601124363156	0.00339339966296395	2.04793135237537
chr2	111873449	112665100	1	5	4.17	25	-20.83	0.0772698656986802	0.136267940534561	0.00265137500610839	1.38965023908741
chr2	112665100	114809064	1	6	4.17	30	-25.83	0.035329956487075	0.106588293053658	0.00212174851329982	1.0175688828234
chr2	114809064	114876397	1	5	4.17	25	-20.83	0.0772698656986802	0.136267940534561	0.00265137500610839	1.38965023908741
chr2	114876397	117577601	1	4	4.17	20	-15.83	0.160485005635318	0.180601124363156	0.00339339966296395	2.04793135237537
chr2	117577601	117721854	1	5	4.17	25	-20.83	0.0772698656986802	0.136267940534561	0.00265137500610839	1.38965023908741
chr2	117721854	117727405	1	5	4.17	25	-20.83	0.0772698656986802	0.136267940534561	0.00265137500610839	1.38965023908741
chr2	117727405	118370502	1	4	4.17	20	-15.83	0.160485005635318	0.180601124363156	0.00339339966296395	2.04793135237537
chr2	118370502	118481841	1	5	4.17	25	-20.83	0.0772698656986802	0.136267940534561	0.00265137500610839	1.38965023908741
chr2	118481841	119462992	1	4	4.17	20	-15.83	0.160485005635318	0.180601124363156	0.00339339966296395	2.04793135237537
chr2	119462992	120487339	1	4	4.17	20	-15.83	0.160485005635318	0.180601124363156	0.00339339966296395	2.04793135237537
chr2	120487339	121218344	1	3	4.17	15	-10.83	0.31551148794484	0.254054686982671	0.00450760062151482	3.48119971412429
chr2	121218344	121883450	1	4	4.17	20	-15.83	0.160485005635318	0.180601124363156	0.00339339966296395	2.04793135237537
chr2	121883450	122783122	1	3	4.17	15	-10.83	0.31551148794484	0.254054686982671	0.00450760062151482	3.48119971412429
chr2	122783122	122946444	1	3	4.17	15	-10.83	0.31551148794484	0.254054686982671	0.00450760062151482	3.48119971412429
chr2	122946444	127442189	1	2	4.17	10	-5.83	0.583207490184234	0.399640895163998	0.00636764802381009	8.24852474948138
chr2	127442189	127524060	1	3	4.17	15	-10.83	0.31551148794484	0.254054686982671	0.00450760062151482	3.48119971412429
chr2	127524060	127524514	2	3	8.33	15	-6.67	0.645895794506118	0.523030418369538	0.0394998825519401	5.10933424630835
chr2	127524514	127524985	3	3	12.5	15	-2.5	1	0.813448226717427	0.0961202645831903	6.87778438197361
chr2	127524985	127563184	4	3	16.67	15	1.67	1	1.13012717766168	0.165091864766298	8.82048884576312
chr2	127563184	127583043	4	2	16.67	10	6.67	0.673134579544109	1.77679788223359	0.223067010416211	21.8659260440664
chr2	127583043	127601207	3	2	12.5	10	2.5	1	1.27847145328945	0.130864593047094	16.9008714370457
chr2	127601207	127635837	2	2	8.33	10	-1.67	1	0.821946943936911	0.0545179511642294	12.3867051005178
chr2	127635837	130640466	1	2	4.17	10	-5.83	0.583207490184234	0.399640895163998	0.00636764802381009	8.24852474948138
chr2	130640466	130662445	1	3	4.17	15	-10.83	0.31551148794484	0.254054686982671	0.00450760062151482	3.48119971412429
chr2	130662445	130767658	2	3	8.33	15	-6.67	0.645895794506118	0.523030418369538	0.0394998825519401	5.10933424630835
chr2	130767658	130928303	2	2	8.33	10	-1.67	1	0.821946943936911	0.0545179511642294	12.3867051005178
chr2	130928303	133158059	1	2	4.17	10	-5.83	0.583207490184234	0.399640895163998	0.00636764802381009	8.24852474948138
chr2	133158059	133232232	2	2	8.33	10	-1.67	1	0.821946943936911	0.0545179511642294	12.3867051005178
chr2	133232232	134451621	1	2	4.17	10	-5.83	0.583207490184234	0.399640895163998	0.00636764802381009	8.24852474948138
chr2	134451621	137993510	1	1	4.17	5	-0.83	1	0.829704891507262	0.0100990049228189	68.1835097869413
chr2	137993510	139389946	1	1	4.17	5	-0.83	1	0.829704891507262	0.0100990049228189	68.1835097869413
chr2	139389946	141129264	2	1	8.33	5	3.33	1	1.70673924068191	0.082700294482344	107.113924246164
chr2	141129264	141737406	1	1	4.17	5	-0.83	1	0.829704891507262	0.0100990049228189	68.1835097869413
chr2	141737406	141795864	1	2	4.17	10	-5.83	0.583207490184234	0.399640895163998	0.00636764802381009	8.24852474948138
chr2	141795864	148322951	1	1	4.17	5	-0.83	1	0.829704891507262	0.0100990049228189	68.1835097869413
chr2	148322951	148461553	1	2	4.17	10	-5.83	0.583207490184234	0.399640895163998	0.00636764802381009	8.24852474948138
chr2	148461553	151868888	1	1	4.17	5	-0.83	1	0.829704891507262	0.0100990049228189	68.1835097869413
chr2	151868888	153388125	1	1	4.17	5	-0.83	1	0.829704891507262	0.0100990049228189	68.1835097869413
chr2	153388125	153843159	1	0	4.17	0	4.17	1	Inf	0.0213828125	Inf
chr2	153843159	156154583	1	1	4.17	5	-0.83	1	0.829704891507262	0.0100990049228189	68.1835097869413
chr2	156154583	156540803	1	2	4.17	10	-5.83	0.583207490184234	0.399640895163998	0.00636764802381009	8.24852474948138
chr2	156540803	161078357	1	2	4.17	10	-5.83	0.583207490184234	0.399640895163998	0.00636764802381009	8.24852474948138
chr2	161078357	161098138	1	2	4.17	10	-5.83	0.583207490184234	0.399640895163998	0.00636764802381009	8.24852474948138
chr2	161098138	161217128	2	2	8.33	10	-1.67	1	0.821946943936911	0.0545179511642294	12.3867051005178
chr2	161217128	161269524	2	2	8.33	10	-1.67	1	0.821946943936911	0.0545179511642294	12.3867051005178
chr2	161269524	162814812	1	2	4.17	10	-5.83	0.583207490184234	0.399640895163998	0.00636764802381009	8.24852474948138
chr2	162814812	162957511	2	2	8.33	10	-1.67	1	0.821946943936911	0.0545179511642294	12.3867051005178
chr2	162957511	167732553	1	2	4.17	10	-5.83	0.583207490184234	0.399640895163998	0.00636764802381009	8.24852474948138
chr2	167732553	167746668	2	2	8.33	10	-1.67	1	0.821946943936911	0.0545179511642294	12.3867051005178
chr2	167746668	167813809	2	3	8.33	15	-6.67	0.645895794506118	0.523030418369538	0.0394998825519401	5.10933424630835
chr2	167813809	169946431	1	3	4.17	15	-10.83	0.31551148794484	0.254054686982671	0.00450760062151482	3.48119971412429
chr2	169946431	169958358	2	3	8.33	15	-6.67	0.645895794506118	0.523030418369538	0.0394998825519401	5.10933424630835
chr2	169958358	169987774	2	4	8.33	20	-11.67	0.387127336645204	0.372141092611642	0.0301587677523976	2.96622066155465
chr2	169987774	170047939	2	4	8.33	20	-11.67	0.387127336645204	0.372141092611642	0.0301587677523976	2.96622066155465
chr2	170047939	170050909	2	3	8.33	15	-6.67	0.645895794506118	0.523030418369538	0.0394998825519401	5.10933424630835
chr2	170050909	170090198	2	3	8.33	15	-6.67	0.645895794506118	0.523030418369538	0.0394998825519401	5.10933424630835
chr2	170090198	175846091	2	3	8.33	15	-6.67	0.645895794506118	0.523030418369538	0.0394998825519401	5.10933424630835
chr2	175846091	185751894	2	2	8.33	10	-1.67	1	0.821946943936911	0.0545179511642294	12.3867051005178
chr2	185751894	188141093	2	3	8.33	15	-6.67	0.645895794506118	0.523030418369538	0.0394998825519401	5.10933424630835
chr2	188141093	188340556	2	4	8.33	20	-11.67	0.387127336645204	0.372141092611642	0.0301587677523976	2.96622066155465
chr2	188340556	188403424	2	3	8.33	15	-6.67	0.645895794506118	0.523030418369538	0.0394998825519401	5.10933424630835
chr2	188403424	189997204	2	3	8.33	15	-6.67	0.645895794506118	0.523030418369538	0.0394998825519401	5.10933424630835
chr2	189997204	192133934	2	3	8.33	15	-6.67	0.645895794506118	0.523030418369538	0.0394998825519401	5.10933424630835
chr2	192133934	192208409	3	3	12.5	15	-2.5	1	0.813448226717427	0.0961202645831903	6.87778438197361
chr2	192208409	193381748	2	3	8.33	15	-6.67	0.645895794506118	0.523030418369538	0.0394998825519401	5.10933424630835
chr2	193381748	193528318	2	3	8.33	15	-6.67	0.645895794506118	0.523030418369538	0.0394998825519401	5.10933424630835
chr2	193528318	193709915	3	3	12.5	15	-2.5	1	0.813448226717427	0.0961202645831903	6.87778438197361
chr2	193709915	194411821	2	3	8.33	15	-6.67	0.645895794506118	0.523030418369538	0.0394998825519401	5.10933424630835
chr2	194411821	198808499	1	3	4.17	15	-10.83	0.31551148794484	0.254054686982671	0.00450760062151482	3.48119971412429
chr2	198808499	198967504	2	3	8.33	15	-6.67	0.645895794506118	0.523030418369538	0.0394998825519401	5.10933424630835
chr2	198967504	199509528	1	3	4.17	15	-10.83	0.31551148794484	0.254054686982671	0.00450760062151482	3.48119971412429
chr2	199509528	199640361	1	4	4.17	20	-15.83	0.160485005635318	0.180601124363156	0.00339339966296395	2.04793135237537
chr2	199640361	202646461	1	3	4.17	15	-10.83	0.31551148794484	0.254054686982671	0.00450760062151482	3.48119971412429
chr2	202646461	210121603	1	2	4.17	10	-5.83	0.583207490184234	0.399640895163998	0.00636764802381009	8.24852474948138
chr2	210121603	210234551	2	2	8.33	10	-1.67	1	0.821946943936911	0.0545179511642294	12.3867051005178
chr2	210234551	210731677	1	2	4.17	10	-5.83	0.583207490184234	0.399640895163998	0.00636764802381009	8.24852474948138
chr2	210731677	210838701	1	3	4.17	15	-10.83	0.31551148794484	0.254054686982671	0.00450760062151482	3.48119971412429
chr2	210838701	211231610	1	2	4.17	10	-5.83	0.583207490184234	0.399640895163998	0.00636764802381009	8.24852474948138
chr2	211231610	211340633	2	2	8.33	10	-1.67	1	0.821946943936911	0.0545179511642294	12.3867051005178
chr2	211340633	211376547	3	2	12.5	10	2.5	1	1.27847145328945	0.130864593047094	16.9008714370457
chr2	211376547	212340027	2	2	8.33	10	-1.67	1	0.821946943936911	0.0545179511642294	12.3867051005178
chr2	212340027	212346715	1	2	4.17	10	-5.83	0.583207490184234	0.399640895163998	0.00636764802381009	8.24852474948138
chr2	212346715	212470238	1	2	4.17	10	-5.83	0.583207490184234	0.399640895163998	0.00636764802381009	8.24852474948138
chr2	212470238	215472374	0	2	0	10	-10	0.200845665961945	0	0	4.38438777635233
chr2	215472374	215510056	1	2	4.17	10	-5.83	0.583207490184234	0.399640895163998	0.00636764802381009	8.24852474948138
chr2	215510056	215522175	2	2	8.33	10	-1.67	1	0.821946943936911	0.0545179511642294	12.3867051005178
chr2	215522175	216248382	2	2	8.33	10	-1.67	1	0.821946943936911	0.0545179511642294	12.3867051005178
chr2	216248382	216632946	2	2	8.33	10	-1.67	1	0.821946943936911	0.0545179511642294	12.3867051005178
chr2	216632946	218694098	1	2	4.17	10	-5.83	0.583207490184234	0.399640895163998	0.00636764802381009	8.24852474948138
chr2	218694098	218771432	1	3	4.17	15	-10.83	0.31551148794484	0.254054686982671	0.00450760062151482	3.48119971412429
chr2	218771432	218894844	1	3	4.17	15	-10.83	0.31551148794484	0.254054686982671	0.00450760062151482	3.48119971412429
chr2	218894844	218931790	2	3	8.33	15	-6.67	0.645895794506118	0.523030418369538	0.0394998825519401	5.10933424630835
chr2	218931790	219073900	2	2	8.33	10	-1.67	1	0.821946943936911	0.0545179511642294	12.3867051005178
chr2	219073900	219822051	1	2	4.17	10	-5.83	0.583207490184234	0.399640895163998	0.00636764802381009	8.24852474948138
chr2	219822051	220603906	1	1	4.17	5	-0.83	1	0.829704891507262	0.0100990049228189	68.1835097869413
chr2	220603906	220791921	1	2	4.17	10	-5.83	0.583207490184234	0.399640895163998	0.00636764802381009	8.24852474948138
chr2	220791921	220926859	2	2	8.33	10	-1.67	1	0.821946943936911	0.0545179511642294	12.3867051005178
chr2	220926859	221037763	1	2	4.17	10	-5.83	0.583207490184234	0.399640895163998	0.00636764802381009	8.24852474948138
chr2	221037763	222969587	1	1	4.17	5	-0.83	1	0.829704891507262	0.0100990049228189	68.1835097869413
chr2	222969587	224263027	1	1	4.17	5	-0.83	1	0.829704891507262	0.0100990049228189	68.1835097869413
chr2	224263027	224341489	1	2	4.17	10	-5.83	0.583207490184234	0.399640895163998	0.00636764802381009	8.24852474948138
chr2	224341489	224686332	1	1	4.17	5	-0.83	1	0.829704891507262	0.0100990049228189	68.1835097869413
chr2	224686332	230518428	2	1	8.33	5	3.33	1	1.70673924068191	0.082700294482344	107.113924246164
chr2	230518428	232543356	2	0	8.33	0	8.33	0.492600422832981	Inf	0.157012756012269	Inf
chr2	232543356	233418780	2	0	8.33	0	8.33	0.492600422832981	Inf	0.157012756012269	Inf
chr2	233418780	233532125	2	0	8.33	0	8.33	0.492600422832981	Inf	0.157012756012269	Inf
chr2	233532125	235532268	2	0	8.33	0	8.33	0.492600422832981	Inf	0.157012756012269	Inf
chr2	235532268	235626330	2	1	8.33	5	3.33	1	1.70673924068191	0.082700294482344	107.113924246164
chr2	235626330	236669100	2	0	8.33	0	8.33	0.492600422832981	Inf	0.157012756012269	Inf
chr2	236669100	236820954	2	1	8.33	5	3.33	1	1.70673924068191	0.082700294482344	107.113924246164
chr2	236820954	237672371	2	0	8.33	0	8.33	0.492600422832981	Inf	0.157012756012269	Inf
chr2	237672371	237760083	2	1	8.33	5	3.33	1	1.70673924068191	0.082700294482344	107.113924246164
chr2	237760083	237774140	2	0	8.33	0	8.33	0.492600422832981	Inf	0.157012756012269	Inf
chr2	237774140	237801762	2	1	8.33	5	3.33	1	1.70673924068191	0.082700294482344	107.113924246164
chr2	237801762	238213810	2	0	8.33	0	8.33	0.492600422832981	Inf	0.157012756012269	Inf
chr2	238213810	240749966	3	0	12.5	0	12.5	0.238900634249471	Inf	0.351338858842862	Inf
chr2	240749966	240902135	3	0	12.5	0	12.5	0.238900634249471	Inf	0.351338858842862	Inf
chr2	240902135	243199373	3	0	12.5	0	12.5	0.238900634249471	Inf	0.351338858842862	Inf
chr3	0	180330	1	4	4.17	20	-15.83	0.160485005635318	0.180601124363156	0.00339339966296395	2.04793135237537
chr3	180330	203743	1	3	4.17	15	-10.83	0.31551148794484	0.254054686982671	0.00450760062151482	3.48119971412429
chr3	203743	2035062	1	2	4.17	10	-5.83	0.583207490184234	0.399640895163998	0.00636764802381009	8.24852474948138
chr3	2035062	2991486	1	2	4.17	10	-5.83	0.583207490184234	0.399640895163998	0.00636764802381009	8.24852474948138
chr3	2991486	3939065	1	2	4.17	10	-5.83	0.583207490184234	0.399640895163998	0.00636764802381009	8.24852474948138
chr3	3939065	6693131	1	2	4.17	10	-5.83	0.583207490184234	0.399640895163998	0.00636764802381009	8.24852474948138
chr3	6693131	7058974	1	2	4.17	10	-5.83	0.583207490184234	0.399640895163998	0.00636764802381009	8.24852474948138
chr3	7058974	7199663	1	2	4.17	10	-5.83	0.583207490184234	0.399640895163998	0.00636764802381009	8.24852474948138
chr3	7199663	7259062	1	2	4.17	10	-5.83	0.583207490184234	0.399640895163998	0.00636764802381009	8.24852474948138
chr3	7259062	7518497	1	2	4.17	10	-5.83	0.583207490184234	0.399640895163998	0.00636764802381009	8.24852474948138
chr3	7518497	7528274	1	2	4.17	10	-5.83	0.583207490184234	0.399640895163998	0.00636764802381009	8.24852474948138
chr3	7528274	7538721	0	2	0	10	-10	0.200845665961945	0	0	4.38438777635233
chr3	7538721	7602635	0	2	0	10	-10	0.200845665961945	0	0	4.38438777635233
chr3	7602635	7603314	1	2	4.17	10	-5.83	0.583207490184234	0.399640895163998	0.00636764802381009	8.24852474948138
chr3	7603314	7624957	1	2	4.17	10	-5.83	0.583207490184234	0.399640895163998	0.00636764802381009	8.24852474948138
chr3	7624957	7883401	1	2	4.17	10	-5.83	0.583207490184234	0.399640895163998	0.00636764802381009	8.24852474948138
chr3	7883401	8098670	1	2	4.17	10	-5.83	0.583207490184234	0.399640895163998	0.00636764802381009	8.24852474948138
chr3	8098670	8172803	1	3	4.17	15	-10.83	0.31551148794484	0.254054686982671	0.00450760062151482	3.48119971412429
chr3	8172803	8197751	1	3	4.17	15	-10.83	0.31551148794484	0.254054686982671	0.00450760062151482	3.48119971412429
chr3	8197751	8277941	1	2	4.17	10	-5.83	0.583207490184234	0.399640895163998	0.00636764802381009	8.24852474948138
chr3	8277941	8546746	0	2	0	10	-10	0.200845665961945	0	0	4.38438777635233
chr3	8546746	8796821	0	2	0	10	-10	0.200845665961945	0	0	4.38438777635233
chr3	8796821	9031820	0	2	0	10	-10	0.200845665961945	0	0	4.38438777635233
chr3	9031820	9971118	0	2	0	10	-10	0.200845665961945	0	0	4.38438777635233
chr3	9971118	10180678	0	1	0	5	-5	0.454545454545455	0	0	32.5003149261473
chr3	10180678	10536157	0	2	0	10	-10	0.200845665961945	0	0	4.38438777635233
chr3	10536157	11256342	0	2	0	10	-10	0.200845665961945	0	0	4.38438777635233
chr3	11256342	11418950	0	2	0	10	-10	0.200845665961945	0	0	4.38438777635233
chr3	11418950	11831473	0	2	0	10	-10	0.200845665961945	0	0	4.38438777635233
chr3	11831473	13313700	0	2	0	10	-10	0.200845665961945	0	0	4.38438777635233
chr3	13313700	15389784	0	2	0	10	-10	0.200845665961945	0	0	4.38438777635233
chr3	15389784	17235761	0	2	0	10	-10	0.200845665961945	0	0	4.38438777635233
chr3	17235761	17290346	1	2	4.17	10	-5.83	0.583207490184234	0.399640895163998	0.00636764802381009	8.24852474948138
chr3	17290346	17367563	1	1	4.17	5	-0.83	1	0.829704891507262	0.0100990049228189	68.1835097869413
chr3	17367563	17944503	1	1	4.17	5	-0.83	1	0.829704891507262	0.0100990049228189	68.1835097869413
chr3	17944503	28066403	1	1	4.17	5	-0.83	1	0.829704891507262	0.0100990049228189	68.1835097869413
chr3	28066403	30409509	2	1	8.33	5	3.33	1	1.70673924068191	0.082700294482344	107.113924246164
chr3	30409509	30639772	3	1	12.5	5	7.5	0.613704503097583	2.6583735804989	0.194088006935639	149.732965562201
chr3	30639772	30698076	3	1	12.5	5	7.5	0.613704503097583	2.6583735804989	0.194088006935639	149.732965562201
chr3	30698076	31059632	2	1	8.33	5	3.33	1	1.70673924068191	0.082700294482344	107.113924246164
chr3	31059632	31067596	3	1	12.5	5	7.5	0.613704503097583	2.6583735804989	0.194088006935639	149.732965562201
chr3	31067596	31158405	3	1	12.5	5	7.5	0.613704503097583	2.6583735804989	0.194088006935639	149.732965562201
chr3	31158405	31654644	2	1	8.33	5	3.33	1	1.70673924068191	0.082700294482344	107.113924246164
chr3	31654644	31749876	3	1	12.5	5	7.5	0.613704503097583	2.6583735804989	0.194088006935639	149.732965562201
chr3	31749876	34702124	2	1	8.33	5	3.33	1	1.70673924068191	0.082700294482344	107.113924246164
chr3	34702124	34814445	2	1	8.33	5	3.33	1	1.70673924068191	0.082700294482344	107.113924246164
chr3	34814445	36144951	2	1	8.33	5	3.33	1	1.70673924068191	0.082700294482344	107.113924246164
chr3	36144951	36231978	2	1	8.33	5	3.33	1	1.70673924068191	0.082700294482344	107.113924246164
chr3	36231978	36841253	1	1	4.17	5	-0.83	1	0.829704891507262	0.0100990049228189	68.1835097869413
chr3	36841253	36894220	1	1	4.17	5	-0.83	1	0.829704891507262	0.0100990049228189	68.1835097869413
chr3	36894220	37372427	1	1	4.17	5	-0.83	1	0.829704891507262	0.0100990049228189	68.1835097869413
chr3	37372427	37550741	1	1	4.17	5	-0.83	1	0.829704891507262	0.0100990049228189	68.1835097869413
chr3	37550741	37597227	1	1	4.17	5	-0.83	1	0.829704891507262	0.0100990049228189	68.1835097869413
chr3	37597227	37670760	2	1	8.33	5	3.33	1	1.70673924068191	0.082700294482344	107.113924246164
chr3	37670760	38072949	2	1	8.33	5	3.33	1	1.70673924068191	0.082700294482344	107.113924246164
chr3	38072949	38633386	1	1	4.17	5	-0.83	1	0.829704891507262	0.0100990049228189	68.1835097869413
chr3	38633386	38752078	1	1	4.17	5	-0.83	1	0.829704891507262	0.0100990049228189	68.1835097869413
chr3	38752078	39837374	1	1	4.17	5	-0.83	1	0.829704891507262	0.0100990049228189	68.1835097869413
chr3	39837374	40085753	1	1	4.17	5	-0.83	1	0.829704891507262	0.0100990049228189	68.1835097869413
chr3	40085753	40207208	2	1	8.33	5	3.33	1	1.70673924068191	0.082700294482344	107.113924246164
chr3	40207208	40899365	1	1	4.17	5	-0.83	1	0.829704891507262	0.0100990049228189	68.1835097869413
chr3	40899365	41041572	2	1	8.33	5	3.33	1	1.70673924068191	0.082700294482344	107.113924246164
chr3	41041572	41104417	2	1	8.33	5	3.33	1	1.70673924068191	0.082700294482344	107.113924246164
chr3	41104417	41210354	2	1	8.33	5	3.33	1	1.70673924068191	0.082700294482344	107.113924246164
chr3	41210354	41479784	2	1	8.33	5	3.33	1	1.70673924068191	0.082700294482344	107.113924246164
chr3	41479784	41521042	1	1	4.17	5	-0.83	1	0.829704891507262	0.0100990049228189	68.1835097869413
chr3	41521042	42186558	1	1	4.17	5	-0.83	1	0.829704891507262	0.0100990049228189	68.1835097869413
chr3	42186558	42890979	0	1	0	5	-5	0.454545454545455	0	0	32.5003149261473
chr3	42890979	42911729	0	2	0	10	-10	0.200845665961945	0	0	4.38438777635233
chr3	42911729	43199381	0	2	0	10	-10	0.200845665961945	0	0	4.38438777635233
chr3	43199381	43256176	0	2	0	10	-10	0.200845665961945	0	0	4.38438777635233
chr3	43256176	44189013	0	2	0	10	-10	0.200845665961945	0	0	4.38438777635233
chr3	44189013	44275301	0	2	0	10	-10	0.200845665961945	0	0	4.38438777635233
chr3	44275301	45132607	0	1	0	5	-5	0.454545454545455	0	0	32.5003149261473
chr3	45132607	45963880	0	2	0	10	-10	0.200845665961945	0	0	4.38438777635233
chr3	45963880	46342532	0	2	0	10	-10	0.200845665961945	0	0	4.38438777635233
chr3	46342532	46431902	0	2	0	10	-10	0.200845665961945	0	0	4.38438777635233
chr3	46431902	46508241	0	2	0	10	-10	0.200845665961945	0	0	4.38438777635233
chr3	46508241	46553011	0	2	0	10	-10	0.200845665961945	0	0	4.38438777635233
chr3	46553011	46645307	0	1	0	5	-5	0.454545454545455	0	0	32.5003149261473
chr3	46645307	49450711	0	1	0	5	-5	0.454545454545455	0	0	32.5003149261473
chr3	49450711	52181172	0	1	0	5	-5	0.454545454545455	0	0	32.5003149261473
chr3	52181172	53107339	0	0	0	0	0	1	0	0	Inf
chr3	53107339	53247034	0	1	0	5	-5	0.454545454545455	0	0	32.5003149261473
chr3	53247034	57961655	0	2	0	10	-10	0.200845665961945	0	0	4.38438777635233
chr3	57961655	58050917	0	3	0	15	-15	0.0860767139836907	0	0	1.9411946582692
chr3	58050917	58525861	0	2	0	10	-10	0.200845665961945	0	0	4.38438777635233
chr3	58525861	58596894	0	3	0	15	-15	0.0860767139836907	0	0	1.9411946582692
chr3	58596894	59407045	0	2	0	10	-10	0.200845665961945	0	0	4.38438777635233
chr3	59407045	59750232	0	2	0	10	-10	0.200845665961945	0	0	4.38438777635233
chr3	59750232	59820563	1	2	4.17	10	-5.83	0.583207490184234	0.399640895163998	0.00636764802381009	8.24852474948138
chr3	59820563	60018938	1	2	4.17	10	-5.83	0.583207490184234	0.399640895163998	0.00636764802381009	8.24852474948138
chr3	60018938	61020195	1	2	4.17	10	-5.83	0.583207490184234	0.399640895163998	0.00636764802381009	8.24852474948138
chr3	61020195	61057791	1	2	4.17	10	-5.83	0.583207490184234	0.399640895163998	0.00636764802381009	8.24852474948138
chr3	61057791	61439514	1	2	4.17	10	-5.83	0.583207490184234	0.399640895163998	0.00636764802381009	8.24852474948138
chr3	61439514	61959274	2	2	8.33	10	-1.67	1	0.821946943936911	0.0545179511642294	12.3867051005178
chr3	61959274	62038506	3	2	12.5	10	2.5	1	1.27847145328945	0.130864593047094	16.9008714370457
chr3	62038506	62679599	2	2	8.33	10	-1.67	1	0.821946943936911	0.0545179511642294	12.3867051005178
chr3	62679599	64274324	3	2	12.5	10	2.5	1	1.27847145328945	0.130864593047094	16.9008714370457
chr3	64274324	64627228	2	2	8.33	10	-1.67	1	0.821946943936911	0.0545179511642294	12.3867051005178
chr3	64627228	64698711	3	2	12.5	10	2.5	1	1.27847145328945	0.130864593047094	16.9008714370457
chr3	64698711	65082991	3	2	12.5	10	2.5	1	1.27847145328945	0.130864593047094	16.9008714370457
chr3	65082991	67649922	2	2	8.33	10	-1.67	1	0.821946943936911	0.0545179511642294	12.3867051005178
chr3	67649922	67739774	2	2	8.33	10	-1.67	1	0.821946943936911	0.0545179511642294	12.3867051005178
chr3	67739774	67742648	2	2	8.33	10	-1.67	1	0.821946943936911	0.0545179511642294	12.3867051005178
chr3	67742648	69971120	1	2	4.17	10	-5.83	0.583207490184234	0.399640895163998	0.00636764802381009	8.24852474948138
chr3	69971120	71021238	2	2	8.33	10	-1.67	1	0.821946943936911	0.0545179511642294	12.3867051005178
chr3	71021238	72244379	2	2	8.33	10	-1.67	1	0.821946943936911	0.0545179511642294	12.3867051005178
chr3	72244379	72448824	1	2	4.17	10	-5.83	0.583207490184234	0.399640895163998	0.00636764802381009	8.24852474948138
chr3	72448824	73432958	2	2	8.33	10	-1.67	1	0.821946943936911	0.0545179511642294	12.3867051005178
chr3	73432958	74499538	2	2	8.33	10	-1.67	1	0.821946943936911	0.0545179511642294	12.3867051005178
chr3	74499538	74528009	2	2	8.33	10	-1.67	1	0.821946943936911	0.0545179511642294	12.3867051005178
chr3	74528009	74741683	3	2	12.5	10	2.5	1	1.27847145328945	0.130864593047094	16.9008714370457
chr3	74741683	74889766	4	2	16.67	10	6.67	0.673134579544109	1.77679788223359	0.223067010416211	21.8659260440664
chr3	74889766	75387500	3	2	12.5	10	2.5	1	1.27847145328945	0.130864593047094	16.9008714370457
chr3	75387500	75578313	3	1	12.5	5	7.5	0.613704503097583	2.6583735804989	0.194088006935639	149.732965562201
chr3	75578313	75730419	4	1	16.67	5	11.67	0.356174171829305	3.69879604532143	0.326555126675129	196.589525396604
chr3	75730419	75784935	4	2	16.67	10	6.67	0.673134579544109	1.77679788223359	0.223067010416211	21.8659260440664
chr3	75784935	75864196	4	2	16.67	10	6.67	0.673134579544109	1.77679788223359	0.223067010416211	21.8659260440664
chr3	75864196	76085364	3	2	12.5	10	2.5	1	1.27847145328945	0.130864593047094	16.9008714370457
chr3	76085364	76094332	3	2	12.5	10	2.5	1	1.27847145328945	0.130864593047094	16.9008714370457
chr3	76094332	80461335	2	2	8.33	10	-1.67	1	0.821946943936911	0.0545179511642294	12.3867051005178
chr3	80461335	80539753	2	2	8.33	10	-1.67	1	0.821946943936911	0.0545179511642294	12.3867051005178
chr3	80539753	80591233	3	2	12.5	10	2.5	1	1.27847145328945	0.130864593047094	16.9008714370457
chr3	80591233	80694454	3	2	12.5	10	2.5	1	1.27847145328945	0.130864593047094	16.9008714370457
chr3	80694454	81387776	2	2	8.33	10	-1.67	1	0.821946943936911	0.0545179511642294	12.3867051005178
chr3	81387776	82275116	2	2	8.33	10	-1.67	1	0.821946943936911	0.0545179511642294	12.3867051005178
chr3	82275116	82447865	2	2	8.33	10	-1.67	1	0.821946943936911	0.0545179511642294	12.3867051005178
chr3	82447865	82489882	2	2	8.33	10	-1.67	1	0.821946943936911	0.0545179511642294	12.3867051005178
chr3	82489882	82926261	2	2	8.33	10	-1.67	1	0.821946943936911	0.0545179511642294	12.3867051005178
chr3	82926261	82993249	3	2	12.5	10	2.5	1	1.27847145328945	0.130864593047094	16.9008714370457
chr3	82993249	84195560	2	2	8.33	10	-1.67	1	0.821946943936911	0.0545179511642294	12.3867051005178
chr3	84195560	84451848	2	2	8.33	10	-1.67	1	0.821946943936911	0.0545179511642294	12.3867051005178
chr3	84451848	84631819	2	2	8.33	10	-1.67	1	0.821946943936911	0.0545179511642294	12.3867051005178
chr3	84631819	85819153	2	2	8.33	10	-1.67	1	0.821946943936911	0.0545179511642294	12.3867051005178
chr3	85819153	87636058	2	2	8.33	10	-1.67	1	0.821946943936911	0.0545179511642294	12.3867051005178
chr3	87636058	87836489	2	2	8.33	10	-1.67	1	0.821946943936911	0.0545179511642294	12.3867051005178
chr3	87836489	88254414	2	2	8.33	10	-1.67	1	0.821946943936911	0.0545179511642294	12.3867051005178
chr3	88254414	88963338	2	2	8.33	10	-1.67	1	0.821946943936911	0.0545179511642294	12.3867051005178
chr3	88963338	89130418	3	2	12.5	10	2.5	1	1.27847145328945	0.130864593047094	16.9008714370457
chr3	89130418	91000000	2	2	8.33	10	-1.67	1	0.821946943936911	0.0545179511642294	12.3867051005178
chr3	91000000	93519466	0	0	0	0	0	1	0	0	Inf
chr3	93519466	93661838	1	2	4.17	10	-5.83	0.583207490184234	0.399640895163998	0.00636764802381009	8.24852474948138
chr3	93661838	95150728	2	2	8.33	10	-1.67	1	0.821946943936911	0.0545179511642294	12.3867051005178
chr3	95150728	95155172	2	3	8.33	15	-6.67	0.645895794506118	0.523030418369538	0.0394998825519401	5.10933424630835
chr3	95155172	95259439	3	3	12.5	15	-2.5	1	0.813448226717427	0.0961202645831903	6.87778438197361
chr3	95259439	95319234	2	2	8.33	10	-1.67	1	0.821946943936911	0.0545179511642294	12.3867051005178
chr3	95319234	95691366	1	2	4.17	10	-5.83	0.583207490184234	0.399640895163998	0.00636764802381009	8.24852474948138
chr3	95691366	95998732	1	2	4.17	10	-5.83	0.583207490184234	0.399640895163998	0.00636764802381009	8.24852474948138
chr3	95998732	96167672	2	2	8.33	10	-1.67	1	0.821946943936911	0.0545179511642294	12.3867051005178
chr3	96167672	97725449	1	2	4.17	10	-5.83	0.583207490184234	0.399640895163998	0.00636764802381009	8.24852474948138
chr3	97725449	97778567	0	2	0	10	-10	0.200845665961945	0	0	4.38438777635233
chr3	97778567	97921432	1	2	4.17	10	-5.83	0.583207490184234	0.399640895163998	0.00636764802381009	8.24852474948138
chr3	97921432	98707145	0	2	0	10	-10	0.200845665961945	0	0	4.38438777635233
chr3	98707145	98770655	0	3	0	15	-15	0.0860767139836907	0	0	1.9411946582692
chr3	98770655	101712262	0	2	0	10	-10	0.200845665961945	0	0	4.38438777635233
chr3	101712262	101863197	0	3	0	15	-15	0.0860767139836907	0	0	1.9411946582692
chr3	101863197	106431133	0	2	0	10	-10	0.200845665961945	0	0	4.38438777635233
chr3	106431133	107081108	0	2	0	10	-10	0.200845665961945	0	0	4.38438777635233
chr3	107081108	110972786	0	3	0	15	-15	0.0860767139836907	0	0	1.9411946582692
chr3	110972786	111066028	1	3	4.17	15	-10.83	0.31551148794484	0.254054686982671	0.00450760062151482	3.48119971412429
chr3	111066028	120398695	0	3	0	15	-15	0.0860767139836907	0	0	1.9411946582692
chr3	120398695	122587632	0	3	0	15	-15	0.0860767139836907	0	0	1.9411946582692
chr3	122587632	122642354	1	3	4.17	15	-10.83	0.31551148794484	0.254054686982671	0.00450760062151482	3.48119971412429
chr3	122642354	122680232	1	3	4.17	15	-10.83	0.31551148794484	0.254054686982671	0.00450760062151482	3.48119971412429
chr3	122680232	122765573	1	3	4.17	15	-10.83	0.31551148794484	0.254054686982671	0.00450760062151482	3.48119971412429
chr3	122765573	122830532	1	3	4.17	15	-10.83	0.31551148794484	0.254054686982671	0.00450760062151482	3.48119971412429
chr3	122830532	122906180	1	3	4.17	15	-10.83	0.31551148794484	0.254054686982671	0.00450760062151482	3.48119971412429
chr3	122906180	124139882	0	3	0	15	-15	0.0860767139836907	0	0	1.9411946582692
chr3	124139882	125725850	0	3	0	15	-15	0.0860767139836907	0	0	1.9411946582692
chr3	125725850	125823129	1	4	4.17	20	-15.83	0.160485005635318	0.180601124363156	0.00339339966296395	2.04793135237537
chr3	125823129	125854666	2	4	8.33	20	-11.67	0.387127336645204	0.372141092611642	0.0301587677523976	2.96622066155465
chr3	125854666	125920590	1	3	4.17	15	-10.83	0.31551148794484	0.254054686982671	0.00450760062151482	3.48119971412429
chr3	125920590	126012750	0	3	0	15	-15	0.0860767139836907	0	0	1.9411946582692
chr3	126012750	126129775	1	3	4.17	15	-10.83	0.31551148794484	0.254054686982671	0.00450760062151482	3.48119971412429
chr3	126129775	127926783	0	3	0	15	-15	0.0860767139836907	0	0	1.9411946582692
chr3	127926783	127929568	1	3	4.17	15	-10.83	0.31551148794484	0.254054686982671	0.00450760062151482	3.48119971412429
chr3	127929568	128059534	1	3	4.17	15	-10.83	0.31551148794484	0.254054686982671	0.00450760062151482	3.48119971412429
chr3	128059534	128119633	0	3	0	15	-15	0.0860767139836907	0	0	1.9411946582692
chr3	128119633	128137913	0	4	0	20	-20	0.0356903448225059	0	0	1.17107721513727
chr3	128137913	128142913	1	4	4.17	20	-15.83	0.160485005635318	0.180601124363156	0.00339339966296395	2.04793135237537
chr3	128142913	128228875	2	4	8.33	20	-11.67	0.387127336645204	0.372141092611642	0.0301587677523976	2.96622066155465
chr3	128228875	128290829	2	3	8.33	15	-6.67	0.645895794506118	0.523030418369538	0.0394998825519401	5.10933424630835
chr3	128290829	128302634	1	3	4.17	15	-10.83	0.31551148794484	0.254054686982671	0.00450760062151482	3.48119971412429
chr3	128302634	131348362	0	3	0	15	-15	0.0860767139836907	0	0	1.9411946582692
chr3	131348362	131443789	1	3	4.17	15	-10.83	0.31551148794484	0.254054686982671	0.00450760062151482	3.48119971412429
chr3	131443789	131622250	0	3	0	15	-15	0.0860767139836907	0	0	1.9411946582692
chr3	131622250	131821681	0	3	0	15	-15	0.0860767139836907	0	0	1.9411946582692
chr3	131821681	132003253	1	3	4.17	15	-10.83	0.31551148794484	0.254054686982671	0.00450760062151482	3.48119971412429
chr3	132003253	132649575	0	3	0	15	-15	0.0860767139836907	0	0	1.9411946582692
chr3	132649575	132685021	0	3	0	15	-15	0.0860767139836907	0	0	1.9411946582692
chr3	132685021	132767944	1	3	4.17	15	-10.83	0.31551148794484	0.254054686982671	0.00450760062151482	3.48119971412429
chr3	132767944	133794520	1	3	4.17	15	-10.83	0.31551148794484	0.254054686982671	0.00450760062151482	3.48119971412429
chr3	133794520	133870018	2	3	8.33	15	-6.67	0.645895794506118	0.523030418369538	0.0394998825519401	5.10933424630835
chr3	133870018	134111578	3	3	12.5	15	-2.5	1	0.813448226717427	0.0961202645831903	6.87778438197361
chr3	134111578	134331197	3	3	12.5	15	-2.5	1	0.813448226717427	0.0961202645831903	6.87778438197361
chr3	134331197	134349971	3	3	12.5	15	-2.5	1	0.813448226717427	0.0961202645831903	6.87778438197361
chr3	134349971	134461345	3	4	12.5	20	-7.5	0.68388673153279	0.578843446175386	0.074015401402268	3.96031532645817
chr3	134461345	134603765	3	4	12.5	20	-7.5	0.68388673153279	0.578843446175386	0.074015401402268	3.96031532645817
chr3	134603765	134631090	2	4	8.33	20	-11.67	0.387127336645204	0.372141092611642	0.0301587677523976	2.96622066155465
chr3	134631090	134644006	1	4	4.17	20	-15.83	0.160485005635318	0.180601124363156	0.00339339966296395	2.04793135237537
chr3	134644006	137733477	1	3	4.17	15	-10.83	0.31551148794484	0.254054686982671	0.00450760062151482	3.48119971412429
chr3	137733477	137819708	2	3	8.33	15	-6.67	0.645895794506118	0.523030418369538	0.0394998825519401	5.10933424630835
chr3	137819708	139083910	1	3	4.17	15	-10.83	0.31551148794484	0.254054686982671	0.00450760062151482	3.48119971412429
chr3	139083910	139090854	2	3	8.33	15	-6.67	0.645895794506118	0.523030418369538	0.0394998825519401	5.10933424630835
chr3	139090854	139240049	2	4	8.33	20	-11.67	0.387127336645204	0.372141092611642	0.0301587677523976	2.96622066155465
chr3	139240049	140074453	1	3	4.17	15	-10.83	0.31551148794484	0.254054686982671	0.00450760062151482	3.48119971412429
chr3	140074453	140115535	2	3	8.33	15	-6.67	0.645895794506118	0.523030418369538	0.0394998825519401	5.10933424630835
chr3	140115535	140777177	1	3	4.17	15	-10.83	0.31551148794484	0.254054686982671	0.00450760062151482	3.48119971412429
chr3	140777177	140907446	1	4	4.17	20	-15.83	0.160485005635318	0.180601124363156	0.00339339966296395	2.04793135237537
chr3	140907446	142846140	1	3	4.17	15	-10.83	0.31551148794484	0.254054686982671	0.00450760062151482	3.48119971412429
chr3	142846140	142925305	2	3	8.33	15	-6.67	0.645895794506118	0.523030418369538	0.0394998825519401	5.10933424630835
chr3	142925305	145393060	1	3	4.17	15	-10.83	0.31551148794484	0.254054686982671	0.00450760062151482	3.48119971412429
chr3	145393060	145505931	1	4	4.17	20	-15.83	0.160485005635318	0.180601124363156	0.00339339966296395	2.04793135237537
chr3	145505931	146359032	1	3	4.17	15	-10.83	0.31551148794484	0.254054686982671	0.00450760062151482	3.48119971412429
chr3	146359032	148323082	2	3	8.33	15	-6.67	0.645895794506118	0.523030418369538	0.0394998825519401	5.10933424630835
chr3	148323082	148553282	2	3	8.33	15	-6.67	0.645895794506118	0.523030418369538	0.0394998825519401	5.10933424630835
chr3	148553282	148636252	2	3	8.33	15	-6.67	0.645895794506118	0.523030418369538	0.0394998825519401	5.10933424630835
chr3	148636252	149451240	1	3	4.17	15	-10.83	0.31551148794484	0.254054686982671	0.00450760062151482	3.48119971412429
chr3	149451240	150220524	2	3	8.33	15	-6.67	0.645895794506118	0.523030418369538	0.0394998825519401	5.10933424630835
chr3	150220524	150349395	2	3	8.33	15	-6.67	0.645895794506118	0.523030418369538	0.0394998825519401	5.10933424630835
chr3	150349395	151207750	2	3	8.33	15	-6.67	0.645895794506118	0.523030418369538	0.0394998825519401	5.10933424630835
chr3	151207750	157170856	1	3	4.17	15	-10.83	0.31551148794484	0.254054686982671	0.00450760062151482	3.48119971412429
chr3	157170856	157276391	2	3	8.33	15	-6.67	0.645895794506118	0.523030418369538	0.0394998825519401	5.10933424630835
chr3	157276391	157386223	1	3	4.17	15	-10.83	0.31551148794484	0.254054686982671	0.00450760062151482	3.48119971412429
chr3	157386223	157391935	2	3	8.33	15	-6.67	0.645895794506118	0.523030418369538	0.0394998825519401	5.10933424630835
chr3	157391935	157540978	3	3	12.5	15	-2.5	1	0.813448226717427	0.0961202645831903	6.87778438197361
chr3	157540978	157549766	2	3	8.33	15	-6.67	0.645895794506118	0.523030418369538	0.0394998825519401	5.10933424630835
chr3	157549766	158542053	1	3	4.17	15	-10.83	0.31551148794484	0.254054686982671	0.00450760062151482	3.48119971412429
chr3	158542053	158665385	2	3	8.33	15	-6.67	0.645895794506118	0.523030418369538	0.0394998825519401	5.10933424630835
chr3	158665385	158953076	1	3	4.17	15	-10.83	0.31551148794484	0.254054686982671	0.00450760062151482	3.48119971412429
chr3	158953076	159032449	2	3	8.33	15	-6.67	0.645895794506118	0.523030418369538	0.0394998825519401	5.10933424630835
chr3	159032449	160393659	1	3	4.17	15	-10.83	0.31551148794484	0.254054686982671	0.00450760062151482	3.48119971412429
chr3	160393659	161151168	2	3	8.33	15	-6.67	0.645895794506118	0.523030418369538	0.0394998825519401	5.10933424630835
chr3	161151168	161265044	3	3	12.5	15	-2.5	1	0.813448226717427	0.0961202645831903	6.87778438197361
chr3	161265044	161535638	2	3	8.33	15	-6.67	0.645895794506118	0.523030418369538	0.0394998825519401	5.10933424630835
chr3	161535638	161619138	3	3	12.5	15	-2.5	1	0.813448226717427	0.0961202645831903	6.87778438197361
chr3	161619138	162447751	2	3	8.33	15	-6.67	0.645895794506118	0.523030418369538	0.0394998825519401	5.10933424630835
chr3	162447751	162486290	3	3	12.5	15	-2.5	1	0.813448226717427	0.0961202645831903	6.87778438197361
chr3	162486290	162490126	3	4	12.5	20	-7.5	0.68388673153279	0.578843446175386	0.074015401402268	3.96031532645817
chr3	162490126	162503213	4	4	16.67	20	-3.33	1	0.804097271299285	0.127756427234124	5.0504339877805
chr3	162503213	162504487	5	4	20.83	20	0.829999999999998	1	1.05142494514434	0.18930013394807	6.2554369203405
chr3	162504487	162508230	5	3	20.83	15	5.83	0.709517537084185	1.47792138374312	0.243832005666561	10.9643246368856
chr3	162508230	162510463	6	3	25	15	10	0.477131566751533	1.86229966085183	0.331922099175792	13.3645947813805
chr3	162510463	162512916	9	4	37.5	20	17.5	0.32098126000565	2.35294875498159	0.516314739117651	12.7771636940129
chr3	162512916	162513120	10	4	41.67	20	21.67	0.194791117027774	2.78953954910222	0.623786047347954	15.0285378346095
chr3	162513120	162513304	10	5	41.67	25	16.67	0.341958924141055	2.10595426290551	0.499104414293619	9.9598199451433
chr3	162513304	162624939	11	5	45.83	25	20.83	0.212519215317434	2.48461794733951	0.596471248231884	11.7087791884806
chr3	162624939	162625988	11	6	45.83	30	15.83	0.358534105211733	1.94385673112764	0.484407624942337	8.43995521327887
chr3	162625988	162626284	9	6	37.5	30	7.5	0.752019003432467	1.38934111782241	0.335246952983551	6.10026650689017
chr3	162626284	162626588	8	6	33.33	30	3.33	1	1.16259290775127	0.272902027742348	5.16994950410565
chr3	162626588	162627609	6	3	25	15	10	0.477131566751533	1.86229966085183	0.331922099175792	13.3645947813805
chr3	162627609	162628629	5	3	20.83	15	5.83	0.709517537084185	1.47792138374312	0.243832005666561	10.9643246368856
chr3	162628629	162628661	4	3	16.67	15	1.67	1	1.13012717766168	0.165091864766298	8.82048884576312
chr3	162628661	162730203	3	3	12.5	15	-2.5	1	0.813448226717427	0.0961202645831903	6.87778438197361
chr3	162730203	163265750	2	3	8.33	15	-6.67	0.645895794506118	0.523030418369538	0.0394998825519401	5.10933424630835
chr3	163265750	164407712	2	3	8.33	15	-6.67	0.645895794506118	0.523030418369538	0.0394998825519401	5.10933424630835
chr3	164407712	164956795	1	3	4.17	15	-10.83	0.31551148794484	0.254054686982671	0.00450760062151482	3.48119971412429
chr3	164956795	166822453	2	3	8.33	15	-6.67	0.645895794506118	0.523030418369538	0.0394998825519401	5.10933424630835
chr3	166822453	167000837	2	3	8.33	15	-6.67	0.645895794506118	0.523030418369538	0.0394998825519401	5.10933424630835
chr3	167000837	167301074	2	3	8.33	15	-6.67	0.645895794506118	0.523030418369538	0.0394998825519401	5.10933424630835
chr3	167301074	167454484	2	3	8.33	15	-6.67	0.645895794506118	0.523030418369538	0.0394998825519401	5.10933424630835
chr3	167454484	167505051	3	3	12.5	15	-2.5	1	0.813448226717427	0.0961202645831903	6.87778438197361
chr3	167505051	167666470	3	3	12.5	15	-2.5	1	0.813448226717427	0.0961202645831903	6.87778438197361
chr3	167666470	168066804	3	3	12.5	15	-2.5	1	0.813448226717427	0.0961202645831903	6.87778438197361
chr3	168066804	168169171	4	3	16.67	15	1.67	1	1.13012717766168	0.165091864766298	8.82048884576312
chr3	168169171	168226616	3	3	12.5	15	-2.5	1	0.813448226717427	0.0961202645831903	6.87778438197361
chr3	168226616	168344423	3	3	12.5	15	-2.5	1	0.813448226717427	0.0961202645831903	6.87778438197361
chr3	168344423	170632706	3	3	12.5	15	-2.5	1	0.813448226717427	0.0961202645831903	6.87778438197361
chr3	170632706	170763868	3	3	12.5	15	-2.5	1	0.813448226717427	0.0961202645831903	6.87778438197361
chr3	170763868	170906288	3	3	12.5	15	-2.5	1	0.813448226717427	0.0961202645831903	6.87778438197361
chr3	170906288	171313634	3	3	12.5	15	-2.5	1	0.813448226717427	0.0961202645831903	6.87778438197361
chr3	171313634	171497063	3	3	12.5	15	-2.5	1	0.813448226717427	0.0961202645831903	6.87778438197361
chr3	171497063	171514906	3	3	12.5	15	-2.5	1	0.813448226717427	0.0961202645831903	6.87778438197361
chr3	171514906	172963615	3	3	12.5	15	-2.5	1	0.813448226717427	0.0961202645831903	6.87778438197361
chr3	172963615	173058506	3	3	12.5	15	-2.5	1	0.813448226717427	0.0961202645831903	6.87778438197361
chr3	173058506	173478637	3	3	12.5	15	-2.5	1	0.813448226717427	0.0961202645831903	6.87778438197361
chr3	173478637	173901866	3	3	12.5	15	-2.5	1	0.813448226717427	0.0961202645831903	6.87778438197361
chr3	173901866	173984154	4	3	16.67	15	1.67	1	1.13012717766168	0.165091864766298	8.82048884576312
chr3	173984154	174033335	3	3	12.5	15	-2.5	1	0.813448226717427	0.0961202645831903	6.87778438197361
chr3	174033335	174095881	3	3	12.5	15	-2.5	1	0.813448226717427	0.0961202645831903	6.87778438197361
chr3	174095881	174215589	4	3	16.67	15	1.67	1	1.13012717766168	0.165091864766298	8.82048884576312
chr3	174215589	174419508	4	3	16.67	15	1.67	1	1.13012717766168	0.165091864766298	8.82048884576312
chr3	174419508	175268086	3	3	12.5	15	-2.5	1	0.813448226717427	0.0961202645831903	6.87778438197361
chr3	175268086	175364862	4	3	16.67	15	1.67	1	1.13012717766168	0.165091864766298	8.82048884576312
chr3	175364862	175559502	3	3	12.5	15	-2.5	1	0.813448226717427	0.0961202645831903	6.87778438197361
chr3	175559502	175580983	3	3	12.5	15	-2.5	1	0.813448226717427	0.0961202645831903	6.87778438197361
chr3	175580983	175670017	4	3	16.67	15	1.67	1	1.13012717766168	0.165091864766298	8.82048884576312
chr3	175670017	176036278	3	3	12.5	15	-2.5	1	0.813448226717427	0.0961202645831903	6.87778438197361
chr3	176036278	176202950	2	3	8.33	15	-6.67	0.645895794506118	0.523030418369538	0.0394998825519401	5.10933424630835
chr3	176202950	176331326	3	3	12.5	15	-2.5	1	0.813448226717427	0.0961202645831903	6.87778438197361
chr3	176331326	177314573	2	3	8.33	15	-6.67	0.645895794506118	0.523030418369538	0.0394998825519401	5.10933424630835
chr3	177314573	177438221	3	3	12.5	15	-2.5	1	0.813448226717427	0.0961202645831903	6.87778438197361
chr3	177438221	177809059	2	3	8.33	15	-6.67	0.645895794506118	0.523030418369538	0.0394998825519401	5.10933424630835
chr3	177809059	178231668	2	3	8.33	15	-6.67	0.645895794506118	0.523030418369538	0.0394998825519401	5.10933424630835
chr3	178231668	178792167	2	3	8.33	15	-6.67	0.645895794506118	0.523030418369538	0.0394998825519401	5.10933424630835
chr3	178792167	181980265	2	3	8.33	15	-6.67	0.645895794506118	0.523030418369538	0.0394998825519401	5.10933424630835
chr3	181980265	182227186	2	3	8.33	15	-6.67	0.645895794506118	0.523030418369538	0.0394998825519401	5.10933424630835
chr3	182227186	182806220	2	3	8.33	15	-6.67	0.645895794506118	0.523030418369538	0.0394998825519401	5.10933424630835
chr3	182806220	186427204	2	3	8.33	15	-6.67	0.645895794506118	0.523030418369538	0.0394998825519401	5.10933424630835
chr3	186427204	186914849	2	2	8.33	10	-1.67	1	0.821946943936911	0.0545179511642294	12.3867051005178
chr3	186914849	187374473	2	3	8.33	15	-6.67	0.645895794506118	0.523030418369538	0.0394998825519401	5.10933424630835
chr3	187374473	187505136	3	3	12.5	15	-2.5	1	0.813448226717427	0.0961202645831903	6.87778438197361
chr3	187505136	187913196	3	3	12.5	15	-2.5	1	0.813448226717427	0.0961202645831903	6.87778438197361
chr3	187913196	187932500	3	4	12.5	20	-7.5	0.68388673153279	0.578843446175386	0.074015401402268	3.96031532645817
chr3	187932500	188051505	3	5	12.5	25	-12.5	0.4361222778693	0.43704477578508	0.058666266689337	2.65108915979709
chr3	188051505	188058941	3	5	12.5	25	-12.5	0.4361222778693	0.43704477578508	0.058666266689337	2.65108915979709
chr3	188058941	188241610	3	4	12.5	20	-7.5	0.68388673153279	0.578843446175386	0.074015401402268	3.96031532645817
chr3	188241610	188305673	3	4	12.5	20	-7.5	0.68388673153279	0.578843446175386	0.074015401402268	3.96031532645817
chr3	188305673	189174171	3	3	12.5	15	-2.5	1	0.813448226717427	0.0961202645831903	6.87778438197361
chr3	189174171	189256114	4	3	16.67	15	1.67	1	1.13012717766168	0.165091864766298	8.82048884576312
chr3	189256114	189427334	4	3	16.67	15	1.67	1	1.13012717766168	0.165091864766298	8.82048884576312
chr3	189427334	189822806	3	3	12.5	15	-2.5	1	0.813448226717427	0.0961202645831903	6.87778438197361
chr3	189822806	190119123	4	3	16.67	15	1.67	1	1.13012717766168	0.165091864766298	8.82048884576312
chr3	190119123	190354742	4	3	16.67	15	1.67	1	1.13012717766168	0.165091864766298	8.82048884576312
chr3	190354742	190520446	3	3	12.5	15	-2.5	1	0.813448226717427	0.0961202645831903	6.87778438197361
chr3	190520446	190838727	3	3	12.5	15	-2.5	1	0.813448226717427	0.0961202645831903	6.87778438197361
chr3	190838727	190958263	2	3	8.33	15	-6.67	0.645895794506118	0.523030418369538	0.0394998825519401	5.10933424630835
chr3	190958263	191152996	3	3	12.5	15	-2.5	1	0.813448226717427	0.0961202645831903	6.87778438197361
chr3	191152996	192015633	3	3	12.5	15	-2.5	1	0.813448226717427	0.0961202645831903	6.87778438197361
chr3	192015633	192849879	3	4	12.5	20	-7.5	0.68388673153279	0.578843446175386	0.074015401402268	3.96031532645817
chr3	192849879	192869784	4	4	16.67	20	-3.33	1	0.804097271299285	0.127756427234124	5.0504339877805
chr3	192869784	192929887	4	5	16.67	25	-8.33	0.709517537084185	0.607114050915271	0.10158997296136	3.36866065732844
chr3	192929887	194095638	3	4	12.5	20	-7.5	0.68388673153279	0.578843446175386	0.074015401402268	3.96031532645817
chr3	194095638	194243607	3	3	12.5	15	-2.5	1	0.813448226717427	0.0961202645831903	6.87778438197361
chr3	194243607	194404961	3	3	12.5	15	-2.5	1	0.813448226717427	0.0961202645831903	6.87778438197361
chr3	194404961	198022430	3	3	12.5	15	-2.5	1	0.813448226717427	0.0961202645831903	6.87778438197361
chr6	0	4956050	3	1	12.5	5	7.5	0.613704503097583	2.6583735804989	0.194088006935639	149.732965562201
chr6	4956050	5052853	4	1	16.67	5	11.67	0.356174171829305	3.69879604532143	0.326555126675129	196.589525396604
chr6	5052853	6132600	3	1	12.5	5	7.5	0.613704503097583	2.6583735804989	0.194088006935639	149.732965562201
chr6	6132600	6180099	4	1	16.67	5	11.67	0.356174171829305	3.69879604532143	0.326555126675129	196.589525396604
chr6	6180099	6807564	3	1	12.5	5	7.5	0.613704503097583	2.6583735804989	0.194088006935639	149.732965562201
chr6	6807564	6885469	3	2	12.5	10	2.5	1	1.27847145328945	0.130864593047094	16.9008714370457
chr6	6885469	7256697	3	1	12.5	5	7.5	0.613704503097583	2.6583735804989	0.194088006935639	149.732965562201
chr6	7256697	8237217	3	1	12.5	5	7.5	0.613704503097583	2.6583735804989	0.194088006935639	149.732965562201
chr6	8237217	8441048	3	0	12.5	0	12.5	0.238900634249471	Inf	0.351338858842862	Inf
chr6	8441048	8569669	3	0	12.5	0	12.5	0.238900634249471	Inf	0.351338858842862	Inf
chr6	8569669	10924617	3	0	12.5	0	12.5	0.238900634249471	Inf	0.351338858842862	Inf
chr6	10924617	12197758	3	1	12.5	5	7.5	0.613704503097583	2.6583735804989	0.194088006935639	149.732965562201
chr6	12197758	12256781	3	0	12.5	0	12.5	0.238900634249471	Inf	0.351338858842862	Inf
chr6	12256781	12360030	3	1	12.5	5	7.5	0.613704503097583	2.6583735804989	0.194088006935639	149.732965562201
chr6	12360030	12402704	3	1	12.5	5	7.5	0.613704503097583	2.6583735804989	0.194088006935639	149.732965562201
chr6	12402704	12428759	4	1	16.67	5	11.67	0.356174171829305	3.69879604532143	0.326555126675129	196.589525396604
chr6	12428759	12516941	4	0	16.67	0	16.67	0.113966011300101	Inf	0.576648655274739	Inf
chr6	12516941	12951809	3	0	12.5	0	12.5	0.238900634249471	Inf	0.351338858842862	Inf
chr6	12951809	13033452	3	1	12.5	5	7.5	0.613704503097583	2.6583735804989	0.194088006935639	149.732965562201
chr6	13033452	13394663	3	0	12.5	0	12.5	0.238900634249471	Inf	0.351338858842862	Inf
chr6	13394663	14808932	3	1	12.5	5	7.5	0.613704503097583	2.6583735804989	0.194088006935639	149.732965562201
chr6	14808932	28502672	3	0	12.5	0	12.5	0.238900634249471	Inf	0.351338858842862	Inf
chr6	28502672	28665569	4	0	16.67	0	16.67	0.113966011300101	Inf	0.576648655274739	Inf
chr6	28665569	29837158	3	0	12.5	0	12.5	0.238900634249471	Inf	0.351338858842862	Inf
chr6	29837158	29936705	3	1	12.5	5	7.5	0.613704503097583	2.6583735804989	0.194088006935639	149.732965562201
chr6	29936705	32373465	3	0	12.5	0	12.5	0.238900634249471	Inf	0.351338858842862	Inf
chr6	32373465	32379025	3	0	12.5	0	12.5	0.238900634249471	Inf	0.351338858842862	Inf
chr6	32379025	32431219	4	0	16.67	0	16.67	0.113966011300101	Inf	0.576648655274739	Inf
chr6	32431219	32431416	5	0	20.83	0	20.83	0.0534139711677999	Inf	0.828270273994906	Inf
chr6	32431416	32448616	5	0	20.83	0	20.83	0.0534139711677999	Inf	0.828270273994906	Inf
chr6	32448616	32449286	5	0	20.83	0	20.83	0.0534139711677999	Inf	0.828270273994906	Inf
chr6	32449286	32540544	5	1	20.83	5	15.83	0.197693967971903	4.84325942364132	0.476025876220235	248.347512072071
chr6	32540544	32576238	4	1	16.67	5	11.67	0.356174171829305	3.69879604532143	0.326555126675129	196.589525396604
chr6	32576238	32581870	3	1	12.5	5	7.5	0.613704503097583	2.6583735804989	0.194088006935639	149.732965562201
chr6	32581870	32593460	3	1	12.5	5	7.5	0.613704503097583	2.6583735804989	0.194088006935639	149.732965562201
chr6	32593460	32683445	3	0	12.5	0	12.5	0.238900634249471	Inf	0.351338858842862	Inf
chr6	32683445	32782083	3	1	12.5	5	7.5	0.613704503097583	2.6583735804989	0.194088006935639	149.732965562201
chr6	32782083	33024386	3	0	12.5	0	12.5	0.238900634249471	Inf	0.351338858842862	Inf
chr6	33024386	33209014	2	0	8.33	0	8.33	0.492600422832981	Inf	0.157012756012269	Inf
chr6	33209014	35689647	3	0	12.5	0	12.5	0.238900634249471	Inf	0.351338858842862	Inf
chr6	35689647	35742135	4	0	16.67	0	16.67	0.113966011300101	Inf	0.576648655274739	Inf
chr6	35742135	35756714	5	0	20.83	0	20.83	0.0534139711677999	Inf	0.828270273994906	Inf
chr6	35756714	35835643	6	0	25	0	25	0.0245579718069792	Inf	1.10717505670575	Inf
chr6	35835643	35902251	5	0	20.83	0	20.83	0.0534139711677999	Inf	0.828270273994906	Inf
chr6	35902251	39995099	3	0	12.5	0	12.5	0.238900634249471	Inf	0.351338858842862	Inf
chr6	39995099	40119205	3	1	12.5	5	7.5	0.613704503097583	2.6583735804989	0.194088006935639	149.732965562201
chr6	40119205	40449275	3	1	12.5	5	7.5	0.613704503097583	2.6583735804989	0.194088006935639	149.732965562201
chr6	40449275	40460990	3	2	12.5	10	2.5	1	1.27847145328945	0.130864593047094	16.9008714370457
chr6	40460990	40552694	3	3	12.5	15	-2.5	1	0.813448226717427	0.0961202645831903	6.87778438197361
chr6	40552694	40939634	3	4	12.5	20	-7.5	0.68388673153279	0.578843446175386	0.074015401402268	3.96031532645817
chr6	40939634	41057041	3	5	12.5	25	-12.5	0.4361222778693	0.43704477578508	0.058666266689337	2.65108915979709
chr6	41057041	41395833	3	4	12.5	20	-7.5	0.68388673153279	0.578843446175386	0.074015401402268	3.96031532645817
chr6	41395833	41880280	3	5	12.5	25	-12.5	0.4361222778693	0.43704477578508	0.058666266689337	2.65108915979709
chr6	41880280	42036086	3	5	12.5	25	-12.5	0.4361222778693	0.43704477578508	0.058666266689337	2.65108915979709
chr6	42036086	42936685	3	5	12.5	25	-12.5	0.4361222778693	0.43704477578508	0.058666266689337	2.65108915979709
chr6	42936685	43151107	3	5	12.5	25	-12.5	0.4361222778693	0.43704477578508	0.058666266689337	2.65108915979709
chr6	43151107	43631080	3	5	12.5	25	-12.5	0.4361222778693	0.43704477578508	0.058666266689337	2.65108915979709
chr6	43631080	43925566	3	5	12.5	25	-12.5	0.4361222778693	0.43704477578508	0.058666266689337	2.65108915979709
chr6	43925566	44096356	3	5	12.5	25	-12.5	0.4361222778693	0.43704477578508	0.058666266689337	2.65108915979709
chr6	44096356	44264511	4	5	16.67	25	-8.33	0.709517537084185	0.607114050915271	0.10158997296136	3.36866065732844
chr6	44264511	44289444	4	5	16.67	25	-8.33	0.709517537084185	0.607114050915271	0.10158997296136	3.36866065732844
chr6	44289444	44501627	4	5	16.67	25	-8.33	0.709517537084185	0.607114050915271	0.10158997296136	3.36866065732844
chr6	44501627	44524022	4	5	16.67	25	-8.33	0.709517537084185	0.607114050915271	0.10158997296136	3.36866065732844
chr6	44524022	44597669	4	5	16.67	25	-8.33	0.709517537084185	0.607114050915271	0.10158997296136	3.36866065732844
chr6	44597669	44602311	4	5	16.67	25	-8.33	0.709517537084185	0.607114050915271	0.10158997296136	3.36866065732844
chr6	44602311	44781794	4	5	16.67	25	-8.33	0.709517537084185	0.607114050915271	0.10158997296136	3.36866065732844
chr6	44781794	45409373	4	5	16.67	25	-8.33	0.709517537084185	0.607114050915271	0.10158997296136	3.36866065732844
chr6	45409373	45529866	4	5	16.67	25	-8.33	0.709517537084185	0.607114050915271	0.10158997296136	3.36866065732844
chr6	45529866	45587022	4	5	16.67	25	-8.33	0.709517537084185	0.607114050915271	0.10158997296136	3.36866065732844
chr6	45587022	45624432	4	4	16.67	20	-3.33	1	0.804097271299285	0.127756427234124	5.0504339877805
chr6	45624432	45720837	4	4	16.67	20	-3.33	1	0.804097271299285	0.127756427234124	5.0504339877805
chr6	45720837	45779839	4	4	16.67	20	-3.33	1	0.804097271299285	0.127756427234124	5.0504339877805
chr6	45779839	45783506	4	4	16.67	20	-3.33	1	0.804097271299285	0.127756427234124	5.0504339877805
chr6	45783506	45895747	4	4	16.67	20	-3.33	1	0.804097271299285	0.127756427234124	5.0504339877805
chr6	45895747	45939332	4	5	16.67	25	-8.33	0.709517537084185	0.607114050915271	0.10158997296136	3.36866065732844
chr6	45939332	46094920	4	5	16.67	25	-8.33	0.709517537084185	0.607114050915271	0.10158997296136	3.36866065732844
chr6	46094920	46293993	5	5	20.83	25	-4.17	1	0.793759048209339	0.150843822750377	4.16256813493239
chr6	46293993	46439192	5	5	20.83	25	-4.17	1	0.793759048209339	0.150843822750377	4.16256813493239
chr6	46439192	46488910	5	5	20.83	25	-4.17	1	0.793759048209339	0.150843822750377	4.16256813493239
chr6	46488910	46815768	5	5	20.83	25	-4.17	1	0.793759048209339	0.150843822750377	4.16256813493239
chr6	46815768	47413972	5	4	20.83	20	0.829999999999998	1	1.05142494514434	0.18930013394807	6.2554369203405
chr6	47413972	47505716	5	4	20.83	20	0.829999999999998	1	1.05142494514434	0.18930013394807	6.2554369203405
chr6	47505716	47703544	4	4	16.67	20	-3.33	1	0.804097271299285	0.127756427234124	5.0504339877805
chr6	47703544	47728986	4	3	16.67	15	1.67	1	1.13012717766168	0.165091864766298	8.82048884576312
chr6	47728986	47753389	4	3	16.67	15	1.67	1	1.13012717766168	0.165091864766298	8.82048884576312
chr6	47753389	47865990	5	3	20.83	15	5.83	0.709517537084185	1.47792138374312	0.243832005666561	10.9643246368856
chr6	47865990	47889756	5	3	20.83	15	5.83	0.709517537084185	1.47792138374312	0.243832005666561	10.9643246368856
chr6	47889756	48005792	4	3	16.67	15	1.67	1	1.13012717766168	0.165091864766298	8.82048884576312
chr6	48005792	48206392	4	3	16.67	15	1.67	1	1.13012717766168	0.165091864766298	8.82048884576312
chr6	48206392	48525429	4	3	16.67	15	1.67	1	1.13012717766168	0.165091864766298	8.82048884576312
chr6	48525429	49363258	4	4	16.67	20	-3.33	1	0.804097271299285	0.127756427234124	5.0504339877805
chr6	49363258	49917172	4	4	16.67	20	-3.33	1	0.804097271299285	0.127756427234124	5.0504339877805
chr6	49917172	51101219	4	4	16.67	20	-3.33	1	0.804097271299285	0.127756427234124	5.0504339877805
chr6	51101219	51298354	4	4	16.67	20	-3.33	1	0.804097271299285	0.127756427234124	5.0504339877805
chr6	51298354	51641089	3	4	12.5	20	-7.5	0.68388673153279	0.578843446175386	0.074015401402268	3.96031532645817
chr6	51641089	51912437	3	3	12.5	15	-2.5	1	0.813448226717427	0.0961202645831903	6.87778438197361
chr6	51912437	52969351	4	3	16.67	15	1.67	1	1.13012717766168	0.165091864766298	8.82048884576312
chr6	52969351	54078918	4	3	16.67	15	1.67	1	1.13012717766168	0.165091864766298	8.82048884576312
chr6	54078918	54160677	4	3	16.67	15	1.67	1	1.13012717766168	0.165091864766298	8.82048884576312
chr6	54160677	54287938	4	3	16.67	15	1.67	1	1.13012717766168	0.165091864766298	8.82048884576312
chr6	54287938	54360594	4	3	16.67	15	1.67	1	1.13012717766168	0.165091864766298	8.82048884576312
chr6	54360594	54486024	4	3	16.67	15	1.67	1	1.13012717766168	0.165091864766298	8.82048884576312
chr6	54486024	54757160	4	3	16.67	15	1.67	1	1.13012717766168	0.165091864766298	8.82048884576312
chr6	54757160	55017747	4	3	16.67	15	1.67	1	1.13012717766168	0.165091864766298	8.82048884576312
chr6	55017747	55319580	4	3	16.67	15	1.67	1	1.13012717766168	0.165091864766298	8.82048884576312
chr6	55319580	55341645	4	3	16.67	15	1.67	1	1.13012717766168	0.165091864766298	8.82048884576312
chr6	55341645	55426452	4	3	16.67	15	1.67	1	1.13012717766168	0.165091864766298	8.82048884576312
chr6	55426452	55483544	4	3	16.67	15	1.67	1	1.13012717766168	0.165091864766298	8.82048884576312
chr6	55483544	56558369	4	3	16.67	15	1.67	1	1.13012717766168	0.165091864766298	8.82048884576312
chr6	56558369	56560607	4	3	16.67	15	1.67	1	1.13012717766168	0.165091864766298	8.82048884576312
chr6	56560607	56666286	4	3	16.67	15	1.67	1	1.13012717766168	0.165091864766298	8.82048884576312
chr6	56666286	56729501	3	3	12.5	15	-2.5	1	0.813448226717427	0.0961202645831903	6.87778438197361
chr6	56729501	56842315	3	3	12.5	15	-2.5	1	0.813448226717427	0.0961202645831903	6.87778438197361
chr6	56842315	58070247	3	2	12.5	10	2.5	1	1.27847145328945	0.130864593047094	16.9008714370457
chr6	58070247	58309349	3	3	12.5	15	-2.5	1	0.813448226717427	0.0961202645831903	6.87778438197361
chr6	58309349	58777385	3	2	12.5	10	2.5	1	1.27847145328945	0.130864593047094	16.9008714370457
chr6	58777385	61000000	0	0	0	0	0	1	0	0	Inf
chr6	61000000	62041408	3	3	12.5	15	-2.5	1	0.813448226717427	0.0961202645831903	6.87778438197361
chr6	62041408	62241844	3	4	12.5	20	-7.5	0.68388673153279	0.578843446175386	0.074015401402268	3.96031532645817
chr6	62241844	62439155	3	3	12.5	15	-2.5	1	0.813448226717427	0.0961202645831903	6.87778438197361
chr6	62439155	63156656	3	2	12.5	10	2.5	1	1.27847145328945	0.130864593047094	16.9008714370457
chr6	63156656	63503519	3	2	12.5	10	2.5	1	1.27847145328945	0.130864593047094	16.9008714370457
chr6	63503519	63642405	2	2	8.33	10	-1.67	1	0.821946943936911	0.0545179511642294	12.3867051005178
chr6	63642405	63766002	3	2	12.5	10	2.5	1	1.27847145328945	0.130864593047094	16.9008714370457
chr6	63766002	64582144	3	2	12.5	10	2.5	1	1.27847145328945	0.130864593047094	16.9008714370457
chr6	64582144	64588154	4	2	16.67	10	6.67	0.673134579544109	1.77679788223359	0.223067010416211	21.8659260440664
chr6	64588154	64679903	4	2	16.67	10	6.67	0.673134579544109	1.77679788223359	0.223067010416211	21.8659260440664
chr6	64679903	64690611	4	2	16.67	10	6.67	0.673134579544109	1.77679788223359	0.223067010416211	21.8659260440664
chr6	64690611	64696929	3	2	12.5	10	2.5	1	1.27847145328945	0.130864593047094	16.9008714370457
chr6	64696929	64889894	3	2	12.5	10	2.5	1	1.27847145328945	0.130864593047094	16.9008714370457
chr6	64889894	64915726	3	1	12.5	5	7.5	0.613704503097583	2.6583735804989	0.194088006935639	149.732965562201
chr6	64915726	65074177	4	1	16.67	5	11.67	0.356174171829305	3.69879604532143	0.326555126675129	196.589525396604
chr6	65074177	65095802	4	2	16.67	10	6.67	0.673134579544109	1.77679788223359	0.223067010416211	21.8659260440664
chr6	65095802	65275999	3	2	12.5	10	2.5	1	1.27847145328945	0.130864593047094	16.9008714370457
chr6	65275999	65328050	3	2	12.5	10	2.5	1	1.27847145328945	0.130864593047094	16.9008714370457
chr6	65328050	65335646	3	2	12.5	10	2.5	1	1.27847145328945	0.130864593047094	16.9008714370457
chr6	65335646	65422035	3	1	12.5	5	7.5	0.613704503097583	2.6583735804989	0.194088006935639	149.732965562201
chr6	65422035	65541050	3	1	12.5	5	7.5	0.613704503097583	2.6583735804989	0.194088006935639	149.732965562201
chr6	65541050	65683543	3	1	12.5	5	7.5	0.613704503097583	2.6583735804989	0.194088006935639	149.732965562201
chr6	65683543	66316627	3	1	12.5	5	7.5	0.613704503097583	2.6583735804989	0.194088006935639	149.732965562201
chr6	66316627	66621046	3	1	12.5	5	7.5	0.613704503097583	2.6583735804989	0.194088006935639	149.732965562201
chr6	66621046	69519830	3	1	12.5	5	7.5	0.613704503097583	2.6583735804989	0.194088006935639	149.732965562201
chr6	69519830	69571269	3	1	12.5	5	7.5	0.613704503097583	2.6583735804989	0.194088006935639	149.732965562201
chr6	69571269	74375082	3	1	12.5	5	7.5	0.613704503097583	2.6583735804989	0.194088006935639	149.732965562201
chr6	74375082	75320538	3	1	12.5	5	7.5	0.613704503097583	2.6583735804989	0.194088006935639	149.732965562201
chr6	75320538	75452911	3	1	12.5	5	7.5	0.613704503097583	2.6583735804989	0.194088006935639	149.732965562201
chr6	75452911	76627488	3	1	12.5	5	7.5	0.613704503097583	2.6583735804989	0.194088006935639	149.732965562201
chr6	76627488	77034889	3	1	12.5	5	7.5	0.613704503097583	2.6583735804989	0.194088006935639	149.732965562201
chr6	77034889	77056907	4	1	16.67	5	11.67	0.356174171829305	3.69879604532143	0.326555126675129	196.589525396604
chr6	77056907	77198270	4	1	16.67	5	11.67	0.356174171829305	3.69879604532143	0.326555126675129	196.589525396604
chr6	77198270	77235295	3	1	12.5	5	7.5	0.613704503097583	2.6583735804989	0.194088006935639	149.732965562201
chr6	77235295	78155209	3	1	12.5	5	7.5	0.613704503097583	2.6583735804989	0.194088006935639	149.732965562201
chr6	78155209	78258124	4	1	16.67	5	11.67	0.356174171829305	3.69879604532143	0.326555126675129	196.589525396604
chr6	78258124	79041670	3	1	12.5	5	7.5	0.613704503097583	2.6583735804989	0.194088006935639	149.732965562201
chr6	79041670	80018673	4	1	16.67	5	11.67	0.356174171829305	3.69879604532143	0.326555126675129	196.589525396604
chr6	80018673	81344540	4	1	16.67	5	11.67	0.356174171829305	3.69879604532143	0.326555126675129	196.589525396604
chr6	81344540	82010096	3	1	12.5	5	7.5	0.613704503097583	2.6583735804989	0.194088006935639	149.732965562201
chr6	82010096	82123853	4	1	16.67	5	11.67	0.356174171829305	3.69879604532143	0.326555126675129	196.589525396604
chr6	82123853	82184972	4	1	16.67	5	11.67	0.356174171829305	3.69879604532143	0.326555126675129	196.589525396604
chr6	82184972	83449042	3	1	12.5	5	7.5	0.613704503097583	2.6583735804989	0.194088006935639	149.732965562201
chr6	83449042	83574358	4	1	16.67	5	11.67	0.356174171829305	3.69879604532143	0.326555126675129	196.589525396604
chr6	83574358	84054995	3	1	12.5	5	7.5	0.613704503097583	2.6583735804989	0.194088006935639	149.732965562201
chr6	84054995	84188840	4	1	16.67	5	11.67	0.356174171829305	3.69879604532143	0.326555126675129	196.589525396604
chr6	84188840	84382367	4	1	16.67	5	11.67	0.356174171829305	3.69879604532143	0.326555126675129	196.589525396604
chr6	84382367	85120975	4	1	16.67	5	11.67	0.356174171829305	3.69879604532143	0.326555126675129	196.589525396604
chr6	85120975	85242432	4	1	16.67	5	11.67	0.356174171829305	3.69879604532143	0.326555126675129	196.589525396604
chr6	85242432	86955245	3	1	12.5	5	7.5	0.613704503097583	2.6583735804989	0.194088006935639	149.732965562201
chr6	86955245	88627862	2	1	8.33	5	3.33	1	1.70673924068191	0.082700294482344	107.113924246164
chr6	88627862	90618404	3	1	12.5	5	7.5	0.613704503097583	2.6583735804989	0.194088006935639	149.732965562201
chr6	90618404	90873286	3	1	12.5	5	7.5	0.613704503097583	2.6583735804989	0.194088006935639	149.732965562201
chr6	90873286	91003379	3	1	12.5	5	7.5	0.613704503097583	2.6583735804989	0.194088006935639	149.732965562201
chr6	91003379	92038507	3	1	12.5	5	7.5	0.613704503097583	2.6583735804989	0.194088006935639	149.732965562201
chr6	92038507	92132668	4	1	16.67	5	11.67	0.356174171829305	3.69879604532143	0.326555126675129	196.589525396604
chr6	92132668	96661213	4	1	16.67	5	11.67	0.356174171829305	3.69879604532143	0.326555126675129	196.589525396604
chr6	96661213	96744060	4	1	16.67	5	11.67	0.356174171829305	3.69879604532143	0.326555126675129	196.589525396604
chr6	96744060	96848292	4	0	16.67	0	16.67	0.113966011300101	Inf	0.576648655274739	Inf
chr6	96848292	96943983	5	0	20.83	0	20.83	0.0534139711677999	Inf	0.828270273994906	Inf
chr6	96943983	100876164	4	0	16.67	0	16.67	0.113966011300101	Inf	0.576648655274739	Inf
chr6	100876164	103546827	4	0	16.67	0	16.67	0.113966011300101	Inf	0.576648655274739	Inf
chr6	103546827	103686729	3	0	12.5	0	12.5	0.238900634249471	Inf	0.351338858842862	Inf
chr6	103686729	103722632	2	0	8.33	0	8.33	0.492600422832981	Inf	0.157012756012269	Inf
chr6	103722632	103825708	1	0	4.17	0	4.17	1	Inf	0.0213828125	Inf
chr6	103825708	104984353	2	0	8.33	0	8.33	0.492600422832981	Inf	0.157012756012269	Inf
chr6	104984353	105531403	1	0	4.17	0	4.17	1	Inf	0.0213828125	Inf
chr6	105531403	109524633	1	1	4.17	5	-0.83	1	0.829704891507262	0.0100990049228189	68.1835097869413
chr6	109524633	109552467	3	1	12.5	5	7.5	0.613704503097583	2.6583735804989	0.194088006935639	149.732965562201
chr6	109552467	109579288	4	1	16.67	5	11.67	0.356174171829305	3.69879604532143	0.326555126675129	196.589525396604
chr6	109579288	109636401	4	2	16.67	10	6.67	0.673134579544109	1.77679788223359	0.223067010416211	21.8659260440664
chr6	109636401	109640762	4	1	16.67	5	11.67	0.356174171829305	3.69879604532143	0.326555126675129	196.589525396604
chr6	109640762	110982326	2	1	8.33	5	3.33	1	1.70673924068191	0.082700294482344	107.113924246164
chr6	110982326	111615177	2	1	8.33	5	3.33	1	1.70673924068191	0.082700294482344	107.113924246164
chr6	111615177	112026849	1	1	4.17	5	-0.83	1	0.829704891507262	0.0100990049228189	68.1835097869413
chr6	112026849	112669491	2	1	8.33	5	3.33	1	1.70673924068191	0.082700294482344	107.113924246164
chr6	112669491	117187408	2	0	8.33	0	8.33	0.492600422832981	Inf	0.157012756012269	Inf
chr6	117187408	117230266	3	0	12.5	0	12.5	0.238900634249471	Inf	0.351338858842862	Inf
chr6	117230266	117238520	4	0	16.67	0	16.67	0.113966011300101	Inf	0.576648655274739	Inf
chr6	117238520	117246078	5	0	20.83	0	20.83	0.0534139711677999	Inf	0.828270273994906	Inf
chr6	117246078	117281984	6	0	25	0	25	0.0245579718069792	Inf	1.10717505670575	Inf
chr6	117281984	123729871	3	0	12.5	0	12.5	0.238900634249471	Inf	0.351338858842862	Inf
chr6	123729871	123871542	3	1	12.5	5	7.5	0.613704503097583	2.6583735804989	0.194088006935639	149.732965562201
chr6	123871542	124155988	3	1	12.5	5	7.5	0.613704503097583	2.6583735804989	0.194088006935639	149.732965562201
chr6	124155988	124250349	3	1	12.5	5	7.5	0.613704503097583	2.6583735804989	0.194088006935639	149.732965562201
chr6	124250349	124470569	3	0	12.5	0	12.5	0.238900634249471	Inf	0.351338858842862	Inf
chr6	124470569	124600440	3	1	12.5	5	7.5	0.613704503097583	2.6583735804989	0.194088006935639	149.732965562201
chr6	124600440	124617776	4	1	16.67	5	11.67	0.356174171829305	3.69879604532143	0.326555126675129	196.589525396604
chr6	124617776	124737432	4	0	16.67	0	16.67	0.113966011300101	Inf	0.576648655274739	Inf
chr6	124737432	127154504	3	0	12.5	0	12.5	0.238900634249471	Inf	0.351338858842862	Inf
chr6	127154504	127330189	3	0	12.5	0	12.5	0.238900634249471	Inf	0.351338858842862	Inf
chr6	127330189	128238266	2	0	8.33	0	8.33	0.492600422832981	Inf	0.157012756012269	Inf
chr6	128238266	128750458	1	0	4.17	0	4.17	1	Inf	0.0213828125	Inf
chr6	128750458	129619147	2	0	8.33	0	8.33	0.492600422832981	Inf	0.157012756012269	Inf
chr6	129619147	129696094	3	0	12.5	0	12.5	0.238900634249471	Inf	0.351338858842862	Inf
chr6	129696094	130549306	2	0	8.33	0	8.33	0.492600422832981	Inf	0.157012756012269	Inf
chr6	130549306	130570332	1	0	4.17	0	4.17	1	Inf	0.0213828125	Inf
chr6	130570332	130680614	2	0	8.33	0	8.33	0.492600422832981	Inf	0.157012756012269	Inf
chr6	130680614	130723626	3	0	12.5	0	12.5	0.238900634249471	Inf	0.351338858842862	Inf
chr6	130723626	135514780	2	0	8.33	0	8.33	0.492600422832981	Inf	0.157012756012269	Inf
chr6	135514780	135586788	3	0	12.5	0	12.5	0.238900634249471	Inf	0.351338858842862	Inf
chr6	135586788	136219699	2	0	8.33	0	8.33	0.492600422832981	Inf	0.157012756012269	Inf
chr6	136219699	137027229	1	0	4.17	0	4.17	1	Inf	0.0213828125	Inf
chr6	137027229	137208484	2	0	8.33	0	8.33	0.492600422832981	Inf	0.157012756012269	Inf
chr6	137208484	140269419	2	0	8.33	0	8.33	0.492600422832981	Inf	0.157012756012269	Inf
chr6	140269419	140670470	2	1	8.33	5	3.33	1	1.70673924068191	0.082700294482344	107.113924246164
chr6	140670470	140953106	3	1	12.5	5	7.5	0.613704503097583	2.6583735804989	0.194088006935639	149.732965562201
chr6	140953106	143079986	2	1	8.33	5	3.33	1	1.70673924068191	0.082700294482344	107.113924246164
chr6	143079986	143157835	3	1	12.5	5	7.5	0.613704503097583	2.6583735804989	0.194088006935639	149.732965562201
chr6	143157835	143617866	2	1	8.33	5	3.33	1	1.70673924068191	0.082700294482344	107.113924246164
chr6	143617866	144289656	3	1	12.5	5	7.5	0.613704503097583	2.6583735804989	0.194088006935639	149.732965562201
chr6	144289656	145209399	3	1	12.5	5	7.5	0.613704503097583	2.6583735804989	0.194088006935639	149.732965562201
chr6	145209399	145320284	4	1	16.67	5	11.67	0.356174171829305	3.69879604532143	0.326555126675129	196.589525396604
chr6	145320284	145331439	3	1	12.5	5	7.5	0.613704503097583	2.6583735804989	0.194088006935639	149.732965562201
chr6	145331439	145469699	3	1	12.5	5	7.5	0.613704503097583	2.6583735804989	0.194088006935639	149.732965562201
chr6	145469699	145675225	3	1	12.5	5	7.5	0.613704503097583	2.6583735804989	0.194088006935639	149.732965562201
chr6	145675225	146600660	2	1	8.33	5	3.33	1	1.70673924068191	0.082700294482344	107.113924246164
chr6	146600660	146680038	3	1	12.5	5	7.5	0.613704503097583	2.6583735804989	0.194088006935639	149.732965562201
chr6	146680038	146755010	3	1	12.5	5	7.5	0.613704503097583	2.6583735804989	0.194088006935639	149.732965562201
chr6	146755010	147018215	4	1	16.67	5	11.67	0.356174171829305	3.69879604532143	0.326555126675129	196.589525396604
chr6	147018215	147133050	4	1	16.67	5	11.67	0.356174171829305	3.69879604532143	0.326555126675129	196.589525396604
chr6	147133050	147873055	3	1	12.5	5	7.5	0.613704503097583	2.6583735804989	0.194088006935639	149.732965562201
chr6	147873055	147934210	3	0	12.5	0	12.5	0.238900634249471	Inf	0.351338858842862	Inf
chr6	147934210	148011720	3	1	12.5	5	7.5	0.613704503097583	2.6583735804989	0.194088006935639	149.732965562201
chr6	148011720	148668101	3	1	12.5	5	7.5	0.613704503097583	2.6583735804989	0.194088006935639	149.732965562201
chr6	148668101	149440848	3	1	12.5	5	7.5	0.613704503097583	2.6583735804989	0.194088006935639	149.732965562201
chr6	149440848	149575634	4	1	16.67	5	11.67	0.356174171829305	3.69879604532143	0.326555126675129	196.589525396604
chr6	149575634	151020693	3	1	12.5	5	7.5	0.613704503097583	2.6583735804989	0.194088006935639	149.732965562201
chr6	151020693	152415310	3	1	12.5	5	7.5	0.613704503097583	2.6583735804989	0.194088006935639	149.732965562201
chr6	152415310	152712335	3	1	12.5	5	7.5	0.613704503097583	2.6583735804989	0.194088006935639	149.732965562201
chr6	152712335	153906170	2	1	8.33	5	3.33	1	1.70673924068191	0.082700294482344	107.113924246164
chr6	153906170	153993315	3	1	12.5	5	7.5	0.613704503097583	2.6583735804989	0.194088006935639	149.732965562201
chr6	153993315	154063553	3	2	12.5	10	2.5	1	1.27847145328945	0.130864593047094	16.9008714370457
chr6	154063553	160696926	3	1	12.5	5	7.5	0.613704503097583	2.6583735804989	0.194088006935639	149.732965562201
chr6	160696926	160781699	3	2	12.5	10	2.5	1	1.27847145328945	0.130864593047094	16.9008714370457
chr6	160781699	166715807	3	1	12.5	5	7.5	0.613704503097583	2.6583735804989	0.194088006935639	149.732965562201
chr6	166715807	167333549	3	1	12.5	5	7.5	0.613704503097583	2.6583735804989	0.194088006935639	149.732965562201
chr6	167333549	167354557	3	2	12.5	10	2.5	1	1.27847145328945	0.130864593047094	16.9008714370457
chr6	167354557	168386174	4	2	16.67	10	6.67	0.673134579544109	1.77679788223359	0.223067010416211	21.8659260440664
chr6	168386174	168562660	5	2	20.83	10	10.83	0.42798551420219	2.32440691152469	0.327791220119044	27.364192010749
chr6	168562660	169727221	4	2	16.67	10	6.67	0.673134579544109	1.77679788223359	0.223067010416211	21.8659260440664
chr6	169727221	170231210	4	2	16.67	10	6.67	0.673134579544109	1.77679788223359	0.223067010416211	21.8659260440664
chr6	170231210	170683330	4	1	16.67	5	11.67	0.356174171829305	3.69879604532143	0.326555126675129	196.589525396604
chr6	170683330	171115067	3	1	12.5	5	7.5	0.613704503097583	2.6583735804989	0.194088006935639	149.732965562201
chr8	0	2326784	1	2	4.17	10	-5.83	0.583207490184234	0.399640895163998	0.00636764802381009	8.24852474948138
chr8	2326784	2596252	2	2	8.33	10	-1.67	1	0.821946943936911	0.0545179511642294	12.3867051005178
chr8	2596252	4264676	1	2	4.17	10	-5.83	0.583207490184234	0.399640895163998	0.00636764802381009	8.24852474948138
chr8	4264676	4462470	0	2	0	10	-10	0.200845665961945	0	0	4.38438777635233
chr8	4462470	4519967	1	2	4.17	10	-5.83	0.583207490184234	0.399640895163998	0.00636764802381009	8.24852474948138
chr8	4519967	8171601	0	2	0	10	-10	0.200845665961945	0	0	4.38438777635233
chr8	8171601	8241544	0	3	0	15	-15	0.0860767139836907	0	0	1.9411946582692
chr8	8241544	8561386	0	3	0	15	-15	0.0860767139836907	0	0	1.9411946582692
chr8	8561386	8630283	0	3	0	15	-15	0.0860767139836907	0	0	1.9411946582692
chr8	8630283	9290356	0	3	0	15	-15	0.0860767139836907	0	0	1.9411946582692
chr8	9290356	11285344	0	2	0	10	-10	0.200845665961945	0	0	4.38438777635233
chr8	11285344	11353457	0	3	0	15	-15	0.0860767139836907	0	0	1.9411946582692
chr8	11353457	12207132	0	2	0	10	-10	0.200845665961945	0	0	4.38438777635233
chr8	12207132	12286479	0	3	0	15	-15	0.0860767139836907	0	0	1.9411946582692
chr8	12286479	13948122	0	2	0	10	-10	0.200845665961945	0	0	4.38438777635233
chr8	13948122	14040875	1	2	4.17	10	-5.83	0.583207490184234	0.399640895163998	0.00636764802381009	8.24852474948138
chr8	14040875	17505798	0	2	0	10	-10	0.200845665961945	0	0	4.38438777635233
chr8	17505798	17616098	1	2	4.17	10	-5.83	0.583207490184234	0.399640895163998	0.00636764802381009	8.24852474948138
chr8	17616098	17632940	0	2	0	10	-10	0.200845665961945	0	0	4.38438777635233
chr8	17632940	17735628	0	3	0	15	-15	0.0860767139836907	0	0	1.9411946582692
chr8	17735628	17790320	1	3	4.17	15	-10.83	0.31551148794484	0.254054686982671	0.00450760062151482	3.48119971412429
chr8	17790320	19270801	0	3	0	15	-15	0.0860767139836907	0	0	1.9411946582692
chr8	19270801	19373336	1	3	4.17	15	-10.83	0.31551148794484	0.254054686982671	0.00450760062151482	3.48119971412429
chr8	19373336	19646604	0	3	0	15	-15	0.0860767139836907	0	0	1.9411946582692
chr8	19646604	21436224	0	2	0	10	-10	0.200845665961945	0	0	4.38438777635233
chr8	21436224	21518600	0	1	0	5	-5	0.454545454545455	0	0	32.5003149261473
chr8	21518600	24367903	0	2	0	10	-10	0.200845665961945	0	0	4.38438777635233
chr8	24367903	24407092	1	2	4.17	10	-5.83	0.583207490184234	0.399640895163998	0.00636764802381009	8.24852474948138
chr8	24407092	24991116	0	2	0	10	-10	0.200845665961945	0	0	4.38438777635233
chr8	24991116	25341146	0	3	0	15	-15	0.0860767139836907	0	0	1.9411946582692
chr8	25341146	27133458	0	2	0	10	-10	0.200845665961945	0	0	4.38438777635233
chr8	27133458	27263666	1	2	4.17	10	-5.83	0.583207490184234	0.399640895163998	0.00636764802381009	8.24852474948138
chr8	27263666	27324112	0	2	0	10	-10	0.200845665961945	0	0	4.38438777635233
chr8	27324112	28367257	1	2	4.17	10	-5.83	0.583207490184234	0.399640895163998	0.00636764802381009	8.24852474948138
chr8	28367257	29191005	2	2	8.33	10	-1.67	1	0.821946943936911	0.0545179511642294	12.3867051005178
chr8	29191005	29445955	3	2	12.5	10	2.5	1	1.27847145328945	0.130864593047094	16.9008714370457
chr8	29445955	29495851	3	3	12.5	15	-2.5	1	0.813448226717427	0.0961202645831903	6.87778438197361
chr8	29495851	29868247	3	2	12.5	10	2.5	1	1.27847145328945	0.130864593047094	16.9008714370457
chr8	29868247	30629171	2	2	8.33	10	-1.67	1	0.821946943936911	0.0545179511642294	12.3867051005178
chr8	30629171	31391416	2	2	8.33	10	-1.67	1	0.821946943936911	0.0545179511642294	12.3867051005178
chr8	31391416	31488483	2	2	8.33	10	-1.67	1	0.821946943936911	0.0545179511642294	12.3867051005178
chr8	31488483	32260738	2	2	8.33	10	-1.67	1	0.821946943936911	0.0545179511642294	12.3867051005178
chr8	32260738	32372882	3	2	12.5	10	2.5	1	1.27847145328945	0.130864593047094	16.9008714370457
chr8	32372882	33091358	3	3	12.5	15	-2.5	1	0.813448226717427	0.0961202645831903	6.87778438197361
chr8	33091358	33195588	3	3	12.5	15	-2.5	1	0.813448226717427	0.0961202645831903	6.87778438197361
chr8	33195588	33263100	3	3	12.5	15	-2.5	1	0.813448226717427	0.0961202645831903	6.87778438197361
chr8	33263100	33316311	3	3	12.5	15	-2.5	1	0.813448226717427	0.0961202645831903	6.87778438197361
chr8	33316311	33347009	3	2	12.5	10	2.5	1	1.27847145328945	0.130864593047094	16.9008714370457
chr8	33347009	33482578	4	2	16.67	10	6.67	0.673134579544109	1.77679788223359	0.223067010416211	21.8659260440664
chr8	33482578	33548901	5	2	20.83	10	10.83	0.42798551420219	2.32440691152469	0.327791220119044	27.364192010749
chr8	33548901	33565228	6	2	25	10	15	0.259066300472994	2.9296842530127	0.444687317155852	33.476836917836
chr8	33565228	33671472	5	2	20.83	10	10.83	0.42798551420219	2.32440691152469	0.327791220119044	27.364192010749
chr8	33671472	33804156	5	2	20.83	10	10.83	0.42798551420219	2.32440691152469	0.327791220119044	27.364192010749
chr8	33804156	33845266	4	2	16.67	10	6.67	0.673134579544109	1.77679788223359	0.223067010416211	21.8659260440664
chr8	33845266	34252162	4	2	16.67	10	6.67	0.673134579544109	1.77679788223359	0.223067010416211	21.8659260440664
chr8	34252162	34323892	5	2	20.83	10	10.83	0.42798551420219	2.32440691152469	0.327791220119044	27.364192010749
chr8	34323892	34796763	5	2	20.83	10	10.83	0.42798551420219	2.32440691152469	0.327791220119044	27.364192010749
chr8	34796763	34843493	5	2	20.83	10	10.83	0.42798551420219	2.32440691152469	0.327791220119044	27.364192010749
chr8	34843493	34957254	5	2	20.83	10	10.83	0.42798551420219	2.32440691152469	0.327791220119044	27.364192010749
chr8	34957254	34985867	5	3	20.83	15	5.83	0.709517537084185	1.47792138374312	0.243832005666561	10.9643246368856
chr8	34985867	35004793	5	3	20.83	15	5.83	0.709517537084185	1.47792138374312	0.243832005666561	10.9643246368856
chr8	35004793	35076066	5	3	20.83	15	5.83	0.709517537084185	1.47792138374312	0.243832005666561	10.9643246368856
chr8	35076066	35294617	5	2	20.83	10	10.83	0.42798551420219	2.32440691152469	0.327791220119044	27.364192010749
chr8	35294617	35403788	5	2	20.83	10	10.83	0.42798551420219	2.32440691152469	0.327791220119044	27.364192010749
chr8	35403788	35427477	5	3	20.83	15	5.83	0.709517537084185	1.47792138374312	0.243832005666561	10.9643246368856
chr8	35427477	35811249	5	3	20.83	15	5.83	0.709517537084185	1.47792138374312	0.243832005666561	10.9643246368856
chr8	35811249	36055909	5	3	20.83	15	5.83	0.709517537084185	1.47792138374312	0.243832005666561	10.9643246368856
chr8	36055909	36236820	4	3	16.67	15	1.67	1	1.13012717766168	0.165091864766298	8.82048884576312
chr8	36236820	36334710	4	4	16.67	20	-3.33	1	0.804097271299285	0.127756427234124	5.0504339877805
chr8	36334710	36574623	5	4	20.83	20	0.829999999999998	1	1.05142494514434	0.18930013394807	6.2554369203405
chr8	36574623	36707973	5	3	20.83	15	5.83	0.709517537084185	1.47792138374312	0.243832005666561	10.9643246368856
chr8	36707973	36870643	6	3	25	15	10	0.477131566751533	1.86229966085183	0.331922099175792	13.3645947813805
chr8	36870643	36872097	5	3	20.83	15	5.83	0.709517537084185	1.47792138374312	0.243832005666561	10.9643246368856
chr8	36872097	36985905	5	3	20.83	15	5.83	0.709517537084185	1.47792138374312	0.243832005666561	10.9643246368856
chr8	36985905	37102726	5	3	20.83	15	5.83	0.709517537084185	1.47792138374312	0.243832005666561	10.9643246368856
chr8	37102726	37176144	5	3	20.83	15	5.83	0.709517537084185	1.47792138374312	0.243832005666561	10.9643246368856
chr8	37176144	37435843	5	3	20.83	15	5.83	0.709517537084185	1.47792138374312	0.243832005666561	10.9643246368856
chr8	37435843	37756645	5	3	20.83	15	5.83	0.709517537084185	1.47792138374312	0.243832005666561	10.9643246368856
chr8	37756645	37935651	6	3	25	15	10	0.477131566751533	1.86229966085183	0.331922099175792	13.3645947813805
chr8	37935651	38094899	7	3	29.17	15	14.17	0.305608588648861	2.28981457134852	0.429958557463069	16.0509799870598
chr8	38094899	38145616	6	3	25	15	10	0.477131566751533	1.86229966085183	0.331922099175792	13.3645947813805
chr8	38145616	38333655	6	4	25	20	5	0.73441603390554	1.32469990349298	0.258244024998001	7.60136515630986
chr8	38333655	38452074	6	5	25	25	0	1	1	0.206088113499145	5.04812438351809
chr8	38452074	38864215	5	5	20.83	25	-4.17	1	0.793759048209339	0.150843822750377	4.16256813493239
chr8	38864215	39233131	5	4	20.83	20	0.829999999999998	1	1.05142494514434	0.18930013394807	6.2554369203405
chr8	39233131	39290423	3	3	12.5	15	-2.5	1	0.813448226717427	0.0961202645831903	6.87778438197361
chr8	39290423	39384412	4	3	16.67	15	1.67	1	1.13012717766168	0.165091864766298	8.82048884576312
chr8	39384412	39387632	5	3	20.83	15	5.83	0.709517537084185	1.47792138374312	0.243832005666561	10.9643246368856
chr8	39387632	39429046	6	3	25	15	10	0.477131566751533	1.86229966085183	0.331922099175792	13.3645947813805
chr8	39429046	39775806	6	4	25	20	5	0.73441603390554	1.32469990349298	0.258244024998001	7.60136515630986
chr8	39775806	39807418	6	3	25	15	10	0.477131566751533	1.86229966085183	0.331922099175792	13.3645947813805
chr8	39807418	40218698	6	4	25	20	5	0.73441603390554	1.32469990349298	0.258244024998001	7.60136515630986
chr8	40218698	40787326	6	5	25	25	0	1	1	0.206088113499145	5.04812438351809
chr8	40787326	41211658	6	4	25	20	5	0.73441603390554	1.32469990349298	0.258244024998001	7.60136515630986
chr8	41211658	41270421	6	5	25	25	0	1	1	0.206088113499145	5.04812438351809
chr8	41270421	42236445	6	6	25	30	-5	0.745575024077576	0.782268389388813	0.16709290957507	3.64334231437044
chr8	42236445	42464212	6	6	25	30	-5	0.745575024077576	0.782268389388813	0.16709290957507	3.64334231437044
chr8	42464212	42509341	5	6	20.83	30	-9.17	0.50926015928852	0.620989063192595	0.122215728756002	3.00773282911263
chr8	42509341	43505560	5	5	20.83	25	-4.17	1	0.793759048209339	0.150843822750377	4.16256813493239
chr8	43505560	43824061	6	5	25	25	0	1	1	0.206088113499145	5.04812438351809
chr8	43824061	46847522	0	0	0	0	0	1	0	0	Inf
chr8	46847522	47193317	8	8	33.33	40	-6.67	0.756769597236442	0.754961550895094	0.183886567550511	3.06863033281445
chr8	47193317	47884805	7	8	29.17	40	-10.83	0.531591450927992	0.624560748378336	0.146318297790798	2.58837229628154
chr8	47884805	48127142	7	8	29.17	40	-10.83	0.531591450927992	0.624560748378336	0.146318297790798	2.58837229628154
chr8	48127142	48388454	7	8	29.17	40	-10.83	0.531591450927992	0.624560748378336	0.146318297790798	2.58837229628154
chr8	48388454	48546576	7	8	29.17	40	-10.83	0.531591450927992	0.624560748378336	0.146318297790798	2.58837229628154
chr8	48546576	48549687	7	8	29.17	40	-10.83	0.531591450927992	0.624560748378336	0.146318297790798	2.58837229628154
chr8	48549687	49036595	7	8	29.17	40	-10.83	0.531591450927992	0.624560748378336	0.146318297790798	2.58837229628154
chr8	49036595	49038615	7	8	29.17	40	-10.83	0.531591450927992	0.624560748378336	0.146318297790798	2.58837229628154
chr8	49038615	49055628	7	8	29.17	40	-10.83	0.531591450927992	0.624560748378336	0.146318297790798	2.58837229628154
chr8	49055628	49088298	7	8	29.17	40	-10.83	0.531591450927992	0.624560748378336	0.146318297790798	2.58837229628154
chr8	49088298	49094792	7	8	29.17	40	-10.83	0.531591450927992	0.624560748378336	0.146318297790798	2.58837229628154
chr8	49094792	49165840	7	9	29.17	45	-15.83	0.352019005137709	0.511369416516761	0.120465725916585	2.07078753493622
chr8	49165840	49211781	7	9	29.17	45	-15.83	0.352019005137709	0.511369416516761	0.120465725916585	2.07078753493622
chr8	49211781	49276921	7	9	29.17	45	-15.83	0.352019005137709	0.511369416516761	0.120465725916585	2.07078753493622
chr8	49276921	49494290	7	8	29.17	40	-10.83	0.531591450927992	0.624560748378336	0.146318297790798	2.58837229628154
chr8	49494290	49536980	8	8	33.33	40	-6.67	0.756769597236442	0.754961550895094	0.183886567550511	3.06863033281445
chr8	49536980	49589274	8	8	33.33	40	-6.67	0.756769597236442	0.754961550895094	0.183886567550511	3.06863033281445
chr8	49589274	49754654	8	8	33.33	40	-6.67	0.756769597236442	0.754961550895094	0.183886567550511	3.06863033281445
chr8	49754654	49884424	8	8	33.33	40	-6.67	0.756769597236442	0.754961550895094	0.183886567550511	3.06863033281445
chr8	49884424	49885969	8	8	33.33	40	-6.67	0.756769597236442	0.754961550895094	0.183886567550511	3.06863033281445
chr8	49885969	50008811	8	8	33.33	40	-6.67	0.756769597236442	0.754961550895094	0.183886567550511	3.06863033281445
chr8	50008811	50023597	8	8	33.33	40	-6.67	0.756769597236442	0.754961550895094	0.183886567550511	3.06863033281445
chr8	50023597	50053454	8	8	33.33	40	-6.67	0.756769597236442	0.754961550895094	0.183886567550511	3.06863033281445
chr8	50053454	50058741	8	8	33.33	40	-6.67	0.756769597236442	0.754961550895094	0.183886567550511	3.06863033281445
chr8	50058741	50131183	7	8	29.17	40	-10.83	0.531591450927992	0.624560748378336	0.146318297790798	2.58837229628154
chr8	50131183	50133480	7	8	29.17	40	-10.83	0.531591450927992	0.624560748378336	0.146318297790798	2.58837229628154
chr8	50133480	50176042	7	8	29.17	40	-10.83	0.531591450927992	0.624560748378336	0.146318297790798	2.58837229628154
chr8	50176042	50281438	7	8	29.17	40	-10.83	0.531591450927992	0.624560748378336	0.146318297790798	2.58837229628154
chr8	50281438	51132636	7	8	29.17	40	-10.83	0.531591450927992	0.624560748378336	0.146318297790798	2.58837229628154
chr8	51132636	51200737	7	8	29.17	40	-10.83	0.531591450927992	0.624560748378336	0.146318297790798	2.58837229628154
chr8	51200737	51247479	7	8	29.17	40	-10.83	0.531591450927992	0.624560748378336	0.146318297790798	2.58837229628154
chr8	51247479	51279616	8	8	33.33	40	-6.67	0.756769597236442	0.754961550895094	0.183886567550511	3.06863033281445
chr8	51279616	51308859	8	8	33.33	40	-6.67	0.756769597236442	0.754961550895094	0.183886567550511	3.06863033281445
chr8	51308859	51335547	7	8	29.17	40	-10.83	0.531591450927992	0.624560748378336	0.146318297790798	2.58837229628154
chr8	51335547	51462421	7	8	29.17	40	-10.83	0.531591450927992	0.624560748378336	0.146318297790798	2.58837229628154
chr8	51462421	51946852	7	8	29.17	40	-10.83	0.531591450927992	0.624560748378336	0.146318297790798	2.58837229628154
chr8	51946852	51981295	7	8	29.17	40	-10.83	0.531591450927992	0.624560748378336	0.146318297790798	2.58837229628154
chr8	51981295	52033875	7	8	29.17	40	-10.83	0.531591450927992	0.624560748378336	0.146318297790798	2.58837229628154
chr8	52033875	52427747	7	8	29.17	40	-10.83	0.531591450927992	0.624560748378336	0.146318297790798	2.58837229628154
chr8	52427747	52502852	7	8	29.17	40	-10.83	0.531591450927992	0.624560748378336	0.146318297790798	2.58837229628154
chr8	52502852	52504423	7	8	29.17	40	-10.83	0.531591450927992	0.624560748378336	0.146318297790798	2.58837229628154
chr8	52504423	52814903	7	8	29.17	40	-10.83	0.531591450927992	0.624560748378336	0.146318297790798	2.58837229628154
chr8	52814903	53015267	7	8	29.17	40	-10.83	0.531591450927992	0.624560748378336	0.146318297790798	2.58837229628154
chr8	53015267	53056743	7	8	29.17	40	-10.83	0.531591450927992	0.624560748378336	0.146318297790798	2.58837229628154
chr8	53056743	53116825	7	8	29.17	40	-10.83	0.531591450927992	0.624560748378336	0.146318297790798	2.58837229628154
chr8	53116825	53244981	7	8	29.17	40	-10.83	0.531591450927992	0.624560748378336	0.146318297790798	2.58837229628154
chr8	53244981	53561356	7	8	29.17	40	-10.83	0.531591450927992	0.624560748378336	0.146318297790798	2.58837229628154
chr8	53561356	53732021	7	8	29.17	40	-10.83	0.531591450927992	0.624560748378336	0.146318297790798	2.58837229628154
chr8	53732021	54307228	7	8	29.17	40	-10.83	0.531591450927992	0.624560748378336	0.146318297790798	2.58837229628154
chr8	54307228	54394067	7	8	29.17	40	-10.83	0.531591450927992	0.624560748378336	0.146318297790798	2.58837229628154
chr8	54394067	54471606	7	8	29.17	40	-10.83	0.531591450927992	0.624560748378336	0.146318297790798	2.58837229628154
chr8	54471606	54600299	7	8	29.17	40	-10.83	0.531591450927992	0.624560748378336	0.146318297790798	2.58837229628154
chr8	54600299	54600446	7	8	29.17	40	-10.83	0.531591450927992	0.624560748378336	0.146318297790798	2.58837229628154
chr8	54600446	55082985	7	8	29.17	40	-10.83	0.531591450927992	0.624560748378336	0.146318297790798	2.58837229628154
chr8	55082985	55166721	7	8	29.17	40	-10.83	0.531591450927992	0.624560748378336	0.146318297790798	2.58837229628154
chr8	55166721	55180414	7	8	29.17	40	-10.83	0.531591450927992	0.624560748378336	0.146318297790798	2.58837229628154
chr8	55180414	55218121	7	9	29.17	45	-15.83	0.352019005137709	0.511369416516761	0.120465725916585	2.07078753493622
chr8	55218121	55220049	7	8	29.17	40	-10.83	0.531591450927992	0.624560748378336	0.146318297790798	2.58837229628154
chr8	55220049	55271883	7	8	29.17	40	-10.83	0.531591450927992	0.624560748378336	0.146318297790798	2.58837229628154
chr8	55271883	55398113	7	8	29.17	40	-10.83	0.531591450927992	0.624560748378336	0.146318297790798	2.58837229628154
chr8	55398113	55398641	7	8	29.17	40	-10.83	0.531591450927992	0.624560748378336	0.146318297790798	2.58837229628154
chr8	55398641	55404022	7	8	29.17	40	-10.83	0.531591450927992	0.624560748378336	0.146318297790798	2.58837229628154
chr8	55404022	55511527	7	8	29.17	40	-10.83	0.531591450927992	0.624560748378336	0.146318297790798	2.58837229628154
chr8	55511527	55524936	7	8	29.17	40	-10.83	0.531591450927992	0.624560748378336	0.146318297790798	2.58837229628154
chr8	55524936	55867151	7	8	29.17	40	-10.83	0.531591450927992	0.624560748378336	0.146318297790798	2.58837229628154
chr8	55867151	56059451	7	8	29.17	40	-10.83	0.531591450927992	0.624560748378336	0.146318297790798	2.58837229628154
chr8	56059451	56599662	7	8	29.17	40	-10.83	0.531591450927992	0.624560748378336	0.146318297790798	2.58837229628154
chr8	56599662	56756806	7	8	29.17	40	-10.83	0.531591450927992	0.624560748378336	0.146318297790798	2.58837229628154
chr8	56756806	57314296	7	8	29.17	40	-10.83	0.531591450927992	0.624560748378336	0.146318297790798	2.58837229628154
chr8	57314296	57431034	7	8	29.17	40	-10.83	0.531591450927992	0.624560748378336	0.146318297790798	2.58837229628154
chr8	57431034	57734355	7	8	29.17	40	-10.83	0.531591450927992	0.624560748378336	0.146318297790798	2.58837229628154
chr8	57734355	57839873	7	8	29.17	40	-10.83	0.531591450927992	0.624560748378336	0.146318297790798	2.58837229628154
chr8	57839873	57985590	7	8	29.17	40	-10.83	0.531591450927992	0.624560748378336	0.146318297790798	2.58837229628154
chr8	57985590	58035644	8	8	33.33	40	-6.67	0.756769597236442	0.754961550895094	0.183886567550511	3.06863033281445
chr8	58035644	58042897	8	8	33.33	40	-6.67	0.756769597236442	0.754961550895094	0.183886567550511	3.06863033281445
chr8	58042897	58054850	8	8	33.33	40	-6.67	0.756769597236442	0.754961550895094	0.183886567550511	3.06863033281445
chr8	58054850	58136931	8	8	33.33	40	-6.67	0.756769597236442	0.754961550895094	0.183886567550511	3.06863033281445
chr8	58136931	58146367	8	8	33.33	40	-6.67	0.756769597236442	0.754961550895094	0.183886567550511	3.06863033281445
chr8	58146367	58180388	8	9	33.33	45	-11.67	0.538513744756643	0.61810302553294	0.151323776118268	2.4547554875231
chr8	58180388	58198708	8	9	33.33	45	-11.67	0.538513744756643	0.61810302553294	0.151323776118268	2.4547554875231
chr8	58198708	58206584	7	9	29.17	45	-15.83	0.352019005137709	0.511369416516761	0.120465725916585	2.07078753493622
chr8	58206584	58214997	7	9	29.17	45	-15.83	0.352019005137709	0.511369416516761	0.120465725916585	2.07078753493622
chr8	58214997	58594635	7	9	29.17	45	-15.83	0.352019005137709	0.511369416516761	0.120465725916585	2.07078753493622
chr8	58594635	58639323	7	9	29.17	45	-15.83	0.352019005137709	0.511369416516761	0.120465725916585	2.07078753493622
chr8	58639323	58762941	7	9	29.17	45	-15.83	0.352019005137709	0.511369416516761	0.120465725916585	2.07078753493622
chr8	58762941	59068796	7	9	29.17	45	-15.83	0.352019005137709	0.511369416516761	0.120465725916585	2.07078753493622
chr8	59068796	59082532	7	9	29.17	45	-15.83	0.352019005137709	0.511369416516761	0.120465725916585	2.07078753493622
chr8	59082532	59199063	7	9	29.17	45	-15.83	0.352019005137709	0.511369416516761	0.120465725916585	2.07078753493622
chr8	59199063	59221443	7	9	29.17	45	-15.83	0.352019005137709	0.511369416516761	0.120465725916585	2.07078753493622
chr8	59221443	59290180	8	9	33.33	45	-11.67	0.538513744756643	0.61810302553294	0.151323776118268	2.4547554875231
chr8	59290180	61028825	7	9	29.17	45	-15.83	0.352019005137709	0.511369416516761	0.120465725916585	2.07078753493622
chr8	61028825	61046091	7	9	29.17	45	-15.83	0.352019005137709	0.511369416516761	0.120465725916585	2.07078753493622
chr8	61046091	61111420	6	9	25	45	-20	0.20970239263837	0.416119931937308	0.0927385103532607	1.73325685677805
chr8	61111420	61421892	6	9	25	45	-20	0.20970239263837	0.416119931937308	0.0927385103532607	1.73325685677805
chr8	61421892	61484713	6	9	25	45	-20	0.20970239263837	0.416119931937308	0.0927385103532607	1.73325685677805
chr8	61484713	61583730	7	9	29.17	45	-15.83	0.352019005137709	0.511369416516761	0.120465725916585	2.07078753493622
chr8	61583730	61587248	7	9	29.17	45	-15.83	0.352019005137709	0.511369416516761	0.120465725916585	2.07078753493622
chr8	61587248	62100593	6	9	25	45	-20	0.20970239263837	0.416119931937308	0.0927385103532607	1.73325685677805
chr8	62100593	62216755	6	9	25	45	-20	0.20970239263837	0.416119931937308	0.0927385103532607	1.73325685677805
chr8	62216755	62983089	6	9	25	45	-20	0.20970239263837	0.416119931937308	0.0927385103532607	1.73325685677805
chr8	62983089	63002392	6	9	25	45	-20	0.20970239263837	0.416119931937308	0.0927385103532607	1.73325685677805
chr8	63002392	63116189	6	8	25	40	-15	0.342283082306503	0.508123198495012	0.112598051865131	2.16574581916589
chr8	63116189	63298500	6	8	25	40	-15	0.342283082306503	0.508123198495012	0.112598051865131	2.16574581916589
chr8	63298500	63393451	6	9	25	45	-20	0.20970239263837	0.416119931937308	0.0927385103532607	1.73325685677805
chr8	63393451	63394211	6	9	25	45	-20	0.20970239263837	0.416119931937308	0.0927385103532607	1.73325685677805
chr8	63394211	63427750	6	9	25	45	-20	0.20970239263837	0.416119931937308	0.0927385103532607	1.73325685677805
chr8	63427750	63539314	6	9	25	45	-20	0.20970239263837	0.416119931937308	0.0927385103532607	1.73325685677805
chr8	63539314	64112921	6	9	25	45	-20	0.20970239263837	0.416119931937308	0.0927385103532607	1.73325685677805
chr8	64112921	64171130	6	8	25	40	-15	0.342283082306503	0.508123198495012	0.112598051865131	2.16574581916589
chr8	64171130	64194262	6	8	25	40	-15	0.342283082306503	0.508123198495012	0.112598051865131	2.16574581916589
chr8	64194262	64201080	6	8	25	40	-15	0.342283082306503	0.508123198495012	0.112598051865131	2.16574581916589
chr8	64201080	64276190	6	7	25	35	-10	0.521959322583259	0.625943281255598	0.136817622819874	2.76422855890375
chr8	64276190	64321766	6	7	25	35	-10	0.521959322583259	0.625943281255598	0.136817622819874	2.76422855890375
chr8	64321766	64846162	6	8	25	40	-15	0.342283082306503	0.508123198495012	0.112598051865131	2.16574581916589
chr8	64846162	64893937	6	8	25	40	-15	0.342283082306503	0.508123198495012	0.112598051865131	2.16574581916589
chr8	64893937	65078214	6	8	25	40	-15	0.342283082306503	0.508123198495012	0.112598051865131	2.16574581916589
chr8	65078214	65252951	6	8	25	40	-15	0.342283082306503	0.508123198495012	0.112598051865131	2.16574581916589
chr8	65252951	65419158	6	8	25	40	-15	0.342283082306503	0.508123198495012	0.112598051865131	2.16574581916589
chr8	65419158	66313084	6	8	25	40	-15	0.342283082306503	0.508123198495012	0.112598051865131	2.16574581916589
chr8	66313084	66470084	6	8	25	40	-15	0.342283082306503	0.508123198495012	0.112598051865131	2.16574581916589
chr8	66470084	67113235	6	7	25	35	-10	0.521959322583259	0.625943281255598	0.136817622819874	2.76422855890375
chr8	67113235	67190330	6	8	25	40	-15	0.342283082306503	0.508123198495012	0.112598051865131	2.16574581916589
chr8	67190330	68181184	6	8	25	40	-15	0.342283082306503	0.508123198495012	0.112598051865131	2.16574581916589
chr8	68181184	68653967	6	8	25	40	-15	0.342283082306503	0.508123198495012	0.112598051865131	2.16574581916589
chr8	68653967	68781233	6	9	25	45	-20	0.20970239263837	0.416119931937308	0.0927385103532607	1.73325685677805
chr8	68781233	69127546	6	10	25	50	-25	0.119649425171348	0.342220909671387	0.0762229157914765	1.40657270472588
chr8	69127546	69157168	6	10	25	50	-25	0.119649425171348	0.342220909671387	0.0762229157914765	1.40657270472588
chr8	69157168	69239892	6	10	25	50	-25	0.119649425171348	0.342220909671387	0.0762229157914765	1.40657270472588
chr8	69239892	70146926	6	10	25	50	-25	0.119649425171348	0.342220909671387	0.0762229157914765	1.40657270472588
chr8	70146926	70290547	6	10	25	50	-25	0.119649425171348	0.342220909671387	0.0762229157914765	1.40657270472588
chr8	70290547	70483886	6	10	25	50	-25	0.119649425171348	0.342220909671387	0.0762229157914765	1.40657270472588
chr8	70483886	71631430	5	10	20.83	50	-29.17	0.0587723862109532	0.271864148503204	0.0558365385150168	1.16390235151553
chr8	71631430	72978551	6	10	25	50	-25	0.119649425171348	0.342220909671387	0.0762229157914765	1.40657270472588
chr8	72978551	73186933	6	11	25	55	-30	0.0633211009484641	0.281529731055879	0.0621961702167816	1.15128742341568
chr8	73186933	73243664	7	11	29.17	55	-25.83	0.124975445285338	0.345825665262277	0.0805671942702585	1.37499393254612
chr8	73243664	73268845	7	11	29.17	55	-25.83	0.124975445285338	0.345825665262277	0.0805671942702585	1.37499393254612
chr8	73268845	73997951	8	11	33.33	55	-21.67	0.222726624805067	0.417802394825727	0.100955680598051	1.6296304026459
chr8	73997951	73998795	8	11	33.33	55	-21.67	0.222726624805067	0.417802394825727	0.100955680598051	1.6296304026459
chr8	73998795	74063095	8	11	33.33	55	-21.67	0.222726624805067	0.417802394825727	0.100955680598051	1.6296304026459
chr8	74063095	74088439	8	11	33.33	55	-21.67	0.222726624805067	0.417802394825727	0.100955680598051	1.6296304026459
chr8	74088439	74180809	8	11	33.33	55	-21.67	0.222726624805067	0.417802394825727	0.100955680598051	1.6296304026459
chr8	74180809	74263847	8	11	33.33	55	-21.67	0.222726624805067	0.417802394825727	0.100955680598051	1.6296304026459
chr8	74263847	74307456	8	11	33.33	55	-21.67	0.222726624805067	0.417802394825727	0.100955680598051	1.6296304026459
chr8	74307456	74327756	8	11	33.33	55	-21.67	0.222726624805067	0.417802394825727	0.100955680598051	1.6296304026459
chr8	74327756	74640450	9	11	37.5	55	-17.5	0.362735028577646	0.499098287542947	0.123800529665599	1.92243690506214
chr8	74640450	74807596	8	11	33.33	55	-21.67	0.222726624805067	0.417802394825727	0.100955680598051	1.6296304026459
chr8	74807596	74907685	8	11	33.33	55	-21.67	0.222726624805067	0.417802394825727	0.100955680598051	1.6296304026459
chr8	74907685	75015450	8	11	33.33	55	-21.67	0.222726624805067	0.417802394825727	0.100955680598051	1.6296304026459
chr8	75015450	75071393	9	11	37.5	55	-17.5	0.362735028577646	0.499098287542947	0.123800529665599	1.92243690506214
chr8	75071393	75232691	8	11	33.33	55	-21.67	0.222726624805067	0.417802394825727	0.100955680598051	1.6296304026459
chr8	75232691	75308068	9	11	37.5	55	-17.5	0.362735028577646	0.499098287542947	0.123800529665599	1.92243690506214
chr8	75308068	75328065	9	11	37.5	55	-17.5	0.362735028577646	0.499098287542947	0.123800529665599	1.92243690506214
chr8	75328065	75373217	8	11	33.33	55	-21.67	0.222726624805067	0.417802394825727	0.100955680598051	1.6296304026459
chr8	75373217	75537059	8	11	33.33	55	-21.67	0.222726624805067	0.417802394825727	0.100955680598051	1.6296304026459
chr8	75537059	75798477	8	11	33.33	55	-21.67	0.222726624805067	0.417802394825727	0.100955680598051	1.6296304026459
chr8	75798477	75814880	8	11	33.33	55	-21.67	0.222726624805067	0.417802394825727	0.100955680598051	1.6296304026459
chr8	75814880	75901799	9	11	37.5	55	-17.5	0.362735028577646	0.499098287542947	0.123800529665599	1.92243690506214
chr8	75901799	75909121	8	11	33.33	55	-21.67	0.222726624805067	0.417802394825727	0.100955680598051	1.6296304026459
chr8	75909121	76620232	8	11	33.33	55	-21.67	0.222726624805067	0.417802394825727	0.100955680598051	1.6296304026459
chr8	76620232	76795735	8	11	33.33	55	-21.67	0.222726624805067	0.417802394825727	0.100955680598051	1.6296304026459
chr8	76795735	77134842	8	11	33.33	55	-21.67	0.222726624805067	0.417802394825727	0.100955680598051	1.6296304026459
chr8	77134842	77253283	8	11	33.33	55	-21.67	0.222726624805067	0.417802394825727	0.100955680598051	1.6296304026459
chr8	77253283	77859820	8	11	33.33	55	-21.67	0.222726624805067	0.417802394825727	0.100955680598051	1.6296304026459
chr8	77859820	78423231	9	11	37.5	55	-17.5	0.362735028577646	0.499098287542947	0.123800529665599	1.92243690506214
chr8	78423231	78565640	9	10	37.5	50	-12.5	0.542988762989306	0.607087187990198	0.152281393056633	2.34929735169541
chr8	78565640	80711267	9	11	37.5	55	-17.5	0.362735028577646	0.499098287542947	0.123800529665599	1.92243690506214
chr8	80711267	80992395	9	11	37.5	55	-17.5	0.362735028577646	0.499098287542947	0.123800529665599	1.92243690506214
chr8	80992395	80993567	9	11	37.5	55	-17.5	0.362735028577646	0.499098287542947	0.123800529665599	1.92243690506214
chr8	80993567	80994241	9	11	37.5	55	-17.5	0.362735028577646	0.499098287542947	0.123800529665599	1.92243690506214
chr8	80994241	80995797	9	11	37.5	55	-17.5	0.362735028577646	0.499098287542947	0.123800529665599	1.92243690506214
chr8	80995797	81018235	9	11	37.5	55	-17.5	0.362735028577646	0.499098287542947	0.123800529665599	1.92243690506214
chr8	81018235	81023012	9	11	37.5	55	-17.5	0.362735028577646	0.499098287542947	0.123800529665599	1.92243690506214
chr8	81023012	81078799	9	11	37.5	55	-17.5	0.362735028577646	0.499098287542947	0.123800529665599	1.92243690506214
chr8	81078799	81080082	9	11	37.5	55	-17.5	0.362735028577646	0.499098287542947	0.123800529665599	1.92243690506214
chr8	81080082	81080677	9	11	37.5	55	-17.5	0.362735028577646	0.499098287542947	0.123800529665599	1.92243690506214
chr8	81080677	81089102	9	11	37.5	55	-17.5	0.362735028577646	0.499098287542947	0.123800529665599	1.92243690506214
chr8	81089102	81093266	9	11	37.5	55	-17.5	0.362735028577646	0.499098287542947	0.123800529665599	1.92243690506214
chr8	81093266	81199586	9	11	37.5	55	-17.5	0.362735028577646	0.499098287542947	0.123800529665599	1.92243690506214
chr8	81199586	81452189	9	11	37.5	55	-17.5	0.362735028577646	0.499098287542947	0.123800529665599	1.92243690506214
chr8	81452189	81582414	9	11	37.5	55	-17.5	0.362735028577646	0.499098287542947	0.123800529665599	1.92243690506214
chr8	81582414	81968051	9	11	37.5	55	-17.5	0.362735028577646	0.499098287542947	0.123800529665599	1.92243690506214
chr8	81968051	82019914	9	11	37.5	55	-17.5	0.362735028577646	0.499098287542947	0.123800529665599	1.92243690506214
chr8	82019914	82063527	9	11	37.5	55	-17.5	0.362735028577646	0.499098287542947	0.123800529665599	1.92243690506214
chr8	82063527	82095163	9	11	37.5	55	-17.5	0.362735028577646	0.499098287542947	0.123800529665599	1.92243690506214
chr8	82095163	82150232	9	11	37.5	55	-17.5	0.362735028577646	0.499098287542947	0.123800529665599	1.92243690506214
chr8	82150232	82239424	8	11	33.33	55	-21.67	0.222726624805067	0.417802394825727	0.100955680598051	1.6296304026459
chr8	82239424	82774579	8	11	33.33	55	-21.67	0.222726624805067	0.417802394825727	0.100955680598051	1.6296304026459
chr8	82774579	82885530	8	11	33.33	55	-21.67	0.222726624805067	0.417802394825727	0.100955680598051	1.6296304026459
chr8	82885530	82948826	8	11	33.33	55	-21.67	0.222726624805067	0.417802394825727	0.100955680598051	1.6296304026459
chr8	82948826	83040774	8	11	33.33	55	-21.67	0.222726624805067	0.417802394825727	0.100955680598051	1.6296304026459
chr8	83040774	83134379	8	11	33.33	55	-21.67	0.222726624805067	0.417802394825727	0.100955680598051	1.6296304026459
chr8	83134379	83302347	8	10	33.33	50	-16.67	0.358767179078018	0.50812620919244	0.124099200645716	1.99140334959925
chr8	83302347	83385798	8	10	33.33	50	-16.67	0.358767179078018	0.50812620919244	0.124099200645716	1.99140334959925
chr8	83385798	83602088	8	10	33.33	50	-16.67	0.358767179078018	0.50812620919244	0.124099200645716	1.99140334959925
chr8	83602088	83707573	8	9	33.33	45	-11.67	0.538513744756643	0.61810302553294	0.151323776118268	2.4547554875231
chr8	83707573	83725815	8	9	33.33	45	-11.67	0.538513744756643	0.61810302553294	0.151323776118268	2.4547554875231
chr8	83725815	83888018	8	9	33.33	45	-11.67	0.538513744756643	0.61810302553294	0.151323776118268	2.4547554875231
chr8	83888018	84755781	8	9	33.33	45	-11.67	0.538513744756643	0.61810302553294	0.151323776118268	2.4547554875231
chr8	84755781	84801687	8	9	33.33	45	-11.67	0.538513744756643	0.61810302553294	0.151323776118268	2.4547554875231
chr8	84801687	84914279	8	9	33.33	45	-11.67	0.538513744756643	0.61810302553294	0.151323776118268	2.4547554875231
chr8	84914279	84940099	8	9	33.33	45	-11.67	0.538513744756643	0.61810302553294	0.151323776118268	2.4547554875231
chr8	84940099	85712322	8	9	33.33	45	-11.67	0.538513744756643	0.61810302553294	0.151323776118268	2.4547554875231
chr8	85712322	85765735	8	9	33.33	45	-11.67	0.538513744756643	0.61810302553294	0.151323776118268	2.4547554875231
chr8	85765735	85796157	8	9	33.33	45	-11.67	0.538513744756643	0.61810302553294	0.151323776118268	2.4547554875231
chr8	85796157	87238723	8	9	33.33	45	-11.67	0.538513744756643	0.61810302553294	0.151323776118268	2.4547554875231
chr8	87238723	87243214	8	9	33.33	45	-11.67	0.538513744756643	0.61810302553294	0.151323776118268	2.4547554875231
chr8	87243214	87338528	8	9	33.33	45	-11.67	0.538513744756643	0.61810302553294	0.151323776118268	2.4547554875231
chr8	87338528	87488588	8	9	33.33	45	-11.67	0.538513744756643	0.61810302553294	0.151323776118268	2.4547554875231
chr8	87488588	87564266	8	9	33.33	45	-11.67	0.538513744756643	0.61810302553294	0.151323776118268	2.4547554875231
chr8	87564266	87670331	8	9	33.33	45	-11.67	0.538513744756643	0.61810302553294	0.151323776118268	2.4547554875231
chr8	87670331	87783547	8	9	33.33	45	-11.67	0.538513744756643	0.61810302553294	0.151323776118268	2.4547554875231
chr8	87783547	87785159	8	9	33.33	45	-11.67	0.538513744756643	0.61810302553294	0.151323776118268	2.4547554875231
chr8	87785159	87807090	8	9	33.33	45	-11.67	0.538513744756643	0.61810302553294	0.151323776118268	2.4547554875231
chr8	87807090	87907318	8	9	33.33	45	-11.67	0.538513744756643	0.61810302553294	0.151323776118268	2.4547554875231
chr8	87907318	87916584	8	9	33.33	45	-11.67	0.538513744756643	0.61810302553294	0.151323776118268	2.4547554875231
chr8	87916584	87950605	8	10	33.33	50	-16.67	0.358767179078018	0.50812620919244	0.124099200645716	1.99140334959925
chr8	87950605	88039554	8	10	33.33	50	-16.67	0.358767179078018	0.50812620919244	0.124099200645716	1.99140334959925
chr8	88039554	88277602	8	10	33.33	50	-16.67	0.358767179078018	0.50812620919244	0.124099200645716	1.99140334959925
chr8	88277602	88439508	8	10	33.33	50	-16.67	0.358767179078018	0.50812620919244	0.124099200645716	1.99140334959925
chr8	88439508	88487074	8	10	33.33	50	-16.67	0.358767179078018	0.50812620919244	0.124099200645716	1.99140334959925
chr8	88487074	88645141	8	10	33.33	50	-16.67	0.358767179078018	0.50812620919244	0.124099200645716	1.99140334959925
chr8	88645141	89026992	8	10	33.33	50	-16.67	0.358767179078018	0.50812620919244	0.124099200645716	1.99140334959925
chr8	89026992	89056718	8	10	33.33	50	-16.67	0.358767179078018	0.50812620919244	0.124099200645716	1.99140334959925
chr8	89056718	89186347	8	10	33.33	50	-16.67	0.358767179078018	0.50812620919244	0.124099200645716	1.99140334959925
chr8	89186347	89461545	8	10	33.33	50	-16.67	0.358767179078018	0.50812620919244	0.124099200645716	1.99140334959925
chr8	89461545	89612935	8	9	33.33	45	-11.67	0.538513744756643	0.61810302553294	0.151323776118268	2.4547554875231
chr8	89612935	89769669	8	10	33.33	50	-16.67	0.358767179078018	0.50812620919244	0.124099200645716	1.99140334959925
chr8	89769669	89890936	8	10	33.33	50	-16.67	0.358767179078018	0.50812620919244	0.124099200645716	1.99140334959925
chr8	89890936	89939086	8	10	33.33	50	-16.67	0.358767179078018	0.50812620919244	0.124099200645716	1.99140334959925
chr8	89939086	90020320	8	10	33.33	50	-16.67	0.358767179078018	0.50812620919244	0.124099200645716	1.99140334959925
chr8	90020320	90279015	8	10	33.33	50	-16.67	0.358767179078018	0.50812620919244	0.124099200645716	1.99140334959925
chr8	90279015	90308213	8	10	33.33	50	-16.67	0.358767179078018	0.50812620919244	0.124099200645716	1.99140334959925
chr8	90308213	90401782	8	10	33.33	50	-16.67	0.358767179078018	0.50812620919244	0.124099200645716	1.99140334959925
chr8	90401782	90425196	8	10	33.33	50	-16.67	0.358767179078018	0.50812620919244	0.124099200645716	1.99140334959925
chr8	90425196	90604868	8	10	33.33	50	-16.67	0.358767179078018	0.50812620919244	0.124099200645716	1.99140334959925
chr8	90604868	90872042	7	10	29.17	50	-20.83	0.217571030882853	0.420469648986928	0.0988463032325552	1.68018497099272
chr8	90872042	90953227	8	10	33.33	50	-16.67	0.358767179078018	0.50812620919244	0.124099200645716	1.99140334959925
chr8	90953227	91187165	8	10	33.33	50	-16.67	0.358767179078018	0.50812620919244	0.124099200645716	1.99140334959925
chr8	91187165	91378604	8	10	33.33	50	-16.67	0.358767179078018	0.50812620919244	0.124099200645716	1.99140334959925
chr8	91378604	91448841	8	10	33.33	50	-16.67	0.358767179078018	0.50812620919244	0.124099200645716	1.99140334959925
chr8	91448841	91667381	8	10	33.33	50	-16.67	0.358767179078018	0.50812620919244	0.124099200645716	1.99140334959925
chr8	91667381	91676330	8	10	33.33	50	-16.67	0.358767179078018	0.50812620919244	0.124099200645716	1.99140334959925
chr8	91676330	91784240	8	10	33.33	50	-16.67	0.358767179078018	0.50812620919244	0.124099200645716	1.99140334959925
chr8	91784240	91797835	8	10	33.33	50	-16.67	0.358767179078018	0.50812620919244	0.124099200645716	1.99140334959925
chr8	91797835	91838958	8	10	33.33	50	-16.67	0.358767179078018	0.50812620919244	0.124099200645716	1.99140334959925
chr8	91838958	91942921	8	10	33.33	50	-16.67	0.358767179078018	0.50812620919244	0.124099200645716	1.99140334959925
chr8	91942921	92456259	8	10	33.33	50	-16.67	0.358767179078018	0.50812620919244	0.124099200645716	1.99140334959925
chr8	92456259	92783835	8	10	33.33	50	-16.67	0.358767179078018	0.50812620919244	0.124099200645716	1.99140334959925
chr8	92783835	93488647	8	10	33.33	50	-16.67	0.358767179078018	0.50812620919244	0.124099200645716	1.99140334959925
chr8	93488647	94351208	8	10	33.33	50	-16.67	0.358767179078018	0.50812620919244	0.124099200645716	1.99140334959925
chr8	94351208	94352082	8	10	33.33	50	-16.67	0.358767179078018	0.50812620919244	0.124099200645716	1.99140334959925
chr8	94352082	94687101	8	10	33.33	50	-16.67	0.358767179078018	0.50812620919244	0.124099200645716	1.99140334959925
chr8	94687101	94868230	8	10	33.33	50	-16.67	0.358767179078018	0.50812620919244	0.124099200645716	1.99140334959925
chr8	94868230	94935652	8	9	33.33	45	-11.67	0.538513744756643	0.61810302553294	0.151323776118268	2.4547554875231
chr8	94935652	94949748	8	9	33.33	45	-11.67	0.538513744756643	0.61810302553294	0.151323776118268	2.4547554875231
chr8	94949748	94967153	8	9	33.33	45	-11.67	0.538513744756643	0.61810302553294	0.151323776118268	2.4547554875231
chr8	94967153	96771004	8	10	33.33	50	-16.67	0.358767179078018	0.50812620919244	0.124099200645716	1.99140334959925
chr8	96771004	96854367	8	10	33.33	50	-16.67	0.358767179078018	0.50812620919244	0.124099200645716	1.99140334959925
chr8	96854367	97417615	8	10	33.33	50	-16.67	0.358767179078018	0.50812620919244	0.124099200645716	1.99140334959925
chr8	97417615	98385749	8	10	33.33	50	-16.67	0.358767179078018	0.50812620919244	0.124099200645716	1.99140334959925
chr8	98385749	98471937	8	10	33.33	50	-16.67	0.358767179078018	0.50812620919244	0.124099200645716	1.99140334959925
chr8	98471937	98741511	8	10	33.33	50	-16.67	0.358767179078018	0.50812620919244	0.124099200645716	1.99140334959925
chr8	98741511	98810287	8	10	33.33	50	-16.67	0.358767179078018	0.50812620919244	0.124099200645716	1.99140334959925
chr8	98810287	98840847	8	10	33.33	50	-16.67	0.358767179078018	0.50812620919244	0.124099200645716	1.99140334959925
chr8	98840847	98851757	8	10	33.33	50	-16.67	0.358767179078018	0.50812620919244	0.124099200645716	1.99140334959925
chr8	98851757	98917521	8	10	33.33	50	-16.67	0.358767179078018	0.50812620919244	0.124099200645716	1.99140334959925
chr8	98917521	98919015	8	10	33.33	50	-16.67	0.358767179078018	0.50812620919244	0.124099200645716	1.99140334959925
chr8	98919015	99253229	8	10	33.33	50	-16.67	0.358767179078018	0.50812620919244	0.124099200645716	1.99140334959925
chr8	99253229	101424720	8	10	33.33	50	-16.67	0.358767179078018	0.50812620919244	0.124099200645716	1.99140334959925
chr8	101424720	101563776	8	10	33.33	50	-16.67	0.358767179078018	0.50812620919244	0.124099200645716	1.99140334959925
chr8	101563776	101568229	8	10	33.33	50	-16.67	0.358767179078018	0.50812620919244	0.124099200645716	1.99140334959925
chr8	101568229	101617999	8	10	33.33	50	-16.67	0.358767179078018	0.50812620919244	0.124099200645716	1.99140334959925
chr8	101617999	102263303	8	10	33.33	50	-16.67	0.358767179078018	0.50812620919244	0.124099200645716	1.99140334959925
chr8	102263303	102371184	8	10	33.33	50	-16.67	0.358767179078018	0.50812620919244	0.124099200645716	1.99140334959925
chr8	102371184	102837796	8	10	33.33	50	-16.67	0.358767179078018	0.50812620919244	0.124099200645716	1.99140334959925
chr8	102837796	103071066	8	10	33.33	50	-16.67	0.358767179078018	0.50812620919244	0.124099200645716	1.99140334959925
chr8	103071066	103199335	8	10	33.33	50	-16.67	0.358767179078018	0.50812620919244	0.124099200645716	1.99140334959925
chr8	103199335	104125099	8	10	33.33	50	-16.67	0.358767179078018	0.50812620919244	0.124099200645716	1.99140334959925
chr8	104125099	104166037	8	10	33.33	50	-16.67	0.358767179078018	0.50812620919244	0.124099200645716	1.99140334959925
chr8	104166037	105296112	8	10	33.33	50	-16.67	0.358767179078018	0.50812620919244	0.124099200645716	1.99140334959925
chr8	105296112	105713483	8	10	33.33	50	-16.67	0.358767179078018	0.50812620919244	0.124099200645716	1.99140334959925
chr8	105713483	106406145	8	10	33.33	50	-16.67	0.358767179078018	0.50812620919244	0.124099200645716	1.99140334959925
chr8	106406145	106536111	8	10	33.33	50	-16.67	0.358767179078018	0.50812620919244	0.124099200645716	1.99140334959925
chr8	106536111	106545240	8	10	33.33	50	-16.67	0.358767179078018	0.50812620919244	0.124099200645716	1.99140334959925
chr8	106545240	109092620	8	10	33.33	50	-16.67	0.358767179078018	0.50812620919244	0.124099200645716	1.99140334959925
chr8	109092620	109102793	8	10	33.33	50	-16.67	0.358767179078018	0.50812620919244	0.124099200645716	1.99140334959925
chr8	109102793	109240773	8	9	33.33	45	-11.67	0.538513744756643	0.61810302553294	0.151323776118268	2.4547554875231
chr8	109240773	109401938	8	10	33.33	50	-16.67	0.358767179078018	0.50812620919244	0.124099200645716	1.99140334959925
chr8	109401938	109542031	8	10	33.33	50	-16.67	0.358767179078018	0.50812620919244	0.124099200645716	1.99140334959925
chr8	109542031	109875843	8	10	33.33	50	-16.67	0.358767179078018	0.50812620919244	0.124099200645716	1.99140334959925
chr8	109875843	110101823	8	10	33.33	50	-16.67	0.358767179078018	0.50812620919244	0.124099200645716	1.99140334959925
chr8	110101823	110223336	8	10	33.33	50	-16.67	0.358767179078018	0.50812620919244	0.124099200645716	1.99140334959925
chr8	110223336	110256189	8	11	33.33	55	-21.67	0.222726624805067	0.417802394825727	0.100955680598051	1.6296304026459
chr8	110256189	110823303	8	10	33.33	50	-16.67	0.358767179078018	0.50812620919244	0.124099200645716	1.99140334959925
chr8	110823303	110934405	8	10	33.33	50	-16.67	0.358767179078018	0.50812620919244	0.124099200645716	1.99140334959925
chr8	110934405	111047698	8	9	33.33	45	-11.67	0.538513744756643	0.61810302553294	0.151323776118268	2.4547554875231
chr8	111047698	111047905	8	9	33.33	45	-11.67	0.538513744756643	0.61810302553294	0.151323776118268	2.4547554875231
chr8	111047905	111188926	8	10	33.33	50	-16.67	0.358767179078018	0.50812620919244	0.124099200645716	1.99140334959925
chr8	111188926	111190982	8	10	33.33	50	-16.67	0.358767179078018	0.50812620919244	0.124099200645716	1.99140334959925
chr8	111190982	111646641	8	10	33.33	50	-16.67	0.358767179078018	0.50812620919244	0.124099200645716	1.99140334959925
chr8	111646641	111807907	8	10	33.33	50	-16.67	0.358767179078018	0.50812620919244	0.124099200645716	1.99140334959925
chr8	111807907	112045645	9	10	37.5	50	-12.5	0.542988762989306	0.607087187990198	0.152281393056633	2.34929735169541
chr8	112045645	112370241	9	10	37.5	50	-12.5	0.542988762989306	0.607087187990198	0.152281393056633	2.34929735169541
chr8	112370241	112595417	9	10	37.5	50	-12.5	0.542988762989306	0.607087187990198	0.152281393056633	2.34929735169541
chr8	112595417	112666941	9	10	37.5	50	-12.5	0.542988762989306	0.607087187990198	0.152281393056633	2.34929735169541
chr8	112666941	112781831	9	11	37.5	55	-17.5	0.362735028577646	0.499098287542947	0.123800529665599	1.92243690506214
chr8	112781831	112788266	9	11	37.5	55	-17.5	0.362735028577646	0.499098287542947	0.123800529665599	1.92243690506214
chr8	112788266	112829321	9	11	37.5	55	-17.5	0.362735028577646	0.499098287542947	0.123800529665599	1.92243690506214
chr8	112829321	113179415	9	10	37.5	50	-12.5	0.542988762989306	0.607087187990198	0.152281393056633	2.34929735169541
chr8	113179415	113320483	9	11	37.5	55	-17.5	0.362735028577646	0.499098287542947	0.123800529665599	1.92243690506214
chr8	113320483	113339432	9	11	37.5	55	-17.5	0.362735028577646	0.499098287542947	0.123800529665599	1.92243690506214
chr8	113339432	113470932	9	11	37.5	55	-17.5	0.362735028577646	0.499098287542947	0.123800529665599	1.92243690506214
chr8	113470932	113923902	9	11	37.5	55	-17.5	0.362735028577646	0.499098287542947	0.123800529665599	1.92243690506214
chr8	113923902	114105861	9	11	37.5	55	-17.5	0.362735028577646	0.499098287542947	0.123800529665599	1.92243690506214
chr8	114105861	114398080	9	11	37.5	55	-17.5	0.362735028577646	0.499098287542947	0.123800529665599	1.92243690506214
chr8	114398080	114603660	9	11	37.5	55	-17.5	0.362735028577646	0.499098287542947	0.123800529665599	1.92243690506214
chr8	114603660	114612358	9	11	37.5	55	-17.5	0.362735028577646	0.499098287542947	0.123800529665599	1.92243690506214
chr8	114612358	114675414	9	11	37.5	55	-17.5	0.362735028577646	0.499098287542947	0.123800529665599	1.92243690506214
chr8	114675414	114777398	10	11	41.67	55	-13.33	0.545185251105171	0.591675147369963	0.149415833967764	2.26298994308845
chr8	114777398	114798611	10	11	41.67	55	-13.33	0.545185251105171	0.591675147369963	0.149415833967764	2.26298994308845
chr8	114798611	115119227	9	11	37.5	55	-17.5	0.362735028577646	0.499098287542947	0.123800529665599	1.92243690506214
chr8	115119227	115442698	9	11	37.5	55	-17.5	0.362735028577646	0.499098287542947	0.123800529665599	1.92243690506214
chr8	115442698	115482607	9	11	37.5	55	-17.5	0.362735028577646	0.499098287542947	0.123800529665599	1.92243690506214
chr8	115482607	116472050	9	11	37.5	55	-17.5	0.362735028577646	0.499098287542947	0.123800529665599	1.92243690506214
chr8	116472050	116506452	9	10	37.5	50	-12.5	0.542988762989306	0.607087187990198	0.152281393056633	2.34929735169541
chr8	116506452	116508077	9	10	37.5	50	-12.5	0.542988762989306	0.607087187990198	0.152281393056633	2.34929735169541
chr8	116508077	116637980	10	10	41.67	50	-8.33	0.761929030022336	0.719816182223394	0.183912983043545	2.76534405383118
chr8	116637980	116648233	10	11	41.67	55	-13.33	0.545185251105171	0.591675147369963	0.149415833967764	2.26298994308845
chr8	116648233	116663927	9	11	37.5	55	-17.5	0.362735028577646	0.499098287542947	0.123800529665599	1.92243690506214
chr8	116663927	116960052	9	11	37.5	55	-17.5	0.362735028577646	0.499098287542947	0.123800529665599	1.92243690506214
chr8	116960052	117120201	9	11	37.5	55	-17.5	0.362735028577646	0.499098287542947	0.123800529665599	1.92243690506214
chr8	117120201	117141967	9	11	37.5	55	-17.5	0.362735028577646	0.499098287542947	0.123800529665599	1.92243690506214
chr8	117141967	117474734	9	11	37.5	55	-17.5	0.362735028577646	0.499098287542947	0.123800529665599	1.92243690506214
chr8	117474734	117616786	9	11	37.5	55	-17.5	0.362735028577646	0.499098287542947	0.123800529665599	1.92243690506214
chr8	117616786	117621450	9	11	37.5	55	-17.5	0.362735028577646	0.499098287542947	0.123800529665599	1.92243690506214
chr8	117621450	117742096	9	11	37.5	55	-17.5	0.362735028577646	0.499098287542947	0.123800529665599	1.92243690506214
chr8	117742096	118012763	9	12	37.5	60	-22.5	0.225277385197685	0.408727296515201	0.0993443826993599	1.57989721408237
chr8	118012763	118024984	9	12	37.5	60	-22.5	0.225277385197685	0.408727296515201	0.0993443826993599	1.57989721408237
chr8	118024984	118228506	9	13	37.5	65	-27.5	0.129207985627894	0.33192798991395	0.07807363260936	1.29887820868327
chr8	118228506	118344947	9	13	37.5	65	-27.5	0.129207985627894	0.33192798991395	0.07807363260936	1.29887820868327
chr8	118344947	118369835	9	13	37.5	65	-27.5	0.129207985627894	0.33192798991395	0.07807363260936	1.29887820868327
chr8	118369835	118391597	9	13	37.5	65	-27.5	0.129207985627894	0.33192798991395	0.07807363260936	1.29887820868327
chr8	118391597	118548032	9	13	37.5	65	-27.5	0.129207985627894	0.33192798991395	0.07807363260936	1.29887820868327
chr8	118548032	118761005	9	13	37.5	65	-27.5	0.129207985627894	0.33192798991395	0.07807363260936	1.29887820868327
chr8	118761005	118832031	9	13	37.5	65	-27.5	0.129207985627894	0.33192798991395	0.07807363260936	1.29887820868327
chr8	118832031	119043305	9	13	37.5	65	-27.5	0.129207985627894	0.33192798991395	0.07807363260936	1.29887820868327
chr8	119043305	119092998	9	13	37.5	65	-27.5	0.129207985627894	0.33192798991395	0.07807363260936	1.29887820868327
chr8	119092998	119311619	9	13	37.5	65	-27.5	0.129207985627894	0.33192798991395	0.07807363260936	1.29887820868327
chr8	119311619	119432176	9	13	37.5	65	-27.5	0.129207985627894	0.33192798991395	0.07807363260936	1.29887820868327
chr8	119432176	119489493	9	13	37.5	65	-27.5	0.129207985627894	0.33192798991395	0.07807363260936	1.29887820868327
chr8	119489493	119510596	9	13	37.5	65	-27.5	0.129207985627894	0.33192798991395	0.07807363260936	1.29887820868327
chr8	119510596	120613391	9	13	37.5	65	-27.5	0.129207985627894	0.33192798991395	0.07807363260936	1.29887820868327
chr8	120613391	120645070	9	12	37.5	60	-22.5	0.225277385197685	0.408727296515201	0.0993443826993599	1.57989721408237
chr8	120645070	122208592	9	12	37.5	60	-22.5	0.225277385197685	0.408727296515201	0.0993443826993599	1.57989721408237
chr8	122208592	122324100	9	12	37.5	60	-22.5	0.225277385197685	0.408727296515201	0.0993443826993599	1.57989721408237
chr8	122324100	122662331	9	12	37.5	60	-22.5	0.225277385197685	0.408727296515201	0.0993443826993599	1.57989721408237
chr8	122662331	122683422	9	12	37.5	60	-22.5	0.225277385197685	0.408727296515201	0.0993443826993599	1.57989721408237
chr8	122683422	123435618	9	12	37.5	60	-22.5	0.225277385197685	0.408727296515201	0.0993443826993599	1.57989721408237
chr8	123435618	125032788	9	13	37.5	65	-27.5	0.129207985627894	0.33192798991395	0.07807363260936	1.29887820868327
chr8	125032788	125041978	9	13	37.5	65	-27.5	0.129207985627894	0.33192798991395	0.07807363260936	1.29887820868327
chr8	125041978	125043093	9	13	37.5	65	-27.5	0.129207985627894	0.33192798991395	0.07807363260936	1.29887820868327
chr8	125043093	125048729	10	13	41.67	65	-23.33	0.143440489267863	0.393355348595125	0.094016593698193	1.52909394006384
chr8	125048729	125148548	10	13	41.67	65	-23.33	0.143440489267863	0.393355348595125	0.094016593698193	1.52909394006384
chr8	125148548	125164350	10	13	41.67	65	-23.33	0.143440489267863	0.393355348595125	0.094016593698193	1.52909394006384
chr8	125164350	125186290	10	12	41.67	60	-18.33	0.364044295687383	0.484469351261935	0.1197551532023	1.8598511085571
chr8	125186290	125199059	10	12	41.67	60	-18.33	0.364044295687383	0.484469351261935	0.1197551532023	1.8598511085571
chr8	125199059	125229596	9	12	37.5	60	-22.5	0.225277385197685	0.408727296515201	0.0993443826993599	1.57989721408237
chr8	125229596	126705429	9	12	37.5	60	-22.5	0.225277385197685	0.408727296515201	0.0993443826993599	1.57989721408237
chr8	126705429	126801384	8	12	33.33	60	-26.67	0.128152277940314	0.342223688466301	0.0811322496468377	1.33929479072749
chr8	126801384	126864660	8	12	33.33	60	-26.67	0.128152277940314	0.342223688466301	0.0811322496468377	1.33929479072749
chr8	126864660	126882644	8	12	33.33	60	-26.67	0.128152277940314	0.342223688466301	0.0811322496468377	1.33929479072749
chr8	126882644	126917069	9	12	37.5	60	-22.5	0.225277385197685	0.408727296515201	0.0993443826993599	1.57989721408237
chr8	126917069	127006431	9	12	37.5	60	-22.5	0.225277385197685	0.408727296515201	0.0993443826993599	1.57989721408237
chr8	127006431	127045932	10	12	41.67	60	-18.33	0.364044295687383	0.484469351261935	0.1197551532023	1.8598511085571
chr8	127045932	127175158	9	12	37.5	60	-22.5	0.225277385197685	0.408727296515201	0.0993443826993599	1.57989721408237
chr8	127175158	127386386	9	12	37.5	60	-22.5	0.225277385197685	0.408727296515201	0.0993443826993599	1.57989721408237
chr8	127386386	127457081	9	12	37.5	60	-22.5	0.225277385197685	0.408727296515201	0.0993443826993599	1.57989721408237
chr8	127457081	127682069	10	12	41.67	60	-18.33	0.364044295687383	0.484469351261935	0.1197551532023	1.8598511085571
chr8	127682069	127983262	10	12	41.67	60	-18.33	0.364044295687383	0.484469351261935	0.1197551532023	1.8598511085571
chr8	127983262	128114753	10	12	41.67	60	-18.33	0.364044295687383	0.484469351261935	0.1197551532023	1.8598511085571
chr8	128114753	128935063	10	12	41.67	60	-18.33	0.364044295687383	0.484469351261935	0.1197551532023	1.8598511085571
chr8	128935063	129306279	10	12	41.67	60	-18.33	0.364044295687383	0.484469351261935	0.1197551532023	1.8598511085571
chr8	129306279	129311152	10	12	41.67	60	-18.33	0.364044295687383	0.484469351261935	0.1197551532023	1.8598511085571
chr8	129311152	129435713	10	12	41.67	60	-18.33	0.364044295687383	0.484469351261935	0.1197551532023	1.8598511085571
chr8	129435713	129438163	9	12	37.5	60	-22.5	0.225277385197685	0.408727296515201	0.0993443826993599	1.57989721408237
chr8	129438163	129718460	10	12	41.67	60	-18.33	0.364044295687383	0.484469351261935	0.1197551532023	1.8598511085571
chr8	129718460	129726368	10	12	41.67	60	-18.33	0.364044295687383	0.484469351261935	0.1197551532023	1.8598511085571
chr8	129726368	129799870	10	12	41.67	60	-18.33	0.364044295687383	0.484469351261935	0.1197551532023	1.8598511085571
chr8	129799870	129995192	10	12	41.67	60	-18.33	0.364044295687383	0.484469351261935	0.1197551532023	1.8598511085571
chr8	129995192	130020001	9	12	37.5	60	-22.5	0.225277385197685	0.408727296515201	0.0993443826993599	1.57989721408237
chr8	130020001	131958331	9	11	37.5	55	-17.5	0.362735028577646	0.499098287542947	0.123800529665599	1.92243690506214
chr8	131958331	131974863	9	11	37.5	55	-17.5	0.362735028577646	0.499098287542947	0.123800529665599	1.92243690506214
chr8	131974863	132328247	9	11	37.5	55	-17.5	0.362735028577646	0.499098287542947	0.123800529665599	1.92243690506214
chr8	132328247	132449917	10	11	41.67	55	-13.33	0.545185251105171	0.591675147369963	0.149415833967764	2.26298994308845
chr8	132449917	133003595	9	11	37.5	55	-17.5	0.362735028577646	0.499098287542947	0.123800529665599	1.92243690506214
chr8	133003595	133222906	9	10	37.5	50	-12.5	0.542988762989306	0.607087187990198	0.152281393056633	2.34929735169541
chr8	133222906	133330588	9	10	37.5	50	-12.5	0.542988762989306	0.607087187990198	0.152281393056633	2.34929735169541
chr8	133330588	135759101	9	10	37.5	50	-12.5	0.542988762989306	0.607087187990198	0.152281393056633	2.34929735169541
chr8	135759101	135871068	9	10	37.5	50	-12.5	0.542988762989306	0.607087187990198	0.152281393056633	2.34929735169541
chr8	135871068	136873824	9	10	37.5	50	-12.5	0.542988762989306	0.607087187990198	0.152281393056633	2.34929735169541
chr8	136873824	137519495	9	10	37.5	50	-12.5	0.542988762989306	0.607087187990198	0.152281393056633	2.34929735169541
chr8	137519495	137649126	9	10	37.5	50	-12.5	0.542988762989306	0.607087187990198	0.152281393056633	2.34929735169541
chr8	137649126	137677656	9	10	37.5	50	-12.5	0.542988762989306	0.607087187990198	0.152281393056633	2.34929735169541
chr8	137677656	138726035	9	9	37.5	45	-7.5	0.760027147273454	0.738565704608633	0.185797839382624	2.89586604238757
chr8	138726035	138835796	9	9	37.5	45	-7.5	0.760027147273454	0.738565704608633	0.185797839382624	2.89586604238757
chr8	138835796	138934580	9	9	37.5	45	-7.5	0.760027147273454	0.738565704608633	0.185797839382624	2.89586604238757
chr8	138934580	139086719	9	9	37.5	45	-7.5	0.760027147273454	0.738565704608633	0.185797839382624	2.89586604238757
chr8	139086719	139140991	9	10	37.5	50	-12.5	0.542988762989306	0.607087187990198	0.152281393056633	2.34929735169541
chr8	139140991	139197527	9	10	37.5	50	-12.5	0.542988762989306	0.607087187990198	0.152281393056633	2.34929735169541
chr8	139197527	139425043	9	10	37.5	50	-12.5	0.542988762989306	0.607087187990198	0.152281393056633	2.34929735169541
chr8	139425043	140157821	9	10	37.5	50	-12.5	0.542988762989306	0.607087187990198	0.152281393056633	2.34929735169541
chr8	140157821	141347995	9	10	37.5	50	-12.5	0.542988762989306	0.607087187990198	0.152281393056633	2.34929735169541
chr8	141347995	141818851	9	10	37.5	50	-12.5	0.542988762989306	0.607087187990198	0.152281393056633	2.34929735169541
chr8	141818851	142273728	8	10	33.33	50	-16.67	0.358767179078018	0.50812620919244	0.124099200645716	1.99140334959925
chr8	142273728	143567969	8	10	33.33	50	-16.67	0.358767179078018	0.50812620919244	0.124099200645716	1.99140334959925
chr8	143567969	143923651	8	11	33.33	55	-21.67	0.222726624805067	0.417802394825727	0.100955680598051	1.6296304026459
chr8	143923651	144118421	8	10	33.33	50	-16.67	0.358767179078018	0.50812620919244	0.124099200645716	1.99140334959925
chr8	144118421	146364022	8	11	33.33	55	-21.67	0.222726624805067	0.417802394825727	0.100955680598051	1.6296304026459
chr11	0	2980411	2	3	8.33	15	-6.67	0.645895794506118	0.523030418369538	0.0394998825519401	5.10933424630835
chr11	2980411	3163592	2	3	8.33	15	-6.67	0.645895794506118	0.523030418369538	0.0394998825519401	5.10933424630835
chr11	3163592	3831954	2	3	8.33	15	-6.67	0.645895794506118	0.523030418369538	0.0394998825519401	5.10933424630835
chr11	3831954	4115745	1	3	4.17	15	-10.83	0.31551148794484	0.254054686982671	0.00450760062151482	3.48119971412429
chr11	4115745	4177589	1	2	4.17	10	-5.83	0.583207490184234	0.399640895163998	0.00636764802381009	8.24852474948138
chr11	4177589	4217700	2	2	8.33	10	-1.67	1	0.821946943936911	0.0545179511642294	12.3867051005178
chr11	4217700	4410360	2	1	8.33	5	3.33	1	1.70673924068191	0.082700294482344	107.113924246164
chr11	4410360	4471829	2	2	8.33	10	-1.67	1	0.821946943936911	0.0545179511642294	12.3867051005178
chr11	4471829	4498484	3	2	12.5	10	2.5	1	1.27847145328945	0.130864593047094	16.9008714370457
chr11	4498484	4534427	3	2	12.5	10	2.5	1	1.27847145328945	0.130864593047094	16.9008714370457
chr11	4534427	4562991	3	2	12.5	10	2.5	1	1.27847145328945	0.130864593047094	16.9008714370457
chr11	4562991	4609070	3	2	12.5	10	2.5	1	1.27847145328945	0.130864593047094	16.9008714370457
chr11	4609070	4967523	2	2	8.33	10	-1.67	1	0.821946943936911	0.0545179511642294	12.3867051005178
chr11	4967523	4991698	2	1	8.33	5	3.33	1	1.70673924068191	0.082700294482344	107.113924246164
chr11	4991698	5094114	2	2	8.33	10	-1.67	1	0.821946943936911	0.0545179511642294	12.3867051005178
chr11	5094114	5157514	2	2	8.33	10	-1.67	1	0.821946943936911	0.0545179511642294	12.3867051005178
chr11	5157514	5330929	2	2	8.33	10	-1.67	1	0.821946943936911	0.0545179511642294	12.3867051005178
chr11	5330929	5441578	2	2	8.33	10	-1.67	1	0.821946943936911	0.0545179511642294	12.3867051005178
chr11	5441578	5492576	3	2	12.5	10	2.5	1	1.27847145328945	0.130864593047094	16.9008714370457
chr11	5492576	5566601	2	2	8.33	10	-1.67	1	0.821946943936911	0.0545179511642294	12.3867051005178
chr11	5566601	5771075	1	2	4.17	10	-5.83	0.583207490184234	0.399640895163998	0.00636764802381009	8.24852474948138
chr11	5771075	6304449	1	2	4.17	10	-5.83	0.583207490184234	0.399640895163998	0.00636764802381009	8.24852474948138
chr11	6304449	6514578	2	2	8.33	10	-1.67	1	0.821946943936911	0.0545179511642294	12.3867051005178
chr11	6514578	6635127	2	3	8.33	15	-6.67	0.645895794506118	0.523030418369538	0.0394998825519401	5.10933424630835
chr11	6635127	8363407	2	2	8.33	10	-1.67	1	0.821946943936911	0.0545179511642294	12.3867051005178
chr11	8363407	11211133	2	1	8.33	5	3.33	1	1.70673924068191	0.082700294482344	107.113924246164
chr11	11211133	11283331	2	2	8.33	10	-1.67	1	0.821946943936911	0.0545179511642294	12.3867051005178
chr11	11283331	11293727	2	2	8.33	10	-1.67	1	0.821946943936911	0.0545179511642294	12.3867051005178
chr11	11293727	18940863	2	2	8.33	10	-1.67	1	0.821946943936911	0.0545179511642294	12.3867051005178
chr11	18940863	18944971	1	2	4.17	10	-5.83	0.583207490184234	0.399640895163998	0.00636764802381009	8.24852474948138
chr11	18944971	18961322	3	2	12.5	10	2.5	1	1.27847145328945	0.130864593047094	16.9008714370457
chr11	18961322	18961929	2	2	8.33	10	-1.67	1	0.821946943936911	0.0545179511642294	12.3867051005178
chr11	18961929	18962075	1	2	4.17	10	-5.83	0.583207490184234	0.399640895163998	0.00636764802381009	8.24852474948138
chr11	18962075	19983070	1	2	4.17	10	-5.83	0.583207490184234	0.399640895163998	0.00636764802381009	8.24852474948138
chr11	19983070	20069143	1	3	4.17	15	-10.83	0.31551148794484	0.254054686982671	0.00450760062151482	3.48119971412429
chr11	20069143	20601155	1	2	4.17	10	-5.83	0.583207490184234	0.399640895163998	0.00636764802381009	8.24852474948138
chr11	20601155	20660014	1	3	4.17	15	-10.83	0.31551148794484	0.254054686982671	0.00450760062151482	3.48119971412429
chr11	20660014	23119026	1	2	4.17	10	-5.83	0.583207490184234	0.399640895163998	0.00636764802381009	8.24852474948138
chr11	23119026	26024893	1	2	4.17	10	-5.83	0.583207490184234	0.399640895163998	0.00636764802381009	8.24852474948138
chr11	26024893	26041915	2	2	8.33	10	-1.67	1	0.821946943936911	0.0545179511642294	12.3867051005178
chr11	26041915	26093480	2	3	8.33	15	-6.67	0.645895794506118	0.523030418369538	0.0394998825519401	5.10933424630835
chr11	26093480	31062133	1	2	4.17	10	-5.83	0.583207490184234	0.399640895163998	0.00636764802381009	8.24852474948138
chr11	31062133	34753045	1	2	4.17	10	-5.83	0.583207490184234	0.399640895163998	0.00636764802381009	8.24852474948138
chr11	34753045	34871228	1	3	4.17	15	-10.83	0.31551148794484	0.254054686982671	0.00450760062151482	3.48119971412429
chr11	34871228	35135891	1	3	4.17	15	-10.83	0.31551148794484	0.254054686982671	0.00450760062151482	3.48119971412429
chr11	35135891	35859550	1	3	4.17	15	-10.83	0.31551148794484	0.254054686982671	0.00450760062151482	3.48119971412429
chr11	35859550	36584564	1	3	4.17	15	-10.83	0.31551148794484	0.254054686982671	0.00450760062151482	3.48119971412429
chr11	36584564	36743691	2	3	8.33	15	-6.67	0.645895794506118	0.523030418369538	0.0394998825519401	5.10933424630835
chr11	36743691	36774336	1	3	4.17	15	-10.83	0.31551148794484	0.254054686982671	0.00450760062151482	3.48119971412429
chr11	36774336	37201925	1	2	4.17	10	-5.83	0.583207490184234	0.399640895163998	0.00636764802381009	8.24852474948138
chr11	37201925	37357396	1	2	4.17	10	-5.83	0.583207490184234	0.399640895163998	0.00636764802381009	8.24852474948138
chr11	37357396	37672416	1	2	4.17	10	-5.83	0.583207490184234	0.399640895163998	0.00636764802381009	8.24852474948138
chr11	37672416	37729982	1	2	4.17	10	-5.83	0.583207490184234	0.399640895163998	0.00636764802381009	8.24852474948138
chr11	37729982	38345740	1	2	4.17	10	-5.83	0.583207490184234	0.399640895163998	0.00636764802381009	8.24852474948138
chr11	38345740	38470324	1	2	4.17	10	-5.83	0.583207490184234	0.399640895163998	0.00636764802381009	8.24852474948138
chr11	38470324	38473556	1	3	4.17	15	-10.83	0.31551148794484	0.254054686982671	0.00450760062151482	3.48119971412429
chr11	38473556	38604774	1	3	4.17	15	-10.83	0.31551148794484	0.254054686982671	0.00450760062151482	3.48119971412429
chr11	38604774	38606280	1	2	4.17	10	-5.83	0.583207490184234	0.399640895163998	0.00636764802381009	8.24852474948138
chr11	38606280	39587662	1	2	4.17	10	-5.83	0.583207490184234	0.399640895163998	0.00636764802381009	8.24852474948138
chr11	39587662	39606072	1	2	4.17	10	-5.83	0.583207490184234	0.399640895163998	0.00636764802381009	8.24852474948138
chr11	39606072	39729543	1	2	4.17	10	-5.83	0.583207490184234	0.399640895163998	0.00636764802381009	8.24852474948138
chr11	39729543	39746422	1	2	4.17	10	-5.83	0.583207490184234	0.399640895163998	0.00636764802381009	8.24852474948138
chr11	39746422	39804436	1	3	4.17	15	-10.83	0.31551148794484	0.254054686982671	0.00450760062151482	3.48119971412429
chr11	39804436	40402295	1	2	4.17	10	-5.83	0.583207490184234	0.399640895163998	0.00636764802381009	8.24852474948138
chr11	40402295	40478335	1	2	4.17	10	-5.83	0.583207490184234	0.399640895163998	0.00636764802381009	8.24852474948138
chr11	40478335	41557974	1	2	4.17	10	-5.83	0.583207490184234	0.399640895163998	0.00636764802381009	8.24852474948138
chr11	41557974	41679284	1	2	4.17	10	-5.83	0.583207490184234	0.399640895163998	0.00636764802381009	8.24852474948138
chr11	41679284	41766251	1	1	4.17	5	-0.83	1	0.829704891507262	0.0100990049228189	68.1835097869413
chr11	41766251	41805716	1	2	4.17	10	-5.83	0.583207490184234	0.399640895163998	0.00636764802381009	8.24852474948138
chr11	41805716	41912199	2	2	8.33	10	-1.67	1	0.821946943936911	0.0545179511642294	12.3867051005178
chr11	41912199	41925214	2	2	8.33	10	-1.67	1	0.821946943936911	0.0545179511642294	12.3867051005178
chr11	41925214	42310832	1	2	4.17	10	-5.83	0.583207490184234	0.399640895163998	0.00636764802381009	8.24852474948138
chr11	42310832	42735805	1	2	4.17	10	-5.83	0.583207490184234	0.399640895163998	0.00636764802381009	8.24852474948138
chr11	42735805	42868249	1	2	4.17	10	-5.83	0.583207490184234	0.399640895163998	0.00636764802381009	8.24852474948138
chr11	42868249	43157328	1	2	4.17	10	-5.83	0.583207490184234	0.399640895163998	0.00636764802381009	8.24852474948138
chr11	43157328	43160887	1	2	4.17	10	-5.83	0.583207490184234	0.399640895163998	0.00636764802381009	8.24852474948138
chr11	43160887	43593048	0	2	0	10	-10	0.200845665961945	0	0	4.38438777635233
chr11	43593048	46043506	1	2	4.17	10	-5.83	0.583207490184234	0.399640895163998	0.00636764802381009	8.24852474948138
chr11	46043506	46918256	1	1	4.17	5	-0.83	1	0.829704891507262	0.0100990049228189	68.1835097869413
chr11	46918256	49166483	0	1	0	5	-5	0.454545454545455	0	0	32.5003149261473
chr11	49166483	49313459	1	1	4.17	5	-0.83	1	0.829704891507262	0.0100990049228189	68.1835097869413
chr11	49313459	49433565	1	2	4.17	10	-5.83	0.583207490184234	0.399640895163998	0.00636764802381009	8.24852474948138
chr11	49433565	50417570	1	2	4.17	10	-5.83	0.583207490184234	0.399640895163998	0.00636764802381009	8.24852474948138
chr11	50417570	51563636	1	1	4.17	5	-0.83	1	0.829704891507262	0.0100990049228189	68.1835097869413
chr11	51563636	51564440	0	1	0	5	-5	0.454545454545455	0	0	32.5003149261473
chr11	51564440	54701633	0	0	0	0	0	1	0	0	Inf
chr11	54701633	55853165	1	0	4.17	0	4.17	1	Inf	0.0213828125	Inf
chr11	55853165	57515454	1	0	4.17	0	4.17	1	Inf	0.0213828125	Inf
chr11	57515454	60290240	0	0	0	0	0	1	0	0	Inf
chr11	60290240	60857489	0	1	0	5	-5	0.454545454545455	0	0	32.5003149261473
chr11	60857489	69919090	0	2	0	10	-10	0.200845665961945	0	0	4.38438777635233
chr11	69919090	70791175	0	3	0	15	-15	0.0860767139836907	0	0	1.9411946582692
chr11	70791175	71113462	0	3	0	15	-15	0.0860767139836907	0	0	1.9411946582692
chr11	71113462	71838803	0	2	0	10	-10	0.200845665961945	0	0	4.38438777635233
chr11	71838803	72428667	1	2	4.17	10	-5.83	0.583207490184234	0.399640895163998	0.00636764802381009	8.24852474948138
chr11	72428667	75140447	1	1	4.17	5	-0.83	1	0.829704891507262	0.0100990049228189	68.1835097869413
chr11	75140447	75215461	2	1	8.33	5	3.33	1	1.70673924068191	0.082700294482344	107.113924246164
chr11	75215461	75220284	1	1	4.17	5	-0.83	1	0.829704891507262	0.0100990049228189	68.1835097869413
chr11	75220284	75868217	1	1	4.17	5	-0.83	1	0.829704891507262	0.0100990049228189	68.1835097869413
chr11	75868217	76004537	1	2	4.17	10	-5.83	0.583207490184234	0.399640895163998	0.00636764802381009	8.24852474948138
[truncated: 4,027 more rows]
