# Supplementary material for: 1p36 deletion is a marker for tumour dissemination in microsatellite stable stage II-III colon cancer
Source: BMC Cancer. 2014 Nov 24;14:872. doi: 10.1186/1471-2407-14-872 (PMC4251789; doi:10.1186/1471-2407-14-872)
Supplement: Supplementary file 1 — Additional file 1: This file includes supplementary figures, genome-wide copy number estimates and statistics. (ZIP 5 MB) [file 12885_2014_5046_MOESM1_ESM.zip › Supplementary Data/MSS statistics Stage III/Relative Loss.Recurrence (SIII excl MSI-H).No recurrence (SIII excl MSI-H).txt]

Chromosome	Start (hg19)	End (hg19)	Observations in G1	Observations in G2	Frequency G1 (%)	Frequency G2 (%)	Frequency difference	Fisher's Exact test p-value	Odds Ratio	Lower 95% CI	Upper 95% CI
chr1	0	1296586	4	3	16.67	15	1.67	1	1.13012717766168	0.165091864766298	8.82048884576312
chr1	1296586	2502180	4	4	16.67	20	-3.33	1	0.804097271299285	0.127756427234124	5.0504339877805
chr1	2502180	3728424	5	4	20.83	20	0.829999999999998	1	1.05142494514434	0.18930013394807	6.2554369203405
chr1	3728424	4509384	6	4	25	20	5	0.73441603390554	1.32469990349298	0.258244024998001	7.60136515630986
chr1	4509384	11131044	7	4	29.17	20	9.17	0.727906622971853	1.62864870943781	0.335060499383114	9.11198173466026
chr1	11131044	11133117	8	4	33.33	20	13.33	0.498217408597442	1.96904366364906	0.420634867960779	10.8227437493658
chr1	11133117	14397977	8	3	33.33	15	18.33	0.294449598476825	2.76836687633293	0.539187337805466	19.079896699043
chr1	14397977	14445618	8	3	33.33	15	18.33	0.294449598476825	2.76836687633293	0.539187337805466	19.079896699043
chr1	14445618	14500729	8	3	33.33	15	18.33	0.294449598476825	2.76836687633293	0.539187337805466	19.079896699043
chr1	14500729	14507118	8	3	33.33	15	18.33	0.294449598476825	2.76836687633293	0.539187337805466	19.079896699043
chr1	14507118	17792373	8	3	33.33	15	18.33	0.294449598476825	2.76836687633293	0.539187337805466	19.079896699043
chr1	17792373	20052433	9	3	37.5	15	22.5	0.173037460615453	3.30797464340263	0.661251792550902	22.5393072970196
chr1	20052433	24903069	9	4	37.5	20	17.5	0.32098126000565	2.35294875498159	0.516314739117651	12.7771636940129
chr1	24903069	25532279	8	4	33.33	20	13.33	0.498217408597442	1.96904366364906	0.420634867960779	10.8227437493658
chr1	25532279	25540843	8	5	33.33	25	8.33	0.741599633828789	1.48628894588007	0.336256162369557	7.17477624203688
chr1	25540843	25654244	8	6	33.33	30	3.33	1	1.16259290775127	0.272902027742348	5.16994950410565
chr1	25654244	25662109	8	5	33.33	25	8.33	0.741599633828789	1.48628894588007	0.336256162369557	7.17477624203688
chr1	25662109	26364487	8	4	33.33	20	13.33	0.498217408597442	1.96904366364906	0.420634867960779	10.8227437493658
chr1	26364487	26909715	8	5	33.33	25	8.33	0.741599633828789	1.48628894588007	0.336256162369557	7.17477624203688
chr1	26909715	27514462	8	5	33.33	25	8.33	0.741599633828789	1.48628894588007	0.336256162369557	7.17477624203688
chr1	27514462	28813549	7	5	29.17	25	4.17	1	1.22939500758173	0.26763550484739	6.04412103691805
chr1	28813549	30676595	7	4	29.17	20	9.17	0.727906622971853	1.62864870943781	0.335060499383114	9.11198173466026
chr1	30676595	32895256	6	4	25	20	5	0.73441603390554	1.32469990349298	0.258244024998001	7.60136515630986
chr1	32895256	34173804	7	4	29.17	20	9.17	0.727906622971853	1.62864870943781	0.335060499383114	9.11198173466026
chr1	34173804	34255575	7	4	29.17	20	9.17	0.727906622971853	1.62864870943781	0.335060499383114	9.11198173466026
chr1	34255575	34350569	6	4	25	20	5	0.73441603390554	1.32469990349298	0.258244024998001	7.60136515630986
chr1	34350569	34868622	6	4	25	20	5	0.73441603390554	1.32469990349298	0.258244024998001	7.60136515630986
chr1	34868622	34996580	5	4	20.83	20	0.829999999999998	1	1.05142494514434	0.18930013394807	6.2554369203405
chr1	34996580	35044317	4	4	16.67	20	-3.33	1	0.804097271299285	0.127756427234124	5.0504339877805
chr1	35044317	35048145	5	4	20.83	20	0.829999999999998	1	1.05142494514434	0.18930013394807	6.2554369203405
chr1	35048145	35072244	6	4	25	20	5	0.73441603390554	1.32469990349298	0.258244024998001	7.60136515630986
chr1	35072244	35109386	6	5	25	25	0	1	1	0.206088113499145	5.04812438351809
chr1	35109386	35116045	5	5	20.83	25	-4.17	1	0.793759048209339	0.150843822750377	4.16256813493239
chr1	35116045	35121695	4	5	16.67	25	-8.33	0.709517537084185	0.607114050915271	0.10158997296136	3.36866065732844
chr1	35121695	35328335	4	4	16.67	20	-3.33	1	0.804097271299285	0.127756427234124	5.0504339877805
chr1	35328335	36529749	3	4	12.5	20	-7.5	0.68388673153279	0.578843446175386	0.074015401402268	3.96031532645817
chr1	36529749	36789079	2	4	8.33	20	-11.67	0.387127336645204	0.372141092611642	0.0301587677523976	2.96622066155465
chr1	36789079	45801102	2	3	8.33	15	-6.67	0.645895794506118	0.523030418369538	0.0394998825519401	5.10933424630835
chr1	45801102	45894584	2	3	8.33	15	-6.67	0.645895794506118	0.523030418369538	0.0394998825519401	5.10933424630835
chr1	45894584	46035615	3	3	12.5	15	-2.5	1	0.813448226717427	0.0961202645831903	6.87778438197361
chr1	46035615	46111944	3	3	12.5	15	-2.5	1	0.813448226717427	0.0961202645831903	6.87778438197361
chr1	46111944	46245317	3	3	12.5	15	-2.5	1	0.813448226717427	0.0961202645831903	6.87778438197361
chr1	46245317	46546873	3	3	12.5	15	-2.5	1	0.813448226717427	0.0961202645831903	6.87778438197361
chr1	46546873	46606982	3	3	12.5	15	-2.5	1	0.813448226717427	0.0961202645831903	6.87778438197361
chr1	46606982	46608589	3	3	12.5	15	-2.5	1	0.813448226717427	0.0961202645831903	6.87778438197361
chr1	46608589	47099694	2	3	8.33	15	-6.67	0.645895794506118	0.523030418369538	0.0394998825519401	5.10933424630835
chr1	47099694	49757876	2	3	8.33	15	-6.67	0.645895794506118	0.523030418369538	0.0394998825519401	5.10933424630835
chr1	49757876	49982200	2	4	8.33	20	-11.67	0.387127336645204	0.372141092611642	0.0301587677523976	2.96622066155465
chr1	49982200	50306324	2	3	8.33	15	-6.67	0.645895794506118	0.523030418369538	0.0394998825519401	5.10933424630835
chr1	50306324	50457146	3	3	12.5	15	-2.5	1	0.813448226717427	0.0961202645831903	6.87778438197361
chr1	50457146	51000765	2	3	8.33	15	-6.67	0.645895794506118	0.523030418369538	0.0394998825519401	5.10933424630835
chr1	51000765	51028699	3	3	12.5	15	-2.5	1	0.813448226717427	0.0961202645831903	6.87778438197361
chr1	51028699	51137259	3	4	12.5	20	-7.5	0.68388673153279	0.578843446175386	0.074015401402268	3.96031532645817
chr1	51137259	55784962	3	3	12.5	15	-2.5	1	0.813448226717427	0.0961202645831903	6.87778438197361
chr1	55784962	57283593	4	3	16.67	15	1.67	1	1.13012717766168	0.165091864766298	8.82048884576312
chr1	57283593	58359097	4	3	16.67	15	1.67	1	1.13012717766168	0.165091864766298	8.82048884576312
chr1	58359097	58380698	3	3	12.5	15	-2.5	1	0.813448226717427	0.0961202645831903	6.87778438197361
chr1	58380698	58434027	3	3	12.5	15	-2.5	1	0.813448226717427	0.0961202645831903	6.87778438197361
chr1	58434027	58456840	4	3	16.67	15	1.67	1	1.13012717766168	0.165091864766298	8.82048884576312
chr1	58456840	59910861	4	3	16.67	15	1.67	1	1.13012717766168	0.165091864766298	8.82048884576312
chr1	59910861	62680136	4	3	16.67	15	1.67	1	1.13012717766168	0.165091864766298	8.82048884576312
chr1	62680136	62765525	3	3	12.5	15	-2.5	1	0.813448226717427	0.0961202645831903	6.87778438197361
chr1	62765525	64554974	4	3	16.67	15	1.67	1	1.13012717766168	0.165091864766298	8.82048884576312
chr1	64554974	64692395	3	3	12.5	15	-2.5	1	0.813448226717427	0.0961202645831903	6.87778438197361
chr1	64692395	65420978	4	3	16.67	15	1.67	1	1.13012717766168	0.165091864766298	8.82048884576312
chr1	65420978	65906513	5	3	20.83	15	5.83	0.709517537084185	1.47792138374312	0.243832005666561	10.9643246368856
chr1	65906513	65907617	5	3	20.83	15	5.83	0.709517537084185	1.47792138374312	0.243832005666561	10.9643246368856
chr1	65907617	66063207	5	3	20.83	15	5.83	0.709517537084185	1.47792138374312	0.243832005666561	10.9643246368856
chr1	66063207	66224015	5	3	20.83	15	5.83	0.709517537084185	1.47792138374312	0.243832005666561	10.9643246368856
chr1	66224015	66935193	5	3	20.83	15	5.83	0.709517537084185	1.47792138374312	0.243832005666561	10.9643246368856
chr1	66935193	67010473	6	3	25	15	10	0.477131566751533	1.86229966085183	0.331922099175792	13.3645947813805
chr1	67010473	68504976	5	3	20.83	15	5.83	0.709517537084185	1.47792138374312	0.243832005666561	10.9643246368856
chr1	68504976	69587907	5	3	20.83	15	5.83	0.709517537084185	1.47792138374312	0.243832005666561	10.9643246368856
chr1	69587907	69767150	5	4	20.83	20	0.829999999999998	1	1.05142494514434	0.18930013394807	6.2554369203405
chr1	69767150	70232225	5	3	20.83	15	5.83	0.709517537084185	1.47792138374312	0.243832005666561	10.9643246368856
chr1	70232225	71413469	5	3	20.83	15	5.83	0.709517537084185	1.47792138374312	0.243832005666561	10.9643246368856
chr1	71413469	72273331	5	3	20.83	15	5.83	0.709517537084185	1.47792138374312	0.243832005666561	10.9643246368856
chr1	72273331	72380161	5	3	20.83	15	5.83	0.709517537084185	1.47792138374312	0.243832005666561	10.9643246368856
chr1	72380161	72760184	5	3	20.83	15	5.83	0.709517537084185	1.47792138374312	0.243832005666561	10.9643246368856
chr1	72760184	72765894	4	3	16.67	15	1.67	1	1.13012717766168	0.165091864766298	8.82048884576312
chr1	72765894	72814597	1	2	4.17	10	-5.83	0.583207490184234	0.399640895163998	0.00636764802381009	8.24852474948138
chr1	72814597	74478327	4	3	16.67	15	1.67	1	1.13012717766168	0.165091864766298	8.82048884576312
chr1	74478327	78426944	4	3	16.67	15	1.67	1	1.13012717766168	0.165091864766298	8.82048884576312
chr1	78426944	83092244	4	3	16.67	15	1.67	1	1.13012717766168	0.165091864766298	8.82048884576312
chr1	83092244	83106465	4	4	16.67	20	-3.33	1	0.804097271299285	0.127756427234124	5.0504339877805
chr1	83106465	83124282	4	4	16.67	20	-3.33	1	0.804097271299285	0.127756427234124	5.0504339877805
chr1	83124282	83129747	4	4	16.67	20	-3.33	1	0.804097271299285	0.127756427234124	5.0504339877805
chr1	83129747	83190382	4	5	16.67	25	-8.33	0.709517537084185	0.607114050915271	0.10158997296136	3.36866065732844
chr1	83190382	83215881	4	5	16.67	25	-8.33	0.709517537084185	0.607114050915271	0.10158997296136	3.36866065732844
chr1	83215881	83240981	4	4	16.67	20	-3.33	1	0.804097271299285	0.127756427234124	5.0504339877805
chr1	83240981	83247404	4	3	16.67	15	1.67	1	1.13012717766168	0.165091864766298	8.82048884576312
chr1	83247404	83573732	4	3	16.67	15	1.67	1	1.13012717766168	0.165091864766298	8.82048884576312
chr1	83573732	83798162	4	3	16.67	15	1.67	1	1.13012717766168	0.165091864766298	8.82048884576312
chr1	83798162	83890326	4	3	16.67	15	1.67	1	1.13012717766168	0.165091864766298	8.82048884576312
chr1	83890326	83986257	4	3	16.67	15	1.67	1	1.13012717766168	0.165091864766298	8.82048884576312
chr1	83986257	84442874	4	3	16.67	15	1.67	1	1.13012717766168	0.165091864766298	8.82048884576312
chr1	84442874	84856441	4	3	16.67	15	1.67	1	1.13012717766168	0.165091864766298	8.82048884576312
chr1	84856441	84926956	4	3	16.67	15	1.67	1	1.13012717766168	0.165091864766298	8.82048884576312
chr1	84926956	85290605	4	3	16.67	15	1.67	1	1.13012717766168	0.165091864766298	8.82048884576312
chr1	85290605	85695634	4	3	16.67	15	1.67	1	1.13012717766168	0.165091864766298	8.82048884576312
chr1	85695634	89401974	3	3	12.5	15	-2.5	1	0.813448226717427	0.0961202645831903	6.87778438197361
chr1	89401974	90898344	4	3	16.67	15	1.67	1	1.13012717766168	0.165091864766298	8.82048884576312
chr1	90898344	95815659	5	3	20.83	15	5.83	0.709517537084185	1.47792138374312	0.243832005666561	10.9643246368856
chr1	95815659	98344977	5	3	20.83	15	5.83	0.709517537084185	1.47792138374312	0.243832005666561	10.9643246368856
chr1	98344977	98552969	5	3	20.83	15	5.83	0.709517537084185	1.47792138374312	0.243832005666561	10.9643246368856
chr1	98552969	99424256	5	3	20.83	15	5.83	0.709517537084185	1.47792138374312	0.243832005666561	10.9643246368856
chr1	99424256	100188378	5	3	20.83	15	5.83	0.709517537084185	1.47792138374312	0.243832005666561	10.9643246368856
chr1	100188378	100251873	5	3	20.83	15	5.83	0.709517537084185	1.47792138374312	0.243832005666561	10.9643246368856
chr1	100251873	101172707	5	3	20.83	15	5.83	0.709517537084185	1.47792138374312	0.243832005666561	10.9643246368856
chr1	101172707	101209477	5	3	20.83	15	5.83	0.709517537084185	1.47792138374312	0.243832005666561	10.9643246368856
chr1	101209477	102655932	5	3	20.83	15	5.83	0.709517537084185	1.47792138374312	0.243832005666561	10.9643246368856
chr1	102655932	102830235	5	4	20.83	20	0.829999999999998	1	1.05142494514434	0.18930013394807	6.2554369203405
chr1	102830235	102855854	6	4	25	20	5	0.73441603390554	1.32469990349298	0.258244024998001	7.60136515630986
chr1	102855854	104368614	6	3	25	15	10	0.477131566751533	1.86229966085183	0.331922099175792	13.3645947813805
chr1	104368614	106007458	5	3	20.83	15	5.83	0.709517537084185	1.47792138374312	0.243832005666561	10.9643246368856
chr1	106007458	106050750	6	3	25	15	10	0.477131566751533	1.86229966085183	0.331922099175792	13.3645947813805
chr1	106050750	107047242	5	3	20.83	15	5.83	0.709517537084185	1.47792138374312	0.243832005666561	10.9643246368856
chr1	107047242	107092227	6	3	25	15	10	0.477131566751533	1.86229966085183	0.331922099175792	13.3645947813805
chr1	107092227	107218848	5	3	20.83	15	5.83	0.709517537084185	1.47792138374312	0.243832005666561	10.9643246368856
chr1	107218848	108438082	4	3	16.67	15	1.67	1	1.13012717766168	0.165091864766298	8.82048884576312
chr1	108438082	110690150	4	3	16.67	15	1.67	1	1.13012717766168	0.165091864766298	8.82048884576312
chr1	110690150	110823624	3	3	12.5	15	-2.5	1	0.813448226717427	0.0961202645831903	6.87778438197361
chr1	110823624	111017136	4	3	16.67	15	1.67	1	1.13012717766168	0.165091864766298	8.82048884576312
chr1	111017136	111368243	5	3	20.83	15	5.83	0.709517537084185	1.47792138374312	0.243832005666561	10.9643246368856
chr1	111368243	111372421	5	5	20.83	25	-4.17	1	0.793759048209339	0.150843822750377	4.16256813493239
chr1	111372421	111374823	6	5	25	25	0	1	1	0.206088113499145	5.04812438351809
chr1	111374823	111390153	6	5	25	25	0	1	1	0.206088113499145	5.04812438351809
chr1	111390153	111394289	6	3	25	15	10	0.477131566751533	1.86229966085183	0.331922099175792	13.3645947813805
chr1	111394289	111395391	5	3	20.83	15	5.83	0.709517537084185	1.47792138374312	0.243832005666561	10.9643246368856
chr1	111395391	112672860	5	3	20.83	15	5.83	0.709517537084185	1.47792138374312	0.243832005666561	10.9643246368856
chr1	112672860	112676509	5	4	20.83	20	0.829999999999998	1	1.05142494514434	0.18930013394807	6.2554369203405
chr1	112676509	112693006	5	5	20.83	25	-4.17	1	0.793759048209339	0.150843822750377	4.16256813493239
chr1	112693006	112695813	5	7	20.83	35	-14.17	0.329263323023958	0.496919336361983	0.100033635931468	2.28411753796388
chr1	112695813	112696026	5	8	20.83	40	-19.17	0.198958864869245	0.403466022297075	0.0823227885139499	1.7906713353751
chr1	112696026	112709063	5	9	20.83	45	-24.17	0.112130784838596	0.330481951126119	0.0678874223372097	1.43372847806402
chr1	112709063	112710699	5	8	20.83	40	-19.17	0.198958864869245	0.403466022297075	0.0823227885139499	1.7906713353751
chr1	112710699	112711113	5	6	20.83	30	-9.17	0.50926015928852	0.620989063192595	0.122215728756002	3.00773282911263
chr1	112711113	112766255	5	6	20.83	30	-9.17	0.50926015928852	0.620989063192595	0.122215728756002	3.00773282911263
chr1	112766255	112772487	4	4	16.67	20	-3.33	1	0.804097271299285	0.127756427234124	5.0504339877805
chr1	112772487	112811921	4	3	16.67	15	1.67	1	1.13012717766168	0.165091864766298	8.82048884576312
chr1	112811921	112819259	4	3	16.67	15	1.67	1	1.13012717766168	0.165091864766298	8.82048884576312
chr1	112819259	115714984	4	3	16.67	15	1.67	1	1.13012717766168	0.165091864766298	8.82048884576312
chr1	115714984	115806086	3	3	12.5	15	-2.5	1	0.813448226717427	0.0961202645831903	6.87778438197361
chr1	115806086	117908799	4	3	16.67	15	1.67	1	1.13012717766168	0.165091864766298	8.82048884576312
chr1	117908799	118109526	3	3	12.5	15	-2.5	1	0.813448226717427	0.0961202645831903	6.87778438197361
chr1	118109526	118298727	4	3	16.67	15	1.67	1	1.13012717766168	0.165091864766298	8.82048884576312
chr1	118298727	118835965	3	3	12.5	15	-2.5	1	0.813448226717427	0.0961202645831903	6.87778438197361
chr1	118835965	119770729	2	3	8.33	15	-6.67	0.645895794506118	0.523030418369538	0.0394998825519401	5.10933424630835
chr1	119770729	121482991	1	3	4.17	15	-10.83	0.31551148794484	0.254054686982671	0.00450760062151482	3.48119971412429
chr1	121482991	145759345	0	0	0	0	0	1	0	0	Inf
chr1	145759345	148913619	1	0	4.17	0	4.17	1	Inf	0.0213828125	Inf
chr1	148913619	148942808	1	1	4.17	5	-0.83	1	0.829704891507262	0.0100990049228189	68.1835097869413
chr1	148942808	149030666	1	2	4.17	10	-5.83	0.583207490184234	0.399640895163998	0.00636764802381009	8.24852474948138
chr1	149030666	149196437	3	2	12.5	10	2.5	1	1.27847145328945	0.130864593047094	16.9008714370457
chr1	149196437	149324712	2	2	8.33	10	-1.67	1	0.821946943936911	0.0545179511642294	12.3867051005178
chr1	149324712	149362408	1	2	4.17	10	-5.83	0.583207490184234	0.399640895163998	0.00636764802381009	8.24852474948138
chr1	149362408	149387276	1	1	4.17	5	-0.83	1	0.829704891507262	0.0100990049228189	68.1835097869413
chr1	149387276	149660421	0	1	0	5	-5	0.454545454545455	0	0	32.5003149261473
chr1	149660421	150237853	0	0	0	0	0	1	0	0	Inf
chr1	150237853	152537874	0	1	0	5	-5	0.454545454545455	0	0	32.5003149261473
chr1	152537874	152545074	1	1	4.17	5	-0.83	1	0.829704891507262	0.0100990049228189	68.1835097869413
chr1	152545074	152547919	1	2	4.17	10	-5.83	0.583207490184234	0.399640895163998	0.00636764802381009	8.24852474948138
chr1	152547919	152547986	4	2	16.67	10	6.67	0.673134579544109	1.77679788223359	0.223067010416211	21.8659260440664
chr1	152547986	152548103	7	3	29.17	15	14.17	0.305608588648861	2.28981457134852	0.429958557463069	16.0509799870598
chr1	152548103	152551554	10	10	41.67	50	-8.33	0.761929030022336	0.719816182223394	0.183912983043545	2.76534405383118
chr1	152551554	152552058	11	11	45.83	55	-9.17	0.762554397606517	0.69816437794028	0.178386110436303	2.66415221294219
chr1	152552058	152555617	12	11	50	55	-5	0.770856691396498	0.821931030566122	0.211357178334899	3.1438383875621
chr1	152555617	152586558	12	12	50	60	-10	0.556167691684498	0.67288191791528	0.169176342334668	2.58442978888638
chr1	152586558	152586585	10	11	41.67	55	-13.33	0.545185251105171	0.591675147369963	0.149415833967764	2.26298994308845
chr1	152586585	152588544	8	11	33.33	55	-21.67	0.222726624805067	0.417802394825727	0.100955680598051	1.6296304026459
chr1	152588544	152590536	3	2	12.5	10	2.5	1	1.27847145328945	0.130864593047094	16.9008714370457
chr1	152590536	152591118	2	2	8.33	10	-1.67	1	0.821946943936911	0.0545179511642294	12.3867051005178
chr1	152591118	152591326	1	1	4.17	5	-0.83	1	0.829704891507262	0.0100990049228189	68.1835097869413
chr1	152591326	152592467	0	1	0	5	-5	0.454545454545455	0	0	32.5003149261473
chr1	152592467	152690686	0	0	0	0	0	1	0	0	Inf
chr1	152690686	152756480	0	1	0	5	-5	0.454545454545455	0	0	32.5003149261473
chr1	152756480	152756656	2	2	8.33	10	-1.67	1	0.821946943936911	0.0545179511642294	12.3867051005178
chr1	152756656	152757248	3	2	12.5	10	2.5	1	1.27847145328945	0.130864593047094	16.9008714370457
chr1	152757248	152758684	3	3	12.5	15	-2.5	1	0.813448226717427	0.0961202645831903	6.87778438197361
chr1	152758684	152768111	4	3	16.67	15	1.67	1	1.13012717766168	0.165091864766298	8.82048884576312
chr1	152768111	152779500	4	2	16.67	10	6.67	0.673134579544109	1.77679788223359	0.223067010416211	21.8659260440664
chr1	152779500	152780208	2	1	8.33	5	3.33	1	1.70673924068191	0.082700294482344	107.113924246164
chr1	152780208	152782123	1	1	4.17	5	-0.83	1	0.829704891507262	0.0100990049228189	68.1835097869413
chr1	152782123	152783925	1	0	4.17	0	4.17	1	Inf	0.0213828125	Inf
chr1	152783925	153324858	0	0	0	0	0	1	0	0	Inf
chr1	153324858	157250191	0	1	0	5	-5	0.454545454545455	0	0	32.5003149261473
chr1	157250191	158434898	0	0	0	0	0	1	0	0	Inf
chr1	158434898	158516041	0	1	0	5	-5	0.454545454545455	0	0	32.5003149261473
chr1	158516041	161830935	0	0	0	0	0	1	0	0	Inf
chr1	161830935	161945740	1	0	4.17	0	4.17	1	Inf	0.0213828125	Inf
chr1	161945740	174796481	0	0	0	0	0	1	0	0	Inf
chr1	174796481	174852683	1	0	4.17	0	4.17	1	Inf	0.0213828125	Inf
chr1	174852683	176780020	0	0	0	0	0	1	0	0	Inf
chr1	176780020	177017426	1	0	4.17	0	4.17	1	Inf	0.0213828125	Inf
chr1	177017426	177117753	1	0	4.17	0	4.17	1	Inf	0.0213828125	Inf
chr1	177117753	177234213	1	0	4.17	0	4.17	1	Inf	0.0213828125	Inf
chr1	177234213	177986778	1	0	4.17	0	4.17	1	Inf	0.0213828125	Inf
chr1	177986778	187903487	0	0	0	0	0	1	0	0	Inf
chr1	187903487	188625955	0	1	0	5	-5	0.454545454545455	0	0	32.5003149261473
chr1	188625955	188709620	0	1	0	5	-5	0.454545454545455	0	0	32.5003149261473
chr1	188709620	188946197	0	1	0	5	-5	0.454545454545455	0	0	32.5003149261473
chr1	188946197	188996726	1	1	4.17	5	-0.83	1	0.829704891507262	0.0100990049228189	68.1835097869413
chr1	188996726	189080174	1	0	4.17	0	4.17	1	Inf	0.0213828125	Inf
chr1	189080174	190053925	1	0	4.17	0	4.17	1	Inf	0.0213828125	Inf
chr1	190053925	192089356	2	0	8.33	0	8.33	0.492600422832981	Inf	0.157012756012269	Inf
chr1	192089356	192131887	1	0	4.17	0	4.17	1	Inf	0.0213828125	Inf
chr1	192131887	192331166	0	0	0	0	0	1	0	0	Inf
chr1	192331166	192447458	1	0	4.17	0	4.17	1	Inf	0.0213828125	Inf
chr1	192447458	193698109	0	0	0	0	0	1	0	0	Inf
chr1	193698109	193814680	1	0	4.17	0	4.17	1	Inf	0.0213828125	Inf
chr1	193814680	196788997	0	0	0	0	0	1	0	0	Inf
chr1	196788997	196903450	0	1	0	5	-5	0.454545454545455	0	0	32.5003149261473
chr1	196903450	201846901	0	0	0	0	0	1	0	0	Inf
chr1	201846901	202792181	1	0	4.17	0	4.17	1	Inf	0.0213828125	Inf
chr1	202792181	211877185	0	0	0	0	0	1	0	0	Inf
chr1	211877185	212637070	1	0	4.17	0	4.17	1	Inf	0.0213828125	Inf
chr1	212637070	212728685	1	0	4.17	0	4.17	1	Inf	0.0213828125	Inf
chr1	212728685	213307411	1	0	4.17	0	4.17	1	Inf	0.0213828125	Inf
chr1	213307411	214761851	0	0	0	0	0	1	0	0	Inf
chr1	214761851	214863082	0	1	0	5	-5	0.454545454545455	0	0	32.5003149261473
chr1	214863082	215009397	0	1	0	5	-5	0.454545454545455	0	0	32.5003149261473
chr1	215009397	216416987	0	1	0	5	-5	0.454545454545455	0	0	32.5003149261473
chr1	216416987	216749949	1	1	4.17	5	-0.83	1	0.829704891507262	0.0100990049228189	68.1835097869413
chr1	216749949	216877167	0	1	0	5	-5	0.454545454545455	0	0	32.5003149261473
chr1	216877167	218200904	0	0	0	0	0	1	0	0	Inf
chr1	218200904	218233321	1	0	4.17	0	4.17	1	Inf	0.0213828125	Inf
chr1	218233321	218952529	1	0	4.17	0	4.17	1	Inf	0.0213828125	Inf
chr1	218952529	220804823	0	0	0	0	0	1	0	0	Inf
chr1	220804823	221204782	1	0	4.17	0	4.17	1	Inf	0.0213828125	Inf
chr1	221204782	221305585	1	0	4.17	0	4.17	1	Inf	0.0213828125	Inf
chr1	221305585	221493660	1	0	4.17	0	4.17	1	Inf	0.0213828125	Inf
chr1	221493660	228457726	0	0	0	0	0	1	0	0	Inf
chr1	228457726	228591907	1	0	4.17	0	4.17	1	Inf	0.0213828125	Inf
chr1	228591907	228940223	2	0	8.33	0	8.33	0.492600422832981	Inf	0.157012756012269	Inf
chr1	228940223	229559543	2	1	8.33	5	3.33	1	1.70673924068191	0.082700294482344	107.113924246164
chr1	229559543	230249026	2	1	8.33	5	3.33	1	1.70673924068191	0.082700294482344	107.113924246164
chr1	230249026	230355185	3	1	12.5	5	7.5	0.613704503097583	2.6583735804989	0.194088006935639	149.732965562201
chr1	230355185	232358276	2	1	8.33	5	3.33	1	1.70673924068191	0.082700294482344	107.113924246164
chr1	232358276	233411818	2	2	8.33	10	-1.67	1	0.821946943936911	0.0545179511642294	12.3867051005178
chr1	233411818	233498597	2	2	8.33	10	-1.67	1	0.821946943936911	0.0545179511642294	12.3867051005178
chr1	233498597	233577898	2	1	8.33	5	3.33	1	1.70673924068191	0.082700294482344	107.113924246164
chr1	233577898	233645727	3	1	12.5	5	7.5	0.613704503097583	2.6583735804989	0.194088006935639	149.732965562201
chr1	233645727	233684270	3	1	12.5	5	7.5	0.613704503097583	2.6583735804989	0.194088006935639	149.732965562201
chr1	233684270	234018335	2	1	8.33	5	3.33	1	1.70673924068191	0.082700294482344	107.113924246164
chr1	234018335	234133463	2	1	8.33	5	3.33	1	1.70673924068191	0.082700294482344	107.113924246164
chr1	234133463	234679922	2	1	8.33	5	3.33	1	1.70673924068191	0.082700294482344	107.113924246164
chr1	234679922	234763418	2	1	8.33	5	3.33	1	1.70673924068191	0.082700294482344	107.113924246164
chr1	234763418	235130645	2	1	8.33	5	3.33	1	1.70673924068191	0.082700294482344	107.113924246164
chr1	235130645	235622485	3	1	12.5	5	7.5	0.613704503097583	2.6583735804989	0.194088006935639	149.732965562201
chr1	235622485	235776700	3	1	12.5	5	7.5	0.613704503097583	2.6583735804989	0.194088006935639	149.732965562201
chr1	235776700	236432895	3	1	12.5	5	7.5	0.613704503097583	2.6583735804989	0.194088006935639	149.732965562201
chr1	236432895	236490359	2	1	8.33	5	3.33	1	1.70673924068191	0.082700294482344	107.113924246164
chr1	236490359	236594905	2	1	8.33	5	3.33	1	1.70673924068191	0.082700294482344	107.113924246164
chr1	236594905	241000224	1	1	4.17	5	-0.83	1	0.829704891507262	0.0100990049228189	68.1835097869413
chr1	241000224	241079309	1	2	4.17	10	-5.83	0.583207490184234	0.399640895163998	0.00636764802381009	8.24852474948138
chr1	241079309	242052751	1	1	4.17	5	-0.83	1	0.829704891507262	0.0100990049228189	68.1835097869413
chr1	242052751	245381874	1	1	4.17	5	-0.83	1	0.829704891507262	0.0100990049228189	68.1835097869413
chr1	245381874	245805920	1	0	4.17	0	4.17	1	Inf	0.0213828125	Inf
chr1	245805920	247175100	1	1	4.17	5	-0.83	1	0.829704891507262	0.0100990049228189	68.1835097869413
chr1	247175100	248703504	1	0	4.17	0	4.17	1	Inf	0.0213828125	Inf
chr1	248703504	248812363	2	1	8.33	5	3.33	1	1.70673924068191	0.082700294482344	107.113924246164
chr1	248812363	249250621	1	0	4.17	0	4.17	1	Inf	0.0213828125	Inf
chr2	0	2440889	2	0	8.33	0	8.33	0.492600422832981	Inf	0.157012756012269	Inf
chr2	2440889	4190977	2	0	8.33	0	8.33	0.492600422832981	Inf	0.157012756012269	Inf
chr2	4190977	4198875	2	1	8.33	5	3.33	1	1.70673924068191	0.082700294482344	107.113924246164
chr2	4198875	4200563	2	2	8.33	10	-1.67	1	0.821946943936911	0.0545179511642294	12.3867051005178
chr2	4200563	4223340	2	3	8.33	15	-6.67	0.645895794506118	0.523030418369538	0.0394998825519401	5.10933424630835
chr2	4223340	4227047	2	2	8.33	10	-1.67	1	0.821946943936911	0.0545179511642294	12.3867051005178
chr2	4227047	4236852	2	1	8.33	5	3.33	1	1.70673924068191	0.082700294482344	107.113924246164
chr2	4236852	5752691	2	0	8.33	0	8.33	0.492600422832981	Inf	0.157012756012269	Inf
chr2	5752691	10045386	1	0	4.17	0	4.17	1	Inf	0.0213828125	Inf
chr2	10045386	10135423	2	0	8.33	0	8.33	0.492600422832981	Inf	0.157012756012269	Inf
chr2	10135423	15008962	1	0	4.17	0	4.17	1	Inf	0.0213828125	Inf
chr2	15008962	23918557	2	0	8.33	0	8.33	0.492600422832981	Inf	0.157012756012269	Inf
chr2	23918557	29284796	2	1	8.33	5	3.33	1	1.70673924068191	0.082700294482344	107.113924246164
chr2	29284796	31230937	2	0	8.33	0	8.33	0.492600422832981	Inf	0.157012756012269	Inf
chr2	31230937	31607633	2	0	8.33	0	8.33	0.492600422832981	Inf	0.157012756012269	Inf
chr2	31607633	31814904	2	0	8.33	0	8.33	0.492600422832981	Inf	0.157012756012269	Inf
chr2	31814904	32243024	2	0	8.33	0	8.33	0.492600422832981	Inf	0.157012756012269	Inf
chr2	32243024	32495941	2	1	8.33	5	3.33	1	1.70673924068191	0.082700294482344	107.113924246164
chr2	32495941	34695192	2	0	8.33	0	8.33	0.492600422832981	Inf	0.157012756012269	Inf
chr2	34695192	34701598	3	1	12.5	5	7.5	0.613704503097583	2.6583735804989	0.194088006935639	149.732965562201
chr2	34701598	34709689	4	1	16.67	5	11.67	0.356174171829305	3.69879604532143	0.326555126675129	196.589525396604
chr2	34709689	34740698	4	2	16.67	10	6.67	0.673134579544109	1.77679788223359	0.223067010416211	21.8659260440664
chr2	34740698	34740919	4	1	16.67	5	11.67	0.356174171829305	3.69879604532143	0.326555126675129	196.589525396604
chr2	34740919	34741962	4	1	16.67	5	11.67	0.356174171829305	3.69879604532143	0.326555126675129	196.589525396604
chr2	34741962	34750662	3	1	12.5	5	7.5	0.613704503097583	2.6583735804989	0.194088006935639	149.732965562201
chr2	34750662	34803391	3	0	12.5	0	12.5	0.238900634249471	Inf	0.351338858842862	Inf
chr2	34803391	38019438	2	0	8.33	0	8.33	0.492600422832981	Inf	0.157012756012269	Inf
chr2	38019438	41237603	1	0	4.17	0	4.17	1	Inf	0.0213828125	Inf
chr2	41237603	41257596	1	1	4.17	5	-0.83	1	0.829704891507262	0.0100990049228189	68.1835097869413
chr2	41257596	41698733	1	1	4.17	5	-0.83	1	0.829704891507262	0.0100990049228189	68.1835097869413
chr2	41698733	42311903	1	0	4.17	0	4.17	1	Inf	0.0213828125	Inf
chr2	42311903	43199023	2	0	8.33	0	8.33	0.492600422832981	Inf	0.157012756012269	Inf
chr2	43199023	44186721	1	0	4.17	0	4.17	1	Inf	0.0213828125	Inf
chr2	44186721	44304552	1	1	4.17	5	-0.83	1	0.829704891507262	0.0100990049228189	68.1835097869413
chr2	44304552	52703271	1	0	4.17	0	4.17	1	Inf	0.0213828125	Inf
chr2	52703271	52736995	1	1	4.17	5	-0.83	1	0.829704891507262	0.0100990049228189	68.1835097869413
chr2	52736995	52737597	1	2	4.17	10	-5.83	0.583207490184234	0.399640895163998	0.00636764802381009	8.24852474948138
chr2	52737597	52742831	1	3	4.17	15	-10.83	0.31551148794484	0.254054686982671	0.00450760062151482	3.48119971412429
chr2	52742831	52754490	2	3	8.33	15	-6.67	0.645895794506118	0.523030418369538	0.0394998825519401	5.10933424630835
chr2	52754490	52784752	2	4	8.33	20	-11.67	0.387127336645204	0.372141092611642	0.0301587677523976	2.96622066155465
chr2	52784752	52789044	2	3	8.33	15	-6.67	0.645895794506118	0.523030418369538	0.0394998825519401	5.10933424630835
chr2	52789044	52798366	2	2	8.33	10	-1.67	1	0.821946943936911	0.0545179511642294	12.3867051005178
chr2	52798366	52800834	2	1	8.33	5	3.33	1	1.70673924068191	0.082700294482344	107.113924246164
chr2	52800834	52847893	2	0	8.33	0	8.33	0.492600422832981	Inf	0.157012756012269	Inf
chr2	52847893	53407805	1	0	4.17	0	4.17	1	Inf	0.0213828125	Inf
chr2	53407805	56700983	1	0	4.17	0	4.17	1	Inf	0.0213828125	Inf
chr2	56700983	56802335	1	0	4.17	0	4.17	1	Inf	0.0213828125	Inf
chr2	56802335	61223497	1	0	4.17	0	4.17	1	Inf	0.0213828125	Inf
chr2	61223497	61400358	2	0	8.33	0	8.33	0.492600422832981	Inf	0.157012756012269	Inf
chr2	61400358	61895651	1	0	4.17	0	4.17	1	Inf	0.0213828125	Inf
chr2	61895651	62475757	1	1	4.17	5	-0.83	1	0.829704891507262	0.0100990049228189	68.1835097869413
chr2	62475757	62620550	1	1	4.17	5	-0.83	1	0.829704891507262	0.0100990049228189	68.1835097869413
chr2	62620550	63490317	1	0	4.17	0	4.17	1	Inf	0.0213828125	Inf
chr2	63490317	63608125	1	0	4.17	0	4.17	1	Inf	0.0213828125	Inf
chr2	63608125	67305776	1	0	4.17	0	4.17	1	Inf	0.0213828125	Inf
chr2	67305776	69519954	0	0	0	0	0	1	0	0	Inf
chr2	69519954	69696804	1	0	4.17	0	4.17	1	Inf	0.0213828125	Inf
chr2	69696804	80674138	0	0	0	0	0	1	0	0	Inf
chr2	80674138	80799021	0	1	0	5	-5	0.454545454545455	0	0	32.5003149261473
chr2	80799021	81507066	0	0	0	0	0	1	0	0	Inf
chr2	81507066	81620232	1	0	4.17	0	4.17	1	Inf	0.0213828125	Inf
chr2	81620232	82675485	0	0	0	0	0	1	0	0	Inf
chr2	82675485	82816555	0	1	0	5	-5	0.454545454545455	0	0	32.5003149261473
chr2	82816555	83526366	0	0	0	0	0	1	0	0	Inf
chr2	83526366	83655661	0	1	0	5	-5	0.454545454545455	0	0	32.5003149261473
chr2	83655661	89569727	0	0	0	0	0	1	0	0	Inf
chr2	89569727	89588831	1	0	4.17	0	4.17	1	Inf	0.0213828125	Inf
chr2	89588831	90321410	2	0	8.33	0	8.33	0.492600422832981	Inf	0.157012756012269	Inf
chr2	90321410	110826316	0	0	0	0	0	1	0	0	Inf
chr2	110826316	111037227	0	1	0	5	-5	0.454545454545455	0	0	32.5003149261473
chr2	111037227	115107679	0	0	0	0	0	1	0	0	Inf
chr2	115107679	115199791	1	0	4.17	0	4.17	1	Inf	0.0213828125	Inf
chr2	115199791	115530481	0	0	0	0	0	1	0	0	Inf
chr2	115530481	115556828	0	1	0	5	-5	0.454545454545455	0	0	32.5003149261473
chr2	115556828	136038908	0	0	0	0	0	1	0	0	Inf
chr2	136038908	136250535	1	0	4.17	0	4.17	1	Inf	0.0213828125	Inf
chr2	136250535	140799891	0	0	0	0	0	1	0	0	Inf
chr2	140799891	140906992	1	0	4.17	0	4.17	1	Inf	0.0213828125	Inf
chr2	140906992	141666187	0	0	0	0	0	1	0	0	Inf
chr2	141666187	142014612	0	1	0	5	-5	0.454545454545455	0	0	32.5003149261473
chr2	142014612	142143633	0	1	0	5	-5	0.454545454545455	0	0	32.5003149261473
chr2	142143633	143932149	0	0	0	0	0	1	0	0	Inf
chr2	143932149	144047182	0	2	0	10	-10	0.200845665961945	0	0	4.38438777635233
chr2	144047182	144048699	0	1	0	5	-5	0.454545454545455	0	0	32.5003149261473
chr2	144048699	146835346	0	0	0	0	0	1	0	0	Inf
chr2	146835346	146848745	2	0	8.33	0	8.33	0.492600422832981	Inf	0.157012756012269	Inf
chr2	146848745	146854298	4	0	16.67	0	16.67	0.113966011300101	Inf	0.576648655274739	Inf
chr2	146854298	146860263	5	1	20.83	5	15.83	0.197693967971903	4.84325942364132	0.476025876220235	248.347512072071
chr2	146860263	146878944	6	1	25	5	20	0.105577349479788	6.10640039224412	0.642384187990787	305.817481260489
chr2	146878944	146881076	4	1	16.67	5	11.67	0.356174171829305	3.69879604532143	0.326555126675129	196.589525396604
chr2	146881076	146881691	2	1	8.33	5	3.33	1	1.70673924068191	0.082700294482344	107.113924246164
chr2	146881691	146882185	1	0	4.17	0	4.17	1	Inf	0.0213828125	Inf
chr2	146882185	147732271	0	0	0	0	0	1	0	0	Inf
chr2	147732271	148536420	1	0	4.17	0	4.17	1	Inf	0.0213828125	Inf
chr2	148536420	148773175	1	0	4.17	0	4.17	1	Inf	0.0213828125	Inf
chr2	148773175	155651491	0	0	0	0	0	1	0	0	Inf
chr2	155651491	156655633	0	1	0	5	-5	0.454545454545455	0	0	32.5003149261473
chr2	156655633	167137784	0	0	0	0	0	1	0	0	Inf
chr2	167137784	167223240	0	1	0	5	-5	0.454545454545455	0	0	32.5003149261473
chr2	167223240	168441105	0	0	0	0	0	1	0	0	Inf
chr2	168441105	168522441	0	1	0	5	-5	0.454545454545455	0	0	32.5003149261473
chr2	168522441	171326548	0	0	0	0	0	1	0	0	Inf
chr2	171326548	171389716	1	0	4.17	0	4.17	1	Inf	0.0213828125	Inf
chr2	171389716	172605438	0	0	0	0	0	1	0	0	Inf
chr2	172605438	172980883	1	0	4.17	0	4.17	1	Inf	0.0213828125	Inf
chr2	172980883	185015475	0	0	0	0	0	1	0	0	Inf
chr2	185015475	188513361	0	1	0	5	-5	0.454545454545455	0	0	32.5003149261473
chr2	188513361	193515201	0	1	0	5	-5	0.454545454545455	0	0	32.5003149261473
chr2	193515201	193716113	0	2	0	10	-10	0.200845665961945	0	0	4.38438777635233
chr2	193716113	196657623	0	1	0	5	-5	0.454545454545455	0	0	32.5003149261473
chr2	196657623	198143731	0	1	0	5	-5	0.454545454545455	0	0	32.5003149261473
chr2	198143731	198600719	0	2	0	10	-10	0.200845665961945	0	0	4.38438777635233
chr2	198600719	198691329	0	2	0	10	-10	0.200845665961945	0	0	4.38438777635233
chr2	198691329	201564261	0	1	0	5	-5	0.454545454545455	0	0	32.5003149261473
chr2	201564261	202243485	0	2	0	10	-10	0.200845665961945	0	0	4.38438777635233
chr2	202243485	203852541	0	3	0	15	-15	0.0860767139836907	0	0	1.9411946582692
chr2	203852541	204579000	1	3	4.17	15	-10.83	0.31551148794484	0.254054686982671	0.00450760062151482	3.48119971412429
chr2	204579000	204954579	1	2	4.17	10	-5.83	0.583207490184234	0.399640895163998	0.00636764802381009	8.24852474948138
chr2	204954579	209673881	1	1	4.17	5	-0.83	1	0.829704891507262	0.0100990049228189	68.1835097869413
chr2	209673881	210000474	1	1	4.17	5	-0.83	1	0.829704891507262	0.0100990049228189	68.1835097869413
chr2	210000474	210010430	1	2	4.17	10	-5.83	0.583207490184234	0.399640895163998	0.00636764802381009	8.24852474948138
chr2	210010430	210114724	1	3	4.17	15	-10.83	0.31551148794484	0.254054686982671	0.00450760062151482	3.48119971412429
chr2	210114724	210155627	1	2	4.17	10	-5.83	0.583207490184234	0.399640895163998	0.00636764802381009	8.24852474948138
chr2	210155627	210288852	1	1	4.17	5	-0.83	1	0.829704891507262	0.0100990049228189	68.1835097869413
chr2	210288852	211983629	1	1	4.17	5	-0.83	1	0.829704891507262	0.0100990049228189	68.1835097869413
chr2	211983629	212035529	2	1	8.33	5	3.33	1	1.70673924068191	0.082700294482344	107.113924246164
chr2	212035529	212226143	2	2	8.33	10	-1.67	1	0.821946943936911	0.0545179511642294	12.3867051005178
chr2	212226143	212335311	2	3	8.33	15	-6.67	0.645895794506118	0.523030418369538	0.0394998825519401	5.10933424630835
chr2	212335311	212340027	2	2	8.33	10	-1.67	1	0.821946943936911	0.0545179511642294	12.3867051005178
chr2	212340027	212400525	3	2	12.5	10	2.5	1	1.27847145328945	0.130864593047094	16.9008714370457
chr2	212400525	212463811	3	2	12.5	10	2.5	1	1.27847145328945	0.130864593047094	16.9008714370457
chr2	212463811	213158880	2	2	8.33	10	-1.67	1	0.821946943936911	0.0545179511642294	12.3867051005178
chr2	213158880	213181318	3	2	12.5	10	2.5	1	1.27847145328945	0.130864593047094	16.9008714370457
chr2	213181318	213192903	4	2	16.67	10	6.67	0.673134579544109	1.77679788223359	0.223067010416211	21.8659260440664
chr2	213192903	213193823	3	2	12.5	10	2.5	1	1.27847145328945	0.130864593047094	16.9008714370457
chr2	213193823	213206481	3	3	12.5	15	-2.5	1	0.813448226717427	0.0961202645831903	6.87778438197361
chr2	213206481	213348339	2	3	8.33	15	-6.67	0.645895794506118	0.523030418369538	0.0394998825519401	5.10933424630835
chr2	213348339	214671669	2	2	8.33	10	-1.67	1	0.821946943936911	0.0545179511642294	12.3867051005178
chr2	214671669	215345571	1	2	4.17	10	-5.83	0.583207490184234	0.399640895163998	0.00636764802381009	8.24852474948138
chr2	215345571	215406883	2	2	8.33	10	-1.67	1	0.821946943936911	0.0545179511642294	12.3867051005178
chr2	215406883	215472374	2	1	8.33	5	3.33	1	1.70673924068191	0.082700294482344	107.113924246164
chr2	215472374	218974400	1	1	4.17	5	-0.83	1	0.829704891507262	0.0100990049228189	68.1835097869413
chr2	218974400	220698205	1	2	4.17	10	-5.83	0.583207490184234	0.399640895163998	0.00636764802381009	8.24852474948138
chr2	220698205	223721773	1	1	4.17	5	-0.83	1	0.829704891507262	0.0100990049228189	68.1835097869413
chr2	223721773	223823485	2	1	8.33	5	3.33	1	1.70673924068191	0.082700294482344	107.113924246164
chr2	223823485	226686232	1	1	4.17	5	-0.83	1	0.829704891507262	0.0100990049228189	68.1835097869413
chr2	226686232	226857861	1	1	4.17	5	-0.83	1	0.829704891507262	0.0100990049228189	68.1835097869413
chr2	226857861	242849431	1	1	4.17	5	-0.83	1	0.829704891507262	0.0100990049228189	68.1835097869413
chr2	242849431	242917945	1	3	4.17	15	-10.83	0.31551148794484	0.254054686982671	0.00450760062151482	3.48119971412429
chr2	242917945	243019595	1	4	4.17	20	-15.83	0.160485005635318	0.180601124363156	0.00339339966296395	2.04793135237537
chr2	243019595	243199373	1	3	4.17	15	-10.83	0.31551148794484	0.254054686982671	0.00450760062151482	3.48119971412429
chr4	0	61847	7	5	29.17	25	4.17	1	1.22939500758173	0.26763550484739	6.04412103691805
chr4	61847	66349	7	6	29.17	30	-0.829999999999998	1	0.961638596420668	0.217149247562924	4.35837598389935
chr4	66349	1795567	8	6	33.33	30	3.33	1	1.16259290775127	0.272902027742348	5.16994950410565
chr4	1795567	2424213	8	5	33.33	25	8.33	0.741599633828789	1.48628894588007	0.336256162369557	7.17477624203688
chr4	2424213	2570096	8	6	33.33	30	3.33	1	1.16259290775127	0.272902027742348	5.16994950410565
chr4	2570096	3178023	8	5	33.33	25	8.33	0.741599633828789	1.48628894588007	0.336256162369557	7.17477624203688
chr4	3178023	3263457	8	4	33.33	20	13.33	0.498217408597442	1.96904366364906	0.420634867960779	10.8227437493658
chr4	3263457	9384897	7	4	29.17	20	9.17	0.727906622971853	1.62864870943781	0.335060499383114	9.11198173466026
chr4	9384897	9816731	7	4	29.17	20	9.17	0.727906622971853	1.62864870943781	0.335060499383114	9.11198173466026
chr4	9816731	9895775	6	4	25	20	5	0.73441603390554	1.32469990349298	0.258244024998001	7.60136515630986
chr4	9895775	9914945	6	4	25	20	5	0.73441603390554	1.32469990349298	0.258244024998001	7.60136515630986
chr4	9914945	9916907	5	4	20.83	20	0.829999999999998	1	1.05142494514434	0.18930013394807	6.2554369203405
chr4	9916907	9946004	5	4	20.83	20	0.829999999999998	1	1.05142494514434	0.18930013394807	6.2554369203405
chr4	9946004	9986601	4	4	16.67	20	-3.33	1	0.804097271299285	0.127756427234124	5.0504339877805
chr4	9986601	10040499	4	4	16.67	20	-3.33	1	0.804097271299285	0.127756427234124	5.0504339877805
chr4	10040499	10165868	5	4	20.83	20	0.829999999999998	1	1.05142494514434	0.18930013394807	6.2554369203405
chr4	10165868	10173724	5	4	20.83	20	0.829999999999998	1	1.05142494514434	0.18930013394807	6.2554369203405
chr4	10173724	10179274	5	4	20.83	20	0.829999999999998	1	1.05142494514434	0.18930013394807	6.2554369203405
chr4	10179274	10180514	6	4	25	20	5	0.73441603390554	1.32469990349298	0.258244024998001	7.60136515630986
chr4	10180514	10180838	6	4	25	20	5	0.73441603390554	1.32469990349298	0.258244024998001	7.60136515630986
chr4	10180838	10199879	6	5	25	25	0	1	1	0.206088113499145	5.04812438351809
chr4	10199879	10204989	8	5	33.33	25	8.33	0.741599633828789	1.48628894588007	0.336256162369557	7.17477624203688
chr4	10204989	10208751	10	9	41.67	45	-3.33	1	0.875721076298237	0.224514327039548	3.4083451140215
chr4	10208751	10209554	10	10	41.67	50	-8.33	0.761929030022336	0.719816182223394	0.183912983043545	2.76534405383118
chr4	10209554	10210038	14	11	58.33	55	3.33	1	1.14191610441432	0.293397518897405	4.45405873730209
chr4	10210038	10210348	14	12	58.33	60	-1.67	1	0.934812926723652	0.234691072463693	3.66348442662926
chr4	10210348	10212275	15	12	62.5	60	2.5	1	1.10844826977192	0.276219059021705	4.42775450846255
chr4	10212275	10232856	15	13	62.5	65	-2.5	1	0.899644241768671	0.21627484233816	3.6420192895607
chr4	10232856	10234437	14	13	58.33	65	-6.67	0.760027147273454	0.758708140088499	0.183809054295564	3.01259687695718
chr4	10234437	10235711	13	13	54.17	65	-10.83	0.546717944849858	0.642970405402661	0.156232781439173	2.52038342069972
chr4	10235711	10237283	12	9	50	45	5	0.770856691396498	1.21664709423518	0.318082508298225	4.73132735721653
chr4	10237283	10238699	11	9	45.83	45	0.829999999999998	1	1.03341233877379	0.268219945507385	4.01130440758548
chr4	10238699	10242669	11	7	45.83	35	10.83	0.546717944849858	1.55528153643985	0.396765028601234	6.40070534998017
chr4	10242669	10246085	7	6	29.17	30	-0.829999999999998	1	0.961638596420668	0.217149247562924	4.35837598389935
chr4	10246085	10249149	7	5	29.17	25	4.17	1	1.22939500758173	0.26763550484739	6.04412103691805
chr4	10249149	10253102	6	5	25	25	0	1	1	0.206088113499145	5.04812438351809
chr4	10253102	10286171	6	4	25	20	5	0.73441603390554	1.32469990349298	0.258244024998001	7.60136515630986
chr4	10286171	10434083	7	4	29.17	20	9.17	0.727906622971853	1.62864870943781	0.335060499383114	9.11198173466026
chr4	10434083	10551530	7	4	29.17	20	9.17	0.727906622971853	1.62864870943781	0.335060499383114	9.11198173466026
chr4	10551530	10641579	7	4	29.17	20	9.17	0.727906622971853	1.62864870943781	0.335060499383114	9.11198173466026
chr4	10641579	10661321	7	4	29.17	20	9.17	0.727906622971853	1.62864870943781	0.335060499383114	9.11198173466026
chr4	10661321	10733151	7	4	29.17	20	9.17	0.727906622971853	1.62864870943781	0.335060499383114	9.11198173466026
chr4	10733151	10763705	7	4	29.17	20	9.17	0.727906622971853	1.62864870943781	0.335060499383114	9.11198173466026
chr4	10763705	10848730	7	4	29.17	20	9.17	0.727906622971853	1.62864870943781	0.335060499383114	9.11198173466026
chr4	10848730	10898493	7	4	29.17	20	9.17	0.727906622971853	1.62864870943781	0.335060499383114	9.11198173466026
chr4	10898493	10904243	7	4	29.17	20	9.17	0.727906622971853	1.62864870943781	0.335060499383114	9.11198173466026
chr4	10904243	10906491	7	4	29.17	20	9.17	0.727906622971853	1.62864870943781	0.335060499383114	9.11198173466026
chr4	10906491	10906632	7	4	29.17	20	9.17	0.727906622971853	1.62864870943781	0.335060499383114	9.11198173466026
chr4	10906632	10914205	7	4	29.17	20	9.17	0.727906622971853	1.62864870943781	0.335060499383114	9.11198173466026
chr4	10914205	10956587	7	4	29.17	20	9.17	0.727906622971853	1.62864870943781	0.335060499383114	9.11198173466026
chr4	10956587	11201573	7	4	29.17	20	9.17	0.727906622971853	1.62864870943781	0.335060499383114	9.11198173466026
chr4	11201573	11232916	7	4	29.17	20	9.17	0.727906622971853	1.62864870943781	0.335060499383114	9.11198173466026
chr4	11232916	11305072	7	4	29.17	20	9.17	0.727906622971853	1.62864870943781	0.335060499383114	9.11198173466026
chr4	11305072	11425707	7	4	29.17	20	9.17	0.727906622971853	1.62864870943781	0.335060499383114	9.11198173466026
chr4	11425707	11509931	7	4	29.17	20	9.17	0.727906622971853	1.62864870943781	0.335060499383114	9.11198173466026
chr4	11509931	11952357	7	4	29.17	20	9.17	0.727906622971853	1.62864870943781	0.335060499383114	9.11198173466026
chr4	11952357	15028845	7	4	29.17	20	9.17	0.727906622971853	1.62864870943781	0.335060499383114	9.11198173466026
chr4	15028845	19277770	6	4	25	20	5	0.73441603390554	1.32469990349298	0.258244024998001	7.60136515630986
chr4	19277770	19435825	7	4	29.17	20	9.17	0.727906622971853	1.62864870943781	0.335060499383114	9.11198173466026
chr4	19435825	21952479	6	4	25	20	5	0.73441603390554	1.32469990349298	0.258244024998001	7.60136515630986
chr4	21952479	24281708	6	4	25	20	5	0.73441603390554	1.32469990349298	0.258244024998001	7.60136515630986
chr4	24281708	27373359	6	4	25	20	5	0.73441603390554	1.32469990349298	0.258244024998001	7.60136515630986
chr4	27373359	28181372	6	5	25	25	0	1	1	0.206088113499145	5.04812438351809
chr4	28181372	28194053	6	5	25	25	0	1	1	0.206088113499145	5.04812438351809
chr4	28194053	28198252	6	5	25	25	0	1	1	0.206088113499145	5.04812438351809
chr4	28198252	28277932	6	5	25	25	0	1	1	0.206088113499145	5.04812438351809
chr4	28277932	29390468	6	4	25	20	5	0.73441603390554	1.32469990349298	0.258244024998001	7.60136515630986
chr4	29390468	29497807	6	3	25	15	10	0.477131566751533	1.86229966085183	0.331922099175792	13.3645947813805
chr4	29497807	29760239	6	3	25	15	10	0.477131566751533	1.86229966085183	0.331922099175792	13.3645947813805
chr4	29760239	30604443	6	3	25	15	10	0.477131566751533	1.86229966085183	0.331922099175792	13.3645947813805
chr4	30604443	30835063	6	3	25	15	10	0.477131566751533	1.86229966085183	0.331922099175792	13.3645947813805
chr4	30835063	30901421	6	4	25	20	5	0.73441603390554	1.32469990349298	0.258244024998001	7.60136515630986
chr4	30901421	31018372	6	4	25	20	5	0.73441603390554	1.32469990349298	0.258244024998001	7.60136515630986
chr4	31018372	31244798	6	3	25	15	10	0.477131566751533	1.86229966085183	0.331922099175792	13.3645947813805
chr4	31244798	31312415	6	4	25	20	5	0.73441603390554	1.32469990349298	0.258244024998001	7.60136515630986
chr4	31312415	31368008	7	4	29.17	20	9.17	0.727906622971853	1.62864870943781	0.335060499383114	9.11198173466026
chr4	31368008	31372055	7	3	29.17	15	14.17	0.305608588648861	2.28981457134852	0.429958557463069	16.0509799870598
chr4	31372055	31789801	6	3	25	15	10	0.477131566751533	1.86229966085183	0.331922099175792	13.3645947813805
chr4	31789801	31983797	6	3	25	15	10	0.477131566751533	1.86229966085183	0.331922099175792	13.3645947813805
chr4	31983797	32275999	6	3	25	15	10	0.477131566751533	1.86229966085183	0.331922099175792	13.3645947813805
chr4	32275999	32292548	6	4	25	20	5	0.73441603390554	1.32469990349298	0.258244024998001	7.60136515630986
chr4	32292548	32437081	6	4	25	20	5	0.73441603390554	1.32469990349298	0.258244024998001	7.60136515630986
chr4	32437081	32584688	6	3	25	15	10	0.477131566751533	1.86229966085183	0.331922099175792	13.3645947813805
chr4	32584688	32793269	6	4	25	20	5	0.73441603390554	1.32469990349298	0.258244024998001	7.60136515630986
chr4	32793269	33066796	6	5	25	25	0	1	1	0.206088113499145	5.04812438351809
chr4	33066796	33151192	7	5	29.17	25	4.17	1	1.22939500758173	0.26763550484739	6.04412103691805
chr4	33151192	33168996	7	5	29.17	25	4.17	1	1.22939500758173	0.26763550484739	6.04412103691805
chr4	33168996	33210722	7	4	29.17	20	9.17	0.727906622971853	1.62864870943781	0.335060499383114	9.11198173466026
chr4	33210722	33248720	7	4	29.17	20	9.17	0.727906622971853	1.62864870943781	0.335060499383114	9.11198173466026
chr4	33248720	33270755	7	5	29.17	25	4.17	1	1.22939500758173	0.26763550484739	6.04412103691805
chr4	33270755	33277135	6	5	25	25	0	1	1	0.206088113499145	5.04812438351809
chr4	33277135	33376313	7	5	29.17	25	4.17	1	1.22939500758173	0.26763550484739	6.04412103691805
chr4	33376313	33386079	7	5	29.17	25	4.17	1	1.22939500758173	0.26763550484739	6.04412103691805
chr4	33386079	33387276	8	5	33.33	25	8.33	0.741599633828789	1.48628894588007	0.336256162369557	7.17477624203688
chr4	33387276	34015476	8	5	33.33	25	8.33	0.741599633828789	1.48628894588007	0.336256162369557	7.17477624203688
chr4	34015476	34126057	8	6	33.33	30	3.33	1	1.16259290775127	0.272902027742348	5.16994950410565
chr4	34126057	34207520	8	6	33.33	30	3.33	1	1.16259290775127	0.272902027742348	5.16994950410565
chr4	34207520	34346958	8	6	33.33	30	3.33	1	1.16259290775127	0.272902027742348	5.16994950410565
chr4	34346958	34348893	7	5	29.17	25	4.17	1	1.22939500758173	0.26763550484739	6.04412103691805
chr4	34348893	34543154	7	5	29.17	25	4.17	1	1.22939500758173	0.26763550484739	6.04412103691805
chr4	34543154	34756923	7	5	29.17	25	4.17	1	1.22939500758173	0.26763550484739	6.04412103691805
chr4	34756923	34761674	7	6	29.17	30	-0.829999999999998	1	0.961638596420668	0.217149247562924	4.35837598389935
chr4	34761674	34765389	7	6	29.17	30	-0.829999999999998	1	0.961638596420668	0.217149247562924	4.35837598389935
chr4	34765389	34765728	7	7	29.17	35	-5.83	0.752019003432467	0.769421074434932	0.177854800192854	3.30500320688849
chr4	34765728	34771911	8	7	33.33	35	-1.67	1	0.930139109867753	0.22352029110291	3.91947658313681
chr4	34771911	34776188	8	8	33.33	40	-6.67	0.756769597236442	0.754961550895094	0.183886567550511	3.06863033281445
chr4	34776188	34778911	11	9	45.83	45	0.829999999999998	1	1.03341233877379	0.268219945507385	4.01130440758548
chr4	34778911	34827299	11	10	45.83	50	-4.17	1	0.849380925443914	0.219658258870847	3.2547693349245
chr4	34827299	34829893	11	9	45.83	45	0.829999999999998	1	1.03341233877379	0.268219945507385	4.01130440758548
chr4	34829893	34829938	11	9	45.83	45	0.829999999999998	1	1.03341233877379	0.268219945507385	4.01130440758548
chr4	34829938	34829976	11	8	45.83	40	5.83	0.766180297343366	1.2623584784914	0.326256620238939	5.01289418999998
chr4	34829976	34830911	9	8	37.5	40	-2.5	1	0.902162083040437	0.225848112872732	3.62031499036213
chr4	34830911	34833715	9	7	37.5	35	2.5	1	1.11155049248582	0.274572955411398	4.62374629054837
chr4	34833715	34841463	8	6	33.33	30	3.33	1	1.16259290775127	0.272902027742348	5.16994950410565
chr4	34841463	34860191	8	5	33.33	25	8.33	0.741599633828789	1.48628894588007	0.336256162369557	7.17477624203688
chr4	34860191	34866174	8	4	33.33	20	13.33	0.498217408597442	1.96904366364906	0.420634867960779	10.8227437493658
chr4	34866174	34867178	8	4	33.33	20	13.33	0.498217408597442	1.96904366364906	0.420634867960779	10.8227437493658
chr4	34867178	35026621	8	4	33.33	20	13.33	0.498217408597442	1.96904366364906	0.420634867960779	10.8227437493658
chr4	35026621	35042497	8	3	33.33	15	18.33	0.294449598476825	2.76836687633293	0.539187337805466	19.079896699043
chr4	35042497	35149594	8	3	33.33	15	18.33	0.294449598476825	2.76836687633293	0.539187337805466	19.079896699043
chr4	35149594	35156763	8	3	33.33	15	18.33	0.294449598476825	2.76836687633293	0.539187337805466	19.079896699043
chr4	35156763	35225733	7	3	29.17	15	14.17	0.305608588648861	2.28981457134852	0.429958557463069	16.0509799870598
chr4	35225733	35250303	8	3	33.33	15	18.33	0.294449598476825	2.76836687633293	0.539187337805466	19.079896699043
chr4	35250303	35273686	8	3	33.33	15	18.33	0.294449598476825	2.76836687633293	0.539187337805466	19.079896699043
chr4	35273686	35404095	8	4	33.33	20	13.33	0.498217408597442	1.96904366364906	0.420634867960779	10.8227437493658
chr4	35404095	35415643	8	5	33.33	25	8.33	0.741599633828789	1.48628894588007	0.336256162369557	7.17477624203688
chr4	35415643	35530900	9	5	37.5	25	12.5	0.518625124310082	1.77614047804412	0.412954871065002	8.46544996870826
chr4	35530900	35536324	8	5	33.33	25	8.33	0.741599633828789	1.48628894588007	0.336256162369557	7.17477624203688
chr4	35536324	35694663	7	5	29.17	25	4.17	1	1.22939500758173	0.26763550484739	6.04412103691805
chr4	35694663	35700326	7	5	29.17	25	4.17	1	1.22939500758173	0.26763550484739	6.04412103691805
chr4	35700326	35807928	7	4	29.17	20	9.17	0.727906622971853	1.62864870943781	0.335060499383114	9.11198173466026
chr4	35807928	35876627	7	3	29.17	15	14.17	0.305608588648861	2.28981457134852	0.429958557463069	16.0509799870598
chr4	35876627	36107646	6	3	25	15	10	0.477131566751533	1.86229966085183	0.331922099175792	13.3645947813805
chr4	36107646	36117678	6	3	25	15	10	0.477131566751533	1.86229966085183	0.331922099175792	13.3645947813805
chr4	36117678	37368212	6	3	25	15	10	0.477131566751533	1.86229966085183	0.331922099175792	13.3645947813805
chr4	37368212	37450257	6	2	25	10	15	0.259066300472994	2.9296842530127	0.444687317155852	33.476836917836
chr4	37450257	38883356	5	2	20.83	10	10.83	0.42798551420219	2.32440691152469	0.327791220119044	27.364192010749
chr4	38883356	41551069	6	2	25	10	15	0.259066300472994	2.9296842530127	0.444687317155852	33.476836917836
chr4	41551069	41974322	5	2	20.83	10	10.83	0.42798551420219	2.32440691152469	0.327791220119044	27.364192010749
chr4	41974322	41977489	5	2	20.83	10	10.83	0.42798551420219	2.32440691152469	0.327791220119044	27.364192010749
chr4	41977489	42108227	6	2	25	10	15	0.259066300472994	2.9296842530127	0.444687317155852	33.476836917836
chr4	42108227	42796564	5	2	20.83	10	10.83	0.42798551420219	2.32440691152469	0.327791220119044	27.364192010749
chr4	42796564	42843621	5	3	20.83	15	5.83	0.709517537084185	1.47792138374312	0.243832005666561	10.9643246368856
chr4	42843621	46444075	5	2	20.83	10	10.83	0.42798551420219	2.32440691152469	0.327791220119044	27.364192010749
chr4	46444075	46717877	5	1	20.83	5	15.83	0.197693967971903	4.84325942364132	0.476025876220235	248.347512072071
chr4	46717877	47205408	5	1	20.83	5	15.83	0.197693967971903	4.84325942364132	0.476025876220235	248.347512072071
chr4	47205408	50400000	4	1	16.67	5	11.67	0.356174171829305	3.69879604532143	0.326555126675129	196.589525396604
chr4	50400000	52685687	0	0	0	0	0	1	0	0	Inf
chr4	52685687	52696792	2	0	8.33	0	8.33	0.492600422832981	Inf	0.157012756012269	Inf
chr4	52696792	52897133	3	0	12.5	0	12.5	0.238900634249471	Inf	0.351338858842862	Inf
chr4	52897133	53347134	3	0	12.5	0	12.5	0.238900634249471	Inf	0.351338858842862	Inf
chr4	53347134	54012619	3	1	12.5	5	7.5	0.613704503097583	2.6583735804989	0.194088006935639	149.732965562201
chr4	54012619	54051898	4	1	16.67	5	11.67	0.356174171829305	3.69879604532143	0.326555126675129	196.589525396604
chr4	54051898	54171911	5	1	20.83	5	15.83	0.197693967971903	4.84325942364132	0.476025876220235	248.347512072071
chr4	54171911	54235522	5	0	20.83	0	20.83	0.0534139711677999	Inf	0.828270273994906	Inf
chr4	54235522	54471506	4	0	16.67	0	16.67	0.113966011300101	Inf	0.576648655274739	Inf
chr4	54471506	54548363	4	1	16.67	5	11.67	0.356174171829305	3.69879604532143	0.326555126675129	196.589525396604
chr4	54548363	55476460	4	0	16.67	0	16.67	0.113966011300101	Inf	0.576648655274739	Inf
chr4	55476460	55537515	3	0	12.5	0	12.5	0.238900634249471	Inf	0.351338858842862	Inf
chr4	55537515	57569248	4	0	16.67	0	16.67	0.113966011300101	Inf	0.576648655274739	Inf
chr4	57569248	58202651	4	1	16.67	5	11.67	0.356174171829305	3.69879604532143	0.326555126675129	196.589525396604
chr4	58202651	58257925	4	1	16.67	5	11.67	0.356174171829305	3.69879604532143	0.326555126675129	196.589525396604
chr4	58257925	58416996	3	1	12.5	5	7.5	0.613704503097583	2.6583735804989	0.194088006935639	149.732965562201
chr4	58416996	59240011	3	0	12.5	0	12.5	0.238900634249471	Inf	0.351338858842862	Inf
chr4	59240011	59619615	4	0	16.67	0	16.67	0.113966011300101	Inf	0.576648655274739	Inf
chr4	59619615	59983673	4	1	16.67	5	11.67	0.356174171829305	3.69879604532143	0.326555126675129	196.589525396604
chr4	59983673	60016092	5	1	20.83	5	15.83	0.197693967971903	4.84325942364132	0.476025876220235	248.347512072071
chr4	60016092	60097247	5	2	20.83	10	10.83	0.42798551420219	2.32440691152469	0.327791220119044	27.364192010749
chr4	60097247	60156909	4	1	16.67	5	11.67	0.356174171829305	3.69879604532143	0.326555126675129	196.589525396604
chr4	60156909	60326084	4	1	16.67	5	11.67	0.356174171829305	3.69879604532143	0.326555126675129	196.589525396604
chr4	60326084	60347550	4	1	16.67	5	11.67	0.356174171829305	3.69879604532143	0.326555126675129	196.589525396604
chr4	60347550	61310545	4	2	16.67	10	6.67	0.673134579544109	1.77679788223359	0.223067010416211	21.8659260440664
chr4	61310545	61410187	4	2	16.67	10	6.67	0.673134579544109	1.77679788223359	0.223067010416211	21.8659260440664
chr4	61410187	61447262	4	2	16.67	10	6.67	0.673134579544109	1.77679788223359	0.223067010416211	21.8659260440664
chr4	61447262	61829295	4	1	16.67	5	11.67	0.356174171829305	3.69879604532143	0.326555126675129	196.589525396604
chr4	61829295	62162008	4	1	16.67	5	11.67	0.356174171829305	3.69879604532143	0.326555126675129	196.589525396604
chr4	62162008	62257871	4	2	16.67	10	6.67	0.673134579544109	1.77679788223359	0.223067010416211	21.8659260440664
chr4	62257871	62848006	4	1	16.67	5	11.67	0.356174171829305	3.69879604532143	0.326555126675129	196.589525396604
chr4	62848006	63497710	4	1	16.67	5	11.67	0.356174171829305	3.69879604532143	0.326555126675129	196.589525396604
chr4	63497710	63575470	4	2	16.67	10	6.67	0.673134579544109	1.77679788223359	0.223067010416211	21.8659260440664
chr4	63575470	63703773	4	2	16.67	10	6.67	0.673134579544109	1.77679788223359	0.223067010416211	21.8659260440664
chr4	63703773	64342089	4	2	16.67	10	6.67	0.673134579544109	1.77679788223359	0.223067010416211	21.8659260440664
chr4	64342089	64712345	4	2	16.67	10	6.67	0.673134579544109	1.77679788223359	0.223067010416211	21.8659260440664
chr4	64712345	64734956	5	2	20.83	10	10.83	0.42798551420219	2.32440691152469	0.327791220119044	27.364192010749
chr4	64734956	64897894	4	3	16.67	15	1.67	1	1.13012717766168	0.165091864766298	8.82048884576312
chr4	64897894	64907367	5	3	20.83	15	5.83	0.709517537084185	1.47792138374312	0.243832005666561	10.9643246368856
chr4	64907367	65475770	4	2	16.67	10	6.67	0.673134579544109	1.77679788223359	0.223067010416211	21.8659260440664
chr4	65475770	65522766	4	2	16.67	10	6.67	0.673134579544109	1.77679788223359	0.223067010416211	21.8659260440664
chr4	65522766	65602467	4	3	16.67	15	1.67	1	1.13012717766168	0.165091864766298	8.82048884576312
chr4	65602467	66400488	4	3	16.67	15	1.67	1	1.13012717766168	0.165091864766298	8.82048884576312
chr4	66400488	66570115	4	3	16.67	15	1.67	1	1.13012717766168	0.165091864766298	8.82048884576312
chr4	66570115	66673641	4	3	16.67	15	1.67	1	1.13012717766168	0.165091864766298	8.82048884576312
chr4	66673641	66710219	5	3	20.83	15	5.83	0.709517537084185	1.47792138374312	0.243832005666561	10.9643246368856
chr4	66710219	66760140	5	3	20.83	15	5.83	0.709517537084185	1.47792138374312	0.243832005666561	10.9643246368856
chr4	66760140	66811251	5	3	20.83	15	5.83	0.709517537084185	1.47792138374312	0.243832005666561	10.9643246368856
chr4	66811251	66915613	5	3	20.83	15	5.83	0.709517537084185	1.47792138374312	0.243832005666561	10.9643246368856
chr4	66915613	67138452	5	3	20.83	15	5.83	0.709517537084185	1.47792138374312	0.243832005666561	10.9643246368856
chr4	67138452	67223262	5	2	20.83	10	10.83	0.42798551420219	2.32440691152469	0.327791220119044	27.364192010749
chr4	67223262	67820365	5	3	20.83	15	5.83	0.709517537084185	1.47792138374312	0.243832005666561	10.9643246368856
chr4	67820365	68191020	5	2	20.83	10	10.83	0.42798551420219	2.32440691152469	0.327791220119044	27.364192010749
chr4	68191020	68241113	5	2	20.83	10	10.83	0.42798551420219	2.32440691152469	0.327791220119044	27.364192010749
chr4	68241113	68360967	5	1	20.83	5	15.83	0.197693967971903	4.84325942364132	0.476025876220235	248.347512072071
chr4	68360967	68674624	5	1	20.83	5	15.83	0.197693967971903	4.84325942364132	0.476025876220235	248.347512072071
chr4	68674624	68738677	5	1	20.83	5	15.83	0.197693967971903	4.84325942364132	0.476025876220235	248.347512072071
chr4	68738677	69120994	5	1	20.83	5	15.83	0.197693967971903	4.84325942364132	0.476025876220235	248.347512072071
chr4	69120994	69226848	5	1	20.83	5	15.83	0.197693967971903	4.84325942364132	0.476025876220235	248.347512072071
chr4	69226848	69352550	5	2	20.83	10	10.83	0.42798551420219	2.32440691152469	0.327791220119044	27.364192010749
chr4	69352550	69363816	5	1	20.83	5	15.83	0.197693967971903	4.84325942364132	0.476025876220235	248.347512072071
chr4	69363816	69373472	5	2	20.83	10	10.83	0.42798551420219	2.32440691152469	0.327791220119044	27.364192010749
chr4	69373472	69497225	9	2	37.5	10	27.5	0.0444765946751199	5.20490292587571	0.881236176285445	56.7568249878184
chr4	69497225	69505725	7	2	29.17	10	19.17	0.150033667333724	3.60274222531515	0.574693714036146	40.3254093333914
chr4	69505725	69564117	7	1	29.17	5	24.17	0.0544143658153868	7.5122559087382	0.827128077029165	369.999258008406
chr4	69564117	69586872	6	1	25	5	20	0.105577349479788	6.10640039224412	0.642384187990787	305.817481260489
chr4	69586872	69613960	6	2	25	10	15	0.259066300472994	2.9296842530127	0.444687317155852	33.476836917836
chr4	69613960	70125577	4	1	16.67	5	11.67	0.356174171829305	3.69879604532143	0.326555126675129	196.589525396604
chr4	70125577	70241009	4	2	16.67	10	6.67	0.673134579544109	1.77679788223359	0.223067010416211	21.8659260440664
chr4	70241009	70296191	4	2	16.67	10	6.67	0.673134579544109	1.77679788223359	0.223067010416211	21.8659260440664
chr4	70296191	70387276	4	1	16.67	5	11.67	0.356174171829305	3.69879604532143	0.326555126675129	196.589525396604
chr4	70387276	70389601	4	1	16.67	5	11.67	0.356174171829305	3.69879604532143	0.326555126675129	196.589525396604
chr4	70389601	70432445	4	1	16.67	5	11.67	0.356174171829305	3.69879604532143	0.326555126675129	196.589525396604
chr4	70432445	70438442	4	1	16.67	5	11.67	0.356174171829305	3.69879604532143	0.326555126675129	196.589525396604
chr4	70438442	70443308	4	1	16.67	5	11.67	0.356174171829305	3.69879604532143	0.326555126675129	196.589525396604
chr4	70443308	70448502	4	1	16.67	5	11.67	0.356174171829305	3.69879604532143	0.326555126675129	196.589525396604
chr4	70448502	70579137	4	2	16.67	10	6.67	0.673134579544109	1.77679788223359	0.223067010416211	21.8659260440664
chr4	70579137	71893845	4	1	16.67	5	11.67	0.356174171829305	3.69879604532143	0.326555126675129	196.589525396604
chr4	71893845	72015816	5	1	20.83	5	15.83	0.197693967971903	4.84325942364132	0.476025876220235	248.347512072071
chr4	72015816	72059485	4	1	16.67	5	11.67	0.356174171829305	3.69879604532143	0.326555126675129	196.589525396604
chr4	72059485	72265064	5	1	20.83	5	15.83	0.197693967971903	4.84325942364132	0.476025876220235	248.347512072071
chr4	72265064	73149111	4	1	16.67	5	11.67	0.356174171829305	3.69879604532143	0.326555126675129	196.589525396604
chr4	73149111	73293051	5	1	20.83	5	15.83	0.197693967971903	4.84325942364132	0.476025876220235	248.347512072071
chr4	73293051	76301856	4	1	16.67	5	11.67	0.356174171829305	3.69879604532143	0.326555126675129	196.589525396604
chr4	76301856	76830177	5	1	20.83	5	15.83	0.197693967971903	4.84325942364132	0.476025876220235	248.347512072071
chr4	76830177	76932990	4	1	16.67	5	11.67	0.356174171829305	3.69879604532143	0.326555126675129	196.589525396604
chr4	76932990	76999641	4	1	16.67	5	11.67	0.356174171829305	3.69879604532143	0.326555126675129	196.589525396604
chr4	76999641	78160622	4	1	16.67	5	11.67	0.356174171829305	3.69879604532143	0.326555126675129	196.589525396604
chr4	78160622	78166693	4	1	16.67	5	11.67	0.356174171829305	3.69879604532143	0.326555126675129	196.589525396604
chr4	78166693	78179567	3	1	12.5	5	7.5	0.613704503097583	2.6583735804989	0.194088006935639	149.732965562201
chr4	78179567	78195755	3	1	12.5	5	7.5	0.613704503097583	2.6583735804989	0.194088006935639	149.732965562201
chr4	78195755	78237431	3	1	12.5	5	7.5	0.613704503097583	2.6583735804989	0.194088006935639	149.732965562201
chr4	78237431	78267651	3	1	12.5	5	7.5	0.613704503097583	2.6583735804989	0.194088006935639	149.732965562201
chr4	78267651	78331008	3	1	12.5	5	7.5	0.613704503097583	2.6583735804989	0.194088006935639	149.732965562201
chr4	78331008	78342543	4	1	16.67	5	11.67	0.356174171829305	3.69879604532143	0.326555126675129	196.589525396604
chr4	78342543	78424978	3	1	12.5	5	7.5	0.613704503097583	2.6583735804989	0.194088006935639	149.732965562201
chr4	78424978	78966209	4	1	16.67	5	11.67	0.356174171829305	3.69879604532143	0.326555126675129	196.589525396604
chr4	78966209	79443843	4	1	16.67	5	11.67	0.356174171829305	3.69879604532143	0.326555126675129	196.589525396604
chr4	79443843	79468144	4	1	16.67	5	11.67	0.356174171829305	3.69879604532143	0.326555126675129	196.589525396604
chr4	79468144	79511536	4	1	16.67	5	11.67	0.356174171829305	3.69879604532143	0.326555126675129	196.589525396604
chr4	79511536	79533122	4	1	16.67	5	11.67	0.356174171829305	3.69879604532143	0.326555126675129	196.589525396604
chr4	79533122	80192205	4	1	16.67	5	11.67	0.356174171829305	3.69879604532143	0.326555126675129	196.589525396604
chr4	80192205	80322794	4	1	16.67	5	11.67	0.356174171829305	3.69879604532143	0.326555126675129	196.589525396604
chr4	80322794	80806517	4	1	16.67	5	11.67	0.356174171829305	3.69879604532143	0.326555126675129	196.589525396604
chr4	80806517	80930333	4	1	16.67	5	11.67	0.356174171829305	3.69879604532143	0.326555126675129	196.589525396604
chr4	80930333	82652698	4	1	16.67	5	11.67	0.356174171829305	3.69879604532143	0.326555126675129	196.589525396604
chr4	82652698	82907545	4	1	16.67	5	11.67	0.356174171829305	3.69879604532143	0.326555126675129	196.589525396604
chr4	82907545	83071710	4	1	16.67	5	11.67	0.356174171829305	3.69879604532143	0.326555126675129	196.589525396604
chr4	83071710	83701115	4	2	16.67	10	6.67	0.673134579544109	1.77679788223359	0.223067010416211	21.8659260440664
chr4	83701115	84144332	5	2	20.83	10	10.83	0.42798551420219	2.32440691152469	0.327791220119044	27.364192010749
chr4	84144332	84147247	5	1	20.83	5	15.83	0.197693967971903	4.84325942364132	0.476025876220235	248.347512072071
chr4	84147247	84258778	5	2	20.83	10	10.83	0.42798551420219	2.32440691152469	0.327791220119044	27.364192010749
chr4	84258778	84261276	5	2	20.83	10	10.83	0.42798551420219	2.32440691152469	0.327791220119044	27.364192010749
chr4	84261276	86241805	5	1	20.83	5	15.83	0.197693967971903	4.84325942364132	0.476025876220235	248.347512072071
chr4	86241805	90693191	5	1	20.83	5	15.83	0.197693967971903	4.84325942364132	0.476025876220235	248.347512072071
chr4	90693191	91051161	4	1	16.67	5	11.67	0.356174171829305	3.69879604532143	0.326555126675129	196.589525396604
chr4	91051161	91712897	4	2	16.67	10	6.67	0.673134579544109	1.77679788223359	0.223067010416211	21.8659260440664
chr4	91712897	91909734	5	2	20.83	10	10.83	0.42798551420219	2.32440691152469	0.327791220119044	27.364192010749
chr4	91909734	92075554	6	2	25	10	15	0.259066300472994	2.9296842530127	0.444687317155852	33.476836917836
chr4	92075554	92242477	6	2	25	10	15	0.259066300472994	2.9296842530127	0.444687317155852	33.476836917836
chr4	92242477	92431413	5	2	20.83	10	10.83	0.42798551420219	2.32440691152469	0.327791220119044	27.364192010749
chr4	92431413	92528316	5	3	20.83	15	5.83	0.709517537084185	1.47792138374312	0.243832005666561	10.9643246368856
chr4	92528316	95090299	5	2	20.83	10	10.83	0.42798551420219	2.32440691152469	0.327791220119044	27.364192010749
chr4	95090299	96555042	5	1	20.83	5	15.83	0.197693967971903	4.84325942364132	0.476025876220235	248.347512072071
chr4	96555042	97528780	5	1	20.83	5	15.83	0.197693967971903	4.84325942364132	0.476025876220235	248.347512072071
chr4	97528780	97647030	4	1	16.67	5	11.67	0.356174171829305	3.69879604532143	0.326555126675129	196.589525396604
chr4	97647030	97797891	5	1	20.83	5	15.83	0.197693967971903	4.84325942364132	0.476025876220235	248.347512072071
chr4	97797891	98800126	5	1	20.83	5	15.83	0.197693967971903	4.84325942364132	0.476025876220235	248.347512072071
chr4	98800126	98893598	5	2	20.83	10	10.83	0.42798551420219	2.32440691152469	0.327791220119044	27.364192010749
chr4	98893598	99024697	5	2	20.83	10	10.83	0.42798551420219	2.32440691152469	0.327791220119044	27.364192010749
chr4	99024697	99074285	5	1	20.83	5	15.83	0.197693967971903	4.84325942364132	0.476025876220235	248.347512072071
chr4	99074285	99077251	5	1	20.83	5	15.83	0.197693967971903	4.84325942364132	0.476025876220235	248.347512072071
chr4	99077251	99465653	5	1	20.83	5	15.83	0.197693967971903	4.84325942364132	0.476025876220235	248.347512072071
chr4	99465653	99552410	5	1	20.83	5	15.83	0.197693967971903	4.84325942364132	0.476025876220235	248.347512072071
chr4	99552410	99985886	5	1	20.83	5	15.83	0.197693967971903	4.84325942364132	0.476025876220235	248.347512072071
chr4	99985886	100052722	4	1	16.67	5	11.67	0.356174171829305	3.69879604532143	0.326555126675129	196.589525396604
chr4	100052722	100379846	5	1	20.83	5	15.83	0.197693967971903	4.84325942364132	0.476025876220235	248.347512072071
chr4	100379846	104946451	4	1	16.67	5	11.67	0.356174171829305	3.69879604532143	0.326555126675129	196.589525396604
chr4	104946451	105151758	5	1	20.83	5	15.83	0.197693967971903	4.84325942364132	0.476025876220235	248.347512072071
chr4	105151758	106504029	4	1	16.67	5	11.67	0.356174171829305	3.69879604532143	0.326555126675129	196.589525396604
chr4	106504029	107297641	4	1	16.67	5	11.67	0.356174171829305	3.69879604532143	0.326555126675129	196.589525396604
chr4	107297641	107377357	4	1	16.67	5	11.67	0.356174171829305	3.69879604532143	0.326555126675129	196.589525396604
chr4	107377357	108873673	4	1	16.67	5	11.67	0.356174171829305	3.69879604532143	0.326555126675129	196.589525396604
chr4	108873673	109008469	4	1	16.67	5	11.67	0.356174171829305	3.69879604532143	0.326555126675129	196.589525396604
chr4	109008469	109276824	4	1	16.67	5	11.67	0.356174171829305	3.69879604532143	0.326555126675129	196.589525396604
chr4	109276824	109480460	4	1	16.67	5	11.67	0.356174171829305	3.69879604532143	0.326555126675129	196.589525396604
chr4	109480460	109627994	5	1	20.83	5	15.83	0.197693967971903	4.84325942364132	0.476025876220235	248.347512072071
chr4	109627994	109859327	4	1	16.67	5	11.67	0.356174171829305	3.69879604532143	0.326555126675129	196.589525396604
chr4	109859327	109927869	4	1	16.67	5	11.67	0.356174171829305	3.69879604532143	0.326555126675129	196.589525396604
chr4	109927869	110057779	5	1	20.83	5	15.83	0.197693967971903	4.84325942364132	0.476025876220235	248.347512072071
chr4	110057779	110182364	4	1	16.67	5	11.67	0.356174171829305	3.69879604532143	0.326555126675129	196.589525396604
chr4	110182364	110795713	4	2	16.67	10	6.67	0.673134579544109	1.77679788223359	0.223067010416211	21.8659260440664
chr4	110795713	115154159	3	2	12.5	10	2.5	1	1.27847145328945	0.130864593047094	16.9008714370457
chr4	115154159	115155735	4	2	16.67	10	6.67	0.673134579544109	1.77679788223359	0.223067010416211	21.8659260440664
chr4	115155735	115183202	5	2	20.83	10	10.83	0.42798551420219	2.32440691152469	0.327791220119044	27.364192010749
chr4	115183202	116009865	3	2	12.5	10	2.5	1	1.27847145328945	0.130864593047094	16.9008714370457
chr4	116009865	116108481	3	3	12.5	15	-2.5	1	0.813448226717427	0.0961202645831903	6.87778438197361
chr4	116108481	116195723	3	2	12.5	10	2.5	1	1.27847145328945	0.130864593047094	16.9008714370457
chr4	116195723	116221793	3	3	12.5	15	-2.5	1	0.813448226717427	0.0961202645831903	6.87778438197361
chr4	116221793	116396689	3	3	12.5	15	-2.5	1	0.813448226717427	0.0961202645831903	6.87778438197361
chr4	116396689	116534914	3	3	12.5	15	-2.5	1	0.813448226717427	0.0961202645831903	6.87778438197361
chr4	116534914	117404810	3	3	12.5	15	-2.5	1	0.813448226717427	0.0961202645831903	6.87778438197361
chr4	117404810	117526026	3	3	12.5	15	-2.5	1	0.813448226717427	0.0961202645831903	6.87778438197361
chr4	117526026	118375706	3	3	12.5	15	-2.5	1	0.813448226717427	0.0961202645831903	6.87778438197361
chr4	118375706	118428717	3	3	12.5	15	-2.5	1	0.813448226717427	0.0961202645831903	6.87778438197361
chr4	118428717	118862352	3	2	12.5	10	2.5	1	1.27847145328945	0.130864593047094	16.9008714370457
chr4	118862352	119042493	3	2	12.5	10	2.5	1	1.27847145328945	0.130864593047094	16.9008714370457
chr4	119042493	122899115	3	2	12.5	10	2.5	1	1.27847145328945	0.130864593047094	16.9008714370457
chr4	122899115	123087286	3	1	12.5	5	7.5	0.613704503097583	2.6583735804989	0.194088006935639	149.732965562201
chr4	123087286	127744074	3	2	12.5	10	2.5	1	1.27847145328945	0.130864593047094	16.9008714370457
chr4	127744074	127925519	3	3	12.5	15	-2.5	1	0.813448226717427	0.0961202645831903	6.87778438197361
chr4	127925519	128949126	3	2	12.5	10	2.5	1	1.27847145328945	0.130864593047094	16.9008714370457
chr4	128949126	129165920	3	3	12.5	15	-2.5	1	0.813448226717427	0.0961202645831903	6.87778438197361
chr4	129165920	132904537	3	2	12.5	10	2.5	1	1.27847145328945	0.130864593047094	16.9008714370457
chr4	132904537	133073470	3	3	12.5	15	-2.5	1	0.813448226717427	0.0961202645831903	6.87778438197361
chr4	133073470	134442429	3	2	12.5	10	2.5	1	1.27847145328945	0.130864593047094	16.9008714370457
chr4	134442429	134637600	3	3	12.5	15	-2.5	1	0.813448226717427	0.0961202645831903	6.87778438197361
chr4	134637600	134729211	3	3	12.5	15	-2.5	1	0.813448226717427	0.0961202645831903	6.87778438197361
chr4	134729211	135289501	3	3	12.5	15	-2.5	1	0.813448226717427	0.0961202645831903	6.87778438197361
chr4	135289501	135426941	3	4	12.5	20	-7.5	0.68388673153279	0.578843446175386	0.074015401402268	3.96031532645817
chr4	135426941	136022182	3	3	12.5	15	-2.5	1	0.813448226717427	0.0961202645831903	6.87778438197361
chr4	136022182	136070170	3	3	12.5	15	-2.5	1	0.813448226717427	0.0961202645831903	6.87778438197361
chr4	136070170	136229337	4	3	16.67	15	1.67	1	1.13012717766168	0.165091864766298	8.82048884576312
chr4	136229337	136785866	3	2	12.5	10	2.5	1	1.27847145328945	0.130864593047094	16.9008714370457
chr4	136785866	137830097	3	3	12.5	15	-2.5	1	0.813448226717427	0.0961202645831903	6.87778438197361
chr4	137830097	137949170	3	3	12.5	15	-2.5	1	0.813448226717427	0.0961202645831903	6.87778438197361
chr4	137949170	141555869	3	2	12.5	10	2.5	1	1.27847145328945	0.130864593047094	16.9008714370457
chr4	141555869	142363360	3	2	12.5	10	2.5	1	1.27847145328945	0.130864593047094	16.9008714370457
chr4	142363360	142907187	3	2	12.5	10	2.5	1	1.27847145328945	0.130864593047094	16.9008714370457
chr4	142907187	143920499	3	2	12.5	10	2.5	1	1.27847145328945	0.130864593047094	16.9008714370457
chr4	143920499	143935442	3	3	12.5	15	-2.5	1	0.813448226717427	0.0961202645831903	6.87778438197361
chr4	143935442	144036620	4	3	16.67	15	1.67	1	1.13012717766168	0.165091864766298	8.82048884576312
chr4	144036620	144127798	3	3	12.5	15	-2.5	1	0.813448226717427	0.0961202645831903	6.87778438197361
chr4	144127798	144649204	3	2	12.5	10	2.5	1	1.27847145328945	0.130864593047094	16.9008714370457
chr4	144649204	144726168	3	1	12.5	5	7.5	0.613704503097583	2.6583735804989	0.194088006935639	149.732965562201
chr4	144726168	145226787	3	2	12.5	10	2.5	1	1.27847145328945	0.130864593047094	16.9008714370457
chr4	145226787	145413574	4	2	16.67	10	6.67	0.673134579544109	1.77679788223359	0.223067010416211	21.8659260440664
chr4	145413574	146186588	3	2	12.5	10	2.5	1	1.27847145328945	0.130864593047094	16.9008714370457
chr4	146186588	152589857	3	2	12.5	10	2.5	1	1.27847145328945	0.130864593047094	16.9008714370457
chr4	152589857	152591636	3	2	12.5	10	2.5	1	1.27847145328945	0.130864593047094	16.9008714370457
chr4	152591636	152593395	3	2	12.5	10	2.5	1	1.27847145328945	0.130864593047094	16.9008714370457
chr4	152593395	152657468	3	2	12.5	10	2.5	1	1.27847145328945	0.130864593047094	16.9008714370457
chr4	152657468	152711189	3	2	12.5	10	2.5	1	1.27847145328945	0.130864593047094	16.9008714370457
chr4	152711189	152731268	3	2	12.5	10	2.5	1	1.27847145328945	0.130864593047094	16.9008714370457
chr4	152731268	152888462	3	2	12.5	10	2.5	1	1.27847145328945	0.130864593047094	16.9008714370457
chr4	152888462	152968363	3	3	12.5	15	-2.5	1	0.813448226717427	0.0961202645831903	6.87778438197361
chr4	152968363	153095635	3	4	12.5	20	-7.5	0.68388673153279	0.578843446175386	0.074015401402268	3.96031532645817
chr4	153095635	153113513	3	4	12.5	20	-7.5	0.68388673153279	0.578843446175386	0.074015401402268	3.96031532645817
chr4	153113513	153784406	3	3	12.5	15	-2.5	1	0.813448226717427	0.0961202645831903	6.87778438197361
chr4	153784406	158442244	3	2	12.5	10	2.5	1	1.27847145328945	0.130864593047094	16.9008714370457
chr4	158442244	158491389	3	3	12.5	15	-2.5	1	0.813448226717427	0.0961202645831903	6.87778438197361
chr4	158491389	158561132	4	3	16.67	15	1.67	1	1.13012717766168	0.165091864766298	8.82048884576312
chr4	158561132	158591088	4	2	16.67	10	6.67	0.673134579544109	1.77679788223359	0.223067010416211	21.8659260440664
chr4	158591088	159409018	3	2	12.5	10	2.5	1	1.27847145328945	0.130864593047094	16.9008714370457
chr4	159409018	161945271	4	2	16.67	10	6.67	0.673134579544109	1.77679788223359	0.223067010416211	21.8659260440664
chr4	161945271	162008501	4	3	16.67	15	1.67	1	1.13012717766168	0.165091864766298	8.82048884576312
chr4	162008501	162289972	4	2	16.67	10	6.67	0.673134579544109	1.77679788223359	0.223067010416211	21.8659260440664
chr4	162289972	162425925	5	2	20.83	10	10.83	0.42798551420219	2.32440691152469	0.327791220119044	27.364192010749
chr4	162425925	164918858	4	2	16.67	10	6.67	0.673134579544109	1.77679788223359	0.223067010416211	21.8659260440664
chr4	164918858	165122778	4	2	16.67	10	6.67	0.673134579544109	1.77679788223359	0.223067010416211	21.8659260440664
chr4	165122778	165632792	3	2	12.5	10	2.5	1	1.27847145328945	0.130864593047094	16.9008714370457
chr4	165632792	167207766	3	3	12.5	15	-2.5	1	0.813448226717427	0.0961202645831903	6.87778438197361
chr4	167207766	168756757	4	3	16.67	15	1.67	1	1.13012717766168	0.165091864766298	8.82048884576312
chr4	168756757	172033538	4	4	16.67	20	-3.33	1	0.804097271299285	0.127756427234124	5.0504339877805
chr4	172033538	172077994	4	5	16.67	25	-8.33	0.709517537084185	0.607114050915271	0.10158997296136	3.36866065732844
chr4	172077994	172132336	4	6	16.67	30	-13.33	0.471598567457898	0.474990215300048	0.0822008114438842	2.43832911577332
chr4	172132336	172177973	4	6	16.67	30	-13.33	0.471598567457898	0.474990215300048	0.0822008114438842	2.43832911577332
chr4	172177973	172372115	4	5	16.67	25	-8.33	0.709517537084185	0.607114050915271	0.10158997296136	3.36866065732844
chr4	172372115	172508586	4	4	16.67	20	-3.33	1	0.804097271299285	0.127756427234124	5.0504339877805
chr4	172508586	173042506	4	5	16.67	25	-8.33	0.709517537084185	0.607114050915271	0.10158997296136	3.36866065732844
chr4	173042506	173112898	4	5	16.67	25	-8.33	0.709517537084185	0.607114050915271	0.10158997296136	3.36866065732844
chr4	173112898	173222255	4	4	16.67	20	-3.33	1	0.804097271299285	0.127756427234124	5.0504339877805
chr4	173222255	173337477	4	4	16.67	20	-3.33	1	0.804097271299285	0.127756427234124	5.0504339877805
chr4	173337477	173422335	4	3	16.67	15	1.67	1	1.13012717766168	0.165091864766298	8.82048884576312
chr4	173422335	174086616	5	3	20.83	15	5.83	0.709517537084185	1.47792138374312	0.243832005666561	10.9643246368856
chr4	174086616	180053522	5	3	20.83	15	5.83	0.709517537084185	1.47792138374312	0.243832005666561	10.9643246368856
chr4	180053522	180176741	5	3	20.83	15	5.83	0.709517537084185	1.47792138374312	0.243832005666561	10.9643246368856
chr4	180176741	183690118	5	3	20.83	15	5.83	0.709517537084185	1.47792138374312	0.243832005666561	10.9643246368856
chr4	183690118	183932674	6	3	25	15	10	0.477131566751533	1.86229966085183	0.331922099175792	13.3645947813805
chr4	183932674	184947740	6	3	25	15	10	0.477131566751533	1.86229966085183	0.331922099175792	13.3645947813805
chr4	184947740	185054107	6	4	25	20	5	0.73441603390554	1.32469990349298	0.258244024998001	7.60136515630986
chr4	185054107	185160783	6	3	25	15	10	0.477131566751533	1.86229966085183	0.331922099175792	13.3645947813805
chr4	185160783	185950972	6	3	25	15	10	0.477131566751533	1.86229966085183	0.331922099175792	13.3645947813805
chr4	185950972	186472082	6	4	25	20	5	0.73441603390554	1.32469990349298	0.258244024998001	7.60136515630986
chr4	186472082	187021652	6	3	25	15	10	0.477131566751533	1.86229966085183	0.331922099175792	13.3645947813805
chr4	187021652	188855223	5	3	20.83	15	5.83	0.709517537084185	1.47792138374312	0.243832005666561	10.9643246368856
chr4	188855223	189540695	4	3	16.67	15	1.67	1	1.13012717766168	0.165091864766298	8.82048884576312
chr4	189540695	190069260	4	4	16.67	20	-3.33	1	0.804097271299285	0.127756427234124	5.0504339877805
chr4	190069260	190156318	4	4	16.67	20	-3.33	1	0.804097271299285	0.127756427234124	5.0504339877805
chr4	190156318	191154276	4	4	16.67	20	-3.33	1	0.804097271299285	0.127756427234124	5.0504339877805
chr6	0	255812	1	3	4.17	15	-10.83	0.31551148794484	0.254054686982671	0.00450760062151482	3.48119971412429
chr6	255812	364875	2	3	8.33	15	-6.67	0.645895794506118	0.523030418369538	0.0394998825519401	5.10933424630835
chr6	364875	404215	1	3	4.17	15	-10.83	0.31551148794484	0.254054686982671	0.00450760062151482	3.48119971412429
chr6	404215	3326822	1	2	4.17	10	-5.83	0.583207490184234	0.399640895163998	0.00636764802381009	8.24852474948138
chr6	3326822	3446933	1	1	4.17	5	-0.83	1	0.829704891507262	0.0100990049228189	68.1835097869413
chr6	3446933	6807564	1	2	4.17	10	-5.83	0.583207490184234	0.399640895163998	0.00636764802381009	8.24852474948138
chr6	6807564	6885469	1	1	4.17	5	-0.83	1	0.829704891507262	0.0100990049228189	68.1835097869413
chr6	6885469	7890034	1	2	4.17	10	-5.83	0.583207490184234	0.399640895163998	0.00636764802381009	8.24852474948138
chr6	7890034	8540740	2	2	8.33	10	-1.67	1	0.821946943936911	0.0545179511642294	12.3867051005178
chr6	8540740	8630489	2	2	8.33	10	-1.67	1	0.821946943936911	0.0545179511642294	12.3867051005178
chr6	8630489	9527199	2	2	8.33	10	-1.67	1	0.821946943936911	0.0545179511642294	12.3867051005178
chr6	9527199	9691845	2	2	8.33	10	-1.67	1	0.821946943936911	0.0545179511642294	12.3867051005178
chr6	9691845	12360030	2	2	8.33	10	-1.67	1	0.821946943936911	0.0545179511642294	12.3867051005178
chr6	12360030	13109565	2	2	8.33	10	-1.67	1	0.821946943936911	0.0545179511642294	12.3867051005178
chr6	13109565	13859922	2	3	8.33	15	-6.67	0.645895794506118	0.523030418369538	0.0394998825519401	5.10933424630835
chr6	13859922	25412517	2	2	8.33	10	-1.67	1	0.821946943936911	0.0545179511642294	12.3867051005178
chr6	25412517	26096562	2	2	8.33	10	-1.67	1	0.821946943936911	0.0545179511642294	12.3867051005178
chr6	26096562	26149031	2	2	8.33	10	-1.67	1	0.821946943936911	0.0545179511642294	12.3867051005178
chr6	26149031	28441646	2	2	8.33	10	-1.67	1	0.821946943936911	0.0545179511642294	12.3867051005178
chr6	28441646	28642233	2	2	8.33	10	-1.67	1	0.821946943936911	0.0545179511642294	12.3867051005178
chr6	28642233	29369432	2	2	8.33	10	-1.67	1	0.821946943936911	0.0545179511642294	12.3867051005178
chr6	29369432	29400773	2	2	8.33	10	-1.67	1	0.821946943936911	0.0545179511642294	12.3867051005178
chr6	29400773	30071737	2	1	8.33	5	3.33	1	1.70673924068191	0.082700294482344	107.113924246164
chr6	30071737	30187672	2	1	8.33	5	3.33	1	1.70673924068191	0.082700294482344	107.113924246164
chr6	30187672	30368560	2	1	8.33	5	3.33	1	1.70673924068191	0.082700294482344	107.113924246164
chr6	30368560	30436757	2	1	8.33	5	3.33	1	1.70673924068191	0.082700294482344	107.113924246164
chr6	30436757	30725135	2	2	8.33	10	-1.67	1	0.821946943936911	0.0545179511642294	12.3867051005178
chr6	30725135	30800451	2	2	8.33	10	-1.67	1	0.821946943936911	0.0545179511642294	12.3867051005178
chr6	30800451	30946012	2	1	8.33	5	3.33	1	1.70673924068191	0.082700294482344	107.113924246164
chr6	30946012	30961096	2	2	8.33	10	-1.67	1	0.821946943936911	0.0545179511642294	12.3867051005178
chr6	30961096	31082825	2	2	8.33	10	-1.67	1	0.821946943936911	0.0545179511642294	12.3867051005178
chr6	31082825	31098894	2	1	8.33	5	3.33	1	1.70673924068191	0.082700294482344	107.113924246164
chr6	31098894	31539266	2	1	8.33	5	3.33	1	1.70673924068191	0.082700294482344	107.113924246164
chr6	31539266	32760414	2	1	8.33	5	3.33	1	1.70673924068191	0.082700294482344	107.113924246164
chr6	32760414	32890772	2	1	8.33	5	3.33	1	1.70673924068191	0.082700294482344	107.113924246164
chr6	32890772	33209014	2	1	8.33	5	3.33	1	1.70673924068191	0.082700294482344	107.113924246164
chr6	33209014	34205265	1	1	4.17	5	-0.83	1	0.829704891507262	0.0100990049228189	68.1835097869413
chr6	34205265	35538978	1	2	4.17	10	-5.83	0.583207490184234	0.399640895163998	0.00636764802381009	8.24852474948138
chr6	35538978	35740454	1	3	4.17	15	-10.83	0.31551148794484	0.254054686982671	0.00450760062151482	3.48119971412429
chr6	35740454	35772610	1	3	4.17	15	-10.83	0.31551148794484	0.254054686982671	0.00450760062151482	3.48119971412429
chr6	35772610	35902251	1	3	4.17	15	-10.83	0.31551148794484	0.254054686982671	0.00450760062151482	3.48119971412429
chr6	35902251	36659597	1	2	4.17	10	-5.83	0.583207490184234	0.399640895163998	0.00636764802381009	8.24852474948138
chr6	36659597	37408271	1	2	4.17	10	-5.83	0.583207490184234	0.399640895163998	0.00636764802381009	8.24852474948138
chr6	37408271	40552694	1	1	4.17	5	-0.83	1	0.829704891507262	0.0100990049228189	68.1835097869413
chr6	40552694	41780968	1	0	4.17	0	4.17	1	Inf	0.0213828125	Inf
chr6	41780968	43994821	1	1	4.17	5	-0.83	1	0.829704891507262	0.0100990049228189	68.1835097869413
chr6	43994821	51298354	1	0	4.17	0	4.17	1	Inf	0.0213828125	Inf
chr6	51298354	51912437	2	0	8.33	0	8.33	0.492600422832981	Inf	0.157012756012269	Inf
chr6	51912437	55294105	1	0	4.17	0	4.17	1	Inf	0.0213828125	Inf
chr6	55294105	55412722	1	0	4.17	0	4.17	1	Inf	0.0213828125	Inf
chr6	55412722	56666286	1	0	4.17	0	4.17	1	Inf	0.0213828125	Inf
chr6	56666286	57206256	2	0	8.33	0	8.33	0.492600422832981	Inf	0.157012756012269	Inf
chr6	57206256	57959569	1	0	4.17	0	4.17	1	Inf	0.0213828125	Inf
chr6	57959569	58111626	2	0	8.33	0	8.33	0.492600422832981	Inf	0.157012756012269	Inf
chr6	58111626	58777385	3	0	12.5	0	12.5	0.238900634249471	Inf	0.351338858842862	Inf
chr6	58777385	61000000	0	0	0	0	0	1	0	0	Inf
chr6	61000000	63243263	1	1	4.17	5	-0.83	1	0.829704891507262	0.0100990049228189	68.1835097869413
chr6	63243263	63769521	1	0	4.17	0	4.17	1	Inf	0.0213828125	Inf
chr6	63769521	64385954	1	0	4.17	0	4.17	1	Inf	0.0213828125	Inf
chr6	64385954	66391261	2	0	8.33	0	8.33	0.492600422832981	Inf	0.157012756012269	Inf
chr6	66391261	66433489	3	0	12.5	0	12.5	0.238900634249471	Inf	0.351338858842862	Inf
chr6	66433489	66737387	2	0	8.33	0	8.33	0.492600422832981	Inf	0.157012756012269	Inf
chr6	66737387	66914625	2	1	8.33	5	3.33	1	1.70673924068191	0.082700294482344	107.113924246164
chr6	66914625	66943829	3	1	12.5	5	7.5	0.613704503097583	2.6583735804989	0.194088006935639	149.732965562201
chr6	66943829	67008548	3	1	12.5	5	7.5	0.613704503097583	2.6583735804989	0.194088006935639	149.732965562201
chr6	67008548	67049017	5	1	20.83	5	15.83	0.197693967971903	4.84325942364132	0.476025876220235	248.347512072071
chr6	67049017	67055978	2	1	8.33	5	3.33	1	1.70673924068191	0.082700294482344	107.113924246164
chr6	67055978	67206064	2	1	8.33	5	3.33	1	1.70673924068191	0.082700294482344	107.113924246164
chr6	67206064	67290369	2	2	8.33	10	-1.67	1	0.821946943936911	0.0545179511642294	12.3867051005178
chr6	67290369	67453284	2	1	8.33	5	3.33	1	1.70673924068191	0.082700294482344	107.113924246164
chr6	67453284	67512322	2	0	8.33	0	8.33	0.492600422832981	Inf	0.157012756012269	Inf
chr6	67512322	67557948	3	0	12.5	0	12.5	0.238900634249471	Inf	0.351338858842862	Inf
chr6	67557948	67576108	4	0	16.67	0	16.67	0.113966011300101	Inf	0.576648655274739	Inf
chr6	67576108	67596275	3	0	12.5	0	12.5	0.238900634249471	Inf	0.351338858842862	Inf
chr6	67596275	67741777	2	0	8.33	0	8.33	0.492600422832981	Inf	0.157012756012269	Inf
chr6	67741777	68485722	3	0	12.5	0	12.5	0.238900634249471	Inf	0.351338858842862	Inf
chr6	68485722	75993206	3	1	12.5	5	7.5	0.613704503097583	2.6583735804989	0.194088006935639	149.732965562201
chr6	75993206	77034889	3	1	12.5	5	7.5	0.613704503097583	2.6583735804989	0.194088006935639	149.732965562201
chr6	77034889	77198270	3	1	12.5	5	7.5	0.613704503097583	2.6583735804989	0.194088006935639	149.732965562201
chr6	77198270	77415488	3	1	12.5	5	7.5	0.613704503097583	2.6583735804989	0.194088006935639	149.732965562201
chr6	77415488	77418141	4	1	16.67	5	11.67	0.356174171829305	3.69879604532143	0.326555126675129	196.589525396604
chr6	77418141	77468867	5	1	20.83	5	15.83	0.197693967971903	4.84325942364132	0.476025876220235	248.347512072071
chr6	77468867	77472417	4	1	16.67	5	11.67	0.356174171829305	3.69879604532143	0.326555126675129	196.589525396604
chr6	77472417	78198260	3	1	12.5	5	7.5	0.613704503097583	2.6583735804989	0.194088006935639	149.732965562201
chr6	78198260	78307143	3	1	12.5	5	7.5	0.613704503097583	2.6583735804989	0.194088006935639	149.732965562201
chr6	78307143	78965859	3	1	12.5	5	7.5	0.613704503097583	2.6583735804989	0.194088006935639	149.732965562201
chr6	78965859	78965977	3	1	12.5	5	7.5	0.613704503097583	2.6583735804989	0.194088006935639	149.732965562201
chr6	78965977	78969085	4	2	16.67	10	6.67	0.673134579544109	1.77679788223359	0.223067010416211	21.8659260440664
chr6	78969085	78970401	5	3	20.83	15	5.83	0.709517537084185	1.47792138374312	0.243832005666561	10.9643246368856
chr6	78970401	78972317	7	5	29.17	25	4.17	1	1.22939500758173	0.26763550484739	6.04412103691805
chr6	78972317	78972875	9	5	37.5	25	12.5	0.518625124310082	1.77614047804412	0.412954871065002	8.46544996870826
chr6	78972875	78980091	10	5	41.67	25	16.67	0.341958924141055	2.10595426290551	0.499104414293619	9.9598199451433
chr6	78980091	78983973	11	5	45.83	25	20.83	0.212519215317434	2.48461794733951	0.596471248231884	11.7087791884806
chr6	78983973	79026646	11	7	45.83	35	10.83	0.546717944849858	1.55528153643985	0.396765028601234	6.40070534998017
chr6	79026646	79026687	11	6	45.83	30	15.83	0.358534105211733	1.94385673112764	0.484407624942337	8.43995521327887
chr6	79026687	79026837	9	5	37.5	25	12.5	0.518625124310082	1.77614047804412	0.412954871065002	8.46544996870826
chr6	79026837	79032455	6	3	25	15	10	0.477131566751533	1.86229966085183	0.331922099175792	13.3645947813805
chr6	79032455	79037215	4	3	16.67	15	1.67	1	1.13012717766168	0.165091864766298	8.82048884576312
chr6	79037215	79040433	3	2	12.5	10	2.5	1	1.27847145328945	0.130864593047094	16.9008714370457
chr6	79040433	81270114	3	1	12.5	5	7.5	0.613704503097583	2.6583735804989	0.194088006935639	149.732965562201
chr6	81270114	81294749	3	2	12.5	10	2.5	1	1.27847145328945	0.130864593047094	16.9008714370457
chr6	81294749	87984427	3	1	12.5	5	7.5	0.613704503097583	2.6583735804989	0.194088006935639	149.732965562201
chr6	87984427	88121909	3	1	12.5	5	7.5	0.613704503097583	2.6583735804989	0.194088006935639	149.732965562201
chr6	88121909	88181210	3	1	12.5	5	7.5	0.613704503097583	2.6583735804989	0.194088006935639	149.732965562201
chr6	88181210	91046581	3	1	12.5	5	7.5	0.613704503097583	2.6583735804989	0.194088006935639	149.732965562201
chr6	91046581	103546827	3	1	12.5	5	7.5	0.613704503097583	2.6583735804989	0.194088006935639	149.732965562201
chr6	103546827	103722632	4	1	16.67	5	11.67	0.356174171829305	3.69879604532143	0.326555126675129	196.589525396604
chr6	103722632	103734403	5	1	20.83	5	15.83	0.197693967971903	4.84325942364132	0.476025876220235	248.347512072071
chr6	103734403	103734724	6	2	25	10	15	0.259066300472994	2.9296842530127	0.444687317155852	33.476836917836
chr6	103734724	103734810	6	4	25	20	5	0.73441603390554	1.32469990349298	0.258244024998001	7.60136515630986
chr6	103734810	103736403	6	5	25	25	0	1	1	0.206088113499145	5.04812438351809
chr6	103736403	103763766	6	6	25	30	-5	0.745575024077576	0.782268389388813	0.16709290957507	3.64334231437044
chr6	103763766	103767254	4	3	16.67	15	1.67	1	1.13012717766168	0.165091864766298	8.82048884576312
chr6	103767254	103784484	4	2	16.67	10	6.67	0.673134579544109	1.77679788223359	0.223067010416211	21.8659260440664
chr6	103784484	103881229	4	2	16.67	10	6.67	0.673134579544109	1.77679788223359	0.223067010416211	21.8659260440664
chr6	103881229	104013919	5	2	20.83	10	10.83	0.42798551420219	2.32440691152469	0.327791220119044	27.364192010749
chr6	104013919	105518489	4	2	16.67	10	6.67	0.673134579544109	1.77679788223359	0.223067010416211	21.8659260440664
chr6	105518489	105809289	4	2	16.67	10	6.67	0.673134579544109	1.77679788223359	0.223067010416211	21.8659260440664
chr6	105809289	105881323	4	1	16.67	5	11.67	0.356174171829305	3.69879604532143	0.326555126675129	196.589525396604
chr6	105881323	106282313	4	1	16.67	5	11.67	0.356174171829305	3.69879604532143	0.326555126675129	196.589525396604
chr6	106282313	106400644	4	1	16.67	5	11.67	0.356174171829305	3.69879604532143	0.326555126675129	196.589525396604
chr6	106400644	106913088	4	1	16.67	5	11.67	0.356174171829305	3.69879604532143	0.326555126675129	196.589525396604
chr6	106913088	107994246	4	1	16.67	5	11.67	0.356174171829305	3.69879604532143	0.326555126675129	196.589525396604
chr6	107994246	108089962	4	1	16.67	5	11.67	0.356174171829305	3.69879604532143	0.326555126675129	196.589525396604
chr6	108089962	109524633	4	1	16.67	5	11.67	0.356174171829305	3.69879604532143	0.326555126675129	196.589525396604
chr6	109524633	109552467	4	1	16.67	5	11.67	0.356174171829305	3.69879604532143	0.326555126675129	196.589525396604
chr6	109552467	109640762	3	1	12.5	5	7.5	0.613704503097583	2.6583735804989	0.194088006935639	149.732965562201
chr6	109640762	111077608	3	1	12.5	5	7.5	0.613704503097583	2.6583735804989	0.194088006935639	149.732965562201
chr6	111077608	111320011	3	2	12.5	10	2.5	1	1.27847145328945	0.130864593047094	16.9008714370457
chr6	111320011	111615177	3	1	12.5	5	7.5	0.613704503097583	2.6583735804989	0.194088006935639	149.732965562201
chr6	111615177	114368138	4	1	16.67	5	11.67	0.356174171829305	3.69879604532143	0.326555126675129	196.589525396604
chr6	114368138	116038345	4	1	16.67	5	11.67	0.356174171829305	3.69879604532143	0.326555126675129	196.589525396604
chr6	116038345	117175965	3	1	12.5	5	7.5	0.613704503097583	2.6583735804989	0.194088006935639	149.732965562201
chr6	117175965	117213264	3	1	12.5	5	7.5	0.613704503097583	2.6583735804989	0.194088006935639	149.732965562201
chr6	117213264	117280745	3	1	12.5	5	7.5	0.613704503097583	2.6583735804989	0.194088006935639	149.732965562201
chr6	117280745	120788281	3	1	12.5	5	7.5	0.613704503097583	2.6583735804989	0.194088006935639	149.732965562201
chr6	120788281	124099824	2	1	8.33	5	3.33	1	1.70673924068191	0.082700294482344	107.113924246164
chr6	124099824	125930518	1	1	4.17	5	-0.83	1	0.829704891507262	0.0100990049228189	68.1835097869413
chr6	125930518	127247263	1	2	4.17	10	-5.83	0.583207490184234	0.399640895163998	0.00636764802381009	8.24852474948138
chr6	127247263	127420046	2	2	8.33	10	-1.67	1	0.821946943936911	0.0545179511642294	12.3867051005178
chr6	127420046	127437596	2	2	8.33	10	-1.67	1	0.821946943936911	0.0545179511642294	12.3867051005178
chr6	127437596	127695880	2	1	8.33	5	3.33	1	1.70673924068191	0.082700294482344	107.113924246164
chr6	127695880	128238266	1	1	4.17	5	-0.83	1	0.829704891507262	0.0100990049228189	68.1835097869413
chr6	128238266	128365165	2	1	8.33	5	3.33	1	1.70673924068191	0.082700294482344	107.113924246164
chr6	128365165	128743473	2	2	8.33	10	-1.67	1	0.821946943936911	0.0545179511642294	12.3867051005178
chr6	128743473	128750458	2	1	8.33	5	3.33	1	1.70673924068191	0.082700294482344	107.113924246164
chr6	128750458	130565843	1	1	4.17	5	-0.83	1	0.829704891507262	0.0100990049228189	68.1835097869413
chr6	130565843	130569008	2	1	8.33	5	3.33	1	1.70673924068191	0.082700294482344	107.113924246164
chr6	130569008	130574042	3	1	12.5	5	7.5	0.613704503097583	2.6583735804989	0.194088006935639	149.732965562201
chr6	130574042	130587747	4	1	16.67	5	11.67	0.356174171829305	3.69879604532143	0.326555126675129	196.589525396604
chr6	130587747	130588432	4	1	16.67	5	11.67	0.356174171829305	3.69879604532143	0.326555126675129	196.589525396604
chr6	130588432	130680614	6	1	25	5	20	0.105577349479788	6.10640039224412	0.642384187990787	305.817481260489
chr6	130680614	130683542	5	1	20.83	5	15.83	0.197693967971903	4.84325942364132	0.476025876220235	248.347512072071
chr6	130683542	130693213	3	1	12.5	5	7.5	0.613704503097583	2.6583735804989	0.194088006935639	149.732965562201
chr6	130693213	130701220	2	1	8.33	5	3.33	1	1.70673924068191	0.082700294482344	107.113924246164
chr6	130701220	130713697	1	1	4.17	5	-0.83	1	0.829704891507262	0.0100990049228189	68.1835097869413
chr6	130713697	130829529	1	1	4.17	5	-0.83	1	0.829704891507262	0.0100990049228189	68.1835097869413
chr6	130829529	131019706	1	1	4.17	5	-0.83	1	0.829704891507262	0.0100990049228189	68.1835097869413
chr6	131019706	131109715	2	1	8.33	5	3.33	1	1.70673924068191	0.082700294482344	107.113924246164
chr6	131109715	133016119	1	1	4.17	5	-0.83	1	0.829704891507262	0.0100990049228189	68.1835097869413
chr6	133016119	135243422	1	1	4.17	5	-0.83	1	0.829704891507262	0.0100990049228189	68.1835097869413
chr6	135243422	135428721	1	1	4.17	5	-0.83	1	0.829704891507262	0.0100990049228189	68.1835097869413
chr6	135428721	136219524	1	1	4.17	5	-0.83	1	0.829704891507262	0.0100990049228189	68.1835097869413
chr6	136219524	136343227	1	1	4.17	5	-0.83	1	0.829704891507262	0.0100990049228189	68.1835097869413
chr6	136343227	136952422	1	1	4.17	5	-0.83	1	0.829704891507262	0.0100990049228189	68.1835097869413
chr6	136952422	146982327	1	1	4.17	5	-0.83	1	0.829704891507262	0.0100990049228189	68.1835097869413
chr6	146982327	147201390	2	1	8.33	5	3.33	1	1.70673924068191	0.082700294482344	107.113924246164
chr6	147201390	147873055	1	1	4.17	5	-0.83	1	0.829704891507262	0.0100990049228189	68.1835097869413
chr6	147873055	147934210	1	2	4.17	10	-5.83	0.583207490184234	0.399640895163998	0.00636764802381009	8.24852474948138
chr6	147934210	149793671	1	1	4.17	5	-0.83	1	0.829704891507262	0.0100990049228189	68.1835097869413
chr6	149793671	149892098	2	1	8.33	5	3.33	1	1.70673924068191	0.082700294482344	107.113924246164
chr6	149892098	149892335	2	2	8.33	10	-1.67	1	0.821946943936911	0.0545179511642294	12.3867051005178
chr6	149892335	149927029	2	3	8.33	15	-6.67	0.645895794506118	0.523030418369538	0.0394998825519401	5.10933424630835
chr6	149927029	150146871	2	4	8.33	20	-11.67	0.387127336645204	0.372141092611642	0.0301587677523976	2.96622066155465
chr6	150146871	150184703	2	1	8.33	5	3.33	1	1.70673924068191	0.082700294482344	107.113924246164
chr6	150184703	156285157	1	1	4.17	5	-0.83	1	0.829704891507262	0.0100990049228189	68.1835097869413
chr6	156285157	158812292	1	1	4.17	5	-0.83	1	0.829704891507262	0.0100990049228189	68.1835097869413
chr6	158812292	159463059	1	2	4.17	10	-5.83	0.583207490184234	0.399640895163998	0.00636764802381009	8.24852474948138
chr6	159463059	159605415	1	1	4.17	5	-0.83	1	0.829704891507262	0.0100990049228189	68.1835097869413
chr6	159605415	159731609	1	1	4.17	5	-0.83	1	0.829704891507262	0.0100990049228189	68.1835097869413
chr6	159731609	160263096	1	1	4.17	5	-0.83	1	0.829704891507262	0.0100990049228189	68.1835097869413
chr6	160263096	162233913	1	1	4.17	5	-0.83	1	0.829704891507262	0.0100990049228189	68.1835097869413
chr6	162233913	162304138	1	1	4.17	5	-0.83	1	0.829704891507262	0.0100990049228189	68.1835097869413
chr6	162304138	162525443	1	1	4.17	5	-0.83	1	0.829704891507262	0.0100990049228189	68.1835097869413
chr6	162525443	162661458	2	1	8.33	5	3.33	1	1.70673924068191	0.082700294482344	107.113924246164
chr6	162661458	162687945	3	1	12.5	5	7.5	0.613704503097583	2.6583735804989	0.194088006935639	149.732965562201
chr6	162687945	162704340	4	1	16.67	5	11.67	0.356174171829305	3.69879604532143	0.326555126675129	196.589525396604
chr6	162704340	162790195	4	2	16.67	10	6.67	0.673134579544109	1.77679788223359	0.223067010416211	21.8659260440664
chr6	162790195	162805192	3	2	12.5	10	2.5	1	1.27847145328945	0.130864593047094	16.9008714370457
chr6	162805192	162808946	2	2	8.33	10	-1.67	1	0.821946943936911	0.0545179511642294	12.3867051005178
chr6	162808946	163033421	2	1	8.33	5	3.33	1	1.70673924068191	0.082700294482344	107.113924246164
chr6	163033421	163201332	2	2	8.33	10	-1.67	1	0.821946943936911	0.0545179511642294	12.3867051005178
chr6	163201332	163233459	2	1	8.33	5	3.33	1	1.70673924068191	0.082700294482344	107.113924246164
chr6	163233459	166197257	1	1	4.17	5	-0.83	1	0.829704891507262	0.0100990049228189	68.1835097869413
chr6	166197257	171115067	1	1	4.17	5	-0.83	1	0.829704891507262	0.0100990049228189	68.1835097869413
chr7	0	3306418	1	1	4.17	5	-0.83	1	0.829704891507262	0.0100990049228189	68.1835097869413
chr7	3306418	4272601	1	0	4.17	0	4.17	1	Inf	0.0213828125	Inf
chr7	4272601	6869913	1	1	4.17	5	-0.83	1	0.829704891507262	0.0100990049228189	68.1835097869413
chr7	6869913	29682311	1	0	4.17	0	4.17	1	Inf	0.0213828125	Inf
chr7	29682311	36329668	0	0	0	0	0	1	0	0	Inf
chr7	36329668	36489079	0	1	0	5	-5	0.454545454545455	0	0	32.5003149261473
chr7	36489079	62647143	0	0	0	0	0	1	0	0	Inf
chr7	62647143	65193369	1	0	4.17	0	4.17	1	Inf	0.0213828125	Inf
chr7	65193369	66497572	1	1	4.17	5	-0.83	1	0.829704891507262	0.0100990049228189	68.1835097869413
chr7	66497572	66700760	1	1	4.17	5	-0.83	1	0.829704891507262	0.0100990049228189	68.1835097869413
chr7	66700760	67914328	1	0	4.17	0	4.17	1	Inf	0.0213828125	Inf
chr7	67914328	70113341	0	0	0	0	0	1	0	0	Inf
chr7	70113341	70514889	0	1	0	5	-5	0.454545454545455	0	0	32.5003149261473
chr7	70514889	76218387	0	2	0	10	-10	0.200845665961945	0	0	4.38438777635233
chr7	76218387	77256602	0	1	0	5	-5	0.454545454545455	0	0	32.5003149261473
chr7	77256602	77445057	0	2	0	10	-10	0.200845665961945	0	0	4.38438777635233
chr7	77445057	77632477	0	1	0	5	-5	0.454545454545455	0	0	32.5003149261473
chr7	77632477	91563382	0	0	0	0	0	1	0	0	Inf
chr7	91563382	91787283	0	1	0	5	-5	0.454545454545455	0	0	32.5003149261473
chr7	91787283	97371703	0	0	0	0	0	1	0	0	Inf
chr7	97371703	97632130	0	1	0	5	-5	0.454545454545455	0	0	32.5003149261473
chr7	97632130	99463832	0	2	0	10	-10	0.200845665961945	0	0	4.38438777635233
chr7	99463832	102101741	0	2	0	10	-10	0.200845665961945	0	0	4.38438777635233
chr7	102101741	102568016	0	1	0	5	-5	0.454545454545455	0	0	32.5003149261473
chr7	102568016	107465049	0	0	0	0	0	1	0	0	Inf
chr7	107465049	107592056	1	0	4.17	0	4.17	1	Inf	0.0213828125	Inf
chr7	107592056	109423876	0	0	0	0	0	1	0	0	Inf
chr7	109423876	109425299	1	0	4.17	0	4.17	1	Inf	0.0213828125	Inf
chr7	109425299	109426244	1	1	4.17	5	-0.83	1	0.829704891507262	0.0100990049228189	68.1835097869413
chr7	109426244	109427493	1	2	4.17	10	-5.83	0.583207490184234	0.399640895163998	0.00636764802381009	8.24852474948138
chr7	109427493	109435445	2	2	8.33	10	-1.67	1	0.821946943936911	0.0545179511642294	12.3867051005178
chr7	109435445	109453946	3	2	12.5	10	2.5	1	1.27847145328945	0.130864593047094	16.9008714370457
chr7	109453946	109458574	2	0	8.33	0	8.33	0.492600422832981	Inf	0.157012756012269	Inf
chr7	109458574	109461892	1	0	4.17	0	4.17	1	Inf	0.0213828125	Inf
chr7	109461892	127586048	0	0	0	0	0	1	0	0	Inf
chr7	127586048	131386363	0	1	0	5	-5	0.454545454545455	0	0	32.5003149261473
chr7	131386363	133757079	0	0	0	0	0	1	0	0	Inf
chr7	133757079	133758031	1	0	4.17	0	4.17	1	Inf	0.0213828125	Inf
chr7	133758031	133759683	2	0	8.33	0	8.33	0.492600422832981	Inf	0.157012756012269	Inf
chr7	133759683	133774177	3	0	12.5	0	12.5	0.238900634249471	Inf	0.351338858842862	Inf
chr7	133774177	133778553	6	1	25	5	20	0.105577349479788	6.10640039224412	0.642384187990787	305.817481260489
chr7	133778553	133795650	6	2	25	10	15	0.259066300472994	2.9296842530127	0.444687317155852	33.476836917836
chr7	133795650	133795773	5	2	20.83	10	10.83	0.42798551420219	2.32440691152469	0.327791220119044	27.364192010749
chr7	133795773	133802727	3	2	12.5	10	2.5	1	1.27847145328945	0.130864593047094	16.9008714370457
chr7	133802727	133818936	0	1	0	5	-5	0.454545454545455	0	0	32.5003149261473
chr7	133818936	140011373	0	0	0	0	0	1	0	0	Inf
chr7	140011373	140048953	0	1	0	5	-5	0.454545454545455	0	0	32.5003149261473
chr7	140048953	140146100	0	2	0	10	-10	0.200845665961945	0	0	4.38438777635233
chr7	140146100	140191547	0	1	0	5	-5	0.454545454545455	0	0	32.5003149261473
chr7	140191547	141762278	0	0	0	0	0	1	0	0	Inf
chr7	141762278	141766384	0	1	0	5	-5	0.454545454545455	0	0	32.5003149261473
chr7	141766384	141799132	1	1	4.17	5	-0.83	1	0.829704891507262	0.0100990049228189	68.1835097869413
chr7	141799132	141842842	1	0	4.17	0	4.17	1	Inf	0.0213828125	Inf
chr7	141842842	142446758	0	0	0	0	0	1	0	0	Inf
chr7	142446758	142459136	1	0	4.17	0	4.17	1	Inf	0.0213828125	Inf
chr7	142459136	142465957	2	0	8.33	0	8.33	0.492600422832981	Inf	0.157012756012269	Inf
chr7	142465957	142474632	3	1	12.5	5	7.5	0.613704503097583	2.6583735804989	0.194088006935639	149.732965562201
chr7	142474632	142475488	3	2	12.5	10	2.5	1	1.27847145328945	0.130864593047094	16.9008714370457
chr7	142475488	142486080	4	2	16.67	10	6.67	0.673134579544109	1.77679788223359	0.223067010416211	21.8659260440664
chr7	142486080	142489788	3	2	12.5	10	2.5	1	1.27847145328945	0.130864593047094	16.9008714370457
chr7	142489788	142491996	2	2	8.33	10	-1.67	1	0.821946943936911	0.0545179511642294	12.3867051005178
chr7	142491996	142492573	1	2	4.17	10	-5.83	0.583207490184234	0.399640895163998	0.00636764802381009	8.24852474948138
chr7	142492573	142502255	1	1	4.17	5	-0.83	1	0.829704891507262	0.0100990049228189	68.1835097869413
chr7	142502255	142506407	1	0	4.17	0	4.17	1	Inf	0.0213828125	Inf
chr7	142506407	143885102	0	0	0	0	0	1	0	0	Inf
chr7	143885102	144096304	0	1	0	5	-5	0.454545454545455	0	0	32.5003149261473
chr7	144096304	149721940	0	0	0	0	0	1	0	0	Inf
chr7	149721940	149994358	1	0	4.17	0	4.17	1	Inf	0.0213828125	Inf
chr8	0	449243	9	9	37.5	45	-7.5	0.760027147273454	0.738565704608633	0.185797839382624	2.89586604238757
chr8	449243	548342	9	9	37.5	45	-7.5	0.760027147273454	0.738565704608633	0.185797839382624	2.89586604238757
chr8	548342	1129091	9	9	37.5	45	-7.5	0.760027147273454	0.738565704608633	0.185797839382624	2.89586604238757
chr8	1129091	1269074	9	9	37.5	45	-7.5	0.760027147273454	0.738565704608633	0.185797839382624	2.89586604238757
chr8	1269074	1339626	9	10	37.5	50	-12.5	0.542988762989306	0.607087187990198	0.152281393056633	2.34929735169541
chr8	1339626	1868495	9	10	37.5	50	-12.5	0.542988762989306	0.607087187990198	0.152281393056633	2.34929735169541
chr8	1868495	2105783	9	9	37.5	45	-7.5	0.760027147273454	0.738565704608633	0.185797839382624	2.89586604238757
chr8	2105783	2118730	9	9	37.5	45	-7.5	0.760027147273454	0.738565704608633	0.185797839382624	2.89586604238757
chr8	2118730	2127126	9	8	37.5	40	-2.5	1	0.902162083040437	0.225848112872732	3.62031499036213
chr8	2127126	2195637	9	8	37.5	40	-2.5	1	0.902162083040437	0.225848112872732	3.62031499036213
chr8	2195637	2292029	9	7	37.5	35	2.5	1	1.11155049248582	0.274572955411398	4.62374629054837
chr8	2292029	2586557	9	7	37.5	35	2.5	1	1.11155049248582	0.274572955411398	4.62374629054837
chr8	2586557	2597239	9	7	37.5	35	2.5	1	1.11155049248582	0.274572955411398	4.62374629054837
chr8	2597239	3910320	9	8	37.5	40	-2.5	1	0.902162083040437	0.225848112872732	3.62031499036213
chr8	3910320	4053804	10	8	41.67	40	1.67	1	1.06973274696234	0.272964173869872	4.26092049221302
chr8	4053804	4723231	10	8	41.67	40	1.67	1	1.06973274696234	0.272964173869872	4.26092049221302
chr8	4723231	5225223	10	8	41.67	40	1.67	1	1.06973274696234	0.272964173869872	4.26092049221302
chr8	5225223	5339638	10	9	41.67	45	-3.33	1	0.875721076298237	0.224514327039548	3.4083451140215
chr8	5339638	5461052	10	9	41.67	45	-3.33	1	0.875721076298237	0.224514327039548	3.4083451140215
chr8	5461052	5491772	10	9	41.67	45	-3.33	1	0.875721076298237	0.224514327039548	3.4083451140215
chr8	5491772	5576490	10	9	41.67	45	-3.33	1	0.875721076298237	0.224514327039548	3.4083451140215
chr8	5576490	5914694	10	9	41.67	45	-3.33	1	0.875721076298237	0.224514327039548	3.4083451140215
chr8	5914694	6017191	10	9	41.67	45	-3.33	1	0.875721076298237	0.224514327039548	3.4083451140215
chr8	6017191	6060391	10	9	41.67	45	-3.33	1	0.875721076298237	0.224514327039548	3.4083451140215
chr8	6060391	6083394	10	9	41.67	45	-3.33	1	0.875721076298237	0.224514327039548	3.4083451140215
chr8	6083394	6142430	10	9	41.67	45	-3.33	1	0.875721076298237	0.224514327039548	3.4083451140215
chr8	6142430	6622659	10	9	41.67	45	-3.33	1	0.875721076298237	0.224514327039548	3.4083451140215
chr8	6622659	6667903	10	9	41.67	45	-3.33	1	0.875721076298237	0.224514327039548	3.4083451140215
chr8	6667903	6801892	10	8	41.67	40	1.67	1	1.06973274696234	0.272964173869872	4.26092049221302
chr8	6801892	7244200	10	8	41.67	40	1.67	1	1.06973274696234	0.272964173869872	4.26092049221302
chr8	7244200	8093979	10	8	41.67	40	1.67	1	1.06973274696234	0.272964173869872	4.26092049221302
chr8	8093979	9310484	10	8	41.67	40	1.67	1	1.06973274696234	0.272964173869872	4.26092049221302
chr8	9310484	11839791	10	8	41.67	40	1.67	1	1.06973274696234	0.272964173869872	4.26092049221302
chr8	11839791	12180193	10	8	41.67	40	1.67	1	1.06973274696234	0.272964173869872	4.26092049221302
chr8	12180193	12242066	10	9	41.67	45	-3.33	1	0.875721076298237	0.224514327039548	3.4083451140215
chr8	12242066	12264584	10	8	41.67	40	1.67	1	1.06973274696234	0.272964173869872	4.26092049221302
chr8	12264584	12415663	10	7	41.67	35	6.67	0.760027147273454	1.31802988153436	0.331939532849159	5.44042840453336
chr8	12415663	12851817	10	8	41.67	40	1.67	1	1.06973274696234	0.272964173869872	4.26092049221302
chr8	12851817	12996401	10	8	41.67	40	1.67	1	1.06973274696234	0.272964173869872	4.26092049221302
chr8	12996401	13176046	10	8	41.67	40	1.67	1	1.06973274696234	0.272964173869872	4.26092049221302
chr8	13176046	13487100	10	8	41.67	40	1.67	1	1.06973274696234	0.272964173869872	4.26092049221302
chr8	13487100	13656341	10	8	41.67	40	1.67	1	1.06973274696234	0.272964173869872	4.26092049221302
chr8	13656341	13739551	11	8	45.83	40	5.83	0.766180297343366	1.2623584784914	0.326256620238939	5.01289418999998
chr8	13739551	14503478	10	8	41.67	40	1.67	1	1.06973274696234	0.272964173869872	4.26092049221302
chr8	14503478	15677074	10	8	41.67	40	1.67	1	1.06973274696234	0.272964173869872	4.26092049221302
chr8	15677074	15714782	11	8	45.83	40	5.83	0.766180297343366	1.2623584784914	0.326256620238939	5.01289418999998
chr8	15714782	15744843	10	8	41.67	40	1.67	1	1.06973274696234	0.272964173869872	4.26092049221302
chr8	15744843	16395794	10	8	41.67	40	1.67	1	1.06973274696234	0.272964173869872	4.26092049221302
chr8	16395794	16696034	10	8	41.67	40	1.67	1	1.06973274696234	0.272964173869872	4.26092049221302
chr8	16696034	17773337	10	8	41.67	40	1.67	1	1.06973274696234	0.272964173869872	4.26092049221302
chr8	17773337	17943109	10	8	41.67	40	1.67	1	1.06973274696234	0.272964173869872	4.26092049221302
chr8	17943109	23787060	10	8	41.67	40	1.67	1	1.06973274696234	0.272964173869872	4.26092049221302
chr8	23787060	23866751	10	8	41.67	40	1.67	1	1.06973274696234	0.272964173869872	4.26092049221302
chr8	23866751	24087865	10	8	41.67	40	1.67	1	1.06973274696234	0.272964173869872	4.26092049221302
chr8	24087865	24889256	10	8	41.67	40	1.67	1	1.06973274696234	0.272964173869872	4.26092049221302
chr8	24889256	24970510	10	9	41.67	45	-3.33	1	0.875721076298237	0.224514327039548	3.4083451140215
chr8	24970510	24973309	10	10	41.67	50	-8.33	0.761929030022336	0.719816182223394	0.183912983043545	2.76534405383118
chr8	24973309	24984298	12	11	50	55	-5	0.770856691396498	0.821931030566122	0.211357178334899	3.1438383875621
chr8	24984298	24991116	12	10	50	50	0	1	1	0.260400095553436	3.84024436655705
chr8	24991116	24993714	12	9	50	45	5	0.770856691396498	1.21664709423518	0.318082508298225	4.73132735721653
chr8	24993714	25006685	12	8	50	40	10	0.556167691684498	1.48614485450612	0.386932546707294	5.91099196376869
chr8	25006685	25007860	11	8	45.83	40	5.83	0.766180297343366	1.2623584784914	0.326256620238939	5.01289418999998
chr8	25007860	25341146	10	7	41.67	35	6.67	0.760027147273454	1.31802988153436	0.331939532849159	5.44042840453336
chr8	25341146	26714106	10	8	41.67	40	1.67	1	1.06973274696234	0.272964173869872	4.26092049221302
chr8	26714106	26812743	10	8	41.67	40	1.67	1	1.06973274696234	0.272964173869872	4.26092049221302
chr8	26812743	27534435	9	8	37.5	40	-2.5	1	0.902162083040437	0.225848112872732	3.62031499036213
chr8	27534435	28367257	9	8	37.5	40	-2.5	1	0.902162083040437	0.225848112872732	3.62031499036213
chr8	28367257	28565194	8	8	33.33	40	-6.67	0.756769597236442	0.754961550895094	0.183886567550511	3.06863033281445
chr8	28565194	28605754	8	8	33.33	40	-6.67	0.756769597236442	0.754961550895094	0.183886567550511	3.06863033281445
chr8	28605754	29084288	8	8	33.33	40	-6.67	0.756769597236442	0.754961550895094	0.183886567550511	3.06863033281445
chr8	29084288	29191005	7	8	29.17	40	-10.83	0.531591450927992	0.624560748378336	0.146318297790798	2.58837229628154
chr8	29191005	29230609	6	8	25	40	-15	0.342283082306503	0.508123198495012	0.112598051865131	2.16574581916589
chr8	29230609	29431890	7	8	29.17	40	-10.83	0.531591450927992	0.624560748378336	0.146318297790798	2.58837229628154
chr8	29431890	29868247	7	7	29.17	35	-5.83	0.752019003432467	0.769421074434932	0.177854800192854	3.30500320688849
chr8	29868247	29980407	8	7	33.33	35	-1.67	1	0.930139109867753	0.22352029110291	3.91947658313681
chr8	29980407	30793114	8	6	33.33	30	3.33	1	1.16259290775127	0.272902027742348	5.16994950410565
chr8	30793114	31391416	8	7	33.33	35	-1.67	1	0.930139109867753	0.22352029110291	3.91947658313681
chr8	31391416	31531103	8	7	33.33	35	-1.67	1	0.930139109867753	0.22352029110291	3.91947658313681
chr8	31531103	31758278	8	7	33.33	35	-1.67	1	0.930139109867753	0.22352029110291	3.91947658313681
chr8	31758278	32260738	8	7	33.33	35	-1.67	1	0.930139109867753	0.22352029110291	3.91947658313681
chr8	32260738	32372882	7	7	29.17	35	-5.83	0.752019003432467	0.769421074434932	0.177854800192854	3.30500320688849
chr8	32372882	32714373	7	6	29.17	30	-0.829999999999998	1	0.961638596420668	0.217149247562924	4.35837598389935
chr8	32714373	33041828	7	6	29.17	30	-0.829999999999998	1	0.961638596420668	0.217149247562924	4.35837598389935
chr8	33041828	33091358	7	6	29.17	30	-0.829999999999998	1	0.961638596420668	0.217149247562924	4.35837598389935
chr8	33091358	33183520	7	7	29.17	35	-5.83	0.752019003432467	0.769421074434932	0.177854800192854	3.30500320688849
chr8	33183520	33195588	7	7	29.17	35	-5.83	0.752019003432467	0.769421074434932	0.177854800192854	3.30500320688849
chr8	33195588	33316311	6	6	25	30	-5	0.745575024077576	0.782268389388813	0.16709290957507	3.64334231437044
chr8	33316311	33482578	6	7	25	35	-10	0.521959322583259	0.625943281255598	0.136817622819874	2.76422855890375
chr8	33482578	33537203	5	7	20.83	35	-14.17	0.329263323023958	0.496919336361983	0.100033635931468	2.28411753796388
chr8	33537203	33770981	5	7	20.83	35	-14.17	0.329263323023958	0.496919336361983	0.100033635931468	2.28411753796388
chr8	33770981	33775877	5	7	20.83	35	-14.17	0.329263323023958	0.496919336361983	0.100033635931468	2.28411753796388
chr8	33775877	33804156	5	6	20.83	30	-9.17	0.50926015928852	0.620989063192595	0.122215728756002	3.00773282911263
chr8	33804156	33850684	6	6	25	30	-5	0.745575024077576	0.782268389388813	0.16709290957507	3.64334231437044
chr8	33850684	33936134	7	6	29.17	30	-0.829999999999998	1	0.961638596420668	0.217149247562924	4.35837598389935
chr8	33936134	33944605	7	6	29.17	30	-0.829999999999998	1	0.961638596420668	0.217149247562924	4.35837598389935
chr8	33944605	34021258	6	6	25	30	-5	0.745575024077576	0.782268389388813	0.16709290957507	3.64334231437044
chr8	34021258	34185638	7	6	29.17	30	-0.829999999999998	1	0.961638596420668	0.217149247562924	4.35837598389935
chr8	34185638	34252162	7	6	29.17	30	-0.829999999999998	1	0.961638596420668	0.217149247562924	4.35837598389935
chr8	34252162	34341527	6	6	25	30	-5	0.745575024077576	0.782268389388813	0.16709290957507	3.64334231437044
chr8	34341527	34878922	6	6	25	30	-5	0.745575024077576	0.782268389388813	0.16709290957507	3.64334231437044
chr8	34878922	34887000	6	6	25	30	-5	0.745575024077576	0.782268389388813	0.16709290957507	3.64334231437044
chr8	34887000	34932182	6	6	25	30	-5	0.745575024077576	0.782268389388813	0.16709290957507	3.64334231437044
chr8	34932182	34964911	6	7	25	35	-10	0.521959322583259	0.625943281255598	0.136817622819874	2.76422855890375
chr8	34964911	35040993	6	7	25	35	-10	0.521959322583259	0.625943281255598	0.136817622819874	2.76422855890375
chr8	35040993	35337668	6	7	25	35	-10	0.521959322583259	0.625943281255598	0.136817622819874	2.76422855890375
chr8	35337668	35403788	5	7	20.83	35	-14.17	0.329263323023958	0.496919336361983	0.100033635931468	2.28411753796388
chr8	35403788	35428807	5	6	20.83	30	-9.17	0.50926015928852	0.620989063192595	0.122215728756002	3.00773282911263
chr8	35428807	35826878	5	6	20.83	30	-9.17	0.50926015928852	0.620989063192595	0.122215728756002	3.00773282911263
chr8	35826878	35906972	6	6	25	30	-5	0.745575024077576	0.782268389388813	0.16709290957507	3.64334231437044
chr8	35906972	35996297	6	6	25	30	-5	0.745575024077576	0.782268389388813	0.16709290957507	3.64334231437044
chr8	35996297	36055909	5	6	20.83	30	-9.17	0.50926015928852	0.620989063192595	0.122215728756002	3.00773282911263
chr8	36055909	36236820	6	6	25	30	-5	0.745575024077576	0.782268389388813	0.16709290957507	3.64334231437044
chr8	36236820	36334710	6	5	25	25	0	1	1	0.206088113499145	5.04812438351809
chr8	36334710	36377874	5	5	20.83	25	-4.17	1	0.793759048209339	0.150843822750377	4.16256813493239
chr8	36377874	36425407	5	5	20.83	25	-4.17	1	0.793759048209339	0.150843822750377	4.16256813493239
chr8	36425407	36553820	4	5	16.67	25	-8.33	0.709517537084185	0.607114050915271	0.10158997296136	3.36866065732844
chr8	36553820	36633181	4	5	16.67	25	-8.33	0.709517537084185	0.607114050915271	0.10158997296136	3.36866065732844
chr8	36633181	36716926	4	5	16.67	25	-8.33	0.709517537084185	0.607114050915271	0.10158997296136	3.36866065732844
chr8	36716926	36778062	4	4	16.67	20	-3.33	1	0.804097271299285	0.127756427234124	5.0504339877805
chr8	36778062	36876492	4	4	16.67	20	-3.33	1	0.804097271299285	0.127756427234124	5.0504339877805
chr8	36876492	36982787	4	4	16.67	20	-3.33	1	0.804097271299285	0.127756427234124	5.0504339877805
chr8	36982787	37457291	4	4	16.67	20	-3.33	1	0.804097271299285	0.127756427234124	5.0504339877805
chr8	37457291	37756645	4	4	16.67	20	-3.33	1	0.804097271299285	0.127756427234124	5.0504339877805
chr8	37756645	38094899	3	4	12.5	20	-7.5	0.68388673153279	0.578843446175386	0.074015401402268	3.96031532645817
chr8	38094899	38452074	4	4	16.67	20	-3.33	1	0.804097271299285	0.127756427234124	5.0504339877805
chr8	38452074	39195404	5	4	20.83	20	0.829999999999998	1	1.05142494514434	0.18930013394807	6.2554369203405
chr8	39195404	39220198	5	5	20.83	25	-4.17	1	0.793759048209339	0.150843822750377	4.16256813493239
chr8	39220198	39230492	6	6	25	30	-5	0.745575024077576	0.782268389388813	0.16709290957507	3.64334231437044
chr8	39230492	39233131	6	7	25	35	-10	0.521959322583259	0.625943281255598	0.136817622819874	2.76422855890375
chr8	39233131	39290423	13	10	54.17	50	4.17	1	1.17732806335081	0.307241434675492	4.55252629762477
chr8	39290423	39365927	12	10	50	50	0	1	1	0.260400095553436	3.84024436655705
chr8	39365927	39384412	11	9	45.83	45	0.829999999999998	1	1.03341233877379	0.268219945507385	4.01130440758548
chr8	39384412	39387632	10	9	41.67	45	-3.33	1	0.875721076298237	0.224514327039548	3.4083451140215
chr8	39387632	39392117	8	9	33.33	45	-11.67	0.538513744756643	0.61810302553294	0.151323776118268	2.4547554875231
chr8	39392117	39408533	7	9	29.17	45	-15.83	0.352019005137709	0.511369416516761	0.120465725916585	2.07078753493622
chr8	39408533	39425530	6	9	25	45	-20	0.20970239263837	0.416119931937308	0.0927385103532607	1.73325685677805
chr8	39425530	39429046	5	8	20.83	40	-19.17	0.198958864869245	0.403466022297075	0.0823227885139499	1.7906713353751
chr8	39429046	39430293	5	7	20.83	35	-14.17	0.329263323023958	0.496919336361983	0.100033635931468	2.28411753796388
chr8	39430293	39449618	4	7	16.67	35	-18.33	0.185126366635158	0.380158773082349	0.0672539516934098	1.85399684785685
chr8	39449618	39450796	4	6	16.67	30	-13.33	0.471598567457898	0.474990215300048	0.0822008114438842	2.43832911577332
chr8	39450796	39775806	4	4	16.67	20	-3.33	1	0.804097271299285	0.127756427234124	5.0504339877805
chr8	39775806	40218698	4	5	16.67	25	-8.33	0.709517537084185	0.607114050915271	0.10158997296136	3.36866065732844
chr8	40218698	40740461	4	4	16.67	20	-3.33	1	0.804097271299285	0.127756427234124	5.0504339877805
chr8	40740461	40787326	4	3	16.67	15	1.67	1	1.13012717766168	0.165091864766298	8.82048884576312
chr8	40787326	41211658	4	4	16.67	20	-3.33	1	0.804097271299285	0.127756427234124	5.0504339877805
chr8	41211658	41611735	4	3	16.67	15	1.67	1	1.13012717766168	0.165091864766298	8.82048884576312
chr8	41611735	43505560	4	2	16.67	10	6.67	0.673134579544109	1.77679788223359	0.223067010416211	21.8659260440664
chr8	43505560	43824061	3	2	12.5	10	2.5	1	1.27847145328945	0.130864593047094	16.9008714370457
chr8	43824061	46847522	0	0	0	0	0	1	0	0	Inf
chr8	46847522	49199652	1	1	4.17	5	-0.83	1	0.829704891507262	0.0100990049228189	68.1835097869413
chr8	49199652	49750550	1	0	4.17	0	4.17	1	Inf	0.0213828125	Inf
chr8	49750550	49968680	1	0	4.17	0	4.17	1	Inf	0.0213828125	Inf
chr8	49968680	50059222	1	0	4.17	0	4.17	1	Inf	0.0213828125	Inf
chr8	50059222	50067045	1	0	4.17	0	4.17	1	Inf	0.0213828125	Inf
chr8	50067045	50801662	1	1	4.17	5	-0.83	1	0.829704891507262	0.0100990049228189	68.1835097869413
chr8	50801662	51013854	1	0	4.17	0	4.17	1	Inf	0.0213828125	Inf
chr8	51013854	51056153	1	1	4.17	5	-0.83	1	0.829704891507262	0.0100990049228189	68.1835097869413
chr8	51056153	51200737	1	1	4.17	5	-0.83	1	0.829704891507262	0.0100990049228189	68.1835097869413
chr8	51200737	51343594	1	1	4.17	5	-0.83	1	0.829704891507262	0.0100990049228189	68.1835097869413
chr8	51343594	51815710	1	0	4.17	0	4.17	1	Inf	0.0213828125	Inf
chr8	51815710	51899970	2	0	8.33	0	8.33	0.492600422832981	Inf	0.157012756012269	Inf
chr8	51899970	52026712	1	0	4.17	0	4.17	1	Inf	0.0213828125	Inf
chr8	52026712	52155594	2	0	8.33	0	8.33	0.492600422832981	Inf	0.157012756012269	Inf
chr8	52155594	53734143	2	0	8.33	0	8.33	0.492600422832981	Inf	0.157012756012269	Inf
chr8	53734143	53810350	2	0	8.33	0	8.33	0.492600422832981	Inf	0.157012756012269	Inf
chr8	53810350	54469975	2	0	8.33	0	8.33	0.492600422832981	Inf	0.157012756012269	Inf
chr8	54469975	54600446	1	0	4.17	0	4.17	1	Inf	0.0213828125	Inf
chr8	54600446	54838661	2	0	8.33	0	8.33	0.492600422832981	Inf	0.157012756012269	Inf
chr8	54838661	55269928	2	0	8.33	0	8.33	0.492600422832981	Inf	0.157012756012269	Inf
chr8	55269928	55398113	2	0	8.33	0	8.33	0.492600422832981	Inf	0.157012756012269	Inf
chr8	55398113	55472449	2	0	8.33	0	8.33	0.492600422832981	Inf	0.157012756012269	Inf
chr8	55472449	55892271	2	0	8.33	0	8.33	0.492600422832981	Inf	0.157012756012269	Inf
chr8	55892271	56027849	2	0	8.33	0	8.33	0.492600422832981	Inf	0.157012756012269	Inf
chr8	56027849	56537191	2	0	8.33	0	8.33	0.492600422832981	Inf	0.157012756012269	Inf
chr8	56537191	56640642	2	1	8.33	5	3.33	1	1.70673924068191	0.082700294482344	107.113924246164
chr8	56640642	56981697	2	0	8.33	0	8.33	0.492600422832981	Inf	0.157012756012269	Inf
chr8	56981697	57731687	2	1	8.33	5	3.33	1	1.70673924068191	0.082700294482344	107.113924246164
chr8	57731687	58054850	2	0	8.33	0	8.33	0.492600422832981	Inf	0.157012756012269	Inf
chr8	58054850	58171952	2	0	8.33	0	8.33	0.492600422832981	Inf	0.157012756012269	Inf
chr8	58171952	60574525	2	0	8.33	0	8.33	0.492600422832981	Inf	0.157012756012269	Inf
chr8	60574525	66428355	1	0	4.17	0	4.17	1	Inf	0.0213828125	Inf
chr8	66428355	66623241	1	1	4.17	5	-0.83	1	0.829704891507262	0.0100990049228189	68.1835097869413
chr8	66623241	73268845	1	0	4.17	0	4.17	1	Inf	0.0213828125	Inf
chr8	73268845	74640450	0	0	0	0	0	1	0	0	Inf
chr8	74640450	80993567	1	0	4.17	0	4.17	1	Inf	0.0213828125	Inf
chr8	80993567	81089102	2	0	8.33	0	8.33	0.492600422832981	Inf	0.157012756012269	Inf
chr8	81089102	83762292	1	0	4.17	0	4.17	1	Inf	0.0213828125	Inf
chr8	83762292	85468909	1	1	4.17	5	-0.83	1	0.829704891507262	0.0100990049228189	68.1835097869413
chr8	85468909	85608748	1	1	4.17	5	-0.83	1	0.829704891507262	0.0100990049228189	68.1835097869413
chr8	85608748	86123089	1	1	4.17	5	-0.83	1	0.829704891507262	0.0100990049228189	68.1835097869413
chr8	86123089	87104334	1	0	4.17	0	4.17	1	Inf	0.0213828125	Inf
chr8	87104334	88279800	2	0	8.33	0	8.33	0.492600422832981	Inf	0.157012756012269	Inf
chr8	88279800	88439508	2	0	8.33	0	8.33	0.492600422832981	Inf	0.157012756012269	Inf
chr8	88439508	90598057	2	0	8.33	0	8.33	0.492600422832981	Inf	0.157012756012269	Inf
chr8	90598057	90736353	2	1	8.33	5	3.33	1	1.70673924068191	0.082700294482344	107.113924246164
chr8	90736353	90949960	2	1	8.33	5	3.33	1	1.70673924068191	0.082700294482344	107.113924246164
chr8	90949960	94571990	2	0	8.33	0	8.33	0.492600422832981	Inf	0.157012756012269	Inf
chr8	94571990	96535082	1	0	4.17	0	4.17	1	Inf	0.0213828125	Inf
chr8	96535082	97201076	1	0	4.17	0	4.17	1	Inf	0.0213828125	Inf
chr8	97201076	104866786	1	1	4.17	5	-0.83	1	0.829704891507262	0.0100990049228189	68.1835097869413
chr8	104866786	109102793	1	0	4.17	0	4.17	1	Inf	0.0213828125	Inf
chr8	109102793	109240773	1	1	4.17	5	-0.83	1	0.829704891507262	0.0100990049228189	68.1835097869413
chr8	109240773	113959627	1	0	4.17	0	4.17	1	Inf	0.0213828125	Inf
chr8	113959627	114571936	2	0	8.33	0	8.33	0.492600422832981	Inf	0.157012756012269	Inf
chr8	114571936	114758638	2	0	8.33	0	8.33	0.492600422832981	Inf	0.157012756012269	Inf
chr8	114758638	114962487	2	0	8.33	0	8.33	0.492600422832981	Inf	0.157012756012269	Inf
chr8	114962487	115119227	1	0	4.17	0	4.17	1	Inf	0.0213828125	Inf
chr8	115119227	115231584	2	0	8.33	0	8.33	0.492600422832981	Inf	0.157012756012269	Inf
chr8	115231584	115919203	1	0	4.17	0	4.17	1	Inf	0.0213828125	Inf
chr8	115919203	116064504	2	0	8.33	0	8.33	0.492600422832981	Inf	0.157012756012269	Inf
chr8	116064504	125040566	1	0	4.17	0	4.17	1	Inf	0.0213828125	Inf
chr8	125040566	125164350	1	0	4.17	0	4.17	1	Inf	0.0213828125	Inf
chr8	125164350	127457081	1	0	4.17	0	4.17	1	Inf	0.0213828125	Inf
chr8	127457081	129995192	0	0	0	0	0	1	0	0	Inf
chr8	129995192	140934522	1	0	4.17	0	4.17	1	Inf	0.0213828125	Inf
chr8	140934522	141818851	1	1	4.17	5	-0.83	1	0.829704891507262	0.0100990049228189	68.1835097869413
chr8	141818851	142657478	2	1	8.33	5	3.33	1	1.70673924068191	0.082700294482344	107.113924246164
chr8	142657478	146364022	2	1	8.33	5	3.33	1	1.70673924068191	0.082700294482344	107.113924246164
chr12	0	597236	2	1	8.33	5	3.33	1	1.70673924068191	0.082700294482344	107.113924246164
chr12	597236	864905	1	1	4.17	5	-0.83	1	0.829704891507262	0.0100990049228189	68.1835097869413
chr12	864905	867533	1	2	4.17	10	-5.83	0.583207490184234	0.399640895163998	0.00636764802381009	8.24852474948138
chr12	867533	879905	2	3	8.33	15	-6.67	0.645895794506118	0.523030418369538	0.0394998825519401	5.10933424630835
chr12	879905	889776	1	3	4.17	15	-10.83	0.31551148794484	0.254054686982671	0.00450760062151482	3.48119971412429
chr12	889776	892990	1	2	4.17	10	-5.83	0.583207490184234	0.399640895163998	0.00636764802381009	8.24852474948138
chr12	892990	1405716	0	1	0	5	-5	0.454545454545455	0	0	32.5003149261473
chr12	1405716	1547248	0	2	0	10	-10	0.200845665961945	0	0	4.38438777635233
chr12	1547248	2208359	0	1	0	5	-5	0.454545454545455	0	0	32.5003149261473
chr12	2208359	2235752	0	0	0	0	0	1	0	0	Inf
chr12	2235752	2240876	2	0	8.33	0	8.33	0.492600422832981	Inf	0.157012756012269	Inf
chr12	2240876	2269933	2	1	8.33	5	3.33	1	1.70673924068191	0.082700294482344	107.113924246164
chr12	2269933	2271584	0	1	0	5	-5	0.454545454545455	0	0	32.5003149261473
chr12	2271584	3743401	0	0	0	0	0	1	0	0	Inf
chr12	3743401	3844392	1	0	4.17	0	4.17	1	Inf	0.0213828125	Inf
chr12	3844392	5605844	0	0	0	0	0	1	0	0	Inf
chr12	5605844	6711214	1	0	4.17	0	4.17	1	Inf	0.0213828125	Inf
chr12	6711214	8037962	0	0	0	0	0	1	0	0	Inf
chr12	8037962	8247384	1	0	4.17	0	4.17	1	Inf	0.0213828125	Inf
chr12	8247384	8602662	0	0	0	0	0	1	0	0	Inf
chr12	8602662	8919837	1	0	4.17	0	4.17	1	Inf	0.0213828125	Inf
chr12	8919837	9246965	2	0	8.33	0	8.33	0.492600422832981	Inf	0.157012756012269	Inf
chr12	9246965	9613462	2	1	8.33	5	3.33	1	1.70673924068191	0.082700294482344	107.113924246164
chr12	9613462	9617002	4	1	16.67	5	11.67	0.356174171829305	3.69879604532143	0.326555126675129	196.589525396604
chr12	9617002	9618119	4	3	16.67	15	1.67	1	1.13012717766168	0.165091864766298	8.82048884576312
chr12	9618119	9619443	5	8	20.83	40	-19.17	0.198958864869245	0.403466022297075	0.0823227885139499	1.7906713353751
chr12	9619443	9619901	7	8	29.17	40	-10.83	0.531591450927992	0.624560748378336	0.146318297790798	2.58837229628154
chr12	9619901	9739667	8	9	33.33	45	-11.67	0.538513744756643	0.61810302553294	0.151323776118268	2.4547554875231
chr12	9739667	9740337	6	9	25	45	-20	0.20970239263837	0.416119931937308	0.0927385103532607	1.73325685677805
chr12	9740337	9741822	6	7	25	35	-10	0.521959322583259	0.625943281255598	0.136817622819874	2.76422855890375
chr12	9741822	9743406	5	2	20.83	10	10.83	0.42798551420219	2.32440691152469	0.327791220119044	27.364192010749
chr12	9743406	9744210	3	2	12.5	10	2.5	1	1.27847145328945	0.130864593047094	16.9008714370457
chr12	9744210	9745206	3	1	12.5	5	7.5	0.613704503097583	2.6583735804989	0.194088006935639	149.732965562201
chr12	9745206	11091867	2	1	8.33	5	3.33	1	1.70673924068191	0.082700294482344	107.113924246164
chr12	11091867	12549687	2	2	8.33	10	-1.67	1	0.821946943936911	0.0545179511642294	12.3867051005178
chr12	12549687	12659425	3	2	12.5	10	2.5	1	1.27847145328945	0.130864593047094	16.9008714370457
chr12	12659425	14164600	2	2	8.33	10	-1.67	1	0.821946943936911	0.0545179511642294	12.3867051005178
chr12	14164600	14194872	3	2	12.5	10	2.5	1	1.27847145328945	0.130864593047094	16.9008714370457
chr12	14194872	14297678	3	3	12.5	15	-2.5	1	0.813448226717427	0.0961202645831903	6.87778438197361
chr12	14297678	16624318	3	2	12.5	10	2.5	1	1.27847145328945	0.130864593047094	16.9008714370457
chr12	16624318	17757748	2	2	8.33	10	-1.67	1	0.821946943936911	0.0545179511642294	12.3867051005178
chr12	17757748	17898890	2	2	8.33	10	-1.67	1	0.821946943936911	0.0545179511642294	12.3867051005178
chr12	17898890	18145402	2	2	8.33	10	-1.67	1	0.821946943936911	0.0545179511642294	12.3867051005178
chr12	18145402	18314734	3	2	12.5	10	2.5	1	1.27847145328945	0.130864593047094	16.9008714370457
chr12	18314734	21091029	2	2	8.33	10	-1.67	1	0.821946943936911	0.0545179511642294	12.3867051005178
chr12	21091029	21483073	1	2	4.17	10	-5.83	0.583207490184234	0.399640895163998	0.00636764802381009	8.24852474948138
chr12	21483073	21717721	2	2	8.33	10	-1.67	1	0.821946943936911	0.0545179511642294	12.3867051005178
chr12	21717721	22015946	3	2	12.5	10	2.5	1	1.27847145328945	0.130864593047094	16.9008714370457
chr12	22015946	22090824	3	3	12.5	15	-2.5	1	0.813448226717427	0.0961202645831903	6.87778438197361
chr12	22090824	23569593	3	2	12.5	10	2.5	1	1.27847145328945	0.130864593047094	16.9008714370457
chr12	23569593	23650952	2	2	8.33	10	-1.67	1	0.821946943936911	0.0545179511642294	12.3867051005178
chr12	23650952	24576532	2	1	8.33	5	3.33	1	1.70673924068191	0.082700294482344	107.113924246164
chr12	24576532	26221576	2	0	8.33	0	8.33	0.492600422832981	Inf	0.157012756012269	Inf
chr12	26221576	26973020	1	0	4.17	0	4.17	1	Inf	0.0213828125	Inf
chr12	26973020	27733969	1	1	4.17	5	-0.83	1	0.829704891507262	0.0100990049228189	68.1835097869413
chr12	27733969	31229334	1	0	4.17	0	4.17	1	Inf	0.0213828125	Inf
chr12	31229334	31408507	0	0	0	0	0	1	0	0	Inf
chr12	31408507	31411126	1	0	4.17	0	4.17	1	Inf	0.0213828125	Inf
chr12	31411126	32660056	1	1	4.17	5	-0.83	1	0.829704891507262	0.0100990049228189	68.1835097869413
chr12	32660056	33016263	1	0	4.17	0	4.17	1	Inf	0.0213828125	Inf
chr12	33016263	33275155	0	0	0	0	0	1	0	0	Inf
chr12	33275155	33307867	1	0	4.17	0	4.17	1	Inf	0.0213828125	Inf
chr12	33307867	37857751	0	0	0	0	0	1	0	0	Inf
chr12	37857751	37968646	1	0	4.17	0	4.17	1	Inf	0.0213828125	Inf
chr12	37968646	43002578	0	0	0	0	0	1	0	0	Inf
chr12	43002578	45000513	0	1	0	5	-5	0.454545454545455	0	0	32.5003149261473
chr12	45000513	45107242	1	1	4.17	5	-0.83	1	0.829704891507262	0.0100990049228189	68.1835097869413
chr12	45107242	46725939	0	1	0	5	-5	0.454545454545455	0	0	32.5003149261473
chr12	46725939	48939317	0	0	0	0	0	1	0	0	Inf
chr12	48939317	51270837	0	1	0	5	-5	0.454545454545455	0	0	32.5003149261473
chr12	51270837	51806573	1	1	4.17	5	-0.83	1	0.829704891507262	0.0100990049228189	68.1835097869413
chr12	51806573	52276469	1	0	4.17	0	4.17	1	Inf	0.0213828125	Inf
chr12	52276469	52464881	1	0	4.17	0	4.17	1	Inf	0.0213828125	Inf
chr12	52464881	56039365	0	0	0	0	0	1	0	0	Inf
chr12	56039365	56854852	0	1	0	5	-5	0.454545454545455	0	0	32.5003149261473
chr12	56854852	57882676	0	2	0	10	-10	0.200845665961945	0	0	4.38438777635233
chr12	57882676	65190962	0	1	0	5	-5	0.454545454545455	0	0	32.5003149261473
chr12	65190962	66504614	0	0	0	0	0	1	0	0	Inf
chr12	66504614	73684227	0	1	0	5	-5	0.454545454545455	0	0	32.5003149261473
chr12	73684227	77403353	1	1	4.17	5	-0.83	1	0.829704891507262	0.0100990049228189	68.1835097869413
chr12	77403353	78001224	2	1	8.33	5	3.33	1	1.70673924068191	0.082700294482344	107.113924246164
chr12	78001224	78094865	3	1	12.5	5	7.5	0.613704503097583	2.6583735804989	0.194088006935639	149.732965562201
chr12	78094865	81094717	2	1	8.33	5	3.33	1	1.70673924068191	0.082700294482344	107.113924246164
chr12	81094717	81935287	1	1	4.17	5	-0.83	1	0.829704891507262	0.0100990049228189	68.1835097869413
chr12	81935287	84594270	2	1	8.33	5	3.33	1	1.70673924068191	0.082700294482344	107.113924246164
chr12	84594270	84597895	2	2	8.33	10	-1.67	1	0.821946943936911	0.0545179511642294	12.3867051005178
chr12	84597895	84720517	3	2	12.5	10	2.5	1	1.27847145328945	0.130864593047094	16.9008714370457
chr12	84720517	84731201	3	1	12.5	5	7.5	0.613704503097583	2.6583735804989	0.194088006935639	149.732965562201
chr12	84731201	87720406	2	1	8.33	5	3.33	1	1.70673924068191	0.082700294482344	107.113924246164
chr12	87720406	87800271	3	1	12.5	5	7.5	0.613704503097583	2.6583735804989	0.194088006935639	149.732965562201
chr12	87800271	88746638	2	1	8.33	5	3.33	1	1.70673924068191	0.082700294482344	107.113924246164
chr12	88746638	91611066	1	1	4.17	5	-0.83	1	0.829704891507262	0.0100990049228189	68.1835097869413
chr12	91611066	92421136	2	1	8.33	5	3.33	1	1.70673924068191	0.082700294482344	107.113924246164
chr12	92421136	92507315	1	1	4.17	5	-0.83	1	0.829704891507262	0.0100990049228189	68.1835097869413
chr12	92507315	96669575	2	1	8.33	5	3.33	1	1.70673924068191	0.082700294482344	107.113924246164
chr12	96669575	98818984	1	1	4.17	5	-0.83	1	0.829704891507262	0.0100990049228189	68.1835097869413
chr12	98818984	100190836	2	1	8.33	5	3.33	1	1.70673924068191	0.082700294482344	107.113924246164
chr12	100190836	100535065	1	1	4.17	5	-0.83	1	0.829704891507262	0.0100990049228189	68.1835097869413
chr12	100535065	107818018	0	1	0	5	-5	0.454545454545455	0	0	32.5003149261473
chr12	107818018	108491072	1	1	4.17	5	-0.83	1	0.829704891507262	0.0100990049228189	68.1835097869413
chr12	108491072	108623185	0	1	0	5	-5	0.454545454545455	0	0	32.5003149261473
chr12	108623185	109022326	1	1	4.17	5	-0.83	1	0.829704891507262	0.0100990049228189	68.1835097869413
chr12	109022326	111580868	1	2	4.17	10	-5.83	0.583207490184234	0.399640895163998	0.00636764802381009	8.24852474948138
chr12	111580868	113319432	1	2	4.17	10	-5.83	0.583207490184234	0.399640895163998	0.00636764802381009	8.24852474948138
chr12	113319432	113331801	0	2	0	10	-10	0.200845665961945	0	0	4.38438777635233
chr12	113331801	113408935	0	1	0	5	-5	0.454545454545455	0	0	32.5003149261473
chr12	113408935	117764045	1	1	4.17	5	-0.83	1	0.829704891507262	0.0100990049228189	68.1835097869413
chr12	117764045	118137048	0	1	0	5	-5	0.454545454545455	0	0	32.5003149261473
chr12	118137048	119241089	0	0	0	0	0	1	0	0	Inf
chr12	119241089	120102055	0	1	0	5	-5	0.454545454545455	0	0	32.5003149261473
chr12	120102055	120287942	0	2	0	10	-10	0.200845665961945	0	0	4.38438777635233
chr12	120287942	124034460	0	3	0	15	-15	0.0860767139836907	0	0	1.9411946582692
chr12	124034460	124375756	1	3	4.17	15	-10.83	0.31551148794484	0.254054686982671	0.00450760062151482	3.48119971412429
chr12	124375756	124661821	1	2	4.17	10	-5.83	0.583207490184234	0.399640895163998	0.00636764802381009	8.24852474948138
chr12	124661821	124688236	1	1	4.17	5	-0.83	1	0.829704891507262	0.0100990049228189	68.1835097869413
chr12	124688236	125738116	1	1	4.17	5	-0.83	1	0.829704891507262	0.0100990049228189	68.1835097869413
chr12	125738116	126498161	2	1	8.33	5	3.33	1	1.70673924068191	0.082700294482344	107.113924246164
chr12	126498161	126572886	2	1	8.33	5	3.33	1	1.70673924068191	0.082700294482344	107.113924246164
chr12	126572886	127351923	2	1	8.33	5	3.33	1	1.70673924068191	0.082700294482344	107.113924246164
chr12	127351923	130186490	1	1	4.17	5	-0.83	1	0.829704891507262	0.0100990049228189	68.1835097869413
chr12	130186490	131512363	1	0	4.17	0	4.17	1	Inf	0.0213828125	Inf
chr12	131512363	131729664	1	1	4.17	5	-0.83	1	0.829704891507262	0.0100990049228189	68.1835097869413
chr12	131729664	131829482	2	1	8.33	5	3.33	1	1.70673924068191	0.082700294482344	107.113924246164
chr12	131829482	133851895	1	1	4.17	5	-0.83	1	0.829704891507262	0.0100990049228189	68.1835097869413
chr15	20016316	20071673	5	6	20.83	30	-9.17	0.50926015928852	0.620989063192595	0.122215728756002	3.00773282911263
chr15	20071673	22120337	6	6	25	30	-5	0.745575024077576	0.782268389388813	0.16709290957507	3.64334231437044
chr15	22120337	22329724	6	7	25	35	-10	0.521959322583259	0.625943281255598	0.136817622819874	2.76422855890375
chr15	22329724	22442876	6	8	25	40	-15	0.342283082306503	0.508123198495012	0.112598051865131	2.16574581916589
chr15	22442876	22486906	6	7	25	35	-10	0.521959322583259	0.625943281255598	0.136817622819874	2.76422855890375
chr15	22486906	22583149	6	6	25	30	-5	0.745575024077576	0.782268389388813	0.16709290957507	3.64334231437044
chr15	22583149	22583908	6	7	25	35	-10	0.521959322583259	0.625943281255598	0.136817622819874	2.76422855890375
chr15	22583908	22585696	7	8	29.17	40	-10.83	0.531591450927992	0.624560748378336	0.146318297790798	2.58837229628154
chr15	22585696	22681163	7	9	29.17	45	-15.83	0.352019005137709	0.511369416516761	0.120465725916585	2.07078753493622
chr15	22681163	22751731	5	9	20.83	45	-24.17	0.112130784838596	0.330481951126119	0.0678874223372097	1.43372847806402
chr15	22751731	23059837	5	7	20.83	35	-14.17	0.329263323023958	0.496919336361983	0.100033635931468	2.28411753796388
chr15	23059837	23231816	4	7	16.67	35	-18.33	0.185126366635158	0.380158773082349	0.0672539516934098	1.85399684785685
chr15	23231816	24666497	4	7	16.67	35	-18.33	0.185126366635158	0.380158773082349	0.0672539516934098	1.85399684785685
chr15	24666497	24674819	5	7	20.83	35	-14.17	0.329263323023958	0.496919336361983	0.100033635931468	2.28411753796388
chr15	24674819	24731439	6	7	25	35	-10	0.521959322583259	0.625943281255598	0.136817622819874	2.76422855890375
chr15	24731439	24738354	5	7	20.83	35	-14.17	0.329263323023958	0.496919336361983	0.100033635931468	2.28411753796388
chr15	24738354	25514330	4	7	16.67	35	-18.33	0.185126366635158	0.380158773082349	0.0672539516934098	1.85399684785685
chr15	25514330	25685914	4	6	16.67	30	-13.33	0.471598567457898	0.474990215300048	0.0822008114438842	2.43832911577332
chr15	25685914	26987276	5	6	20.83	30	-9.17	0.50926015928852	0.620989063192595	0.122215728756002	3.00773282911263
chr15	26987276	27216839	5	5	20.83	25	-4.17	1	0.793759048209339	0.150843822750377	4.16256813493239
chr15	27216839	30780327	4	5	16.67	25	-8.33	0.709517537084185	0.607114050915271	0.10158997296136	3.36866065732844
chr15	30780327	31631077	5	5	20.83	25	-4.17	1	0.793759048209339	0.150843822750377	4.16256813493239
chr15	31631077	34675432	5	5	20.83	25	-4.17	1	0.793759048209339	0.150843822750377	4.16256813493239
chr15	34675432	34694979	6	5	25	25	0	1	1	0.206088113499145	5.04812438351809
chr15	34694979	34716959	6	5	25	25	0	1	1	0.206088113499145	5.04812438351809
chr15	34716959	34727406	6	5	25	25	0	1	1	0.206088113499145	5.04812438351809
chr15	34727406	34805335	6	5	25	25	0	1	1	0.206088113499145	5.04812438351809
chr15	34805335	34813740	6	5	25	25	0	1	1	0.206088113499145	5.04812438351809
chr15	34813740	34830666	6	5	25	25	0	1	1	0.206088113499145	5.04812438351809
chr15	34830666	34878454	5	5	20.83	25	-4.17	1	0.793759048209339	0.150843822750377	4.16256813493239
chr15	34878454	34880459	5	6	20.83	30	-9.17	0.50926015928852	0.620989063192595	0.122215728756002	3.00773282911263
chr15	34880459	35549657	5	6	20.83	30	-9.17	0.50926015928852	0.620989063192595	0.122215728756002	3.00773282911263
chr15	35549657	35607726	5	5	20.83	25	-4.17	1	0.793759048209339	0.150843822750377	4.16256813493239
chr15	35607726	35727382	5	6	20.83	30	-9.17	0.50926015928852	0.620989063192595	0.122215728756002	3.00773282911263
chr15	35727382	35943190	5	5	20.83	25	-4.17	1	0.793759048209339	0.150843822750377	4.16256813493239
chr15	35943190	36531529	5	6	20.83	30	-9.17	0.50926015928852	0.620989063192595	0.122215728756002	3.00773282911263
chr15	36531529	37246791	5	7	20.83	35	-14.17	0.329263323023958	0.496919336361983	0.100033635931468	2.28411753796388
chr15	37246791	38515867	6	7	25	35	-10	0.521959322583259	0.625943281255598	0.136817622819874	2.76422855890375
chr15	38515867	39049578	7	7	29.17	35	-5.83	0.752019003432467	0.769421074434932	0.177854800192854	3.30500320688849
chr15	39049578	40327431	7	7	29.17	35	-5.83	0.752019003432467	0.769421074434932	0.177854800192854	3.30500320688849
chr15	40327431	41774485	7	7	29.17	35	-5.83	0.752019003432467	0.769421074434932	0.177854800192854	3.30500320688849
chr15	41774485	42331322	7	7	29.17	35	-5.83	0.752019003432467	0.769421074434932	0.177854800192854	3.30500320688849
chr15	42331322	42414182	7	7	29.17	35	-5.83	0.752019003432467	0.769421074434932	0.177854800192854	3.30500320688849
chr15	42414182	42441220	7	7	29.17	35	-5.83	0.752019003432467	0.769421074434932	0.177854800192854	3.30500320688849
chr15	42441220	42447602	8	7	33.33	35	-1.67	1	0.930139109867753	0.22352029110291	3.91947658313681
chr15	42447602	42520347	8	7	33.33	35	-1.67	1	0.930139109867753	0.22352029110291	3.91947658313681
chr15	42520347	44928494	7	7	29.17	35	-5.83	0.752019003432467	0.769421074434932	0.177854800192854	3.30500320688849
chr15	44928494	45032045	7	7	29.17	35	-5.83	0.752019003432467	0.769421074434932	0.177854800192854	3.30500320688849
chr15	45032045	45469160	7	7	29.17	35	-5.83	0.752019003432467	0.769421074434932	0.177854800192854	3.30500320688849
chr15	45469160	45950424	6	7	25	35	-10	0.521959322583259	0.625943281255598	0.136817622819874	2.76422855890375
chr15	45950424	46022618	6	7	25	35	-10	0.521959322583259	0.625943281255598	0.136817622819874	2.76422855890375
chr15	46022618	46193419	6	7	25	35	-10	0.521959322583259	0.625943281255598	0.136817622819874	2.76422855890375
chr15	46193419	46295450	7	7	29.17	35	-5.83	0.752019003432467	0.769421074434932	0.177854800192854	3.30500320688849
chr15	46295450	46434238	6	7	25	35	-10	0.521959322583259	0.625943281255598	0.136817622819874	2.76422855890375
chr15	46434238	46871116	6	6	25	30	-5	0.745575024077576	0.782268389388813	0.16709290957507	3.64334231437044
chr15	46871116	46964717	6	7	25	35	-10	0.521959322583259	0.625943281255598	0.136817622819874	2.76422855890375
chr15	46964717	47213595	6	6	25	30	-5	0.745575024077576	0.782268389388813	0.16709290957507	3.64334231437044
chr15	47213595	47567891	6	6	25	30	-5	0.745575024077576	0.782268389388813	0.16709290957507	3.64334231437044
chr15	47567891	47685628	7	6	29.17	30	-0.829999999999998	1	0.961638596420668	0.217149247562924	4.35837598389935
chr15	47685628	47686626	7	6	29.17	30	-0.829999999999998	1	0.961638596420668	0.217149247562924	4.35837598389935
chr15	47686626	48057036	7	6	29.17	30	-0.829999999999998	1	0.961638596420668	0.217149247562924	4.35837598389935
chr15	48057036	48150591	7	6	29.17	30	-0.829999999999998	1	0.961638596420668	0.217149247562924	4.35837598389935
chr15	48150591	48386383	7	6	29.17	30	-0.829999999999998	1	0.961638596420668	0.217149247562924	4.35837598389935
chr15	48386383	48526247	7	6	29.17	30	-0.829999999999998	1	0.961638596420668	0.217149247562924	4.35837598389935
chr15	48526247	48996357	7	6	29.17	30	-0.829999999999998	1	0.961638596420668	0.217149247562924	4.35837598389935
chr15	48996357	51741185	7	6	29.17	30	-0.829999999999998	1	0.961638596420668	0.217149247562924	4.35837598389935
chr15	51741185	51942155	7	6	29.17	30	-0.829999999999998	1	0.961638596420668	0.217149247562924	4.35837598389935
chr15	51942155	52140651	7	6	29.17	30	-0.829999999999998	1	0.961638596420668	0.217149247562924	4.35837598389935
chr15	52140651	52242810	7	6	29.17	30	-0.829999999999998	1	0.961638596420668	0.217149247562924	4.35837598389935
chr15	52242810	52255990	8	6	33.33	30	3.33	1	1.16259290775127	0.272902027742348	5.16994950410565
chr15	52255990	52388882	8	6	33.33	30	3.33	1	1.16259290775127	0.272902027742348	5.16994950410565
chr15	52388882	52509023	9	6	37.5	30	7.5	0.752019003432467	1.38934111782241	0.335246952983551	6.10026650689017
chr15	52509023	52710979	8	6	33.33	30	3.33	1	1.16259290775127	0.272902027742348	5.16994950410565
chr15	52710979	52713040	8	6	33.33	30	3.33	1	1.16259290775127	0.272902027742348	5.16994950410565
chr15	52713040	52835169	7	7	29.17	35	-5.83	0.752019003432467	0.769421074434932	0.177854800192854	3.30500320688849
chr15	52835169	52955470	7	6	29.17	30	-0.829999999999998	1	0.961638596420668	0.217149247562924	4.35837598389935
chr15	52955470	52956559	8	6	33.33	30	3.33	1	1.16259290775127	0.272902027742348	5.16994950410565
chr15	52956559	53013065	8	6	33.33	30	3.33	1	1.16259290775127	0.272902027742348	5.16994950410565
chr15	53013065	53350755	7	6	29.17	30	-0.829999999999998	1	0.961638596420668	0.217149247562924	4.35837598389935
chr15	53350755	53598335	8	6	33.33	30	3.33	1	1.16259290775127	0.272902027742348	5.16994950410565
chr15	53598335	53662080	9	6	37.5	30	7.5	0.752019003432467	1.38934111782241	0.335246952983551	6.10026650689017
chr15	53662080	53703684	8	6	33.33	30	3.33	1	1.16259290775127	0.272902027742348	5.16994950410565
chr15	53703684	53805949	8	7	33.33	35	-1.67	1	0.930139109867753	0.22352029110291	3.91947658313681
chr15	53805949	57263846	8	6	33.33	30	3.33	1	1.16259290775127	0.272902027742348	5.16994950410565
chr15	57263846	57370735	8	7	33.33	35	-1.67	1	0.930139109867753	0.22352029110291	3.91947658313681
chr15	57370735	57492276	7	7	29.17	35	-5.83	0.752019003432467	0.769421074434932	0.177854800192854	3.30500320688849
chr15	57492276	57653948	7	7	29.17	35	-5.83	0.752019003432467	0.769421074434932	0.177854800192854	3.30500320688849
chr15	57653948	62146956	7	7	29.17	35	-5.83	0.752019003432467	0.769421074434932	0.177854800192854	3.30500320688849
chr15	62146956	62160535	7	7	29.17	35	-5.83	0.752019003432467	0.769421074434932	0.177854800192854	3.30500320688849
chr15	62160535	62286279	7	7	29.17	35	-5.83	0.752019003432467	0.769421074434932	0.177854800192854	3.30500320688849
chr15	62286279	62381664	7	6	29.17	30	-0.829999999999998	1	0.961638596420668	0.217149247562924	4.35837598389935
chr15	62381664	63814776	7	6	29.17	30	-0.829999999999998	1	0.961638596420668	0.217149247562924	4.35837598389935
chr15	63814776	64898603	7	6	29.17	30	-0.829999999999998	1	0.961638596420668	0.217149247562924	4.35837598389935
chr15	64898603	67081264	7	6	29.17	30	-0.829999999999998	1	0.961638596420668	0.217149247562924	4.35837598389935
chr15	67081264	67626687	7	6	29.17	30	-0.829999999999998	1	0.961638596420668	0.217149247562924	4.35837598389935
chr15	67626687	70077555	7	5	29.17	25	4.17	1	1.22939500758173	0.26763550484739	6.04412103691805
chr15	70077555	76402981	7	5	29.17	25	4.17	1	1.22939500758173	0.26763550484739	6.04412103691805
chr15	76402981	76483201	7	5	29.17	25	4.17	1	1.22939500758173	0.26763550484739	6.04412103691805
chr15	76483201	76750768	8	5	33.33	25	8.33	0.741599633828789	1.48628894588007	0.336256162369557	7.17477624203688
chr15	76750768	76809215	9	5	37.5	25	12.5	0.518625124310082	1.77614047804412	0.412954871065002	8.46544996870826
chr15	76809215	76814655	10	5	41.67	25	16.67	0.341958924141055	2.10595426290551	0.499104414293619	9.9598199451433
chr15	76814655	76829779	14	5	58.33	25	33.33	0.035423192694428	4.0564614780673	0.982928658204036	19.34056915809
chr15	76829779	76836029	14	6	58.33	30	28.33	0.0755428448425711	3.17584742149136	0.798455218336194	13.987965656716
chr15	76836029	76898977	16	7	66.67	35	31.67	0.0678987391787963	3.5968893774027	0.908232964576123	15.6539306684597
chr15	76898977	76902398	15	7	62.5	35	27.5	0.129207985627894	3.01270164127841	0.769895124357922	12.808421570487
chr15	76902398	76902554	13	7	54.17	35	19.17	0.238031187160774	2.1551507493788	0.555465687048915	8.92743572566802
chr15	76902554	76908219	12	6	50	30	20	0.226782110078418	2.28805228163218	0.574547841700965	9.94218805446995
chr15	76908219	77450319	10	5	41.67	25	16.67	0.341958924141055	2.10595426290551	0.499104414293619	9.9598199451433
chr15	77450319	77686487	10	4	41.67	20	21.67	0.194791117027774	2.78953954910222	0.623786047347954	15.0285378346095
chr15	77686487	77770178	10	5	41.67	25	16.67	0.341958924141055	2.10595426290551	0.499104414293619	9.9598199451433
chr15	77770178	77801627	9	5	37.5	25	12.5	0.518625124310082	1.77614047804412	0.412954871065002	8.46544996870826
chr15	77801627	77907340	9	4	37.5	20	17.5	0.32098126000565	2.35294875498159	0.516314739117651	12.7771636940129
chr15	77907340	77909609	8	4	33.33	20	13.33	0.498217408597442	1.96904366364906	0.420634867960779	10.8227437493658
chr15	77909609	79774300	8	4	33.33	20	13.33	0.498217408597442	1.96904366364906	0.420634867960779	10.8227437493658
chr15	79774300	79788247	8	4	33.33	20	13.33	0.498217408597442	1.96904366364906	0.420634867960779	10.8227437493658
chr15	79788247	79801638	8	4	33.33	20	13.33	0.498217408597442	1.96904366364906	0.420634867960779	10.8227437493658
chr15	79801638	79863135	8	4	33.33	20	13.33	0.498217408597442	1.96904366364906	0.420634867960779	10.8227437493658
chr15	79863135	79866128	8	4	33.33	20	13.33	0.498217408597442	1.96904366364906	0.420634867960779	10.8227437493658
chr15	79866128	80293726	8	4	33.33	20	13.33	0.498217408597442	1.96904366364906	0.420634867960779	10.8227437493658
chr15	80293726	83220127	8	5	33.33	25	8.33	0.741599633828789	1.48628894588007	0.336256162369557	7.17477624203688
chr15	83220127	83779706	9	5	37.5	25	12.5	0.518625124310082	1.77614047804412	0.412954871065002	8.46544996870826
chr15	83779706	84545414	9	5	37.5	25	12.5	0.518625124310082	1.77614047804412	0.412954871065002	8.46544996870826
chr15	84545414	85936667	9	4	37.5	20	17.5	0.32098126000565	2.35294875498159	0.516314739117651	12.7771636940129
chr15	85936667	85951582	9	5	37.5	25	12.5	0.518625124310082	1.77614047804412	0.412954871065002	8.46544996870826
chr15	85951582	86071947	11	5	45.83	25	20.83	0.212519215317434	2.48461794733951	0.596471248231884	11.7087791884806
chr15	86071947	86073671	10	5	41.67	25	16.67	0.341958924141055	2.10595426290551	0.499104414293619	9.9598199451433
chr15	86073671	86075878	10	4	41.67	20	21.67	0.194791117027774	2.78953954910222	0.623786047347954	15.0285378346095
chr15	86075878	87281648	9	4	37.5	20	17.5	0.32098126000565	2.35294875498159	0.516314739117651	12.7771636940129
chr15	87281648	87511927	8	4	33.33	20	13.33	0.498217408597442	1.96904366364906	0.420634867960779	10.8227437493658
chr15	87511927	88594469	8	4	33.33	20	13.33	0.498217408597442	1.96904366364906	0.420634867960779	10.8227437493658
chr15	88594469	90038117	8	4	33.33	20	13.33	0.498217408597442	1.96904366364906	0.420634867960779	10.8227437493658
chr15	90038117	90760220	8	5	33.33	25	8.33	0.741599633828789	1.48628894588007	0.336256162369557	7.17477624203688
chr15	90760220	90852357	8	5	33.33	25	8.33	0.741599633828789	1.48628894588007	0.336256162369557	7.17477624203688
chr15	90852357	91988852	8	5	33.33	25	8.33	0.741599633828789	1.48628894588007	0.336256162369557	7.17477624203688
chr15	91988852	92987321	8	5	33.33	25	8.33	0.741599633828789	1.48628894588007	0.336256162369557	7.17477624203688
chr15	92987321	93245050	8	4	33.33	20	13.33	0.498217408597442	1.96904366364906	0.420634867960779	10.8227437493658
chr15	93245050	94243222	8	4	33.33	20	13.33	0.498217408597442	1.96904366364906	0.420634867960779	10.8227437493658
chr15	94243222	102531392	8	5	33.33	25	8.33	0.741599633828789	1.48628894588007	0.336256162369557	7.17477624203688
chr17	0	822074	13	9	54.17	45	9.17	0.762554397606517	1.43232744550817	0.375353928781583	5.6058176141302
chr17	822074	4545859	13	8	54.17	40	14.17	0.381511459245527	1.74956820628703	0.456665674790828	7.00005019745108
chr17	4545859	8318043	13	9	54.17	45	9.17	0.762554397606517	1.43232744550817	0.375353928781583	5.6058176141302
chr17	8318043	9622085	13	9	54.17	45	9.17	0.762554397606517	1.43232744550817	0.375353928781583	5.6058176141302
chr17	9622085	9741162	13	9	54.17	45	9.17	0.762554397606517	1.43232744550817	0.375353928781583	5.6058176141302
chr17	9741162	9880067	13	9	54.17	45	9.17	0.762554397606517	1.43232744550817	0.375353928781583	5.6058176141302
chr17	9880067	10164703	13	9	54.17	45	9.17	0.762554397606517	1.43232744550817	0.375353928781583	5.6058176141302
chr17	10164703	10193301	13	8	54.17	40	14.17	0.381511459245527	1.74956820628703	0.456665674790828	7.00005019745108
chr17	10193301	10572309	12	8	50	40	10	0.556167691684498	1.48614485450612	0.386932546707294	5.91099196376869
chr17	10572309	11318457	12	8	50	40	10	0.556167691684498	1.48614485450612	0.386932546707294	5.91099196376869
chr17	11318457	12370221	12	8	50	40	10	0.556167691684498	1.48614485450612	0.386932546707294	5.91099196376869
chr17	12370221	12584211	12	9	50	45	5	0.770856691396498	1.21664709423518	0.318082508298225	4.73132735721653
chr17	12584211	12726684	13	9	54.17	45	9.17	0.762554397606517	1.43232744550817	0.375353928781583	5.6058176141302
chr17	12726684	15086757	12	9	50	45	5	0.770856691396498	1.21664709423518	0.318082508298225	4.73132735721653
chr17	15086757	15340495	12	9	50	45	5	0.770856691396498	1.21664709423518	0.318082508298225	4.73132735721653
chr17	15340495	17471894	13	9	54.17	45	9.17	0.762554397606517	1.43232744550817	0.375353928781583	5.6058176141302
chr17	17471894	17663272	13	10	54.17	50	4.17	1	1.17732806335081	0.307241434675492	4.55252629762477
chr17	17663272	18275805	13	10	54.17	50	4.17	1	1.17732806335081	0.307241434675492	4.55252629762477
chr17	18275805	18289606	14	10	58.33	50	8.33	0.761929030022336	1.38924356619931	0.361618655955151	5.43735403260372
chr17	18289606	18317187	14	11	58.33	55	3.33	1	1.14191610441432	0.293397518897405	4.45405873730209
chr17	18317187	18467209	14	11	58.33	55	3.33	1	1.14191610441432	0.293397518897405	4.45405873730209
chr17	18467209	18531159	13	11	54.17	55	-0.829999999999998	1	0.967667950613556	0.249295465611878	3.72828351041651
chr17	18531159	18541609	13	10	54.17	50	4.17	1	1.17732806335081	0.307241434675492	4.55252629762477
chr17	18541609	18667930	13	10	54.17	50	4.17	1	1.17732806335081	0.307241434675492	4.55252629762477
chr17	18667930	18876935	13	9	54.17	45	9.17	0.762554397606517	1.43232744550817	0.375353928781583	5.6058176141302
chr17	18876935	19133624	13	8	54.17	40	14.17	0.381511459245527	1.74956820628703	0.456665674790828	7.00005019745108
chr17	19133624	20026424	13	6	54.17	30	24.17	0.135044236308829	2.69277277061512	0.678144517509758	11.7516656843829
chr17	20026424	20167858	13	6	54.17	30	24.17	0.135044236308829	2.69277277061512	0.678144517509758	11.7516656843829
chr17	20167858	20216265	12	6	50	30	20	0.226782110078418	2.28805228163218	0.574547841700965	9.94218805446995
chr17	20216265	20411839	12	6	50	30	20	0.226782110078418	2.28805228163218	0.574547841700965	9.94218805446995
chr17	20411839	20534226	12	5	50	25	25	0.124405099824312	2.92412415786746	0.707404283831633	13.7753813967204
chr17	20534226	21109187	12	4	50	20	30	0.0599745150815635	3.872122261208	0.883693772079157	20.7670778646892
chr17	21109187	21521630	11	4	45.83	20	25.83	0.111374415785885	3.29082682429173	0.74528682200092	17.6576437145644
chr17	21521630	21733407	11	3	45.83	15	30.83	0.0500289047212362	4.62489397109832	0.953483345510231	31.1532585070073
chr17	21733407	22235650	10	3	41.67	15	26.67	0.0958253853886298	3.92132323481741	0.798431938395065	26.5200596307344
chr17	22235650	25270399	0	0	0	0	0	1	0	0	Inf
chr17	25270399	25852670	5	0	20.83	0	20.83	0.0534139711677999	Inf	0.828270273994906	Inf
chr17	25852670	26564933	5	0	20.83	0	20.83	0.0534139711677999	Inf	0.828270273994906	Inf
chr17	26564933	28554755	5	1	20.83	5	15.83	0.197693967971903	4.84325942364132	0.476025876220235	248.347512072071
chr17	28554755	29287341	4	1	16.67	5	11.67	0.356174171829305	3.69879604532143	0.326555126675129	196.589525396604
chr17	29287341	29505834	4	2	16.67	10	6.67	0.673134579544109	1.77679788223359	0.223067010416211	21.8659260440664
chr17	29505834	29517599	4	1	16.67	5	11.67	0.356174171829305	3.69879604532143	0.326555126675129	196.589525396604
chr17	29517599	29892342	4	0	16.67	0	16.67	0.113966011300101	Inf	0.576648655274739	Inf
chr17	29892342	30793112	4	0	16.67	0	16.67	0.113966011300101	Inf	0.576648655274739	Inf
chr17	30793112	30951104	5	0	20.83	0	20.83	0.0534139711677999	Inf	0.828270273994906	Inf
chr17	30951104	31039188	5	0	20.83	0	20.83	0.0534139711677999	Inf	0.828270273994906	Inf
chr17	31039188	31128995	5	1	20.83	5	15.83	0.197693967971903	4.84325942364132	0.476025876220235	248.347512072071
chr17	31128995	31244179	5	1	20.83	5	15.83	0.197693967971903	4.84325942364132	0.476025876220235	248.347512072071
chr17	31244179	31366036	5	1	20.83	5	15.83	0.197693967971903	4.84325942364132	0.476025876220235	248.347512072071
chr17	31366036	31504636	4	1	16.67	5	11.67	0.356174171829305	3.69879604532143	0.326555126675129	196.589525396604
chr17	31504636	32296261	3	1	12.5	5	7.5	0.613704503097583	2.6583735804989	0.194088006935639	149.732965562201
chr17	32296261	32487917	4	1	16.67	5	11.67	0.356174171829305	3.69879604532143	0.326555126675129	196.589525396604
chr17	32487917	34506608	4	0	16.67	0	16.67	0.113966011300101	Inf	0.576648655274739	Inf
chr17	34506608	35055749	4	1	16.67	5	11.67	0.356174171829305	3.69879604532143	0.326555126675129	196.589525396604
chr17	35055749	35145250	4	1	16.67	5	11.67	0.356174171829305	3.69879604532143	0.326555126675129	196.589525396604
chr17	35145250	35361447	4	1	16.67	5	11.67	0.356174171829305	3.69879604532143	0.326555126675129	196.589525396604
chr17	35361447	37651828	4	2	16.67	10	6.67	0.673134579544109	1.77679788223359	0.223067010416211	21.8659260440664
chr17	37651828	39806993	4	1	16.67	5	11.67	0.356174171829305	3.69879604532143	0.326555126675129	196.589525396604
chr17	39806993	39817002	4	1	16.67	5	11.67	0.356174171829305	3.69879604532143	0.326555126675129	196.589525396604
chr17	39817002	43713967	4	2	16.67	10	6.67	0.673134579544109	1.77679788223359	0.223067010416211	21.8659260440664
chr17	43713967	44210545	4	1	16.67	5	11.67	0.356174171829305	3.69879604532143	0.326555126675129	196.589525396604
chr17	44210545	44397744	3	1	12.5	5	7.5	0.613704503097583	2.6583735804989	0.194088006935639	149.732965562201
chr17	44397744	44490960	3	2	12.5	10	2.5	1	1.27847145328945	0.130864593047094	16.9008714370457
chr17	44490960	44774823	4	2	16.67	10	6.67	0.673134579544109	1.77679788223359	0.223067010416211	21.8659260440664
chr17	44774823	44879892	4	1	16.67	5	11.67	0.356174171829305	3.69879604532143	0.326555126675129	196.589525396604
chr17	44879892	44973035	4	2	16.67	10	6.67	0.673134579544109	1.77679788223359	0.223067010416211	21.8659260440664
chr17	44973035	46655732	4	2	16.67	10	6.67	0.673134579544109	1.77679788223359	0.223067010416211	21.8659260440664
chr17	46655732	48393705	4	1	16.67	5	11.67	0.356174171829305	3.69879604532143	0.326555126675129	196.589525396604
chr17	48393705	49413778	4	1	16.67	5	11.67	0.356174171829305	3.69879604532143	0.326555126675129	196.589525396604
chr17	49413778	49432427	3	1	12.5	5	7.5	0.613704503097583	2.6583735804989	0.194088006935639	149.732965562201
chr17	49432427	49657971	3	0	12.5	0	12.5	0.238900634249471	Inf	0.351338858842862	Inf
chr17	49657971	49684445	3	0	12.5	0	12.5	0.238900634249471	Inf	0.351338858842862	Inf
chr17	49684445	53569700	3	1	12.5	5	7.5	0.613704503097583	2.6583735804989	0.194088006935639	149.732965562201
chr17	53569700	53696429	4	1	16.67	5	11.67	0.356174171829305	3.69879604532143	0.326555126675129	196.589525396604
chr17	53696429	53869684	3	1	12.5	5	7.5	0.613704503097583	2.6583735804989	0.194088006935639	149.732965562201
chr17	53869684	54005953	3	1	12.5	5	7.5	0.613704503097583	2.6583735804989	0.194088006935639	149.732965562201
chr17	54005953	54805377	3	1	12.5	5	7.5	0.613704503097583	2.6583735804989	0.194088006935639	149.732965562201
chr17	54805377	54815699	3	2	12.5	10	2.5	1	1.27847145328945	0.130864593047094	16.9008714370457
chr17	54815699	54824901	4	2	16.67	10	6.67	0.673134579544109	1.77679788223359	0.223067010416211	21.8659260440664
chr17	54824901	55446564	4	1	16.67	5	11.67	0.356174171829305	3.69879604532143	0.326555126675129	196.589525396604
chr17	55446564	55589571	5	1	20.83	5	15.83	0.197693967971903	4.84325942364132	0.476025876220235	248.347512072071
chr17	55589571	56313337	4	1	16.67	5	11.67	0.356174171829305	3.69879604532143	0.326555126675129	196.589525396604
chr17	56313337	57160144	4	1	16.67	5	11.67	0.356174171829305	3.69879604532143	0.326555126675129	196.589525396604
chr17	57160144	57284175	4	1	16.67	5	11.67	0.356174171829305	3.69879604532143	0.326555126675129	196.589525396604
chr17	57284175	59560682	4	1	16.67	5	11.67	0.356174171829305	3.69879604532143	0.326555126675129	196.589525396604
chr17	59560682	59701843	4	2	16.67	10	6.67	0.673134579544109	1.77679788223359	0.223067010416211	21.8659260440664
chr17	59701843	60642684	4	1	16.67	5	11.67	0.356174171829305	3.69879604532143	0.326555126675129	196.589525396604
chr17	60642684	60844101	4	1	16.67	5	11.67	0.356174171829305	3.69879604532143	0.326555126675129	196.589525396604
chr17	60844101	61769076	4	1	16.67	5	11.67	0.356174171829305	3.69879604532143	0.326555126675129	196.589525396604
chr17	61769076	62008897	4	1	16.67	5	11.67	0.356174171829305	3.69879604532143	0.326555126675129	196.589525396604
chr17	62008897	63231946	4	1	16.67	5	11.67	0.356174171829305	3.69879604532143	0.326555126675129	196.589525396604
chr17	63231946	64064393	4	1	16.67	5	11.67	0.356174171829305	3.69879604532143	0.326555126675129	196.589525396604
chr17	64064393	66364069	4	2	16.67	10	6.67	0.673134579544109	1.77679788223359	0.223067010416211	21.8659260440664
chr17	66364069	66428216	4	3	16.67	15	1.67	1	1.13012717766168	0.165091864766298	8.82048884576312
chr17	66428216	66811203	3	2	12.5	10	2.5	1	1.27847145328945	0.130864593047094	16.9008714370457
chr17	66811203	69287137	3	1	12.5	5	7.5	0.613704503097583	2.6583735804989	0.194088006935639	149.732965562201
chr17	69287137	70073403	3	2	12.5	10	2.5	1	1.27847145328945	0.130864593047094	16.9008714370457
chr17	70073403	70342294	2	2	8.33	10	-1.67	1	0.821946943936911	0.0545179511642294	12.3867051005178
chr17	70342294	71854739	2	1	8.33	5	3.33	1	1.70673924068191	0.082700294482344	107.113924246164
chr17	71854739	72133653	3	1	12.5	5	7.5	0.613704503097583	2.6583735804989	0.194088006935639	149.732965562201
chr17	72133653	72175426	4	1	16.67	5	11.67	0.356174171829305	3.69879604532143	0.326555126675129	196.589525396604
chr17	72175426	76398698	4	2	16.67	10	6.67	0.673134579544109	1.77679788223359	0.223067010416211	21.8659260440664
chr17	76398698	78046366	4	1	16.67	5	11.67	0.356174171829305	3.69879604532143	0.326555126675129	196.589525396604
chr17	78046366	78162387	4	1	16.67	5	11.67	0.356174171829305	3.69879604532143	0.326555126675129	196.589525396604
chr17	78162387	78321355	4	2	16.67	10	6.67	0.673134579544109	1.77679788223359	0.223067010416211	21.8659260440664
chr17	78321355	81195210	4	1	16.67	5	11.67	0.356174171829305	3.69879604532143	0.326555126675129	196.589525396604
chr18	0	829915	13	10	54.17	50	4.17	1	1.17732806335081	0.307241434675492	4.55252629762477
chr18	829915	1900119	14	10	58.33	50	8.33	0.761929030022336	1.38924356619931	0.361618655955151	5.43735403260372
chr18	1900119	2108466	15	10	62.5	50	12.5	0.542988762989306	1.64720985680914	0.425659186683344	6.56679046551738
chr18	2108466	2482914	15	11	62.5	55	7.5	0.760027147273454	1.35397567712666	0.345319840546051	5.38219391206507
chr18	2482914	2604768	15	11	62.5	55	7.5	0.760027147273454	1.35397567712666	0.345319840546051	5.38219391206507
chr18	2604768	3030854	15	10	62.5	50	12.5	0.542988762989306	1.64720985680914	0.425659186683344	6.56679046551738
chr18	3030854	3652000	15	10	62.5	50	12.5	0.542988762989306	1.64720985680914	0.425659186683344	6.56679046551738
chr18	3652000	4688584	15	9	62.5	45	17.5	0.362735028577646	2.00361336626296	0.520173118486651	8.07750986769704
chr18	4688584	5446253	16	9	66.67	45	21.67	0.222726624805067	2.39347598861208	0.613636072557546	9.90533661975339
chr18	5446253	5559858	16	9	66.67	45	21.67	0.222726624805067	2.39347598861208	0.613636072557546	9.90533661975339
chr18	5559858	6251167	16	9	66.67	45	21.67	0.222726624805067	2.39347598861208	0.613636072557546	9.90533661975339
chr18	6251167	8064375	16	10	66.67	50	16.67	0.358767179078018	1.96801499688294	0.50215844027843	8.05806963136569
chr18	8064375	8164588	16	9	66.67	45	21.67	0.222726624805067	2.39347598861208	0.613636072557546	9.90533661975339
chr18	8164588	9624709	16	8	66.67	40	26.67	0.128152277940314	2.92206540254875	0.746661606483821	12.325554934726
chr18	9624709	9804239	16	9	66.67	45	21.67	0.222726624805067	2.39347598861208	0.613636072557546	9.90533661975339
chr18	9804239	9806554	16	10	66.67	50	16.67	0.358767179078018	1.96801499688294	0.50215844027843	8.05806963136569
chr18	9806554	9894168	15	10	62.5	50	12.5	0.542988762989306	1.64720985680914	0.425659186683344	6.56679046551738
chr18	9894168	10739998	16	10	66.67	50	16.67	0.358767179078018	1.96801499688294	0.50215844027843	8.05806963136569
chr18	10739998	10936674	16	9	66.67	45	21.67	0.222726624805067	2.39347598861208	0.613636072557546	9.90533661975339
chr18	10936674	12010260	16	9	66.67	45	21.67	0.222726624805067	2.39347598861208	0.613636072557546	9.90533661975339
chr18	12010260	12023962	16	9	66.67	45	21.67	0.222726624805067	2.39347598861208	0.613636072557546	9.90533661975339
chr18	12023962	12035888	16	9	66.67	45	21.67	0.222726624805067	2.39347598861208	0.613636072557546	9.90533661975339
chr18	12035888	12162307	16	9	66.67	45	21.67	0.222726624805067	2.39347598861208	0.613636072557546	9.90533661975339
chr18	12162307	12171666	16	9	66.67	45	21.67	0.222726624805067	2.39347598861208	0.613636072557546	9.90533661975339
chr18	12171666	13542676	16	9	66.67	45	21.67	0.222726624805067	2.39347598861208	0.613636072557546	9.90533661975339
chr18	13542676	15402421	16	9	66.67	45	21.67	0.222726624805067	2.39347598861208	0.613636072557546	9.90533661975339
chr18	15402421	18529341	0	0	0	0	0	1	0	0	Inf
chr18	18529341	18560354	17	8	70.83	40	30.83	0.0663699180460415	3.52931735765653	0.884887892649434	15.424496988827
chr18	18560354	19563853	18	8	75	40	35	0.0309210914894296	4.33379012729784	1.05674474127531	19.9467945541106
chr18	19563853	19777205	19	8	79.17	40	39.17	0.0127632662831223	5.45080847141059	1.27650717465661	27.1194971227839
chr18	19777205	19786557	19	8	79.17	40	39.17	0.0127632662831223	5.45080847141059	1.27650717465661	27.1194971227839
chr18	19786557	19840980	19	8	79.17	40	39.17	0.0127632662831223	5.45080847141059	1.27650717465661	27.1194971227839
chr18	19840980	20141770	19	8	79.17	40	39.17	0.0127632662831223	5.45080847141059	1.27650717465661	27.1194971227839
chr18	20141770	20152185	19	8	79.17	40	39.17	0.0127632662831223	5.45080847141059	1.27650717465661	27.1194971227839
chr18	20152185	20680088	19	9	79.17	45	34.17	0.0285342215425241	4.4692006493359	1.04945408046518	21.9155867990732
chr18	20680088	20794324	20	9	83.33	45	38.33	0.0112079916665209	5.83518845948306	1.28976767351944	32.4596259861068
chr18	20794324	20870564	21	9	87.5	45	42.5	0.0037275379251117	8.09063597412096	1.62641235481992	56.2091365879137
chr18	20870564	21371866	21	10	87.5	50	37.5	0.0092454647190892	6.66537505120967	1.33264510176835	46.1295946690601
chr18	21371866	21495378	21	11	87.5	55	32.5	0.021228698483378	5.48761534912728	1.0831626793624	38.03700979898
chr18	21495378	21630807	21	11	87.5	55	32.5	0.021228698483378	5.48761534912728	1.0831626793624	38.03700979898
chr18	21630807	22071558	21	11	87.5	55	32.5	0.021228698483378	5.48761534912728	1.0831626793624	38.03700979898
chr18	22071558	22075782	21	11	87.5	55	32.5	0.021228698483378	5.48761534912728	1.0831626793624	38.03700979898
chr18	22075782	22101871	21	11	87.5	55	32.5	0.021228698483378	5.48761534912728	1.0831626793624	38.03700979898
chr18	22101871	22380154	20	11	83.33	55	28.33	0.0527586576934279	3.9535297618597	0.857931616278797	21.901429629655
chr18	22380154	22671042	20	11	83.33	55	28.33	0.0527586576934279	3.9535297618597	0.857931616278797	21.901429629655
chr18	22671042	22861856	20	11	83.33	55	28.33	0.0527586576934279	3.9535297618597	0.857931616278797	21.901429629655
chr18	22861856	22873418	20	10	83.33	50	33.33	0.0252750084506804	4.80395749480487	1.05633760088416	26.6141781367326
chr18	22873418	23174358	20	11	83.33	55	28.33	0.0527586576934279	3.9535297618597	0.857931616278797	21.901429629655
chr18	23174358	23280810	20	11	83.33	55	28.33	0.0527586576934279	3.9535297618597	0.857931616278797	21.901429629655
chr18	23280810	23896692	20	11	83.33	55	28.33	0.0527586576934279	3.9535297618597	0.857931616278797	21.901429629655
chr18	23896692	23907058	20	12	83.33	60	23.33	0.102363856192557	3.23913318184097	0.68738999273826	18.0645476089001
chr18	23907058	24354426	20	13	83.33	65	18.33	0.185126366635158	2.63047987000785	0.539375242819837	14.8690147540875
chr18	24354426	24679857	19	13	79.17	65	14.17	0.329263323023958	2.0123990491518	0.437805841152739	9.99663753784869
chr18	24679857	25011719	20	13	83.33	65	18.33	0.185126366635158	2.63047987000785	0.539375242819837	14.8690147540875
chr18	25011719	25143283	20	13	83.33	65	18.33	0.185126366635158	2.63047987000785	0.539375242819837	14.8690147540875
chr18	25143283	25195345	20	13	83.33	65	18.33	0.185126366635158	2.63047987000785	0.539375242819837	14.8690147540875
chr18	25195345	25251217	20	13	83.33	65	18.33	0.185126366635158	2.63047987000785	0.539375242819837	14.8690147540875
chr18	25251217	25353549	20	13	83.33	65	18.33	0.185126366635158	2.63047987000785	0.539375242819837	14.8690147540875
chr18	25353549	25469777	20	13	83.33	65	18.33	0.185126366635158	2.63047987000785	0.539375242819837	14.8690147540875
chr18	25469777	25786195	20	13	83.33	65	18.33	0.185126366635158	2.63047987000785	0.539375242819837	14.8690147540875
chr18	25786195	25870662	20	13	83.33	65	18.33	0.185126366635158	2.63047987000785	0.539375242819837	14.8690147540875
chr18	25870662	25896209	20	13	83.33	65	18.33	0.185126366635158	2.63047987000785	0.539375242819837	14.8690147540875
chr18	25896209	26041992	20	12	83.33	60	23.33	0.102363856192557	3.23913318184097	0.68738999273826	18.0645476089001
chr18	26041992	26171882	20	12	83.33	60	23.33	0.102363856192557	3.23913318184097	0.68738999273826	18.0645476089001
chr18	26171882	26287742	20	13	83.33	65	18.33	0.185126366635158	2.63047987000785	0.539375242819837	14.8690147540875
chr18	26287742	26493181	20	12	83.33	60	23.33	0.102363856192557	3.23913318184097	0.68738999273826	18.0645476089001
chr18	26493181	27013589	20	12	83.33	60	23.33	0.102363856192557	3.23913318184097	0.68738999273826	18.0645476089001
chr18	27013589	27115785	20	13	83.33	65	18.33	0.185126366635158	2.63047987000785	0.539375242819837	14.8690147540875
chr18	27115785	27163205	19	13	79.17	65	14.17	0.329263323023958	2.0123990491518	0.437805841152739	9.99663753784869
chr18	27163205	27296592	19	13	79.17	65	14.17	0.329263323023958	2.0123990491518	0.437805841152739	9.99663753784869
chr18	27296592	27681018	19	13	79.17	65	14.17	0.329263323023958	2.0123990491518	0.437805841152739	9.99663753784869
chr18	27681018	27803265	19	13	79.17	65	14.17	0.329263323023958	2.0123990491518	0.437805841152739	9.99663753784869
chr18	27803265	28441247	19	13	79.17	65	14.17	0.329263323023958	2.0123990491518	0.437805841152739	9.99663753784869
chr18	28441247	28571689	19	13	79.17	65	14.17	0.329263323023958	2.0123990491518	0.437805841152739	9.99663753784869
chr18	28571689	28603871	19	13	79.17	65	14.17	0.329263323023958	2.0123990491518	0.437805841152739	9.99663753784869
chr18	28603871	28680003	19	13	79.17	65	14.17	0.329263323023958	2.0123990491518	0.437805841152739	9.99663753784869
chr18	28680003	28728930	19	13	79.17	65	14.17	0.329263323023958	2.0123990491518	0.437805841152739	9.99663753784869
chr18	28728930	28732025	19	13	79.17	65	14.17	0.329263323023958	2.0123990491518	0.437805841152739	9.99663753784869
chr18	28732025	28862776	19	13	79.17	65	14.17	0.329263323023958	2.0123990491518	0.437805841152739	9.99663753784869
chr18	28862776	28868150	19	13	79.17	65	14.17	0.329263323023958	2.0123990491518	0.437805841152739	9.99663753784869
chr18	28868150	28977531	19	13	79.17	65	14.17	0.329263323023958	2.0123990491518	0.437805841152739	9.99663753784869
chr18	28977531	28989486	19	13	79.17	65	14.17	0.329263323023958	2.0123990491518	0.437805841152739	9.99663753784869
chr18	28989486	29294662	19	13	79.17	65	14.17	0.329263323023958	2.0123990491518	0.437805841152739	9.99663753784869
chr18	29294662	29371364	18	13	75	65	10	0.521959322583259	1.59758883903039	0.361764585919981	7.30899996206292
chr18	29371364	29526461	18	14	75	70	5	0.745575024077576	1.27833364298576	0.274473248383963	5.98469439872149
chr18	29526461	29821110	18	13	75	65	10	0.521959322583259	1.59758883903039	0.361764585919981	7.30899996206292
chr18	29821110	30118495	18	13	75	65	10	0.521959322583259	1.59758883903039	0.361764585919981	7.30899996206292
chr18	30118495	30139857	18	13	75	65	10	0.521959322583259	1.59758883903039	0.361764585919981	7.30899996206292
chr18	30139857	30184247	18	13	75	65	10	0.521959322583259	1.59758883903039	0.361764585919981	7.30899996206292
chr18	30184247	30260251	18	14	75	70	5	0.745575024077576	1.27833364298576	0.274473248383963	5.98469439872149
chr18	30260251	30263451	18	14	75	70	5	0.745575024077576	1.27833364298576	0.274473248383963	5.98469439872149
chr18	30263451	30589332	17	14	70.83	70	0.829999999999998	1	1.03989170538924	0.229443261364826	4.60512763098673
chr18	30589332	30591702	17	15	70.83	75	-4.17	1	0.813408216100568	0.165450028861419	3.73642503288275
chr18	30591702	30778567	17	15	70.83	75	-4.17	1	0.813408216100568	0.165450028861419	3.73642503288275
chr18	30778567	30788409	17	14	70.83	70	0.829999999999998	1	1.03989170538924	0.229443261364826	4.60512763098673
chr18	30788409	31196147	17	14	70.83	70	0.829999999999998	1	1.03989170538924	0.229443261364826	4.60512763098673
chr18	31196147	31280677	17	14	70.83	70	0.829999999999998	1	1.03989170538924	0.229443261364826	4.60512763098673
chr18	31280677	31323230	18	14	75	70	5	0.745575024077576	1.27833364298576	0.274473248383963	5.98469439872149
chr18	31323230	31389525	18	14	75	70	5	0.745575024077576	1.27833364298576	0.274473248383963	5.98469439872149
chr18	31389525	31479870	18	14	75	70	5	0.745575024077576	1.27833364298576	0.274473248383963	5.98469439872149
chr18	31479870	31582981	18	14	75	70	5	0.745575024077576	1.27833364298576	0.274473248383963	5.98469439872149
chr18	31582981	31604475	18	14	75	70	5	0.745575024077576	1.27833364298576	0.274473248383963	5.98469439872149
chr18	31604475	32458454	18	14	75	70	5	0.745575024077576	1.27833364298576	0.274473248383963	5.98469439872149
chr18	32458454	32638841	18	14	75	70	5	0.745575024077576	1.27833364298576	0.274473248383963	5.98469439872149
chr18	32638841	32968335	18	14	75	70	5	0.745575024077576	1.27833364298576	0.274473248383963	5.98469439872149
chr18	32968335	33940187	18	14	75	70	5	0.745575024077576	1.27833364298576	0.274473248383963	5.98469439872149
chr18	33940187	34015849	18	14	75	70	5	0.745575024077576	1.27833364298576	0.274473248383963	5.98469439872149
chr18	34015849	34153271	18	14	75	70	5	0.745575024077576	1.27833364298576	0.274473248383963	5.98469439872149
chr18	34153271	34548396	18	14	75	70	5	0.745575024077576	1.27833364298576	0.274473248383963	5.98469439872149
chr18	34548396	35009970	18	14	75	70	5	0.745575024077576	1.27833364298576	0.274473248383963	5.98469439872149
chr18	35009970	35345914	18	14	75	70	5	0.745575024077576	1.27833364298576	0.274473248383963	5.98469439872149
chr18	35345914	35378008	18	14	75	70	5	0.745575024077576	1.27833364298576	0.274473248383963	5.98469439872149
chr18	35378008	35453488	17	14	70.83	70	0.829999999999998	1	1.03989170538924	0.229443261364826	4.60512763098673
chr18	35453488	35465087	17	14	70.83	70	0.829999999999998	1	1.03989170538924	0.229443261364826	4.60512763098673
chr18	35465087	35503648	17	14	70.83	70	0.829999999999998	1	1.03989170538924	0.229443261364826	4.60512763098673
chr18	35503648	35546268	18	14	75	70	5	0.745575024077576	1.27833364298576	0.274473248383963	5.98469439872149
chr18	35546268	35556008	19	14	79.17	70	9.17	0.50926015928852	1.6103343187058	0.332476339095261	8.18225289149525
chr18	35556008	35695516	19	14	79.17	70	9.17	0.50926015928852	1.6103343187058	0.332476339095261	8.18225289149525
chr18	35695516	35710291	19	14	79.17	70	9.17	0.50926015928852	1.6103343187058	0.332476339095261	8.18225289149525
chr18	35710291	35762045	19	14	79.17	70	9.17	0.50926015928852	1.6103343187058	0.332476339095261	8.18225289149525
chr18	35762045	35871544	19	14	79.17	70	9.17	0.50926015928852	1.6103343187058	0.332476339095261	8.18225289149525
chr18	35871544	35891436	19	14	79.17	70	9.17	0.50926015928852	1.6103343187058	0.332476339095261	8.18225289149525
chr18	35891436	36548869	19	14	79.17	70	9.17	0.50926015928852	1.6103343187058	0.332476339095261	8.18225289149525
chr18	36548869	37753747	19	14	79.17	70	9.17	0.50926015928852	1.6103343187058	0.332476339095261	8.18225289149525
chr18	37753747	38101188	19	13	79.17	65	14.17	0.329263323023958	2.0123990491518	0.437805841152739	9.99663753784869
chr18	38101188	38200695	19	13	79.17	65	14.17	0.329263323023958	2.0123990491518	0.437805841152739	9.99663753784869
chr18	38200695	38202864	19	13	79.17	65	14.17	0.329263323023958	2.0123990491518	0.437805841152739	9.99663753784869
chr18	38202864	38247780	19	13	79.17	65	14.17	0.329263323023958	2.0123990491518	0.437805841152739	9.99663753784869
chr18	38247780	38257389	19	13	79.17	65	14.17	0.329263323023958	2.0123990491518	0.437805841152739	9.99663753784869
chr18	38257389	38257641	19	13	79.17	65	14.17	0.329263323023958	2.0123990491518	0.437805841152739	9.99663753784869
chr18	38257641	38275714	19	13	79.17	65	14.17	0.329263323023958	2.0123990491518	0.437805841152739	9.99663753784869
chr18	38275714	38276297	19	13	79.17	65	14.17	0.329263323023958	2.0123990491518	0.437805841152739	9.99663753784869
chr18	38276297	38278853	19	13	79.17	65	14.17	0.329263323023958	2.0123990491518	0.437805841152739	9.99663753784869
chr18	38278853	38283439	19	13	79.17	65	14.17	0.329263323023958	2.0123990491518	0.437805841152739	9.99663753784869
chr18	38283439	38346583	19	13	79.17	65	14.17	0.329263323023958	2.0123990491518	0.437805841152739	9.99663753784869
chr18	38346583	38844475	19	12	79.17	60	19.17	0.198958864869245	2.47852345609339	0.55844977257679	12.1473047506226
chr18	38844475	38921871	19	12	79.17	60	19.17	0.198958864869245	2.47852345609339	0.55844977257679	12.1473047506226
chr18	38921871	39399732	19	11	79.17	55	24.17	0.112130784838596	3.02588385414845	0.697482135076447	14.7302691068872
chr18	39399732	39457510	19	11	79.17	55	24.17	0.112130784838596	3.02588385414845	0.697482135076447	14.7302691068872
chr18	39457510	39525805	19	11	79.17	55	24.17	0.112130784838596	3.02588385414845	0.697482135076447	14.7302691068872
chr18	39525805	39812772	19	12	79.17	60	19.17	0.198958864869245	2.47852345609339	0.55844977257679	12.1473047506226
chr18	39812772	39906558	19	12	79.17	60	19.17	0.198958864869245	2.47852345609339	0.55844977257679	12.1473047506226
chr18	39906558	40088562	19	12	79.17	60	19.17	0.198958864869245	2.47852345609339	0.55844977257679	12.1473047506226
chr18	40088562	40227614	19	11	79.17	55	24.17	0.112130784838596	3.02588385414845	0.697482135076447	14.7302691068872
chr18	40227614	40453799	19	12	79.17	60	19.17	0.198958864869245	2.47852345609339	0.55844977257679	12.1473047506226
chr18	40453799	40472184	19	12	79.17	60	19.17	0.198958864869245	2.47852345609339	0.55844977257679	12.1473047506226
chr18	40472184	40991932	19	12	79.17	60	19.17	0.198958864869245	2.47852345609339	0.55844977257679	12.1473047506226
chr18	40991932	41023104	19	12	79.17	60	19.17	0.198958864869245	2.47852345609339	0.55844977257679	12.1473047506226
chr18	41023104	41176076	19	13	79.17	65	14.17	0.329263323023958	2.0123990491518	0.437805841152739	9.99663753784869
chr18	41176076	41254196	19	13	79.17	65	14.17	0.329263323023958	2.0123990491518	0.437805841152739	9.99663753784869
chr18	41254196	41274348	19	13	79.17	65	14.17	0.329263323023958	2.0123990491518	0.437805841152739	9.99663753784869
chr18	41274348	41406371	19	13	79.17	65	14.17	0.329263323023958	2.0123990491518	0.437805841152739	9.99663753784869
chr18	41406371	41467603	19	13	79.17	65	14.17	0.329263323023958	2.0123990491518	0.437805841152739	9.99663753784869
chr18	41467603	41661750	19	13	79.17	65	14.17	0.329263323023958	2.0123990491518	0.437805841152739	9.99663753784869
chr18	41661750	42109241	19	13	79.17	65	14.17	0.329263323023958	2.0123990491518	0.437805841152739	9.99663753784869
chr18	42109241	42123754	19	13	79.17	65	14.17	0.329263323023958	2.0123990491518	0.437805841152739	9.99663753784869
chr18	42123754	42566946	19	13	79.17	65	14.17	0.329263323023958	2.0123990491518	0.437805841152739	9.99663753784869
chr18	42566946	42975329	19	13	79.17	65	14.17	0.329263323023958	2.0123990491518	0.437805841152739	9.99663753784869
chr18	42975329	43065515	19	13	79.17	65	14.17	0.329263323023958	2.0123990491518	0.437805841152739	9.99663753784869
chr18	43065515	43739649	19	13	79.17	65	14.17	0.329263323023958	2.0123990491518	0.437805841152739	9.99663753784869
chr18	43739649	43844897	19	13	79.17	65	14.17	0.329263323023958	2.0123990491518	0.437805841152739	9.99663753784869
chr18	43844897	44147654	19	13	79.17	65	14.17	0.329263323023958	2.0123990491518	0.437805841152739	9.99663753784869
chr18	44147654	44270869	19	12	79.17	60	19.17	0.198958864869245	2.47852345609339	0.55844977257679	12.1473047506226
chr18	44270869	44739287	19	12	79.17	60	19.17	0.198958864869245	2.47852345609339	0.55844977257679	12.1473047506226
chr18	44739287	44979329	19	13	79.17	65	14.17	0.329263323023958	2.0123990491518	0.437805841152739	9.99663753784869
chr18	44979329	44985893	19	13	79.17	65	14.17	0.329263323023958	2.0123990491518	0.437805841152739	9.99663753784869
chr18	44985893	45032338	19	13	79.17	65	14.17	0.329263323023958	2.0123990491518	0.437805841152739	9.99663753784869
chr18	45032338	45037532	19	13	79.17	65	14.17	0.329263323023958	2.0123990491518	0.437805841152739	9.99663753784869
chr18	45037532	45584829	19	13	79.17	65	14.17	0.329263323023958	2.0123990491518	0.437805841152739	9.99663753784869
chr18	45584829	45975927	19	13	79.17	65	14.17	0.329263323023958	2.0123990491518	0.437805841152739	9.99663753784869
chr18	45975927	47370048	19	13	79.17	65	14.17	0.329263323023958	2.0123990491518	0.437805841152739	9.99663753784869
chr18	47370048	47433786	19	13	79.17	65	14.17	0.329263323023958	2.0123990491518	0.437805841152739	9.99663753784869
chr18	47433786	47744585	19	13	79.17	65	14.17	0.329263323023958	2.0123990491518	0.437805841152739	9.99663753784869
chr18	47744585	48383054	20	13	83.33	65	18.33	0.185126366635158	2.63047987000785	0.539375242819837	14.8690147540875
chr18	48383054	48942629	20	13	83.33	65	18.33	0.185126366635158	2.63047987000785	0.539375242819837	14.8690147540875
chr18	48942629	49013725	20	13	83.33	65	18.33	0.185126366635158	2.63047987000785	0.539375242819837	14.8690147540875
chr18	49013725	49164948	20	13	83.33	65	18.33	0.185126366635158	2.63047987000785	0.539375242819837	14.8690147540875
chr18	49164948	49319960	20	13	83.33	65	18.33	0.185126366635158	2.63047987000785	0.539375242819837	14.8690147540875
chr18	49319960	49659288	20	13	83.33	65	18.33	0.185126366635158	2.63047987000785	0.539375242819837	14.8690147540875
chr18	49659288	49960537	20	13	83.33	65	18.33	0.185126366635158	2.63047987000785	0.539375242819837	14.8690147540875
chr18	49960537	50036817	20	13	83.33	65	18.33	0.185126366635158	2.63047987000785	0.539375242819837	14.8690147540875
chr18	50036817	51061312	20	13	83.33	65	18.33	0.185126366635158	2.63047987000785	0.539375242819837	14.8690147540875
chr18	51061312	51170937	20	13	83.33	65	18.33	0.185126366635158	2.63047987000785	0.539375242819837	14.8690147540875
chr18	51170937	51256326	20	13	83.33	65	18.33	0.185126366635158	2.63047987000785	0.539375242819837	14.8690147540875
chr18	51256326	51279082	20	13	83.33	65	18.33	0.185126366635158	2.63047987000785	0.539375242819837	14.8690147540875
chr18	51279082	51386639	20	14	83.33	70	13.33	0.471598567457898	2.10530652587929	0.41011690896487	12.1653300306247
chr18	51386639	51388149	20	14	83.33	70	13.33	0.471598567457898	2.10530652587929	0.41011690896487	12.1653300306247
chr18	51388149	51397970	20	14	83.33	70	13.33	0.471598567457898	2.10530652587929	0.41011690896487	12.1653300306247
chr18	51397970	51448672	20	14	83.33	70	13.33	0.471598567457898	2.10530652587929	0.41011690896487	12.1653300306247
chr18	51448672	51520705	20	13	83.33	65	18.33	0.185126366635158	2.63047987000785	0.539375242819837	14.8690147540875
chr18	51520705	51522508	20	13	83.33	65	18.33	0.185126366635158	2.63047987000785	0.539375242819837	14.8690147540875
chr18	51522508	52661668	20	13	83.33	65	18.33	0.185126366635158	2.63047987000785	0.539375242819837	14.8690147540875
chr18	52661668	52823400	19	13	79.17	65	14.17	0.329263323023958	2.0123990491518	0.437805841152739	9.99663753784869
chr18	52823400	54402484	20	13	83.33	65	18.33	0.185126366635158	2.63047987000785	0.539375242819837	14.8690147540875
chr18	54402484	55228613	20	13	83.33	65	18.33	0.185126366635158	2.63047987000785	0.539375242819837	14.8690147540875
chr18	55228613	55943902	20	13	83.33	65	18.33	0.185126366635158	2.63047987000785	0.539375242819837	14.8690147540875
chr18	55943902	56199489	21	13	87.5	65	22.5	0.146592978697346	3.65316026008528	0.682453363493819	25.8446677654867
chr18	56199489	56604230	21	13	87.5	65	22.5	0.146592978697346	3.65316026008528	0.682453363493819	25.8446677654867
chr18	56604230	57275630	22	13	91.67	65	26.67	0.0572745615286738	5.68202372465062	0.900820734911207	64.149143606709
chr18	57275630	57363101	22	13	91.67	65	26.67	0.0572745615286738	5.68202372465062	0.900820734911207	64.149143606709
chr18	57363101	57639148	21	13	87.5	65	22.5	0.146592978697346	3.65316026008528	0.682453363493819	25.8446677654867
chr18	57639148	58313350	21	13	87.5	65	22.5	0.146592978697346	3.65316026008528	0.682453363493819	25.8446677654867
chr18	58313350	58473606	21	13	87.5	65	22.5	0.146592978697346	3.65316026008528	0.682453363493819	25.8446677654867
chr18	58473606	58650483	21	13	87.5	65	22.5	0.146592978697346	3.65316026008528	0.682453363493819	25.8446677654867
chr18	58650483	59209378	21	13	87.5	65	22.5	0.146592978697346	3.65316026008528	0.682453363493819	25.8446677654867
chr18	59209378	60394840	21	13	87.5	65	22.5	0.146592978697346	3.65316026008528	0.682453363493819	25.8446677654867
chr18	60394840	60514338	21	13	87.5	65	22.5	0.146592978697346	3.65316026008528	0.682453363493819	25.8446677654867
chr18	60514338	60604475	20	13	83.33	65	18.33	0.185126366635158	2.63047987000785	0.539375242819837	14.8690147540875
chr18	60604475	60697587	20	13	83.33	65	18.33	0.185126366635158	2.63047987000785	0.539375242819837	14.8690147540875
chr18	60697587	60921666	20	12	83.33	60	23.33	0.102363856192557	3.23913318184097	0.68738999273826	18.0645476089001
chr18	60921666	61160459	20	12	83.33	60	23.33	0.102363856192557	3.23913318184097	0.68738999273826	18.0645476089001
chr18	61160459	61182890	20	12	83.33	60	23.33	0.102363856192557	3.23913318184097	0.68738999273826	18.0645476089001
chr18	61182890	61387276	21	12	87.5	60	27.5	0.0777210862293108	4.49753664353457	0.868608792748628	31.4104088558404
chr18	61387276	61484196	21	12	87.5	60	27.5	0.0777210862293108	4.49753664353457	0.868608792748628	31.4104088558404
chr18	61484196	61564655	21	12	87.5	60	27.5	0.0777210862293108	4.49753664353457	0.868608792748628	31.4104088558404
chr18	61564655	61860886	21	12	87.5	60	27.5	0.0777210862293108	4.49753664353457	0.868608792748628	31.4104088558404
chr18	61860886	61937422	21	12	87.5	60	27.5	0.0777210862293108	4.49753664353457	0.868608792748628	31.4104088558404
chr18	61937422	62228028	21	12	87.5	60	27.5	0.0777210862293108	4.49753664353457	0.868608792748628	31.4104088558404
chr18	62228028	62356758	21	12	87.5	60	27.5	0.0777210862293108	4.49753664353457	0.868608792748628	31.4104088558404
chr18	62356758	62379488	20	12	83.33	60	23.33	0.102363856192557	3.23913318184097	0.68738999273826	18.0645476089001
chr18	62379488	62449776	20	12	83.33	60	23.33	0.102363856192557	3.23913318184097	0.68738999273826	18.0645476089001
chr18	62449776	62458404	21	12	87.5	60	27.5	0.0777210862293108	4.49753664353457	0.868608792748628	31.4104088558404
chr18	62458404	63496991	21	12	87.5	60	27.5	0.0777210862293108	4.49753664353457	0.868608792748628	31.4104088558404
chr18	63496991	64460982	21	12	87.5	60	27.5	0.0777210862293108	4.49753664353457	0.868608792748628	31.4104088558404
chr18	64460982	65447850	21	13	87.5	65	22.5	0.146592978697346	3.65316026008528	0.682453363493819	25.8446677654867
chr18	65447850	65694003	21	13	87.5	65	22.5	0.146592978697346	3.65316026008528	0.682453363493819	25.8446677654867
chr18	65694003	65830999	21	13	87.5	65	22.5	0.146592978697346	3.65316026008528	0.682453363493819	25.8446677654867
chr18	65830999	65907291	21	12	87.5	60	27.5	0.0777210862293108	4.49753664353457	0.868608792748628	31.4104088558404
chr18	65907291	66003449	20	12	83.33	60	23.33	0.102363856192557	3.23913318184097	0.68738999273826	18.0645476089001
chr18	66003449	66124098	21	12	87.5	60	27.5	0.0777210862293108	4.49753664353457	0.868608792748628	31.4104088558404
chr18	66124098	66182453	20	12	83.33	60	23.33	0.102363856192557	3.23913318184097	0.68738999273826	18.0645476089001
chr18	66182453	67177061	21	12	87.5	60	27.5	0.0777210862293108	4.49753664353457	0.868608792748628	31.4104088558404
chr18	67177061	67377401	21	12	87.5	60	27.5	0.0777210862293108	4.49753664353457	0.868608792748628	31.4104088558404
chr18	67377401	67473763	21	12	87.5	60	27.5	0.0777210862293108	4.49753664353457	0.868608792748628	31.4104088558404
chr18	67473763	67924470	21	12	87.5	60	27.5	0.0777210862293108	4.49753664353457	0.868608792748628	31.4104088558404
chr18	67924470	68050882	20	12	83.33	60	23.33	0.102363856192557	3.23913318184097	0.68738999273826	18.0645476089001
chr18	68050882	68052671	21	12	87.5	60	27.5	0.0777210862293108	4.49753664353457	0.868608792748628	31.4104088558404
chr18	68052671	68216290	20	12	83.33	60	23.33	0.102363856192557	3.23913318184097	0.68738999273826	18.0645476089001
chr18	68216290	68429193	21	12	87.5	60	27.5	0.0777210862293108	4.49753664353457	0.868608792748628	31.4104088558404
chr18	68429193	68513917	21	12	87.5	60	27.5	0.0777210862293108	4.49753664353457	0.868608792748628	31.4104088558404
chr18	68513917	68521738	21	12	87.5	60	27.5	0.0777210862293108	4.49753664353457	0.868608792748628	31.4104088558404
chr18	68521738	68850374	21	12	87.5	60	27.5	0.0777210862293108	4.49753664353457	0.868608792748628	31.4104088558404
chr18	68850374	71214306	21	13	87.5	65	22.5	0.146592978697346	3.65316026008528	0.682453363493819	25.8446677654867
chr18	71214306	71227108	21	13	87.5	65	22.5	0.146592978697346	3.65316026008528	0.682453363493819	25.8446677654867
chr18	71227108	71454760	21	13	87.5	65	22.5	0.146592978697346	3.65316026008528	0.682453363493819	25.8446677654867
chr18	71454760	71502201	21	13	87.5	65	22.5	0.146592978697346	3.65316026008528	0.682453363493819	25.8446677654867
chr18	71502201	72670721	22	13	91.67	65	26.67	0.0572745615286738	5.68202372465062	0.900820734911207	64.149143606709
chr18	72670721	72702026	22	13	91.67	65	26.67	0.0572745615286738	5.68202372465062	0.900820734911207	64.149143606709
chr18	72702026	73482633	22	13	91.67	65	26.67	0.0572745615286738	5.68202372465062	0.900820734911207	64.149143606709
chr18	73482633	74072582	22	13	91.67	65	26.67	0.0572745615286738	5.68202372465062	0.900820734911207	64.149143606709
chr18	74072582	75680015	22	13	91.67	65	26.67	0.0572745615286738	5.68202372465062	0.900820734911207	64.149143606709
chr18	75680015	75846485	22	13	91.67	65	26.67	0.0572745615286738	5.68202372465062	0.900820734911207	64.149143606709
chr18	75846485	75925837	22	13	91.67	65	26.67	0.0572745615286738	5.68202372465062	0.900820734911207	64.149143606709
chr18	75925837	77636356	22	13	91.67	65	26.67	0.0572745615286738	5.68202372465062	0.900820734911207	64.149143606709
chr18	77636356	77657062	22	13	91.67	65	26.67	0.0572745615286738	5.68202372465062	0.900820734911207	64.149143606709
chr18	77657062	77803784	22	14	91.67	70	21.67	0.114774358109582	4.54882791611613	0.687853026909667	52.2484788842654
chr18	77803784	78077248	22	13	91.67	65	26.67	0.0572745615286738	5.68202372465062	0.900820734911207	64.149143606709
chrX	0	2320376	5	6	20.83	30	-9.17	0.50926015928852	0.620989063192595	0.122215728756002	3.00773282911263
chrX	2320376	2632797	5	5	20.83	25	-4.17	1	0.793759048209339	0.150843822750377	4.16256813493239
chrX	2632797	2641590	5	5	20.83	25	-4.17	1	0.793759048209339	0.150843822750377	4.16256813493239
chrX	2641590	2642942	5	5	20.83	25	-4.17	1	0.793759048209339	0.150843822750377	4.16256813493239
chrX	2642942	2643932	5	6	20.83	30	-9.17	0.50926015928852	0.620989063192595	0.122215728756002	3.00773282911263
chrX	2643932	2665781	5	7	20.83	35	-14.17	0.329263323023958	0.496919336361983	0.100033635931468	2.28411753796388
chrX	2665781	2684878	6	8	25	40	-15	0.342283082306503	0.508123198495012	0.112598051865131	2.16574581916589
chrX	2684878	2703512	8	8	33.33	40	-6.67	0.756769597236442	0.754961550895094	0.183886567550511	3.06863033281445
chrX	2703512	2703788	8	8	33.33	40	-6.67	0.756769597236442	0.754961550895094	0.183886567550511	3.06863033281445
chrX	2703788	2707339	8	9	33.33	45	-11.67	0.538513744756643	0.61810302553294	0.151323776118268	2.4547554875231
chrX	2707339	2711134	9	12	37.5	60	-22.5	0.225277385197685	0.408727296515201	0.0993443826993599	1.57989721408237
chrX	2711134	3117425	10	12	41.67	60	-18.33	0.364044295687383	0.484469351261935	0.1197551532023	1.8598511085571
chrX	3117425	3166596	10	12	41.67	60	-18.33	0.364044295687383	0.484469351261935	0.1197551532023	1.8598511085571
chrX	3166596	3186572	10	11	41.67	55	-13.33	0.545185251105171	0.591675147369963	0.149415833967764	2.26298994308845
chrX	3186572	3329970	10	11	41.67	55	-13.33	0.545185251105171	0.591675147369963	0.149415833967764	2.26298994308845
chrX	3329970	3445217	10	11	41.67	55	-13.33	0.545185251105171	0.591675147369963	0.149415833967764	2.26298994308845
chrX	3445217	3588364	10	11	41.67	55	-13.33	0.545185251105171	0.591675147369963	0.149415833967764	2.26298994308845
chrX	3588364	3679918	10	11	41.67	55	-13.33	0.545185251105171	0.591675147369963	0.149415833967764	2.26298994308845
chrX	3679918	4148194	10	11	41.67	55	-13.33	0.545185251105171	0.591675147369963	0.149415833967764	2.26298994308845
chrX	4148194	4513316	10	11	41.67	55	-13.33	0.545185251105171	0.591675147369963	0.149415833967764	2.26298994308845
chrX	4513316	4706935	10	12	41.67	60	-18.33	0.364044295687383	0.484469351261935	0.1197551532023	1.8598511085571
chrX	4706935	5367533	10	11	41.67	55	-13.33	0.545185251105171	0.591675147369963	0.149415833967764	2.26298994308845
chrX	5367533	5460131	11	11	45.83	55	-9.17	0.762554397606517	0.69816437794028	0.178386110436303	2.66415221294219
chrX	5460131	6555418	10	11	41.67	55	-13.33	0.545185251105171	0.591675147369963	0.149415833967764	2.26298994308845
chrX	6555418	6641945	11	11	45.83	55	-9.17	0.762554397606517	0.69816437794028	0.178386110436303	2.66415221294219
chrX	6641945	6665667	10	11	41.67	55	-13.33	0.545185251105171	0.591675147369963	0.149415833967764	2.26298994308845
chrX	6665667	6743686	11	11	45.83	55	-9.17	0.762554397606517	0.69816437794028	0.178386110436303	2.66415221294219
chrX	6743686	6755811	10	11	41.67	55	-13.33	0.545185251105171	0.591675147369963	0.149415833967764	2.26298994308845
chrX	6755811	6816845	10	11	41.67	55	-13.33	0.545185251105171	0.591675147369963	0.149415833967764	2.26298994308845
chrX	6816845	6880109	10	11	41.67	55	-13.33	0.545185251105171	0.591675147369963	0.149415833967764	2.26298994308845
chrX	6880109	6994032	10	11	41.67	55	-13.33	0.545185251105171	0.591675147369963	0.149415833967764	2.26298994308845
chrX	6994032	7100085	11	12	45.83	60	-14.17	0.381511459245527	0.571569600091339	0.142856118426712	2.18978577809257
chrX	7100085	7123328	11	12	45.83	60	-14.17	0.381511459245527	0.571569600091339	0.142856118426712	2.18978577809257
chrX	7123328	7213541	10	11	41.67	55	-13.33	0.545185251105171	0.591675147369963	0.149415833967764	2.26298994308845
chrX	7213541	7315729	10	11	41.67	55	-13.33	0.545185251105171	0.591675147369963	0.149415833967764	2.26298994308845
chrX	7315729	7385730	10	12	41.67	60	-18.33	0.364044295687383	0.484469351261935	0.1197551532023	1.8598511085571
chrX	7385730	7484294	10	13	41.67	65	-23.33	0.143440489267863	0.393355348595125	0.094016593698193	1.52909394006384
chrX	7484294	7971394	10	12	41.67	60	-18.33	0.364044295687383	0.484469351261935	0.1197551532023	1.8598511085571
chrX	7971394	7987602	10	12	41.67	60	-18.33	0.364044295687383	0.484469351261935	0.1197551532023	1.8598511085571
chrX	7987602	8231210	10	11	41.67	55	-13.33	0.545185251105171	0.591675147369963	0.149415833967764	2.26298994308845
chrX	8231210	8347160	10	11	41.67	55	-13.33	0.545185251105171	0.591675147369963	0.149415833967764	2.26298994308845
chrX	8347160	8580556	10	11	41.67	55	-13.33	0.545185251105171	0.591675147369963	0.149415833967764	2.26298994308845
chrX	8580556	8640776	11	11	45.83	55	-9.17	0.762554397606517	0.69816437794028	0.178386110436303	2.66415221294219
chrX	8640776	8826746	11	11	45.83	55	-9.17	0.762554397606517	0.69816437794028	0.178386110436303	2.66415221294219
chrX	8826746	8841036	11	11	45.83	55	-9.17	0.762554397606517	0.69816437794028	0.178386110436303	2.66415221294219
chrX	8841036	12830267	10	11	41.67	55	-13.33	0.545185251105171	0.591675147369963	0.149415833967764	2.26298994308845
chrX	12830267	14675741	10	11	41.67	55	-13.33	0.545185251105171	0.591675147369963	0.149415833967764	2.26298994308845
chrX	14675741	14762319	11	11	45.83	55	-9.17	0.762554397606517	0.69816437794028	0.178386110436303	2.66415221294219
chrX	14762319	16165902	10	11	41.67	55	-13.33	0.545185251105171	0.591675147369963	0.149415833967764	2.26298994308845
chrX	16165902	16261469	10	11	41.67	55	-13.33	0.545185251105171	0.591675147369963	0.149415833967764	2.26298994308845
chrX	16261469	16269473	10	12	41.67	60	-18.33	0.364044295687383	0.484469351261935	0.1197551532023	1.8598511085571
chrX	16269473	16482842	10	12	41.67	60	-18.33	0.364044295687383	0.484469351261935	0.1197551532023	1.8598511085571
chrX	16482842	16884764	10	11	41.67	55	-13.33	0.545185251105171	0.591675147369963	0.149415833967764	2.26298994308845
chrX	16884764	19447926	10	11	41.67	55	-13.33	0.545185251105171	0.591675147369963	0.149415833967764	2.26298994308845
chrX	19447926	19508714	10	12	41.67	60	-18.33	0.364044295687383	0.484469351261935	0.1197551532023	1.8598511085571
chrX	19508714	19974559	10	11	41.67	55	-13.33	0.545185251105171	0.591675147369963	0.149415833967764	2.26298994308845
chrX	19974559	20169413	11	11	45.83	55	-9.17	0.762554397606517	0.69816437794028	0.178386110436303	2.66415221294219
chrX	20169413	23363890	10	11	41.67	55	-13.33	0.545185251105171	0.591675147369963	0.149415833967764	2.26298994308845
chrX	23363890	23497197	10	11	41.67	55	-13.33	0.545185251105171	0.591675147369963	0.149415833967764	2.26298994308845
chrX	23497197	24468092	10	11	41.67	55	-13.33	0.545185251105171	0.591675147369963	0.149415833967764	2.26298994308845
chrX	24468092	24546206	10	11	41.67	55	-13.33	0.545185251105171	0.591675147369963	0.149415833967764	2.26298994308845
chrX	24546206	24562626	10	11	41.67	55	-13.33	0.545185251105171	0.591675147369963	0.149415833967764	2.26298994308845
chrX	24562626	24858518	10	11	41.67	55	-13.33	0.545185251105171	0.591675147369963	0.149415833967764	2.26298994308845
chrX	24858518	24955494	10	12	41.67	60	-18.33	0.364044295687383	0.484469351261935	0.1197551532023	1.8598511085571
chrX	24955494	25043754	10	11	41.67	55	-13.33	0.545185251105171	0.591675147369963	0.149415833967764	2.26298994308845
chrX	25043754	25169892	10	11	41.67	55	-13.33	0.545185251105171	0.591675147369963	0.149415833967764	2.26298994308845
chrX	25169892	25463915	10	11	41.67	55	-13.33	0.545185251105171	0.591675147369963	0.149415833967764	2.26298994308845
chrX	25463915	25563085	10	11	41.67	55	-13.33	0.545185251105171	0.591675147369963	0.149415833967764	2.26298994308845
chrX	25563085	27071472	11	11	45.83	55	-9.17	0.762554397606517	0.69816437794028	0.178386110436303	2.66415221294219
chrX	27071472	28672374	11	11	45.83	55	-9.17	0.762554397606517	0.69816437794028	0.178386110436303	2.66415221294219
chrX	28672374	28808141	11	11	45.83	55	-9.17	0.762554397606517	0.69816437794028	0.178386110436303	2.66415221294219
chrX	28808141	29286760	11	11	45.83	55	-9.17	0.762554397606517	0.69816437794028	0.178386110436303	2.66415221294219
chrX	29286760	29372239	11	11	45.83	55	-9.17	0.762554397606517	0.69816437794028	0.178386110436303	2.66415221294219
chrX	29372239	29388094	11	11	45.83	55	-9.17	0.762554397606517	0.69816437794028	0.178386110436303	2.66415221294219
chrX	29388094	29401195	11	11	45.83	55	-9.17	0.762554397606517	0.69816437794028	0.178386110436303	2.66415221294219
chrX	29401195	29533416	11	12	45.83	60	-14.17	0.381511459245527	0.571569600091339	0.142856118426712	2.18978577809257
chrX	29533416	30978956	11	11	45.83	55	-9.17	0.762554397606517	0.69816437794028	0.178386110436303	2.66415221294219
chrX	30978956	31060661	11	11	45.83	55	-9.17	0.762554397606517	0.69816437794028	0.178386110436303	2.66415221294219
chrX	31060661	31227550	11	11	45.83	55	-9.17	0.762554397606517	0.69816437794028	0.178386110436303	2.66415221294219
chrX	31227550	34026087	11	11	45.83	55	-9.17	0.762554397606517	0.69816437794028	0.178386110436303	2.66415221294219
chrX	34026087	34139533	11	11	45.83	55	-9.17	0.762554397606517	0.69816437794028	0.178386110436303	2.66415221294219
chrX	34139533	34157943	10	11	41.67	55	-13.33	0.545185251105171	0.591675147369963	0.149415833967764	2.26298994308845
chrX	34157943	34299237	10	12	41.67	60	-18.33	0.364044295687383	0.484469351261935	0.1197551532023	1.8598511085571
[truncated: 1,617 more rows]
