# Supplementary material for: 1p36 deletion is a marker for tumour dissemination in microsatellite stable stage II-III colon cancer
Source: BMC Cancer. 2014 Nov 24;14:872. doi: 10.1186/1471-2407-14-872 (PMC4251789; doi:10.1186/1471-2407-14-872)
Supplement: Supplementary file 1 — Additional file 1: This file includes supplementary figures, genome-wide copy number estimates and statistics. (ZIP 5 MB) [file 12885_2014_5046_MOESM1_ESM.zip › Supplementary Data/TCGA COAD subset statistics/Absolute Gain.Metastatic.longsurv.txt]

Chromosome	Start (hg19)	End (hg19)	Observations in G1	Observations in G2	Frequency G1 (%)	Frequency G2 (%)	Frequency difference	Fisher's Exact test p-value	Odds Ratio	Lower 95% CI	Upper 95% CI
chr1	0	1569353	11	3	28.21	10.71	17.5	0.127606915066931	3.22026747388311	0.735006597120683	20.0143523853211
chr1	1569353	1680095	10	3	25.64	10.71	14.93	0.210019175927111	2.83157245824219	0.633448722606144	17.7789043034082
chr1	1680095	5547170	11	3	28.21	10.71	17.5	0.127606915066931	3.22026747388311	0.735006597120683	20.0143523853211
chr1	5547170	6338129	11	2	28.21	7.14	21.07	0.0574000987952836	4.99887586000742	0.954800365430633	50.6341135390304
chr1	6338129	7818087	10	2	25.64	7.14	18.5	0.0608418742453445	4.39500246777704	0.823786832805583	44.9206625508777
chr1	7818087	7894161	11	2	28.21	7.14	21.07	0.0574000987952836	4.99887586000742	0.954800365430633	50.6341135390304
chr1	7894161	8308594	10	2	25.64	7.14	18.5	0.0608418742453445	4.39500246777704	0.823786832805583	44.9206625508777
chr1	8308594	12778186	10	3	25.64	10.71	14.93	0.210019175927111	2.83157245824219	0.633448722606144	17.7789043034082
chr1	12778186	12803303	10	3	25.64	10.71	14.93	0.210019175927111	2.83157245824219	0.633448722606144	17.7789043034082
chr1	12803303	16679422	10	3	25.64	10.71	14.93	0.210019175927111	2.83157245824219	0.633448722606144	17.7789043034082
chr1	16679422	16896224	10	3	25.64	10.71	14.93	0.210019175927111	2.83157245824219	0.633448722606144	17.7789043034082
chr1	16896224	17082652	10	5	25.64	17.86	7.78	0.558438625617762	1.57554208522566	0.417655219678272	6.73595308637102
chr1	17082652	18704876	10	3	25.64	10.71	14.93	0.210019175927111	2.83157245824219	0.633448722606144	17.7789043034082
chr1	18704876	18813795	10	3	25.64	10.71	14.93	0.210019175927111	2.83157245824219	0.633448722606144	17.7789043034082
chr1	18813795	24450019	10	3	25.64	10.71	14.93	0.210019175927111	2.83157245824219	0.633448722606144	17.7789043034082
chr1	24450019	25583316	10	3	25.64	10.71	14.93	0.210019175927111	2.83157245824219	0.633448722606144	17.7789043034082
chr1	25583316	25588235	9	3	23.08	10.71	12.37	0.332912625997754	2.46809033730878	0.538307277384712	15.696421152546
chr1	25588235	25646966	7	3	17.95	10.71	7.24	0.502458667409344	1.80733530551949	0.36548634786601	11.928348272517
chr1	25646966	25654244	8	3	20.51	10.71	9.8	0.336619499034699	2.12739426351934	0.449140543826995	13.7497241842113
chr1	25654244	30275964	10	3	25.64	10.71	14.93	0.210019175927111	2.83157245824219	0.633448722606144	17.7789043034082
chr1	30275964	30397118	9	3	23.08	10.71	12.37	0.332912625997754	2.46809033730878	0.538307277384712	15.696421152546
chr1	30397118	30721499	10	3	25.64	10.71	14.93	0.210019175927111	2.83157245824219	0.633448722606144	17.7789043034082
chr1	30721499	30740646	9	3	23.08	10.71	12.37	0.332912625997754	2.46809033730878	0.538307277384712	15.696421152546
chr1	30740646	31881111	10	3	25.64	10.71	14.93	0.210019175927111	2.83157245824219	0.633448722606144	17.7789043034082
chr1	31881111	31897275	10	3	25.64	10.71	14.93	0.210019175927111	2.83157245824219	0.633448722606144	17.7789043034082
chr1	31897275	32031757	10	3	25.64	10.71	14.93	0.210019175927111	2.83157245824219	0.633448722606144	17.7789043034082
chr1	32031757	34257064	10	3	25.64	10.71	14.93	0.210019175927111	2.83157245824219	0.633448722606144	17.7789043034082
chr1	34257064	34339085	10	3	25.64	10.71	14.93	0.210019175927111	2.83157245824219	0.633448722606144	17.7789043034082
chr1	34339085	34398187	10	3	25.64	10.71	14.93	0.210019175927111	2.83157245824219	0.633448722606144	17.7789043034082
chr1	34398187	35097164	10	3	25.64	10.71	14.93	0.210019175927111	2.83157245824219	0.633448722606144	17.7789043034082
chr1	35097164	35109386	8	3	20.51	10.71	9.8	0.336619499034699	2.12739426351934	0.449140543826995	13.7497241842113
chr1	35109386	35297879	10	3	25.64	10.71	14.93	0.210019175927111	2.83157245824219	0.633448722606144	17.7789043034082
chr1	35297879	35406659	11	3	28.21	10.71	17.5	0.127606915066931	3.22026747388311	0.735006597120683	20.0143523853211
chr1	35406659	36254486	12	3	30.77	10.71	20.06	0.0750733286285698	3.63692031781498	0.843567656221324	22.4196330306642
chr1	36254486	36474796	12	4	30.77	14.29	16.48	0.152325480755104	2.6295492496854	0.676989734825814	12.71490464434
chr1	36474796	37344924	11	4	28.21	14.29	13.92	0.239489176349638	2.3284050736545	0.589488377870726	11.3597611888268
chr1	37344924	37884720	11	4	28.21	14.29	13.92	0.239489176349638	2.3284050736545	0.589488377870726	11.3597611888268
chr1	37884720	41897533	11	4	28.21	14.29	13.92	0.239489176349638	2.3284050736545	0.589488377870726	11.3597611888268
chr1	41897533	43424077	11	4	28.21	14.29	13.92	0.239489176349638	2.3284050736545	0.589488377870726	11.3597611888268
chr1	43424077	43507260	12	4	30.77	14.29	16.48	0.152325480755104	2.6295492496854	0.676989734825814	12.71490464434
chr1	43507260	43573995	12	4	30.77	14.29	16.48	0.152325480755104	2.6295492496854	0.676989734825814	12.71490464434
chr1	43573995	44482202	11	4	28.21	14.29	13.92	0.239489176349638	2.3284050736545	0.589488377870726	11.3597611888268
chr1	44482202	44590104	12	4	30.77	14.29	16.48	0.152325480755104	2.6295492496854	0.676989734825814	12.71490464434
chr1	44590104	45978612	12	4	30.77	14.29	16.48	0.152325480755104	2.6295492496854	0.676989734825814	12.71490464434
chr1	45978612	46905434	12	4	30.77	14.29	16.48	0.152325480755104	2.6295492496854	0.676989734825814	12.71490464434
chr1	46905434	47405522	12	4	30.77	14.29	16.48	0.152325480755104	2.6295492496854	0.676989734825814	12.71490464434
chr1	47405522	47605004	12	4	30.77	14.29	16.48	0.152325480755104	2.6295492496854	0.676989734825814	12.71490464434
chr1	47605004	47664817	12	4	30.77	14.29	16.48	0.152325480755104	2.6295492496854	0.676989734825814	12.71490464434
chr1	47664817	47952175	12	4	30.77	14.29	16.48	0.152325480755104	2.6295492496854	0.676989734825814	12.71490464434
chr1	47952175	48220875	12	4	30.77	14.29	16.48	0.152325480755104	2.6295492496854	0.676989734825814	12.71490464434
chr1	48220875	48247623	11	4	28.21	14.29	13.92	0.239489176349638	2.3284050736545	0.589488377870726	11.3597611888268
chr1	48247623	48520697	12	4	30.77	14.29	16.48	0.152325480755104	2.6295492496854	0.676989734825814	12.71490464434
chr1	48520697	48570299	12	4	30.77	14.29	16.48	0.152325480755104	2.6295492496854	0.676989734825814	12.71490464434
chr1	48570299	49001574	12	4	30.77	14.29	16.48	0.152325480755104	2.6295492496854	0.676989734825814	12.71490464434
chr1	49001574	49031706	12	4	30.77	14.29	16.48	0.152325480755104	2.6295492496854	0.676989734825814	12.71490464434
chr1	49031706	49041721	11	4	28.21	14.29	13.92	0.239489176349638	2.3284050736545	0.589488377870726	11.3597611888268
chr1	49041721	49052085	11	4	28.21	14.29	13.92	0.239489176349638	2.3284050736545	0.589488377870726	11.3597611888268
chr1	49052085	49090743	11	4	28.21	14.29	13.92	0.239489176349638	2.3284050736545	0.589488377870726	11.3597611888268
chr1	49090743	49135948	11	4	28.21	14.29	13.92	0.239489176349638	2.3284050736545	0.589488377870726	11.3597611888268
chr1	49135948	49139829	11	4	28.21	14.29	13.92	0.239489176349638	2.3284050736545	0.589488377870726	11.3597611888268
chr1	49139829	49155145	12	4	30.77	14.29	16.48	0.152325480755104	2.6295492496854	0.676989734825814	12.71490464434
chr1	49155145	49215774	12	4	30.77	14.29	16.48	0.152325480755104	2.6295492496854	0.676989734825814	12.71490464434
chr1	49215774	49375328	12	4	30.77	14.29	16.48	0.152325480755104	2.6295492496854	0.676989734825814	12.71490464434
chr1	49375328	49505929	11	4	28.21	14.29	13.92	0.239489176349638	2.3284050736545	0.589488377870726	11.3597611888268
chr1	49505929	50157388	12	4	30.77	14.29	16.48	0.152325480755104	2.6295492496854	0.676989734825814	12.71490464434
chr1	50157388	50820386	11	4	28.21	14.29	13.92	0.239489176349638	2.3284050736545	0.589488377870726	11.3597611888268
chr1	50820386	50873000	11	4	28.21	14.29	13.92	0.239489176349638	2.3284050736545	0.589488377870726	11.3597611888268
chr1	50873000	51028699	11	4	28.21	14.29	13.92	0.239489176349638	2.3284050736545	0.589488377870726	11.3597611888268
chr1	51028699	51246007	11	4	28.21	14.29	13.92	0.239489176349638	2.3284050736545	0.589488377870726	11.3597611888268
chr1	51246007	52095392	11	4	28.21	14.29	13.92	0.239489176349638	2.3284050736545	0.589488377870726	11.3597611888268
chr1	52095392	53514239	11	4	28.21	14.29	13.92	0.239489176349638	2.3284050736545	0.589488377870726	11.3597611888268
chr1	53514239	53807060	10	4	25.64	14.29	11.35	0.364239516815332	2.0474928602249	0.507624553104601	10.1011704340548
chr1	53807060	53831954	10	4	25.64	14.29	11.35	0.364239516815332	2.0474928602249	0.507624553104601	10.1011704340548
chr1	53831954	55198873	10	4	25.64	14.29	11.35	0.364239516815332	2.0474928602249	0.507624553104601	10.1011704340548
chr1	55198873	55326859	10	4	25.64	14.29	11.35	0.364239516815332	2.0474928602249	0.507624553104601	10.1011704340548
chr1	55326859	55417611	10	4	25.64	14.29	11.35	0.364239516815332	2.0474928602249	0.507624553104601	10.1011704340548
chr1	55417611	55460653	9	4	23.08	14.29	8.79	0.533293451699955	1.78478099082913	0.43094530952115	8.92909870703237
chr1	55460653	55891705	9	4	23.08	14.29	8.79	0.533293451699955	1.78478099082913	0.43094530952115	8.92909870703237
chr1	55891705	56446154	9	4	23.08	14.29	8.79	0.533293451699955	1.78478099082913	0.43094530952115	8.92909870703237
chr1	56446154	56766893	9	4	23.08	14.29	8.79	0.533293451699955	1.78478099082913	0.43094530952115	8.92909870703237
chr1	56766893	56848717	9	4	23.08	14.29	8.79	0.533293451699955	1.78478099082913	0.43094530952115	8.92909870703237
chr1	56848717	57428366	9	4	23.08	14.29	8.79	0.533293451699955	1.78478099082913	0.43094530952115	8.92909870703237
chr1	57428366	57529670	9	4	23.08	14.29	8.79	0.533293451699955	1.78478099082913	0.43094530952115	8.92909870703237
chr1	57529670	57627375	9	4	23.08	14.29	8.79	0.533293451699955	1.78478099082913	0.43094530952115	8.92909870703237
chr1	57627375	58226990	8	4	20.51	14.29	6.22	0.747932633487701	1.53856634233689	0.359107764458661	7.83585527572577
chr1	58226990	58236221	9	4	23.08	14.29	8.79	0.533293451699955	1.78478099082913	0.43094530952115	8.92909870703237
chr1	58236221	58438155	10	4	25.64	14.29	11.35	0.364239516815332	2.0474928602249	0.507624553104601	10.1011704340548
chr1	58438155	58931947	9	4	23.08	14.29	8.79	0.533293451699955	1.78478099082913	0.43094530952115	8.92909870703237
chr1	58931947	61042122	9	4	23.08	14.29	8.79	0.533293451699955	1.78478099082913	0.43094530952115	8.92909870703237
chr1	61042122	61626219	8	4	20.51	14.29	6.22	0.747932633487701	1.53856634233689	0.359107764458661	7.83585527572577
chr1	61626219	65910872	8	4	20.51	14.29	6.22	0.747932633487701	1.53856634233689	0.359107764458661	7.83585527572577
chr1	65910872	66072414	8	4	20.51	14.29	6.22	0.747932633487701	1.53856634233689	0.359107764458661	7.83585527572577
chr1	66072414	67359143	8	4	20.51	14.29	6.22	0.747932633487701	1.53856634233689	0.359107764458661	7.83585527572577
chr1	67359143	68403060	8	4	20.51	14.29	6.22	0.747932633487701	1.53856634233689	0.359107764458661	7.83585527572577
chr1	68403060	68798371	8	4	20.51	14.29	6.22	0.747932633487701	1.53856634233689	0.359107764458661	7.83585527572577
chr1	68798371	69914579	8	4	20.51	14.29	6.22	0.747932633487701	1.53856634233689	0.359107764458661	7.83585527572577
chr1	69914579	69972459	8	4	20.51	14.29	6.22	0.747932633487701	1.53856634233689	0.359107764458661	7.83585527572577
chr1	69972459	70033862	8	4	20.51	14.29	6.22	0.747932633487701	1.53856634233689	0.359107764458661	7.83585527572577
chr1	70033862	70114986	8	4	20.51	14.29	6.22	0.747932633487701	1.53856634233689	0.359107764458661	7.83585527572577
chr1	70114986	70158886	8	4	20.51	14.29	6.22	0.747932633487701	1.53856634233689	0.359107764458661	7.83585527572577
chr1	70158886	70235156	8	4	20.51	14.29	6.22	0.747932633487701	1.53856634233689	0.359107764458661	7.83585527572577
chr1	70235156	70279590	8	4	20.51	14.29	6.22	0.747932633487701	1.53856634233689	0.359107764458661	7.83585527572577
chr1	70279590	71046836	8	3	20.51	10.71	9.8	0.336619499034699	2.12739426351934	0.449140543826995	13.7497241842113
chr1	71046836	71067468	8	3	20.51	10.71	9.8	0.336619499034699	2.12739426351934	0.449140543826995	13.7497241842113
chr1	71067468	71404390	8	3	20.51	10.71	9.8	0.336619499034699	2.12739426351934	0.449140543826995	13.7497241842113
chr1	71404390	71556744	8	3	20.51	10.71	9.8	0.336619499034699	2.12739426351934	0.449140543826995	13.7497241842113
chr1	71556744	72280769	8	3	20.51	10.71	9.8	0.336619499034699	2.12739426351934	0.449140543826995	13.7497241842113
chr1	72280769	72692628	8	3	20.51	10.71	9.8	0.336619499034699	2.12739426351934	0.449140543826995	13.7497241842113
chr1	72692628	72694790	9	3	23.08	10.71	12.37	0.332912625997754	2.46809033730878	0.538307277384712	15.696421152546
chr1	72694790	72708169	9	3	23.08	10.71	12.37	0.332912625997754	2.46809033730878	0.538307277384712	15.696421152546
chr1	72708169	72740013	9	4	23.08	14.29	8.79	0.533293451699955	1.78478099082913	0.43094530952115	8.92909870703237
chr1	72740013	72743627	10	4	25.64	14.29	11.35	0.364239516815332	2.0474928602249	0.507624553104601	10.1011704340548
chr1	72743627	72746540	11	4	28.21	14.29	13.92	0.239489176349638	2.3284050736545	0.589488377870726	11.3597611888268
chr1	72746540	72748221	11	5	28.21	17.86	10.35	0.393436265885678	1.79162840406542	0.48529871130742	7.56821851953509
chr1	72748221	72765894	12	5	30.77	17.86	12.91	0.268017805584271	2.02332697363857	0.557620818201578	8.46553811233116
chr1	72765894	72768458	19	13	48.72	46.43	2.29	1	1.09465211584155	0.372047288897996	3.24346011346602
chr1	72768458	72768707	21	15	53.85	53.57	0.280000000000001	1	1.01094620217064	0.341253873218996	2.98277586113712
chr1	72768707	72768926	23	15	58.97	53.57	5.4	0.803191191782356	1.24172386573991	0.417652616509453	3.70053499304173
chr1	72768926	72770040	30	20	76.92	71.43	5.48999999999999	0.776722997346664	1.32752553273592	0.375682873712403	4.64149136561804
chr1	72770040	72771255	31	20	79.49	71.43	8.05999999999999	0.56359494935939	1.53963813639083	0.426715172313785	5.58374020662199
chr1	72771255	72811532	31	20	79.49	71.43	8.05999999999999	0.56359494935939	1.53963813639083	0.426715172313785	5.58374020662199
chr1	72811532	72812172	23	14	58.97	50	8.97	0.618865533343699	1.42963865172029	0.483870237273644	4.27031410233998
chr1	72812172	72814597	22	11	56.41	39.29	17.12	0.217680083478689	1.97907647789463	0.669368304823072	6.05561427143958
chr1	72814597	72822827	12	4	30.77	14.29	16.48	0.152325480755104	2.6295492496854	0.676989734825814	12.71490464434
chr1	72822827	72915714	11	4	28.21	14.29	13.92	0.239489176349638	2.3284050736545	0.589488377870726	11.3597611888268
chr1	72915714	73528180	10	4	25.64	14.29	11.35	0.364239516815332	2.0474928602249	0.507624553104601	10.1011704340548
chr1	73528180	73669899	10	4	25.64	14.29	11.35	0.364239516815332	2.0474928602249	0.507624553104601	10.1011704340548
chr1	73669899	73670066	10	4	25.64	14.29	11.35	0.364239516815332	2.0474928602249	0.507624553104601	10.1011704340548
chr1	73670066	74236049	9	4	23.08	14.29	8.79	0.533293451699955	1.78478099082913	0.43094530952115	8.92909870703237
chr1	74236049	74308998	9	3	23.08	10.71	12.37	0.332912625997754	2.46809033730878	0.538307277384712	15.696421152546
chr1	74308998	74931266	8	3	20.51	10.71	9.8	0.336619499034699	2.12739426351934	0.449140543826995	13.7497241842113
chr1	74931266	75024930	8	3	20.51	10.71	9.8	0.336619499034699	2.12739426351934	0.449140543826995	13.7497241842113
chr1	75024930	75070367	8	3	20.51	10.71	9.8	0.336619499034699	2.12739426351934	0.449140543826995	13.7497241842113
chr1	75070367	75133046	8	3	20.51	10.71	9.8	0.336619499034699	2.12739426351934	0.449140543826995	13.7497241842113
chr1	75133046	76003053	8	3	20.51	10.71	9.8	0.336619499034699	2.12739426351934	0.449140543826995	13.7497241842113
chr1	76003053	76076776	8	3	20.51	10.71	9.8	0.336619499034699	2.12739426351934	0.449140543826995	13.7497241842113
chr1	76076776	76836767	8	3	20.51	10.71	9.8	0.336619499034699	2.12739426351934	0.449140543826995	13.7497241842113
chr1	76836767	76860687	8	3	20.51	10.71	9.8	0.336619499034699	2.12739426351934	0.449140543826995	13.7497241842113
chr1	76860687	77311133	8	3	20.51	10.71	9.8	0.336619499034699	2.12739426351934	0.449140543826995	13.7497241842113
chr1	77311133	78390587	8	3	20.51	10.71	9.8	0.336619499034699	2.12739426351934	0.449140543826995	13.7497241842113
chr1	78390587	81808272	7	3	17.95	10.71	7.24	0.502458667409344	1.80733530551949	0.36548634786601	11.928348272517
chr1	81808272	81980413	7	4	17.95	14.29	3.66	0.750478768502977	1.30726813521468	0.291755135584387	6.80992210196982
chr1	81980413	82412011	7	3	17.95	10.71	7.24	0.502458667409344	1.80733530551949	0.36548634786601	11.928348272517
chr1	82412011	82550102	7	4	17.95	14.29	3.66	0.750478768502977	1.30726813521468	0.291755135584387	6.80992210196982
chr1	82550102	83095702	7	3	17.95	10.71	7.24	0.502458667409344	1.80733530551949	0.36548634786601	11.928348272517
chr1	83095702	83135595	7	3	17.95	10.71	7.24	0.502458667409344	1.80733530551949	0.36548634786601	11.928348272517
chr1	83135595	83207933	7	3	17.95	10.71	7.24	0.502458667409344	1.80733530551949	0.36548634786601	11.928348272517
chr1	83207933	83217159	7	3	17.95	10.71	7.24	0.502458667409344	1.80733530551949	0.36548634786601	11.928348272517
chr1	83217159	84373091	7	3	17.95	10.71	7.24	0.502458667409344	1.80733530551949	0.36548634786601	11.928348272517
chr1	84373091	89389139	7	4	17.95	14.29	3.66	0.750478768502977	1.30726813521468	0.291755135584387	6.80992210196982
chr1	89389139	89484457	8	4	20.51	14.29	6.22	0.747932633487701	1.53856634233689	0.359107764458661	7.83585527572577
chr1	89484457	89612828	8	5	20.51	17.86	2.65	1	1.18408795541755	0.294963002397035	5.23558530402848
chr1	89612828	94088506	8	4	20.51	14.29	6.22	0.747932633487701	1.53856634233689	0.359107764458661	7.83585527572577
chr1	94088506	97945652	8	4	20.51	14.29	6.22	0.747932633487701	1.53856634233689	0.359107764458661	7.83585527572577
chr1	97945652	98004615	8	3	20.51	10.71	9.8	0.336619499034699	2.12739426351934	0.449140543826995	13.7497241842113
chr1	98004615	98926334	8	3	20.51	10.71	9.8	0.336619499034699	2.12739426351934	0.449140543826995	13.7497241842113
chr1	98926334	98964519	9	3	23.08	10.71	12.37	0.332912625997754	2.46809033730878	0.538307277384712	15.696421152546
chr1	98964519	99108403	9	3	23.08	10.71	12.37	0.332912625997754	2.46809033730878	0.538307277384712	15.696421152546
chr1	99108403	99158535	8	3	20.51	10.71	9.8	0.336619499034699	2.12739426351934	0.449140543826995	13.7497241842113
chr1	99158535	99957003	8	3	20.51	10.71	9.8	0.336619499034699	2.12739426351934	0.449140543826995	13.7497241842113
chr1	99957003	100065144	8	3	20.51	10.71	9.8	0.336619499034699	2.12739426351934	0.449140543826995	13.7497241842113
chr1	100065144	100100088	8	3	20.51	10.71	9.8	0.336619499034699	2.12739426351934	0.449140543826995	13.7497241842113
chr1	100100088	100141467	8	3	20.51	10.71	9.8	0.336619499034699	2.12739426351934	0.449140543826995	13.7497241842113
chr1	100141467	101204569	8	3	20.51	10.71	9.8	0.336619499034699	2.12739426351934	0.449140543826995	13.7497241842113
chr1	101204569	102609511	8	3	20.51	10.71	9.8	0.336619499034699	2.12739426351934	0.449140543826995	13.7497241842113
chr1	102609511	102744946	9	3	23.08	10.71	12.37	0.332912625997754	2.46809033730878	0.538307277384712	15.696421152546
chr1	102744946	104389746	9	3	23.08	10.71	12.37	0.332912625997754	2.46809033730878	0.538307277384712	15.696421152546
chr1	104389746	104573699	9	3	23.08	10.71	12.37	0.332912625997754	2.46809033730878	0.538307277384712	15.696421152546
chr1	104573699	104773821	9	3	23.08	10.71	12.37	0.332912625997754	2.46809033730878	0.538307277384712	15.696421152546
chr1	104773821	104918610	9	3	23.08	10.71	12.37	0.332912625997754	2.46809033730878	0.538307277384712	15.696421152546
chr1	104918610	106081155	9	3	23.08	10.71	12.37	0.332912625997754	2.46809033730878	0.538307277384712	15.696421152546
chr1	106081155	106586222	9	3	23.08	10.71	12.37	0.332912625997754	2.46809033730878	0.538307277384712	15.696421152546
chr1	106586222	106639454	9	3	23.08	10.71	12.37	0.332912625997754	2.46809033730878	0.538307277384712	15.696421152546
chr1	106639454	106774514	9	3	23.08	10.71	12.37	0.332912625997754	2.46809033730878	0.538307277384712	15.696421152546
chr1	106774514	106866729	9	3	23.08	10.71	12.37	0.332912625997754	2.46809033730878	0.538307277384712	15.696421152546
chr1	106866729	107861831	9	3	23.08	10.71	12.37	0.332912625997754	2.46809033730878	0.538307277384712	15.696421152546
chr1	107861831	107986654	9	3	23.08	10.71	12.37	0.332912625997754	2.46809033730878	0.538307277384712	15.696421152546
chr1	107986654	108583081	9	3	23.08	10.71	12.37	0.332912625997754	2.46809033730878	0.538307277384712	15.696421152546
chr1	108583081	108663192	9	3	23.08	10.71	12.37	0.332912625997754	2.46809033730878	0.538307277384712	15.696421152546
chr1	108663192	110768986	9	3	23.08	10.71	12.37	0.332912625997754	2.46809033730878	0.538307277384712	15.696421152546
chr1	110768986	110823624	9	3	23.08	10.71	12.37	0.332912625997754	2.46809033730878	0.538307277384712	15.696421152546
chr1	110823624	111061357	9	3	23.08	10.71	12.37	0.332912625997754	2.46809033730878	0.538307277384712	15.696421152546
chr1	111061357	111076971	9	3	23.08	10.71	12.37	0.332912625997754	2.46809033730878	0.538307277384712	15.696421152546
chr1	111076971	111327075	9	4	23.08	14.29	8.79	0.533293451699955	1.78478099082913	0.43094530952115	8.92909870703237
chr1	111327075	111377467	9	5	23.08	17.86	5.22	0.763152862801238	1.37348238841154	0.354317161969272	5.9606730616736
chr1	111377467	111425399	8	5	20.51	17.86	2.65	1	1.18408795541755	0.294963002397035	5.23558530402848
chr1	111425399	111453527	8	5	20.51	17.86	2.65	1	1.18408795541755	0.294963002397035	5.23558530402848
chr1	111453527	112362738	9	5	23.08	17.86	5.22	0.763152862801238	1.37348238841154	0.354317161969272	5.9606730616736
chr1	112362738	112379792	9	5	23.08	17.86	5.22	0.763152862801238	1.37348238841154	0.354317161969272	5.9606730616736
chr1	112379792	112693006	9	5	23.08	17.86	5.22	0.763152862801238	1.37348238841154	0.354317161969272	5.9606730616736
chr1	112693006	112697227	8	3	20.51	10.71	9.8	0.336619499034699	2.12739426351934	0.449140543826995	13.7497241842113
chr1	112697227	112701673	8	4	20.51	14.29	6.22	0.747932633487701	1.53856634233689	0.359107764458661	7.83585527572577
chr1	112701673	112709672	9	5	23.08	17.86	5.22	0.763152862801238	1.37348238841154	0.354317161969272	5.9606730616736
chr1	112709672	112711113	9	5	23.08	17.86	5.22	0.763152862801238	1.37348238841154	0.354317161969272	5.9606730616736
chr1	112711113	112750269	10	5	25.64	17.86	7.78	0.558438625617762	1.57554208522566	0.417655219678272	6.73595308637102
chr1	112750269	112770473	9	5	23.08	17.86	5.22	0.763152862801238	1.37348238841154	0.354317161969272	5.9606730616736
chr1	112770473	113028365	9	5	23.08	17.86	5.22	0.763152862801238	1.37348238841154	0.354317161969272	5.9606730616736
chr1	113028365	116804740	9	4	23.08	14.29	8.79	0.533293451699955	1.78478099082913	0.43094530952115	8.92909870703237
chr1	116804740	116864622	9	5	23.08	17.86	5.22	0.763152862801238	1.37348238841154	0.354317161969272	5.9606730616736
chr1	116864622	116886672	9	4	23.08	14.29	8.79	0.533293451699955	1.78478099082913	0.43094530952115	8.92909870703237
chr1	116886672	117550321	9	4	23.08	14.29	8.79	0.533293451699955	1.78478099082913	0.43094530952115	8.92909870703237
chr1	117550321	117644558	9	5	23.08	17.86	5.22	0.763152862801238	1.37348238841154	0.354317161969272	5.9606730616736
chr1	117644558	117718762	9	5	23.08	17.86	5.22	0.763152862801238	1.37348238841154	0.354317161969272	5.9606730616736
chr1	117718762	118835965	9	5	23.08	17.86	5.22	0.763152862801238	1.37348238841154	0.354317161969272	5.9606730616736
chr1	118835965	118972537	9	4	23.08	14.29	8.79	0.533293451699955	1.78478099082913	0.43094530952115	8.92909870703237
chr1	118972537	118974278	10	4	25.64	14.29	11.35	0.364239516815332	2.0474928602249	0.507624553104601	10.1011704340548
chr1	118974278	119100549	10	4	25.64	14.29	11.35	0.364239516815332	2.0474928602249	0.507624553104601	10.1011704340548
chr1	119100549	119109177	10	4	25.64	14.29	11.35	0.364239516815332	2.0474928602249	0.507624553104601	10.1011704340548
chr1	119109177	119454040	9	4	23.08	14.29	8.79	0.533293451699955	1.78478099082913	0.43094530952115	8.92909870703237
chr1	119454040	119534737	9	5	23.08	17.86	5.22	0.763152862801238	1.37348238841154	0.354317161969272	5.9606730616736
chr1	119534737	119753916	9	5	23.08	17.86	5.22	0.763152862801238	1.37348238841154	0.354317161969272	5.9606730616736
chr1	119753916	120004505	10	5	25.64	17.86	7.78	0.558438625617762	1.57554208522566	0.417655219678272	6.73595308637102
chr1	120004505	120094350	11	5	28.21	17.86	10.35	0.393436265885678	1.79162840406542	0.48529871130742	7.56821851953509
chr1	120094350	121291080	11	5	28.21	17.86	10.35	0.393436265885678	1.79162840406542	0.48529871130742	7.56821851953509
chr1	121291080	143458436	0	0	0	0	0	1	0	0	Inf
chr1	143458436	146854025	20	12	51.28	42.86	8.42	0.621109802036103	1.39638195542497	0.474816209988312	4.18496413327564
chr1	146854025	146891059	20	12	51.28	42.86	8.42	0.621109802036103	1.39638195542497	0.474816209988312	4.18496413327564
chr1	146891059	146902173	21	12	53.85	42.86	10.99	0.460130546942633	1.54522343566475	0.525585083834366	4.64316193720263
chr1	146902173	146969670	21	12	53.85	42.86	10.99	0.460130546942633	1.54522343566475	0.525585083834366	4.64316193720263
chr1	146969670	146973166	21	12	53.85	42.86	10.99	0.460130546942633	1.54522343566475	0.525585083834366	4.64316193720263
chr1	146973166	146979012	21	12	53.85	42.86	10.99	0.460130546942633	1.54522343566475	0.525585083834366	4.64316193720263
chr1	146979012	148870669	21	12	53.85	42.86	10.99	0.460130546942633	1.54522343566475	0.525585083834366	4.64316193720263
chr1	148870669	148916125	20	12	51.28	42.86	8.42	0.621109802036103	1.39638195542497	0.474816209988312	4.18496413327564
chr1	148916125	149024805	20	11	51.28	39.29	11.99	0.456653185331257	1.6149164005428	0.546555775961165	4.91043973382828
chr1	149024805	149030666	19	11	48.72	39.29	9.43	0.467424651922926	1.45974884250949	0.493225368114988	4.43327467614142
chr1	149030666	149115581	18	11	46.15	39.29	6.86	0.624154416413797	1.31911762751048	0.444422944905645	4.00604131214375
chr1	149115581	149203105	18	11	46.15	39.29	6.86	0.624154416413797	1.31911762751048	0.444422944905645	4.00604131214375
chr1	149203105	149242694	19	11	48.72	39.29	9.43	0.467424651922926	1.45974884250949	0.493225368114988	4.43327467614142
chr1	149242694	149258054	20	11	51.28	39.29	11.99	0.456653185331257	1.6149164005428	0.546555775961165	4.91043973382828
chr1	149258054	149259730	20	12	51.28	42.86	8.42	0.621109802036103	1.39638195542497	0.474816209988312	4.18496413327564
chr1	149259730	149291187	21	12	53.85	42.86	10.99	0.460130546942633	1.54522343566475	0.525585083834366	4.64316193720263
chr1	149291187	150160883	21	12	53.85	42.86	10.99	0.460130546942633	1.54522343566475	0.525585083834366	4.64316193720263
chr1	150160883	150393952	21	12	53.85	42.86	10.99	0.460130546942633	1.54522343566475	0.525585083834366	4.64316193720263
chr1	150393952	151740068	21	12	53.85	42.86	10.99	0.460130546942633	1.54522343566475	0.525585083834366	4.64316193720263
chr1	151740068	151740704	22	12	56.41	42.86	13.55	0.326782792037464	1.71136339219148	0.581512834034579	5.16238194024572
chr1	151740704	151804961	22	12	56.41	42.86	13.55	0.326782792037464	1.71136339219148	0.581512834034579	5.16238194024572
chr1	151804961	151814095	21	12	53.85	42.86	10.99	0.460130546942633	1.54522343566475	0.525585083834366	4.64316193720263
chr1	151814095	151831227	21	12	53.85	42.86	10.99	0.460130546942633	1.54522343566475	0.525585083834366	4.64316193720263
chr1	151831227	152386837	21	12	53.85	42.86	10.99	0.460130546942633	1.54522343566475	0.525585083834366	4.64316193720263
chr1	152386837	152430116	21	12	53.85	42.86	10.99	0.460130546942633	1.54522343566475	0.525585083834366	4.64316193720263
chr1	152430116	152488600	21	12	53.85	42.86	10.99	0.460130546942633	1.54522343566475	0.525585083834366	4.64316193720263
chr1	152488600	152533291	21	12	53.85	42.86	10.99	0.460130546942633	1.54522343566475	0.525585083834366	4.64316193720263
chr1	152533291	152537988	21	12	53.85	42.86	10.99	0.460130546942633	1.54522343566475	0.525585083834366	4.64316193720263
chr1	152537988	152538160	21	12	53.85	42.86	10.99	0.460130546942633	1.54522343566475	0.525585083834366	4.64316193720263
chr1	152538160	152554022	21	12	53.85	42.86	10.99	0.460130546942633	1.54522343566475	0.525585083834366	4.64316193720263
chr1	152554022	152555090	17	12	43.59	42.86	0.730000000000004	1	1.02985405294389	0.347101812373374	3.08562829024417
chr1	152555090	152555345	15	12	38.46	42.86	-4.4	0.802727517143163	0.835618845219127	0.277910721143076	2.51940539588275
chr1	152555345	152555617	14	12	35.9	42.86	-6.96	0.617226437584367	0.749970155208993	0.247042093575279	2.27312774825343
chr1	152555617	152555737	12	8	30.77	28.57	2.2	1	1.1093705404486	0.340109999221826	3.76440764981304
chr1	152555737	152556104	11	7	28.21	25	3.21	1	1.17570071395968	0.34528159019737	4.23023415811296
chr1	152556104	152577455	11	7	28.21	25	3.21	1	1.17570071395968	0.34528159019737	4.23023415811296
chr1	152577455	152585918	11	8	28.21	28.57	-0.359999999999999	1	0.982401859972848	0.295759775739972	3.36946324721196
chr1	152585918	152586558	12	8	30.77	28.57	2.2	1	1.1093705404486	0.340109999221826	3.76440764981304
chr1	152586558	152588544	12	9	30.77	32.14	-1.37	1	0.939168418272527	0.293242349603647	3.07544601481355
chr1	152588544	152590536	19	12	48.72	42.86	5.86	0.804174625663737	1.26219355471385	0.428517295195056	3.77724505458588
chr1	152590536	152592396	20	12	51.28	42.86	8.42	0.621109802036103	1.39638195542497	0.474816209988312	4.18496413327564
chr1	152592396	152603397	20	12	51.28	42.86	8.42	0.621109802036103	1.39638195542497	0.474816209988312	4.18496413327564
chr1	152603397	152626115	21	12	53.85	42.86	10.99	0.460130546942633	1.54522343566475	0.525585083834366	4.64316193720263
chr1	152626115	152627231	21	12	53.85	42.86	10.99	0.460130546942633	1.54522343566475	0.525585083834366	4.64316193720263
chr1	152627231	152632119	21	12	53.85	42.86	10.99	0.460130546942633	1.54522343566475	0.525585083834366	4.64316193720263
chr1	152632119	152717723	21	11	53.85	39.29	14.56	0.322374601792665	1.78709515773199	0.605003612361671	5.44745844498122
chr1	152717723	152748429	21	11	53.85	39.29	14.56	0.322374601792665	1.78709515773199	0.605003612361671	5.44745844498122
chr1	152748429	152750582	20	11	51.28	39.29	11.99	0.456653185331257	1.6149164005428	0.546555775961165	4.91043973382828
chr1	152750582	152755463	18	11	46.15	39.29	6.86	0.624154416413797	1.31911762751048	0.444422944905645	4.00604131214375
chr1	152755463	152757248	16	11	41.03	39.29	1.74	1	1.07391958570614	0.358136811668035	3.27361814971911
chr1	152757248	152758684	15	11	38.46	39.29	-0.829999999999998	1	0.966390702618551	0.319842139268038	2.95695809637443
chr1	152758684	152760794	13	11	33.33	39.29	-5.96	0.796543689874275	0.775741727535441	0.251243197042475	2.40269771516319
chr1	152760794	152768270	12	11	30.77	39.29	-8.52	0.60283461188008	0.690802617700781	0.220444187561447	2.1584460199275
chr1	152768270	152771309	13	11	33.33	39.29	-5.96	0.796543689874275	0.775741727535441	0.251243197042475	2.40269771516319
chr1	152771309	152775324	17	11	43.59	39.29	4.3	0.804371454500303	1.19105608093238	0.399533956153146	3.62141386704044
chr1	152775324	152778542	19	11	48.72	39.29	9.43	0.467424651922926	1.45974884250949	0.493225368114988	4.43327467614142
chr1	152778542	152779500	19	11	48.72	39.29	9.43	0.467424651922926	1.45974884250949	0.493225368114988	4.43327467614142
chr1	152779500	152827451	20	11	51.28	39.29	11.99	0.456653185331257	1.6149164005428	0.546555775961165	4.91043973382828
chr1	152827451	152857815	20	11	51.28	39.29	11.99	0.456653185331257	1.6149164005428	0.546555775961165	4.91043973382828
chr1	152857815	152861491	21	11	53.85	39.29	14.56	0.322374601792665	1.78709515773199	0.605003612361671	5.44745844498122
chr1	152861491	152953023	21	11	53.85	39.29	14.56	0.322374601792665	1.78709515773199	0.605003612361671	5.44745844498122
chr1	152953023	152960865	21	11	53.85	39.29	14.56	0.322374601792665	1.78709515773199	0.605003612361671	5.44745844498122
chr1	152960865	153019514	21	11	53.85	39.29	14.56	0.322374601792665	1.78709515773199	0.605003612361671	5.44745844498122
chr1	153019514	153051975	21	11	53.85	39.29	14.56	0.322374601792665	1.78709515773199	0.605003612361671	5.44745844498122
chr1	153051975	153064145	21	11	53.85	39.29	14.56	0.322374601792665	1.78709515773199	0.605003612361671	5.44745844498122
chr1	153064145	153087770	21	11	53.85	39.29	14.56	0.322374601792665	1.78709515773199	0.605003612361671	5.44745844498122
chr1	153087770	153197859	21	11	53.85	39.29	14.56	0.322374601792665	1.78709515773199	0.605003612361671	5.44745844498122
chr1	153197859	153199383	21	11	53.85	39.29	14.56	0.322374601792665	1.78709515773199	0.605003612361671	5.44745844498122
chr1	153199383	153230264	21	11	53.85	39.29	14.56	0.322374601792665	1.78709515773199	0.605003612361671	5.44745844498122
chr1	153230264	153275415	21	11	53.85	39.29	14.56	0.322374601792665	1.78709515773199	0.605003612361671	5.44745844498122
chr1	153275415	153309281	22	11	56.41	39.29	17.12	0.217680083478689	1.97907647789463	0.669368304823072	6.05561427143958
chr1	153309281	154284977	21	11	53.85	39.29	14.56	0.322374601792665	1.78709515773199	0.605003612361671	5.44745844498122
chr1	154284977	154480401	21	11	53.85	39.29	14.56	0.322374601792665	1.78709515773199	0.605003612361671	5.44745844498122
chr1	154480401	154552564	21	11	53.85	39.29	14.56	0.322374601792665	1.78709515773199	0.605003612361671	5.44745844498122
chr1	154552564	154742483	21	11	53.85	39.29	14.56	0.322374601792665	1.78709515773199	0.605003612361671	5.44745844498122
chr1	154742483	154774404	21	11	53.85	39.29	14.56	0.322374601792665	1.78709515773199	0.605003612361671	5.44745844498122
chr1	154774404	157383040	21	11	53.85	39.29	14.56	0.322374601792665	1.78709515773199	0.605003612361671	5.44745844498122
chr1	157383040	157461757	21	11	53.85	39.29	14.56	0.322374601792665	1.78709515773199	0.605003612361671	5.44745844498122
chr1	157461757	157513396	21	11	53.85	39.29	14.56	0.322374601792665	1.78709515773199	0.605003612361671	5.44745844498122
chr1	157513396	157620793	21	11	53.85	39.29	14.56	0.322374601792665	1.78709515773199	0.605003612361671	5.44745844498122
chr1	157620793	158450276	21	11	53.85	39.29	14.56	0.322374601792665	1.78709515773199	0.605003612361671	5.44745844498122
chr1	158450276	158450348	21	11	53.85	39.29	14.56	0.322374601792665	1.78709515773199	0.605003612361671	5.44745844498122
chr1	158450348	158519524	21	11	53.85	39.29	14.56	0.322374601792665	1.78709515773199	0.605003612361671	5.44745844498122
chr1	158519524	158593074	21	11	53.85	39.29	14.56	0.322374601792665	1.78709515773199	0.605003612361671	5.44745844498122
chr1	158593074	158726845	21	11	53.85	39.29	14.56	0.322374601792665	1.78709515773199	0.605003612361671	5.44745844498122
chr1	158726845	158742491	22	11	56.41	39.29	17.12	0.217680083478689	1.97907647789463	0.669368304823072	6.05561427143958
chr1	158742491	158816803	21	11	53.85	39.29	14.56	0.322374601792665	1.78709515773199	0.605003612361671	5.44745844498122
chr1	158816803	158900701	21	11	53.85	39.29	14.56	0.322374601792665	1.78709515773199	0.605003612361671	5.44745844498122
chr1	158900701	159972073	21	11	53.85	39.29	14.56	0.322374601792665	1.78709515773199	0.605003612361671	5.44745844498122
chr1	159972073	159989849	21	11	53.85	39.29	14.56	0.322374601792665	1.78709515773199	0.605003612361671	5.44745844498122
chr1	159989849	160473216	21	11	53.85	39.29	14.56	0.322374601792665	1.78709515773199	0.605003612361671	5.44745844498122
chr1	160473216	160599985	21	11	53.85	39.29	14.56	0.322374601792665	1.78709515773199	0.605003612361671	5.44745844498122
chr1	160599985	160680903	21	11	53.85	39.29	14.56	0.322374601792665	1.78709515773199	0.605003612361671	5.44745844498122
chr1	160680903	160803726	21	11	53.85	39.29	14.56	0.322374601792665	1.78709515773199	0.605003612361671	5.44745844498122
chr1	160803726	160903182	21	11	53.85	39.29	14.56	0.322374601792665	1.78709515773199	0.605003612361671	5.44745844498122
chr1	160903182	161478866	21	11	53.85	39.29	14.56	0.322374601792665	1.78709515773199	0.605003612361671	5.44745844498122
chr1	161478866	161926603	21	11	53.85	39.29	14.56	0.322374601792665	1.78709515773199	0.605003612361671	5.44745844498122
chr1	161926603	162002386	21	11	53.85	39.29	14.56	0.322374601792665	1.78709515773199	0.605003612361671	5.44745844498122
chr1	162002386	162039304	21	11	53.85	39.29	14.56	0.322374601792665	1.78709515773199	0.605003612361671	5.44745844498122
chr1	162039304	162116991	21	11	53.85	39.29	14.56	0.322374601792665	1.78709515773199	0.605003612361671	5.44745844498122
chr1	162116991	162140302	21	11	53.85	39.29	14.56	0.322374601792665	1.78709515773199	0.605003612361671	5.44745844498122
chr1	162140302	162330229	21	11	53.85	39.29	14.56	0.322374601792665	1.78709515773199	0.605003612361671	5.44745844498122
chr1	162330229	162349703	21	11	53.85	39.29	14.56	0.322374601792665	1.78709515773199	0.605003612361671	5.44745844498122
chr1	162349703	162390144	21	11	53.85	39.29	14.56	0.322374601792665	1.78709515773199	0.605003612361671	5.44745844498122
chr1	162390144	162500643	21	11	53.85	39.29	14.56	0.322374601792665	1.78709515773199	0.605003612361671	5.44745844498122
chr1	162500643	162550652	21	11	53.85	39.29	14.56	0.322374601792665	1.78709515773199	0.605003612361671	5.44745844498122
chr1	162550652	162600516	21	11	53.85	39.29	14.56	0.322374601792665	1.78709515773199	0.605003612361671	5.44745844498122
chr1	162600516	162758475	21	11	53.85	39.29	14.56	0.322374601792665	1.78709515773199	0.605003612361671	5.44745844498122
chr1	162758475	162766952	21	11	53.85	39.29	14.56	0.322374601792665	1.78709515773199	0.605003612361671	5.44745844498122
chr1	162766952	164980305	21	11	53.85	39.29	14.56	0.322374601792665	1.78709515773199	0.605003612361671	5.44745844498122
chr1	164980305	166457582	21	11	53.85	39.29	14.56	0.322374601792665	1.78709515773199	0.605003612361671	5.44745844498122
chr1	166457582	166499860	21	12	53.85	42.86	10.99	0.460130546942633	1.54522343566475	0.525585083834366	4.64316193720263
chr1	166499860	166668677	21	11	53.85	39.29	14.56	0.322374601792665	1.78709515773199	0.605003612361671	5.44745844498122
chr1	166668677	166819098	21	11	53.85	39.29	14.56	0.322374601792665	1.78709515773199	0.605003612361671	5.44745844498122
chr1	166819098	166957702	21	11	53.85	39.29	14.56	0.322374601792665	1.78709515773199	0.605003612361671	5.44745844498122
chr1	166957702	168685936	21	11	53.85	39.29	14.56	0.322374601792665	1.78709515773199	0.605003612361671	5.44745844498122
chr1	168685936	168695037	20	11	51.28	39.29	11.99	0.456653185331257	1.6149164005428	0.546555775961165	4.91043973382828
chr1	168695037	168746186	20	11	51.28	39.29	11.99	0.456653185331257	1.6149164005428	0.546555775961165	4.91043973382828
chr1	168746186	169671192	21	11	53.85	39.29	14.56	0.322374601792665	1.78709515773199	0.605003612361671	5.44745844498122
chr1	169671192	170662885	21	11	53.85	39.29	14.56	0.322374601792665	1.78709515773199	0.605003612361671	5.44745844498122
chr1	170662885	171294233	21	11	53.85	39.29	14.56	0.322374601792665	1.78709515773199	0.605003612361671	5.44745844498122
chr1	171294233	171716421	21	11	53.85	39.29	14.56	0.322374601792665	1.78709515773199	0.605003612361671	5.44745844498122
chr1	171716421	171716668	21	11	53.85	39.29	14.56	0.322374601792665	1.78709515773199	0.605003612361671	5.44745844498122
chr1	171716668	171720028	21	11	53.85	39.29	14.56	0.322374601792665	1.78709515773199	0.605003612361671	5.44745844498122
chr1	171720028	171759573	21	11	53.85	39.29	14.56	0.322374601792665	1.78709515773199	0.605003612361671	5.44745844498122
chr1	171759573	171766531	21	11	53.85	39.29	14.56	0.322374601792665	1.78709515773199	0.605003612361671	5.44745844498122
chr1	171766531	171768008	21	11	53.85	39.29	14.56	0.322374601792665	1.78709515773199	0.605003612361671	5.44745844498122
chr1	171768008	171774314	21	11	53.85	39.29	14.56	0.322374601792665	1.78709515773199	0.605003612361671	5.44745844498122
chr1	171774314	171833144	21	11	53.85	39.29	14.56	0.322374601792665	1.78709515773199	0.605003612361671	5.44745844498122
chr1	171833144	171833467	21	11	53.85	39.29	14.56	0.322374601792665	1.78709515773199	0.605003612361671	5.44745844498122
chr1	171833467	171835733	21	11	53.85	39.29	14.56	0.322374601792665	1.78709515773199	0.605003612361671	5.44745844498122
chr1	171835733	171871896	21	11	53.85	39.29	14.56	0.322374601792665	1.78709515773199	0.605003612361671	5.44745844498122
chr1	171871896	171873914	21	11	53.85	39.29	14.56	0.322374601792665	1.78709515773199	0.605003612361671	5.44745844498122
chr1	171873914	171875093	21	11	53.85	39.29	14.56	0.322374601792665	1.78709515773199	0.605003612361671	5.44745844498122
chr1	171875093	171923588	21	11	53.85	39.29	14.56	0.322374601792665	1.78709515773199	0.605003612361671	5.44745844498122
chr1	171923588	172524451	21	11	53.85	39.29	14.56	0.322374601792665	1.78709515773199	0.605003612361671	5.44745844498122
chr1	172524451	172629444	21	11	53.85	39.29	14.56	0.322374601792665	1.78709515773199	0.605003612361671	5.44745844498122
chr1	172629444	172659590	21	11	53.85	39.29	14.56	0.322374601792665	1.78709515773199	0.605003612361671	5.44745844498122
chr1	172659590	172799454	21	11	53.85	39.29	14.56	0.322374601792665	1.78709515773199	0.605003612361671	5.44745844498122
chr1	172799454	173304091	21	11	53.85	39.29	14.56	0.322374601792665	1.78709515773199	0.605003612361671	5.44745844498122
chr1	173304091	174022003	21	11	53.85	39.29	14.56	0.322374601792665	1.78709515773199	0.605003612361671	5.44745844498122
chr1	174022003	174076660	21	11	53.85	39.29	14.56	0.322374601792665	1.78709515773199	0.605003612361671	5.44745844498122
chr1	174076660	174796336	21	11	53.85	39.29	14.56	0.322374601792665	1.78709515773199	0.605003612361671	5.44745844498122
chr1	174796336	174801964	21	10	53.85	35.71	18.14	0.214095258051832	2.07653005303748	0.696991035471916	6.45646207659141
chr1	174801964	175198692	21	11	53.85	39.29	14.56	0.322374601792665	1.78709515773199	0.605003612361671	5.44745844498122
chr1	175198692	175618906	21	11	53.85	39.29	14.56	0.322374601792665	1.78709515773199	0.605003612361671	5.44745844498122
chr1	175618906	175648494	21	11	53.85	39.29	14.56	0.322374601792665	1.78709515773199	0.605003612361671	5.44745844498122
chr1	175648494	175723120	21	11	53.85	39.29	14.56	0.322374601792665	1.78709515773199	0.605003612361671	5.44745844498122
chr1	175723120	179315127	21	11	53.85	39.29	14.56	0.322374601792665	1.78709515773199	0.605003612361671	5.44745844498122
chr1	179315127	179666243	21	11	53.85	39.29	14.56	0.322374601792665	1.78709515773199	0.605003612361671	5.44745844498122
chr1	179666243	179731373	21	11	53.85	39.29	14.56	0.322374601792665	1.78709515773199	0.605003612361671	5.44745844498122
chr1	179731373	180570153	21	11	53.85	39.29	14.56	0.322374601792665	1.78709515773199	0.605003612361671	5.44745844498122
chr1	180570153	180897937	21	11	53.85	39.29	14.56	0.322374601792665	1.78709515773199	0.605003612361671	5.44745844498122
chr1	180897937	180981145	21	11	53.85	39.29	14.56	0.322374601792665	1.78709515773199	0.605003612361671	5.44745844498122
chr1	180981145	181015387	21	11	53.85	39.29	14.56	0.322374601792665	1.78709515773199	0.605003612361671	5.44745844498122
chr1	181015387	181049408	21	11	53.85	39.29	14.56	0.322374601792665	1.78709515773199	0.605003612361671	5.44745844498122
chr1	181049408	181088226	21	11	53.85	39.29	14.56	0.322374601792665	1.78709515773199	0.605003612361671	5.44745844498122
chr1	181088226	181147489	21	11	53.85	39.29	14.56	0.322374601792665	1.78709515773199	0.605003612361671	5.44745844498122
chr1	181147489	181171820	21	11	53.85	39.29	14.56	0.322374601792665	1.78709515773199	0.605003612361671	5.44745844498122
chr1	181171820	181181280	21	11	53.85	39.29	14.56	0.322374601792665	1.78709515773199	0.605003612361671	5.44745844498122
chr1	181181280	181231155	21	12	53.85	42.86	10.99	0.460130546942633	1.54522343566475	0.525585083834366	4.64316193720263
chr1	181231155	181232295	21	12	53.85	42.86	10.99	0.460130546942633	1.54522343566475	0.525585083834366	4.64316193720263
chr1	181232295	181237091	21	11	53.85	39.29	14.56	0.322374601792665	1.78709515773199	0.605003612361671	5.44745844498122
chr1	181237091	181239599	21	11	53.85	39.29	14.56	0.322374601792665	1.78709515773199	0.605003612361671	5.44745844498122
chr1	181239599	182507549	21	11	53.85	39.29	14.56	0.322374601792665	1.78709515773199	0.605003612361671	5.44745844498122
chr1	182507549	183940934	21	11	53.85	39.29	14.56	0.322374601792665	1.78709515773199	0.605003612361671	5.44745844498122
chr1	183940934	184299263	21	11	53.85	39.29	14.56	0.322374601792665	1.78709515773199	0.605003612361671	5.44745844498122
chr1	184299263	184366807	21	11	53.85	39.29	14.56	0.322374601792665	1.78709515773199	0.605003612361671	5.44745844498122
chr1	184366807	184448017	21	11	53.85	39.29	14.56	0.322374601792665	1.78709515773199	0.605003612361671	5.44745844498122
chr1	184448017	184636573	21	11	53.85	39.29	14.56	0.322374601792665	1.78709515773199	0.605003612361671	5.44745844498122
chr1	184636573	184667669	21	11	53.85	39.29	14.56	0.322374601792665	1.78709515773199	0.605003612361671	5.44745844498122
chr1	184667669	184730123	21	11	53.85	39.29	14.56	0.322374601792665	1.78709515773199	0.605003612361671	5.44745844498122
chr1	184730123	184761127	21	11	53.85	39.29	14.56	0.322374601792665	1.78709515773199	0.605003612361671	5.44745844498122
chr1	184761127	185105563	21	11	53.85	39.29	14.56	0.322374601792665	1.78709515773199	0.605003612361671	5.44745844498122
chr1	185105563	185496678	20	11	51.28	39.29	11.99	0.456653185331257	1.6149164005428	0.546555775961165	4.91043973382828
chr1	185496678	185497899	20	11	51.28	39.29	11.99	0.456653185331257	1.6149164005428	0.546555775961165	4.91043973382828
chr1	185497899	185570578	20	11	51.28	39.29	11.99	0.456653185331257	1.6149164005428	0.546555775961165	4.91043973382828
chr1	185570578	185967153	20	11	51.28	39.29	11.99	0.456653185331257	1.6149164005428	0.546555775961165	4.91043973382828
chr1	185967153	185972181	20	11	51.28	39.29	11.99	0.456653185331257	1.6149164005428	0.546555775961165	4.91043973382828
chr1	185972181	186089642	20	11	51.28	39.29	11.99	0.456653185331257	1.6149164005428	0.546555775961165	4.91043973382828
chr1	186089642	186101612	20	11	51.28	39.29	11.99	0.456653185331257	1.6149164005428	0.546555775961165	4.91043973382828
chr1	186101612	186113011	21	11	53.85	39.29	14.56	0.322374601792665	1.78709515773199	0.605003612361671	5.44745844498122
chr1	186113011	186113974	21	11	53.85	39.29	14.56	0.322374601792665	1.78709515773199	0.605003612361671	5.44745844498122
chr1	186113974	186182751	21	11	53.85	39.29	14.56	0.322374601792665	1.78709515773199	0.605003612361671	5.44745844498122
chr1	186182751	186185255	21	11	53.85	39.29	14.56	0.322374601792665	1.78709515773199	0.605003612361671	5.44745844498122
chr1	186185255	186316610	21	11	53.85	39.29	14.56	0.322374601792665	1.78709515773199	0.605003612361671	5.44745844498122
chr1	186316610	186340543	21	11	53.85	39.29	14.56	0.322374601792665	1.78709515773199	0.605003612361671	5.44745844498122
chr1	186340543	186591867	21	11	53.85	39.29	14.56	0.322374601792665	1.78709515773199	0.605003612361671	5.44745844498122
chr1	186591867	186858091	21	11	53.85	39.29	14.56	0.322374601792665	1.78709515773199	0.605003612361671	5.44745844498122
chr1	186858091	186876575	21	11	53.85	39.29	14.56	0.322374601792665	1.78709515773199	0.605003612361671	5.44745844498122
chr1	186876575	186977760	21	11	53.85	39.29	14.56	0.322374601792665	1.78709515773199	0.605003612361671	5.44745844498122
chr1	186977760	187290273	21	11	53.85	39.29	14.56	0.322374601792665	1.78709515773199	0.605003612361671	5.44745844498122
chr1	187290273	187603690	21	11	53.85	39.29	14.56	0.322374601792665	1.78709515773199	0.605003612361671	5.44745844498122
chr1	187603690	187626593	21	11	53.85	39.29	14.56	0.322374601792665	1.78709515773199	0.605003612361671	5.44745844498122
chr1	187626593	187730578	21	11	53.85	39.29	14.56	0.322374601792665	1.78709515773199	0.605003612361671	5.44745844498122
chr1	187730578	187903487	21	11	53.85	39.29	14.56	0.322374601792665	1.78709515773199	0.605003612361671	5.44745844498122
chr1	187903487	188124139	21	11	53.85	39.29	14.56	0.322374601792665	1.78709515773199	0.605003612361671	5.44745844498122
chr1	188124139	188411594	21	11	53.85	39.29	14.56	0.322374601792665	1.78709515773199	0.605003612361671	5.44745844498122
chr1	188411594	188524805	21	11	53.85	39.29	14.56	0.322374601792665	1.78709515773199	0.605003612361671	5.44745844498122
chr1	188524805	188552890	21	11	53.85	39.29	14.56	0.322374601792665	1.78709515773199	0.605003612361671	5.44745844498122
chr1	188552890	188622586	21	11	53.85	39.29	14.56	0.322374601792665	1.78709515773199	0.605003612361671	5.44745844498122
chr1	188622586	188629187	21	11	53.85	39.29	14.56	0.322374601792665	1.78709515773199	0.605003612361671	5.44745844498122
chr1	188629187	188708053	21	11	53.85	39.29	14.56	0.322374601792665	1.78709515773199	0.605003612361671	5.44745844498122
chr1	188708053	188710580	21	11	53.85	39.29	14.56	0.322374601792665	1.78709515773199	0.605003612361671	5.44745844498122
chr1	188710580	188754427	21	11	53.85	39.29	14.56	0.322374601792665	1.78709515773199	0.605003612361671	5.44745844498122
chr1	188754427	188810686	21	11	53.85	39.29	14.56	0.322374601792665	1.78709515773199	0.605003612361671	5.44745844498122
chr1	188810686	188931453	21	11	53.85	39.29	14.56	0.322374601792665	1.78709515773199	0.605003612361671	5.44745844498122
chr1	188931453	188936193	21	11	53.85	39.29	14.56	0.322374601792665	1.78709515773199	0.605003612361671	5.44745844498122
chr1	188936193	188939533	21	11	53.85	39.29	14.56	0.322374601792665	1.78709515773199	0.605003612361671	5.44745844498122
chr1	188939533	188946197	20	11	51.28	39.29	11.99	0.456653185331257	1.6149164005428	0.546555775961165	4.91043973382828
chr1	188946197	188960367	20	11	51.28	39.29	11.99	0.456653185331257	1.6149164005428	0.546555775961165	4.91043973382828
chr1	188960367	189083949	20	11	51.28	39.29	11.99	0.456653185331257	1.6149164005428	0.546555775961165	4.91043973382828
chr1	189083949	189086961	20	11	51.28	39.29	11.99	0.456653185331257	1.6149164005428	0.546555775961165	4.91043973382828
chr1	189086961	189289398	20	11	51.28	39.29	11.99	0.456653185331257	1.6149164005428	0.546555775961165	4.91043973382828
chr1	189289398	189513414	20	11	51.28	39.29	11.99	0.456653185331257	1.6149164005428	0.546555775961165	4.91043973382828
chr1	189513414	189527043	21	11	53.85	39.29	14.56	0.322374601792665	1.78709515773199	0.605003612361671	5.44745844498122
chr1	189527043	189554117	21	10	53.85	35.71	18.14	0.214095258051832	2.07653005303748	0.696991035471916	6.45646207659141
chr1	189554117	189562338	21	11	53.85	39.29	14.56	0.322374601792665	1.78709515773199	0.605003612361671	5.44745844498122
chr1	189562338	189594697	21	11	53.85	39.29	14.56	0.322374601792665	1.78709515773199	0.605003612361671	5.44745844498122
chr1	189594697	189607090	21	11	53.85	39.29	14.56	0.322374601792665	1.78709515773199	0.605003612361671	5.44745844498122
chr1	189607090	189610706	21	11	53.85	39.29	14.56	0.322374601792665	1.78709515773199	0.605003612361671	5.44745844498122
chr1	189610706	189615728	21	11	53.85	39.29	14.56	0.322374601792665	1.78709515773199	0.605003612361671	5.44745844498122
chr1	189615728	189617879	21	11	53.85	39.29	14.56	0.322374601792665	1.78709515773199	0.605003612361671	5.44745844498122
chr1	189617879	189660432	21	11	53.85	39.29	14.56	0.322374601792665	1.78709515773199	0.605003612361671	5.44745844498122
chr1	189660432	189722573	21	11	53.85	39.29	14.56	0.322374601792665	1.78709515773199	0.605003612361671	5.44745844498122
chr1	189722573	189735596	21	11	53.85	39.29	14.56	0.322374601792665	1.78709515773199	0.605003612361671	5.44745844498122
chr1	189735596	189737821	21	11	53.85	39.29	14.56	0.322374601792665	1.78709515773199	0.605003612361671	5.44745844498122
chr1	189737821	189738494	21	11	53.85	39.29	14.56	0.322374601792665	1.78709515773199	0.605003612361671	5.44745844498122
chr1	189738494	189739914	21	11	53.85	39.29	14.56	0.322374601792665	1.78709515773199	0.605003612361671	5.44745844498122
chr1	189739914	189807715	21	11	53.85	39.29	14.56	0.322374601792665	1.78709515773199	0.605003612361671	5.44745844498122
chr1	189807715	189840429	21	12	53.85	42.86	10.99	0.460130546942633	1.54522343566475	0.525585083834366	4.64316193720263
chr1	189840429	189902087	21	12	53.85	42.86	10.99	0.460130546942633	1.54522343566475	0.525585083834366	4.64316193720263
chr1	189902087	189929411	21	12	53.85	42.86	10.99	0.460130546942633	1.54522343566475	0.525585083834366	4.64316193720263
chr1	189929411	189941989	21	12	53.85	42.86	10.99	0.460130546942633	1.54522343566475	0.525585083834366	4.64316193720263
chr1	189941989	189970509	21	11	53.85	39.29	14.56	0.322374601792665	1.78709515773199	0.605003612361671	5.44745844498122
chr1	189970509	189975127	21	11	53.85	39.29	14.56	0.322374601792665	1.78709515773199	0.605003612361671	5.44745844498122
chr1	189975127	189984753	21	11	53.85	39.29	14.56	0.322374601792665	1.78709515773199	0.605003612361671	5.44745844498122
chr1	189984753	189995205	21	12	53.85	42.86	10.99	0.460130546942633	1.54522343566475	0.525585083834366	4.64316193720263
chr1	189995205	190066223	21	13	53.85	46.43	7.42	0.624250860672073	1.34015348211971	0.456297589497585	3.98739977846982
chr1	190066223	190088034	21	13	53.85	46.43	7.42	0.624250860672073	1.34015348211971	0.456297589497585	3.98739977846982
chr1	190088034	190547476	21	11	53.85	39.29	14.56	0.322374601792665	1.78709515773199	0.605003612361671	5.44745844498122
chr1	190547476	190566648	21	11	53.85	39.29	14.56	0.322374601792665	1.78709515773199	0.605003612361671	5.44745844498122
chr1	190566648	190632926	21	11	53.85	39.29	14.56	0.322374601792665	1.78709515773199	0.605003612361671	5.44745844498122
chr1	190632926	190653754	21	11	53.85	39.29	14.56	0.322374601792665	1.78709515773199	0.605003612361671	5.44745844498122
chr1	190653754	191446846	21	11	53.85	39.29	14.56	0.322374601792665	1.78709515773199	0.605003612361671	5.44745844498122
chr1	191446846	191483363	21	11	53.85	39.29	14.56	0.322374601792665	1.78709515773199	0.605003612361671	5.44745844498122
chr1	191483363	191622353	21	11	53.85	39.29	14.56	0.322374601792665	1.78709515773199	0.605003612361671	5.44745844498122
chr1	191622353	191628224	21	11	53.85	39.29	14.56	0.322374601792665	1.78709515773199	0.605003612361671	5.44745844498122
chr1	191628224	192089356	21	11	53.85	39.29	14.56	0.322374601792665	1.78709515773199	0.605003612361671	5.44745844498122
chr1	192089356	192289003	20	11	51.28	39.29	11.99	0.456653185331257	1.6149164005428	0.546555775961165	4.91043973382828
chr1	192289003	192888755	20	11	51.28	39.29	11.99	0.456653185331257	1.6149164005428	0.546555775961165	4.91043973382828
chr1	192888755	193454435	20	11	51.28	39.29	11.99	0.456653185331257	1.6149164005428	0.546555775961165	4.91043973382828
chr1	193454435	193502872	20	11	51.28	39.29	11.99	0.456653185331257	1.6149164005428	0.546555775961165	4.91043973382828
chr1	193502872	193777712	20	11	51.28	39.29	11.99	0.456653185331257	1.6149164005428	0.546555775961165	4.91043973382828
chr1	193777712	193883523	20	11	51.28	39.29	11.99	0.456653185331257	1.6149164005428	0.546555775961165	4.91043973382828
chr1	193883523	194518082	20	11	51.28	39.29	11.99	0.456653185331257	1.6149164005428	0.546555775961165	4.91043973382828
chr1	194518082	194949740	20	11	51.28	39.29	11.99	0.456653185331257	1.6149164005428	0.546555775961165	4.91043973382828
chr1	194949740	194966395	20	11	51.28	39.29	11.99	0.456653185331257	1.6149164005428	0.546555775961165	4.91043973382828
chr1	194966395	194967087	20	11	51.28	39.29	11.99	0.456653185331257	1.6149164005428	0.546555775961165	4.91043973382828
chr1	194967087	195000956	20	11	51.28	39.29	11.99	0.456653185331257	1.6149164005428	0.546555775961165	4.91043973382828
chr1	195000956	195053079	20	11	51.28	39.29	11.99	0.456653185331257	1.6149164005428	0.546555775961165	4.91043973382828
chr1	195053079	195096026	20	11	51.28	39.29	11.99	0.456653185331257	1.6149164005428	0.546555775961165	4.91043973382828
chr1	195096026	195096844	20	11	51.28	39.29	11.99	0.456653185331257	1.6149164005428	0.546555775961165	4.91043973382828
chr1	195096844	195113935	20	11	51.28	39.29	11.99	0.456653185331257	1.6149164005428	0.546555775961165	4.91043973382828
chr1	195113935	195794345	20	11	51.28	39.29	11.99	0.456653185331257	1.6149164005428	0.546555775961165	4.91043973382828
chr1	195794345	195854425	20	11	51.28	39.29	11.99	0.456653185331257	1.6149164005428	0.546555775961165	4.91043973382828
chr1	195854425	195861821	20	11	51.28	39.29	11.99	0.456653185331257	1.6149164005428	0.546555775961165	4.91043973382828
chr1	195861821	195876424	21	11	53.85	39.29	14.56	0.322374601792665	1.78709515773199	0.605003612361671	5.44745844498122
chr1	195876424	196533435	21	11	53.85	39.29	14.56	0.322374601792665	1.78709515773199	0.605003612361671	5.44745844498122
chr1	196533435	196726535	21	11	53.85	39.29	14.56	0.322374601792665	1.78709515773199	0.605003612361671	5.44745844498122
chr1	196726535	196731848	20	11	51.28	39.29	11.99	0.456653185331257	1.6149164005428	0.546555775961165	4.91043973382828
chr1	196731848	196789801	19	11	48.72	39.29	9.43	0.467424651922926	1.45974884250949	0.493225368114988	4.43327467614142
chr1	196789801	196801795	19	10	48.72	35.71	13.01	0.326475170895543	1.69626924269715	0.56823472953805	5.25539355432826
chr1	196801795	196823471	20	10	51.28	35.71	15.57	0.225034969927495	1.87661204588761	0.629633756645557	5.81993672215637
chr1	196823471	196886191	21	10	53.85	35.71	18.14	0.214095258051832	2.07653005303748	0.696991035471916	6.45646207659141
chr1	196886191	197304321	21	11	53.85	39.29	14.56	0.322374601792665	1.78709515773199	0.605003612361671	5.44745844498122
chr1	197304321	197865800	21	11	53.85	39.29	14.56	0.322374601792665	1.78709515773199	0.605003612361671	5.44745844498122
chr1	197865800	197893641	21	11	53.85	39.29	14.56	0.322374601792665	1.78709515773199	0.605003612361671	5.44745844498122
chr1	197893641	198007286	21	11	53.85	39.29	14.56	0.322374601792665	1.78709515773199	0.605003612361671	5.44745844498122
chr1	198007286	198379039	21	11	53.85	39.29	14.56	0.322374601792665	1.78709515773199	0.605003612361671	5.44745844498122
chr1	198379039	198436469	20	11	51.28	39.29	11.99	0.456653185331257	1.6149164005428	0.546555775961165	4.91043973382828
chr1	198436469	198496171	19	11	48.72	39.29	9.43	0.467424651922926	1.45974884250949	0.493225368114988	4.43327467614142
chr1	198496171	198690155	20	11	51.28	39.29	11.99	0.456653185331257	1.6149164005428	0.546555775961165	4.91043973382828
chr1	198690155	199291183	20	11	51.28	39.29	11.99	0.456653185331257	1.6149164005428	0.546555775961165	4.91043973382828
chr1	199291183	200259619	20	11	51.28	39.29	11.99	0.456653185331257	1.6149164005428	0.546555775961165	4.91043973382828
chr1	200259619	200336671	20	11	51.28	39.29	11.99	0.456653185331257	1.6149164005428	0.546555775961165	4.91043973382828
chr1	200336671	202292451	20	11	51.28	39.29	11.99	0.456653185331257	1.6149164005428	0.546555775961165	4.91043973382828
chr1	202292451	204132260	20	11	51.28	39.29	11.99	0.456653185331257	1.6149164005428	0.546555775961165	4.91043973382828
chr1	204132260	204144761	20	11	51.28	39.29	11.99	0.456653185331257	1.6149164005428	0.546555775961165	4.91043973382828
chr1	204144761	204157385	20	11	51.28	39.29	11.99	0.456653185331257	1.6149164005428	0.546555775961165	4.91043973382828
chr1	204157385	204176341	20	11	51.28	39.29	11.99	0.456653185331257	1.6149164005428	0.546555775961165	4.91043973382828
chr1	204176341	204182194	20	11	51.28	39.29	11.99	0.456653185331257	1.6149164005428	0.546555775961165	4.91043973382828
chr1	204182194	204194076	20	11	51.28	39.29	11.99	0.456653185331257	1.6149164005428	0.546555775961165	4.91043973382828
chr1	204194076	204231332	20	11	51.28	39.29	11.99	0.456653185331257	1.6149164005428	0.546555775961165	4.91043973382828
chr1	204231332	204255304	20	11	51.28	39.29	11.99	0.456653185331257	1.6149164005428	0.546555775961165	4.91043973382828
chr1	204255304	204256483	20	11	51.28	39.29	11.99	0.456653185331257	1.6149164005428	0.546555775961165	4.91043973382828
chr1	204256483	204261124	20	11	51.28	39.29	11.99	0.456653185331257	1.6149164005428	0.546555775961165	4.91043973382828
chr1	204261124	204292252	20	11	51.28	39.29	11.99	0.456653185331257	1.6149164005428	0.546555775961165	4.91043973382828
chr1	204292252	204765975	20	11	51.28	39.29	11.99	0.456653185331257	1.6149164005428	0.546555775961165	4.91043973382828
chr1	204765975	204768154	20	11	51.28	39.29	11.99	0.456653185331257	1.6149164005428	0.546555775961165	4.91043973382828
chr1	204768154	204787697	20	11	51.28	39.29	11.99	0.456653185331257	1.6149164005428	0.546555775961165	4.91043973382828
chr1	204787697	204824376	19	11	48.72	39.29	9.43	0.467424651922926	1.45974884250949	0.493225368114988	4.43327467614142
chr1	204824376	204891757	19	11	48.72	39.29	9.43	0.467424651922926	1.45974884250949	0.493225368114988	4.43327467614142
chr1	204891757	205094664	19	11	48.72	39.29	9.43	0.467424651922926	1.45974884250949	0.493225368114988	4.43327467614142
chr1	205094664	205213731	19	11	48.72	39.29	9.43	0.467424651922926	1.45974884250949	0.493225368114988	4.43327467614142
chr1	205213731	205268282	19	11	48.72	39.29	9.43	0.467424651922926	1.45974884250949	0.493225368114988	4.43327467614142
chr1	205268282	205861973	19	11	48.72	39.29	9.43	0.467424651922926	1.45974884250949	0.493225368114988	4.43327467614142
chr1	205861973	206569261	18	11	46.15	39.29	6.86	0.624154416413797	1.31911762751048	0.444422944905645	4.00604131214375
chr1	206569261	207235991	19	11	48.72	39.29	9.43	0.467424651922926	1.45974884250949	0.493225368114988	4.43327467614142
chr1	207235991	207315332	19	11	48.72	39.29	9.43	0.467424651922926	1.45974884250949	0.493225368114988	4.43327467614142
chr1	207315332	207391964	19	11	48.72	39.29	9.43	0.467424651922926	1.45974884250949	0.493225368114988	4.43327467614142
chr1	207391964	207408095	19	11	48.72	39.29	9.43	0.467424651922926	1.45974884250949	0.493225368114988	4.43327467614142
chr1	207408095	207527219	19	11	48.72	39.29	9.43	0.467424651922926	1.45974884250949	0.493225368114988	4.43327467614142
chr1	207527219	207530115	19	11	48.72	39.29	9.43	0.467424651922926	1.45974884250949	0.493225368114988	4.43327467614142
chr1	207530115	207660833	19	11	48.72	39.29	9.43	0.467424651922926	1.45974884250949	0.493225368114988	4.43327467614142
chr1	207660833	207827032	19	11	48.72	39.29	9.43	0.467424651922926	1.45974884250949	0.493225368114988	4.43327467614142
chr1	207827032	207880637	19	11	48.72	39.29	9.43	0.467424651922926	1.45974884250949	0.493225368114988	4.43327467614142
chr1	207880637	207881277	20	11	51.28	39.29	11.99	0.456653185331257	1.6149164005428	0.546555775961165	4.91043973382828
chr1	207881277	207980732	20	11	51.28	39.29	11.99	0.456653185331257	1.6149164005428	0.546555775961165	4.91043973382828
chr1	207980732	208026400	20	11	51.28	39.29	11.99	0.456653185331257	1.6149164005428	0.546555775961165	4.91043973382828
chr1	208026400	208038281	20	11	51.28	39.29	11.99	0.456653185331257	1.6149164005428	0.546555775961165	4.91043973382828
chr1	208038281	208038952	20	11	51.28	39.29	11.99	0.456653185331257	1.6149164005428	0.546555775961165	4.91043973382828
chr1	208038952	208454729	20	11	51.28	39.29	11.99	0.456653185331257	1.6149164005428	0.546555775961165	4.91043973382828
chr1	208454729	208553064	20	11	51.28	39.29	11.99	0.456653185331257	1.6149164005428	0.546555775961165	4.91043973382828
chr1	208553064	209512100	19	11	48.72	39.29	9.43	0.467424651922926	1.45974884250949	0.493225368114988	4.43327467614142
chr1	209512100	209573761	19	11	48.72	39.29	9.43	0.467424651922926	1.45974884250949	0.493225368114988	4.43327467614142
chr1	209573761	209603306	20	11	51.28	39.29	11.99	0.456653185331257	1.6149164005428	0.546555775961165	4.91043973382828
chr1	209603306	209613140	20	11	51.28	39.29	11.99	0.456653185331257	1.6149164005428	0.546555775961165	4.91043973382828
chr1	209613140	209619112	20	11	51.28	39.29	11.99	0.456653185331257	1.6149164005428	0.546555775961165	4.91043973382828
chr1	209619112	209619899	20	11	51.28	39.29	11.99	0.456653185331257	1.6149164005428	0.546555775961165	4.91043973382828
chr1	209619899	209628867	20	11	51.28	39.29	11.99	0.456653185331257	1.6149164005428	0.546555775961165	4.91043973382828
chr1	209628867	209629836	20	11	51.28	39.29	11.99	0.456653185331257	1.6149164005428	0.546555775961165	4.91043973382828
chr1	209629836	209656847	20	11	51.28	39.29	11.99	0.456653185331257	1.6149164005428	0.546555775961165	4.91043973382828
chr1	209656847	209661717	20	11	51.28	39.29	11.99	0.456653185331257	1.6149164005428	0.546555775961165	4.91043973382828
chr1	209661717	209662316	20	11	51.28	39.29	11.99	0.456653185331257	1.6149164005428	0.546555775961165	4.91043973382828
chr1	209662316	209677223	20	11	51.28	39.29	11.99	0.456653185331257	1.6149164005428	0.546555775961165	4.91043973382828
chr1	209677223	209685009	20	11	51.28	39.29	11.99	0.456653185331257	1.6149164005428	0.546555775961165	4.91043973382828
chr1	209685009	209687779	20	11	51.28	39.29	11.99	0.456653185331257	1.6149164005428	0.546555775961165	4.91043973382828
chr1	209687779	209723444	20	11	51.28	39.29	11.99	0.456653185331257	1.6149164005428	0.546555775961165	4.91043973382828
chr1	209723444	209963094	20	11	51.28	39.29	11.99	0.456653185331257	1.6149164005428	0.546555775961165	4.91043973382828
chr1	209963094	210694005	20	11	51.28	39.29	11.99	0.456653185331257	1.6149164005428	0.546555775961165	4.91043973382828
chr1	210694005	211359046	20	11	51.28	39.29	11.99	0.456653185331257	1.6149164005428	0.546555775961165	4.91043973382828
chr1	211359046	211632040	20	11	51.28	39.29	11.99	0.456653185331257	1.6149164005428	0.546555775961165	4.91043973382828
chr1	211632040	211978515	20	11	51.28	39.29	11.99	0.456653185331257	1.6149164005428	0.546555775961165	4.91043973382828
chr1	211978515	212059451	20	11	51.28	39.29	11.99	0.456653185331257	1.6149164005428	0.546555775961165	4.91043973382828
chr1	212059451	212634324	20	11	51.28	39.29	11.99	0.456653185331257	1.6149164005428	0.546555775961165	4.91043973382828
chr1	212634324	213101262	20	11	51.28	39.29	11.99	0.456653185331257	1.6149164005428	0.546555775961165	4.91043973382828
chr1	213101262	213831739	20	11	51.28	39.29	11.99	0.456653185331257	1.6149164005428	0.546555775961165	4.91043973382828
chr1	213831739	213927400	20	11	51.28	39.29	11.99	0.456653185331257	1.6149164005428	0.546555775961165	4.91043973382828
chr1	213927400	213953514	20	11	51.28	39.29	11.99	0.456653185331257	1.6149164005428	0.546555775961165	4.91043973382828
chr1	213953514	214303711	20	11	51.28	39.29	11.99	0.456653185331257	1.6149164005428	0.546555775961165	4.91043973382828
chr1	214303711	214359118	20	11	51.28	39.29	11.99	0.456653185331257	1.6149164005428	0.546555775961165	4.91043973382828
chr1	214359118	214852569	20	11	51.28	39.29	11.99	0.456653185331257	1.6149164005428	0.546555775961165	4.91043973382828
chr1	214852569	214854485	21	11	53.85	39.29	14.56	0.322374601792665	1.78709515773199	0.605003612361671	5.44745844498122
chr1	214854485	214862771	21	11	53.85	39.29	14.56	0.322374601792665	1.78709515773199	0.605003612361671	5.44745844498122
chr1	214862771	214916836	21	11	53.85	39.29	14.56	0.322374601792665	1.78709515773199	0.605003612361671	5.44745844498122
chr1	214916836	214919997	22	11	56.41	39.29	17.12	0.217680083478689	1.97907647789463	0.669368304823072	6.05561427143958
chr1	214919997	214946019	22	11	56.41	39.29	17.12	0.217680083478689	1.97907647789463	0.669368304823072	6.05561427143958
chr1	214946019	214953368	23	11	58.97	39.29	19.68	0.140666406848965	2.19462037296029	0.740618072732181	6.74986332202186
chr1	214953368	214958867	23	11	58.97	39.29	19.68	0.140666406848965	2.19462037296029	0.740618072732181	6.74986332202186
chr1	214958867	214991189	23	11	58.97	39.29	19.68	0.140666406848965	2.19462037296029	0.740618072732181	6.74986332202186
chr1	214991189	214991612	22	11	56.41	39.29	17.12	0.217680083478689	1.97907647789463	0.669368304823072	6.05561427143958
chr1	214991612	214999361	22	11	56.41	39.29	17.12	0.217680083478689	1.97907647789463	0.669368304823072	6.05561427143958
chr1	214999361	215004882	21	11	53.85	39.29	14.56	0.322374601792665	1.78709515773199	0.605003612361671	5.44745844498122
chr1	215004882	215005359	21	11	53.85	39.29	14.56	0.322374601792665	1.78709515773199	0.605003612361671	5.44745844498122
chr1	215005359	215008201	21	11	53.85	39.29	14.56	0.322374601792665	1.78709515773199	0.605003612361671	5.44745844498122
chr1	215008201	215009704	21	11	53.85	39.29	14.56	0.322374601792665	1.78709515773199	0.605003612361671	5.44745844498122
chr1	215009704	215012423	21	11	53.85	39.29	14.56	0.322374601792665	1.78709515773199	0.605003612361671	5.44745844498122
chr1	215012423	215018405	21	11	53.85	39.29	14.56	0.322374601792665	1.78709515773199	0.605003612361671	5.44745844498122
chr1	215018405	216217785	20	11	51.28	39.29	11.99	0.456653185331257	1.6149164005428	0.546555775961165	4.91043973382828
chr1	216217785	216249336	21	11	53.85	39.29	14.56	0.322374601792665	1.78709515773199	0.605003612361671	5.44745844498122
chr1	216249336	216641338	20	11	51.28	39.29	11.99	0.456653185331257	1.6149164005428	0.546555775961165	4.91043973382828
chr1	216641338	216754943	20	11	51.28	39.29	11.99	0.456653185331257	1.6149164005428	0.546555775961165	4.91043973382828
chr1	216754943	217328911	20	11	51.28	39.29	11.99	0.456653185331257	1.6149164005428	0.546555775961165	4.91043973382828
chr1	217328911	218952529	21	11	53.85	39.29	14.56	0.322374601792665	1.78709515773199	0.605003612361671	5.44745844498122
chr1	218952529	219259825	21	11	53.85	39.29	14.56	0.322374601792665	1.78709515773199	0.605003612361671	5.44745844498122
chr1	219259825	219590618	21	11	53.85	39.29	14.56	0.322374601792665	1.78709515773199	0.605003612361671	5.44745844498122
chr1	219590618	219623614	21	11	53.85	39.29	14.56	0.322374601792665	1.78709515773199	0.605003612361671	5.44745844498122
chr1	219623614	219798394	21	11	53.85	39.29	14.56	0.322374601792665	1.78709515773199	0.605003612361671	5.44745844498122
chr1	219798394	219931653	21	11	53.85	39.29	14.56	0.322374601792665	1.78709515773199	0.605003612361671	5.44745844498122
chr1	219931653	220071841	21	11	53.85	39.29	14.56	0.322374601792665	1.78709515773199	0.605003612361671	5.44745844498122
chr1	220071841	220115531	21	11	53.85	39.29	14.56	0.322374601792665	1.78709515773199	0.605003612361671	5.44745844498122
chr1	220115531	220133115	21	11	53.85	39.29	14.56	0.322374601792665	1.78709515773199	0.605003612361671	5.44745844498122
chr1	220133115	220194693	21	11	53.85	39.29	14.56	0.322374601792665	1.78709515773199	0.605003612361671	5.44745844498122
chr1	220194693	220208974	21	11	53.85	39.29	14.56	0.322374601792665	1.78709515773199	0.605003612361671	5.44745844498122
chr1	220208974	220210124	21	11	53.85	39.29	14.56	0.322374601792665	1.78709515773199	0.605003612361671	5.44745844498122
chr1	220210124	220398492	21	11	53.85	39.29	14.56	0.322374601792665	1.78709515773199	0.605003612361671	5.44745844498122
chr1	220398492	220509120	22	11	56.41	39.29	17.12	0.217680083478689	1.97907647789463	0.669368304823072	6.05561427143958
chr1	220509120	221777313	21	11	53.85	39.29	14.56	0.322374601792665	1.78709515773199	0.605003612361671	5.44745844498122
chr1	221777313	225099262	21	11	53.85	39.29	14.56	0.322374601792665	1.78709515773199	0.605003612361671	5.44745844498122
chr1	225099262	225106759	21	11	53.85	39.29	14.56	0.322374601792665	1.78709515773199	0.605003612361671	5.44745844498122
chr1	225106759	226638907	21	10	53.85	35.71	18.14	0.214095258051832	2.07653005303748	0.696991035471916	6.45646207659141
chr1	226638907	227110832	21	10	53.85	35.71	18.14	0.214095258051832	2.07653005303748	0.696991035471916	6.45646207659141
chr1	227110832	227128060	22	10	56.41	35.71	20.7	0.137013584242022	2.29951804378275	0.77114832284241	7.17590536341986
chr1	227128060	227217057	22	11	56.41	39.29	17.12	0.217680083478689	1.97907647789463	0.669368304823072	6.05561427143958
chr1	227217057	227621868	22	11	56.41	39.29	17.12	0.217680083478689	1.97907647789463	0.669368304823072	6.05561427143958
chr1	227621868	228369482	22	11	56.41	39.29	17.12	0.217680083478689	1.97907647789463	0.669368304823072	6.05561427143958
chr1	228369482	228371257	22	11	56.41	39.29	17.12	0.217680083478689	1.97907647789463	0.669368304823072	6.05561427143958
chr1	228371257	228512980	22	11	56.41	39.29	17.12	0.217680083478689	1.97907647789463	0.669368304823072	6.05561427143958
chr1	228512980	228520510	22	11	56.41	39.29	17.12	0.217680083478689	1.97907647789463	0.669368304823072	6.05561427143958
chr1	228520510	228649487	22	11	56.41	39.29	17.12	0.217680083478689	1.97907647789463	0.669368304823072	6.05561427143958
chr1	228649487	228810015	21	11	53.85	39.29	14.56	0.322374601792665	1.78709515773199	0.605003612361671	5.44745844498122
chr1	228810015	229391448	21	11	53.85	39.29	14.56	0.322374601792665	1.78709515773199	0.605003612361671	5.44745844498122
chr1	229391448	229526312	21	11	53.85	39.29	14.56	0.322374601792665	1.78709515773199	0.605003612361671	5.44745844498122
chr1	229526312	229531354	21	11	53.85	39.29	14.56	0.322374601792665	1.78709515773199	0.605003612361671	5.44745844498122
chr1	229531354	230229152	21	11	53.85	39.29	14.56	0.322374601792665	1.78709515773199	0.605003612361671	5.44745844498122
chr1	230229152	230332963	21	11	53.85	39.29	14.56	0.322374601792665	1.78709515773199	0.605003612361671	5.44745844498122
chr1	230332963	231476537	21	11	53.85	39.29	14.56	0.322374601792665	1.78709515773199	0.605003612361671	5.44745844498122
chr1	231476537	231604785	21	11	53.85	39.29	14.56	0.322374601792665	1.78709515773199	0.605003612361671	5.44745844498122
chr1	231604785	231955076	21	11	53.85	39.29	14.56	0.322374601792665	1.78709515773199	0.605003612361671	5.44745844498122
chr1	231955076	233397316	22	11	56.41	39.29	17.12	0.217680083478689	1.97907647789463	0.669368304823072	6.05561427143958
chr1	233397316	233428892	22	11	56.41	39.29	17.12	0.217680083478689	1.97907647789463	0.669368304823072	6.05561427143958
chr1	233428892	233433704	22	11	56.41	39.29	17.12	0.217680083478689	1.97907647789463	0.669368304823072	6.05561427143958
chr1	233433704	233492912	22	11	56.41	39.29	17.12	0.217680083478689	1.97907647789463	0.669368304823072	6.05561427143958
chr1	233492912	233507540	22	11	56.41	39.29	17.12	0.217680083478689	1.97907647789463	0.669368304823072	6.05561427143958
chr1	233507540	233525646	22	11	56.41	39.29	17.12	0.217680083478689	1.97907647789463	0.669368304823072	6.05561427143958
chr1	233525646	233544878	22	11	56.41	39.29	17.12	0.217680083478689	1.97907647789463	0.669368304823072	6.05561427143958
chr1	233544878	233911479	22	11	56.41	39.29	17.12	0.217680083478689	1.97907647789463	0.669368304823072	6.05561427143958
chr1	233911479	234446477	21	11	53.85	39.29	14.56	0.322374601792665	1.78709515773199	0.605003612361671	5.44745844498122
chr1	234446477	234455696	21	10	53.85	35.71	18.14	0.214095258051832	2.07653005303748	0.696991035471916	6.45646207659141
chr1	234455696	234481088	21	10	53.85	35.71	18.14	0.214095258051832	2.07653005303748	0.696991035471916	6.45646207659141
chr1	234481088	234585207	21	11	53.85	39.29	14.56	0.322374601792665	1.78709515773199	0.605003612361671	5.44745844498122
chr1	234585207	234667759	21	11	53.85	39.29	14.56	0.322374601792665	1.78709515773199	0.605003612361671	5.44745844498122
chr1	234667759	234758193	21	11	53.85	39.29	14.56	0.322374601792665	1.78709515773199	0.605003612361671	5.44745844498122
chr1	234758193	235619123	21	11	53.85	39.29	14.56	0.322374601792665	1.78709515773199	0.605003612361671	5.44745844498122
chr1	235619123	235686859	21	10	53.85	35.71	18.14	0.214095258051832	2.07653005303748	0.696991035471916	6.45646207659141
chr1	235686859	235728635	22	10	56.41	35.71	20.7	0.137013584242022	2.29951804378275	0.77114832284241	7.17590536341986
chr1	235728635	235760372	22	10	56.41	35.71	20.7	0.137013584242022	2.29951804378275	0.77114832284241	7.17590536341986
chr1	235760372	235981074	22	11	56.41	39.29	17.12	0.217680083478689	1.97907647789463	0.669368304823072	6.05561427143958
chr1	235981074	236204200	22	12	56.41	42.86	13.55	0.326782792037464	1.71136339219148	0.581512834034579	5.16238194024572
chr1	236204200	236296341	22	12	56.41	42.86	13.55	0.326782792037464	1.71136339219148	0.581512834034579	5.16238194024572
chr1	236296341	236460896	22	12	56.41	42.86	13.55	0.326782792037464	1.71136339219148	0.581512834034579	5.16238194024572
chr1	236460896	236594905	22	13	56.41	46.43	9.98	0.464793055855401	1.48420010497309	0.504833250545686	4.43406619513356
chr1	236594905	236615405	22	12	56.41	42.86	13.55	0.326782792037464	1.71136339219148	0.581512834034579	5.16238194024572
chr1	236615405	236688838	22	12	56.41	42.86	13.55	0.326782792037464	1.71136339219148	0.581512834034579	5.16238194024572
chr1	236688838	237499150	22	12	56.41	42.86	13.55	0.326782792037464	1.71136339219148	0.581512834034579	5.16238194024572
chr1	237499150	237547411	22	12	56.41	42.86	13.55	0.326782792037464	1.71136339219148	0.581512834034579	5.16238194024572
chr1	237547411	237682320	22	12	56.41	42.86	13.55	0.326782792037464	1.71136339219148	0.581512834034579	5.16238194024572
chr1	237682320	237775521	22	12	56.41	42.86	13.55	0.326782792037464	1.71136339219148	0.581512834034579	5.16238194024572
chr1	237775521	237790766	22	12	56.41	42.86	13.55	0.326782792037464	1.71136339219148	0.581512834034579	5.16238194024572
chr1	237790766	237997170	22	12	56.41	42.86	13.55	0.326782792037464	1.71136339219148	0.581512834034579	5.16238194024572
chr1	237997170	238014184	22	12	56.41	42.86	13.55	0.326782792037464	1.71136339219148	0.581512834034579	5.16238194024572
chr1	238014184	238359755	22	12	56.41	42.86	13.55	0.326782792037464	1.71136339219148	0.581512834034579	5.16238194024572
chr1	238359755	238556558	22	12	56.41	42.86	13.55	0.326782792037464	1.71136339219148	0.581512834034579	5.16238194024572
chr1	238556558	238623472	22	12	56.41	42.86	13.55	0.326782792037464	1.71136339219148	0.581512834034579	5.16238194024572
chr1	238623472	238637258	22	12	56.41	42.86	13.55	0.326782792037464	1.71136339219148	0.581512834034579	5.16238194024572
chr1	238637258	238660066	22	12	56.41	42.86	13.55	0.326782792037464	1.71136339219148	0.581512834034579	5.16238194024572
chr1	238660066	238672225	22	12	56.41	42.86	13.55	0.326782792037464	1.71136339219148	0.581512834034579	5.16238194024572
chr1	238672225	238772099	22	12	56.41	42.86	13.55	0.326782792037464	1.71136339219148	0.581512834034579	5.16238194024572
chr1	238772099	238864242	22	12	56.41	42.86	13.55	0.326782792037464	1.71136339219148	0.581512834034579	5.16238194024572
chr1	238864242	238891263	22	12	56.41	42.86	13.55	0.326782792037464	1.71136339219148	0.581512834034579	5.16238194024572
chr1	238891263	239227461	22	12	56.41	42.86	13.55	0.326782792037464	1.71136339219148	0.581512834034579	5.16238194024572
chr1	239227461	239789714	22	12	56.41	42.86	13.55	0.326782792037464	1.71136339219148	0.581512834034579	5.16238194024572
chr1	239789714	241018178	22	12	56.41	42.86	13.55	0.326782792037464	1.71136339219148	0.581512834034579	5.16238194024572
chr1	241018178	241131140	21	12	53.85	42.86	10.99	0.460130546942633	1.54522343566475	0.525585083834366	4.64316193720263
chr1	241131140	242301322	21	12	53.85	42.86	10.99	0.460130546942633	1.54522343566475	0.525585083834366	4.64316193720263
chr1	242301322	242398152	22	12	56.41	42.86	13.55	0.326782792037464	1.71136339219148	0.581512834034579	5.16238194024572
chr1	242398152	242635938	22	12	56.41	42.86	13.55	0.326782792037464	1.71136339219148	0.581512834034579	5.16238194024572
chr1	242635938	242656924	21	12	53.85	42.86	10.99	0.460130546942633	1.54522343566475	0.525585083834366	4.64316193720263
chr1	242656924	244072148	21	12	53.85	42.86	10.99	0.460130546942633	1.54522343566475	0.525585083834366	4.64316193720263
chr1	244072148	245114320	22	12	56.41	42.86	13.55	0.326782792037464	1.71136339219148	0.581512834034579	5.16238194024572
chr1	245114320	245229526	22	12	56.41	42.86	13.55	0.326782792037464	1.71136339219148	0.581512834034579	5.16238194024572
chr1	245229526	245650595	22	12	56.41	42.86	13.55	0.326782792037464	1.71136339219148	0.581512834034579	5.16238194024572
chr1	245650595	245779715	22	12	56.41	42.86	13.55	0.326782792037464	1.71136339219148	0.581512834034579	5.16238194024572
chr1	245779715	245840235	22	12	56.41	42.86	13.55	0.326782792037464	1.71136339219148	0.581512834034579	5.16238194024572
chr1	245840235	245906062	22	12	56.41	42.86	13.55	0.326782792037464	1.71136339219148	0.581512834034579	5.16238194024572
chr1	245906062	247499238	22	12	56.41	42.86	13.55	0.326782792037464	1.71136339219148	0.581512834034579	5.16238194024572
chr1	247499238	247542235	22	12	56.41	42.86	13.55	0.326782792037464	1.71136339219148	0.581512834034579	5.16238194024572
chr1	247542235	247857637	22	12	56.41	42.86	13.55	0.326782792037464	1.71136339219148	0.581512834034579	5.16238194024572
chr1	247857637	247858190	22	12	56.41	42.86	13.55	0.326782792037464	1.71136339219148	0.581512834034579	5.16238194024572
chr1	247858190	247980770	22	12	56.41	42.86	13.55	0.326782792037464	1.71136339219148	0.581512834034579	5.16238194024572
chr1	247980770	248006101	22	12	56.41	42.86	13.55	0.326782792037464	1.71136339219148	0.581512834034579	5.16238194024572
chr1	248006101	248060570	22	12	56.41	42.86	13.55	0.326782792037464	1.71136339219148	0.581512834034579	5.16238194024572
chr1	248060570	248128721	22	12	56.41	42.86	13.55	0.326782792037464	1.71136339219148	0.581512834034579	5.16238194024572
chr1	248128721	248158682	22	12	56.41	42.86	13.55	0.326782792037464	1.71136339219148	0.581512834034579	5.16238194024572
chr1	248158682	248186579	22	12	56.41	42.86	13.55	0.326782792037464	1.71136339219148	0.581512834034579	5.16238194024572
chr1	248186579	248259912	22	12	56.41	42.86	13.55	0.326782792037464	1.71136339219148	0.581512834034579	5.16238194024572
chr1	248259912	248337882	22	12	56.41	42.86	13.55	0.326782792037464	1.71136339219148	0.581512834034579	5.16238194024572
chr1	248337882	248339017	22	12	56.41	42.86	13.55	0.326782792037464	1.71136339219148	0.581512834034579	5.16238194024572
chr1	248339017	248343933	22	12	56.41	42.86	13.55	0.326782792037464	1.71136339219148	0.581512834034579	5.16238194024572
chr1	248343933	248406384	22	12	56.41	42.86	13.55	0.326782792037464	1.71136339219148	0.581512834034579	5.16238194024572
chr1	248406384	248411489	22	12	56.41	42.86	13.55	0.326782792037464	1.71136339219148	0.581512834034579	5.16238194024572
chr1	248411489	248414227	22	12	56.41	42.86	13.55	0.326782792037464	1.71136339219148	0.581512834034579	5.16238194024572
chr1	248414227	248420143	22	12	56.41	42.86	13.55	0.326782792037464	1.71136339219148	0.581512834034579	5.16238194024572
chr1	248420143	248453329	22	12	56.41	42.86	13.55	0.326782792037464	1.71136339219148	0.581512834034579	5.16238194024572
chr1	248453329	248485046	22	12	56.41	42.86	13.55	0.326782792037464	1.71136339219148	0.581512834034579	5.16238194024572
chr1	248485046	248488567	22	12	56.41	42.86	13.55	0.326782792037464	1.71136339219148	0.581512834034579	5.16238194024572
chr1	248488567	248492266	22	12	56.41	42.86	13.55	0.326782792037464	1.71136339219148	0.581512834034579	5.16238194024572
chr1	248492266	248539480	22	12	56.41	42.86	13.55	0.326782792037464	1.71136339219148	0.581512834034579	5.16238194024572
chr1	248539480	248539990	22	12	56.41	42.86	13.55	0.326782792037464	1.71136339219148	0.581512834034579	5.16238194024572
chr1	248539990	248561060	22	12	56.41	42.86	13.55	0.326782792037464	1.71136339219148	0.581512834034579	5.16238194024572
chr1	248561060	248621274	22	12	56.41	42.86	13.55	0.326782792037464	1.71136339219148	0.581512834034579	5.16238194024572
chr1	248621274	248683402	22	13	56.41	46.43	9.98	0.464793055855401	1.48420010497309	0.504833250545686	4.43406619513356
chr1	248683402	249068285	22	12	56.41	42.86	13.55	0.326782792037464	1.71136339219148	0.581512834034579	5.16238194024572
chr1	249068285	249085432	22	11	56.41	39.29	17.12	0.217680083478689	1.97907647789463	0.669368304823072	6.05561427143958
chr1	249085432	249250621	22	12	56.41	42.86	13.55	0.326782792037464	1.71136339219148	0.581512834034579	5.16238194024572
chr2	0	221828	20	11	51.28	39.29	11.99	0.456653185331257	1.6149164005428	0.546555775961165	4.91043973382828
chr2	221828	295202	20	11	51.28	39.29	11.99	0.456653185331257	1.6149164005428	0.546555775961165	4.91043973382828
chr2	295202	318276	20	11	51.28	39.29	11.99	0.456653185331257	1.6149164005428	0.546555775961165	4.91043973382828
chr2	318276	349589	20	11	51.28	39.29	11.99	0.456653185331257	1.6149164005428	0.546555775961165	4.91043973382828
chr2	349589	590360	20	11	51.28	39.29	11.99	0.456653185331257	1.6149164005428	0.546555775961165	4.91043973382828
chr2	590360	602164	20	11	51.28	39.29	11.99	0.456653185331257	1.6149164005428	0.546555775961165	4.91043973382828
chr2	602164	651503	20	11	51.28	39.29	11.99	0.456653185331257	1.6149164005428	0.546555775961165	4.91043973382828
chr2	651503	651620	20	11	51.28	39.29	11.99	0.456653185331257	1.6149164005428	0.546555775961165	4.91043973382828
chr2	651620	862224	20	11	51.28	39.29	11.99	0.456653185331257	1.6149164005428	0.546555775961165	4.91043973382828
chr2	862224	3002886	20	11	51.28	39.29	11.99	0.456653185331257	1.6149164005428	0.546555775961165	4.91043973382828
chr2	3002886	3192919	20	10	51.28	35.71	15.57	0.225034969927495	1.87661204588761	0.629633756645557	5.81993672215637
chr2	3192919	3199533	20	10	51.28	35.71	15.57	0.225034969927495	1.87661204588761	0.629633756645557	5.81993672215637
chr2	3199533	3262664	20	10	51.28	35.71	15.57	0.225034969927495	1.87661204588761	0.629633756645557	5.81993672215637
chr2	3262664	3346042	19	10	48.72	35.71	13.01	0.326475170895543	1.69626924269715	0.56823472953805	5.25539355432826
chr2	3346042	3396530	19	10	48.72	35.71	13.01	0.326475170895543	1.69626924269715	0.56823472953805	5.25539355432826
chr2	3396530	3434250	19	10	48.72	35.71	13.01	0.326475170895543	1.69626924269715	0.56823472953805	5.25539355432826
chr2	3434250	4209776	20	10	51.28	35.71	15.57	0.225034969927495	1.87661204588761	0.629633756645557	5.81993672215637
chr2	4209776	4223340	18	10	46.15	35.71	10.44	0.457027079330404	1.53287214752853	0.511981102857743	4.74966762539043
chr2	4223340	4227047	19	10	48.72	35.71	13.01	0.326475170895543	1.69626924269715	0.56823472953805	5.25539355432826
chr2	4227047	4426851	20	10	51.28	35.71	15.57	0.225034969927495	1.87661204588761	0.629633756645557	5.81993672215637
chr2	4426851	5715056	20	10	51.28	35.71	15.57	0.225034969927495	1.87661204588761	0.629633756645557	5.81993672215637
chr2	5715056	5737689	20	10	51.28	35.71	15.57	0.225034969927495	1.87661204588761	0.629633756645557	5.81993672215637
chr2	5737689	6008877	20	10	51.28	35.71	15.57	0.225034969927495	1.87661204588761	0.629633756645557	5.81993672215637
chr2	6008877	7109974	20	10	51.28	35.71	15.57	0.225034969927495	1.87661204588761	0.629633756645557	5.81993672215637
chr2	7109974	7217242	20	10	51.28	35.71	15.57	0.225034969927495	1.87661204588761	0.629633756645557	5.81993672215637
chr2	7217242	9805695	20	10	51.28	35.71	15.57	0.225034969927495	1.87661204588761	0.629633756645557	5.81993672215637
chr2	9805695	9934013	20	10	51.28	35.71	15.57	0.225034969927495	1.87661204588761	0.629633756645557	5.81993672215637
chr2	9934013	10923961	20	10	51.28	35.71	15.57	0.225034969927495	1.87661204588761	0.629633756645557	5.81993672215637
chr2	10923961	10928372	20	10	51.28	35.71	15.57	0.225034969927495	1.87661204588761	0.629633756645557	5.81993672215637
chr2	10928372	10978844	20	10	51.28	35.71	15.57	0.225034969927495	1.87661204588761	0.629633756645557	5.81993672215637
chr2	10978844	10986508	20	10	51.28	35.71	15.57	0.225034969927495	1.87661204588761	0.629633756645557	5.81993672215637
chr2	10986508	10992024	20	10	51.28	35.71	15.57	0.225034969927495	1.87661204588761	0.629633756645557	5.81993672215637
chr2	10992024	12174956	20	10	51.28	35.71	15.57	0.225034969927495	1.87661204588761	0.629633756645557	5.81993672215637
chr2	12174956	12325689	20	10	51.28	35.71	15.57	0.225034969927495	1.87661204588761	0.629633756645557	5.81993672215637
chr2	12325689	12419484	20	10	51.28	35.71	15.57	0.225034969927495	1.87661204588761	0.629633756645557	5.81993672215637
chr2	12419484	12458910	20	10	51.28	35.71	15.57	0.225034969927495	1.87661204588761	0.629633756645557	5.81993672215637
chr2	12458910	12949432	20	11	51.28	39.29	11.99	0.456653185331257	1.6149164005428	0.546555775961165	4.91043973382828
chr2	12949432	13094339	20	12	51.28	42.86	8.42	0.621109802036103	1.39638195542497	0.474816209988312	4.18496413327564
chr2	13094339	13136273	20	12	51.28	42.86	8.42	0.621109802036103	1.39638195542497	0.474816209988312	4.18496413327564
chr2	13136273	13617954	20	11	51.28	39.29	11.99	0.456653185331257	1.6149164005428	0.546555775961165	4.91043973382828
chr2	13617954	13679844	20	10	51.28	35.71	15.57	0.225034969927495	1.87661204588761	0.629633756645557	5.81993672215637
chr2	13679844	13769172	20	10	51.28	35.71	15.57	0.225034969927495	1.87661204588761	0.629633756645557	5.81993672215637
chr2	13769172	14359991	20	10	51.28	35.71	15.57	0.225034969927495	1.87661204588761	0.629633756645557	5.81993672215637
chr2	14359991	14626871	20	10	51.28	35.71	15.57	0.225034969927495	1.87661204588761	0.629633756645557	5.81993672215637
chr2	14626871	15477709	20	10	51.28	35.71	15.57	0.225034969927495	1.87661204588761	0.629633756645557	5.81993672215637
chr2	15477709	15517345	20	10	51.28	35.71	15.57	0.225034969927495	1.87661204588761	0.629633756645557	5.81993672215637
chr2	15517345	15518130	20	10	51.28	35.71	15.57	0.225034969927495	1.87661204588761	0.629633756645557	5.81993672215637
chr2	15518130	15704994	20	10	51.28	35.71	15.57	0.225034969927495	1.87661204588761	0.629633756645557	5.81993672215637
chr2	15704994	16545158	20	10	51.28	35.71	15.57	0.225034969927495	1.87661204588761	0.629633756645557	5.81993672215637
chr2	16545158	16662284	20	11	51.28	39.29	11.99	0.456653185331257	1.6149164005428	0.546555775961165	4.91043973382828
chr2	16662284	16673052	20	10	51.28	35.71	15.57	0.225034969927495	1.87661204588761	0.629633756645557	5.81993672215637
chr2	16673052	16761174	20	10	51.28	35.71	15.57	0.225034969927495	1.87661204588761	0.629633756645557	5.81993672215637
chr2	16761174	16763190	20	10	51.28	35.71	15.57	0.225034969927495	1.87661204588761	0.629633756645557	5.81993672215637
chr2	16763190	16995807	20	10	51.28	35.71	15.57	0.225034969927495	1.87661204588761	0.629633756645557	5.81993672215637
chr2	16995807	17033919	21	10	53.85	35.71	18.14	0.214095258051832	2.07653005303748	0.696991035471916	6.45646207659141
chr2	17033919	17126789	21	10	53.85	35.71	18.14	0.214095258051832	2.07653005303748	0.696991035471916	6.45646207659141
chr2	17126789	17128760	21	10	53.85	35.71	18.14	0.214095258051832	2.07653005303748	0.696991035471916	6.45646207659141
chr2	17128760	17927412	20	10	51.28	35.71	15.57	0.225034969927495	1.87661204588761	0.629633756645557	5.81993672215637
chr2	17927412	18123880	21	10	53.85	35.71	18.14	0.214095258051832	2.07653005303748	0.696991035471916	6.45646207659141
chr2	18123880	18142058	20	10	51.28	35.71	15.57	0.225034969927495	1.87661204588761	0.629633756645557	5.81993672215637
chr2	18142058	18179900	21	10	53.85	35.71	18.14	0.214095258051832	2.07653005303748	0.696991035471916	6.45646207659141
chr2	18179900	18266602	21	10	53.85	35.71	18.14	0.214095258051832	2.07653005303748	0.696991035471916	6.45646207659141
chr2	18266602	18908421	20	10	51.28	35.71	15.57	0.225034969927495	1.87661204588761	0.629633756645557	5.81993672215637
chr2	18908421	18939368	20	10	51.28	35.71	15.57	0.225034969927495	1.87661204588761	0.629633756645557	5.81993672215637
chr2	18939368	19178329	20	10	51.28	35.71	15.57	0.225034969927495	1.87661204588761	0.629633756645557	5.81993672215637
chr2	19178329	21565819	20	10	51.28	35.71	15.57	0.225034969927495	1.87661204588761	0.629633756645557	5.81993672215637
chr2	21565819	21671504	20	11	51.28	39.29	11.99	0.456653185331257	1.6149164005428	0.546555775961165	4.91043973382828
chr2	21671504	21911148	20	10	51.28	35.71	15.57	0.225034969927495	1.87661204588761	0.629633756645557	5.81993672215637
chr2	21911148	23746959	20	10	51.28	35.71	15.57	0.225034969927495	1.87661204588761	0.629633756645557	5.81993672215637
chr2	23746959	25100870	20	10	51.28	35.71	15.57	0.225034969927495	1.87661204588761	0.629633756645557	5.81993672215637
chr2	25100870	25261034	20	10	51.28	35.71	15.57	0.225034969927495	1.87661204588761	0.629633756645557	5.81993672215637
chr2	25261034	25287227	20	10	51.28	35.71	15.57	0.225034969927495	1.87661204588761	0.629633756645557	5.81993672215637
chr2	25287227	26858666	20	10	51.28	35.71	15.57	0.225034969927495	1.87661204588761	0.629633756645557	5.81993672215637
chr2	26858666	27052192	20	10	51.28	35.71	15.57	0.225034969927495	1.87661204588761	0.629633756645557	5.81993672215637
chr2	27052192	27228650	20	10	51.28	35.71	15.57	0.225034969927495	1.87661204588761	0.629633756645557	5.81993672215637
chr2	27228650	27320755	20	10	51.28	35.71	15.57	0.225034969927495	1.87661204588761	0.629633756645557	5.81993672215637
chr2	27320755	28566983	20	10	51.28	35.71	15.57	0.225034969927495	1.87661204588761	0.629633756645557	5.81993672215637
chr2	28566983	29659894	20	10	51.28	35.71	15.57	0.225034969927495	1.87661204588761	0.629633756645557	5.81993672215637
chr2	29659894	29739613	20	10	51.28	35.71	15.57	0.225034969927495	1.87661204588761	0.629633756645557	5.81993672215637
chr2	29739613	30756396	20	10	51.28	35.71	15.57	0.225034969927495	1.87661204588761	0.629633756645557	5.81993672215637
chr2	30756396	30890529	20	10	51.28	35.71	15.57	0.225034969927495	1.87661204588761	0.629633756645557	5.81993672215637
chr2	30890529	31244299	20	10	51.28	35.71	15.57	0.225034969927495	1.87661204588761	0.629633756645557	5.81993672215637
chr2	31244299	31342749	20	10	51.28	35.71	15.57	0.225034969927495	1.87661204588761	0.629633756645557	5.81993672215637
chr2	31342749	31590621	20	10	51.28	35.71	15.57	0.225034969927495	1.87661204588761	0.629633756645557	5.81993672215637
chr2	31590621	32451289	20	10	51.28	35.71	15.57	0.225034969927495	1.87661204588761	0.629633756645557	5.81993672215637
chr2	32451289	32656744	20	10	51.28	35.71	15.57	0.225034969927495	1.87661204588761	0.629633756645557	5.81993672215637
chr2	32656744	32866597	20	10	51.28	35.71	15.57	0.225034969927495	1.87661204588761	0.629633756645557	5.81993672215637
chr2	32866597	33466708	20	11	51.28	39.29	11.99	0.456653185331257	1.6149164005428	0.546555775961165	4.91043973382828
chr2	33466708	34596530	20	11	51.28	39.29	11.99	0.456653185331257	1.6149164005428	0.546555775961165	4.91043973382828
chr2	34596530	34695192	20	11	51.28	39.29	11.99	0.456653185331257	1.6149164005428	0.546555775961165	4.91043973382828
chr2	34695192	34700348	14	11	35.9	39.29	-3.39	0.802852412668872	0.867333215286916	0.284302484527107	2.6679582536375
chr2	34700348	34737116	13	11	33.33	39.29	-5.96	0.796543689874275	0.775741727535441	0.251243197042475	2.40269771516319
chr2	34737116	34820736	20	11	51.28	39.29	11.99	0.456653185331257	1.6149164005428	0.546555775961165	4.91043973382828
chr2	34820736	34824721	20	11	51.28	39.29	11.99	0.456653185331257	1.6149164005428	0.546555775961165	4.91043973382828
chr2	34824721	34828802	20	11	51.28	39.29	11.99	0.456653185331257	1.6149164005428	0.546555775961165	4.91043973382828
chr2	34828802	34828960	20	11	51.28	39.29	11.99	0.456653185331257	1.6149164005428	0.546555775961165	4.91043973382828
chr2	34828960	35008527	20	11	51.28	39.29	11.99	0.456653185331257	1.6149164005428	0.546555775961165	4.91043973382828
chr2	35008527	35130278	20	11	51.28	39.29	11.99	0.456653185331257	1.6149164005428	0.546555775961165	4.91043973382828
chr2	35130278	35859206	20	11	51.28	39.29	11.99	0.456653185331257	1.6149164005428	0.546555775961165	4.91043973382828
chr2	35859206	35926299	20	12	51.28	42.86	8.42	0.621109802036103	1.39638195542497	0.474816209988312	4.18496413327564
chr2	35926299	35954395	20	12	51.28	42.86	8.42	0.621109802036103	1.39638195542497	0.474816209988312	4.18496413327564
chr2	35954395	37475744	20	11	51.28	39.29	11.99	0.456653185331257	1.6149164005428	0.546555775961165	4.91043973382828
chr2	37475744	37709286	21	11	53.85	39.29	14.56	0.322374601792665	1.78709515773199	0.605003612361671	5.44745844498122
chr2	37709286	37844294	21	11	53.85	39.29	14.56	0.322374601792665	1.78709515773199	0.605003612361671	5.44745844498122
chr2	37844294	37960648	21	11	53.85	39.29	14.56	0.322374601792665	1.78709515773199	0.605003612361671	5.44745844498122
chr2	37960648	37987436	21	11	53.85	39.29	14.56	0.322374601792665	1.78709515773199	0.605003612361671	5.44745844498122
chr2	37987436	37991691	21	11	53.85	39.29	14.56	0.322374601792665	1.78709515773199	0.605003612361671	5.44745844498122
chr2	37991691	37994541	21	11	53.85	39.29	14.56	0.322374601792665	1.78709515773199	0.605003612361671	5.44745844498122
chr2	37994541	38021165	21	11	53.85	39.29	14.56	0.322374601792665	1.78709515773199	0.605003612361671	5.44745844498122
chr2	38021165	38115214	21	11	53.85	39.29	14.56	0.322374601792665	1.78709515773199	0.605003612361671	5.44745844498122
chr2	38115214	38430974	21	11	53.85	39.29	14.56	0.322374601792665	1.78709515773199	0.605003612361671	5.44745844498122
chr2	38430974	38509663	21	11	53.85	39.29	14.56	0.322374601792665	1.78709515773199	0.605003612361671	5.44745844498122
chr2	38509663	38648770	21	11	53.85	39.29	14.56	0.322374601792665	1.78709515773199	0.605003612361671	5.44745844498122
chr2	38648770	38772566	21	11	53.85	39.29	14.56	0.322374601792665	1.78709515773199	0.605003612361671	5.44745844498122
chr2	38772566	39165991	21	11	53.85	39.29	14.56	0.322374601792665	1.78709515773199	0.605003612361671	5.44745844498122
chr2	39165991	39888490	21	11	53.85	39.29	14.56	0.322374601792665	1.78709515773199	0.605003612361671	5.44745844498122
chr2	39888490	39914937	21	11	53.85	39.29	14.56	0.322374601792665	1.78709515773199	0.605003612361671	5.44745844498122
chr2	39914937	39953614	21	11	53.85	39.29	14.56	0.322374601792665	1.78709515773199	0.605003612361671	5.44745844498122
chr2	39953614	40080686	21	11	53.85	39.29	14.56	0.322374601792665	1.78709515773199	0.605003612361671	5.44745844498122
chr2	40080686	40142723	21	11	53.85	39.29	14.56	0.322374601792665	1.78709515773199	0.605003612361671	5.44745844498122
chr2	40142723	40208349	21	11	53.85	39.29	14.56	0.322374601792665	1.78709515773199	0.605003612361671	5.44745844498122
chr2	40208349	40285037	21	11	53.85	39.29	14.56	0.322374601792665	1.78709515773199	0.605003612361671	5.44745844498122
chr2	40285037	40318562	21	11	53.85	39.29	14.56	0.322374601792665	1.78709515773199	0.605003612361671	5.44745844498122
chr2	40318562	40323382	21	11	53.85	39.29	14.56	0.322374601792665	1.78709515773199	0.605003612361671	5.44745844498122
chr2	40323382	40372644	21	11	53.85	39.29	14.56	0.322374601792665	1.78709515773199	0.605003612361671	5.44745844498122
chr2	40372644	40389489	21	11	53.85	39.29	14.56	0.322374601792665	1.78709515773199	0.605003612361671	5.44745844498122
chr2	40389489	40456882	21	11	53.85	39.29	14.56	0.322374601792665	1.78709515773199	0.605003612361671	5.44745844498122
chr2	40456882	40485452	21	11	53.85	39.29	14.56	0.322374601792665	1.78709515773199	0.605003612361671	5.44745844498122
chr2	40485452	40496892	22	11	56.41	39.29	17.12	0.217680083478689	1.97907647789463	0.669368304823072	6.05561427143958
chr2	40496892	40552545	22	11	56.41	39.29	17.12	0.217680083478689	1.97907647789463	0.669368304823072	6.05561427143958
chr2	40552545	40556060	22	11	56.41	39.29	17.12	0.217680083478689	1.97907647789463	0.669368304823072	6.05561427143958
chr2	40556060	40571222	21	11	53.85	39.29	14.56	0.322374601792665	1.78709515773199	0.605003612361671	5.44745844498122
chr2	40571222	40605219	21	11	53.85	39.29	14.56	0.322374601792665	1.78709515773199	0.605003612361671	5.44745844498122
chr2	40605219	40619440	21	11	53.85	39.29	14.56	0.322374601792665	1.78709515773199	0.605003612361671	5.44745844498122
chr2	40619440	40626607	21	11	53.85	39.29	14.56	0.322374601792665	1.78709515773199	0.605003612361671	5.44745844498122
chr2	40626607	40627060	21	11	53.85	39.29	14.56	0.322374601792665	1.78709515773199	0.605003612361671	5.44745844498122
chr2	40627060	40902217	21	11	53.85	39.29	14.56	0.322374601792665	1.78709515773199	0.605003612361671	5.44745844498122
chr2	40902217	41076771	21	11	53.85	39.29	14.56	0.322374601792665	1.78709515773199	0.605003612361671	5.44745844498122
chr2	41076771	41099175	21	11	53.85	39.29	14.56	0.322374601792665	1.78709515773199	0.605003612361671	5.44745844498122
chr2	41099175	41224491	21	11	53.85	39.29	14.56	0.322374601792665	1.78709515773199	0.605003612361671	5.44745844498122
chr2	41224491	41255644	21	11	53.85	39.29	14.56	0.322374601792665	1.78709515773199	0.605003612361671	5.44745844498122
chr2	41255644	41381349	21	11	53.85	39.29	14.56	0.322374601792665	1.78709515773199	0.605003612361671	5.44745844498122
chr2	41381349	41383755	21	11	53.85	39.29	14.56	0.322374601792665	1.78709515773199	0.605003612361671	5.44745844498122
chr2	41383755	41388931	21	11	53.85	39.29	14.56	0.322374601792665	1.78709515773199	0.605003612361671	5.44745844498122
chr2	41388931	41391108	21	11	53.85	39.29	14.56	0.322374601792665	1.78709515773199	0.605003612361671	5.44745844498122
chr2	41391108	41516482	21	11	53.85	39.29	14.56	0.322374601792665	1.78709515773199	0.605003612361671	5.44745844498122
chr2	41516482	41519533	21	11	53.85	39.29	14.56	0.322374601792665	1.78709515773199	0.605003612361671	5.44745844498122
chr2	41519533	41546844	21	11	53.85	39.29	14.56	0.322374601792665	1.78709515773199	0.605003612361671	5.44745844498122
chr2	41546844	41558250	21	11	53.85	39.29	14.56	0.322374601792665	1.78709515773199	0.605003612361671	5.44745844498122
chr2	41558250	41569939	22	11	56.41	39.29	17.12	0.217680083478689	1.97907647789463	0.669368304823072	6.05561427143958
chr2	41569939	41671964	22	11	56.41	39.29	17.12	0.217680083478689	1.97907647789463	0.669368304823072	6.05561427143958
chr2	41671964	41690447	21	11	53.85	39.29	14.56	0.322374601792665	1.78709515773199	0.605003612361671	5.44745844498122
chr2	41690447	41702199	21	11	53.85	39.29	14.56	0.322374601792665	1.78709515773199	0.605003612361671	5.44745844498122
chr2	41702199	41857336	21	11	53.85	39.29	14.56	0.322374601792665	1.78709515773199	0.605003612361671	5.44745844498122
chr2	41857336	41962476	21	11	53.85	39.29	14.56	0.322374601792665	1.78709515773199	0.605003612361671	5.44745844498122
chr2	41962476	41995025	21	11	53.85	39.29	14.56	0.322374601792665	1.78709515773199	0.605003612361671	5.44745844498122
chr2	41995025	42081886	21	11	53.85	39.29	14.56	0.322374601792665	1.78709515773199	0.605003612361671	5.44745844498122
chr2	42081886	42104595	21	11	53.85	39.29	14.56	0.322374601792665	1.78709515773199	0.605003612361671	5.44745844498122
chr2	42104595	42209418	21	11	53.85	39.29	14.56	0.322374601792665	1.78709515773199	0.605003612361671	5.44745844498122
chr2	42209418	42291997	21	10	53.85	35.71	18.14	0.214095258051832	2.07653005303748	0.696991035471916	6.45646207659141
chr2	42291997	42949710	21	11	53.85	39.29	14.56	0.322374601792665	1.78709515773199	0.605003612361671	5.44745844498122
chr2	42949710	43151327	21	11	53.85	39.29	14.56	0.322374601792665	1.78709515773199	0.605003612361671	5.44745844498122
chr2	43151327	43859984	21	11	53.85	39.29	14.56	0.322374601792665	1.78709515773199	0.605003612361671	5.44745844498122
chr2	43859984	43894077	21	11	53.85	39.29	14.56	0.322374601792665	1.78709515773199	0.605003612361671	5.44745844498122
chr2	43894077	44105919	21	11	53.85	39.29	14.56	0.322374601792665	1.78709515773199	0.605003612361671	5.44745844498122
chr2	44105919	44138254	21	11	53.85	39.29	14.56	0.322374601792665	1.78709515773199	0.605003612361671	5.44745844498122
chr2	44138254	44283457	21	11	53.85	39.29	14.56	0.322374601792665	1.78709515773199	0.605003612361671	5.44745844498122
chr2	44283457	44874553	21	11	53.85	39.29	14.56	0.322374601792665	1.78709515773199	0.605003612361671	5.44745844498122
chr2	44874553	44876463	21	11	53.85	39.29	14.56	0.322374601792665	1.78709515773199	0.605003612361671	5.44745844498122
chr2	44876463	44911918	21	11	53.85	39.29	14.56	0.322374601792665	1.78709515773199	0.605003612361671	5.44745844498122
chr2	44911918	45144419	21	11	53.85	39.29	14.56	0.322374601792665	1.78709515773199	0.605003612361671	5.44745844498122
chr2	45144419	46533259	21	11	53.85	39.29	14.56	0.322374601792665	1.78709515773199	0.605003612361671	5.44745844498122
chr2	46533259	46633965	21	11	53.85	39.29	14.56	0.322374601792665	1.78709515773199	0.605003612361671	5.44745844498122
chr2	46633965	47671360	21	11	53.85	39.29	14.56	0.322374601792665	1.78709515773199	0.605003612361671	5.44745844498122
chr2	47671360	47980571	22	11	56.41	39.29	17.12	0.217680083478689	1.97907647789463	0.669368304823072	6.05561427143958
chr2	47980571	48368405	22	11	56.41	39.29	17.12	0.217680083478689	1.97907647789463	0.669368304823072	6.05561427143958
chr2	48368405	48400471	22	11	56.41	39.29	17.12	0.217680083478689	1.97907647789463	0.669368304823072	6.05561427143958
chr2	48400471	49194590	22	11	56.41	39.29	17.12	0.217680083478689	1.97907647789463	0.669368304823072	6.05561427143958
chr2	49194590	49353966	22	11	56.41	39.29	17.12	0.217680083478689	1.97907647789463	0.669368304823072	6.05561427143958
chr2	49353966	49520248	22	11	56.41	39.29	17.12	0.217680083478689	1.97907647789463	0.669368304823072	6.05561427143958
chr2	49520248	49534405	21	11	53.85	39.29	14.56	0.322374601792665	1.78709515773199	0.605003612361671	5.44745844498122
chr2	49534405	49558937	21	11	53.85	39.29	14.56	0.322374601792665	1.78709515773199	0.605003612361671	5.44745844498122
chr2	49558937	49573736	22	11	56.41	39.29	17.12	0.217680083478689	1.97907647789463	0.669368304823072	6.05561427143958
chr2	49573736	51857773	22	11	56.41	39.29	17.12	0.217680083478689	1.97907647789463	0.669368304823072	6.05561427143958
chr2	51857773	52004262	22	11	56.41	39.29	17.12	0.217680083478689	1.97907647789463	0.669368304823072	6.05561427143958
chr2	52004262	52472996	22	11	56.41	39.29	17.12	0.217680083478689	1.97907647789463	0.669368304823072	6.05561427143958
chr2	52472996	52699230	22	11	56.41	39.29	17.12	0.217680083478689	1.97907647789463	0.669368304823072	6.05561427143958
chr2	52699230	52731025	22	11	56.41	39.29	17.12	0.217680083478689	1.97907647789463	0.669368304823072	6.05561427143958
chr2	52731025	52742831	22	11	56.41	39.29	17.12	0.217680083478689	1.97907647789463	0.669368304823072	6.05561427143958
chr2	52742831	52747747	19	11	48.72	39.29	9.43	0.467424651922926	1.45974884250949	0.493225368114988	4.43327467614142
chr2	52747747	52754474	17	10	43.59	35.71	7.88	0.616414616667261	1.38407294317907	0.460262541992795	4.29406003229699
chr2	52754474	52781532	17	9	43.59	32.14	11.45	0.447474683817434	1.61943393993908	0.531485260573576	5.16153630021606
chr2	52781532	52784752	18	9	46.15	32.14	14.01	0.315725332465615	1.79357883666115	0.591182050178126	5.708566612775
chr2	52784752	52789044	21	11	53.85	39.29	14.56	0.322374601792665	1.78709515773199	0.605003612361671	5.44745844498122
chr2	52789044	52814958	22	11	56.41	39.29	17.12	0.217680083478689	1.97907647789463	0.669368304823072	6.05561427143958
chr2	52814958	52835312	22	11	56.41	39.29	17.12	0.217680083478689	1.97907647789463	0.669368304823072	6.05561427143958
chr2	52835312	52873956	22	11	56.41	39.29	17.12	0.217680083478689	1.97907647789463	0.669368304823072	6.05561427143958
chr2	52873956	53005280	22	11	56.41	39.29	17.12	0.217680083478689	1.97907647789463	0.669368304823072	6.05561427143958
chr2	53005280	53020455	22	11	56.41	39.29	17.12	0.217680083478689	1.97907647789463	0.669368304823072	6.05561427143958
chr2	53020455	53109117	22	11	56.41	39.29	17.12	0.217680083478689	1.97907647789463	0.669368304823072	6.05561427143958
chr2	53109117	53127561	22	11	56.41	39.29	17.12	0.217680083478689	1.97907647789463	0.669368304823072	6.05561427143958
chr2	53127561	53209473	22	11	56.41	39.29	17.12	0.217680083478689	1.97907647789463	0.669368304823072	6.05561427143958
chr2	53209473	53336094	22	11	56.41	39.29	17.12	0.217680083478689	1.97907647789463	0.669368304823072	6.05561427143958
chr2	53336094	53338492	22	11	56.41	39.29	17.12	0.217680083478689	1.97907647789463	0.669368304823072	6.05561427143958
chr2	53338492	55158416	22	11	56.41	39.29	17.12	0.217680083478689	1.97907647789463	0.669368304823072	6.05561427143958
chr2	55158416	56258650	22	11	56.41	39.29	17.12	0.217680083478689	1.97907647789463	0.669368304823072	6.05561427143958
chr2	56258650	56635153	22	11	56.41	39.29	17.12	0.217680083478689	1.97907647789463	0.669368304823072	6.05561427143958
chr2	56635153	56743435	22	11	56.41	39.29	17.12	0.217680083478689	1.97907647789463	0.669368304823072	6.05561427143958
chr2	56743435	56743564	23	11	58.97	39.29	19.68	0.140666406848965	2.19462037296029	0.740618072732181	6.74986332202186
chr2	56743564	56839071	23	11	58.97	39.29	19.68	0.140666406848965	2.19462037296029	0.740618072732181	6.74986332202186
chr2	56839071	56845627	23	11	58.97	39.29	19.68	0.140666406848965	2.19462037296029	0.740618072732181	6.74986332202186
chr2	56845627	56984451	22	11	56.41	39.29	17.12	0.217680083478689	1.97907647789463	0.669368304823072	6.05561427143958
chr2	56984451	57037375	22	11	56.41	39.29	17.12	0.217680083478689	1.97907647789463	0.669368304823072	6.05561427143958
chr2	57037375	57135067	22	11	56.41	39.29	17.12	0.217680083478689	1.97907647789463	0.669368304823072	6.05561427143958
chr2	57135067	57138312	22	11	56.41	39.29	17.12	0.217680083478689	1.97907647789463	0.669368304823072	6.05561427143958
chr2	57138312	57147243	22	11	56.41	39.29	17.12	0.217680083478689	1.97907647789463	0.669368304823072	6.05561427143958
chr2	57147243	57398467	22	11	56.41	39.29	17.12	0.217680083478689	1.97907647789463	0.669368304823072	6.05561427143958
chr2	57398467	57446428	22	11	56.41	39.29	17.12	0.217680083478689	1.97907647789463	0.669368304823072	6.05561427143958
chr2	57446428	58386176	22	11	56.41	39.29	17.12	0.217680083478689	1.97907647789463	0.669368304823072	6.05561427143958
chr2	58386176	59174598	22	11	56.41	39.29	17.12	0.217680083478689	1.97907647789463	0.669368304823072	6.05561427143958
chr2	59174598	59346267	22	11	56.41	39.29	17.12	0.217680083478689	1.97907647789463	0.669368304823072	6.05561427143958
chr2	59346267	59411130	22	11	56.41	39.29	17.12	0.217680083478689	1.97907647789463	0.669368304823072	6.05561427143958
chr2	59411130	59450108	22	11	56.41	39.29	17.12	0.217680083478689	1.97907647789463	0.669368304823072	6.05561427143958
chr2	59450108	60484431	22	11	56.41	39.29	17.12	0.217680083478689	1.97907647789463	0.669368304823072	6.05561427143958
chr2	60484431	60490004	22	11	56.41	39.29	17.12	0.217680083478689	1.97907647789463	0.669368304823072	6.05561427143958
chr2	60490004	60538409	22	11	56.41	39.29	17.12	0.217680083478689	1.97907647789463	0.669368304823072	6.05561427143958
chr2	60538409	60582083	22	11	56.41	39.29	17.12	0.217680083478689	1.97907647789463	0.669368304823072	6.05561427143958
chr2	60582083	60586763	22	11	56.41	39.29	17.12	0.217680083478689	1.97907647789463	0.669368304823072	6.05561427143958
chr2	60586763	63466085	22	11	56.41	39.29	17.12	0.217680083478689	1.97907647789463	0.669368304823072	6.05561427143958
chr2	63466085	63470451	22	11	56.41	39.29	17.12	0.217680083478689	1.97907647789463	0.669368304823072	6.05561427143958
chr2	63470451	63575875	22	11	56.41	39.29	17.12	0.217680083478689	1.97907647789463	0.669368304823072	6.05561427143958
chr2	63575875	63632089	22	11	56.41	39.29	17.12	0.217680083478689	1.97907647789463	0.669368304823072	6.05561427143958
chr2	63632089	64691820	22	11	56.41	39.29	17.12	0.217680083478689	1.97907647789463	0.669368304823072	6.05561427143958
chr2	64691820	64715138	22	11	56.41	39.29	17.12	0.217680083478689	1.97907647789463	0.669368304823072	6.05561427143958
chr2	64715138	64898602	23	11	58.97	39.29	19.68	0.140666406848965	2.19462037296029	0.740618072732181	6.74986332202186
chr2	64898602	65104150	22	11	56.41	39.29	17.12	0.217680083478689	1.97907647789463	0.669368304823072	6.05561427143958
chr2	65104150	65128619	22	11	56.41	39.29	17.12	0.217680083478689	1.97907647789463	0.669368304823072	6.05561427143958
chr2	65128619	65584868	22	11	56.41	39.29	17.12	0.217680083478689	1.97907647789463	0.669368304823072	6.05561427143958
chr2	65584868	65607346	22	11	56.41	39.29	17.12	0.217680083478689	1.97907647789463	0.669368304823072	6.05561427143958
chr2	65607346	66591262	22	11	56.41	39.29	17.12	0.217680083478689	1.97907647789463	0.669368304823072	6.05561427143958
chr2	66591262	66621271	22	11	56.41	39.29	17.12	0.217680083478689	1.97907647789463	0.669368304823072	6.05561427143958
chr2	66621271	67696917	22	11	56.41	39.29	17.12	0.217680083478689	1.97907647789463	0.669368304823072	6.05561427143958
chr2	67696917	67717827	22	11	56.41	39.29	17.12	0.217680083478689	1.97907647789463	0.669368304823072	6.05561427143958
chr2	67717827	68011852	22	11	56.41	39.29	17.12	0.217680083478689	1.97907647789463	0.669368304823072	6.05561427143958
chr2	68011852	68946674	22	11	56.41	39.29	17.12	0.217680083478689	1.97907647789463	0.669368304823072	6.05561427143958
chr2	68946674	68972968	21	11	53.85	39.29	14.56	0.322374601792665	1.78709515773199	0.605003612361671	5.44745844498122
chr2	68972968	69091914	22	11	56.41	39.29	17.12	0.217680083478689	1.97907647789463	0.669368304823072	6.05561427143958
chr2	69091914	69293127	22	11	56.41	39.29	17.12	0.217680083478689	1.97907647789463	0.669368304823072	6.05561427143958
chr2	69293127	69355731	22	11	56.41	39.29	17.12	0.217680083478689	1.97907647789463	0.669368304823072	6.05561427143958
chr2	69355731	69520333	22	11	56.41	39.29	17.12	0.217680083478689	1.97907647789463	0.669368304823072	6.05561427143958
chr2	69520333	69703847	22	11	56.41	39.29	17.12	0.217680083478689	1.97907647789463	0.669368304823072	6.05561427143958
chr2	69703847	70564043	22	11	56.41	39.29	17.12	0.217680083478689	1.97907647789463	0.669368304823072	6.05561427143958
chr2	70564043	71270707	22	11	56.41	39.29	17.12	0.217680083478689	1.97907647789463	0.669368304823072	6.05561427143958
chr2	71270707	71296055	21	11	53.85	39.29	14.56	0.322374601792665	1.78709515773199	0.605003612361671	5.44745844498122
chr2	71296055	71342253	22	11	56.41	39.29	17.12	0.217680083478689	1.97907647789463	0.669368304823072	6.05561427143958
chr2	71342253	71369494	22	11	56.41	39.29	17.12	0.217680083478689	1.97907647789463	0.669368304823072	6.05561427143958
chr2	71369494	71634992	22	11	56.41	39.29	17.12	0.217680083478689	1.97907647789463	0.669368304823072	6.05561427143958
chr2	71634992	71680197	22	11	56.41	39.29	17.12	0.217680083478689	1.97907647789463	0.669368304823072	6.05561427143958
chr2	71680197	71784540	22	11	56.41	39.29	17.12	0.217680083478689	1.97907647789463	0.669368304823072	6.05561427143958
chr2	71784540	71805676	22	11	56.41	39.29	17.12	0.217680083478689	1.97907647789463	0.669368304823072	6.05561427143958
chr2	71805676	71812358	22	11	56.41	39.29	17.12	0.217680083478689	1.97907647789463	0.669368304823072	6.05561427143958
chr2	71812358	71929956	22	11	56.41	39.29	17.12	0.217680083478689	1.97907647789463	0.669368304823072	6.05561427143958
chr2	71929956	72321424	22	11	56.41	39.29	17.12	0.217680083478689	1.97907647789463	0.669368304823072	6.05561427143958
chr2	72321424	72388436	22	11	56.41	39.29	17.12	0.217680083478689	1.97907647789463	0.669368304823072	6.05561427143958
chr2	72388436	72905865	22	11	56.41	39.29	17.12	0.217680083478689	1.97907647789463	0.669368304823072	6.05561427143958
chr2	72905865	72961972	22	11	56.41	39.29	17.12	0.217680083478689	1.97907647789463	0.669368304823072	6.05561427143958
chr2	72961972	73499498	22	11	56.41	39.29	17.12	0.217680083478689	1.97907647789463	0.669368304823072	6.05561427143958
chr2	73499498	74122590	22	11	56.41	39.29	17.12	0.217680083478689	1.97907647789463	0.669368304823072	6.05561427143958
chr2	74122590	74337223	22	11	56.41	39.29	17.12	0.217680083478689	1.97907647789463	0.669368304823072	6.05561427143958
chr2	74337223	74357163	21	11	53.85	39.29	14.56	0.322374601792665	1.78709515773199	0.605003612361671	5.44745844498122
chr2	74357163	74468393	21	11	53.85	39.29	14.56	0.322374601792665	1.78709515773199	0.605003612361671	5.44745844498122
chr2	74468393	74885097	22	11	56.41	39.29	17.12	0.217680083478689	1.97907647789463	0.669368304823072	6.05561427143958
chr2	74885097	75031161	22	11	56.41	39.29	17.12	0.217680083478689	1.97907647789463	0.669368304823072	6.05561427143958
chr2	75031161	75122864	22	11	56.41	39.29	17.12	0.217680083478689	1.97907647789463	0.669368304823072	6.05561427143958
chr2	75122864	75167595	22	11	56.41	39.29	17.12	0.217680083478689	1.97907647789463	0.669368304823072	6.05561427143958
chr2	75167595	75202172	22	11	56.41	39.29	17.12	0.217680083478689	1.97907647789463	0.669368304823072	6.05561427143958
chr2	75202172	75268091	22	11	56.41	39.29	17.12	0.217680083478689	1.97907647789463	0.669368304823072	6.05561427143958
chr2	75268091	75297704	22	11	56.41	39.29	17.12	0.217680083478689	1.97907647789463	0.669368304823072	6.05561427143958
chr2	75297704	75298113	22	11	56.41	39.29	17.12	0.217680083478689	1.97907647789463	0.669368304823072	6.05561427143958
chr2	75298113	75343370	22	11	56.41	39.29	17.12	0.217680083478689	1.97907647789463	0.669368304823072	6.05561427143958
chr2	75343370	75561623	22	11	56.41	39.29	17.12	0.217680083478689	1.97907647789463	0.669368304823072	6.05561427143958
chr2	75561623	75653817	22	11	56.41	39.29	17.12	0.217680083478689	1.97907647789463	0.669368304823072	6.05561427143958
chr2	75653817	75913438	22	11	56.41	39.29	17.12	0.217680083478689	1.97907647789463	0.669368304823072	6.05561427143958
chr2	75913438	76387100	22	11	56.41	39.29	17.12	0.217680083478689	1.97907647789463	0.669368304823072	6.05561427143958
chr2	76387100	76792827	22	11	56.41	39.29	17.12	0.217680083478689	1.97907647789463	0.669368304823072	6.05561427143958
chr2	76792827	77227116	22	11	56.41	39.29	17.12	0.217680083478689	1.97907647789463	0.669368304823072	6.05561427143958
chr2	77227116	77247982	22	11	56.41	39.29	17.12	0.217680083478689	1.97907647789463	0.669368304823072	6.05561427143958
chr2	77247982	77530044	22	11	56.41	39.29	17.12	0.217680083478689	1.97907647789463	0.669368304823072	6.05561427143958
chr2	77530044	77921667	22	11	56.41	39.29	17.12	0.217680083478689	1.97907647789463	0.669368304823072	6.05561427143958
chr2	77921667	77950364	21	11	53.85	39.29	14.56	0.322374601792665	1.78709515773199	0.605003612361671	5.44745844498122
chr2	77950364	78026515	21	11	53.85	39.29	14.56	0.322374601792665	1.78709515773199	0.605003612361671	5.44745844498122
chr2	78026515	78064287	21	11	53.85	39.29	14.56	0.322374601792665	1.78709515773199	0.605003612361671	5.44745844498122
chr2	78064287	78124889	21	11	53.85	39.29	14.56	0.322374601792665	1.78709515773199	0.605003612361671	5.44745844498122
chr2	78124889	78149477	21	11	53.85	39.29	14.56	0.322374601792665	1.78709515773199	0.605003612361671	5.44745844498122
chr2	78149477	78204733	22	11	56.41	39.29	17.12	0.217680083478689	1.97907647789463	0.669368304823072	6.05561427143958
chr2	78204733	78825346	22	11	56.41	39.29	17.12	0.217680083478689	1.97907647789463	0.669368304823072	6.05561427143958
chr2	78825346	79227365	22	11	56.41	39.29	17.12	0.217680083478689	1.97907647789463	0.669368304823072	6.05561427143958
chr2	79227365	79256549	22	11	56.41	39.29	17.12	0.217680083478689	1.97907647789463	0.669368304823072	6.05561427143958
chr2	79256549	79557523	22	11	56.41	39.29	17.12	0.217680083478689	1.97907647789463	0.669368304823072	6.05561427143958
chr2	79557523	79577729	22	11	56.41	39.29	17.12	0.217680083478689	1.97907647789463	0.669368304823072	6.05561427143958
chr2	79577729	79633419	22	11	56.41	39.29	17.12	0.217680083478689	1.97907647789463	0.669368304823072	6.05561427143958
chr2	79633419	79761099	22	11	56.41	39.29	17.12	0.217680083478689	1.97907647789463	0.669368304823072	6.05561427143958
chr2	79761099	80475822	22	11	56.41	39.29	17.12	0.217680083478689	1.97907647789463	0.669368304823072	6.05561427143958
chr2	80475822	80534149	22	11	56.41	39.29	17.12	0.217680083478689	1.97907647789463	0.669368304823072	6.05561427143958
chr2	80534149	80802999	22	11	56.41	39.29	17.12	0.217680083478689	1.97907647789463	0.669368304823072	6.05561427143958
chr2	80802999	80943485	22	11	56.41	39.29	17.12	0.217680083478689	1.97907647789463	0.669368304823072	6.05561427143958
chr2	80943485	81532380	22	11	56.41	39.29	17.12	0.217680083478689	1.97907647789463	0.669368304823072	6.05561427143958
chr2	81532380	81571887	22	11	56.41	39.29	17.12	0.217680083478689	1.97907647789463	0.669368304823072	6.05561427143958
chr2	81571887	81595997	22	11	56.41	39.29	17.12	0.217680083478689	1.97907647789463	0.669368304823072	6.05561427143958
chr2	81595997	81777280	22	11	56.41	39.29	17.12	0.217680083478689	1.97907647789463	0.669368304823072	6.05561427143958
chr2	81777280	81800537	22	11	56.41	39.29	17.12	0.217680083478689	1.97907647789463	0.669368304823072	6.05561427143958
chr2	81800537	81934293	22	11	56.41	39.29	17.12	0.217680083478689	1.97907647789463	0.669368304823072	6.05561427143958
chr2	81934293	81969202	22	11	56.41	39.29	17.12	0.217680083478689	1.97907647789463	0.669368304823072	6.05561427143958
chr2	81969202	82066868	22	11	56.41	39.29	17.12	0.217680083478689	1.97907647789463	0.669368304823072	6.05561427143958
chr2	82066868	82078574	22	11	56.41	39.29	17.12	0.217680083478689	1.97907647789463	0.669368304823072	6.05561427143958
chr2	82078574	82121440	22	11	56.41	39.29	17.12	0.217680083478689	1.97907647789463	0.669368304823072	6.05561427143958
chr2	82121440	82227859	22	11	56.41	39.29	17.12	0.217680083478689	1.97907647789463	0.669368304823072	6.05561427143958
chr2	82227859	82268390	22	11	56.41	39.29	17.12	0.217680083478689	1.97907647789463	0.669368304823072	6.05561427143958
chr2	82268390	82325855	22	11	56.41	39.29	17.12	0.217680083478689	1.97907647789463	0.669368304823072	6.05561427143958
chr2	82325855	82326370	22	11	56.41	39.29	17.12	0.217680083478689	1.97907647789463	0.669368304823072	6.05561427143958
chr2	82326370	82394229	22	11	56.41	39.29	17.12	0.217680083478689	1.97907647789463	0.669368304823072	6.05561427143958
chr2	82394229	82474915	22	11	56.41	39.29	17.12	0.217680083478689	1.97907647789463	0.669368304823072	6.05561427143958
chr2	82474915	82480237	22	11	56.41	39.29	17.12	0.217680083478689	1.97907647789463	0.669368304823072	6.05561427143958
chr2	82480237	82547117	22	11	56.41	39.29	17.12	0.217680083478689	1.97907647789463	0.669368304823072	6.05561427143958
chr2	82547117	82947356	22	11	56.41	39.29	17.12	0.217680083478689	1.97907647789463	0.669368304823072	6.05561427143958
chr2	82947356	83352636	22	11	56.41	39.29	17.12	0.217680083478689	1.97907647789463	0.669368304823072	6.05561427143958
chr2	83352636	83373301	22	11	56.41	39.29	17.12	0.217680083478689	1.97907647789463	0.669368304823072	6.05561427143958
chr2	83373301	83452067	22	11	56.41	39.29	17.12	0.217680083478689	1.97907647789463	0.669368304823072	6.05561427143958
chr2	83452067	83453087	23	11	58.97	39.29	19.68	0.140666406848965	2.19462037296029	0.740618072732181	6.74986332202186
chr2	83453087	83484166	23	11	58.97	39.29	19.68	0.140666406848965	2.19462037296029	0.740618072732181	6.74986332202186
chr2	83484166	83485878	22	11	56.41	39.29	17.12	0.217680083478689	1.97907647789463	0.669368304823072	6.05561427143958
chr2	83485878	83509786	22	11	56.41	39.29	17.12	0.217680083478689	1.97907647789463	0.669368304823072	6.05561427143958
chr2	83509786	83595248	22	11	56.41	39.29	17.12	0.217680083478689	1.97907647789463	0.669368304823072	6.05561427143958
chr2	83595248	83637556	22	11	56.41	39.29	17.12	0.217680083478689	1.97907647789463	0.669368304823072	6.05561427143958
chr2	83637556	83691308	22	11	56.41	39.29	17.12	0.217680083478689	1.97907647789463	0.669368304823072	6.05561427143958
chr2	83691308	83714099	22	11	56.41	39.29	17.12	0.217680083478689	1.97907647789463	0.669368304823072	6.05561427143958
chr2	83714099	83882654	22	11	56.41	39.29	17.12	0.217680083478689	1.97907647789463	0.669368304823072	6.05561427143958
chr2	83882654	83883138	22	11	56.41	39.29	17.12	0.217680083478689	1.97907647789463	0.669368304823072	6.05561427143958
chr2	83883138	83895736	22	11	56.41	39.29	17.12	0.217680083478689	1.97907647789463	0.669368304823072	6.05561427143958
chr2	83895736	84197751	22	11	56.41	39.29	17.12	0.217680083478689	1.97907647789463	0.669368304823072	6.05561427143958
chr2	84197751	84266667	22	11	56.41	39.29	17.12	0.217680083478689	1.97907647789463	0.669368304823072	6.05561427143958
chr2	84266667	84323934	22	11	56.41	39.29	17.12	0.217680083478689	1.97907647789463	0.669368304823072	6.05561427143958
chr2	84323934	84333481	22	12	56.41	42.86	13.55	0.326782792037464	1.71136339219148	0.581512834034579	5.16238194024572
chr2	84333481	84371860	22	12	56.41	42.86	13.55	0.326782792037464	1.71136339219148	0.581512834034579	5.16238194024572
chr2	84371860	84381636	22	11	56.41	39.29	17.12	0.217680083478689	1.97907647789463	0.669368304823072	6.05561427143958
chr2	84381636	84387948	22	11	56.41	39.29	17.12	0.217680083478689	1.97907647789463	0.669368304823072	6.05561427143958
chr2	84387948	84419859	22	11	56.41	39.29	17.12	0.217680083478689	1.97907647789463	0.669368304823072	6.05561427143958
chr2	84419859	84432970	22	11	56.41	39.29	17.12	0.217680083478689	1.97907647789463	0.669368304823072	6.05561427143958
chr2	84432970	84535082	22	11	56.41	39.29	17.12	0.217680083478689	1.97907647789463	0.669368304823072	6.05561427143958
chr2	84535082	84548607	22	11	56.41	39.29	17.12	0.217680083478689	1.97907647789463	0.669368304823072	6.05561427143958
chr2	84548607	84574582	22	11	56.41	39.29	17.12	0.217680083478689	1.97907647789463	0.669368304823072	6.05561427143958
chr2	84574582	84635838	22	11	56.41	39.29	17.12	0.217680083478689	1.97907647789463	0.669368304823072	6.05561427143958
chr2	84635838	84902038	22	11	56.41	39.29	17.12	0.217680083478689	1.97907647789463	0.669368304823072	6.05561427143958
chr2	84902038	85084223	22	11	56.41	39.29	17.12	0.217680083478689	1.97907647789463	0.669368304823072	6.05561427143958
chr2	85084223	85135599	22	11	56.41	39.29	17.12	0.217680083478689	1.97907647789463	0.669368304823072	6.05561427143958
chr2	85135599	85146018	22	11	56.41	39.29	17.12	0.217680083478689	1.97907647789463	0.669368304823072	6.05561427143958
chr2	85146018	85482974	22	11	56.41	39.29	17.12	0.217680083478689	1.97907647789463	0.669368304823072	6.05561427143958
chr2	85482974	85545771	22	11	56.41	39.29	17.12	0.217680083478689	1.97907647789463	0.669368304823072	6.05561427143958
chr2	85545771	85668171	22	11	56.41	39.29	17.12	0.217680083478689	1.97907647789463	0.669368304823072	6.05561427143958
chr2	85668171	85820045	22	11	56.41	39.29	17.12	0.217680083478689	1.97907647789463	0.669368304823072	6.05561427143958
chr2	85820045	86132928	22	11	56.41	39.29	17.12	0.217680083478689	1.97907647789463	0.669368304823072	6.05561427143958
chr2	86132928	86170028	22	11	56.41	39.29	17.12	0.217680083478689	1.97907647789463	0.669368304823072	6.05561427143958
chr2	86170028	86205523	21	11	53.85	39.29	14.56	0.322374601792665	1.78709515773199	0.605003612361671	5.44745844498122
chr2	86205523	86257076	22	11	56.41	39.29	17.12	0.217680083478689	1.97907647789463	0.669368304823072	6.05561427143958
chr2	86257076	86767671	22	11	56.41	39.29	17.12	0.217680083478689	1.97907647789463	0.669368304823072	6.05561427143958
chr2	86767671	86837749	22	11	56.41	39.29	17.12	0.217680083478689	1.97907647789463	0.669368304823072	6.05561427143958
chr2	86837749	88387557	22	11	56.41	39.29	17.12	0.217680083478689	1.97907647789463	0.669368304823072	6.05561427143958
chr2	88387557	89125810	21	11	53.85	39.29	14.56	0.322374601792665	1.78709515773199	0.605003612361671	5.44745844498122
chr2	89125810	89126187	22	14	56.41	50	6.41	0.628318286210448	1.28911133652601	0.437346173891391	3.82850394601018
chr2	89126187	89126253	22	14	56.41	50	6.41	0.628318286210448	1.28911133652601	0.437346173891391	3.82850394601018
chr2	89126253	89129536	24	17	61.54	60.71	0.829999999999998	1	1.03477816714335	0.338185380856805	3.12654236958429
chr2	89129536	89132096	24	18	61.54	64.29	-2.75000000000001	1	0.890450411312197	0.285210814699042	2.71420941839659
chr2	89132096	89133378	26	18	66.67	64.29	2.38	1	1.10935811731309	0.351046380445587	3.45524444803403
chr2	89133378	89134842	31	24	79.49	85.71	-6.22	0.747932633487701	0.649955723378897	0.127618487684151	2.78467941651847
chr2	89134842	89136090	36	24	92.31	85.71	6.60000000000001	0.439899470246479	1.97887995802239	0.30504853536937	14.7405225254429
chr2	89136090	89136136	38	27	97.44	96.43	1.00999999999999	1	1.40009050382102	0.0173032180130075	113.239852626688
chr2	89136136	89144104	38	27	97.44	96.43	1.00999999999999	1	1.40009050382102	0.0173032180130075	113.239852626688
chr2	89144104	89144968	38	27	97.44	96.43	1.00999999999999	1	1.40009050382102	0.0173032180130075	113.239852626688
chr2	89144968	89270512	39	28	100	100	0	1	0	0	Inf
chr2	89270512	89297281	39	28	100	100	0	1	0	0	Inf
chr2	89297281	89311446	38	28	97.44	100	-2.56	1	0	0	54.276208493704
chr2	89311446	89349711	38	28	97.44	100	-2.56	1	0	0	54.276208493704
chr2	89349711	89355441	38	28	97.44	100	-2.56	1	0	0	54.276208493704
chr2	89355441	89369049	37	28	94.87	100	-5.13	0.506105834464043	0	0	7.41778905104313
chr2	89369049	89377330	36	28	92.31	100	-7.69	0.259158751696065	0	0	3.34265477243428
chr2	89377330	89388678	35	28	89.74	100	-10.26	0.134023066485753	0	0	2.06171135326028
chr2	89388678	89393056	35	28	89.74	100	-10.26	0.134023066485753	0	0	2.06171135326028
chr2	89393056	89413132	35	28	89.74	100	-10.26	0.134023066485753	0	0	2.06171135326028
chr2	89413132	89418269	35	27	89.74	96.43	-6.69000000000001	0.390943012211669	0.328863943824526	0.00635455978716386	3.57760651870019
chr2	89418269	89428877	27	21	69.23	75	-5.77	0.784305716332878	0.753201018376066	0.21153794893314	2.51898338689735
chr2	89428877	89464861	26	21	66.67	75	-8.33	0.590580294891112	0.670675405639774	0.189922364953466	2.21054050595644
chr2	89464861	89469407	26	17	66.67	60.71	5.96	0.796543689874275	1.28908883524551	0.416198839200246	3.98020727236225
chr2	89469407	89499081	26	17	66.67	60.71	5.96	0.796543689874275	1.28908883524551	0.416198839200246	3.98020727236225
chr2	89499081	89500819	25	16	64.1	57.14	6.95999999999999	0.617226437584367	1.33338639285097	0.439922481597595	4.04789315669914
chr2	89500819	89569727	24	16	61.54	57.14	4.4	0.802727517143163	1.19671786451605	0.396919051469134	3.59827787818654
chr2	89569727	89577447	23	15	58.97	53.57	5.4	0.803191191782356	1.24172386573991	0.417652616509453	3.70053499304173
chr2	89577447	90301276	22	15	56.41	53.57	2.84	1	1.11964489716494	0.377500191057119	3.31783777162431
chr2	90301276	91618895	0	0	0	0	0	1	0	0	Inf
chr2	91618895	92285930	22	16	56.41	57.14	-0.730000000000004	1	0.971011375001582	0.324083105914507	2.8809990739095
chr2	92285930	95341388	0	0	0	0	0	1	0	0	Inf
chr2	95341388	97414075	22	11	56.41	39.29	17.12	0.217680083478689	1.97907647789463	0.669368304823072	6.05561427143958
chr2	97414075	97458163	22	11	56.41	39.29	17.12	0.217680083478689	1.97907647789463	0.669368304823072	6.05561427143958
chr2	97458163	97607599	22	11	56.41	39.29	17.12	0.217680083478689	1.97907647789463	0.669368304823072	6.05561427143958
chr2	97607599	97694237	22	11	56.41	39.29	17.12	0.217680083478689	1.97907647789463	0.669368304823072	6.05561427143958
chr2	97694237	98371869	22	11	56.41	39.29	17.12	0.217680083478689	1.97907647789463	0.669368304823072	6.05561427143958
chr2	98371869	98495847	21	11	53.85	39.29	14.56	0.322374601792665	1.78709515773199	0.605003612361671	5.44745844498122
chr2	98495847	98678109	22	11	56.41	39.29	17.12	0.217680083478689	1.97907647789463	0.669368304823072	6.05561427143958
chr2	98678109	98813542	22	11	56.41	39.29	17.12	0.217680083478689	1.97907647789463	0.669368304823072	6.05561427143958
chr2	98813542	99136299	22	11	56.41	39.29	17.12	0.217680083478689	1.97907647789463	0.669368304823072	6.05561427143958
chr2	99136299	99444520	22	11	56.41	39.29	17.12	0.217680083478689	1.97907647789463	0.669368304823072	6.05561427143958
chr2	99444520	100893671	22	11	56.41	39.29	17.12	0.217680083478689	1.97907647789463	0.669368304823072	6.05561427143958
chr2	100893671	101064723	22	11	56.41	39.29	17.12	0.217680083478689	1.97907647789463	0.669368304823072	6.05561427143958
chr2	101064723	101066658	22	11	56.41	39.29	17.12	0.217680083478689	1.97907647789463	0.669368304823072	6.05561427143958
chr2	101066658	101086974	22	11	56.41	39.29	17.12	0.217680083478689	1.97907647789463	0.669368304823072	6.05561427143958
chr2	101086974	101102939	21	11	53.85	39.29	14.56	0.322374601792665	1.78709515773199	0.605003612361671	5.44745844498122
chr2	101102939	101108053	22	11	56.41	39.29	17.12	0.217680083478689	1.97907647789463	0.669368304823072	6.05561427143958
chr2	101108053	101198527	23	11	58.97	39.29	19.68	0.140666406848965	2.19462037296029	0.740618072732181	6.74986332202186
chr2	101198527	101203721	22	11	56.41	39.29	17.12	0.217680083478689	1.97907647789463	0.669368304823072	6.05561427143958
chr2	101203721	101278510	22	11	56.41	39.29	17.12	0.217680083478689	1.97907647789463	0.669368304823072	6.05561427143958
chr2	101278510	101327999	22	11	56.41	39.29	17.12	0.217680083478689	1.97907647789463	0.669368304823072	6.05561427143958
chr2	101327999	101339473	22	11	56.41	39.29	17.12	0.217680083478689	1.97907647789463	0.669368304823072	6.05561427143958
chr2	101339473	101344135	23	11	58.97	39.29	19.68	0.140666406848965	2.19462037296029	0.740618072732181	6.74986332202186
chr2	101344135	101363373	23	11	58.97	39.29	19.68	0.140666406848965	2.19462037296029	0.740618072732181	6.74986332202186
chr2	101363373	101380915	23	11	58.97	39.29	19.68	0.140666406848965	2.19462037296029	0.740618072732181	6.74986332202186
chr2	101380915	101382987	23	11	58.97	39.29	19.68	0.140666406848965	2.19462037296029	0.740618072732181	6.74986332202186
chr2	101382987	102207760	23	11	58.97	39.29	19.68	0.140666406848965	2.19462037296029	0.740618072732181	6.74986332202186
chr2	102207760	102735659	23	11	58.97	39.29	19.68	0.140666406848965	2.19462037296029	0.740618072732181	6.74986332202186
chr2	102735659	102878403	23	10	58.97	35.71	23.26	0.0837432545574303	2.54984468015148	0.853199569661842	7.99707117265552
chr2	102878403	102912878	23	10	58.97	35.71	23.26	0.0837432545574303	2.54984468015148	0.853199569661842	7.99707117265552
chr2	102912878	103152863	23	10	58.97	35.71	23.26	0.0837432545574303	2.54984468015148	0.853199569661842	7.99707117265552
chr2	103152863	103760921	23	11	58.97	39.29	19.68	0.140666406848965	2.19462037296029	0.740618072732181	6.74986332202186
chr2	103760921	103908536	23	11	58.97	39.29	19.68	0.140666406848965	2.19462037296029	0.740618072732181	6.74986332202186
chr2	103908536	104438460	23	11	58.97	39.29	19.68	0.140666406848965	2.19462037296029	0.740618072732181	6.74986332202186
chr2	104438460	104473590	22	11	56.41	39.29	17.12	0.217680083478689	1.97907647789463	0.669368304823072	6.05561427143958
chr2	104473590	104613548	23	11	58.97	39.29	19.68	0.140666406848965	2.19462037296029	0.740618072732181	6.74986332202186
chr2	104613548	104658207	23	11	58.97	39.29	19.68	0.140666406848965	2.19462037296029	0.740618072732181	6.74986332202186
chr2	104658207	105115372	23	11	58.97	39.29	19.68	0.140666406848965	2.19462037296029	0.740618072732181	6.74986332202186
chr2	105115372	105802244	23	11	58.97	39.29	19.68	0.140666406848965	2.19462037296029	0.740618072732181	6.74986332202186
chr2	105802244	105828418	23	11	58.97	39.29	19.68	0.140666406848965	2.19462037296029	0.740618072732181	6.74986332202186
chr2	105828418	105946759	23	11	58.97	39.29	19.68	0.140666406848965	2.19462037296029	0.740618072732181	6.74986332202186
chr2	105946759	105982494	23	11	58.97	39.29	19.68	0.140666406848965	2.19462037296029	0.740618072732181	6.74986332202186
chr2	105982494	106120324	23	11	58.97	39.29	19.68	0.140666406848965	2.19462037296029	0.740618072732181	6.74986332202186
chr2	106120324	106131534	23	11	58.97	39.29	19.68	0.140666406848965	2.19462037296029	0.740618072732181	6.74986332202186
chr2	106131534	106596942	23	11	58.97	39.29	19.68	0.140666406848965	2.19462037296029	0.740618072732181	6.74986332202186
chr2	106596942	107503802	23	11	58.97	39.29	19.68	0.140666406848965	2.19462037296029	0.740618072732181	6.74986332202186
chr2	107503802	107796842	23	11	58.97	39.29	19.68	0.140666406848965	2.19462037296029	0.740618072732181	6.74986332202186
chr2	107796842	108036676	23	11	58.97	39.29	19.68	0.140666406848965	2.19462037296029	0.740618072732181	6.74986332202186
chr2	108036676	108038460	23	11	58.97	39.29	19.68	0.140666406848965	2.19462037296029	0.740618072732181	6.74986332202186
chr2	108038460	108041421	24	11	61.54	39.29	22.25	0.0870973123523859	2.43838285256804	0.819866443273367	7.55082932894462
chr2	108041421	108070732	24	11	61.54	39.29	22.25	0.0870973123523859	2.43838285256804	0.819866443273367	7.55082932894462
chr2	108070732	108165822	24	11	61.54	39.29	22.25	0.0870973123523859	2.43838285256804	0.819866443273367	7.55082932894462
chr2	108165822	108169508	24	11	61.54	39.29	22.25	0.0870973123523859	2.43838285256804	0.819866443273367	7.55082932894462
chr2	108169508	108170638	24	11	61.54	39.29	22.25	0.0870973123523859	2.43838285256804	0.819866443273367	7.55082932894462
chr2	108170638	108172600	24	11	61.54	39.29	22.25	0.0870973123523859	2.43838285256804	0.819866443273367	7.55082932894462
chr2	108172600	108324977	23	11	58.97	39.29	19.68	0.140666406848965	2.19462037296029	0.740618072732181	6.74986332202186
chr2	108324977	108327876	23	11	58.97	39.29	19.68	0.140666406848965	2.19462037296029	0.740618072732181	6.74986332202186
chr2	108327876	108328319	23	11	58.97	39.29	19.68	0.140666406848965	2.19462037296029	0.740618072732181	6.74986332202186
chr2	108328319	108780392	23	11	58.97	39.29	19.68	0.140666406848965	2.19462037296029	0.740618072732181	6.74986332202186
chr2	108780392	108920299	23	11	58.97	39.29	19.68	0.140666406848965	2.19462037296029	0.740618072732181	6.74986332202186
chr2	108920299	109718123	23	11	58.97	39.29	19.68	0.140666406848965	2.19462037296029	0.740618072732181	6.74986332202186
chr2	109718123	109824172	23	11	58.97	39.29	19.68	0.140666406848965	2.19462037296029	0.740618072732181	6.74986332202186
chr2	109824172	109845326	23	11	58.97	39.29	19.68	0.140666406848965	2.19462037296029	0.740618072732181	6.74986332202186
chr2	109845326	109877753	23	11	58.97	39.29	19.68	0.140666406848965	2.19462037296029	0.740618072732181	6.74986332202186
chr2	109877753	109918654	23	11	58.97	39.29	19.68	0.140666406848965	2.19462037296029	0.740618072732181	6.74986332202186
chr2	109918654	109946577	23	11	58.97	39.29	19.68	0.140666406848965	2.19462037296029	0.740618072732181	6.74986332202186
chr2	109946577	109973678	23	11	58.97	39.29	19.68	0.140666406848965	2.19462037296029	0.740618072732181	6.74986332202186
chr2	109973678	110002480	23	11	58.97	39.29	19.68	0.140666406848965	2.19462037296029	0.740618072732181	6.74986332202186
chr2	110002480	110019668	23	11	58.97	39.29	19.68	0.140666406848965	2.19462037296029	0.740618072732181	6.74986332202186
chr2	110019668	111075591	23	11	58.97	39.29	19.68	0.140666406848965	2.19462037296029	0.740618072732181	6.74986332202186
chr2	111075591	111426304	24	11	61.54	39.29	22.25	0.0870973123523859	2.43838285256804	0.819866443273367	7.55082932894462
chr2	111426304	111795402	23	11	58.97	39.29	19.68	0.140666406848965	2.19462037296029	0.740618072732181	6.74986332202186
chr2	111795402	112318573	23	11	58.97	39.29	19.68	0.140666406848965	2.19462037296029	0.740618072732181	6.74986332202186
chr2	112318573	112423341	23	11	58.97	39.29	19.68	0.140666406848965	2.19462037296029	0.740618072732181	6.74986332202186
chr2	112423341	112646801	23	11	58.97	39.29	19.68	0.140666406848965	2.19462037296029	0.740618072732181	6.74986332202186
chr2	112646801	112733528	23	11	58.97	39.29	19.68	0.140666406848965	2.19462037296029	0.740618072732181	6.74986332202186
chr2	112733528	112882741	23	11	58.97	39.29	19.68	0.140666406848965	2.19462037296029	0.740618072732181	6.74986332202186
chr2	112882741	113540518	23	11	58.97	39.29	19.68	0.140666406848965	2.19462037296029	0.740618072732181	6.74986332202186
chr2	113540518	113570126	23	11	58.97	39.29	19.68	0.140666406848965	2.19462037296029	0.740618072732181	6.74986332202186
chr2	113570126	113893851	23	11	58.97	39.29	19.68	0.140666406848965	2.19462037296029	0.740618072732181	6.74986332202186
chr2	113893851	113975363	23	11	58.97	39.29	19.68	0.140666406848965	2.19462037296029	0.740618072732181	6.74986332202186
chr2	113975363	113989696	22	11	56.41	39.29	17.12	0.217680083478689	1.97907647789463	0.669368304823072	6.05561427143958
chr2	113989696	114016371	22	11	56.41	39.29	17.12	0.217680083478689	1.97907647789463	0.669368304823072	6.05561427143958
chr2	114016371	114025094	23	11	58.97	39.29	19.68	0.140666406848965	2.19462037296029	0.740618072732181	6.74986332202186
chr2	114025094	114033534	23	11	58.97	39.29	19.68	0.140666406848965	2.19462037296029	0.740618072732181	6.74986332202186
chr2	114033534	114060343	23	11	58.97	39.29	19.68	0.140666406848965	2.19462037296029	0.740618072732181	6.74986332202186
chr2	114060343	114097016	23	11	58.97	39.29	19.68	0.140666406848965	2.19462037296029	0.740618072732181	6.74986332202186
chr2	114097016	114377843	23	11	58.97	39.29	19.68	0.140666406848965	2.19462037296029	0.740618072732181	6.74986332202186
chr2	114377843	114439835	22	11	56.41	39.29	17.12	0.217680083478689	1.97907647789463	0.669368304823072	6.05561427143958
chr2	114439835	114735317	23	11	58.97	39.29	19.68	0.140666406848965	2.19462037296029	0.740618072732181	6.74986332202186
chr2	114735317	114877275	23	11	58.97	39.29	19.68	0.140666406848965	2.19462037296029	0.740618072732181	6.74986332202186
chr2	114877275	115015314	23	11	58.97	39.29	19.68	0.140666406848965	2.19462037296029	0.740618072732181	6.74986332202186
chr2	115015314	115020370	23	11	58.97	39.29	19.68	0.140666406848965	2.19462037296029	0.740618072732181	6.74986332202186
chr2	115020370	115199791	23	11	58.97	39.29	19.68	0.140666406848965	2.19462037296029	0.740618072732181	6.74986332202186
chr2	115199791	115254936	23	11	58.97	39.29	19.68	0.140666406848965	2.19462037296029	0.740618072732181	6.74986332202186
chr2	115254936	115277902	23	11	58.97	39.29	19.68	0.140666406848965	2.19462037296029	0.740618072732181	6.74986332202186
chr2	115277902	115542456	23	11	58.97	39.29	19.68	0.140666406848965	2.19462037296029	0.740618072732181	6.74986332202186
chr2	115542456	115722173	23	11	58.97	39.29	19.68	0.140666406848965	2.19462037296029	0.740618072732181	6.74986332202186
chr2	115722173	116195381	23	11	58.97	39.29	19.68	0.140666406848965	2.19462037296029	0.740618072732181	6.74986332202186
chr2	116195381	117204128	23	11	58.97	39.29	19.68	0.140666406848965	2.19462037296029	0.740618072732181	6.74986332202186
chr2	117204128	117227875	23	11	58.97	39.29	19.68	0.140666406848965	2.19462037296029	0.740618072732181	6.74986332202186
chr2	117227875	117483926	23	11	58.97	39.29	19.68	0.140666406848965	2.19462037296029	0.740618072732181	6.74986332202186
chr2	117483926	117577601	23	11	58.97	39.29	19.68	0.140666406848965	2.19462037296029	0.740618072732181	6.74986332202186
chr2	117577601	117661440	23	11	58.97	39.29	19.68	0.140666406848965	2.19462037296029	0.740618072732181	6.74986332202186
chr2	117661440	117728401	23	11	58.97	39.29	19.68	0.140666406848965	2.19462037296029	0.740618072732181	6.74986332202186
chr2	117728401	117777798	23	11	58.97	39.29	19.68	0.140666406848965	2.19462037296029	0.740618072732181	6.74986332202186
chr2	117777798	117816016	24	11	61.54	39.29	22.25	0.0870973123523859	2.43838285256804	0.819866443273367	7.55082932894462
chr2	117816016	117857926	24	11	61.54	39.29	22.25	0.0870973123523859	2.43838285256804	0.819866443273367	7.55082932894462
chr2	117857926	117924856	24	11	61.54	39.29	22.25	0.0870973123523859	2.43838285256804	0.819866443273367	7.55082932894462
chr2	117924856	118356225	23	11	58.97	39.29	19.68	0.140666406848965	2.19462037296029	0.740618072732181	6.74986332202186
chr2	118356225	118370502	23	11	58.97	39.29	19.68	0.140666406848965	2.19462037296029	0.740618072732181	6.74986332202186
chr2	118370502	118467163	23	11	58.97	39.29	19.68	0.140666406848965	2.19462037296029	0.740618072732181	6.74986332202186
chr2	118467163	118467347	23	11	58.97	39.29	19.68	0.140666406848965	2.19462037296029	0.740618072732181	6.74986332202186
chr2	118467347	118517831	23	11	58.97	39.29	19.68	0.140666406848965	2.19462037296029	0.740618072732181	6.74986332202186
chr2	118517831	119581663	23	11	58.97	39.29	19.68	0.140666406848965	2.19462037296029	0.740618072732181	6.74986332202186
chr2	119581663	119628155	23	11	58.97	39.29	19.68	0.140666406848965	2.19462037296029	0.740618072732181	6.74986332202186
chr2	119628155	119638490	23	11	58.97	39.29	19.68	0.140666406848965	2.19462037296029	0.740618072732181	6.74986332202186
chr2	119638490	119987399	23	11	58.97	39.29	19.68	0.140666406848965	2.19462037296029	0.740618072732181	6.74986332202186
chr2	119987399	120007003	23	11	58.97	39.29	19.68	0.140666406848965	2.19462037296029	0.740618072732181	6.74986332202186
chr2	120007003	121353128	23	11	58.97	39.29	19.68	0.140666406848965	2.19462037296029	0.740618072732181	6.74986332202186
chr2	121353128	121992536	23	10	58.97	35.71	23.26	0.0837432545574303	2.54984468015148	0.853199569661842	7.99707117265552
chr2	121992536	122259127	23	10	58.97	35.71	23.26	0.0837432545574303	2.54984468015148	0.853199569661842	7.99707117265552
chr2	122259127	122320940	23	10	58.97	35.71	23.26	0.0837432545574303	2.54984468015148	0.853199569661842	7.99707117265552
chr2	122320940	124055708	23	10	58.97	35.71	23.26	0.0837432545574303	2.54984468015148	0.853199569661842	7.99707117265552
chr2	124055708	124078423	23	10	58.97	35.71	23.26	0.0837432545574303	2.54984468015148	0.853199569661842	7.99707117265552
chr2	124078423	124154622	23	10	58.97	35.71	23.26	0.0837432545574303	2.54984468015148	0.853199569661842	7.99707117265552
chr2	124154622	124279535	23	10	58.97	35.71	23.26	0.0837432545574303	2.54984468015148	0.853199569661842	7.99707117265552
chr2	124279535	124665243	23	10	58.97	35.71	23.26	0.0837432545574303	2.54984468015148	0.853199569661842	7.99707117265552
chr2	124665243	124732664	23	10	58.97	35.71	23.26	0.0837432545574303	2.54984468015148	0.853199569661842	7.99707117265552
chr2	124732664	124932914	23	10	58.97	35.71	23.26	0.0837432545574303	2.54984468015148	0.853199569661842	7.99707117265552
chr2	124932914	125032674	23	10	58.97	35.71	23.26	0.0837432545574303	2.54984468015148	0.853199569661842	7.99707117265552
chr2	125032674	125057667	23	10	58.97	35.71	23.26	0.0837432545574303	2.54984468015148	0.853199569661842	7.99707117265552
chr2	125057667	125194269	23	10	58.97	35.71	23.26	0.0837432545574303	2.54984468015148	0.853199569661842	7.99707117265552
chr2	125194269	125319773	23	10	58.97	35.71	23.26	0.0837432545574303	2.54984468015148	0.853199569661842	7.99707117265552
chr2	125319773	125353694	23	10	58.97	35.71	23.26	0.0837432545574303	2.54984468015148	0.853199569661842	7.99707117265552
chr2	125353694	125420775	23	10	58.97	35.71	23.26	0.0837432545574303	2.54984468015148	0.853199569661842	7.99707117265552
chr2	125420775	125456367	23	10	58.97	35.71	23.26	0.0837432545574303	2.54984468015148	0.853199569661842	7.99707117265552
chr2	125456367	125492096	23	10	58.97	35.71	23.26	0.0837432545574303	2.54984468015148	0.853199569661842	7.99707117265552
chr2	125492096	125760065	23	10	58.97	35.71	23.26	0.0837432545574303	2.54984468015148	0.853199569661842	7.99707117265552
chr2	125760065	126512712	23	10	58.97	35.71	23.26	0.0837432545574303	2.54984468015148	0.853199569661842	7.99707117265552
chr2	126512712	126819567	23	10	58.97	35.71	23.26	0.0837432545574303	2.54984468015148	0.853199569661842	7.99707117265552
chr2	126819567	126877874	23	10	58.97	35.71	23.26	0.0837432545574303	2.54984468015148	0.853199569661842	7.99707117265552
chr2	126877874	127524514	23	10	58.97	35.71	23.26	0.0837432545574303	2.54984468015148	0.853199569661842	7.99707117265552
chr2	127524514	127533039	23	10	58.97	35.71	23.26	0.0837432545574303	2.54984468015148	0.853199569661842	7.99707117265552
chr2	127533039	127578319	23	10	58.97	35.71	23.26	0.0837432545574303	2.54984468015148	0.853199569661842	7.99707117265552
chr2	127578319	127582398	23	10	58.97	35.71	23.26	0.0837432545574303	2.54984468015148	0.853199569661842	7.99707117265552
chr2	127582398	127583043	23	10	58.97	35.71	23.26	0.0837432545574303	2.54984468015148	0.853199569661842	7.99707117265552
chr2	127583043	127595074	23	10	58.97	35.71	23.26	0.0837432545574303	2.54984468015148	0.853199569661842	7.99707117265552
chr2	127595074	127806664	23	10	58.97	35.71	23.26	0.0837432545574303	2.54984468015148	0.853199569661842	7.99707117265552
chr2	127806664	127859744	23	10	58.97	35.71	23.26	0.0837432545574303	2.54984468015148	0.853199569661842	7.99707117265552
chr2	127859744	128073420	23	10	58.97	35.71	23.26	0.0837432545574303	2.54984468015148	0.853199569661842	7.99707117265552
chr2	128073420	128129182	23	10	58.97	35.71	23.26	0.0837432545574303	2.54984468015148	0.853199569661842	7.99707117265552
chr2	128129182	128188943	23	10	58.97	35.71	23.26	0.0837432545574303	2.54984468015148	0.853199569661842	7.99707117265552
chr2	128188943	128906138	23	10	58.97	35.71	23.26	0.0837432545574303	2.54984468015148	0.853199569661842	7.99707117265552
chr2	128906138	129071204	23	10	58.97	35.71	23.26	0.0837432545574303	2.54984468015148	0.853199569661842	7.99707117265552
chr2	129071204	129086761	23	10	58.97	35.71	23.26	0.0837432545574303	2.54984468015148	0.853199569661842	7.99707117265552
chr2	129086761	129117781	23	10	58.97	35.71	23.26	0.0837432545574303	2.54984468015148	0.853199569661842	7.99707117265552
chr2	129117781	129380203	23	10	58.97	35.71	23.26	0.0837432545574303	2.54984468015148	0.853199569661842	7.99707117265552
chr2	129380203	129491185	23	10	58.97	35.71	23.26	0.0837432545574303	2.54984468015148	0.853199569661842	7.99707117265552
chr2	129491185	129817695	23	10	58.97	35.71	23.26	0.0837432545574303	2.54984468015148	0.853199569661842	7.99707117265552
chr2	129817695	129854038	23	10	58.97	35.71	23.26	0.0837432545574303	2.54984468015148	0.853199569661842	7.99707117265552
chr2	129854038	129954334	23	10	58.97	35.71	23.26	0.0837432545574303	2.54984468015148	0.853199569661842	7.99707117265552
chr2	129954334	130116941	23	10	58.97	35.71	23.26	0.0837432545574303	2.54984468015148	0.853199569661842	7.99707117265552
chr2	130116941	130199373	23	10	58.97	35.71	23.26	0.0837432545574303	2.54984468015148	0.853199569661842	7.99707117265552
chr2	130199373	130223093	22	10	56.41	35.71	20.7	0.137013584242022	2.29951804378275	0.77114832284241	7.17590536341986
chr2	130223093	130791315	23	10	58.97	35.71	23.26	0.0837432545574303	2.54984468015148	0.853199569661842	7.99707117265552
chr2	130791315	132697380	22	10	56.41	35.71	20.7	0.137013584242022	2.29951804378275	0.77114832284241	7.17590536341986
chr2	132697380	133156616	22	11	56.41	39.29	17.12	0.217680083478689	1.97907647789463	0.669368304823072	6.05561427143958
chr2	133156616	133197485	22	11	56.41	39.29	17.12	0.217680083478689	1.97907647789463	0.669368304823072	6.05561427143958
chr2	133197485	133359830	22	11	56.41	39.29	17.12	0.217680083478689	1.97907647789463	0.669368304823072	6.05561427143958
chr2	133359830	133602392	22	10	56.41	35.71	20.7	0.137013584242022	2.29951804378275	0.77114832284241	7.17590536341986
chr2	133602392	133921597	22	10	56.41	35.71	20.7	0.137013584242022	2.29951804378275	0.77114832284241	7.17590536341986
chr2	133921597	133973485	22	10	56.41	35.71	20.7	0.137013584242022	2.29951804378275	0.77114832284241	7.17590536341986
chr2	133973485	134603325	22	10	56.41	35.71	20.7	0.137013584242022	2.29951804378275	0.77114832284241	7.17590536341986
chr2	134603325	134727285	22	10	56.41	35.71	20.7	0.137013584242022	2.29951804378275	0.77114832284241	7.17590536341986
chr2	134727285	134756733	22	10	56.41	35.71	20.7	0.137013584242022	2.29951804378275	0.77114832284241	7.17590536341986
chr2	134756733	135502494	22	10	56.41	35.71	20.7	0.137013584242022	2.29951804378275	0.77114832284241	7.17590536341986
chr2	135502494	135537070	22	10	56.41	35.71	20.7	0.137013584242022	2.29951804378275	0.77114832284241	7.17590536341986
chr2	135537070	136793975	22	10	56.41	35.71	20.7	0.137013584242022	2.29951804378275	0.77114832284241	7.17590536341986
chr2	136793975	136974027	22	10	56.41	35.71	20.7	0.137013584242022	2.29951804378275	0.77114832284241	7.17590536341986
chr2	136974027	137418773	22	10	56.41	35.71	20.7	0.137013584242022	2.29951804378275	0.77114832284241	7.17590536341986
chr2	137418773	137509375	22	10	56.41	35.71	20.7	0.137013584242022	2.29951804378275	0.77114832284241	7.17590536341986
chr2	137509375	137556501	22	10	56.41	35.71	20.7	0.137013584242022	2.29951804378275	0.77114832284241	7.17590536341986
chr2	137556501	137610469	22	10	56.41	35.71	20.7	0.137013584242022	2.29951804378275	0.77114832284241	7.17590536341986
chr2	137610469	137629184	22	10	56.41	35.71	20.7	0.137013584242022	2.29951804378275	0.77114832284241	7.17590536341986
chr2	137629184	137741143	22	10	56.41	35.71	20.7	0.137013584242022	2.29951804378275	0.77114832284241	7.17590536341986
chr2	137741143	137865508	22	10	56.41	35.71	20.7	0.137013584242022	2.29951804378275	0.77114832284241	7.17590536341986
chr2	137865508	137918623	22	11	56.41	39.29	17.12	0.217680083478689	1.97907647789463	0.669368304823072	6.05561427143958
chr2	137918623	138078067	22	10	56.41	35.71	20.7	0.137013584242022	2.29951804378275	0.77114832284241	7.17590536341986
chr2	138078067	138700548	22	10	56.41	35.71	20.7	0.137013584242022	2.29951804378275	0.77114832284241	7.17590536341986
chr2	138700548	139403439	22	10	56.41	35.71	20.7	0.137013584242022	2.29951804378275	0.77114832284241	7.17590536341986
chr2	139403439	139410780	22	10	56.41	35.71	20.7	0.137013584242022	2.29951804378275	0.77114832284241	7.17590536341986
chr2	139410780	139457799	22	10	56.41	35.71	20.7	0.137013584242022	2.29951804378275	0.77114832284241	7.17590536341986
chr2	139457799	141412050	22	10	56.41	35.71	20.7	0.137013584242022	2.29951804378275	0.77114832284241	7.17590536341986
chr2	141412050	141439825	22	10	56.41	35.71	20.7	0.137013584242022	2.29951804378275	0.77114832284241	7.17590536341986
chr2	141439825	141683215	22	10	56.41	35.71	20.7	0.137013584242022	2.29951804378275	0.77114832284241	7.17590536341986
chr2	141683215	141801693	22	10	56.41	35.71	20.7	0.137013584242022	2.29951804378275	0.77114832284241	7.17590536341986
chr2	141801693	141963677	22	10	56.41	35.71	20.7	0.137013584242022	2.29951804378275	0.77114832284241	7.17590536341986
chr2	141963677	141998722	22	10	56.41	35.71	20.7	0.137013584242022	2.29951804378275	0.77114832284241	7.17590536341986
chr2	141998722	142085522	22	10	56.41	35.71	20.7	0.137013584242022	2.29951804378275	0.77114832284241	7.17590536341986
chr2	142085522	142214341	21	10	53.85	35.71	18.14	0.214095258051832	2.07653005303748	0.696991035471916	6.45646207659141
chr2	142214341	142620090	22	10	56.41	35.71	20.7	0.137013584242022	2.29951804378275	0.77114832284241	7.17590536341986
chr2	142620090	143268096	22	10	56.41	35.71	20.7	0.137013584242022	2.29951804378275	0.77114832284241	7.17590536341986
chr2	143268096	143273645	22	10	56.41	35.71	20.7	0.137013584242022	2.29951804378275	0.77114832284241	7.17590536341986
chr2	143273645	143384177	22	10	56.41	35.71	20.7	0.137013584242022	2.29951804378275	0.77114832284241	7.17590536341986
chr2	143384177	143932149	22	10	56.41	35.71	20.7	0.137013584242022	2.29951804378275	0.77114832284241	7.17590536341986
chr2	143932149	143934478	22	10	56.41	35.71	20.7	0.137013584242022	2.29951804378275	0.77114832284241	7.17590536341986
chr2	143934478	144048699	22	10	56.41	35.71	20.7	0.137013584242022	2.29951804378275	0.77114832284241	7.17590536341986
chr2	144048699	144095627	22	10	56.41	35.71	20.7	0.137013584242022	2.29951804378275	0.77114832284241	7.17590536341986
chr2	144095627	144735756	22	10	56.41	35.71	20.7	0.137013584242022	2.29951804378275	0.77114832284241	7.17590536341986
chr2	144735756	146863238	22	10	56.41	35.71	20.7	0.137013584242022	2.29951804378275	0.77114832284241	7.17590536341986
chr2	146863238	146864450	20	9	51.28	32.14	19.14	0.140173800575884	2.19556887928629	0.727093058594647	6.99500209724667
chr2	146864450	146872376	19	9	48.72	32.14	16.58	0.214293543465066	1.98471767291481	0.65616583904086	6.31666264702275
chr2	146872376	146878094	21	10	53.85	35.71	18.14	0.214095258051832	2.07653005303748	0.696991035471916	6.45646207659141
chr2	146878094	147264658	22	10	56.41	35.71	20.7	0.137013584242022	2.29951804378275	0.77114832284241	7.17590536341986
chr2	147264658	147793692	22	10	56.41	35.71	20.7	0.137013584242022	2.29951804378275	0.77114832284241	7.17590536341986
chr2	147793692	148872922	22	10	56.41	35.71	20.7	0.137013584242022	2.29951804378275	0.77114832284241	7.17590536341986
chr2	148872922	148960032	22	10	56.41	35.71	20.7	0.137013584242022	2.29951804378275	0.77114832284241	7.17590536341986
chr2	148960032	149939991	22	10	56.41	35.71	20.7	0.137013584242022	2.29951804378275	0.77114832284241	7.17590536341986
chr2	149939991	150061768	22	10	56.41	35.71	20.7	0.137013584242022	2.29951804378275	0.77114832284241	7.17590536341986
chr2	150061768	150368630	22	10	56.41	35.71	20.7	0.137013584242022	2.29951804378275	0.77114832284241	7.17590536341986
chr2	150368630	150474039	22	10	56.41	35.71	20.7	0.137013584242022	2.29951804378275	0.77114832284241	7.17590536341986
chr2	150474039	151479381	22	10	56.41	35.71	20.7	0.137013584242022	2.29951804378275	0.77114832284241	7.17590536341986
chr2	151479381	151481240	22	10	56.41	35.71	20.7	0.137013584242022	2.29951804378275	0.77114832284241	7.17590536341986
chr2	151481240	151601321	22	10	56.41	35.71	20.7	0.137013584242022	2.29951804378275	0.77114832284241	7.17590536341986
chr2	151601321	151621064	22	10	56.41	35.71	20.7	0.137013584242022	2.29951804378275	0.77114832284241	7.17590536341986
chr2	151621064	151681304	22	10	56.41	35.71	20.7	0.137013584242022	2.29951804378275	0.77114832284241	7.17590536341986
chr2	151681304	151714749	22	10	56.41	35.71	20.7	0.137013584242022	2.29951804378275	0.77114832284241	7.17590536341986
chr2	151714749	152209637	22	10	56.41	35.71	20.7	0.137013584242022	2.29951804378275	0.77114832284241	7.17590536341986
chr2	152209637	152322021	22	11	56.41	39.29	17.12	0.217680083478689	1.97907647789463	0.669368304823072	6.05561427143958
chr2	152322021	152381695	22	10	56.41	35.71	20.7	0.137013584242022	2.29951804378275	0.77114832284241	7.17590536341986
chr2	152381695	152410943	22	11	56.41	39.29	17.12	0.217680083478689	1.97907647789463	0.669368304823072	6.05561427143958
chr2	152410943	152797783	22	10	56.41	35.71	20.7	0.137013584242022	2.29951804378275	0.77114832284241	7.17590536341986
chr2	152797783	154157389	22	10	56.41	35.71	20.7	0.137013584242022	2.29951804378275	0.77114832284241	7.17590536341986
chr2	154157389	154193185	22	10	56.41	35.71	20.7	0.137013584242022	2.29951804378275	0.77114832284241	7.17590536341986
chr2	154193185	154795778	22	10	56.41	35.71	20.7	0.137013584242022	2.29951804378275	0.77114832284241	7.17590536341986
chr2	154795778	154825745	22	10	56.41	35.71	20.7	0.137013584242022	2.29951804378275	0.77114832284241	7.17590536341986
chr2	154825745	155637779	22	10	56.41	35.71	20.7	0.137013584242022	2.29951804378275	0.77114832284241	7.17590536341986
chr2	155637779	160672776	22	10	56.41	35.71	20.7	0.137013584242022	2.29951804378275	0.77114832284241	7.17590536341986
chr2	160672776	161072334	22	10	56.41	35.71	20.7	0.137013584242022	2.29951804378275	0.77114832284241	7.17590536341986
chr2	161072334	161143059	22	10	56.41	35.71	20.7	0.137013584242022	2.29951804378275	0.77114832284241	7.17590536341986
chr2	161143059	161144055	22	10	56.41	35.71	20.7	0.137013584242022	2.29951804378275	0.77114832284241	7.17590536341986
chr2	161144055	161217128	22	10	56.41	35.71	20.7	0.137013584242022	2.29951804378275	0.77114832284241	7.17590536341986
chr2	161217128	161299262	22	10	56.41	35.71	20.7	0.137013584242022	2.29951804378275	0.77114832284241	7.17590536341986
chr2	161299262	161761192	22	10	56.41	35.71	20.7	0.137013584242022	2.29951804378275	0.77114832284241	7.17590536341986
chr2	161761192	161832525	22	10	56.41	35.71	20.7	0.137013584242022	2.29951804378275	0.77114832284241	7.17590536341986
chr2	161832525	161980927	22	10	56.41	35.71	20.7	0.137013584242022	2.29951804378275	0.77114832284241	7.17590536341986
chr2	161980927	162180280	22	10	56.41	35.71	20.7	0.137013584242022	2.29951804378275	0.77114832284241	7.17590536341986
chr2	162180280	162553100	22	10	56.41	35.71	20.7	0.137013584242022	2.29951804378275	0.77114832284241	7.17590536341986
chr2	162553100	162563498	22	10	56.41	35.71	20.7	0.137013584242022	2.29951804378275	0.77114832284241	7.17590536341986
chr2	162563498	162780399	22	10	56.41	35.71	20.7	0.137013584242022	2.29951804378275	0.77114832284241	7.17590536341986
chr2	162780399	162794481	22	10	56.41	35.71	20.7	0.137013584242022	2.29951804378275	0.77114832284241	7.17590536341986
chr2	162794481	162925061	22	10	56.41	35.71	20.7	0.137013584242022	2.29951804378275	0.77114832284241	7.17590536341986
chr2	162925061	162957511	23	10	58.97	35.71	23.26	0.0837432545574303	2.54984468015148	0.853199569661842	7.99707117265552
chr2	162957511	162997681	23	10	58.97	35.71	23.26	0.0837432545574303	2.54984468015148	0.853199569661842	7.99707117265552
chr2	162997681	163828341	22	10	56.41	35.71	20.7	0.137013584242022	2.29951804378275	0.77114832284241	7.17590536341986
chr2	163828341	163890853	22	10	56.41	35.71	20.7	0.137013584242022	2.29951804378275	0.77114832284241	7.17590536341986
chr2	163890853	164626894	22	10	56.41	35.71	20.7	0.137013584242022	2.29951804378275	0.77114832284241	7.17590536341986
chr2	164626894	164672338	22	10	56.41	35.71	20.7	0.137013584242022	2.29951804378275	0.77114832284241	7.17590536341986
chr2	164672338	164860165	22	10	56.41	35.71	20.7	0.137013584242022	2.29951804378275	0.77114832284241	7.17590536341986
chr2	164860165	165207980	22	10	56.41	35.71	20.7	0.137013584242022	2.29951804378275	0.77114832284241	7.17590536341986
chr2	165207980	166733132	22	10	56.41	35.71	20.7	0.137013584242022	2.29951804378275	0.77114832284241	7.17590536341986
chr2	166733132	168616424	22	10	56.41	35.71	20.7	0.137013584242022	2.29951804378275	0.77114832284241	7.17590536341986
chr2	168616424	168777629	22	10	56.41	35.71	20.7	0.137013584242022	2.29951804378275	0.77114832284241	7.17590536341986
chr2	168777629	168947911	22	10	56.41	35.71	20.7	0.137013584242022	2.29951804378275	0.77114832284241	7.17590536341986
chr2	168947911	168954795	22	10	56.41	35.71	20.7	0.137013584242022	2.29951804378275	0.77114832284241	7.17590536341986
chr2	168954795	168985272	22	10	56.41	35.71	20.7	0.137013584242022	2.29951804378275	0.77114832284241	7.17590536341986
chr2	168985272	169065545	22	10	56.41	35.71	20.7	0.137013584242022	2.29951804378275	0.77114832284241	7.17590536341986
chr2	169065545	169069608	22	10	56.41	35.71	20.7	0.137013584242022	2.29951804378275	0.77114832284241	7.17590536341986
chr2	169069608	169072192	22	10	56.41	35.71	20.7	0.137013584242022	2.29951804378275	0.77114832284241	7.17590536341986
chr2	169072192	171916800	22	10	56.41	35.71	20.7	0.137013584242022	2.29951804378275	0.77114832284241	7.17590536341986
chr2	171916800	172078390	22	10	56.41	35.71	20.7	0.137013584242022	2.29951804378275	0.77114832284241	7.17590536341986
chr2	172078390	175641551	22	10	56.41	35.71	20.7	0.137013584242022	2.29951804378275	0.77114832284241	7.17590536341986
chr2	175641551	175893697	22	10	56.41	35.71	20.7	0.137013584242022	2.29951804378275	0.77114832284241	7.17590536341986
chr2	175893697	176182141	22	10	56.41	35.71	20.7	0.137013584242022	2.29951804378275	0.77114832284241	7.17590536341986
chr2	176182141	176214384	23	10	58.97	35.71	23.26	0.0837432545574303	2.54984468015148	0.853199569661842	7.99707117265552
chr2	176214384	177331424	22	10	56.41	35.71	20.7	0.137013584242022	2.29951804378275	0.77114832284241	7.17590536341986
chr2	177331424	178195434	22	10	56.41	35.71	20.7	0.137013584242022	2.29951804378275	0.77114832284241	7.17590536341986
chr2	178195434	178391172	23	10	58.97	35.71	23.26	0.0837432545574303	2.54984468015148	0.853199569661842	7.99707117265552
chr2	178391172	178552583	22	10	56.41	35.71	20.7	0.137013584242022	2.29951804378275	0.77114832284241	7.17590536341986
chr2	178552583	179040934	22	10	56.41	35.71	20.7	0.137013584242022	2.29951804378275	0.77114832284241	7.17590536341986
chr2	179040934	179093821	22	10	56.41	35.71	20.7	0.137013584242022	2.29951804378275	0.77114832284241	7.17590536341986
chr2	179093821	179261407	22	10	56.41	35.71	20.7	0.137013584242022	2.29951804378275	0.77114832284241	7.17590536341986
chr2	179261407	179380632	22	10	56.41	35.71	20.7	0.137013584242022	2.29951804378275	0.77114832284241	7.17590536341986
chr2	179380632	180530518	22	10	56.41	35.71	20.7	0.137013584242022	2.29951804378275	0.77114832284241	7.17590536341986
chr2	180530518	181318721	22	10	56.41	35.71	20.7	0.137013584242022	2.29951804378275	0.77114832284241	7.17590536341986
chr2	181318721	181321657	22	10	56.41	35.71	20.7	0.137013584242022	2.29951804378275	0.77114832284241	7.17590536341986
chr2	181321657	181586529	22	10	56.41	35.71	20.7	0.137013584242022	2.29951804378275	0.77114832284241	7.17590536341986
chr2	181586529	182095823	22	10	56.41	35.71	20.7	0.137013584242022	2.29951804378275	0.77114832284241	7.17590536341986
chr2	182095823	183546319	22	10	56.41	35.71	20.7	0.137013584242022	2.29951804378275	0.77114832284241	7.17590536341986
chr2	183546319	185524593	22	11	56.41	39.29	17.12	0.217680083478689	1.97907647789463	0.669368304823072	6.05561427143958
chr2	185524593	185788923	22	11	56.41	39.29	17.12	0.217680083478689	1.97907647789463	0.669368304823072	6.05561427143958
chr2	185788923	186076948	22	11	56.41	39.29	17.12	0.217680083478689	1.97907647789463	0.669368304823072	6.05561427143958
chr2	186076948	186190738	22	11	56.41	39.29	17.12	0.217680083478689	1.97907647789463	0.669368304823072	6.05561427143958
chr2	186190738	186223388	22	11	56.41	39.29	17.12	0.217680083478689	1.97907647789463	0.669368304823072	6.05561427143958
chr2	186223388	186756072	22	11	56.41	39.29	17.12	0.217680083478689	1.97907647789463	0.669368304823072	6.05561427143958
chr2	186756072	186849781	22	11	56.41	39.29	17.12	0.217680083478689	1.97907647789463	0.669368304823072	6.05561427143958
chr2	186849781	187784776	22	11	56.41	39.29	17.12	0.217680083478689	1.97907647789463	0.669368304823072	6.05561427143958
chr2	187784776	187969315	22	11	56.41	39.29	17.12	0.217680083478689	1.97907647789463	0.669368304823072	6.05561427143958
chr2	187969315	188137723	22	11	56.41	39.29	17.12	0.217680083478689	1.97907647789463	0.669368304823072	6.05561427143958
chr2	188137723	188200105	22	11	56.41	39.29	17.12	0.217680083478689	1.97907647789463	0.669368304823072	6.05561427143958
chr2	188200105	188940628	22	11	56.41	39.29	17.12	0.217680083478689	1.97907647789463	0.669368304823072	6.05561427143958
chr2	188940628	188994651	22	11	56.41	39.29	17.12	0.217680083478689	1.97907647789463	0.669368304823072	6.05561427143958
chr2	188994651	189061529	22	11	56.41	39.29	17.12	0.217680083478689	1.97907647789463	0.669368304823072	6.05561427143958
chr2	189061529	189108893	22	11	56.41	39.29	17.12	0.217680083478689	1.97907647789463	0.669368304823072	6.05561427143958
chr2	189108893	189338924	22	11	56.41	39.29	17.12	0.217680083478689	1.97907647789463	0.669368304823072	6.05561427143958
chr2	189338924	190007280	22	11	56.41	39.29	17.12	0.217680083478689	1.97907647789463	0.669368304823072	6.05561427143958
chr2	190007280	190153232	22	11	56.41	39.29	17.12	0.217680083478689	1.97907647789463	0.669368304823072	6.05561427143958
chr2	190153232	190206769	22	11	56.41	39.29	17.12	0.217680083478689	1.97907647789463	0.669368304823072	6.05561427143958
chr2	190206769	190367720	22	11	56.41	39.29	17.12	0.217680083478689	1.97907647789463	0.669368304823072	6.05561427143958
chr2	190367720	190387230	22	11	56.41	39.29	17.12	0.217680083478689	1.97907647789463	0.669368304823072	6.05561427143958
chr2	190387230	190949158	22	11	56.41	39.29	17.12	0.217680083478689	1.97907647789463	0.669368304823072	6.05561427143958
chr2	190949158	191007757	22	10	56.41	35.71	20.7	0.137013584242022	2.29951804378275	0.77114832284241	7.17590536341986
chr2	191007757	191061929	22	11	56.41	39.29	17.12	0.217680083478689	1.97907647789463	0.669368304823072	6.05561427143958
chr2	191061929	191167012	22	11	56.41	39.29	17.12	0.217680083478689	1.97907647789463	0.669368304823072	6.05561427143958
chr2	191167012	191227613	22	11	56.41	39.29	17.12	0.217680083478689	1.97907647789463	0.669368304823072	6.05561427143958
chr2	191227613	191232557	22	11	56.41	39.29	17.12	0.217680083478689	1.97907647789463	0.669368304823072	6.05561427143958
chr2	191232557	191368054	22	11	56.41	39.29	17.12	0.217680083478689	1.97907647789463	0.669368304823072	6.05561427143958
chr2	191368054	191861461	22	11	56.41	39.29	17.12	0.217680083478689	1.97907647789463	0.669368304823072	6.05561427143958
chr2	191861461	192114385	22	11	56.41	39.29	17.12	0.217680083478689	1.97907647789463	0.669368304823072	6.05561427143958
chr2	192114385	192175845	22	11	56.41	39.29	17.12	0.217680083478689	1.97907647789463	0.669368304823072	6.05561427143958
chr2	192175845	192342790	22	11	56.41	39.29	17.12	0.217680083478689	1.97907647789463	0.669368304823072	6.05561427143958
chr2	192342790	192796825	22	11	56.41	39.29	17.12	0.217680083478689	1.97907647789463	0.669368304823072	6.05561427143958
chr2	192796825	192862547	22	11	56.41	39.29	17.12	0.217680083478689	1.97907647789463	0.669368304823072	6.05561427143958
chr2	192862547	193351714	22	11	56.41	39.29	17.12	0.217680083478689	1.97907647789463	0.669368304823072	6.05561427143958
chr2	193351714	193400069	22	11	56.41	39.29	17.12	0.217680083478689	1.97907647789463	0.669368304823072	6.05561427143958
chr2	193400069	193528318	22	11	56.41	39.29	17.12	0.217680083478689	1.97907647789463	0.669368304823072	6.05561427143958
chr2	193528318	193537679	22	11	56.41	39.29	17.12	0.217680083478689	1.97907647789463	0.669368304823072	6.05561427143958
chr2	193537679	193709915	22	11	56.41	39.29	17.12	0.217680083478689	1.97907647789463	0.669368304823072	6.05561427143958
chr2	193709915	193716113	22	11	56.41	39.29	17.12	0.217680083478689	1.97907647789463	0.669368304823072	6.05561427143958
chr2	193716113	194000266	22	11	56.41	39.29	17.12	0.217680083478689	1.97907647789463	0.669368304823072	6.05561427143958
chr2	194000266	194006468	22	11	56.41	39.29	17.12	0.217680083478689	1.97907647789463	0.669368304823072	6.05561427143958
chr2	194006468	194588266	22	11	56.41	39.29	17.12	0.217680083478689	1.97907647789463	0.669368304823072	6.05561427143958
chr2	194588266	194668364	22	11	56.41	39.29	17.12	0.217680083478689	1.97907647789463	0.669368304823072	6.05561427143958
chr2	194668364	195162655	22	11	56.41	39.29	17.12	0.217680083478689	1.97907647789463	0.669368304823072	6.05561427143958
chr2	195162655	195198498	22	11	56.41	39.29	17.12	0.217680083478689	1.97907647789463	0.669368304823072	6.05561427143958
chr2	195198498	195637899	22	11	56.41	39.29	17.12	0.217680083478689	1.97907647789463	0.669368304823072	6.05561427143958
chr2	195637899	195823200	22	11	56.41	39.29	17.12	0.217680083478689	1.97907647789463	0.669368304823072	6.05561427143958
chr2	195823200	195863352	22	11	56.41	39.29	17.12	0.217680083478689	1.97907647789463	0.669368304823072	6.05561427143958
chr2	195863352	195914589	22	11	56.41	39.29	17.12	0.217680083478689	1.97907647789463	0.669368304823072	6.05561427143958
chr2	195914589	196221258	22	11	56.41	39.29	17.12	0.217680083478689	1.97907647789463	0.669368304823072	6.05561427143958
chr2	196221258	196531329	22	11	56.41	39.29	17.12	0.217680083478689	1.97907647789463	0.669368304823072	6.05561427143958
chr2	196531329	196624194	22	11	56.41	39.29	17.12	0.217680083478689	1.97907647789463	0.669368304823072	6.05561427143958
chr2	196624194	196806739	22	11	56.41	39.29	17.12	0.217680083478689	1.97907647789463	0.669368304823072	6.05561427143958
chr2	196806739	196902968	22	11	56.41	39.29	17.12	0.217680083478689	1.97907647789463	0.669368304823072	6.05561427143958
chr2	196902968	197039763	22	11	56.41	39.29	17.12	0.217680083478689	1.97907647789463	0.669368304823072	6.05561427143958
chr2	197039763	197052231	22	11	56.41	39.29	17.12	0.217680083478689	1.97907647789463	0.669368304823072	6.05561427143958
chr2	197052231	197082623	22	11	56.41	39.29	17.12	0.217680083478689	1.97907647789463	0.669368304823072	6.05561427143958
chr2	197082623	197085908	22	11	56.41	39.29	17.12	0.217680083478689	1.97907647789463	0.669368304823072	6.05561427143958
chr2	197085908	197118346	22	11	56.41	39.29	17.12	0.217680083478689	1.97907647789463	0.669368304823072	6.05561427143958
chr2	197118346	197124984	22	11	56.41	39.29	17.12	0.217680083478689	1.97907647789463	0.669368304823072	6.05561427143958
chr2	197124984	197302448	22	11	56.41	39.29	17.12	0.217680083478689	1.97907647789463	0.669368304823072	6.05561427143958
chr2	197302448	197432722	22	11	56.41	39.29	17.12	0.217680083478689	1.97907647789463	0.669368304823072	6.05561427143958
chr2	197432722	197869781	22	11	56.41	39.29	17.12	0.217680083478689	1.97907647789463	0.669368304823072	6.05561427143958
chr2	197869781	198077451	22	11	56.41	39.29	17.12	0.217680083478689	1.97907647789463	0.669368304823072	6.05561427143958
chr2	198077451	198143936	22	11	56.41	39.29	17.12	0.217680083478689	1.97907647789463	0.669368304823072	6.05561427143958
chr2	198143936	198180423	22	11	56.41	39.29	17.12	0.217680083478689	1.97907647789463	0.669368304823072	6.05561427143958
chr2	198180423	198956826	22	11	56.41	39.29	17.12	0.217680083478689	1.97907647789463	0.669368304823072	6.05561427143958
chr2	198956826	198960923	22	11	56.41	39.29	17.12	0.217680083478689	1.97907647789463	0.669368304823072	6.05561427143958
chr2	198960923	199147267	22	11	56.41	39.29	17.12	0.217680083478689	1.97907647789463	0.669368304823072	6.05561427143958
chr2	199147267	199178712	22	11	56.41	39.29	17.12	0.217680083478689	1.97907647789463	0.669368304823072	6.05561427143958
chr2	199178712	199318728	22	11	56.41	39.29	17.12	0.217680083478689	1.97907647789463	0.669368304823072	6.05561427143958
chr2	199318728	199477857	22	11	56.41	39.29	17.12	0.217680083478689	1.97907647789463	0.669368304823072	6.05561427143958
chr2	199477857	199492997	22	11	56.41	39.29	17.12	0.217680083478689	1.97907647789463	0.669368304823072	6.05561427143958
chr2	199492997	199574236	22	11	56.41	39.29	17.12	0.217680083478689	1.97907647789463	0.669368304823072	6.05561427143958
chr2	199574236	199631633	22	11	56.41	39.29	17.12	0.217680083478689	1.97907647789463	0.669368304823072	6.05561427143958
chr2	199631633	199682221	22	11	56.41	39.29	17.12	0.217680083478689	1.97907647789463	0.669368304823072	6.05561427143958
chr2	199682221	200159131	22	11	56.41	39.29	17.12	0.217680083478689	1.97907647789463	0.669368304823072	6.05561427143958
chr2	200159131	200661902	22	11	56.41	39.29	17.12	0.217680083478689	1.97907647789463	0.669368304823072	6.05561427143958
chr2	200661902	200667143	22	11	56.41	39.29	17.12	0.217680083478689	1.97907647789463	0.669368304823072	6.05561427143958
chr2	200667143	200853820	22	11	56.41	39.29	17.12	0.217680083478689	1.97907647789463	0.669368304823072	6.05561427143958
chr2	200853820	201081742	22	11	56.41	39.29	17.12	0.217680083478689	1.97907647789463	0.669368304823072	6.05561427143958
chr2	201081742	205975085	22	11	56.41	39.29	17.12	0.217680083478689	1.97907647789463	0.669368304823072	6.05561427143958
chr2	205975085	206088090	22	11	56.41	39.29	17.12	0.217680083478689	1.97907647789463	0.669368304823072	6.05561427143958
chr2	206088090	206250409	22	11	56.41	39.29	17.12	0.217680083478689	1.97907647789463	0.669368304823072	6.05561427143958
chr2	206250409	206352785	22	11	56.41	39.29	17.12	0.217680083478689	1.97907647789463	0.669368304823072	6.05561427143958
chr2	206352785	206464075	22	11	56.41	39.29	17.12	0.217680083478689	1.97907647789463	0.669368304823072	6.05561427143958
chr2	206464075	207403799	22	11	56.41	39.29	17.12	0.217680083478689	1.97907647789463	0.669368304823072	6.05561427143958
chr2	207403799	208549250	22	11	56.41	39.29	17.12	0.217680083478689	1.97907647789463	0.669368304823072	6.05561427143958
chr2	208549250	208794004	22	11	56.41	39.29	17.12	0.217680083478689	1.97907647789463	0.669368304823072	6.05561427143958
chr2	208794004	211541894	22	11	56.41	39.29	17.12	0.217680083478689	1.97907647789463	0.669368304823072	6.05561427143958
chr2	211541894	211687164	22	11	56.41	39.29	17.12	0.217680083478689	1.97907647789463	0.669368304823072	6.05561427143958
chr2	211687164	212637621	22	11	56.41	39.29	17.12	0.217680083478689	1.97907647789463	0.669368304823072	6.05561427143958
chr2	212637621	213183735	22	11	56.41	39.29	17.12	0.217680083478689	1.97907647789463	0.669368304823072	6.05561427143958
chr2	213183735	213191976	22	10	56.41	35.71	20.7	0.137013584242022	2.29951804378275	0.77114832284241	7.17590536341986
chr2	213191976	214471592	22	11	56.41	39.29	17.12	0.217680083478689	1.97907647789463	0.669368304823072	6.05561427143958
chr2	214471592	214587353	22	11	56.41	39.29	17.12	0.217680083478689	1.97907647789463	0.669368304823072	6.05561427143958
chr2	214587353	214804884	22	11	56.41	39.29	17.12	0.217680083478689	1.97907647789463	0.669368304823072	6.05561427143958
chr2	214804884	215061231	22	11	56.41	39.29	17.12	0.217680083478689	1.97907647789463	0.669368304823072	6.05561427143958
chr2	215061231	215069398	22	11	56.41	39.29	17.12	0.217680083478689	1.97907647789463	0.669368304823072	6.05561427143958
chr2	215069398	215247372	22	11	56.41	39.29	17.12	0.217680083478689	1.97907647789463	0.669368304823072	6.05561427143958
chr2	215247372	215395991	22	11	56.41	39.29	17.12	0.217680083478689	1.97907647789463	0.669368304823072	6.05561427143958
chr2	215395991	215436893	22	11	56.41	39.29	17.12	0.217680083478689	1.97907647789463	0.669368304823072	6.05561427143958
chr2	215436893	215622073	22	11	56.41	39.29	17.12	0.217680083478689	1.97907647789463	0.669368304823072	6.05561427143958
chr2	215622073	216758069	22	11	56.41	39.29	17.12	0.217680083478689	1.97907647789463	0.669368304823072	6.05561427143958
chr2	216758069	218255344	22	11	56.41	39.29	17.12	0.217680083478689	1.97907647789463	0.669368304823072	6.05561427143958
chr2	218255344	218262643	22	11	56.41	39.29	17.12	0.217680083478689	1.97907647789463	0.669368304823072	6.05561427143958
chr2	218262643	218313060	22	11	56.41	39.29	17.12	0.217680083478689	1.97907647789463	0.669368304823072	6.05561427143958
chr2	218313060	218376078	22	11	56.41	39.29	17.12	0.217680083478689	1.97907647789463	0.669368304823072	6.05561427143958
chr2	218376078	218429565	22	11	56.41	39.29	17.12	0.217680083478689	1.97907647789463	0.669368304823072	6.05561427143958
chr2	218429565	218615679	22	11	56.41	39.29	17.12	0.217680083478689	1.97907647789463	0.669368304823072	6.05561427143958
chr2	218615679	218666354	22	11	56.41	39.29	17.12	0.217680083478689	1.97907647789463	0.669368304823072	6.05561427143958
chr2	218666354	218717570	22	11	56.41	39.29	17.12	0.217680083478689	1.97907647789463	0.669368304823072	6.05561427143958
chr2	218717570	219264282	22	11	56.41	39.29	17.12	0.217680083478689	1.97907647789463	0.669368304823072	6.05561427143958
chr2	219264282	220696044	22	11	56.41	39.29	17.12	0.217680083478689	1.97907647789463	0.669368304823072	6.05561427143958
chr2	220696044	220861229	22	11	56.41	39.29	17.12	0.217680083478689	1.97907647789463	0.669368304823072	6.05561427143958
chr2	220861229	220925102	22	11	56.41	39.29	17.12	0.217680083478689	1.97907647789463	0.669368304823072	6.05561427143958
chr2	220925102	220959611	22	11	56.41	39.29	17.12	0.217680083478689	1.97907647789463	0.669368304823072	6.05561427143958
chr2	220959611	221003545	22	11	56.41	39.29	17.12	0.217680083478689	1.97907647789463	0.669368304823072	6.05561427143958
chr2	221003545	221072827	22	11	56.41	39.29	17.12	0.217680083478689	1.97907647789463	0.669368304823072	6.05561427143958
chr2	221072827	221078236	22	11	56.41	39.29	17.12	0.217680083478689	1.97907647789463	0.669368304823072	6.05561427143958
chr2	221078236	221124326	22	11	56.41	39.29	17.12	0.217680083478689	1.97907647789463	0.669368304823072	6.05561427143958
chr2	221124326	221160054	22	11	56.41	39.29	17.12	0.217680083478689	1.97907647789463	0.669368304823072	6.05561427143958
chr2	221160054	223892785	22	11	56.41	39.29	17.12	0.217680083478689	1.97907647789463	0.669368304823072	6.05561427143958
chr2	223892785	223908361	22	11	56.41	39.29	17.12	0.217680083478689	1.97907647789463	0.669368304823072	6.05561427143958
chr2	223908361	224004298	22	11	56.41	39.29	17.12	0.217680083478689	1.97907647789463	0.669368304823072	6.05561427143958
chr2	224004298	224028722	22	11	56.41	39.29	17.12	0.217680083478689	1.97907647789463	0.669368304823072	6.05561427143958
chr2	224028722	224036503	22	11	56.41	39.29	17.12	0.217680083478689	1.97907647789463	0.669368304823072	6.05561427143958
chr2	224036503	224098160	22	11	56.41	39.29	17.12	0.217680083478689	1.97907647789463	0.669368304823072	6.05561427143958
chr2	224098160	224388367	22	11	56.41	39.29	17.12	0.217680083478689	1.97907647789463	0.669368304823072	6.05561427143958
chr2	224388367	224659373	22	10	56.41	35.71	20.7	0.137013584242022	2.29951804378275	0.77114832284241	7.17590536341986
chr2	224659373	224821003	22	10	56.41	35.71	20.7	0.137013584242022	2.29951804378275	0.77114832284241	7.17590536341986
chr2	224821003	224959103	22	10	56.41	35.71	20.7	0.137013584242022	2.29951804378275	0.77114832284241	7.17590536341986
chr2	224959103	225044662	22	10	56.41	35.71	20.7	0.137013584242022	2.29951804378275	0.77114832284241	7.17590536341986
chr2	225044662	225834054	22	10	56.41	35.71	20.7	0.137013584242022	2.29951804378275	0.77114832284241	7.17590536341986
chr2	225834054	225854058	22	10	56.41	35.71	20.7	0.137013584242022	2.29951804378275	0.77114832284241	7.17590536341986
chr2	225854058	225916949	22	10	56.41	35.71	20.7	0.137013584242022	2.29951804378275	0.77114832284241	7.17590536341986
chr2	225916949	225935972	22	10	56.41	35.71	20.7	0.137013584242022	2.29951804378275	0.77114832284241	7.17590536341986
chr2	225935972	226061879	22	10	56.41	35.71	20.7	0.137013584242022	2.29951804378275	0.77114832284241	7.17590536341986
chr2	226061879	226924285	22	10	56.41	35.71	20.7	0.137013584242022	2.29951804378275	0.77114832284241	7.17590536341986
chr2	226924285	227020418	22	10	56.41	35.71	20.7	0.137013584242022	2.29951804378275	0.77114832284241	7.17590536341986
chr2	227020418	227087049	22	10	56.41	35.71	20.7	0.137013584242022	2.29951804378275	0.77114832284241	7.17590536341986
chr2	227087049	227222612	22	10	56.41	35.71	20.7	0.137013584242022	2.29951804378275	0.77114832284241	7.17590536341986
chr2	227222612	227467568	22	10	56.41	35.71	20.7	0.137013584242022	2.29951804378275	0.77114832284241	7.17590536341986
chr2	227467568	227757079	22	10	56.41	35.71	20.7	0.137013584242022	2.29951804378275	0.77114832284241	7.17590536341986
chr2	227757079	227757458	22	10	56.41	35.71	20.7	0.137013584242022	2.29951804378275	0.77114832284241	7.17590536341986
chr2	227757458	227759930	22	10	56.41	35.71	20.7	0.137013584242022	2.29951804378275	0.77114832284241	7.17590536341986
chr2	227759930	227763183	22	10	56.41	35.71	20.7	0.137013584242022	2.29951804378275	0.77114832284241	7.17590536341986
chr2	227763183	227923038	22	10	56.41	35.71	20.7	0.137013584242022	2.29951804378275	0.77114832284241	7.17590536341986
chr2	227923038	227927968	22	10	56.41	35.71	20.7	0.137013584242022	2.29951804378275	0.77114832284241	7.17590536341986
chr2	227927968	227938794	22	10	56.41	35.71	20.7	0.137013584242022	2.29951804378275	0.77114832284241	7.17590536341986
chr2	227938794	228630043	22	10	56.41	35.71	20.7	0.137013584242022	2.29951804378275	0.77114832284241	7.17590536341986
chr2	228630043	228773305	22	10	56.41	35.71	20.7	0.137013584242022	2.29951804378275	0.77114832284241	7.17590536341986
chr2	228773305	229598257	22	10	56.41	35.71	20.7	0.137013584242022	2.29951804378275	0.77114832284241	7.17590536341986
chr2	229598257	229774067	22	10	56.41	35.71	20.7	0.137013584242022	2.29951804378275	0.77114832284241	7.17590536341986
chr2	229774067	229806058	22	10	56.41	35.71	20.7	0.137013584242022	2.29951804378275	0.77114832284241	7.17590536341986
chr2	229806058	229893486	22	10	56.41	35.71	20.7	0.137013584242022	2.29951804378275	0.77114832284241	7.17590536341986
chr2	229893486	230078400	22	10	56.41	35.71	20.7	0.137013584242022	2.29951804378275	0.77114832284241	7.17590536341986
chr2	230078400	230225711	22	10	56.41	35.71	20.7	0.137013584242022	2.29951804378275	0.77114832284241	7.17590536341986
chr2	230225711	230301102	22	10	56.41	35.71	20.7	0.137013584242022	2.29951804378275	0.77114832284241	7.17590536341986
chr2	230301102	230575406	22	10	56.41	35.71	20.7	0.137013584242022	2.29951804378275	0.77114832284241	7.17590536341986
chr2	230575406	231348999	22	10	56.41	35.71	20.7	0.137013584242022	2.29951804378275	0.77114832284241	7.17590536341986
chr2	231348999	231881536	22	10	56.41	35.71	20.7	0.137013584242022	2.29951804378275	0.77114832284241	7.17590536341986
chr2	231881536	234716703	22	10	56.41	35.71	20.7	0.137013584242022	2.29951804378275	0.77114832284241	7.17590536341986
chr2	234716703	234742891	22	10	56.41	35.71	20.7	0.137013584242022	2.29951804378275	0.77114832284241	7.17590536341986
chr2	234742891	234979832	22	10	56.41	35.71	20.7	0.137013584242022	2.29951804378275	0.77114832284241	7.17590536341986
chr2	234979832	235509975	22	10	56.41	35.71	20.7	0.137013584242022	2.29951804378275	0.77114832284241	7.17590536341986
chr2	235509975	235515788	22	10	56.41	35.71	20.7	0.137013584242022	2.29951804378275	0.77114832284241	7.17590536341986
chr2	235515788	235531717	22	10	56.41	35.71	20.7	0.137013584242022	2.29951804378275	0.77114832284241	7.17590536341986
chr2	235531717	235622308	22	11	56.41	39.29	17.12	0.217680083478689	1.97907647789463	0.669368304823072	6.05561427143958
chr2	235622308	235626330	22	11	56.41	39.29	17.12	0.217680083478689	1.97907647789463	0.669368304823072	6.05561427143958
chr2	235626330	235626534	22	11	56.41	39.29	17.12	0.217680083478689	1.97907647789463	0.669368304823072	6.05561427143958
chr2	235626534	235670892	22	10	56.41	35.71	20.7	0.137013584242022	2.29951804378275	0.77114832284241	7.17590536341986
chr2	235670892	236079631	22	10	56.41	35.71	20.7	0.137013584242022	2.29951804378275	0.77114832284241	7.17590536341986
chr2	236079631	236098385	22	10	56.41	35.71	20.7	0.137013584242022	2.29951804378275	0.77114832284241	7.17590536341986
chr2	236098385	236118695	22	10	56.41	35.71	20.7	0.137013584242022	2.29951804378275	0.77114832284241	7.17590536341986
chr2	236118695	236216276	22	10	56.41	35.71	20.7	0.137013584242022	2.29951804378275	0.77114832284241	7.17590536341986
chr2	236216276	236617665	22	10	56.41	35.71	20.7	0.137013584242022	2.29951804378275	0.77114832284241	7.17590536341986
chr2	236617665	236774417	22	11	56.41	39.29	17.12	0.217680083478689	1.97907647789463	0.669368304823072	6.05561427143958
chr2	236774417	237132476	22	11	56.41	39.29	17.12	0.217680083478689	1.97907647789463	0.669368304823072	6.05561427143958
chr2	237132476	237632937	22	10	56.41	35.71	20.7	0.137013584242022	2.29951804378275	0.77114832284241	7.17590536341986
chr2	237632937	237715986	22	10	56.41	35.71	20.7	0.137013584242022	2.29951804378275	0.77114832284241	7.17590536341986
chr2	237715986	238127462	22	10	56.41	35.71	20.7	0.137013584242022	2.29951804378275	0.77114832284241	7.17590536341986
chr2	238127462	238154279	22	10	56.41	35.71	20.7	0.137013584242022	2.29951804378275	0.77114832284241	7.17590536341986
chr2	238154279	238805252	22	10	56.41	35.71	20.7	0.137013584242022	2.29951804378275	0.77114832284241	7.17590536341986
chr2	238805252	241344969	22	10	56.41	35.71	20.7	0.137013584242022	2.29951804378275	0.77114832284241	7.17590536341986
chr2	241344969	243199373	22	10	56.41	35.71	20.7	0.137013584242022	2.29951804378275	0.77114832284241	7.17590536341986
chr3	0	163120	14	9	35.9	32.14	3.76	0.799152104106656	1.17928077535927	0.378181705993962	3.80238603736087
chr3	163120	203743	14	9	35.9	32.14	3.76	0.799152104106656	1.17928077535927	0.378181705993962	3.80238603736087
chr3	203743	372416	14	9	35.9	32.14	3.76	0.799152104106656	1.17928077535927	0.378181705993962	3.80238603736087
chr3	372416	536060	14	10	35.9	35.71	0.189999999999998	1	1.0078807221991	0.327491659751893	3.16328621586006
chr3	536060	921385	14	9	35.9	32.14	3.76	0.799152104106656	1.17928077535927	0.378181705993962	3.80238603736087
chr3	921385	1063027	14	9	35.9	32.14	3.76	0.799152104106656	1.17928077535927	0.378181705993962	3.80238603736087
chr3	1063027	1179125	14	9	35.9	32.14	3.76	0.799152104106656	1.17928077535927	0.378181705993962	3.80238603736087
chr3	1179125	1367154	15	9	38.46	32.14	6.32	0.617274493539721	1.3140123891115	0.425454359117328	4.21478832852152
chr3	1367154	1460353	15	9	38.46	32.14	6.32	0.617274493539721	1.3140123891115	0.425454359117328	4.21478832852152
chr3	1460353	3262046	14	9	35.9	32.14	3.76	0.799152104106656	1.17928077535927	0.378181705993962	3.80238603736087
chr3	3262046	3301195	15	9	38.46	32.14	6.32	0.617274493539721	1.3140123891115	0.425454359117328	4.21478832852152
chr3	3301195	3930726	14	9	35.9	32.14	3.76	0.799152104106656	1.17928077535927	0.378181705993962	3.80238603736087
chr3	3930726	4024157	14	9	35.9	32.14	3.76	0.799152104106656	1.17928077535927	0.378181705993962	3.80238603736087
chr3	4024157	4177616	14	9	35.9	32.14	3.76	0.799152104106656	1.17928077535927	0.378181705993962	3.80238603736087
chr3	4177616	4235114	13	9	33.33	32.14	1.19	1	1.05472854591205	0.334219709650251	3.42390949726657
chr3	4235114	4317023	13	9	33.33	32.14	1.19	1	1.05472854591205	0.334219709650251	3.42390949726657
chr3	4317023	4375959	14	9	35.9	32.14	3.76	0.799152104106656	1.17928077535927	0.378181705993962	3.80238603736087
chr3	4375959	4462915	14	9	35.9	32.14	3.76	0.799152104106656	1.17928077535927	0.378181705993962	3.80238603736087
chr3	4462915	4568547	14	9	35.9	32.14	3.76	0.799152104106656	1.17928077535927	0.378181705993962	3.80238603736087
chr3	4568547	4854335	14	9	35.9	32.14	3.76	0.799152104106656	1.17928077535927	0.378181705993962	3.80238603736087
chr3	4854335	4991302	14	9	35.9	32.14	3.76	0.799152104106656	1.17928077535927	0.378181705993962	3.80238603736087
chr3	4991302	5604278	14	9	35.9	32.14	3.76	0.799152104106656	1.17928077535927	0.378181705993962	3.80238603736087
chr3	5604278	5724066	14	9	35.9	32.14	3.76	0.799152104106656	1.17928077535927	0.378181705993962	3.80238603736087
chr3	5724066	6225801	14	9	35.9	32.14	3.76	0.799152104106656	1.17928077535927	0.378181705993962	3.80238603736087
chr3	6225801	7519250	14	9	35.9	32.14	3.76	0.799152104106656	1.17928077535927	0.378181705993962	3.80238603736087
chr3	7519250	7529166	14	9	35.9	32.14	3.76	0.799152104106656	1.17928077535927	0.378181705993962	3.80238603736087
chr3	7529166	7620083	14	9	35.9	32.14	3.76	0.799152104106656	1.17928077535927	0.378181705993962	3.80238603736087
chr3	7620083	8152166	14	9	35.9	32.14	3.76	0.799152104106656	1.17928077535927	0.378181705993962	3.80238603736087
chr3	8152166	8153320	14	9	35.9	32.14	3.76	0.799152104106656	1.17928077535927	0.378181705993962	3.80238603736087
chr3	8153320	8175197	14	9	35.9	32.14	3.76	0.799152104106656	1.17928077535927	0.378181705993962	3.80238603736087
chr3	8175197	8239673	14	9	35.9	32.14	3.76	0.799152104106656	1.17928077535927	0.378181705993962	3.80238603736087
chr3	8239673	8240383	14	9	35.9	32.14	3.76	0.799152104106656	1.17928077535927	0.378181705993962	3.80238603736087
chr3	8240383	8260088	14	9	35.9	32.14	3.76	0.799152104106656	1.17928077535927	0.378181705993962	3.80238603736087
chr3	8260088	8265050	14	9	35.9	32.14	3.76	0.799152104106656	1.17928077535927	0.378181705993962	3.80238603736087
chr3	8265050	8312860	14	9	35.9	32.14	3.76	0.799152104106656	1.17928077535927	0.378181705993962	3.80238603736087
chr3	8312860	8349770	14	9	35.9	32.14	3.76	0.799152104106656	1.17928077535927	0.378181705993962	3.80238603736087
chr3	8349770	8795427	14	9	35.9	32.14	3.76	0.799152104106656	1.17928077535927	0.378181705993962	3.80238603736087
chr3	8795427	9363626	14	9	35.9	32.14	3.76	0.799152104106656	1.17928077535927	0.378181705993962	3.80238603736087
chr3	9363626	9430413	14	9	35.9	32.14	3.76	0.799152104106656	1.17928077535927	0.378181705993962	3.80238603736087
chr3	9430413	11979903	14	8	35.9	28.57	7.33	0.603972684298785	1.39302533787441	0.438557838619044	4.65607015817292
chr3	11979903	13181218	15	8	38.46	28.57	9.89	0.444590815115627	1.55217668261969	0.493320109725143	5.16132683042092
chr3	13181218	16400167	15	8	38.46	28.57	9.89	0.444590815115627	1.55217668261969	0.493320109725143	5.16132683042092
chr3	16400167	16414238	15	8	38.46	28.57	9.89	0.444590815115627	1.55217668261969	0.493320109725143	5.16132683042092
chr3	16414238	16679334	15	8	38.46	28.57	9.89	0.444590815115627	1.55217668261969	0.493320109725143	5.16132683042092
chr3	16679334	16681060	15	9	38.46	32.14	6.32	0.617274493539721	1.3140123891115	0.425454359117328	4.21478832852152
chr3	16681060	17219041	15	9	38.46	32.14	6.32	0.617274493539721	1.3140123891115	0.425454359117328	4.21478832852152
chr3	17219041	17229763	15	9	38.46	32.14	6.32	0.617274493539721	1.3140123891115	0.425454359117328	4.21478832852152
chr3	17229763	17266262	15	9	38.46	32.14	6.32	0.617274493539721	1.3140123891115	0.425454359117328	4.21478832852152
chr3	17266262	17370277	15	9	38.46	32.14	6.32	0.617274493539721	1.3140123891115	0.425454359117328	4.21478832852152
chr3	17370277	17814612	15	9	38.46	32.14	6.32	0.617274493539721	1.3140123891115	0.425454359117328	4.21478832852152
chr3	17814612	18400274	15	9	38.46	32.14	6.32	0.617274493539721	1.3140123891115	0.425454359117328	4.21478832852152
chr3	18400274	19128050	15	9	38.46	32.14	6.32	0.617274493539721	1.3140123891115	0.425454359117328	4.21478832852152
chr3	19128050	21179930	15	9	38.46	32.14	6.32	0.617274493539721	1.3140123891115	0.425454359117328	4.21478832852152
chr3	21179930	21501382	15	9	38.46	32.14	6.32	0.617274493539721	1.3140123891115	0.425454359117328	4.21478832852152
chr3	21501382	21584262	15	9	38.46	32.14	6.32	0.617274493539721	1.3140123891115	0.425454359117328	4.21478832852152
chr3	21584262	22415089	15	9	38.46	32.14	6.32	0.617274493539721	1.3140123891115	0.425454359117328	4.21478832852152
chr3	22415089	22427352	15	9	38.46	32.14	6.32	0.617274493539721	1.3140123891115	0.425454359117328	4.21478832852152
chr3	22427352	23051111	15	9	38.46	32.14	6.32	0.617274493539721	1.3140123891115	0.425454359117328	4.21478832852152
chr3	23051111	23124119	15	9	38.46	32.14	6.32	0.617274493539721	1.3140123891115	0.425454359117328	4.21478832852152
chr3	23124119	23207637	15	9	38.46	32.14	6.32	0.617274493539721	1.3140123891115	0.425454359117328	4.21478832852152
chr3	23207637	23222583	15	9	38.46	32.14	6.32	0.617274493539721	1.3140123891115	0.425454359117328	4.21478832852152
chr3	23222583	25166762	15	9	38.46	32.14	6.32	0.617274493539721	1.3140123891115	0.425454359117328	4.21478832852152
chr3	25166762	25319543	15	9	38.46	32.14	6.32	0.617274493539721	1.3140123891115	0.425454359117328	4.21478832852152
chr3	25319543	25511568	15	9	38.46	32.14	6.32	0.617274493539721	1.3140123891115	0.425454359117328	4.21478832852152
chr3	25511568	25568588	15	9	38.46	32.14	6.32	0.617274493539721	1.3140123891115	0.425454359117328	4.21478832852152
chr3	25568588	25577785	15	9	38.46	32.14	6.32	0.617274493539721	1.3140123891115	0.425454359117328	4.21478832852152
chr3	25577785	25598125	15	9	38.46	32.14	6.32	0.617274493539721	1.3140123891115	0.425454359117328	4.21478832852152
chr3	25598125	25611511	15	9	38.46	32.14	6.32	0.617274493539721	1.3140123891115	0.425454359117328	4.21478832852152
chr3	25611511	25621321	15	9	38.46	32.14	6.32	0.617274493539721	1.3140123891115	0.425454359117328	4.21478832852152
chr3	25621321	25939725	15	9	38.46	32.14	6.32	0.617274493539721	1.3140123891115	0.425454359117328	4.21478832852152
chr3	25939725	26360238	15	9	38.46	32.14	6.32	0.617274493539721	1.3140123891115	0.425454359117328	4.21478832852152
chr3	26360238	26416567	15	9	38.46	32.14	6.32	0.617274493539721	1.3140123891115	0.425454359117328	4.21478832852152
chr3	26416567	26418456	15	9	38.46	32.14	6.32	0.617274493539721	1.3140123891115	0.425454359117328	4.21478832852152
chr3	26418456	26458651	15	9	38.46	32.14	6.32	0.617274493539721	1.3140123891115	0.425454359117328	4.21478832852152
chr3	26458651	26536001	15	9	38.46	32.14	6.32	0.617274493539721	1.3140123891115	0.425454359117328	4.21478832852152
chr3	26536001	26539446	15	9	38.46	32.14	6.32	0.617274493539721	1.3140123891115	0.425454359117328	4.21478832852152
chr3	26539446	26677366	15	9	38.46	32.14	6.32	0.617274493539721	1.3140123891115	0.425454359117328	4.21478832852152
chr3	26677366	26763998	15	9	38.46	32.14	6.32	0.617274493539721	1.3140123891115	0.425454359117328	4.21478832852152
chr3	26763998	26822018	15	10	38.46	35.71	2.75	1	1.1230271638893	0.368431408874392	3.50617840720806
chr3	26822018	26842985	15	9	38.46	32.14	6.32	0.617274493539721	1.3140123891115	0.425454359117328	4.21478832852152
chr3	26842985	26872212	15	9	38.46	32.14	6.32	0.617274493539721	1.3140123891115	0.425454359117328	4.21478832852152
chr3	26872212	26949638	15	9	38.46	32.14	6.32	0.617274493539721	1.3140123891115	0.425454359117328	4.21478832852152
chr3	26949638	27028901	15	9	38.46	32.14	6.32	0.617274493539721	1.3140123891115	0.425454359117328	4.21478832852152
chr3	27028901	27675920	15	9	38.46	32.14	6.32	0.617274493539721	1.3140123891115	0.425454359117328	4.21478832852152
chr3	27675920	27949418	15	9	38.46	32.14	6.32	0.617274493539721	1.3140123891115	0.425454359117328	4.21478832852152
chr3	27949418	28120163	15	9	38.46	32.14	6.32	0.617274493539721	1.3140123891115	0.425454359117328	4.21478832852152
chr3	28120163	28165344	15	9	38.46	32.14	6.32	0.617274493539721	1.3140123891115	0.425454359117328	4.21478832852152
chr3	28165344	28608640	15	9	38.46	32.14	6.32	0.617274493539721	1.3140123891115	0.425454359117328	4.21478832852152
chr3	28608640	28625294	15	9	38.46	32.14	6.32	0.617274493539721	1.3140123891115	0.425454359117328	4.21478832852152
chr3	28625294	29791037	15	9	38.46	32.14	6.32	0.617274493539721	1.3140123891115	0.425454359117328	4.21478832852152
chr3	29791037	30570658	15	9	38.46	32.14	6.32	0.617274493539721	1.3140123891115	0.425454359117328	4.21478832852152
chr3	30570658	30600408	15	9	38.46	32.14	6.32	0.617274493539721	1.3140123891115	0.425454359117328	4.21478832852152
chr3	30600408	30648492	15	9	38.46	32.14	6.32	0.617274493539721	1.3140123891115	0.425454359117328	4.21478832852152
chr3	30648492	30652620	15	9	38.46	32.14	6.32	0.617274493539721	1.3140123891115	0.425454359117328	4.21478832852152
chr3	30652620	30678885	15	9	38.46	32.14	6.32	0.617274493539721	1.3140123891115	0.425454359117328	4.21478832852152
chr3	30678885	30712854	15	9	38.46	32.14	6.32	0.617274493539721	1.3140123891115	0.425454359117328	4.21478832852152
chr3	30712854	30724662	15	9	38.46	32.14	6.32	0.617274493539721	1.3140123891115	0.425454359117328	4.21478832852152
chr3	30724662	31067596	15	9	38.46	32.14	6.32	0.617274493539721	1.3140123891115	0.425454359117328	4.21478832852152
chr3	31067596	31101734	15	9	38.46	32.14	6.32	0.617274493539721	1.3140123891115	0.425454359117328	4.21478832852152
chr3	31101734	31249272	15	9	38.46	32.14	6.32	0.617274493539721	1.3140123891115	0.425454359117328	4.21478832852152
chr3	31249272	31272786	15	9	38.46	32.14	6.32	0.617274493539721	1.3140123891115	0.425454359117328	4.21478832852152
chr3	31272786	31445637	15	9	38.46	32.14	6.32	0.617274493539721	1.3140123891115	0.425454359117328	4.21478832852152
chr3	31445637	31465095	15	9	38.46	32.14	6.32	0.617274493539721	1.3140123891115	0.425454359117328	4.21478832852152
chr3	31465095	31726331	15	9	38.46	32.14	6.32	0.617274493539721	1.3140123891115	0.425454359117328	4.21478832852152
chr3	31726331	34223909	15	9	38.46	32.14	6.32	0.617274493539721	1.3140123891115	0.425454359117328	4.21478832852152
chr3	34223909	34303297	15	9	38.46	32.14	6.32	0.617274493539721	1.3140123891115	0.425454359117328	4.21478832852152
chr3	34303297	34545580	15	9	38.46	32.14	6.32	0.617274493539721	1.3140123891115	0.425454359117328	4.21478832852152
chr3	34545580	34813105	15	9	38.46	32.14	6.32	0.617274493539721	1.3140123891115	0.425454359117328	4.21478832852152
chr3	34813105	35117771	15	9	38.46	32.14	6.32	0.617274493539721	1.3140123891115	0.425454359117328	4.21478832852152
chr3	35117771	35227434	15	10	38.46	35.71	2.75	1	1.1230271638893	0.368431408874392	3.50617840720806
chr3	35227434	35279685	15	10	38.46	35.71	2.75	1	1.1230271638893	0.368431408874392	3.50617840720806
chr3	35279685	35284498	15	10	38.46	35.71	2.75	1	1.1230271638893	0.368431408874392	3.50617840720806
chr3	35284498	35920084	15	9	38.46	32.14	6.32	0.617274493539721	1.3140123891115	0.425454359117328	4.21478832852152
chr3	35920084	36030973	15	9	38.46	32.14	6.32	0.617274493539721	1.3140123891115	0.425454359117328	4.21478832852152
chr3	36030973	36141245	15	9	38.46	32.14	6.32	0.617274493539721	1.3140123891115	0.425454359117328	4.21478832852152
chr3	36141245	36144951	15	9	38.46	32.14	6.32	0.617274493539721	1.3140123891115	0.425454359117328	4.21478832852152
chr3	36144951	36179566	15	9	38.46	32.14	6.32	0.617274493539721	1.3140123891115	0.425454359117328	4.21478832852152
chr3	36179566	36179708	15	9	38.46	32.14	6.32	0.617274493539721	1.3140123891115	0.425454359117328	4.21478832852152
chr3	36179708	36180003	15	9	38.46	32.14	6.32	0.617274493539721	1.3140123891115	0.425454359117328	4.21478832852152
chr3	36180003	36236150	15	9	38.46	32.14	6.32	0.617274493539721	1.3140123891115	0.425454359117328	4.21478832852152
chr3	36236150	36749683	15	9	38.46	32.14	6.32	0.617274493539721	1.3140123891115	0.425454359117328	4.21478832852152
chr3	36749683	36767419	15	9	38.46	32.14	6.32	0.617274493539721	1.3140123891115	0.425454359117328	4.21478832852152
chr3	36767419	36814412	15	9	38.46	32.14	6.32	0.617274493539721	1.3140123891115	0.425454359117328	4.21478832852152
chr3	36814412	36831419	15	9	38.46	32.14	6.32	0.617274493539721	1.3140123891115	0.425454359117328	4.21478832852152
chr3	36831419	37086643	15	9	38.46	32.14	6.32	0.617274493539721	1.3140123891115	0.425454359117328	4.21478832852152
chr3	37086643	37289636	15	9	38.46	32.14	6.32	0.617274493539721	1.3140123891115	0.425454359117328	4.21478832852152
chr3	37289636	37567621	15	9	38.46	32.14	6.32	0.617274493539721	1.3140123891115	0.425454359117328	4.21478832852152
chr3	37567621	37670302	15	9	38.46	32.14	6.32	0.617274493539721	1.3140123891115	0.425454359117328	4.21478832852152
chr3	37670302	37672635	15	9	38.46	32.14	6.32	0.617274493539721	1.3140123891115	0.425454359117328	4.21478832852152
chr3	37672635	37768638	15	9	38.46	32.14	6.32	0.617274493539721	1.3140123891115	0.425454359117328	4.21478832852152
chr3	37768638	37989421	15	9	38.46	32.14	6.32	0.617274493539721	1.3140123891115	0.425454359117328	4.21478832852152
chr3	37989421	38055677	15	9	38.46	32.14	6.32	0.617274493539721	1.3140123891115	0.425454359117328	4.21478832852152
chr3	38055677	38139292	15	9	38.46	32.14	6.32	0.617274493539721	1.3140123891115	0.425454359117328	4.21478832852152
chr3	38139292	38443097	15	9	38.46	32.14	6.32	0.617274493539721	1.3140123891115	0.425454359117328	4.21478832852152
chr3	38443097	38444323	15	9	38.46	32.14	6.32	0.617274493539721	1.3140123891115	0.425454359117328	4.21478832852152
chr3	38444323	38512100	15	9	38.46	32.14	6.32	0.617274493539721	1.3140123891115	0.425454359117328	4.21478832852152
chr3	38512100	38566869	15	9	38.46	32.14	6.32	0.617274493539721	1.3140123891115	0.425454359117328	4.21478832852152
chr3	38566869	38648457	15	9	38.46	32.14	6.32	0.617274493539721	1.3140123891115	0.425454359117328	4.21478832852152
chr3	38648457	38698534	15	9	38.46	32.14	6.32	0.617274493539721	1.3140123891115	0.425454359117328	4.21478832852152
chr3	38698534	38824370	15	9	38.46	32.14	6.32	0.617274493539721	1.3140123891115	0.425454359117328	4.21478832852152
chr3	38824370	38997396	15	9	38.46	32.14	6.32	0.617274493539721	1.3140123891115	0.425454359117328	4.21478832852152
chr3	38997396	39694543	14	9	35.9	32.14	3.76	0.799152104106656	1.17928077535927	0.378181705993962	3.80238603736087
chr3	39694543	39879643	14	9	35.9	32.14	3.76	0.799152104106656	1.17928077535927	0.378181705993962	3.80238603736087
chr3	39879643	39960879	14	9	35.9	32.14	3.76	0.799152104106656	1.17928077535927	0.378181705993962	3.80238603736087
chr3	39960879	41017528	14	9	35.9	32.14	3.76	0.799152104106656	1.17928077535927	0.378181705993962	3.80238603736087
chr3	41017528	41074661	14	9	35.9	32.14	3.76	0.799152104106656	1.17928077535927	0.378181705993962	3.80238603736087
chr3	41074661	41168877	14	9	35.9	32.14	3.76	0.799152104106656	1.17928077535927	0.378181705993962	3.80238603736087
chr3	41168877	41201184	14	9	35.9	32.14	3.76	0.799152104106656	1.17928077535927	0.378181705993962	3.80238603736087
chr3	41201184	41926063	14	9	35.9	32.14	3.76	0.799152104106656	1.17928077535927	0.378181705993962	3.80238603736087
chr3	41926063	42104120	14	9	35.9	32.14	3.76	0.799152104106656	1.17928077535927	0.378181705993962	3.80238603736087
chr3	42104120	42145860	14	9	35.9	32.14	3.76	0.799152104106656	1.17928077535927	0.378181705993962	3.80238603736087
chr3	42145860	42234749	14	9	35.9	32.14	3.76	0.799152104106656	1.17928077535927	0.378181705993962	3.80238603736087
chr3	42234749	45730051	14	9	35.9	32.14	3.76	0.799152104106656	1.17928077535927	0.378181705993962	3.80238603736087
chr3	45730051	45797471	14	9	35.9	32.14	3.76	0.799152104106656	1.17928077535927	0.378181705993962	3.80238603736087
chr3	45797471	45833884	14	9	35.9	32.14	3.76	0.799152104106656	1.17928077535927	0.378181705993962	3.80238603736087
chr3	45833884	46176344	14	9	35.9	32.14	3.76	0.799152104106656	1.17928077535927	0.378181705993962	3.80238603736087
chr3	46176344	46482609	14	9	35.9	32.14	3.76	0.799152104106656	1.17928077535927	0.378181705993962	3.80238603736087
chr3	46482609	46542624	14	9	35.9	32.14	3.76	0.799152104106656	1.17928077535927	0.378181705993962	3.80238603736087
chr3	46542624	46721590	14	9	35.9	32.14	3.76	0.799152104106656	1.17928077535927	0.378181705993962	3.80238603736087
chr3	46721590	46777953	14	9	35.9	32.14	3.76	0.799152104106656	1.17928077535927	0.378181705993962	3.80238603736087
chr3	46777953	46792461	14	9	35.9	32.14	3.76	0.799152104106656	1.17928077535927	0.378181705993962	3.80238603736087
chr3	46792461	48234854	14	9	35.9	32.14	3.76	0.799152104106656	1.17928077535927	0.378181705993962	3.80238603736087
chr3	48234854	48410959	14	9	35.9	32.14	3.76	0.799152104106656	1.17928077535927	0.378181705993962	3.80238603736087
chr3	48410959	48526467	14	9	35.9	32.14	3.76	0.799152104106656	1.17928077535927	0.378181705993962	3.80238603736087
chr3	48526467	48649589	14	9	35.9	32.14	3.76	0.799152104106656	1.17928077535927	0.378181705993962	3.80238603736087
chr3	48649589	48757984	14	9	35.9	32.14	3.76	0.799152104106656	1.17928077535927	0.378181705993962	3.80238603736087
chr3	48757984	49733503	14	9	35.9	32.14	3.76	0.799152104106656	1.17928077535927	0.378181705993962	3.80238603736087
chr3	49733503	49735316	14	9	35.9	32.14	3.76	0.799152104106656	1.17928077535927	0.378181705993962	3.80238603736087
chr3	49735316	49890668	14	9	35.9	32.14	3.76	0.799152104106656	1.17928077535927	0.378181705993962	3.80238603736087
chr3	49890668	50002270	14	9	35.9	32.14	3.76	0.799152104106656	1.17928077535927	0.378181705993962	3.80238603736087
chr3	50002270	50224627	14	9	35.9	32.14	3.76	0.799152104106656	1.17928077535927	0.378181705993962	3.80238603736087
chr3	50224627	51056835	14	9	35.9	32.14	3.76	0.799152104106656	1.17928077535927	0.378181705993962	3.80238603736087
chr3	51056835	51299681	14	9	35.9	32.14	3.76	0.799152104106656	1.17928077535927	0.378181705993962	3.80238603736087
chr3	51299681	51866685	14	9	35.9	32.14	3.76	0.799152104106656	1.17928077535927	0.378181705993962	3.80238603736087
chr3	51866685	51907981	14	9	35.9	32.14	3.76	0.799152104106656	1.17928077535927	0.378181705993962	3.80238603736087
chr3	51907981	52192414	14	9	35.9	32.14	3.76	0.799152104106656	1.17928077535927	0.378181705993962	3.80238603736087
chr3	52192414	52244326	14	9	35.9	32.14	3.76	0.799152104106656	1.17928077535927	0.378181705993962	3.80238603736087
chr3	52244326	52528818	14	9	35.9	32.14	3.76	0.799152104106656	1.17928077535927	0.378181705993962	3.80238603736087
chr3	52528818	52568197	14	9	35.9	32.14	3.76	0.799152104106656	1.17928077535927	0.378181705993962	3.80238603736087
chr3	52568197	52782335	14	9	35.9	32.14	3.76	0.799152104106656	1.17928077535927	0.378181705993962	3.80238603736087
chr3	52782335	53443130	14	9	35.9	32.14	3.76	0.799152104106656	1.17928077535927	0.378181705993962	3.80238603736087
chr3	53443130	53545060	14	9	35.9	32.14	3.76	0.799152104106656	1.17928077535927	0.378181705993962	3.80238603736087
chr3	53545060	53634942	14	9	35.9	32.14	3.76	0.799152104106656	1.17928077535927	0.378181705993962	3.80238603736087
chr3	53634942	53659984	14	9	35.9	32.14	3.76	0.799152104106656	1.17928077535927	0.378181705993962	3.80238603736087
chr3	53659984	53720541	14	9	35.9	32.14	3.76	0.799152104106656	1.17928077535927	0.378181705993962	3.80238603736087
chr3	53720541	53786535	14	9	35.9	32.14	3.76	0.799152104106656	1.17928077535927	0.378181705993962	3.80238603736087
chr3	53786535	53886522	14	9	35.9	32.14	3.76	0.799152104106656	1.17928077535927	0.378181705993962	3.80238603736087
chr3	53886522	53977547	14	9	35.9	32.14	3.76	0.799152104106656	1.17928077535927	0.378181705993962	3.80238603736087
chr3	53977547	54244925	14	9	35.9	32.14	3.76	0.799152104106656	1.17928077535927	0.378181705993962	3.80238603736087
chr3	54244925	54662733	14	9	35.9	32.14	3.76	0.799152104106656	1.17928077535927	0.378181705993962	3.80238603736087
chr3	54662733	56189093	14	9	35.9	32.14	3.76	0.799152104106656	1.17928077535927	0.378181705993962	3.80238603736087
chr3	56189093	56272459	14	9	35.9	32.14	3.76	0.799152104106656	1.17928077535927	0.378181705993962	3.80238603736087
chr3	56272459	56303661	14	9	35.9	32.14	3.76	0.799152104106656	1.17928077535927	0.378181705993962	3.80238603736087
chr3	56303661	56305921	14	9	35.9	32.14	3.76	0.799152104106656	1.17928077535927	0.378181705993962	3.80238603736087
chr3	56305921	56433111	14	9	35.9	32.14	3.76	0.799152104106656	1.17928077535927	0.378181705993962	3.80238603736087
chr3	56433111	56434151	14	9	35.9	32.14	3.76	0.799152104106656	1.17928077535927	0.378181705993962	3.80238603736087
chr3	56434151	56444871	14	9	35.9	32.14	3.76	0.799152104106656	1.17928077535927	0.378181705993962	3.80238603736087
chr3	56444871	56646139	14	9	35.9	32.14	3.76	0.799152104106656	1.17928077535927	0.378181705993962	3.80238603736087
chr3	56646139	57122332	14	8	35.9	28.57	7.33	0.603972684298785	1.39302533787441	0.438557838619044	4.65607015817292
chr3	57122332	57186455	14	8	35.9	28.57	7.33	0.603972684298785	1.39302533787441	0.438557838619044	4.65607015817292
chr3	57186455	58144024	14	8	35.9	28.57	7.33	0.603972684298785	1.39302533787441	0.438557838619044	4.65607015817292
chr3	58144024	58336615	14	9	35.9	32.14	3.76	0.799152104106656	1.17928077535927	0.378181705993962	3.80238603736087
chr3	58336615	60182265	14	9	35.9	32.14	3.76	0.799152104106656	1.17928077535927	0.378181705993962	3.80238603736087
chr3	60182265	60287457	13	9	33.33	32.14	1.19	1	1.05472854591205	0.334219709650251	3.42390949726657
chr3	60287457	60364607	14	9	35.9	32.14	3.76	0.799152104106656	1.17928077535927	0.378181705993962	3.80238603736087
chr3	60364607	60433571	14	8	35.9	28.57	7.33	0.603972684298785	1.39302533787441	0.438557838619044	4.65607015817292
chr3	60433571	60558235	13	8	33.33	28.57	4.76	0.79178447794151	1.24586443732602	0.387582443789348	4.19259304963479
chr3	60558235	60589432	14	8	35.9	28.57	7.33	0.603972684298785	1.39302533787441	0.438557838619044	4.65607015817292
chr3	60589432	60592626	15	8	38.46	28.57	9.89	0.444590815115627	1.55217668261969	0.493320109725143	5.16132683042092
chr3	60592626	60609171	15	9	38.46	32.14	6.32	0.617274493539721	1.3140123891115	0.425454359117328	4.21478832852152
chr3	60609171	60932058	16	9	41.03	32.14	8.89	0.609289326925581	1.46021347885043	0.476406107195256	4.66543468605179
chr3	60932058	61061785	16	8	41.03	28.57	12.46	0.316524748561211	1.72486833055091	0.552405767223444	5.71334865228447
chr3	61061785	61123395	16	8	41.03	28.57	12.46	0.316524748561211	1.72486833055091	0.552405767223444	5.71334865228447
chr3	61123395	61288348	17	8	43.59	28.57	15.02	0.305992602492242	1.91298259380161	0.616244297823911	6.32100187289634
chr3	61288348	61963935	17	8	43.59	28.57	15.02	0.305992602492242	1.91298259380161	0.616244297823911	6.32100187289634
chr3	61963935	62435671	17	8	43.59	28.57	15.02	0.305992602492242	1.91298259380161	0.616244297823911	6.32100187289634
chr3	62435671	63270117	17	8	43.59	28.57	15.02	0.305992602492242	1.91298259380161	0.616244297823911	6.32100187289634
chr3	63270117	63346384	17	8	43.59	28.57	15.02	0.305992602492242	1.91298259380161	0.616244297823911	6.32100187289634
chr3	63346384	64554142	17	8	43.59	28.57	15.02	0.305992602492242	1.91298259380161	0.616244297823911	6.32100187289634
chr3	64554142	64635993	17	8	43.59	28.57	15.02	0.305992602492242	1.91298259380161	0.616244297823911	6.32100187289634
chr3	64635993	65188838	17	8	43.59	28.57	15.02	0.305992602492242	1.91298259380161	0.616244297823911	6.32100187289634
chr3	65188838	65197041	17	6	43.59	21.43	22.16	0.0722873048680473	2.78982680259186	0.846076343804811	10.3469936463388
chr3	65197041	65210384	17	7	43.59	25	18.59	0.131558226403297	2.28935263614852	0.718954794425016	7.94081193319974
chr3	65210384	65213401	17	6	43.59	21.43	22.16	0.0722873048680473	2.78982680259186	0.846076343804811	10.3469936463388
chr3	65213401	65384251	17	8	43.59	28.57	15.02	0.305992602492242	1.91298259380161	0.616244297823911	6.32100187289634
chr3	65384251	65474953	17	8	43.59	28.57	15.02	0.305992602492242	1.91298259380161	0.616244297823911	6.32100187289634
chr3	65474953	65521182	17	8	43.59	28.57	15.02	0.305992602492242	1.91298259380161	0.616244297823911	6.32100187289634
chr3	65521182	65609913	17	8	43.59	28.57	15.02	0.305992602492242	1.91298259380161	0.616244297823911	6.32100187289634
chr3	65609913	65846892	17	8	43.59	28.57	15.02	0.305992602492242	1.91298259380161	0.616244297823911	6.32100187289634
chr3	65846892	65910375	17	8	43.59	28.57	15.02	0.305992602492242	1.91298259380161	0.616244297823911	6.32100187289634
chr3	65910375	65953251	17	8	43.59	28.57	15.02	0.305992602492242	1.91298259380161	0.616244297823911	6.32100187289634
chr3	65953251	66628788	17	8	43.59	28.57	15.02	0.305992602492242	1.91298259380161	0.616244297823911	6.32100187289634
chr3	66628788	66667396	17	8	43.59	28.57	15.02	0.305992602492242	1.91298259380161	0.616244297823911	6.32100187289634
chr3	66667396	66668354	17	8	43.59	28.57	15.02	0.305992602492242	1.91298259380161	0.616244297823911	6.32100187289634
chr3	66668354	66700887	17	8	43.59	28.57	15.02	0.305992602492242	1.91298259380161	0.616244297823911	6.32100187289634
chr3	66700887	66724976	17	8	43.59	28.57	15.02	0.305992602492242	1.91298259380161	0.616244297823911	6.32100187289634
chr3	66724976	66744140	17	8	43.59	28.57	15.02	0.305992602492242	1.91298259380161	0.616244297823911	6.32100187289634
chr3	66744140	67073432	17	8	43.59	28.57	15.02	0.305992602492242	1.91298259380161	0.616244297823911	6.32100187289634
chr3	67073432	67099808	17	8	43.59	28.57	15.02	0.305992602492242	1.91298259380161	0.616244297823911	6.32100187289634
chr3	67099808	67164236	17	8	43.59	28.57	15.02	0.305992602492242	1.91298259380161	0.616244297823911	6.32100187289634
chr3	67164236	67212823	17	8	43.59	28.57	15.02	0.305992602492242	1.91298259380161	0.616244297823911	6.32100187289634
chr3	67212823	67291763	17	8	43.59	28.57	15.02	0.305992602492242	1.91298259380161	0.616244297823911	6.32100187289634
chr3	67291763	67356089	17	9	43.59	32.14	11.45	0.447474683817434	1.61943393993908	0.531485260573576	5.16153630021606
chr3	67356089	67458264	17	9	43.59	32.14	11.45	0.447474683817434	1.61943393993908	0.531485260573576	5.16153630021606
chr3	67458264	67499383	17	9	43.59	32.14	11.45	0.447474683817434	1.61943393993908	0.531485260573576	5.16153630021606
chr3	67499383	67521887	17	9	43.59	32.14	11.45	0.447474683817434	1.61943393993908	0.531485260573576	5.16153630021606
chr3	67521887	67614366	17	9	43.59	32.14	11.45	0.447474683817434	1.61943393993908	0.531485260573576	5.16153630021606
chr3	67614366	67626239	17	9	43.59	32.14	11.45	0.447474683817434	1.61943393993908	0.531485260573576	5.16153630021606
chr3	67626239	67649922	17	9	43.59	32.14	11.45	0.447474683817434	1.61943393993908	0.531485260573576	5.16153630021606
chr3	67649922	67713896	17	9	43.59	32.14	11.45	0.447474683817434	1.61943393993908	0.531485260573576	5.16153630021606
chr3	67713896	67728017	17	9	43.59	32.14	11.45	0.447474683817434	1.61943393993908	0.531485260573576	5.16153630021606
chr3	67728017	67742648	17	9	43.59	32.14	11.45	0.447474683817434	1.61943393993908	0.531485260573576	5.16153630021606
chr3	67742648	68318456	17	9	43.59	32.14	11.45	0.447474683817434	1.61943393993908	0.531485260573576	5.16153630021606
chr3	68318456	68387482	18	9	46.15	32.14	14.01	0.315725332465615	1.79357883666115	0.591182050178126	5.708566612775
chr3	68387482	68486761	18	9	46.15	32.14	14.01	0.315725332465615	1.79357883666115	0.591182050178126	5.708566612775
chr3	68486761	68522652	18	9	46.15	32.14	14.01	0.315725332465615	1.79357883666115	0.591182050178126	5.708566612775
chr3	68522652	68534273	18	9	46.15	32.14	14.01	0.315725332465615	1.79357883666115	0.591182050178126	5.708566612775
chr3	68534273	68586592	18	9	46.15	32.14	14.01	0.315725332465615	1.79357883666115	0.591182050178126	5.708566612775
chr3	68586592	68589865	18	9	46.15	32.14	14.01	0.315725332465615	1.79357883666115	0.591182050178126	5.708566612775
chr3	68589865	68626981	18	9	46.15	32.14	14.01	0.315725332465615	1.79357883666115	0.591182050178126	5.708566612775
chr3	68626981	68642625	18	9	46.15	32.14	14.01	0.315725332465615	1.79357883666115	0.591182050178126	5.708566612775
chr3	68642625	68697692	18	9	46.15	32.14	14.01	0.315725332465615	1.79357883666115	0.591182050178126	5.708566612775
chr3	68697692	68706668	17	9	43.59	32.14	11.45	0.447474683817434	1.61943393993908	0.531485260573576	5.16153630021606
chr3	68706668	68840901	17	9	43.59	32.14	11.45	0.447474683817434	1.61943393993908	0.531485260573576	5.16153630021606
chr3	68840901	68905983	17	9	43.59	32.14	11.45	0.447474683817434	1.61943393993908	0.531485260573576	5.16153630021606
chr3	68905983	69147336	17	9	43.59	32.14	11.45	0.447474683817434	1.61943393993908	0.531485260573576	5.16153630021606
chr3	69147336	69328936	17	9	43.59	32.14	11.45	0.447474683817434	1.61943393993908	0.531485260573576	5.16153630021606
chr3	69328936	69901675	17	9	43.59	32.14	11.45	0.447474683817434	1.61943393993908	0.531485260573576	5.16153630021606
chr3	69901675	70674032	17	9	43.59	32.14	11.45	0.447474683817434	1.61943393993908	0.531485260573576	5.16153630021606
chr3	70674032	71377908	17	9	43.59	32.14	11.45	0.447474683817434	1.61943393993908	0.531485260573576	5.16153630021606
chr3	71377908	71500593	17	9	43.59	32.14	11.45	0.447474683817434	1.61943393993908	0.531485260573576	5.16153630021606
chr3	71500593	72284246	17	9	43.59	32.14	11.45	0.447474683817434	1.61943393993908	0.531485260573576	5.16153630021606
chr3	72284246	72402326	17	9	43.59	32.14	11.45	0.447474683817434	1.61943393993908	0.531485260573576	5.16153630021606
chr3	72402326	72973756	17	9	43.59	32.14	11.45	0.447474683817434	1.61943393993908	0.531485260573576	5.16153630021606
chr3	72973756	73050544	17	9	43.59	32.14	11.45	0.447474683817434	1.61943393993908	0.531485260573576	5.16153630021606
chr3	73050544	73117777	17	9	43.59	32.14	11.45	0.447474683817434	1.61943393993908	0.531485260573576	5.16153630021606
chr3	73117777	73144946	17	9	43.59	32.14	11.45	0.447474683817434	1.61943393993908	0.531485260573576	5.16153630021606
chr3	73144946	74734149	17	9	43.59	32.14	11.45	0.447474683817434	1.61943393993908	0.531485260573576	5.16153630021606
chr3	74734149	74760417	17	9	43.59	32.14	11.45	0.447474683817434	1.61943393993908	0.531485260573576	5.16153630021606
chr3	74760417	74836987	17	9	43.59	32.14	11.45	0.447474683817434	1.61943393993908	0.531485260573576	5.16153630021606
chr3	74836987	74863139	17	9	43.59	32.14	11.45	0.447474683817434	1.61943393993908	0.531485260573576	5.16153630021606
chr3	74863139	75955824	17	9	43.59	32.14	11.45	0.447474683817434	1.61943393993908	0.531485260573576	5.16153630021606
chr3	75955824	76659110	17	9	43.59	32.14	11.45	0.447474683817434	1.61943393993908	0.531485260573576	5.16153630021606
chr3	76659110	77175113	17	9	43.59	32.14	11.45	0.447474683817434	1.61943393993908	0.531485260573576	5.16153630021606
chr3	77175113	78631709	17	9	43.59	32.14	11.45	0.447474683817434	1.61943393993908	0.531485260573576	5.16153630021606
chr3	78631709	78677617	17	9	43.59	32.14	11.45	0.447474683817434	1.61943393993908	0.531485260573576	5.16153630021606
chr3	78677617	78733609	17	9	43.59	32.14	11.45	0.447474683817434	1.61943393993908	0.531485260573576	5.16153630021606
chr3	78733609	79464539	17	9	43.59	32.14	11.45	0.447474683817434	1.61943393993908	0.531485260573576	5.16153630021606
chr3	79464539	79534113	17	9	43.59	32.14	11.45	0.447474683817434	1.61943393993908	0.531485260573576	5.16153630021606
chr3	79534113	79540883	17	9	43.59	32.14	11.45	0.447474683817434	1.61943393993908	0.531485260573576	5.16153630021606
chr3	79540883	79565873	17	9	43.59	32.14	11.45	0.447474683817434	1.61943393993908	0.531485260573576	5.16153630021606
chr3	79565873	79604953	17	9	43.59	32.14	11.45	0.447474683817434	1.61943393993908	0.531485260573576	5.16153630021606
chr3	79604953	79640168	17	9	43.59	32.14	11.45	0.447474683817434	1.61943393993908	0.531485260573576	5.16153630021606
chr3	79640168	79683102	17	9	43.59	32.14	11.45	0.447474683817434	1.61943393993908	0.531485260573576	5.16153630021606
chr3	79683102	79692051	17	9	43.59	32.14	11.45	0.447474683817434	1.61943393993908	0.531485260573576	5.16153630021606
chr3	79692051	79710338	17	9	43.59	32.14	11.45	0.447474683817434	1.61943393993908	0.531485260573576	5.16153630021606
chr3	79710338	79712967	17	9	43.59	32.14	11.45	0.447474683817434	1.61943393993908	0.531485260573576	5.16153630021606
chr3	79712967	80201055	17	9	43.59	32.14	11.45	0.447474683817434	1.61943393993908	0.531485260573576	5.16153630021606
chr3	80201055	81078424	17	9	43.59	32.14	11.45	0.447474683817434	1.61943393993908	0.531485260573576	5.16153630021606
chr3	81078424	81086435	17	9	43.59	32.14	11.45	0.447474683817434	1.61943393993908	0.531485260573576	5.16153630021606
chr3	81086435	81126912	17	9	43.59	32.14	11.45	0.447474683817434	1.61943393993908	0.531485260573576	5.16153630021606
chr3	81126912	81155878	17	9	43.59	32.14	11.45	0.447474683817434	1.61943393993908	0.531485260573576	5.16153630021606
chr3	81155878	81164301	17	9	43.59	32.14	11.45	0.447474683817434	1.61943393993908	0.531485260573576	5.16153630021606
chr3	81164301	81211138	17	9	43.59	32.14	11.45	0.447474683817434	1.61943393993908	0.531485260573576	5.16153630021606
chr3	81211138	81273102	17	9	43.59	32.14	11.45	0.447474683817434	1.61943393993908	0.531485260573576	5.16153630021606
chr3	81273102	81358499	17	9	43.59	32.14	11.45	0.447474683817434	1.61943393993908	0.531485260573576	5.16153630021606
chr3	81358499	81503382	17	9	43.59	32.14	11.45	0.447474683817434	1.61943393993908	0.531485260573576	5.16153630021606
chr3	81503382	82233251	17	9	43.59	32.14	11.45	0.447474683817434	1.61943393993908	0.531485260573576	5.16153630021606
chr3	82233251	82242499	17	9	43.59	32.14	11.45	0.447474683817434	1.61943393993908	0.531485260573576	5.16153630021606
chr3	82242499	82266864	17	9	43.59	32.14	11.45	0.447474683817434	1.61943393993908	0.531485260573576	5.16153630021606
chr3	82266864	82277873	16	9	41.03	32.14	8.89	0.609289326925581	1.46021347885043	0.476406107195256	4.66543468605179
chr3	82277873	82316778	16	9	41.03	32.14	8.89	0.609289326925581	1.46021347885043	0.476406107195256	4.66543468605179
chr3	82316778	82446852	17	9	43.59	32.14	11.45	0.447474683817434	1.61943393993908	0.531485260573576	5.16153630021606
chr3	82446852	82510470	17	9	43.59	32.14	11.45	0.447474683817434	1.61943393993908	0.531485260573576	5.16153630021606
chr3	82510470	82570275	17	9	43.59	32.14	11.45	0.447474683817434	1.61943393993908	0.531485260573576	5.16153630021606
chr3	82570275	82618448	17	9	43.59	32.14	11.45	0.447474683817434	1.61943393993908	0.531485260573576	5.16153630021606
chr3	82618448	82808291	17	9	43.59	32.14	11.45	0.447474683817434	1.61943393993908	0.531485260573576	5.16153630021606
chr3	82808291	84015679	17	9	43.59	32.14	11.45	0.447474683817434	1.61943393993908	0.531485260573576	5.16153630021606
chr3	84015679	84105800	17	9	43.59	32.14	11.45	0.447474683817434	1.61943393993908	0.531485260573576	5.16153630021606
chr3	84105800	84755908	17	10	43.59	35.71	7.88	0.616414616667261	1.38407294317907	0.460262541992795	4.29406003229699
chr3	84755908	84806889	17	10	43.59	35.71	7.88	0.616414616667261	1.38407294317907	0.460262541992795	4.29406003229699
chr3	84806889	85292993	17	10	43.59	35.71	7.88	0.616414616667261	1.38407294317907	0.460262541992795	4.29406003229699
chr3	85292993	85306549	17	10	43.59	35.71	7.88	0.616414616667261	1.38407294317907	0.460262541992795	4.29406003229699
chr3	85306549	85620017	17	9	43.59	32.14	11.45	0.447474683817434	1.61943393993908	0.531485260573576	5.16153630021606
chr3	85620017	85659213	17	9	43.59	32.14	11.45	0.447474683817434	1.61943393993908	0.531485260573576	5.16153630021606
chr3	85659213	85690312	17	9	43.59	32.14	11.45	0.447474683817434	1.61943393993908	0.531485260573576	5.16153630021606
chr3	85690312	85819153	17	9	43.59	32.14	11.45	0.447474683817434	1.61943393993908	0.531485260573576	5.16153630021606
chr3	85819153	85850630	17	9	43.59	32.14	11.45	0.447474683817434	1.61943393993908	0.531485260573576	5.16153630021606
chr3	85850630	86162870	17	9	43.59	32.14	11.45	0.447474683817434	1.61943393993908	0.531485260573576	5.16153630021606
chr3	86162870	86220954	17	9	43.59	32.14	11.45	0.447474683817434	1.61943393993908	0.531485260573576	5.16153630021606
chr3	86220954	86287700	17	9	43.59	32.14	11.45	0.447474683817434	1.61943393993908	0.531485260573576	5.16153630021606
chr3	86287700	86385730	17	9	43.59	32.14	11.45	0.447474683817434	1.61943393993908	0.531485260573576	5.16153630021606
chr3	86385730	86475267	17	9	43.59	32.14	11.45	0.447474683817434	1.61943393993908	0.531485260573576	5.16153630021606
chr3	86475267	86521372	17	9	43.59	32.14	11.45	0.447474683817434	1.61943393993908	0.531485260573576	5.16153630021606
chr3	86521372	86574550	17	9	43.59	32.14	11.45	0.447474683817434	1.61943393993908	0.531485260573576	5.16153630021606
chr3	86574550	86618005	17	9	43.59	32.14	11.45	0.447474683817434	1.61943393993908	0.531485260573576	5.16153630021606
chr3	86618005	86640272	17	9	43.59	32.14	11.45	0.447474683817434	1.61943393993908	0.531485260573576	5.16153630021606
chr3	86640272	86665549	17	9	43.59	32.14	11.45	0.447474683817434	1.61943393993908	0.531485260573576	5.16153630021606
chr3	86665549	86756518	17	9	43.59	32.14	11.45	0.447474683817434	1.61943393993908	0.531485260573576	5.16153630021606
chr3	86756518	86800071	17	9	43.59	32.14	11.45	0.447474683817434	1.61943393993908	0.531485260573576	5.16153630021606
chr3	86800071	86978623	17	9	43.59	32.14	11.45	0.447474683817434	1.61943393993908	0.531485260573576	5.16153630021606
chr3	86978623	87088994	17	9	43.59	32.14	11.45	0.447474683817434	1.61943393993908	0.531485260573576	5.16153630021606
chr3	87088994	87260157	17	9	43.59	32.14	11.45	0.447474683817434	1.61943393993908	0.531485260573576	5.16153630021606
chr3	87260157	87295490	17	9	43.59	32.14	11.45	0.447474683817434	1.61943393993908	0.531485260573576	5.16153630021606
chr3	87295490	87371975	17	9	43.59	32.14	11.45	0.447474683817434	1.61943393993908	0.531485260573576	5.16153630021606
chr3	87371975	87380905	17	9	43.59	32.14	11.45	0.447474683817434	1.61943393993908	0.531485260573576	5.16153630021606
chr3	87380905	87400752	17	9	43.59	32.14	11.45	0.447474683817434	1.61943393993908	0.531485260573576	5.16153630021606
chr3	87400752	87403908	17	9	43.59	32.14	11.45	0.447474683817434	1.61943393993908	0.531485260573576	5.16153630021606
chr3	87403908	87411960	17	9	43.59	32.14	11.45	0.447474683817434	1.61943393993908	0.531485260573576	5.16153630021606
chr3	87411960	87463162	17	9	43.59	32.14	11.45	0.447474683817434	1.61943393993908	0.531485260573576	5.16153630021606
chr3	87463162	87485911	17	9	43.59	32.14	11.45	0.447474683817434	1.61943393993908	0.531485260573576	5.16153630021606
chr3	87485911	87567596	17	9	43.59	32.14	11.45	0.447474683817434	1.61943393993908	0.531485260573576	5.16153630021606
chr3	87567596	87611078	17	9	43.59	32.14	11.45	0.447474683817434	1.61943393993908	0.531485260573576	5.16153630021606
chr3	87611078	87740080	17	9	43.59	32.14	11.45	0.447474683817434	1.61943393993908	0.531485260573576	5.16153630021606
chr3	87740080	88023372	17	9	43.59	32.14	11.45	0.447474683817434	1.61943393993908	0.531485260573576	5.16153630021606
chr3	88023372	88080617	17	9	43.59	32.14	11.45	0.447474683817434	1.61943393993908	0.531485260573576	5.16153630021606
chr3	88080617	88456545	17	9	43.59	32.14	11.45	0.447474683817434	1.61943393993908	0.531485260573576	5.16153630021606
chr3	88456545	88695012	18	9	46.15	32.14	14.01	0.315725332465615	1.79357883666115	0.591182050178126	5.708566612775
chr3	88695012	88747982	17	9	43.59	32.14	11.45	0.447474683817434	1.61943393993908	0.531485260573576	5.16153630021606
chr3	88747982	88989263	18	9	46.15	32.14	14.01	0.315725332465615	1.79357883666115	0.591182050178126	5.708566612775
chr3	88989263	89038172	18	9	46.15	32.14	14.01	0.315725332465615	1.79357883666115	0.591182050178126	5.708566612775
chr3	89038172	89066051	18	9	46.15	32.14	14.01	0.315725332465615	1.79357883666115	0.591182050178126	5.708566612775
chr3	89066051	89128571	18	9	46.15	32.14	14.01	0.315725332465615	1.79357883666115	0.591182050178126	5.708566612775
chr3	89128571	89273988	18	9	46.15	32.14	14.01	0.315725332465615	1.79357883666115	0.591182050178126	5.708566612775
chr3	89273988	89325232	18	9	46.15	32.14	14.01	0.315725332465615	1.79357883666115	0.591182050178126	5.708566612775
chr3	89325232	89924758	18	9	46.15	32.14	14.01	0.315725332465615	1.79357883666115	0.591182050178126	5.708566612775
chr3	89924758	91000000	18	9	46.15	32.14	14.01	0.315725332465615	1.79357883666115	0.591182050178126	5.708566612775
chr3	91000000	93543006	0	0	0	0	0	1	0	0	Inf
chr3	93543006	93885706	19	9	48.72	32.14	16.58	0.214293543465066	1.98471767291481	0.65616583904086	6.31666264702275
chr3	93885706	94049378	19	9	48.72	32.14	16.58	0.214293543465066	1.98471767291481	0.65616583904086	6.31666264702275
chr3	94049378	94057186	19	9	48.72	32.14	16.58	0.214293543465066	1.98471767291481	0.65616583904086	6.31666264702275
chr3	94057186	94174142	19	9	48.72	32.14	16.58	0.214293543465066	1.98471767291481	0.65616583904086	6.31666264702275
chr3	94174142	94206638	19	9	48.72	32.14	16.58	0.214293543465066	1.98471767291481	0.65616583904086	6.31666264702275
chr3	94206638	94231053	19	9	48.72	32.14	16.58	0.214293543465066	1.98471767291481	0.65616583904086	6.31666264702275
chr3	94231053	94248536	19	9	48.72	32.14	16.58	0.214293543465066	1.98471767291481	0.65616583904086	6.31666264702275
chr3	94248536	94254375	19	9	48.72	32.14	16.58	0.214293543465066	1.98471767291481	0.65616583904086	6.31666264702275
chr3	94254375	94260329	19	9	48.72	32.14	16.58	0.214293543465066	1.98471767291481	0.65616583904086	6.31666264702275
chr3	94260329	94328899	19	9	48.72	32.14	16.58	0.214293543465066	1.98471767291481	0.65616583904086	6.31666264702275
chr3	94328899	94342919	19	9	48.72	32.14	16.58	0.214293543465066	1.98471767291481	0.65616583904086	6.31666264702275
chr3	94342919	94445415	19	9	48.72	32.14	16.58	0.214293543465066	1.98471767291481	0.65616583904086	6.31666264702275
chr3	94445415	94461760	19	9	48.72	32.14	16.58	0.214293543465066	1.98471767291481	0.65616583904086	6.31666264702275
chr3	94461760	94482507	19	9	48.72	32.14	16.58	0.214293543465066	1.98471767291481	0.65616583904086	6.31666264702275
chr3	94482507	94486319	19	9	48.72	32.14	16.58	0.214293543465066	1.98471767291481	0.65616583904086	6.31666264702275
chr3	94486319	94525518	19	9	48.72	32.14	16.58	0.214293543465066	1.98471767291481	0.65616583904086	6.31666264702275
chr3	94525518	94677871	19	9	48.72	32.14	16.58	0.214293543465066	1.98471767291481	0.65616583904086	6.31666264702275
chr3	94677871	94816903	19	9	48.72	32.14	16.58	0.214293543465066	1.98471767291481	0.65616583904086	6.31666264702275
chr3	94816903	94963208	19	9	48.72	32.14	16.58	0.214293543465066	1.98471767291481	0.65616583904086	6.31666264702275
chr3	94963208	95094725	19	9	48.72	32.14	16.58	0.214293543465066	1.98471767291481	0.65616583904086	6.31666264702275
chr3	95094725	95150728	20	9	51.28	32.14	19.14	0.140173800575884	2.19556887928629	0.727093058594647	6.99500209724667
chr3	95150728	95155172	19	9	48.72	32.14	16.58	0.214293543465066	1.98471767291481	0.65616583904086	6.31666264702275
chr3	95155172	95232032	19	8	48.72	28.57	20.15	0.131428480455694	2.34426866942124	0.760767887553808	7.73335179224906
chr3	95232032	95282129	19	8	48.72	28.57	20.15	0.131428480455694	2.34426866942124	0.760767887553808	7.73335179224906
chr3	95282129	95310868	19	8	48.72	28.57	20.15	0.131428480455694	2.34426866942124	0.760767887553808	7.73335179224906
chr3	95310868	95319234	19	8	48.72	28.57	20.15	0.131428480455694	2.34426866942124	0.760767887553808	7.73335179224906
chr3	95319234	95344175	19	9	48.72	32.14	16.58	0.214293543465066	1.98471767291481	0.65616583904086	6.31666264702275
chr3	95344175	95372260	19	9	48.72	32.14	16.58	0.214293543465066	1.98471767291481	0.65616583904086	6.31666264702275
chr3	95372260	95374668	19	9	48.72	32.14	16.58	0.214293543465066	1.98471767291481	0.65616583904086	6.31666264702275
chr3	95374668	95543850	19	9	48.72	32.14	16.58	0.214293543465066	1.98471767291481	0.65616583904086	6.31666264702275
chr3	95543850	95685788	19	9	48.72	32.14	16.58	0.214293543465066	1.98471767291481	0.65616583904086	6.31666264702275
chr3	95685788	95792882	19	9	48.72	32.14	16.58	0.214293543465066	1.98471767291481	0.65616583904086	6.31666264702275
chr3	95792882	95800344	19	9	48.72	32.14	16.58	0.214293543465066	1.98471767291481	0.65616583904086	6.31666264702275
chr3	95800344	95895317	19	9	48.72	32.14	16.58	0.214293543465066	1.98471767291481	0.65616583904086	6.31666264702275
chr3	95895317	95975891	19	9	48.72	32.14	16.58	0.214293543465066	1.98471767291481	0.65616583904086	6.31666264702275
chr3	95975891	96056883	19	10	48.72	35.71	13.01	0.326475170895543	1.69626924269715	0.56823472953805	5.25539355432826
chr3	96056883	96059773	19	10	48.72	35.71	13.01	0.326475170895543	1.69626924269715	0.56823472953805	5.25539355432826
chr3	96059773	96097929	19	9	48.72	32.14	16.58	0.214293543465066	1.98471767291481	0.65616583904086	6.31666264702275
chr3	96097929	96119894	19	9	48.72	32.14	16.58	0.214293543465066	1.98471767291481	0.65616583904086	6.31666264702275
chr3	96119894	96127769	19	9	48.72	32.14	16.58	0.214293543465066	1.98471767291481	0.65616583904086	6.31666264702275
chr3	96127769	96128472	19	9	48.72	32.14	16.58	0.214293543465066	1.98471767291481	0.65616583904086	6.31666264702275
chr3	96128472	96167672	19	9	48.72	32.14	16.58	0.214293543465066	1.98471767291481	0.65616583904086	6.31666264702275
chr3	96167672	96174952	19	9	48.72	32.14	16.58	0.214293543465066	1.98471767291481	0.65616583904086	6.31666264702275
chr3	96174952	96346621	19	9	48.72	32.14	16.58	0.214293543465066	1.98471767291481	0.65616583904086	6.31666264702275
[truncated: 9,572 more rows]
