# Supplementary material for: 1p36 deletion is a marker for tumour dissemination in microsatellite stable stage II-III colon cancer
Source: BMC Cancer. 2014 Nov 24;14:872. doi: 10.1186/1471-2407-14-872 (PMC4251789; doi:10.1186/1471-2407-14-872)
Supplement: Supplementary file 1 — Additional file 1: This file includes supplementary figures, genome-wide copy number estimates and statistics. (ZIP 5 MB) [file 12885_2014_5046_MOESM1_ESM.zip › Supplementary Data/TCGA COAD subset statistics/Absolute Loss.Metastatic.longsurv.txt]

Chromosome	Start (hg19)	End (hg19)	Observations in G1	Observations in G2	Frequency G1 (%)	Frequency G2 (%)	Frequency difference	Fisher's Exact test p-value	Odds Ratio	Lower 95% CI	Upper 95% CI
chr2	4209776	4222676	4	0	10.26	0	10.26	0.134023066485753	Inf	0.485033949305586	Inf
chr2	4222676	4223340	4	0	10.26	0	10.26	0.134023066485753	Inf	0.485033949305586	Inf
chr2	4223340	4227047	3	0	7.69	0	7.69	0.259158751696065	Inf	0.299163409947881	Inf
chr2	4227047	4239575	2	0	5.13	0	5.13	0.506105834464043	Inf	0.134811059349198	Inf
chr2	4239575	4246050	1	0	2.56	0	2.56	1	Inf	0.0184242788461539	Inf
chr2	4246050	14382609	0	0	0	0	0	1	0	0	Inf
chr2	14382609	14700622	1	0	2.56	0	2.56	1	Inf	0.0184242788461539	Inf
chr2	14700622	14710228	2	1	5.13	3.57	1.56	1	1.45154624814463	0.0720876075216783	89.2002946273177
chr2	14710228	14767152	1	0	2.56	0	2.56	1	Inf	0.0184242788461539	Inf
chr2	14767152	14933548	1	0	2.56	0	2.56	1	Inf	0.0184242788461539	Inf
chr2	14933548	21894454	0	0	0	0	0	1	0	0	Inf
chr2	21894454	22045162	1	0	2.56	0	2.56	1	Inf	0.0184242788461539	Inf
chr2	22045162	22234845	1	0	2.56	0	2.56	1	Inf	0.0184242788461539	Inf
chr2	22234845	24601492	0	0	0	0	0	1	0	0	Inf
chr2	24601492	24611428	0	1	0	3.57	-3.57	0.417910447761194	0	0	28.0001993373566
chr2	24611428	32663253	0	0	0	0	0	1	0	0	Inf
chr2	32663253	32870588	1	0	2.56	0	2.56	1	Inf	0.0184242788461539	Inf
chr2	32870588	34695192	0	0	0	0	0	1	0	0	Inf
chr2	34695192	34700348	10	0	25.64	0	25.64	0.00370265041008413	Inf	1.9082732112772	Inf
chr2	34700348	34701598	11	0	28.21	0	28.21	0.00171923938403006	Inf	2.20246845218331	Inf
chr2	34701598	34737116	11	1	28.21	3.57	24.64	0.0102439373653577	10.3187769314713	1.33348919895923	471.991516323815
chr2	34737116	34820736	1	0	2.56	0	2.56	1	Inf	0.0184242788461539	Inf
chr2	34820736	41238339	0	0	0	0	0	1	0	0	Inf
chr2	41238339	41248560	1	0	2.56	0	2.56	1	Inf	0.0184242788461539	Inf
chr2	41248560	52742831	0	0	0	0	0	1	0	0	Inf
chr2	52742831	52747747	5	0	12.82	0	12.82	0.0697930800542741	Inf	0.686183676211135	Inf
chr2	52747747	52754474	8	2	20.51	7.14	13.37	0.174325857708064	3.30094800390498	0.585850360326557	34.5971603467713
chr2	52754474	52781501	9	4	23.08	14.29	8.79	0.533293451699955	1.78478099082913	0.43094530952115	8.92909870703237
chr2	52781501	52781532	8	4	20.51	14.29	6.22	0.747932633487701	1.53856634233689	0.359107764458661	7.83585527572577
chr2	52781532	52784752	7	4	17.95	14.29	3.66	0.750478768502977	1.30726813521468	0.291755135584387	6.80992210196982
chr2	52784752	52789044	2	0	5.13	0	5.13	0.506105834464043	Inf	0.134811059349198	Inf
chr2	52789044	52843796	1	0	2.56	0	2.56	1	Inf	0.0184242788461539	Inf
chr2	52843796	54499067	0	0	0	0	0	1	0	0	Inf
chr2	54499067	54562583	1	0	2.56	0	2.56	1	Inf	0.0184242788461539	Inf
chr2	54562583	75445507	0	0	0	0	0	1	0	0	Inf
chr2	75445507	75520685	1	0	2.56	0	2.56	1	Inf	0.0184242788461539	Inf
chr2	75520685	77691800	0	0	0	0	0	1	0	0	Inf
chr2	77691800	77848301	0	1	0	3.57	-3.57	0.417910447761194	0	0	28.0001993373566
chr2	77848301	77990281	0	1	0	3.57	-3.57	0.417910447761194	0	0	28.0001993373566
chr2	77990281	78115119	1	1	2.56	3.57	-1.01	1	0.714239541851673	0.00883081332944379	57.7927180509577
chr2	78115119	78282586	1	1	2.56	3.57	-1.01	1	0.714239541851673	0.00883081332944379	57.7927180509577
chr2	78282586	78384519	1	1	2.56	3.57	-1.01	1	0.714239541851673	0.00883081332944379	57.7927180509577
chr2	78384519	78486754	1	1	2.56	3.57	-1.01	1	0.714239541851673	0.00883081332944379	57.7927180509577
chr2	78486754	78497198	0	1	0	3.57	-3.57	0.417910447761194	0	0	28.0001993373566
chr2	78497198	89499081	0	0	0	0	0	1	0	0	Inf
chr2	89499081	89569727	1	0	2.56	0	2.56	1	Inf	0.0184242788461539	Inf
chr2	89569727	89577447	2	1	5.13	3.57	1.56	1	1.45154624814463	0.0720876075216783	89.2002946273177
chr2	89577447	90301276	3	1	7.69	3.57	4.12	0.634565807327001	2.22532620058641	0.167954158560902	122.342807812915
chr2	90301276	91618895	0	0	0	0	0	1	0	0	Inf
chr2	91618895	92285930	1	0	2.56	0	2.56	1	Inf	0.0184242788461539	Inf
chr2	92285930	101949132	0	0	0	0	0	1	0	0	Inf
chr2	101949132	101986047	1	0	2.56	0	2.56	1	Inf	0.0184242788461539	Inf
chr2	101986047	106889731	0	0	0	0	0	1	0	0	Inf
chr2	106889731	107412821	0	1	0	3.57	-3.57	0.417910447761194	0	0	28.0001993373566
chr2	107412821	107517183	0	1	0	3.57	-3.57	0.417910447761194	0	0	28.0001993373566
chr2	107517183	108709480	0	1	0	3.57	-3.57	0.417910447761194	0	0	28.0001993373566
chr2	108709480	114324782	0	0	0	0	0	1	0	0	Inf
chr2	114324782	124663021	0	1	0	3.57	-3.57	0.417910447761194	0	0	28.0001993373566
chr2	124663021	131864637	0	2	0	7.14	-7.14	0.170963364993216	0	0	3.78396482381628
chr2	131864637	138893223	0	3	0	10.71	-10.71	0.0683853459972863	0	0	1.68680065167164
chr2	138893223	139040514	0	4	0	14.29	-14.29	0.02671302578019	0	0	1.0287164717827
chr2	139040514	139076837	0	5	0	17.86	-17.86	0.0101763907734057	0	0	0.718538708388191
chr2	139076837	139185853	0	4	0	14.29	-14.29	0.02671302578019	0	0	1.0287164717827
chr2	139185853	145675363	0	3	0	10.71	-10.71	0.0683853459972863	0	0	1.68680065167164
chr2	145675363	146863238	0	2	0	7.14	-7.14	0.170963364993216	0	0	3.78396482381628
chr2	146863238	146864436	4	5	10.26	17.86	-7.6	0.474317476113771	0.530918933406195	0.0947023418265727	2.7565970582668
chr2	146864436	146864450	4	7	10.26	25	-14.74	0.179777582093713	0.348616925490077	0.0665243070992973	1.56500382533195
chr2	146864450	146872376	5	7	12.82	25	-12.18	0.217148353969883	0.446798455228105	0.0980401331595031	1.87861688946732
chr2	146872376	146878094	1	2	2.56	7.14	-4.58	0.566892808683853	0.347668191638558	0.00565929193880628	7.00113716860258
chr2	146878094	148152108	0	2	0	7.14	-7.14	0.170963364993216	0	0	3.78396482381628
chr2	148152108	151502566	0	1	0	3.57	-3.57	0.417910447761194	0	0	28.0001993373566
chr2	151502566	184068107	0	0	0	0	0	1	0	0	Inf
chr2	184068107	184094694	1	0	2.56	0	2.56	1	Inf	0.0184242788461539	Inf
chr2	184094694	213183735	0	0	0	0	0	1	0	0	Inf
chr2	213183735	213191976	0	1	0	3.57	-3.57	0.417910447761194	0	0	28.0001993373566
chr2	213191976	214073263	0	0	0	0	0	1	0	0	Inf
chr2	214073263	237445104	1	0	2.56	0	2.56	1	Inf	0.0184242788461539	Inf
chr2	237445104	237574901	2	0	5.13	0	5.13	0.506105834464043	Inf	0.134811059349198	Inf
chr2	237574901	237696671	2	0	5.13	0	5.13	0.506105834464043	Inf	0.134811059349198	Inf
chr2	237696671	237817629	2	0	5.13	0	5.13	0.506105834464043	Inf	0.134811059349198	Inf
chr2	237817629	238445698	1	0	2.56	0	2.56	1	Inf	0.0184242788461539	Inf
chr2	238445698	238570745	2	0	5.13	0	5.13	0.506105834464043	Inf	0.134811059349198	Inf
chr2	238570745	242849431	1	0	2.56	0	2.56	1	Inf	0.0184242788461539	Inf
chr2	242849431	243015900	1	2	2.56	7.14	-4.58	0.566892808683853	0.347668191638558	0.00565929193880628	7.00113716860258
chr2	243015900	243199373	1	1	2.56	3.57	-1.01	1	0.714239541851673	0.00883081332944379	57.7927180509577
chr4	0	67770	5	0	12.82	0	12.82	0.0697930800542741	Inf	0.686183676211135	Inf
chr4	67770	360479	7	0	17.95	0	17.95	0.035943082170992	Inf	1.12998973090574	Inf
chr4	360479	1511881	8	0	20.51	0	20.51	0.0169891552286163	Inf	1.37343707201479	Inf
chr4	1511881	3756070	9	0	23.08	0	23.08	0.00795267515999403	Inf	1.63239686645942	Inf
chr4	3756070	6098050	9	0	23.08	0	23.08	0.00795267515999403	Inf	1.63239686645942	Inf
chr4	6098050	8723398	8	0	20.51	0	20.51	0.0169891552286163	Inf	1.37343707201479	Inf
chr4	8723398	9494075	7	0	17.95	0	17.95	0.035943082170992	Inf	1.12998973090574	Inf
chr4	9494075	9789708	8	0	20.51	0	20.51	0.0169891552286163	Inf	1.37343707201479	Inf
chr4	9789708	9911267	8	0	20.51	0	20.51	0.0169891552286163	Inf	1.37343707201479	Inf
chr4	9911267	9946004	8	1	20.51	3.57	16.94	0.0687613334255504	6.80938024527122	0.82325044058611	319.890897450789
chr4	9946004	10040338	8	1	20.51	3.57	16.94	0.0687613334255504	6.80938024527122	0.82325044058611	319.890897450789
chr4	10040338	10209955	8	1	20.51	3.57	16.94	0.0687613334255504	6.80938024527122	0.82325044058611	319.890897450789
chr4	10209955	10210038	9	1	23.08	3.57	19.51	0.0369159817584734	7.90352043648252	0.982568133185792	367.239031631248
chr4	10210038	10210244	10	3	25.64	10.71	14.93	0.210019175927111	2.83157245824219	0.633448722606144	17.7789043034082
chr4	10210244	10210348	10	4	25.64	14.29	11.35	0.364239516815332	2.0474928602249	0.507624553104601	10.1011704340548
chr4	10210348	10212275	11	4	28.21	14.29	13.92	0.239489176349638	2.3284050736545	0.589488377870726	11.3597611888268
chr4	10212275	10231374	22	14	56.41	50	6.41	0.628318286210448	1.28911133652601	0.437346173891391	3.82850394601018
chr4	10231374	10232856	21	13	53.85	46.43	7.42	0.624250860672073	1.34015348211971	0.456297589497585	3.98739977846982
chr4	10232856	10234437	14	1	35.9	3.57	32.33	0.00218311084483088	14.6419914628424	1.95698508455798	660.225515312528
chr4	10234437	10235174	14	0	35.9	0	35.9	0.000169471068855924	Inf	3.21551488345389	Inf
chr4	10235174	10235711	13	0	33.33	0	33.33	0.000368374711349828	Inf	2.85395949304132	Inf
chr4	10235711	10270718	8	0	20.51	0	20.51	0.0169891552286163	Inf	1.37343707201479	Inf
chr4	10270718	10278690	9	0	23.08	0	23.08	0.00795267515999403	Inf	1.63239686645942	Inf
chr4	10278690	10386854	8	0	20.51	0	20.51	0.0169891552286163	Inf	1.37343707201479	Inf
chr4	10386854	10401693	8	1	20.51	3.57	16.94	0.0687613334255504	6.80938024527122	0.82325044058611	319.890897450789
chr4	10401693	10482521	8	0	20.51	0	20.51	0.0169891552286163	Inf	1.37343707201479	Inf
chr4	10482521	11095478	8	0	20.51	0	20.51	0.0169891552286163	Inf	1.37343707201479	Inf
chr4	11095478	11163009	8	1	20.51	3.57	16.94	0.0687613334255504	6.80938024527122	0.82325044058611	319.890897450789
chr4	11163009	12172181	8	0	20.51	0	20.51	0.0169891552286163	Inf	1.37343707201479	Inf
chr4	12172181	12412239	9	0	23.08	0	23.08	0.00795267515999403	Inf	1.63239686645942	Inf
chr4	12412239	12797152	9	0	23.08	0	23.08	0.00795267515999403	Inf	1.63239686645942	Inf
chr4	12797152	12888041	8	0	20.51	0	20.51	0.0169891552286163	Inf	1.37343707201479	Inf
chr4	12888041	13182749	9	0	23.08	0	23.08	0.00795267515999403	Inf	1.63239686645942	Inf
chr4	13182749	13266388	8	0	20.51	0	20.51	0.0169891552286163	Inf	1.37343707201479	Inf
chr4	13266388	14288177	9	0	23.08	0	23.08	0.00795267515999403	Inf	1.63239686645942	Inf
chr4	14288177	14807698	8	0	20.51	0	20.51	0.0169891552286163	Inf	1.37343707201479	Inf
chr4	14807698	18439313	7	0	17.95	0	17.95	0.035943082170992	Inf	1.12998973090574	Inf
chr4	18439313	18540728	6	0	15.38	0	15.38	0.036468135860288	Inf	0.901163902079861	Inf
chr4	18540728	20076568	7	0	17.95	0	17.95	0.035943082170992	Inf	1.12998973090574	Inf
chr4	20076568	20100595	7	0	17.95	0	17.95	0.035943082170992	Inf	1.12998973090574	Inf
chr4	20100595	21986523	7	0	17.95	0	17.95	0.035943082170992	Inf	1.12998973090574	Inf
chr4	21986523	22050807	8	0	20.51	0	20.51	0.0169891552286163	Inf	1.37343707201479	Inf
chr4	22050807	22172457	7	0	17.95	0	17.95	0.035943082170992	Inf	1.12998973090574	Inf
chr4	22172457	25449500	8	0	20.51	0	20.51	0.0169891552286163	Inf	1.37343707201479	Inf
chr4	25449500	28014801	7	0	17.95	0	17.95	0.035943082170992	Inf	1.12998973090574	Inf
chr4	28014801	28179264	8	0	20.51	0	20.51	0.0169891552286163	Inf	1.37343707201479	Inf
chr4	28179264	28181372	8	0	20.51	0	20.51	0.0169891552286163	Inf	1.37343707201479	Inf
chr4	28181372	28277932	9	0	23.08	0	23.08	0.00795267515999403	Inf	1.63239686645942	Inf
chr4	28277932	28280484	9	0	23.08	0	23.08	0.00795267515999403	Inf	1.63239686645942	Inf
chr4	28280484	28515624	8	0	20.51	0	20.51	0.0169891552286163	Inf	1.37343707201479	Inf
chr4	28515624	28652172	8	1	20.51	3.57	16.94	0.0687613334255504	6.80938024527122	0.82325044058611	319.890897450789
chr4	28652172	29529194	8	0	20.51	0	20.51	0.0169891552286163	Inf	1.37343707201479	Inf
chr4	29529194	29683908	9	0	23.08	0	23.08	0.00795267515999403	Inf	1.63239686645942	Inf
chr4	29683908	30827796	8	0	20.51	0	20.51	0.0169891552286163	Inf	1.37343707201479	Inf
chr4	30827796	30943128	9	0	23.08	0	23.08	0.00795267515999403	Inf	1.63239686645942	Inf
chr4	30943128	32471722	8	0	20.51	0	20.51	0.0169891552286163	Inf	1.37343707201479	Inf
chr4	32471722	32860965	9	0	23.08	0	23.08	0.00795267515999403	Inf	1.63239686645942	Inf
chr4	32860965	33285408	8	0	20.51	0	20.51	0.0169891552286163	Inf	1.37343707201479	Inf
chr4	33285408	33297694	9	0	23.08	0	23.08	0.00795267515999403	Inf	1.63239686645942	Inf
chr4	33297694	34756923	10	0	25.64	0	25.64	0.00370265041008413	Inf	1.9082732112772	Inf
chr4	34756923	34761557	10	1	25.64	3.57	22.07	0.0195540675845504	9.07077849961487	1.15236778255031	417.82475936565
chr4	34761557	34778911	11	1	28.21	3.57	24.64	0.0102439373653577	10.3187769314713	1.33348919895923	471.991516323815
chr4	34778911	34778990	11	2	28.21	7.14	21.07	0.0574000987952836	4.99887586000742	0.954800365430633	50.6341135390304
chr4	34778990	34779047	13	2	33.33	7.14	26.19	0.0161704355483985	6.34164915391264	1.24479088868005	63.4869012127205
chr4	34779047	34782777	15	2	38.46	7.14	31.32	0.00417795550386839	7.90085523813321	1.57874726844122	78.3147994958936
chr4	34782777	34787070	17	3	43.59	10.71	32.88	0.00600145486250863	6.26991683341719	1.51966554835277	37.8323160457993
chr4	34787070	34787156	17	3	43.59	10.71	32.88	0.00600145486250863	6.26991683341719	1.51966554835277	37.8323160457993
chr4	34787156	34822762	18	3	46.15	10.71	35.44	0.00288217626651821	6.94211154484513	1.68935533955295	41.7961938000055
chr4	34822762	34827299	17	3	43.59	10.71	32.88	0.00600145486250863	6.26991683341719	1.51966554835277	37.8323160457993
chr4	34827299	34867942	10	1	25.64	3.57	22.07	0.0195540675845504	9.07077849961487	1.15236778255031	417.82475936565
chr4	34867942	35149647	9	1	23.08	3.57	19.51	0.0369159817584734	7.90352043648252	0.982568133185792	367.239031631248
chr4	35149647	35255974	9	0	23.08	0	23.08	0.00795267515999403	Inf	1.63239686645942	Inf
chr4	35255974	35376913	10	0	25.64	0	25.64	0.00370265041008413	Inf	1.9082732112772	Inf
chr4	35376913	35442556	9	0	23.08	0	23.08	0.00795267515999403	Inf	1.63239686645942	Inf
chr4	35442556	35470165	9	1	23.08	3.57	19.51	0.0369159817584734	7.90352043648252	0.982568133185792	367.239031631248
chr4	35470165	35533365	9	1	23.08	3.57	19.51	0.0369159817584734	7.90352043648252	0.982568133185792	367.239031631248
chr4	35533365	35571649	9	1	23.08	3.57	19.51	0.0369159817584734	7.90352043648252	0.982568133185792	367.239031631248
chr4	35571649	35657617	9	0	23.08	0	23.08	0.00795267515999403	Inf	1.63239686645942	Inf
chr4	35657617	35728626	10	0	25.64	0	25.64	0.00370265041008413	Inf	1.9082732112772	Inf
chr4	35728626	35991915	10	0	25.64	0	25.64	0.00370265041008413	Inf	1.9082732112772	Inf
chr4	35991915	36058707	11	0	28.21	0	28.21	0.00171923938403006	Inf	2.20246845218331	Inf
chr4	36058707	36066406	10	0	25.64	0	25.64	0.00370265041008413	Inf	1.9082732112772	Inf
chr4	36066406	38267873	9	0	23.08	0	23.08	0.00795267515999403	Inf	1.63239686645942	Inf
chr4	38267873	40810705	8	0	20.51	0	20.51	0.0169891552286163	Inf	1.37343707201479	Inf
chr4	40810705	40925712	9	0	23.08	0	23.08	0.00795267515999403	Inf	1.63239686645942	Inf
chr4	40925712	42003101	8	0	20.51	0	20.51	0.0169891552286163	Inf	1.37343707201479	Inf
chr4	42003101	50400000	7	0	17.95	0	17.95	0.035943082170992	Inf	1.12998973090574	Inf
chr4	50400000	52696792	0	0	0	0	0	1	0	0	Inf
chr4	52696792	52940147	3	1	7.69	3.57	4.12	0.634565807327001	2.22532620058641	0.167954158560902	122.342807812915
chr4	52940147	55144452	3	0	7.69	0	7.69	0.259158751696065	Inf	0.299163409947881	Inf
chr4	55144452	57137997	3	1	7.69	3.57	4.12	0.634565807327001	2.22532620058641	0.167954158560902	122.342807812915
chr4	57137997	58917360	3	2	7.69	7.14	0.550000000000001	1	1.08206902804226	0.115243282358074	13.8124557860129
chr4	58917360	59998664	3	2	7.69	7.14	0.550000000000001	1	1.08206902804226	0.115243282358074	13.8124557860129
chr4	59998664	60097247	3	3	7.69	10.71	-3.02	0.688454720532236	0.698321848708714	0.0863101311133194	5.64708144834845
chr4	60097247	61461922	3	2	7.69	7.14	0.550000000000001	1	1.08206902804226	0.115243282358074	13.8124557860129
chr4	61461922	64127525	3	1	7.69	3.57	4.12	0.634565807327001	2.22532620058641	0.167954158560902	122.342807812915
chr4	64127525	64294475	4	1	10.26	3.57	6.69	0.390943012211669	3.04077117232887	0.279516485329784	157.367313156765
chr4	64294475	64693460	3	1	7.69	3.57	4.12	0.634565807327001	2.22532620058641	0.167954158560902	122.342807812915
chr4	64693460	64695705	4	1	10.26	3.57	6.69	0.390943012211669	3.04077117232887	0.279516485329784	157.367313156765
chr4	64695705	64712345	7	2	17.95	7.14	10.81	0.285260824166676	2.80395558178708	0.47787033488466	29.9189920421904
chr4	64712345	64716729	4	1	10.26	3.57	6.69	0.390943012211669	3.04077117232887	0.279516485329784	157.367313156765
chr4	64716729	69336232	3	1	7.69	3.57	4.12	0.634565807327001	2.22532620058641	0.167954158560902	122.342807812915
chr4	69336232	69352550	4	1	10.26	3.57	6.69	0.390943012211669	3.04077117232887	0.279516485329784	157.367313156765
chr4	69352550	69373472	3	0	7.69	0	7.69	0.259158751696065	Inf	0.299163409947881	Inf
chr4	69373472	69375058	3	1	7.69	3.57	4.12	0.634565807327001	2.22532620058641	0.167954158560902	122.342807812915
chr4	69375058	69463245	6	3	15.38	10.71	4.67	0.724292382577153	1.50605655807911	0.287195734413274	10.2118168379826
chr4	69463245	69484975	6	3	15.38	10.71	4.67	0.724292382577153	1.50605655807911	0.287195734413274	10.2118168379826
chr4	69484975	69485910	5	3	12.82	10.71	2.11	1	1.22182804785069	0.214213274937142	8.60621135520067
chr4	69485910	69497225	5	2	12.82	7.14	5.68	0.690157153753371	1.89440352096343	0.282027548133614	21.3895764464199
chr4	69497225	69525184	4	2	10.26	7.14	3.12	1	1.47724941340376	0.194470737823325	17.4929046835811
chr4	69525184	69536970	4	3	10.26	10.71	-0.450000000000001	1	0.953103551799361	0.14687709056058	7.08524272416711
chr4	69536970	69553862	3	2	7.69	7.14	0.550000000000001	1	1.08206902804226	0.115243282358074	13.8124557860129
chr4	69553862	69586872	2	1	5.13	3.57	1.56	1	1.45154624814463	0.0720876075216783	89.2002946273177
chr4	69586872	70125577	3	1	7.69	3.57	4.12	0.634565807327001	2.22532620058641	0.167954158560902	122.342807812915
chr4	70125577	70234138	5	2	12.82	7.14	5.68	0.690157153753371	1.89440352096343	0.282027548133614	21.3895764464199
chr4	70234138	72803508	3	1	7.69	3.57	4.12	0.634565807327001	2.22532620058641	0.167954158560902	122.342807812915
chr4	72803508	73582355	3	1	7.69	3.57	4.12	0.634565807327001	2.22532620058641	0.167954158560902	122.342807812915
chr4	73582355	73675123	4	1	10.26	3.57	6.69	0.390943012211669	3.04077117232887	0.279516485329784	157.367313156765
chr4	73675123	75499387	3	1	7.69	3.57	4.12	0.634565807327001	2.22532620058641	0.167954158560902	122.342807812915
chr4	75499387	78166693	4	1	10.26	3.57	6.69	0.390943012211669	3.04077117232887	0.279516485329784	157.367313156765
chr4	78166693	78181845	4	1	10.26	3.57	6.69	0.390943012211669	3.04077117232887	0.279516485329784	157.367313156765
chr4	78181845	78236435	5	1	12.82	3.57	9.25	0.388448155118834	3.90236511849191	0.401779613564162	194.438208084634
chr4	78236435	78238004	5	1	12.82	3.57	9.25	0.388448155118834	3.90236511849191	0.401779613564162	194.438208084634
chr4	78238004	78331008	5	1	12.82	3.57	9.25	0.388448155118834	3.90236511849191	0.401779613564162	194.438208084634
chr4	78331008	79258818	5	1	12.82	3.57	9.25	0.388448155118834	3.90236511849191	0.401779613564162	194.438208084634
chr4	79258818	79282257	5	2	12.82	7.14	5.68	0.690157153753371	1.89440352096343	0.282027548133614	21.3895764464199
chr4	79282257	80087827	5	1	12.82	3.57	9.25	0.388448155118834	3.90236511849191	0.401779613564162	194.438208084634
chr4	80087827	80254405	6	1	15.38	3.57	11.81	0.224730827019654	4.81440822511162	0.533250791119194	233.739814548377
chr4	80254405	82161176	6	1	15.38	3.57	11.81	0.224730827019654	4.81440822511162	0.533250791119194	233.739814548377
chr4	82161176	83076733	5	1	12.82	3.57	9.25	0.388448155118834	3.90236511849191	0.401779613564162	194.438208084634
chr4	83076733	84136955	6	1	15.38	3.57	11.81	0.224730827019654	4.81440822511162	0.533250791119194	233.739814548377
chr4	84136955	88669026	5	1	12.82	3.57	9.25	0.388448155118834	3.90236511849191	0.401779613564162	194.438208084634
chr4	88669026	88673765	5	1	12.82	3.57	9.25	0.388448155118834	3.90236511849191	0.401779613564162	194.438208084634
chr4	88673765	89294149	5	1	12.82	3.57	9.25	0.388448155118834	3.90236511849191	0.401779613564162	194.438208084634
chr4	89294149	91269904	4	1	10.26	3.57	6.69	0.390943012211669	3.04077117232887	0.279516485329784	157.367313156765
chr4	91269904	91294393	5	1	12.82	3.57	9.25	0.388448155118834	3.90236511849191	0.401779613564162	194.438208084634
chr4	91294393	91502743	4	1	10.26	3.57	6.69	0.390943012211669	3.04077117232887	0.279516485329784	157.367313156765
chr4	91502743	91513492	4	2	10.26	7.14	3.12	1	1.47724941340376	0.194470737823325	17.4929046835811
chr4	91513492	91668929	5	2	12.82	7.14	5.68	0.690157153753371	1.89440352096343	0.282027548133614	21.3895764464199
chr4	91668929	91777879	4	2	10.26	7.14	3.12	1	1.47724941340376	0.194470737823325	17.4929046835811
chr4	91777879	91919106	4	2	10.26	7.14	3.12	1	1.47724941340376	0.194470737823325	17.4929046835811
chr4	91919106	92325556	4	1	10.26	3.57	6.69	0.390943012211669	3.04077117232887	0.279516485329784	157.367313156765
chr4	92325556	92487734	5	1	12.82	3.57	9.25	0.388448155118834	3.90236511849191	0.401779613564162	194.438208084634
chr4	92487734	94617399	4	1	10.26	3.57	6.69	0.390943012211669	3.04077117232887	0.279516485329784	157.367313156765
chr4	94617399	96143589	3	1	7.69	3.57	4.12	0.634565807327001	2.22532620058641	0.167954158560902	122.342807812915
chr4	96143589	98249785	3	2	7.69	7.14	0.550000000000001	1	1.08206902804226	0.115243282358074	13.8124557860129
chr4	98249785	109627994	3	3	7.69	10.71	-3.02	0.688454720532236	0.698321848708714	0.0863101311133194	5.64708144834845
chr4	109627994	110746677	4	3	10.26	10.71	-0.450000000000001	1	0.953103551799361	0.14687709056058	7.08524272416711
chr4	110746677	110883082	4	4	10.26	14.29	-4.03	0.710813343503147	0.689678357227139	0.116177835482169	4.08845960139407
chr4	110883082	111985836	4	3	10.26	10.71	-0.450000000000001	1	0.953103551799361	0.14687709056058	7.08524272416711
chr4	111985836	115174512	3	3	7.69	10.71	-3.02	0.688454720532236	0.698321848708714	0.0863101311133194	5.64708144834845
chr4	115174512	115175334	6	4	15.38	14.29	1.09	1	1.08953324514555	0.228777697439355	5.84898001960677
chr4	115175334	115183202	8	4	20.51	14.29	6.22	0.747932633487701	1.53856634233689	0.359107764458661	7.83585527572577
chr4	115183202	115383255	3	3	7.69	10.71	-3.02	0.688454720532236	0.698321848708714	0.0863101311133194	5.64708144834845
chr4	115383255	115467812	3	4	7.69	14.29	-6.6	0.439899470246479	0.505336362595415	0.0678402002557203	3.27816686216555
chr4	115467812	115761274	3	3	7.69	10.71	-3.02	0.688454720532236	0.698321848708714	0.0863101311133194	5.64708144834845
chr4	115761274	116009865	3	3	7.69	10.71	-3.02	0.688454720532236	0.698321848708714	0.0863101311133194	5.64708144834845
chr4	116009865	116483519	3	3	7.69	10.71	-3.02	0.688454720532236	0.698321848708714	0.0863101311133194	5.64708144834845
chr4	116483519	122271448	3	2	7.69	7.14	0.550000000000001	1	1.08206902804226	0.115243282358074	13.8124557860129
chr4	122271448	122288223	4	2	10.26	7.14	3.12	1	1.47724941340376	0.194470737823325	17.4929046835811
chr4	122288223	129997282	3	2	7.69	7.14	0.550000000000001	1	1.08206902804226	0.115243282358074	13.8124557860129
chr4	129997282	130161031	3	3	7.69	10.71	-3.02	0.688454720532236	0.698321848708714	0.0863101311133194	5.64708144834845
chr4	130161031	134870513	3	2	7.69	7.14	0.550000000000001	1	1.08206902804226	0.115243282358074	13.8124557860129
chr4	134870513	136111799	3	3	7.69	10.71	-3.02	0.688454720532236	0.698321848708714	0.0863101311133194	5.64708144834845
chr4	136111799	136181502	4	3	10.26	10.71	-0.450000000000001	1	0.953103551799361	0.14687709056058	7.08524272416711
chr4	136181502	138092149	3	3	7.69	10.71	-3.02	0.688454720532236	0.698321848708714	0.0863101311133194	5.64708144834845
chr4	138092149	138108419	4	3	10.26	10.71	-0.450000000000001	1	0.953103551799361	0.14687709056058	7.08524272416711
chr4	138108419	138367171	3	3	7.69	10.71	-3.02	0.688454720532236	0.698321848708714	0.0863101311133194	5.64708144834845
chr4	138367171	138985734	3	2	7.69	7.14	0.550000000000001	1	1.08206902804226	0.115243282358074	13.8124557860129
chr4	138985734	140312400	3	3	7.69	10.71	-3.02	0.688454720532236	0.698321848708714	0.0863101311133194	5.64708144834845
chr4	140312400	145606109	3	2	7.69	7.14	0.550000000000001	1	1.08206902804226	0.115243282358074	13.8124557860129
chr4	145606109	147971541	4	2	10.26	7.14	3.12	1	1.47724941340376	0.194470737823325	17.4929046835811
chr4	147971541	148055311	4	3	10.26	10.71	-0.450000000000001	1	0.953103551799361	0.14687709056058	7.08524272416711
chr4	148055311	149406173	4	2	10.26	7.14	3.12	1	1.47724941340376	0.194470737823325	17.4929046835811
chr4	149406173	150162827	4	3	10.26	10.71	-0.450000000000001	1	0.953103551799361	0.14687709056058	7.08524272416711
chr4	150162827	152593395	4	2	10.26	7.14	3.12	1	1.47724941340376	0.194470737823325	17.4929046835811
chr4	152593395	152709080	4	2	10.26	7.14	3.12	1	1.47724941340376	0.194470737823325	17.4929046835811
chr4	152709080	152731268	4	3	10.26	10.71	-0.450000000000001	1	0.953103551799361	0.14687709056058	7.08524272416711
chr4	152731268	152791652	3	3	7.69	10.71	-3.02	0.688454720532236	0.698321848708714	0.0863101311133194	5.64708144834845
chr4	152791652	152854832	3	4	7.69	14.29	-6.6	0.439899470246479	0.505336362595415	0.0678402002557203	3.27816686216555
chr4	152854832	153188623	3	3	7.69	10.71	-3.02	0.688454720532236	0.698321848708714	0.0863101311133194	5.64708144834845
chr4	153188623	153420447	3	4	7.69	14.29	-6.6	0.439899470246479	0.505336362595415	0.0678402002557203	3.27816686216555
chr4	153420447	153465312	3	3	7.69	10.71	-3.02	0.688454720532236	0.698321848708714	0.0863101311133194	5.64708144834845
chr4	153465312	156173233	3	2	7.69	7.14	0.550000000000001	1	1.08206902804226	0.115243282358074	13.8124557860129
chr4	156173233	156727733	4	2	10.26	7.14	3.12	1	1.47724941340376	0.194470737823325	17.4929046835811
chr4	156727733	157074109	4	3	10.26	10.71	-0.450000000000001	1	0.953103551799361	0.14687709056058	7.08524272416711
chr4	157074109	157126754	4	3	10.26	10.71	-0.450000000000001	1	0.953103551799361	0.14687709056058	7.08524272416711
chr4	157126754	158464464	4	3	10.26	10.71	-0.450000000000001	1	0.953103551799361	0.14687709056058	7.08524272416711
chr4	158464464	158590290	5	3	12.82	10.71	2.11	1	1.22182804785069	0.214213274937142	8.60621135520067
chr4	158590290	158904015	4	3	10.26	10.71	-0.450000000000001	1	0.953103551799361	0.14687709056058	7.08524272416711
chr4	158904015	161047045	4	2	10.26	7.14	3.12	1	1.47724941340376	0.194470737823325	17.4929046835811
chr4	161047045	161077330	5	2	12.82	7.14	5.68	0.690157153753371	1.89440352096343	0.282027548133614	21.3895764464199
chr4	161077330	161877009	4	2	10.26	7.14	3.12	1	1.47724941340376	0.194470737823325	17.4929046835811
chr4	161877009	161884754	7	4	17.95	14.29	3.66	0.750478768502977	1.30726813521468	0.291755135584387	6.80992210196982
chr4	161884754	161884914	4	3	10.26	10.71	-0.450000000000001	1	0.953103551799361	0.14687709056058	7.08524272416711
chr4	161884914	162634155	4	2	10.26	7.14	3.12	1	1.47724941340376	0.194470737823325	17.4929046835811
chr4	162634155	164195414	3	2	7.69	7.14	0.550000000000001	1	1.08206902804226	0.115243282358074	13.8124557860129
chr4	164195414	164676233	3	3	7.69	10.71	-3.02	0.688454720532236	0.698321848708714	0.0863101311133194	5.64708144834845
chr4	164676233	164962921	4	3	10.26	10.71	-0.450000000000001	1	0.953103551799361	0.14687709056058	7.08524272416711
chr4	164962921	165440648	4	2	10.26	7.14	3.12	1	1.47724941340376	0.194470737823325	17.4929046835811
chr4	165440648	167170179	4	3	10.26	10.71	-0.450000000000001	1	0.953103551799361	0.14687709056058	7.08524272416711
chr4	167170179	167868299	4	3	10.26	10.71	-0.450000000000001	1	0.953103551799361	0.14687709056058	7.08524272416711
chr4	167868299	168308206	4	4	10.26	14.29	-4.03	0.710813343503147	0.689678357227139	0.116177835482169	4.08845960139407
chr4	168308206	168659899	5	4	12.82	14.29	-1.47	1	0.884016750837732	0.170150760251753	4.94270890019748
chr4	168659899	168816942	4	4	10.26	14.29	-4.03	0.710813343503147	0.689678357227139	0.116177835482169	4.08845960139407
chr4	168816942	168853013	5	4	12.82	14.29	-1.47	1	0.884016750837732	0.170150760251753	4.94270890019748
chr4	168853013	168979296	4	4	10.26	14.29	-4.03	0.710813343503147	0.689678357227139	0.116177835482169	4.08845960139407
chr4	168979296	170260808	5	4	12.82	14.29	-1.47	1	0.884016750837732	0.170150760251753	4.94270890019748
chr4	170260808	170298252	4	4	10.26	14.29	-4.03	0.710813343503147	0.689678357227139	0.116177835482169	4.08845960139407
chr4	170298252	171441289	5	4	12.82	14.29	-1.47	1	0.884016750837732	0.170150760251753	4.94270890019748
chr4	171441289	171592647	5	4	12.82	14.29	-1.47	1	0.884016750837732	0.170150760251753	4.94270890019748
chr4	171592647	171609302	5	3	12.82	10.71	2.11	1	1.22182804785069	0.214213274937142	8.60621135520067
chr4	171609302	176232240	5	3	12.82	10.71	2.11	1	1.22182804785069	0.214213274937142	8.60621135520067
chr4	176232240	176363460	5	4	12.82	14.29	-1.47	1	0.884016750837732	0.170150760251753	4.94270890019748
chr4	176363460	176853998	5	3	12.82	10.71	2.11	1	1.22182804785069	0.214213274937142	8.60621135520067
chr4	176853998	177140590	5	4	12.82	14.29	-1.47	1	0.884016750837732	0.170150760251753	4.94270890019748
chr4	177140590	177975462	6	4	15.38	14.29	1.09	1	1.08953324514555	0.228777697439355	5.84898001960677
chr4	177975462	179239153	6	4	15.38	14.29	1.09	1	1.08953324514555	0.228777697439355	5.84898001960677
chr4	179239153	181036841	6	4	15.38	14.29	1.09	1	1.08953324514555	0.228777697439355	5.84898001960677
chr4	181036841	182090493	6	5	15.38	17.86	-2.48	1	0.838623244670273	0.187416780551175	3.9214663079714
chr4	182090493	182158118	6	5	15.38	17.86	-2.48	1	0.838623244670273	0.187416780551175	3.9214663079714
chr4	182158118	182234680	6	5	15.38	17.86	-2.48	1	0.838623244670273	0.187416780551175	3.9214663079714
chr4	182234680	182731963	6	4	15.38	14.29	1.09	1	1.08953324514555	0.228777697439355	5.84898001960677
chr4	182731963	183478534	6	5	15.38	17.86	-2.48	1	0.838623244670273	0.187416780551175	3.9214663079714
chr4	183478534	185814584	7	5	17.95	17.86	0.0899999999999999	1	1.00615666360625	0.239392241976746	4.55783047462478
chr4	185814584	187773365	6	5	15.38	17.86	-2.48	1	0.838623244670273	0.187416780551175	3.9214663079714
chr4	187773365	187807838	7	5	17.95	17.86	0.0899999999999999	1	1.00615666360625	0.239392241976746	4.55783047462478
chr4	187807838	188032071	6	5	15.38	17.86	-2.48	1	0.838623244670273	0.187416780551175	3.9214663079714
chr4	188032071	188608968	5	5	12.82	17.86	-5.04	0.730630488724804	0.680524452693754	0.139063932450118	3.32247608395633
chr4	188608968	191154276	5	5	12.82	17.86	-5.04	0.730630488724804	0.680524452693754	0.139063932450118	3.32247608395633
chr8	0	183950	15	11	38.46	39.29	-0.829999999999998	1	0.966390702618551	0.319842139268038	2.95695809637443
chr8	183950	253187	16	11	41.03	39.29	1.74	1	1.07391958570614	0.358136811668035	3.27361814971911
chr8	253187	722844	15	11	38.46	39.29	-0.829999999999998	1	0.966390702618551	0.319842139268038	2.95695809637443
chr8	722844	811433	14	11	35.9	39.29	-3.39	0.802852412668872	0.867333215286916	0.284302484527107	2.6679582536375
chr8	811433	1284350	15	11	38.46	39.29	-0.829999999999998	1	0.966390702618551	0.319842139268038	2.95695809637443
chr8	1284350	1524972	16	11	41.03	39.29	1.74	1	1.07391958570614	0.358136811668035	3.27361814971911
chr8	1524972	1929316	17	11	43.59	39.29	4.3	0.804371454500303	1.19105608093238	0.399533956153146	3.62141386704044
chr8	1929316	3785630	18	11	46.15	39.29	6.86	0.624154416413797	1.31911762751048	0.444422944905645	4.00604131214375
chr8	3785630	3790668	18	11	46.15	39.29	6.86	0.624154416413797	1.31911762751048	0.444422944905645	4.00604131214375
chr8	3790668	4639463	18	11	46.15	39.29	6.86	0.624154416413797	1.31911762751048	0.444422944905645	4.00604131214375
chr8	4639463	4735491	17	11	43.59	39.29	4.3	0.804371454500303	1.19105608093238	0.399533956153146	3.62141386704044
chr8	4735491	4833807	16	11	41.03	39.29	1.74	1	1.07391958570614	0.358136811668035	3.27361814971911
chr8	4833807	5596497	17	11	43.59	39.29	4.3	0.804371454500303	1.19105608093238	0.399533956153146	3.62141386704044
chr8	5596497	5605669	17	12	43.59	42.86	0.730000000000004	1	1.02985405294389	0.347101812373374	3.08562829024417
chr8	5605669	5901956	17	11	43.59	39.29	4.3	0.804371454500303	1.19105608093238	0.399533956153146	3.62141386704044
chr8	5901956	5930405	18	11	46.15	39.29	6.86	0.624154416413797	1.31911762751048	0.444422944905645	4.00604131214375
chr8	5930405	6128409	18	11	46.15	39.29	6.86	0.624154416413797	1.31911762751048	0.444422944905645	4.00604131214375
chr8	6128409	6624574	18	11	46.15	39.29	6.86	0.624154416413797	1.31911762751048	0.444422944905645	4.00604131214375
chr8	6624574	6641273	19	11	48.72	39.29	9.43	0.467424651922926	1.45974884250949	0.493225368114988	4.43327467614142
chr8	6641273	7041597	19	11	48.72	39.29	9.43	0.467424651922926	1.45974884250949	0.493225368114988	4.43327467614142
chr8	7041597	7216447	19	12	48.72	42.86	5.86	0.804174625663737	1.26219355471385	0.428517295195056	3.77724505458588
chr8	7216447	7244200	19	12	48.72	42.86	5.86	0.804174625663737	1.26219355471385	0.428517295195056	3.77724505458588
chr8	7244200	7297449	19	11	48.72	39.29	9.43	0.467424651922926	1.45974884250949	0.493225368114988	4.43327467614142
chr8	7297449	7355835	19	12	48.72	42.86	5.86	0.804174625663737	1.26219355471385	0.428517295195056	3.77724505458588
chr8	7355835	7389344	17	12	43.59	42.86	0.730000000000004	1	1.02985405294389	0.347101812373374	3.08562829024417
chr8	7389344	7392497	16	12	41.03	42.86	-1.83	1	0.928580065970117	0.311149290685772	2.78915459620135
chr8	7392497	7752096	16	11	41.03	39.29	1.74	1	1.07391958570614	0.358136811668035	3.27361814971911
chr8	7752096	7783206	16	10	41.03	35.71	5.32	0.800292054391844	1.24798323419105	0.412560729028943	3.88150616156347
chr8	7783206	7787805	18	10	46.15	35.71	10.44	0.457027079330404	1.53287214752853	0.511981102857743	4.74966762539043
chr8	7787805	7793360	19	10	48.72	35.71	13.01	0.326475170895543	1.69626924269715	0.56823472953805	5.25539355432826
chr8	7793360	7831849	19	10	48.72	35.71	13.01	0.326475170895543	1.69626924269715	0.56823472953805	5.25539355432826
chr8	7831849	8003131	19	11	48.72	39.29	9.43	0.467424651922926	1.45974884250949	0.493225368114988	4.43327467614142
chr8	8003131	8079730	19	12	48.72	42.86	5.86	0.804174625663737	1.26219355471385	0.428517295195056	3.77724505458588
chr8	8079730	8089584	20	12	51.28	42.86	8.42	0.621109802036103	1.39638195542497	0.474816209988312	4.18496413327564
chr8	8089584	8156205	20	12	51.28	42.86	8.42	0.621109802036103	1.39638195542497	0.474816209988312	4.18496413327564
chr8	8156205	8648483	19	12	48.72	42.86	5.86	0.804174625663737	1.26219355471385	0.428517295195056	3.77724505458588
chr8	8648483	10113673	19	12	48.72	42.86	5.86	0.804174625663737	1.26219355471385	0.428517295195056	3.77724505458588
chr8	10113673	10333659	20	12	51.28	42.86	8.42	0.621109802036103	1.39638195542497	0.474816209988312	4.18496413327564
chr8	10333659	10863392	20	12	51.28	42.86	8.42	0.621109802036103	1.39638195542497	0.474816209988312	4.18496413327564
chr8	10863392	11072312	19	12	48.72	42.86	5.86	0.804174625663737	1.26219355471385	0.428517295195056	3.77724505458588
chr8	11072312	11285202	20	12	51.28	42.86	8.42	0.621109802036103	1.39638195542497	0.474816209988312	4.18496413327564
chr8	11285202	11853449	19	12	48.72	42.86	5.86	0.804174625663737	1.26219355471385	0.428517295195056	3.77724505458588
chr8	11853449	12207132	19	12	48.72	42.86	5.86	0.804174625663737	1.26219355471385	0.428517295195056	3.77724505458588
chr8	12207132	12237118	20	12	51.28	42.86	8.42	0.621109802036103	1.39638195542497	0.474816209988312	4.18496413327564
chr8	12237118	12240243	19	11	48.72	39.29	9.43	0.467424651922926	1.45974884250949	0.493225368114988	4.43327467614142
chr8	12240243	12241398	18	11	46.15	39.29	6.86	0.624154416413797	1.31911762751048	0.444422944905645	4.00604131214375
chr8	12241398	12254207	18	10	46.15	35.71	10.44	0.457027079330404	1.53287214752853	0.511981102857743	4.74966762539043
chr8	12254207	12269346	17	10	43.59	35.71	7.88	0.616414616667261	1.38407294317907	0.460262541992795	4.29406003229699
chr8	12269346	12272727	16	10	41.03	35.71	5.32	0.800292054391844	1.24798323419105	0.412560729028943	3.88150616156347
chr8	12272727	12390468	15	10	38.46	35.71	2.75	1	1.1230271638893	0.368431408874392	3.50617840720806
chr8	12390468	12421160	16	10	41.03	35.71	5.32	0.800292054391844	1.24798323419105	0.412560729028943	3.88150616156347
chr8	12421160	12425633	16	11	41.03	39.29	1.74	1	1.07391958570614	0.358136811668035	3.27361814971911
chr8	12425633	12458299	17	11	43.59	39.29	4.3	0.804371454500303	1.19105608093238	0.399533956153146	3.62141386704044
chr8	12458299	12555392	17	12	43.59	42.86	0.730000000000004	1	1.02985405294389	0.347101812373374	3.08562829024417
chr8	12555392	12586917	19	12	48.72	42.86	5.86	0.804174625663737	1.26219355471385	0.428517295195056	3.77724505458588
chr8	12586917	12744102	20	12	51.28	42.86	8.42	0.621109802036103	1.39638195542497	0.474816209988312	4.18496413327564
chr8	12744102	14089750	20	12	51.28	42.86	8.42	0.621109802036103	1.39638195542497	0.474816209988312	4.18496413327564
chr8	14089750	14141100	20	12	51.28	42.86	8.42	0.621109802036103	1.39638195542497	0.474816209988312	4.18496413327564
chr8	14141100	14670920	20	12	51.28	42.86	8.42	0.621109802036103	1.39638195542497	0.474816209988312	4.18496413327564
chr8	14670920	18452450	20	12	51.28	42.86	8.42	0.621109802036103	1.39638195542497	0.474816209988312	4.18496413327564
chr8	18452450	20386715	20	12	51.28	42.86	8.42	0.621109802036103	1.39638195542497	0.474816209988312	4.18496413327564
chr8	20386715	21348053	20	12	51.28	42.86	8.42	0.621109802036103	1.39638195542497	0.474816209988312	4.18496413327564
chr8	21348053	21364137	20	12	51.28	42.86	8.42	0.621109802036103	1.39638195542497	0.474816209988312	4.18496413327564
chr8	21364137	21483195	20	12	51.28	42.86	8.42	0.621109802036103	1.39638195542497	0.474816209988312	4.18496413327564
chr8	21483195	22663146	20	12	51.28	42.86	8.42	0.621109802036103	1.39638195542497	0.474816209988312	4.18496413327564
chr8	22663146	24974499	20	12	51.28	42.86	8.42	0.621109802036103	1.39638195542497	0.474816209988312	4.18496413327564
chr8	24974499	24974550	21	13	53.85	46.43	7.42	0.624250860672073	1.34015348211971	0.456297589497585	3.98739977846982
chr8	24974550	24975039	22	13	56.41	46.43	9.98	0.464793055855401	1.48420010497309	0.504833250545686	4.43406619513356
chr8	24975039	24984237	24	13	61.54	46.43	15.11	0.319264851700421	1.82903339411709	0.618307700542182	5.5347925107856
chr8	24984237	24984298	24	13	61.54	46.43	15.11	0.319264851700421	1.82903339411709	0.618307700542182	5.5347925107856
chr8	24984298	24987712	21	12	53.85	42.86	10.99	0.460130546942633	1.54522343566475	0.525585083834366	4.64316193720263
chr8	24987712	25707740	20	12	51.28	42.86	8.42	0.621109802036103	1.39638195542497	0.474816209988312	4.18496413327564
chr8	25707740	27812167	20	12	51.28	42.86	8.42	0.621109802036103	1.39638195542497	0.474816209988312	4.18496413327564
chr8	27812167	28814515	20	12	51.28	42.86	8.42	0.621109802036103	1.39638195542497	0.474816209988312	4.18496413327564
chr8	28814515	28843847	19	12	48.72	42.86	5.86	0.804174625663737	1.26219355471385	0.428517295195056	3.77724505458588
chr8	28843847	29921561	18	12	46.15	42.86	3.29	0.80876876934318	1.14058091236033	0.38610456132455	3.41342565064041
chr8	29921561	30144022	17	12	43.59	42.86	0.730000000000004	1	1.02985405294389	0.347101812373374	3.08562829024417
chr8	30144022	30767317	16	12	41.03	42.86	-1.83	1	0.928580065970117	0.311149290685772	2.78915459620135
chr8	30767317	30827184	16	11	41.03	39.29	1.74	1	1.07391958570614	0.358136811668035	3.27361814971911
chr8	30827184	31580190	17	11	43.59	39.29	4.3	0.804371454500303	1.19105608093238	0.399533956153146	3.62141386704044
chr8	31580190	32180855	16	11	41.03	39.29	1.74	1	1.07391958570614	0.358136811668035	3.27361814971911
chr8	32180855	33091358	16	11	41.03	39.29	1.74	1	1.07391958570614	0.358136811668035	3.27361814971911
chr8	33091358	33179621	16	12	41.03	42.86	-1.83	1	0.928580065970117	0.311149290685772	2.78915459620135
chr8	33179621	33195588	16	12	41.03	42.86	-1.83	1	0.928580065970117	0.311149290685772	2.78915459620135
chr8	33195588	33270952	16	11	41.03	39.29	1.74	1	1.07391958570614	0.358136811668035	3.27361814971911
chr8	33270952	33275811	16	11	41.03	39.29	1.74	1	1.07391958570614	0.358136811668035	3.27361814971911
chr8	33275811	33457589	16	11	41.03	39.29	1.74	1	1.07391958570614	0.358136811668035	3.27361814971911
chr8	33457589	34025029	16	11	41.03	39.29	1.74	1	1.07391958570614	0.358136811668035	3.27361814971911
chr8	34025029	34169811	17	11	43.59	39.29	4.3	0.804371454500303	1.19105608093238	0.399533956153146	3.62141386704044
chr8	34169811	34281270	16	11	41.03	39.29	1.74	1	1.07391958570614	0.358136811668035	3.27361814971911
chr8	34281270	34370202	16	11	41.03	39.29	1.74	1	1.07391958570614	0.358136811668035	3.27361814971911
chr8	34370202	34425718	15	11	38.46	39.29	-0.829999999999998	1	0.966390702618551	0.319842139268038	2.95695809637443
chr8	34425718	34442008	15	10	38.46	35.71	2.75	1	1.1230271638893	0.368431408874392	3.50617840720806
chr8	34442008	34687273	15	10	38.46	35.71	2.75	1	1.1230271638893	0.368431408874392	3.50617840720806
chr8	34687273	34843493	15	10	38.46	35.71	2.75	1	1.1230271638893	0.368431408874392	3.50617840720806
chr8	34843493	34875573	15	10	38.46	35.71	2.75	1	1.1230271638893	0.368431408874392	3.50617840720806
chr8	34875573	34919175	14	10	35.9	35.71	0.189999999999998	1	1.0078807221991	0.327491659751893	3.16328621586006
chr8	34919175	34985867	13	10	33.33	35.71	-2.38	1	0.901422168724054	0.289415123890578	2.84862643714113
chr8	34985867	35133923	13	10	33.33	35.71	-2.38	1	0.901422168724054	0.289415123890578	2.84862643714113
chr8	35133923	35424268	13	9	33.33	32.14	1.19	1	1.05472854591205	0.334219709650251	3.42390949726657
chr8	35424268	35886669	12	9	30.77	32.14	-1.37	1	0.939168418272527	0.293242349603647	3.07544601481355
chr8	35886669	36561165	11	9	28.21	32.14	-3.93	0.790297224212521	0.831706188375505	0.254973950870375	2.75301817957441
chr8	36561165	36866880	10	9	25.64	32.14	-6.5	0.592577464184326	0.7314882458343	0.219162628386788	2.45412591853335
chr8	36866880	37067389	9	9	23.08	32.14	-9.06	0.419765809096462	0.637777320809793	0.1856861914707	2.17626808774981
chr8	37067389	37186012	9	9	23.08	32.14	-9.06	0.419765809096462	0.637777320809793	0.1856861914707	2.17626808774981
chr8	37186012	37397896	9	9	23.08	32.14	-9.06	0.419765809096462	0.637777320809793	0.1856861914707	2.17626808774981
chr8	37397896	37848794	8	9	20.51	32.14	-11.63	0.394061274824057	0.54989750617311	0.154294387900813	1.91675574582292
chr8	37848794	37870908	7	9	17.95	32.14	-14.19	0.246858082684944	0.467365632467797	0.124933751599446	1.67395987930858
chr8	37870908	37906992	6	9	15.38	32.14	-16.76	0.140243531474141	0.389630408897948	0.0975357394586401	1.44600923068657
chr8	37906992	38136909	6	10	15.38	35.71	-20.33	0.0810721972547469	0.333098358870007	0.0844057644656903	1.20560378709421
chr8	38136909	38276502	6	9	15.38	32.14	-16.76	0.140243531474141	0.389630408897948	0.0975357394586401	1.44600923068657
chr8	38276502	38541873	5	9	12.82	32.14	-19.32	0.0715000438306498	0.316216595626557	0.0721020079641187	1.23125063612323
chr8	38541873	38847895	5	8	12.82	28.57	-15.75	0.127931783034621	0.373436652077213	0.0837887469827279	1.50223811772245
chr8	38847895	39132736	5	7	12.82	25	-12.18	0.217148353969883	0.446798455228105	0.0980401331595031	1.87861688946732
chr8	39132736	39171078	5	6	12.82	21.43	-8.61	0.505413273282686	0.544342468322904	0.115962517512108	2.43320308901814
chr8	39171078	39207174	5	6	12.82	21.43	-8.61	0.505413273282686	0.544342468322904	0.115962517512108	2.43320308901814
chr8	39207174	39213223	6	6	15.38	21.43	-6.05	0.537876494727452	0.67081346957719	0.156478978316614	2.86681622643448
chr8	39213223	39225796	7	6	17.95	21.43	-3.48	0.76168176257019	0.804764518252769	0.200114563812684	3.32740237797851
chr8	39225796	39230254	8	6	20.51	21.43	-0.919999999999998	1	0.947035802866762	0.24678154835532	3.81825686509133
chr8	39230254	39230492	8	7	20.51	25	-4.49	0.769111281347119	0.777202399071217	0.209240999451785	2.9379961078175
chr8	39230492	39233131	9	8	23.08	28.57	-5.49	0.776722997346664	0.753281180166143	0.215447993161751	2.66181950249223
chr8	39233131	39246893	13	11	33.33	39.29	-5.96	0.796543689874275	0.775741727535441	0.251243197042475	2.40269771516319
chr8	39246893	39247927	13	12	33.33	42.86	-9.53	0.453646494822059	0.670789842121229	0.218338048459062	2.04733674173747
chr8	39247927	39249857	14	12	35.9	42.86	-6.96	0.617226437584367	0.749970155208993	0.247042093575279	2.27312774825343
chr8	39249857	39253774	16	12	41.03	42.86	-1.83	1	0.928580065970117	0.311149290685772	2.78915459620135
chr8	39253774	39386080	16	12	41.03	42.86	-1.83	1	0.928580065970117	0.311149290685772	2.78915459620135
chr8	39386080	39387632	15	12	38.46	42.86	-4.4	0.802727517143163	0.835618845219127	0.277910721143076	2.51940539588275
chr8	39387632	39388539	8	7	20.51	25	-4.49	0.769111281347119	0.777202399071217	0.209240999451785	2.9379961078175
chr8	39388539	39389022	6	6	15.38	21.43	-6.05	0.537876494727452	0.67081346957719	0.156478978316614	2.86681622643448
chr8	39389022	39397373	6	6	15.38	21.43	-6.05	0.537876494727452	0.67081346957719	0.156478978316614	2.86681622643448
chr8	39397373	39449618	5	6	12.82	21.43	-8.61	0.505413273282686	0.544342468322904	0.115962517512108	2.43320308901814
chr8	39449618	39671991	4	6	10.26	21.43	-11.17	0.299277093190339	0.424717303065203	0.0787838012777996	2.02354934468486
chr8	39671991	40520919	4	6	10.26	21.43	-11.17	0.299277093190339	0.424717303065203	0.0787838012777996	2.02354934468486
chr8	40520919	40571206	3	6	7.69	21.43	-13.74	0.149285462958572	0.311205316595916	0.0456908352588676	1.63459406760686
chr8	40571206	40573313	4	6	10.26	21.43	-11.17	0.299277093190339	0.424717303065203	0.0787838012777996	2.02354934468486
chr8	40573313	40582132	3	6	7.69	21.43	-13.74	0.149285462958572	0.311205316595916	0.0456908352588676	1.63459406760686
chr8	40582132	40715421	2	6	5.13	21.43	-16.3	0.059790269124547	0.203127267051309	0.0185268770871576	1.26289646717543
chr8	40715421	40761024	2	5	5.13	17.86	-12.73	0.119684391967378	0.253959012952198	0.0224273666602866	1.70805453169814
chr8	40761024	41371215	2	4	5.13	14.29	-9.16	0.226906158357771	0.32993654256078	0.0277757672740517	2.50742719394361
chr8	41371215	42665275	2	3	5.13	10.71	-5.58	0.642299864314789	0.455973048612347	0.035674600286564	4.28079447868054
chr8	42665275	43778914	3	3	7.69	10.71	-3.02	0.688454720532236	0.698321848708714	0.0863101311133194	5.64708144834845
chr8	43778914	46924211	0	0	0	0	0	1	0	0	Inf
chr8	46924211	48467103	1	2	2.56	7.14	-4.58	0.566892808683853	0.347668191638558	0.00565929193880628	7.00113716860258
chr8	48467103	48951149	2	2	5.13	7.14	-2.01	1	0.706496515603743	0.0483247951664508	10.3278425867678
chr8	48951149	53455912	1	2	2.56	7.14	-4.58	0.566892808683853	0.347668191638558	0.00565929193880628	7.00113716860258
chr8	53455912	58003817	2	2	5.13	7.14	-2.01	1	0.706496515603743	0.0483247951664508	10.3278425867678
chr8	58003817	58500757	1	2	2.56	7.14	-4.58	0.566892808683853	0.347668191638558	0.00565929193880628	7.00113716860258
chr8	58500757	67980232	0	2	0	7.14	-7.14	0.170963364993216	0	0	3.78396482381628
chr8	67980232	85260436	0	1	0	3.57	-3.57	0.417910447761194	0	0	28.0001993373566
chr8	85260436	85269674	1	1	2.56	3.57	-1.01	1	0.714239541851673	0.00883081332944379	57.7927180509577
chr8	85269674	85279318	0	1	0	3.57	-3.57	0.417910447761194	0	0	28.0001993373566
chr8	85279318	85317106	0	2	0	7.14	-7.14	0.170963364993216	0	0	3.78396482381628
chr8	85317106	90428609	0	1	0	3.57	-3.57	0.417910447761194	0	0	28.0001993373566
chr8	90428609	90560824	1	1	2.56	3.57	-1.01	1	0.714239541851673	0.00883081332944379	57.7927180509577
chr8	90560824	96908219	0	1	0	3.57	-3.57	0.417910447761194	0	0	28.0001993373566
chr8	96908219	97680789	1	1	2.56	3.57	-1.01	1	0.714239541851673	0.00883081332944379	57.7927180509577
chr8	97680789	98505348	0	1	0	3.57	-3.57	0.417910447761194	0	0	28.0001993373566
chr8	98505348	98549008	0	2	0	7.14	-7.14	0.170963364993216	0	0	3.78396482381628
chr8	98549008	115633259	0	1	0	3.57	-3.57	0.417910447761194	0	0	28.0001993373566
chr8	115633259	115640948	1	1	2.56	3.57	-1.01	1	0.714239541851673	0.00883081332944379	57.7927180509577
chr8	115640948	115646214	1	2	2.56	7.14	-4.58	0.566892808683853	0.347668191638558	0.00565929193880628	7.00113716860258
chr8	115646214	115683438	0	2	0	7.14	-7.14	0.170963364993216	0	0	3.78396482381628
chr8	115683438	116365531	0	1	0	3.57	-3.57	0.417910447761194	0	0	28.0001993373566
chr8	116365531	116403694	1	1	2.56	3.57	-1.01	1	0.714239541851673	0.00883081332944379	57.7927180509577
chr8	116403694	127633253	0	1	0	3.57	-3.57	0.417910447761194	0	0	28.0001993373566
chr8	127633253	127990311	0	0	0	0	0	1	0	0	Inf
chr8	127990311	128134884	0	1	0	3.57	-3.57	0.417910447761194	0	0	28.0001993373566
chr8	128134884	129000599	0	0	0	0	0	1	0	0	Inf
chr8	129000599	129033260	1	0	2.56	0	2.56	1	Inf	0.0184242788461539	Inf
chr8	129033260	129440699	0	0	0	0	0	1	0	0	Inf
chr8	129440699	129469075	0	1	0	3.57	-3.57	0.417910447761194	0	0	28.0001993373566
chr8	129469075	137564527	0	0	0	0	0	1	0	0	Inf
chr8	137564527	137679757	0	1	0	3.57	-3.57	0.417910447761194	0	0	28.0001993373566
chr8	137679757	137720266	0	2	0	7.14	-7.14	0.170963364993216	0	0	3.78396482381628
chr8	137720266	137803739	0	3	0	10.71	-10.71	0.0683853459972863	0	0	1.68680065167164
chr8	137803739	137830489	0	2	0	7.14	-7.14	0.170963364993216	0	0	3.78396482381628
chr8	137830489	146364022	0	1	0	3.57	-3.57	0.417910447761194	0	0	28.0001993373566
chr10	0	766888	3	0	7.69	0	7.69	0.259158751696065	Inf	0.299163409947881	Inf
chr10	766888	794063	3	1	7.69	3.57	4.12	0.634565807327001	2.22532620058641	0.167954158560902	122.342807812915
chr10	794063	1559106	3	0	7.69	0	7.69	0.259158751696065	Inf	0.299163409947881	Inf
chr10	1559106	1596234	4	0	10.26	0	10.26	0.134023066485753	Inf	0.485033949305586	Inf
chr10	1596234	3770037	3	0	7.69	0	7.69	0.259158751696065	Inf	0.299163409947881	Inf
chr10	3770037	5434482	2	0	5.13	0	5.13	0.506105834464043	Inf	0.134811059349198	Inf
chr10	5434482	6427382	1	0	2.56	0	2.56	1	Inf	0.0184242788461539	Inf
chr10	6427382	8770830	2	0	5.13	0	5.13	0.506105834464043	Inf	0.134811059349198	Inf
chr10	8770830	8866079	2	1	5.13	3.57	1.56	1	1.45154624814463	0.0720876075216783	89.2002946273177
chr10	8866079	11577697	2	0	5.13	0	5.13	0.506105834464043	Inf	0.134811059349198	Inf
chr10	11577697	23399045	1	0	2.56	0	2.56	1	Inf	0.0184242788461539	Inf
chr10	23399045	23556363	2	0	5.13	0	5.13	0.506105834464043	Inf	0.134811059349198	Inf
chr10	23556363	27245409	1	0	2.56	0	2.56	1	Inf	0.0184242788461539	Inf
chr10	27245409	28608966	2	0	5.13	0	5.13	0.506105834464043	Inf	0.134811059349198	Inf
chr10	28608966	28753539	2	0	5.13	0	5.13	0.506105834464043	Inf	0.134811059349198	Inf
chr10	28753539	29504906	2	0	5.13	0	5.13	0.506105834464043	Inf	0.134811059349198	Inf
chr10	29504906	31628978	1	0	2.56	0	2.56	1	Inf	0.0184242788461539	Inf
chr10	31628978	42433540	0	0	0	0	0	1	0	0	Inf
chr10	42433540	43473911	1	1	2.56	3.57	-1.01	1	0.714239541851673	0.00883081332944379	57.7927180509577
chr10	43473911	47546226	1	0	2.56	0	2.56	1	Inf	0.0184242788461539	Inf
chr10	47546226	47547003	1	1	2.56	3.57	-1.01	1	0.714239541851673	0.00883081332944379	57.7927180509577
chr10	47547003	47645028	2	1	5.13	3.57	1.56	1	1.45154624814463	0.0720876075216783	89.2002946273177
chr10	47645028	47658414	2	0	5.13	0	5.13	0.506105834464043	Inf	0.134811059349198	Inf
chr10	47658414	49241486	1	0	2.56	0	2.56	1	Inf	0.0184242788461539	Inf
chr10	49241486	49772592	2	0	5.13	0	5.13	0.506105834464043	Inf	0.134811059349198	Inf
chr10	49772592	49790414	2	1	5.13	3.57	1.56	1	1.45154624814463	0.0720876075216783	89.2002946273177
chr10	49790414	52853448	2	0	5.13	0	5.13	0.506105834464043	Inf	0.134811059349198	Inf
chr10	52853448	52994303	3	0	7.69	0	7.69	0.259158751696065	Inf	0.299163409947881	Inf
chr10	52994303	53296882	2	0	5.13	0	5.13	0.506105834464043	Inf	0.134811059349198	Inf
chr10	53296882	53945502	3	0	7.69	0	7.69	0.259158751696065	Inf	0.299163409947881	Inf
chr10	53945502	55902707	2	0	5.13	0	5.13	0.506105834464043	Inf	0.134811059349198	Inf
chr10	55902707	56609989	2	1	5.13	3.57	1.56	1	1.45154624814463	0.0720876075216783	89.2002946273177
chr10	56609989	56648552	2	2	5.13	7.14	-2.01	1	0.706496515603743	0.0483247951664508	10.3278425867678
chr10	56648552	56695970	2	2	5.13	7.14	-2.01	1	0.706496515603743	0.0483247951664508	10.3278425867678
chr10	56695970	56815221	2	1	5.13	3.57	1.56	1	1.45154624814463	0.0720876075216783	89.2002946273177
chr10	56815221	58516565	2	0	5.13	0	5.13	0.506105834464043	Inf	0.134811059349198	Inf
chr10	58516565	58516678	3	0	7.69	0	7.69	0.259158751696065	Inf	0.299163409947881	Inf
chr10	58516678	58525768	4	0	10.26	0	10.26	0.134023066485753	Inf	0.485033949305586	Inf
chr10	58525768	58526066	3	0	7.69	0	7.69	0.259158751696065	Inf	0.299163409947881	Inf
chr10	58526066	60028433	2	0	5.13	0	5.13	0.506105834464043	Inf	0.134811059349198	Inf
chr10	60028433	62471341	1	0	2.56	0	2.56	1	Inf	0.0184242788461539	Inf
chr10	62471341	65449986	2	0	5.13	0	5.13	0.506105834464043	Inf	0.134811059349198	Inf
chr10	65449986	65471755	2	1	5.13	3.57	1.56	1	1.45154624814463	0.0720876075216783	89.2002946273177
chr10	65471755	65606139	2	2	5.13	7.14	-2.01	1	0.706496515603743	0.0483247951664508	10.3278425867678
chr10	65606139	65714228	2	2	5.13	7.14	-2.01	1	0.706496515603743	0.0483247951664508	10.3278425867678
chr10	65714228	65848177	2	2	5.13	7.14	-2.01	1	0.706496515603743	0.0483247951664508	10.3278425867678
chr10	65848177	65959964	2	1	5.13	3.57	1.56	1	1.45154624814463	0.0720876075216783	89.2002946273177
chr10	65959964	67307100	2	0	5.13	0	5.13	0.506105834464043	Inf	0.134811059349198	Inf
chr10	67307100	67307944	2	2	5.13	7.14	-2.01	1	0.706496515603743	0.0483247951664508	10.3278425867678
chr10	67307944	67308024	3	2	7.69	7.14	0.550000000000001	1	1.08206902804226	0.115243282358074	13.8124557860129
chr10	67308024	67308311	4	2	10.26	7.14	3.12	1	1.47724941340376	0.194470737823325	17.4929046835811
chr10	67308311	67314438	6	3	15.38	10.71	4.67	0.724292382577153	1.50605655807911	0.287195734413274	10.2118168379826
chr10	67314438	67318621	5	2	12.82	7.14	5.68	0.690157153753371	1.89440352096343	0.282027548133614	21.3895764464199
chr10	67318621	67326439	3	0	7.69	0	7.69	0.259158751696065	Inf	0.299163409947881	Inf
chr10	67326439	82602843	2	0	5.13	0	5.13	0.506105834464043	Inf	0.134811059349198	Inf
chr10	82602843	83668175	2	1	5.13	3.57	1.56	1	1.45154624814463	0.0720876075216783	89.2002946273177
chr10	83668175	84389608	2	2	5.13	7.14	-2.01	1	0.706496515603743	0.0483247951664508	10.3278425867678
chr10	84389608	87312342	3	2	7.69	7.14	0.550000000000001	1	1.08206902804226	0.115243282358074	13.8124557860129
chr10	87312342	87908792	4	2	10.26	7.14	3.12	1	1.47724941340376	0.194470737823325	17.4929046835811
chr10	87908792	89070277	5	2	12.82	7.14	5.68	0.690157153753371	1.89440352096343	0.282027548133614	21.3895764464199
chr10	89070277	89137721	6	2	15.38	7.14	8.24	0.452610971630956	2.33566623971135	0.376598600150424	25.537474960256
chr10	89137721	89187268	5	2	12.82	7.14	5.68	0.690157153753371	1.89440352096343	0.282027548133614	21.3895764464199
chr10	89187268	89250494	5	2	12.82	7.14	5.68	0.690157153753371	1.89440352096343	0.282027548133614	21.3895764464199
chr10	89250494	89481815	5	2	12.82	7.14	5.68	0.690157153753371	1.89440352096343	0.282027548133614	21.3895764464199
chr10	89481815	89555755	5	2	12.82	7.14	5.68	0.690157153753371	1.89440352096343	0.282027548133614	21.3895764464199
chr10	89555755	89886180	5	2	12.82	7.14	5.68	0.690157153753371	1.89440352096343	0.282027548133614	21.3895764464199
chr10	89886180	90349371	5	2	12.82	7.14	5.68	0.690157153753371	1.89440352096343	0.282027548133614	21.3895764464199
chr10	90349371	90602810	5	2	12.82	7.14	5.68	0.690157153753371	1.89440352096343	0.282027548133614	21.3895764464199
chr10	90602810	90699349	5	2	12.82	7.14	5.68	0.690157153753371	1.89440352096343	0.282027548133614	21.3895764464199
chr10	90699349	93998522	5	2	12.82	7.14	5.68	0.690157153753371	1.89440352096343	0.282027548133614	21.3895764464199
chr10	93998522	95220445	5	3	12.82	10.71	2.11	1	1.22182804785069	0.214213274937142	8.60621135520067
chr10	95220445	95432993	6	3	15.38	10.71	4.67	0.724292382577153	1.50605655807911	0.287195734413274	10.2118168379826
chr10	95432993	96863756	6	3	15.38	10.71	4.67	0.724292382577153	1.50605655807911	0.287195734413274	10.2118168379826
chr10	96863756	96865196	5	2	12.82	7.14	5.68	0.690157153753371	1.89440352096343	0.282027548133614	21.3895764464199
chr10	96865196	96875967	5	1	12.82	3.57	9.25	0.388448155118834	3.90236511849191	0.401779613564162	194.438208084634
chr10	96875967	96876055	5	2	12.82	7.14	5.68	0.690157153753371	1.89440352096343	0.282027548133614	21.3895764464199
chr10	96876055	96885652	5	3	12.82	10.71	2.11	1	1.22182804785069	0.214213274937142	8.60621135520067
chr10	96885652	101605621	6	3	15.38	10.71	4.67	0.724292382577153	1.50605655807911	0.287195734413274	10.2118168379826
chr10	101605621	107023421	6	4	15.38	14.29	1.09	1	1.08953324514555	0.228777697439355	5.84898001960677
chr10	107023421	107441558	6	4	15.38	14.29	1.09	1	1.08953324514555	0.228777697439355	5.84898001960677
chr10	107441558	107618034	5	4	12.82	14.29	-1.47	1	0.884016750837732	0.170150760251753	4.94270890019748
chr10	107618034	107618078	5	4	12.82	14.29	-1.47	1	0.884016750837732	0.170150760251753	4.94270890019748
chr10	107618078	107996052	5	3	12.82	10.71	2.11	1	1.22182804785069	0.214213274937142	8.60621135520067
chr10	107996052	108660823	5	4	12.82	14.29	-1.47	1	0.884016750837732	0.170150760251753	4.94270890019748
chr10	108660823	108674605	4	4	10.26	14.29	-4.03	0.710813343503147	0.689678357227139	0.116177835482169	4.08845960139407
chr10	108674605	108729662	4	4	10.26	14.29	-4.03	0.710813343503147	0.689678357227139	0.116177835482169	4.08845960139407
chr10	108729662	109132545	4	3	10.26	10.71	-0.450000000000001	1	0.953103551799361	0.14687709056058	7.08524272416711
chr10	109132545	109149653	4	2	10.26	7.14	3.12	1	1.47724941340376	0.194470737823325	17.4929046835811
chr10	109149653	111437948	3	2	7.69	7.14	0.550000000000001	1	1.08206902804226	0.115243282358074	13.8124557860129
chr10	111437948	111595626	4	2	10.26	7.14	3.12	1	1.47724941340376	0.194470737823325	17.4929046835811
chr10	111595626	113177016	3	2	7.69	7.14	0.550000000000001	1	1.08206902804226	0.115243282358074	13.8124557860129
chr10	113177016	113197937	4	2	10.26	7.14	3.12	1	1.47724941340376	0.194470737823325	17.4929046835811
chr10	113197937	114065711	3	2	7.69	7.14	0.550000000000001	1	1.08206902804226	0.115243282358074	13.8124557860129
chr10	114065711	114422900	4	2	10.26	7.14	3.12	1	1.47724941340376	0.194470737823325	17.4929046835811
chr10	114422900	114754110	5	2	12.82	7.14	5.68	0.690157153753371	1.89440352096343	0.282027548133614	21.3895764464199
chr10	114754110	114890095	5	3	12.82	10.71	2.11	1	1.22182804785069	0.214213274937142	8.60621135520067
chr10	114890095	114903513	4	3	10.26	10.71	-0.450000000000001	1	0.953103551799361	0.14687709056058	7.08524272416711
chr10	114903513	115097582	3	3	7.69	10.71	-3.02	0.688454720532236	0.698321848708714	0.0863101311133194	5.64708144834845
chr10	115097582	115202207	3	3	7.69	10.71	-3.02	0.688454720532236	0.698321848708714	0.0863101311133194	5.64708144834845
chr10	115202207	115388917	3	3	7.69	10.71	-3.02	0.688454720532236	0.698321848708714	0.0863101311133194	5.64708144834845
chr10	115388917	115438170	3	2	7.69	7.14	0.550000000000001	1	1.08206902804226	0.115243282358074	13.8124557860129
chr10	115438170	118786565	2	2	5.13	7.14	-2.01	1	0.706496515603743	0.0483247951664508	10.3278425867678
chr10	118786565	123310572	1	2	2.56	7.14	-4.58	0.566892808683853	0.347668191638558	0.00565929193880628	7.00113716860258
chr10	123310572	123325213	2	2	5.13	7.14	-2.01	1	0.706496515603743	0.0483247951664508	10.3278425867678
chr10	123325213	124555070	1	2	2.56	7.14	-4.58	0.566892808683853	0.347668191638558	0.00565929193880628	7.00113716860258
chr10	124555070	126223555	2	2	5.13	7.14	-2.01	1	0.706496515603743	0.0483247951664508	10.3278425867678
chr10	126223555	126368115	1	2	2.56	7.14	-4.58	0.566892808683853	0.347668191638558	0.00565929193880628	7.00113716860258
chr10	126368115	128779090	2	2	5.13	7.14	-2.01	1	0.706496515603743	0.0483247951664508	10.3278425867678
chr10	128779090	135534747	1	2	2.56	7.14	-4.58	0.566892808683853	0.347668191638558	0.00565929193880628	7.00113716860258
chr14	19108176	20424155	4	2	10.26	7.14	3.12	1	1.47724941340376	0.194470737823325	17.4929046835811
chr14	20424155	20425211	4	3	10.26	10.71	-0.450000000000001	1	0.953103551799361	0.14687709056058	7.08524272416711
chr14	20425211	20425685	5	3	12.82	10.71	2.11	1	1.22182804785069	0.214213274937142	8.60621135520067
chr14	20425685	24437989	6	3	15.38	10.71	4.67	0.724292382577153	1.50605655807911	0.287195734413274	10.2118168379826
chr14	24437989	24486295	7	3	17.95	10.71	7.24	0.502458667409344	1.80733530551949	0.36548634786601	11.928348272517
chr14	24486295	32471527	6	3	15.38	10.71	4.67	0.724292382577153	1.50605655807911	0.287195734413274	10.2118168379826
chr14	32471527	33013246	6	4	15.38	14.29	1.09	1	1.08953324514555	0.228777697439355	5.84898001960677
chr14	33013246	33131534	6	4	15.38	14.29	1.09	1	1.08953324514555	0.228777697439355	5.84898001960677
chr14	33131534	35810327	6	3	15.38	10.71	4.67	0.724292382577153	1.50605655807911	0.287195734413274	10.2118168379826
chr14	35810327	38087325	7	3	17.95	10.71	7.24	0.502458667409344	1.80733530551949	0.36548634786601	11.928348272517
chr14	38087325	38183411	7	3	17.95	10.71	7.24	0.502458667409344	1.80733530551949	0.36548634786601	11.928348272517
chr14	38183411	40979803	7	3	17.95	10.71	7.24	0.502458667409344	1.80733530551949	0.36548634786601	11.928348272517
chr14	40979803	41133716	7	3	17.95	10.71	7.24	0.502458667409344	1.80733530551949	0.36548634786601	11.928348272517
chr14	41133716	41607321	7	3	17.95	10.71	7.24	0.502458667409344	1.80733530551949	0.36548634786601	11.928348272517
chr14	41607321	41609427	8	5	20.51	17.86	2.65	1	1.18408795541755	0.294963002397035	5.23558530402848
chr14	41609427	41663732	8	6	20.51	21.43	-0.919999999999998	1	0.947035802866762	0.24678154835532	3.81825686509133
chr14	41663732	41676792	7	4	17.95	14.29	3.66	0.750478768502977	1.30726813521468	0.291755135584387	6.80992210196982
chr14	41676792	46996079	7	3	17.95	10.71	7.24	0.502458667409344	1.80733530551949	0.36548634786601	11.928348272517
chr14	46996079	50400807	6	3	15.38	10.71	4.67	0.724292382577153	1.50605655807911	0.287195734413274	10.2118168379826
chr14	50400807	57100639	6	3	15.38	10.71	4.67	0.724292382577153	1.50605655807911	0.287195734413274	10.2118168379826
chr14	57100639	58915228	7	3	17.95	10.71	7.24	0.502458667409344	1.80733530551949	0.36548634786601	11.928348272517
chr14	58915228	60054500	7	3	17.95	10.71	7.24	0.502458667409344	1.80733530551949	0.36548634786601	11.928348272517
chr14	60054500	60934306	7	4	17.95	14.29	3.66	0.750478768502977	1.30726813521468	0.291755135584387	6.80992210196982
chr14	60934306	61062679	7	4	17.95	14.29	3.66	0.750478768502977	1.30726813521468	0.291755135584387	6.80992210196982
chr14	61062679	61646443	7	4	17.95	14.29	3.66	0.750478768502977	1.30726813521468	0.291755135584387	6.80992210196982
chr14	61646443	62348440	8	4	20.51	14.29	6.22	0.747932633487701	1.53856634233689	0.359107764458661	7.83585527572577
chr14	62348440	63981727	7	4	17.95	14.29	3.66	0.750478768502977	1.30726813521468	0.291755135584387	6.80992210196982
chr14	63981727	64926681	8	4	20.51	14.29	6.22	0.747932633487701	1.53856634233689	0.359107764458661	7.83585527572577
chr14	64926681	65060687	7	4	17.95	14.29	3.66	0.750478768502977	1.30726813521468	0.291755135584387	6.80992210196982
chr14	65060687	65196549	8	4	20.51	14.29	6.22	0.747932633487701	1.53856634233689	0.359107764458661	7.83585527572577
chr14	65196549	65596938	9	4	23.08	14.29	8.79	0.533293451699955	1.78478099082913	0.43094530952115	8.92909870703237
chr14	65596938	65877375	8	4	20.51	14.29	6.22	0.747932633487701	1.53856634233689	0.359107764458661	7.83585527572577
chr14	65877375	66121455	8	4	20.51	14.29	6.22	0.747932633487701	1.53856634233689	0.359107764458661	7.83585527572577
chr14	66121455	68359081	7	4	17.95	14.29	3.66	0.750478768502977	1.30726813521468	0.291755135584387	6.80992210196982
chr14	68359081	68888888	8	4	20.51	14.29	6.22	0.747932633487701	1.53856634233689	0.359107764458661	7.83585527572577
chr14	68888888	69692929	7	4	17.95	14.29	3.66	0.750478768502977	1.30726813521468	0.291755135584387	6.80992210196982
chr14	69692929	72732100	8	4	20.51	14.29	6.22	0.747932633487701	1.53856634233689	0.359107764458661	7.83585527572577
chr14	72732100	87736530	7	4	17.95	14.29	3.66	0.750478768502977	1.30726813521468	0.291755135584387	6.80992210196982
chr14	87736530	87871654	7	4	17.95	14.29	3.66	0.750478768502977	1.30726813521468	0.291755135584387	6.80992210196982
chr14	87871654	97255484	7	4	17.95	14.29	3.66	0.750478768502977	1.30726813521468	0.291755135584387	6.80992210196982
chr14	97255484	97824276	7	4	17.95	14.29	3.66	0.750478768502977	1.30726813521468	0.291755135584387	6.80992210196982
chr14	97824276	97897423	7	4	17.95	14.29	3.66	0.750478768502977	1.30726813521468	0.291755135584387	6.80992210196982
chr14	97897423	98176311	7	4	17.95	14.29	3.66	0.750478768502977	1.30726813521468	0.291755135584387	6.80992210196982
chr14	98176311	98249220	7	4	17.95	14.29	3.66	0.750478768502977	1.30726813521468	0.291755135584387	6.80992210196982
chr14	98249220	98301002	7	4	17.95	14.29	3.66	0.750478768502977	1.30726813521468	0.291755135584387	6.80992210196982
chr14	98301002	98326825	7	3	17.95	10.71	7.24	0.502458667409344	1.80733530551949	0.36548634786601	11.928348272517
chr14	98326825	98669913	7	4	17.95	14.29	3.66	0.750478768502977	1.30726813521468	0.291755135584387	6.80992210196982
chr14	98669913	99174180	7	4	17.95	14.29	3.66	0.750478768502977	1.30726813521468	0.291755135584387	6.80992210196982
chr14	99174180	99197345	8	4	20.51	14.29	6.22	0.747932633487701	1.53856634233689	0.359107764458661	7.83585527572577
chr14	99197345	99642885	7	4	17.95	14.29	3.66	0.750478768502977	1.30726813521468	0.291755135584387	6.80992210196982
chr14	99642885	99667043	8	4	20.51	14.29	6.22	0.747932633487701	1.53856634233689	0.359107764458661	7.83585527572577
chr14	99667043	104667823	7	4	17.95	14.29	3.66	0.750478768502977	1.30726813521468	0.291755135584387	6.80992210196982
chr14	104667823	105987389	7	3	17.95	10.71	7.24	0.502458667409344	1.80733530551949	0.36548634786601	11.928348272517
chr14	105987389	106009970	7	2	17.95	7.14	10.81	0.285260824166676	2.80395558178708	0.47787033488466	29.9189920421904
chr14	106009970	106223730	6	1	15.38	3.57	11.81	0.224730827019654	4.81440822511162	0.533250791119194	233.739814548377
chr14	106223730	106335773	5	1	12.82	3.57	9.25	0.388448155118834	3.90236511849191	0.401779613564162	194.438208084634
chr14	106335773	106342555	3	1	7.69	3.57	4.12	0.634565807327001	2.22532620058641	0.167954158560902	122.342807812915
chr14	106342555	106460480	1	0	2.56	0	2.56	1	Inf	0.0184242788461539	Inf
chr14	106460480	106519158	2	0	5.13	0	5.13	0.506105834464043	Inf	0.134811059349198	Inf
chr14	106519158	106526139	3	0	7.69	0	7.69	0.259158751696065	Inf	0.299163409947881	Inf
chr14	106526139	106571791	4	0	10.26	0	10.26	0.134023066485753	Inf	0.485033949305586	Inf
chr14	106571791	106604028	2	0	5.13	0	5.13	0.506105834464043	Inf	0.134811059349198	Inf
chr14	106604028	106605696	3	0	7.69	0	7.69	0.259158751696065	Inf	0.299163409947881	Inf
chr14	106605696	106796127	3	1	7.69	3.57	4.12	0.634565807327001	2.22532620058641	0.167954158560902	122.342807812915
chr14	106796127	106873212	3	2	7.69	7.14	0.550000000000001	1	1.08206902804226	0.115243282358074	13.8124557860129
chr14	106873212	106885861	5	2	12.82	7.14	5.68	0.690157153753371	1.89440352096343	0.282027548133614	21.3895764464199
chr14	106885861	106915977	6	2	15.38	7.14	8.24	0.452610971630956	2.33566623971135	0.376598600150424	25.537474960256
chr14	106915977	106917663	7	2	17.95	7.14	10.81	0.285260824166676	2.80395558178708	0.47787033488466	29.9189920421904
chr14	106917663	106918378	8	2	20.51	7.14	13.37	0.174325857708064	3.30094800390498	0.585850360326557	34.5971603467713
chr14	106918378	106920590	7	2	17.95	7.14	10.81	0.285260824166676	2.80395558178708	0.47787033488466	29.9189920421904
chr14	106920590	106927534	5	2	12.82	7.14	5.68	0.690157153753371	1.89440352096343	0.282027548133614	21.3895764464199
chr14	106927534	106955549	6	2	15.38	7.14	8.24	0.452610971630956	2.33566623971135	0.376598600150424	25.537474960256
chr14	106955549	107349540	7	2	17.95	7.14	10.81	0.285260824166676	2.80395558178708	0.47787033488466	29.9189920421904
chr16	0	3208542	1	2	2.56	7.14	-4.58	0.566892808683853	0.347668191638558	0.00565929193880628	7.00113716860258
chr16	3208542	5443632	2	2	5.13	7.14	-2.01	1	0.706496515603743	0.0483247951664508	10.3278425867678
chr16	5443632	5782930	2	3	5.13	10.71	-5.58	0.642299864314789	0.455973048612347	0.035674600286564	4.28079447868054
chr16	5782930	5802276	2	3	5.13	10.71	-5.58	0.642299864314789	0.455973048612347	0.035674600286564	4.28079447868054
chr16	5802276	5862207	3	3	7.69	10.71	-3.02	0.688454720532236	0.698321848708714	0.0863101311133194	5.64708144834845
chr16	5862207	6018913	3	3	7.69	10.71	-3.02	0.688454720532236	0.698321848708714	0.0863101311133194	5.64708144834845
chr16	6018913	6110882	3	2	7.69	7.14	0.550000000000001	1	1.08206902804226	0.115243282358074	13.8124557860129
chr16	6110882	6161062	4	2	10.26	7.14	3.12	1	1.47724941340376	0.194470737823325	17.4929046835811
chr16	6161062	6180590	4	2	10.26	7.14	3.12	1	1.47724941340376	0.194470737823325	17.4929046835811
chr16	6180590	6184838	5	2	12.82	7.14	5.68	0.690157153753371	1.89440352096343	0.282027548133614	21.3895764464199
chr16	6184838	6273754	6	3	15.38	10.71	4.67	0.724292382577153	1.50605655807911	0.287195734413274	10.2118168379826
chr16	6273754	6278987	6	3	15.38	10.71	4.67	0.724292382577153	1.50605655807911	0.287195734413274	10.2118168379826
chr16	6278987	6337640	5	3	12.82	10.71	2.11	1	1.22182804785069	0.214213274937142	8.60621135520067
chr16	6337640	6342182	5	3	12.82	10.71	2.11	1	1.22182804785069	0.214213274937142	8.60621135520067
chr16	6342182	6345229	5	4	12.82	14.29	-1.47	1	0.884016750837732	0.170150760251753	4.94270890019748
chr16	6345229	6377377	5	4	12.82	14.29	-1.47	1	0.884016750837732	0.170150760251753	4.94270890019748
chr16	6377377	6404584	6	4	15.38	14.29	1.09	1	1.08953324514555	0.228777697439355	5.84898001960677
chr16	6404584	6414267	6	5	15.38	17.86	-2.48	1	0.838623244670273	0.187416780551175	3.9214663079714
chr16	6414267	6419028	6	5	15.38	17.86	-2.48	1	0.838623244670273	0.187416780551175	3.9214663079714
chr16	6419028	6421036	7	5	17.95	17.86	0.0899999999999999	1	1.00615666360625	0.239392241976746	4.55783047462478
chr16	6421036	6427806	7	5	17.95	17.86	0.0899999999999999	1	1.00615666360625	0.239392241976746	4.55783047462478
chr16	6427806	6438381	8	5	20.51	17.86	2.65	1	1.18408795541755	0.294963002397035	5.23558530402848
chr16	6438381	6491159	9	5	23.08	17.86	5.22	0.763152862801238	1.37348238841154	0.354317161969272	5.9606730616736
chr16	6491159	6495753	9	4	23.08	14.29	8.79	0.533293451699955	1.78478099082913	0.43094530952115	8.92909870703237
chr16	6495753	6506818	8	4	20.51	14.29	6.22	0.747932633487701	1.53856634233689	0.359107764458661	7.83585527572577
chr16	6506818	6530838	8	5	20.51	17.86	2.65	1	1.18408795541755	0.294963002397035	5.23558530402848
chr16	6530838	6543015	8	6	20.51	21.43	-0.919999999999998	1	0.947035802866762	0.24678154835532	3.81825686509133
chr16	6543015	6563476	9	6	23.08	21.43	1.65	1	1.09841923649564	0.296678525077835	4.3419466686276
chr16	6563476	6568234	9	5	23.08	17.86	5.22	0.763152862801238	1.37348238841154	0.354317161969272	5.9606730616736
chr16	6568234	6636461	9	5	23.08	17.86	5.22	0.763152862801238	1.37348238841154	0.354317161969272	5.9606730616736
chr16	6636461	6651653	8	5	20.51	17.86	2.65	1	1.18408795541755	0.294963002397035	5.23558530402848
chr16	6651653	6666896	8	5	20.51	17.86	2.65	1	1.18408795541755	0.294963002397035	5.23558530402848
chr16	6666896	6669600	8	5	20.51	17.86	2.65	1	1.18408795541755	0.294963002397035	5.23558530402848
chr16	6669600	6723994	9	5	23.08	17.86	5.22	0.763152862801238	1.37348238841154	0.354317161969272	5.9606730616736
chr16	6723994	6747797	10	5	25.64	17.86	7.78	0.558438625617762	1.57554208522566	0.417655219678272	6.73595308637102
chr16	6747797	6767369	10	5	25.64	17.86	7.78	0.558438625617762	1.57554208522566	0.417655219678272	6.73595308637102
chr16	6767369	6778868	10	5	25.64	17.86	7.78	0.558438625617762	1.57554208522566	0.417655219678272	6.73595308637102
chr16	6778868	6787004	10	5	25.64	17.86	7.78	0.558438625617762	1.57554208522566	0.417655219678272	6.73595308637102
chr16	6787004	6798024	10	5	25.64	17.86	7.78	0.558438625617762	1.57554208522566	0.417655219678272	6.73595308637102
chr16	6798024	6801987	10	5	25.64	17.86	7.78	0.558438625617762	1.57554208522566	0.417655219678272	6.73595308637102
chr16	6801987	6819136	10	6	25.64	21.43	4.21	0.776722997346664	1.25998989354521	0.349913957283863	4.90329735453815
chr16	6819136	6857761	9	6	23.08	21.43	1.65	1	1.09841923649564	0.296678525077835	4.3419466686276
chr16	6857761	6874217	9	5	23.08	17.86	5.22	0.763152862801238	1.37348238841154	0.354317161969272	5.9606730616736
chr16	6874217	6875816	9	4	23.08	14.29	8.79	0.533293451699955	1.78478099082913	0.43094530952115	8.92909870703237
chr16	6875816	6876698	8	4	20.51	14.29	6.22	0.747932633487701	1.53856634233689	0.359107764458661	7.83585527572577
chr16	6876698	6915404	7	4	17.95	14.29	3.66	0.750478768502977	1.30726813521468	0.291755135584387	6.80992210196982
chr16	6915404	6926021	7	4	17.95	14.29	3.66	0.750478768502977	1.30726813521468	0.291755135584387	6.80992210196982
chr16	6926021	6957516	7	4	17.95	14.29	3.66	0.750478768502977	1.30726813521468	0.291755135584387	6.80992210196982
chr16	6957516	7058162	6	4	15.38	14.29	1.09	1	1.08953324514555	0.228777697439355	5.84898001960677
chr16	7058162	7063669	6	3	15.38	10.71	4.67	0.724292382577153	1.50605655807911	0.287195734413274	10.2118168379826
chr16	7063669	7065472	6	3	15.38	10.71	4.67	0.724292382577153	1.50605655807911	0.287195734413274	10.2118168379826
chr16	7065472	7095847	5	3	12.82	10.71	2.11	1	1.22182804785069	0.214213274937142	8.60621135520067
chr16	7095847	7098763	4	3	10.26	10.71	-0.450000000000001	1	0.953103551799361	0.14687709056058	7.08524272416711
chr16	7098763	7138298	4	2	10.26	7.14	3.12	1	1.47724941340376	0.194470737823325	17.4929046835811
chr16	7138298	7144001	4	3	10.26	10.71	-0.450000000000001	1	0.953103551799361	0.14687709056058	7.08524272416711
chr16	7144001	7295400	3	3	7.69	10.71	-3.02	0.688454720532236	0.698321848708714	0.0863101311133194	5.64708144834845
chr16	7295400	7433746	3	4	7.69	14.29	-6.6	0.439899470246479	0.505336362595415	0.0678402002557203	3.27816686216555
chr16	7433746	7507063	3	4	7.69	14.29	-6.6	0.439899470246479	0.505336362595415	0.0678402002557203	3.27816686216555
chr16	7507063	7573241	3	4	7.69	14.29	-6.6	0.439899470246479	0.505336362595415	0.0678402002557203	3.27816686216555
chr16	7573241	7648265	3	3	7.69	10.71	-3.02	0.688454720532236	0.698321848708714	0.0863101311133194	5.64708144834845
chr16	7648265	7730491	2	3	5.13	10.71	-5.58	0.642299864314789	0.455973048612347	0.035674600286564	4.28079447868054
chr16	7730491	9467662	2	2	5.13	7.14	-2.01	1	0.706496515603743	0.0483247951664508	10.3278425867678
chr16	9467662	15495814	2	1	5.13	3.57	1.56	1	1.45154624814463	0.0720876075216783	89.2002946273177
chr16	15495814	17425173	1	1	2.56	3.57	-1.01	1	0.714239541851673	0.00883081332944379	57.7927180509577
chr16	17425173	18263137	1	1	2.56	3.57	-1.01	1	0.714239541851673	0.00883081332944379	57.7927180509577
chr16	18263137	19945000	1	1	2.56	3.57	-1.01	1	0.714239541851673	0.00883081332944379	57.7927180509577
chr16	19945000	19968808	3	3	7.69	10.71	-3.02	0.688454720532236	0.698321848708714	0.0863101311133194	5.64708144834845
chr16	19968808	21539358	1	1	2.56	3.57	-1.01	1	0.714239541851673	0.00883081332944379	57.7927180509577
chr16	21539358	21737350	2	1	5.13	3.57	1.56	1	1.45154624814463	0.0720876075216783	89.2002946273177
chr16	21737350	21766106	2	0	5.13	0	5.13	0.506105834464043	Inf	0.134811059349198	Inf
chr16	21766106	23511399	1	0	2.56	0	2.56	1	Inf	0.0184242788461539	Inf
chr16	23511399	24443512	1	1	2.56	3.57	-1.01	1	0.714239541851673	0.00883081332944379	57.7927180509577
chr16	24443512	25496342	1	0	2.56	0	2.56	1	Inf	0.0184242788461539	Inf
chr16	25496342	27747223	0	0	0	0	0	1	0	0	Inf
chr16	27747223	27865484	1	0	2.56	0	2.56	1	Inf	0.0184242788461539	Inf
chr16	27865484	32180795	0	0	0	0	0	1	0	0	Inf
chr16	32180795	33367511	0	1	0	3.57	-3.57	0.417910447761194	0	0	28.0001993373566
chr16	33367511	46491374	0	0	0	0	0	1	0	0	Inf
chr16	46491374	48194097	1	0	2.56	0	2.56	1	Inf	0.0184242788461539	Inf
chr16	48194097	48236396	1	1	2.56	3.57	-1.01	1	0.714239541851673	0.00883081332944379	57.7927180509577
chr16	48236396	55795795	1	0	2.56	0	2.56	1	Inf	0.0184242788461539	Inf
chr16	55795795	55826001	2	0	5.13	0	5.13	0.506105834464043	Inf	0.134811059349198	Inf
chr16	55826001	59971205	1	0	2.56	0	2.56	1	Inf	0.0184242788461539	Inf
chr16	59971205	60244705	1	1	2.56	3.57	-1.01	1	0.714239541851673	0.00883081332944379	57.7927180509577
chr16	60244705	60405505	1	1	2.56	3.57	-1.01	1	0.714239541851673	0.00883081332944379	57.7927180509577
chr16	60405505	63727363	1	0	2.56	0	2.56	1	Inf	0.0184242788461539	Inf
chr16	63727363	64108639	0	0	0	0	0	1	0	0	Inf
chr16	64108639	65033060	1	0	2.56	0	2.56	1	Inf	0.0184242788461539	Inf
chr16	65033060	71708194	0	0	0	0	0	1	0	0	Inf
chr16	71708194	74902103	0	1	0	3.57	-3.57	0.417910447761194	0	0	28.0001993373566
chr16	74902103	75278818	0	0	0	0	0	1	0	0	Inf
chr16	75278818	75482350	1	0	2.56	0	2.56	1	Inf	0.0184242788461539	Inf
chr16	75482350	78224118	0	0	0	0	0	1	0	0	Inf
chr16	78224118	78370485	0	1	0	3.57	-3.57	0.417910447761194	0	0	28.0001993373566
chr16	78370485	78371553	0	2	0	7.14	-7.14	0.170963364993216	0	0	3.78396482381628
chr16	78371553	78372018	0	3	0	10.71	-10.71	0.0683853459972863	0	0	1.68680065167164
chr16	78372018	78377048	5	4	12.82	14.29	-1.47	1	0.884016750837732	0.170150760251753	4.94270890019748
chr16	78377048	78384883	5	4	12.82	14.29	-1.47	1	0.884016750837732	0.170150760251753	4.94270890019748
chr16	78384883	78385219	5	3	12.82	10.71	2.11	1	1.22182804785069	0.214213274937142	8.60621135520067
chr16	78385219	78385466	5	2	12.82	7.14	5.68	0.690157153753371	1.89440352096343	0.282027548133614	21.3895764464199
chr16	78385466	78410501	1	1	2.56	3.57	-1.01	1	0.714239541851673	0.00883081332944379	57.7927180509577
chr16	78410501	78444085	0	1	0	3.57	-3.57	0.417910447761194	0	0	28.0001993373566
chr16	78444085	78501684	0	0	0	0	0	1	0	0	Inf
chr16	78501684	78735541	0	1	0	3.57	-3.57	0.417910447761194	0	0	28.0001993373566
chr16	78735541	78798792	0	1	0	3.57	-3.57	0.417910447761194	0	0	28.0001993373566
chr16	78798792	78907035	0	0	0	0	0	1	0	0	Inf
chr16	78907035	78950641	1	0	2.56	0	2.56	1	Inf	0.0184242788461539	Inf
chr16	78950641	79008435	1	1	2.56	3.57	-1.01	1	0.714239541851673	0.00883081332944379	57.7927180509577
chr16	79008435	79018405	1	2	2.56	7.14	-4.58	0.566892808683853	0.347668191638558	0.00565929193880628	7.00113716860258
chr16	79018405	79062032	1	2	2.56	7.14	-4.58	0.566892808683853	0.347668191638558	0.00565929193880628	7.00113716860258
chr16	79062032	79161534	1	1	2.56	3.57	-1.01	1	0.714239541851673	0.00883081332944379	57.7927180509577
chr16	79161534	79229272	1	0	2.56	0	2.56	1	Inf	0.0184242788461539	Inf
chr16	79229272	80154970	0	0	0	0	0	1	0	0	Inf
chr16	80154970	80219618	1	0	2.56	0	2.56	1	Inf	0.0184242788461539	Inf
chr16	80219618	81179801	0	0	0	0	0	1	0	0	Inf
chr16	81179801	81268965	1	0	2.56	0	2.56	1	Inf	0.0184242788461539	Inf
chr16	81268965	81955332	0	0	0	0	0	1	0	0	Inf
chr16	81955332	81973273	0	1	0	3.57	-3.57	0.417910447761194	0	0	28.0001993373566
chr16	81973273	82925896	0	0	0	0	0	1	0	0	Inf
chr16	82925896	83661787	1	0	2.56	0	2.56	1	Inf	0.0184242788461539	Inf
chr16	83661787	83744988	1	1	2.56	3.57	-1.01	1	0.714239541851673	0.00883081332944379	57.7927180509577
chr16	83744988	89455637	1	0	2.56	0	2.56	1	Inf	0.0184242788461539	Inf
chr16	89455637	89613097	2	0	5.13	0	5.13	0.506105834464043	Inf	0.134811059349198	Inf
chr16	89613097	90354753	1	0	2.56	0	2.56	1	Inf	0.0184242788461539	Inf
chrX	0	1219198	3	4	7.69	14.29	-6.6	0.439899470246479	0.505336362595415	0.0678402002557203	3.27816686216555
chrX	1219198	2131168	3	3	7.69	10.71	-3.02	0.688454720532236	0.698321848708714	0.0863101311133194	5.64708144834845
chrX	2131168	2244853	3	3	7.69	10.71	-3.02	0.688454720532236	0.698321848708714	0.0863101311133194	5.64708144834845
chrX	2244853	2267766	4	3	10.26	10.71	-0.450000000000001	1	0.953103551799361	0.14687709056058	7.08524272416711
chrX	2267766	2319042	5	3	12.82	10.71	2.11	1	1.22182804785069	0.214213274937142	8.60621135520067
chrX	2319042	2327436	4	3	10.26	10.71	-0.450000000000001	1	0.953103551799361	0.14687709056058	7.08524272416711
chrX	2327436	2336221	4	3	10.26	10.71	-0.450000000000001	1	0.953103551799361	0.14687709056058	7.08524272416711
chrX	2336221	2627286	4	3	10.26	10.71	-0.450000000000001	1	0.953103551799361	0.14687709056058	7.08524272416711
chrX	2627286	2637522	4	3	10.26	10.71	-0.450000000000001	1	0.953103551799361	0.14687709056058	7.08524272416711
chrX	2637522	2641590	5	3	12.82	10.71	2.11	1	1.22182804785069	0.214213274937142	8.60621135520067
chrX	2641590	2643932	6	2	15.38	7.14	8.24	0.452610971630956	2.33566623971135	0.376598600150424	25.537474960256
chrX	2643932	2665781	6	3	15.38	10.71	4.67	0.724292382577153	1.50605655807911	0.287195734413274	10.2118168379826
chrX	2665781	2684878	6	4	15.38	14.29	1.09	1	1.08953324514555	0.228777697439355	5.84898001960677
chrX	2684878	2703512	8	6	20.51	21.43	-0.919999999999998	1	0.947035802866762	0.24678154835532	3.81825686509133
chrX	2703512	2707339	13	10	33.33	35.71	-2.38	1	0.901422168724054	0.289415123890578	2.84862643714113
chrX	2707339	2712782	13	11	33.33	39.29	-5.96	0.796543689874275	0.775741727535441	0.251243197042475	2.40269771516319
chrX	2712782	6417626	14	11	35.9	39.29	-3.39	0.802852412668872	0.867333215286916	0.284302484527107	2.6679582536375
chrX	6417626	6455463	14	11	35.9	39.29	-3.39	0.802852412668872	0.867333215286916	0.284302484527107	2.6679582536375
chrX	6455463	6920969	14	11	35.9	39.29	-3.39	0.802852412668872	0.867333215286916	0.284302484527107	2.6679582536375
chrX	6920969	6983497	15	11	38.46	39.29	-0.829999999999998	1	0.966390702618551	0.319842139268038	2.95695809637443
chrX	6983497	7123722	14	11	35.9	39.29	-3.39	0.802852412668872	0.867333215286916	0.284302484527107	2.6679582536375
chrX	7123722	7164091	14	12	35.9	42.86	-6.96	0.617226437584367	0.749970155208993	0.247042093575279	2.27312774825343
chrX	7164091	7320478	14	11	35.9	39.29	-3.39	0.802852412668872	0.867333215286916	0.284302484527107	2.6679582536375
chrX	7320478	7328480	15	11	38.46	39.29	-0.829999999999998	1	0.966390702618551	0.319842139268038	2.95695809637443
chrX	7328480	7474694	15	12	38.46	42.86	-4.4	0.802727517143163	0.835618845219127	0.277910721143076	2.51940539588275
chrX	7474694	7495783	15	11	38.46	39.29	-0.829999999999998	1	0.966390702618551	0.319842139268038	2.95695809637443
chrX	7495783	7561515	14	11	35.9	39.29	-3.39	0.802852412668872	0.867333215286916	0.284302484527107	2.6679582536375
chrX	7561515	7597027	14	11	35.9	39.29	-3.39	0.802852412668872	0.867333215286916	0.284302484527107	2.6679582536375
chrX	7597027	8962163	14	11	35.9	39.29	-3.39	0.802852412668872	0.867333215286916	0.284302484527107	2.6679582536375
chrX	8962163	8997185	13	11	33.33	39.29	-5.96	0.796543689874275	0.775741727535441	0.251243197042475	2.40269771516319
chrX	8997185	9554241	14	11	35.9	39.29	-3.39	0.802852412668872	0.867333215286916	0.284302484527107	2.6679582536375
chrX	9554241	9585612	15	11	38.46	39.29	-0.829999999999998	1	0.966390702618551	0.319842139268038	2.95695809637443
chrX	9585612	9644908	14	11	35.9	39.29	-3.39	0.802852412668872	0.867333215286916	0.284302484527107	2.6679582536375
chrX	9644908	9748533	14	11	35.9	39.29	-3.39	0.802852412668872	0.867333215286916	0.284302484527107	2.6679582536375
chrX	9748533	9786490	14	11	35.9	39.29	-3.39	0.802852412668872	0.867333215286916	0.284302484527107	2.6679582536375
chrX	9786490	9976326	14	11	35.9	39.29	-3.39	0.802852412668872	0.867333215286916	0.284302484527107	2.6679582536375
chrX	9976326	10008710	14	11	35.9	39.29	-3.39	0.802852412668872	0.867333215286916	0.284302484527107	2.6679582536375
chrX	10008710	10595442	14	11	35.9	39.29	-3.39	0.802852412668872	0.867333215286916	0.284302484527107	2.6679582536375
chrX	10595442	10813056	14	12	35.9	42.86	-6.96	0.617226437584367	0.749970155208993	0.247042093575279	2.27312774825343
chrX	10813056	11939136	14	11	35.9	39.29	-3.39	0.802852412668872	0.867333215286916	0.284302484527107	2.6679582536375
chrX	11939136	11949080	14	11	35.9	39.29	-3.39	0.802852412668872	0.867333215286916	0.284302484527107	2.6679582536375
chrX	11949080	11974820	14	11	35.9	39.29	-3.39	0.802852412668872	0.867333215286916	0.284302484527107	2.6679582536375
chrX	11974820	12070219	14	11	35.9	39.29	-3.39	0.802852412668872	0.867333215286916	0.284302484527107	2.6679582536375
chrX	12070219	12094868	14	11	35.9	39.29	-3.39	0.802852412668872	0.867333215286916	0.284302484527107	2.6679582536375
chrX	12094868	13416300	14	11	35.9	39.29	-3.39	0.802852412668872	0.867333215286916	0.284302484527107	2.6679582536375
chrX	13416300	13454409	15	11	38.46	39.29	-0.829999999999998	1	0.966390702618551	0.319842139268038	2.95695809637443
chrX	13454409	16173875	14	11	35.9	39.29	-3.39	0.802852412668872	0.867333215286916	0.284302484527107	2.6679582536375
chrX	16173875	16210259	15	11	38.46	39.29	-0.829999999999998	1	0.966390702618551	0.319842139268038	2.95695809637443
chrX	16210259	16332703	14	11	35.9	39.29	-3.39	0.802852412668872	0.867333215286916	0.284302484527107	2.6679582536375
chrX	16332703	16384922	15	11	38.46	39.29	-0.829999999999998	1	0.966390702618551	0.319842139268038	2.95695809637443
chrX	16384922	17951629	14	11	35.9	39.29	-3.39	0.802852412668872	0.867333215286916	0.284302484527107	2.6679582536375
chrX	17951629	18004834	14	11	35.9	39.29	-3.39	0.802852412668872	0.867333215286916	0.284302484527107	2.6679582536375
chrX	18004834	19122272	14	11	35.9	39.29	-3.39	0.802852412668872	0.867333215286916	0.284302484527107	2.6679582536375
chrX	19122272	19171456	14	11	35.9	39.29	-3.39	0.802852412668872	0.867333215286916	0.284302484527107	2.6679582536375
chrX	19171456	20639334	14	11	35.9	39.29	-3.39	0.802852412668872	0.867333215286916	0.284302484527107	2.6679582536375
chrX	20639334	20660415	14	11	35.9	39.29	-3.39	0.802852412668872	0.867333215286916	0.284302484527107	2.6679582536375
chrX	20660415	20687713	15	11	38.46	39.29	-0.829999999999998	1	0.966390702618551	0.319842139268038	2.95695809637443
chrX	20687713	20695398	16	11	41.03	39.29	1.74	1	1.07391958570614	0.358136811668035	3.27361814971911
chrX	20695398	20717899	15	11	38.46	39.29	-0.829999999999998	1	0.966390702618551	0.319842139268038	2.95695809637443
chrX	20717899	20728066	14	11	35.9	39.29	-3.39	0.802852412668872	0.867333215286916	0.284302484527107	2.6679582536375
chrX	20728066	21062220	14	11	35.9	39.29	-3.39	0.802852412668872	0.867333215286916	0.284302484527107	2.6679582536375
chrX	21062220	21119181	14	10	35.9	35.71	0.189999999999998	1	1.0078807221991	0.327491659751893	3.16328621586006
chrX	21119181	21505421	14	11	35.9	39.29	-3.39	0.802852412668872	0.867333215286916	0.284302484527107	2.6679582536375
chrX	21505421	21557033	14	12	35.9	42.86	-6.96	0.617226437584367	0.749970155208993	0.247042093575279	2.27312774825343
chrX	21557033	22814126	14	11	35.9	39.29	-3.39	0.802852412668872	0.867333215286916	0.284302484527107	2.6679582536375
chrX	22814126	22832435	14	11	35.9	39.29	-3.39	0.802852412668872	0.867333215286916	0.284302484527107	2.6679582536375
chrX	22832435	26111116	14	11	35.9	39.29	-3.39	0.802852412668872	0.867333215286916	0.284302484527107	2.6679582536375
chrX	26111116	26135281	14	10	35.9	35.71	0.189999999999998	1	1.0078807221991	0.327491659751893	3.16328621586006
chrX	26135281	26964114	14	11	35.9	39.29	-3.39	0.802852412668872	0.867333215286916	0.284302484527107	2.6679582536375
chrX	26964114	26992204	14	11	35.9	39.29	-3.39	0.802852412668872	0.867333215286916	0.284302484527107	2.6679582536375
chrX	26992204	27940446	14	11	35.9	39.29	-3.39	0.802852412668872	0.867333215286916	0.284302484527107	2.6679582536375
chrX	27940446	27991397	15	11	38.46	39.29	-0.829999999999998	1	0.966390702618551	0.319842139268038	2.95695809637443
chrX	27991397	28053014	14	11	35.9	39.29	-3.39	0.802852412668872	0.867333215286916	0.284302484527107	2.6679582536375
chrX	28053014	28082669	15	11	38.46	39.29	-0.829999999999998	1	0.966390702618551	0.319842139268038	2.95695809637443
chrX	28082669	28965442	14	11	35.9	39.29	-3.39	0.802852412668872	0.867333215286916	0.284302484527107	2.6679582536375
chrX	28965442	28972573	14	12	35.9	42.86	-6.96	0.617226437584367	0.749970155208993	0.247042093575279	2.27312774825343
chrX	28972573	29015897	14	11	35.9	39.29	-3.39	0.802852412668872	0.867333215286916	0.284302484527107	2.6679582536375
chrX	29015897	29189265	14	11	35.9	39.29	-3.39	0.802852412668872	0.867333215286916	0.284302484527107	2.6679582536375
chrX	29189265	29317626	14	11	35.9	39.29	-3.39	0.802852412668872	0.867333215286916	0.284302484527107	2.6679582536375
chrX	29317626	29555594	14	11	35.9	39.29	-3.39	0.802852412668872	0.867333215286916	0.284302484527107	2.6679582536375
chrX	29555594	29642576	15	11	38.46	39.29	-0.829999999999998	1	0.966390702618551	0.319842139268038	2.95695809637443
chrX	29642576	33039082	14	11	35.9	39.29	-3.39	0.802852412668872	0.867333215286916	0.284302484527107	2.6679582536375
chrX	33039082	33052979	14	12	35.9	42.86	-6.96	0.617226437584367	0.749970155208993	0.247042093575279	2.27312774825343
chrX	33052979	36502338	14	11	35.9	39.29	-3.39	0.802852412668872	0.867333215286916	0.284302484527107	2.6679582536375
chrX	36502338	36513517	14	11	35.9	39.29	-3.39	0.802852412668872	0.867333215286916	0.284302484527107	2.6679582536375
chrX	36513517	36532855	14	12	35.9	42.86	-6.96	0.617226437584367	0.749970155208993	0.247042093575279	2.27312774825343
chrX	36532855	36557408	14	12	35.9	42.86	-6.96	0.617226437584367	0.749970155208993	0.247042093575279	2.27312774825343
chrX	36557408	36605042	14	11	35.9	39.29	-3.39	0.802852412668872	0.867333215286916	0.284302484527107	2.6679582536375
chrX	36605042	36648077	14	12	35.9	42.86	-6.96	0.617226437584367	0.749970155208993	0.247042093575279	2.27312774825343
chrX	36648077	36997958	14	11	35.9	39.29	-3.39	0.802852412668872	0.867333215286916	0.284302484527107	2.6679582536375
chrX	36997958	37169285	14	11	35.9	39.29	-3.39	0.802852412668872	0.867333215286916	0.284302484527107	2.6679582536375
chrX	37169285	37702114	14	11	35.9	39.29	-3.39	0.802852412668872	0.867333215286916	0.284302484527107	2.6679582536375
chrX	37702114	38171457	15	11	38.46	39.29	-0.829999999999998	1	0.966390702618551	0.319842139268038	2.95695809637443
chrX	38171457	40549108	14	11	35.9	39.29	-3.39	0.802852412668872	0.867333215286916	0.284302484527107	2.6679582536375
chrX	40549108	40595973	14	12	35.9	42.86	-6.96	0.617226437584367	0.749970155208993	0.247042093575279	2.27312774825343
chrX	40595973	40640909	14	11	35.9	39.29	-3.39	0.802852412668872	0.867333215286916	0.284302484527107	2.6679582536375
chrX	40640909	40652199	14	11	35.9	39.29	-3.39	0.802852412668872	0.867333215286916	0.284302484527107	2.6679582536375
chrX	40652199	40693201	14	11	35.9	39.29	-3.39	0.802852412668872	0.867333215286916	0.284302484527107	2.6679582536375
chrX	40693201	40741870	14	11	35.9	39.29	-3.39	0.802852412668872	0.867333215286916	0.284302484527107	2.6679582536375
chrX	40741870	41896422	14	11	35.9	39.29	-3.39	0.802852412668872	0.867333215286916	0.284302484527107	2.6679582536375
chrX	41896422	42731385	14	11	35.9	39.29	-3.39	0.802852412668872	0.867333215286916	0.284302484527107	2.6679582536375
chrX	42731385	42855750	14	11	35.9	39.29	-3.39	0.802852412668872	0.867333215286916	0.284302484527107	2.6679582536375
chrX	42855750	44240860	14	11	35.9	39.29	-3.39	0.802852412668872	0.867333215286916	0.284302484527107	2.6679582536375
chrX	44240860	44291873	14	12	35.9	42.86	-6.96	0.617226437584367	0.749970155208993	0.247042093575279	2.27312774825343
chrX	44291873	44657634	14	11	35.9	39.29	-3.39	0.802852412668872	0.867333215286916	0.284302484527107	2.6679582536375
chrX	44657634	44926702	14	11	35.9	39.29	-3.39	0.802852412668872	0.867333215286916	0.284302484527107	2.6679582536375
chrX	44926702	46388526	13	11	33.33	39.29	-5.96	0.796543689874275	0.775741727535441	0.251243197042475	2.40269771516319
chrX	46388526	46441662	14	11	35.9	39.29	-3.39	0.802852412668872	0.867333215286916	0.284302484527107	2.6679582536375
chrX	46441662	46561529	13	11	33.33	39.29	-5.96	0.796543689874275	0.775741727535441	0.251243197042475	2.40269771516319
chrX	46561529	46606563	13	12	33.33	42.86	-9.53	0.453646494822059	0.670789842121229	0.218338048459062	2.04733674173747
chrX	46606563	47003482	13	11	33.33	39.29	-5.96	0.796543689874275	0.775741727535441	0.251243197042475	2.40269771516319
chrX	47003482	47875707	14	11	35.9	39.29	-3.39	0.802852412668872	0.867333215286916	0.284302484527107	2.6679582536375
chrX	47875707	48096338	14	10	35.9	35.71	0.189999999999998	1	1.0078807221991	0.327491659751893	3.16328621586006
chrX	48096338	48171992	13	10	33.33	35.71	-2.38	1	0.901422168724054	0.289415123890578	2.84862643714113
chrX	48171992	48595382	14	10	35.9	35.71	0.189999999999998	1	1.0078807221991	0.327491659751893	3.16328621586006
chrX	48595382	48676496	14	10	35.9	35.71	0.189999999999998	1	1.0078807221991	0.327491659751893	3.16328621586006
chrX	48676496	49506505	14	10	35.9	35.71	0.189999999999998	1	1.0078807221991	0.327491659751893	3.16328621586006
chrX	49506505	49550751	14	11	35.9	39.29	-3.39	0.802852412668872	0.867333215286916	0.284302484527107	2.6679582536375
chrX	49550751	50109623	14	10	35.9	35.71	0.189999999999998	1	1.0078807221991	0.327491659751893	3.16328621586006
chrX	50109623	50220509	15	10	38.46	35.71	2.75	1	1.1230271638893	0.368431408874392	3.50617840720806
chrX	50220509	50920870	14	10	35.9	35.71	0.189999999999998	1	1.0078807221991	0.327491659751893	3.16328621586006
chrX	50920870	50969519	15	10	38.46	35.71	2.75	1	1.1230271638893	0.368431408874392	3.50617840720806
chrX	50969519	51459669	14	10	35.9	35.71	0.189999999999998	1	1.0078807221991	0.327491659751893	3.16328621586006
chrX	51459669	55240208	13	10	33.33	35.71	-2.38	1	0.901422168724054	0.289415123890578	2.84862643714113
chrX	55240208	55392422	13	10	33.33	35.71	-2.38	1	0.901422168724054	0.289415123890578	2.84862643714113
chrX	55392422	55429663	13	10	33.33	35.71	-2.38	1	0.901422168724054	0.289415123890578	2.84862643714113
chrX	55429663	58446749	13	9	33.33	32.14	1.19	1	1.05472854591205	0.334219709650251	3.42390949726657
chrX	58446749	58460172	13	9	33.33	32.14	1.19	1	1.05472854591205	0.334219709650251	3.42390949726657
chrX	58460172	58476475	14	9	35.9	32.14	3.76	0.799152104106656	1.17928077535927	0.378181705993962	3.80238603736087
chrX	58476475	58476626	14	8	35.9	28.57	7.33	0.603972684298785	1.39302533787441	0.438557838619044	4.65607015817292
chrX	58476626	59336852	13	8	33.33	28.57	4.76	0.79178447794151	1.24586443732602	0.387582443789348	4.19259304963479
chrX	59336852	61818199	0	0	0	0	0	1	0	0	Inf
chrX	61818199	63487310	15	10	38.46	35.71	2.75	1	1.1230271638893	0.368431408874392	3.50617840720806
chrX	63487310	63532140	15	12	38.46	42.86	-4.4	0.802727517143163	0.835618845219127	0.277910721143076	2.51940539588275
chrX	63532140	63534509	15	11	38.46	39.29	-0.829999999999998	1	0.966390702618551	0.319842139268038	2.95695809637443
chrX	63534509	63709819	15	10	38.46	35.71	2.75	1	1.1230271638893	0.368431408874392	3.50617840720806
chrX	63709819	65365104	14	10	35.9	35.71	0.189999999999998	1	1.0078807221991	0.327491659751893	3.16328621586006
chrX	65365104	69415558	15	10	38.46	35.71	2.75	1	1.1230271638893	0.368431408874392	3.50617840720806
chrX	69415558	70378182	15	10	38.46	35.71	2.75	1	1.1230271638893	0.368431408874392	3.50617840720806
chrX	70378182	70447586	16	10	41.03	35.71	5.32	0.800292054391844	1.24798323419105	0.412560729028943	3.88150616156347
chrX	70447586	73665235	15	10	38.46	35.71	2.75	1	1.1230271638893	0.368431408874392	3.50617840720806
chrX	73665235	73701282	16	10	41.03	35.71	5.32	0.800292054391844	1.24798323419105	0.412560729028943	3.88150616156347
chrX	73701282	74847437	15	10	38.46	35.71	2.75	1	1.1230271638893	0.368431408874392	3.50617840720806
chrX	74847437	74879628	16	10	41.03	35.71	5.32	0.800292054391844	1.24798323419105	0.412560729028943	3.88150616156347
chrX	74879628	76913075	15	10	38.46	35.71	2.75	1	1.1230271638893	0.368431408874392	3.50617840720806
chrX	76913075	77228085	15	10	38.46	35.71	2.75	1	1.1230271638893	0.368431408874392	3.50617840720806
chrX	77228085	78512795	15	10	38.46	35.71	2.75	1	1.1230271638893	0.368431408874392	3.50617840720806
chrX	78512795	78557070	16	10	41.03	35.71	5.32	0.800292054391844	1.24798323419105	0.412560729028943	3.88150616156347
chrX	78557070	78632588	15	10	38.46	35.71	2.75	1	1.1230271638893	0.368431408874392	3.50617840720806
chrX	78632588	78757714	16	10	41.03	35.71	5.32	0.800292054391844	1.24798323419105	0.412560729028943	3.88150616156347
chrX	78757714	79100710	15	10	38.46	35.71	2.75	1	1.1230271638893	0.368431408874392	3.50617840720806
chrX	79100710	79104556	15	10	38.46	35.71	2.75	1	1.1230271638893	0.368431408874392	3.50617840720806
chrX	79104556	79208088	15	10	38.46	35.71	2.75	1	1.1230271638893	0.368431408874392	3.50617840720806
chrX	79208088	79238446	15	11	38.46	39.29	-0.829999999999998	1	0.966390702618551	0.319842139268038	2.95695809637443
chrX	79238446	79519442	15	10	38.46	35.71	2.75	1	1.1230271638893	0.368431408874392	3.50617840720806
chrX	79519442	79598891	16	10	41.03	35.71	5.32	0.800292054391844	1.24798323419105	0.412560729028943	3.88150616156347
chrX	79598891	80629551	15	10	38.46	35.71	2.75	1	1.1230271638893	0.368431408874392	3.50617840720806
chrX	80629551	80664537	15	11	38.46	39.29	-0.829999999999998	1	0.966390702618551	0.319842139268038	2.95695809637443
chrX	80664537	82047771	15	10	38.46	35.71	2.75	1	1.1230271638893	0.368431408874392	3.50617840720806
chrX	82047771	82170333	16	10	41.03	35.71	5.32	0.800292054391844	1.24798323419105	0.412560729028943	3.88150616156347
chrX	82170333	82404682	15	10	38.46	35.71	2.75	1	1.1230271638893	0.368431408874392	3.50617840720806
chrX	82404682	82452087	15	10	38.46	35.71	2.75	1	1.1230271638893	0.368431408874392	3.50617840720806
chrX	82452087	83672290	15	10	38.46	35.71	2.75	1	1.1230271638893	0.368431408874392	3.50617840720806
chrX	83672290	83746382	15	11	38.46	39.29	-0.829999999999998	1	0.966390702618551	0.319842139268038	2.95695809637443
chrX	83746382	84305765	15	10	38.46	35.71	2.75	1	1.1230271638893	0.368431408874392	3.50617840720806
chrX	84305765	84349345	15	10	38.46	35.71	2.75	1	1.1230271638893	0.368431408874392	3.50617840720806
chrX	84349345	85987420	15	10	38.46	35.71	2.75	1	1.1230271638893	0.368431408874392	3.50617840720806
chrX	85987420	86012720	16	10	41.03	35.71	5.32	0.800292054391844	1.24798323419105	0.412560729028943	3.88150616156347
chrX	86012720	88427638	15	10	38.46	35.71	2.75	1	1.1230271638893	0.368431408874392	3.50617840720806
chrX	88427638	88434235	15	10	38.46	35.71	2.75	1	1.1230271638893	0.368431408874392	3.50617840720806
chrX	88434235	88439343	15	10	38.46	35.71	2.75	1	1.1230271638893	0.368431408874392	3.50617840720806
chrX	88439343	88442551	15	10	38.46	35.71	2.75	1	1.1230271638893	0.368431408874392	3.50617840720806
chrX	88442551	88450495	15	10	38.46	35.71	2.75	1	1.1230271638893	0.368431408874392	3.50617840720806
chrX	88450495	88494150	15	10	38.46	35.71	2.75	1	1.1230271638893	0.368431408874392	3.50617840720806
chrX	88494150	89440360	15	10	38.46	35.71	2.75	1	1.1230271638893	0.368431408874392	3.50617840720806
chrX	89440360	89443635	14	10	35.9	35.71	0.189999999999998	1	1.0078807221991	0.327491659751893	3.16328621586006
chrX	89443635	89448552	14	8	35.9	28.57	7.33	0.603972684298785	1.39302533787441	0.438557838619044	4.65607015817292
chrX	89448552	89511093	14	8	35.9	28.57	7.33	0.603972684298785	1.39302533787441	0.438557838619044	4.65607015817292
chrX	89511093	89516331	15	8	38.46	28.57	9.89	0.444590815115627	1.55217668261969	0.493320109725143	5.16132683042092
chrX	89516331	89533872	15	9	38.46	32.14	6.32	0.617274493539721	1.3140123891115	0.425454359117328	4.21478832852152
chrX	89533872	89627952	15	9	38.46	32.14	6.32	0.617274493539721	1.3140123891115	0.425454359117328	4.21478832852152
chrX	89627952	89792460	15	10	38.46	35.71	2.75	1	1.1230271638893	0.368431408874392	3.50617840720806
chrX	89792460	89800641	15	10	38.46	35.71	2.75	1	1.1230271638893	0.368431408874392	3.50617840720806
chrX	89800641	89862655	15	10	38.46	35.71	2.75	1	1.1230271638893	0.368431408874392	3.50617840720806
chrX	89862655	90682701	15	10	38.46	35.71	2.75	1	1.1230271638893	0.368431408874392	3.50617840720806
chrX	90682701	90710803	16	10	41.03	35.71	5.32	0.800292054391844	1.24798323419105	0.412560729028943	3.88150616156347
chrX	90710803	91685135	15	10	38.46	35.71	2.75	1	1.1230271638893	0.368431408874392	3.50617840720806
chrX	91685135	91812598	15	10	38.46	35.71	2.75	1	1.1230271638893	0.368431408874392	3.50617840720806
chrX	91812598	92275281	15	10	38.46	35.71	2.75	1	1.1230271638893	0.368431408874392	3.50617840720806
chrX	92275281	92310882	15	9	38.46	32.14	6.32	0.617274493539721	1.3140123891115	0.425454359117328	4.21478832852152
chrX	92310882	92317080	14	7	35.9	25	10.9	0.427636122605151	1.66716239340314	0.511764396409765	5.8497315342634
chrX	92317080	92328428	14	6	35.9	21.43	14.47	0.280727690222432	2.03177714778273	0.602518464071713	7.61987647561798
chrX	92328428	92347397	13	6	33.33	21.43	11.9	0.410766190595181	1.81708392190202	0.532653743137023	6.85840203022926
chrX	92347397	92358277	13	7	33.33	25	8.33	0.590580294891112	1.49103424934164	0.452378048402839	5.26530932913045
chrX	92358277	92358607	14	7	35.9	25	10.9	0.427636122605151	1.66716239340314	0.511764396409765	5.8497315342634
chrX	92358607	92363496	14	10	35.9	35.71	0.189999999999998	1	1.0078807221991	0.327491659751893	3.16328621586006
chrX	92363496	92425897	15	10	38.46	35.71	2.75	1	1.1230271638893	0.368431408874392	3.50617840720806
chrX	92425897	92469039	15	10	38.46	35.71	2.75	1	1.1230271638893	0.368431408874392	3.50617840720806
chrX	92469039	92787169	15	10	38.46	35.71	2.75	1	1.1230271638893	0.368431408874392	3.50617840720806
chrX	92787169	92982237	15	10	38.46	35.71	2.75	1	1.1230271638893	0.368431408874392	3.50617840720806
chrX	92982237	94992764	15	10	38.46	35.71	2.75	1	1.1230271638893	0.368431408874392	3.50617840720806
chrX	94992764	95611682	14	10	35.9	35.71	0.189999999999998	1	1.0078807221991	0.327491659751893	3.16328621586006
chrX	95611682	104047197	14	10	35.9	35.71	0.189999999999998	1	1.0078807221991	0.327491659751893	3.16328621586006
chrX	104047197	104097357	14	10	35.9	35.71	0.189999999999998	1	1.0078807221991	0.327491659751893	3.16328621586006
chrX	104097357	104678715	14	10	35.9	35.71	0.189999999999998	1	1.0078807221991	0.327491659751893	3.16328621586006
chrX	104678715	104748013	14	10	35.9	35.71	0.189999999999998	1	1.0078807221991	0.327491659751893	3.16328621586006
chrX	104748013	108238498	14	10	35.9	35.71	0.189999999999998	1	1.0078807221991	0.327491659751893	3.16328621586006
chrX	108238498	108280846	14	10	35.9	35.71	0.189999999999998	1	1.0078807221991	0.327491659751893	3.16328621586006
chrX	108280846	108749673	14	10	35.9	35.71	0.189999999999998	1	1.0078807221991	0.327491659751893	3.16328621586006
chrX	108749673	108795095	14	11	35.9	39.29	-3.39	0.802852412668872	0.867333215286916	0.284302484527107	2.6679582536375
chrX	108795095	109135986	14	10	35.9	35.71	0.189999999999998	1	1.0078807221991	0.327491659751893	3.16328621586006
chrX	109135986	109175998	14	11	35.9	39.29	-3.39	0.802852412668872	0.867333215286916	0.284302484527107	2.6679582536375
chrX	109175998	111400384	14	10	35.9	35.71	0.189999999999998	1	1.0078807221991	0.327491659751893	3.16328621586006
chrX	111400384	111421759	14	11	35.9	39.29	-3.39	0.802852412668872	0.867333215286916	0.284302484527107	2.6679582536375
chrX	111421759	112143027	14	10	35.9	35.71	0.189999999999998	1	1.0078807221991	0.327491659751893	3.16328621586006
chrX	112143027	112165228	15	10	38.46	35.71	2.75	1	1.1230271638893	0.368431408874392	3.50617840720806
chrX	112165228	112797184	14	10	35.9	35.71	0.189999999999998	1	1.0078807221991	0.327491659751893	3.16328621586006
chrX	112797184	112833908	14	10	35.9	35.71	0.189999999999998	1	1.0078807221991	0.327491659751893	3.16328621586006
chrX	112833908	115282423	14	10	35.9	35.71	0.189999999999998	1	1.0078807221991	0.327491659751893	3.16328621586006
chrX	115282423	115371703	15	10	38.46	35.71	2.75	1	1.1230271638893	0.368431408874392	3.50617840720806
chrX	115371703	115531515	14	10	35.9	35.71	0.189999999999998	1	1.0078807221991	0.327491659751893	3.16328621586006
chrX	115531515	115566708	14	10	35.9	35.71	0.189999999999998	1	1.0078807221991	0.327491659751893	3.16328621586006
chrX	115566708	117724344	14	10	35.9	35.71	0.189999999999998	1	1.0078807221991	0.327491659751893	3.16328621586006
chrX	117724344	117763148	14	10	35.9	35.71	0.189999999999998	1	1.0078807221991	0.327491659751893	3.16328621586006
chrX	117763148	118006531	14	10	35.9	35.71	0.189999999999998	1	1.0078807221991	0.327491659751893	3.16328621586006
chrX	118006531	118080696	15	10	38.46	35.71	2.75	1	1.1230271638893	0.368431408874392	3.50617840720806
chrX	118080696	118165704	14	10	35.9	35.71	0.189999999999998	1	1.0078807221991	0.327491659751893	3.16328621586006
chrX	118165704	118203504	15	10	38.46	35.71	2.75	1	1.1230271638893	0.368431408874392	3.50617840720806
chrX	118203504	120380079	14	10	35.9	35.71	0.189999999999998	1	1.0078807221991	0.327491659751893	3.16328621586006
chrX	120380079	120410883	13	10	33.33	35.71	-2.38	1	0.901422168724054	0.289415123890578	2.84862643714113
chrX	120410883	120719639	14	10	35.9	35.71	0.189999999999998	1	1.0078807221991	0.327491659751893	3.16328621586006
chrX	120719639	120799025	14	10	35.9	35.71	0.189999999999998	1	1.0078807221991	0.327491659751893	3.16328621586006
chrX	120799025	120863214	14	10	35.9	35.71	0.189999999999998	1	1.0078807221991	0.327491659751893	3.16328621586006
chrX	120863214	121049301	14	10	35.9	35.71	0.189999999999998	1	1.0078807221991	0.327491659751893	3.16328621586006
chrX	121049301	121191704	14	10	35.9	35.71	0.189999999999998	1	1.0078807221991	0.327491659751893	3.16328621586006
chrX	121191704	121854595	14	10	35.9	35.71	0.189999999999998	1	1.0078807221991	0.327491659751893	3.16328621586006
chrX	121854595	121929111	14	10	35.9	35.71	0.189999999999998	1	1.0078807221991	0.327491659751893	3.16328621586006
chrX	121929111	121934016	14	10	35.9	35.71	0.189999999999998	1	1.0078807221991	0.327491659751893	3.16328621586006
chrX	121934016	121963477	15	10	38.46	35.71	2.75	1	1.1230271638893	0.368431408874392	3.50617840720806
chrX	121963477	125471231	14	10	35.9	35.71	0.189999999999998	1	1.0078807221991	0.327491659751893	3.16328621586006
chrX	125471231	125532479	15	10	38.46	35.71	2.75	1	1.1230271638893	0.368431408874392	3.50617840720806
chrX	125532479	125620447	14	10	35.9	35.71	0.189999999999998	1	1.0078807221991	0.327491659751893	3.16328621586006
chrX	125620447	125643860	14	10	35.9	35.71	0.189999999999998	1	1.0078807221991	0.327491659751893	3.16328621586006
chrX	125643860	126552386	14	10	35.9	35.71	0.189999999999998	1	1.0078807221991	0.327491659751893	3.16328621586006
chrX	126552386	126630033	15	10	38.46	35.71	2.75	1	1.1230271638893	0.368431408874392	3.50617840720806
chrX	126630033	126725906	15	10	38.46	35.71	2.75	1	1.1230271638893	0.368431408874392	3.50617840720806
chrX	126725906	126733387	14	10	35.9	35.71	0.189999999999998	1	1.0078807221991	0.327491659751893	3.16328621586006
chrX	126733387	127110176	14	10	35.9	35.71	0.189999999999998	1	1.0078807221991	0.327491659751893	3.16328621586006
chrX	127110176	127145892	14	9	35.9	32.14	3.76	0.799152104106656	1.17928077535927	0.378181705993962	3.80238603736087
chrX	127145892	128125058	14	10	35.9	35.71	0.189999999999998	1	1.0078807221991	0.327491659751893	3.16328621586006
chrX	128125058	128279059	15	10	38.46	35.71	2.75	1	1.1230271638893	0.368431408874392	3.50617840720806
chrX	128279059	129218327	14	10	35.9	35.71	0.189999999999998	1	1.0078807221991	0.327491659751893	3.16328621586006
chrX	129218327	129375283	15	10	38.46	35.71	2.75	1	1.1230271638893	0.368431408874392	3.50617840720806
chrX	129375283	129529732	14	10	35.9	35.71	0.189999999999998	1	1.0078807221991	0.327491659751893	3.16328621586006
chrX	129529732	129532471	15	10	38.46	35.71	2.75	1	1.1230271638893	0.368431408874392	3.50617840720806
chrX	129532471	129594368	16	10	41.03	35.71	5.32	0.800292054391844	1.24798323419105	0.412560729028943	3.88150616156347
chrX	129594368	129601381	16	10	41.03	35.71	5.32	0.800292054391844	1.24798323419105	0.412560729028943	3.88150616156347
chrX	129601381	129624980	15	10	38.46	35.71	2.75	1	1.1230271638893	0.368431408874392	3.50617840720806
chrX	129624980	130749412	14	10	35.9	35.71	0.189999999999998	1	1.0078807221991	0.327491659751893	3.16328621586006
chrX	130749412	130959125	15	10	38.46	35.71	2.75	1	1.1230271638893	0.368431408874392	3.50617840720806
chrX	130959125	131458984	14	10	35.9	35.71	0.189999999999998	1	1.0078807221991	0.327491659751893	3.16328621586006
chrX	131458984	131517064	15	10	38.46	35.71	2.75	1	1.1230271638893	0.368431408874392	3.50617840720806
chrX	131517064	133781443	14	10	35.9	35.71	0.189999999999998	1	1.0078807221991	0.327491659751893	3.16328621586006
chrX	133781443	133874890	15	10	38.46	35.71	2.75	1	1.1230271638893	0.368431408874392	3.50617840720806
chrX	133874890	134163142	14	10	35.9	35.71	0.189999999999998	1	1.0078807221991	0.327491659751893	3.16328621586006
chrX	134163142	136539937	14	10	35.9	35.71	0.189999999999998	1	1.0078807221991	0.327491659751893	3.16328621586006
chrX	136539937	136580574	15	10	38.46	35.71	2.75	1	1.1230271638893	0.368431408874392	3.50617840720806
chrX	136580574	137467808	14	10	35.9	35.71	0.189999999999998	1	1.0078807221991	0.327491659751893	3.16328621586006
chrX	137467808	137504241	15	10	38.46	35.71	2.75	1	1.1230271638893	0.368431408874392	3.50617840720806
chrX	137504241	139421813	14	10	35.9	35.71	0.189999999999998	1	1.0078807221991	0.327491659751893	3.16328621586006
chrX	139421813	139488228	15	10	38.46	35.71	2.75	1	1.1230271638893	0.368431408874392	3.50617840720806
chrX	139488228	139923075	14	10	35.9	35.71	0.189999999999998	1	1.0078807221991	0.327491659751893	3.16328621586006
chrX	139923075	139936715	14	11	35.9	39.29	-3.39	0.802852412668872	0.867333215286916	0.284302484527107	2.6679582536375
chrX	139936715	140475914	14	10	35.9	35.71	0.189999999999998	1	1.0078807221991	0.327491659751893	3.16328621586006
chrX	140475914	140504894	14	10	35.9	35.71	0.189999999999998	1	1.0078807221991	0.327491659751893	3.16328621586006
chrX	140504894	141707857	14	10	35.9	35.71	0.189999999999998	1	1.0078807221991	0.327491659751893	3.16328621586006
chrX	141707857	141752625	14	11	35.9	39.29	-3.39	0.802852412668872	0.867333215286916	0.284302484527107	2.6679582536375
chrX	141752625	142419660	14	10	35.9	35.71	0.189999999999998	1	1.0078807221991	0.327491659751893	3.16328621586006
chrX	142419660	142446166	14	10	35.9	35.71	0.189999999999998	1	1.0078807221991	0.327491659751893	3.16328621586006
chrX	142446166	143157047	14	10	35.9	35.71	0.189999999999998	1	1.0078807221991	0.327491659751893	3.16328621586006
chrX	143157047	143269923	14	10	35.9	35.71	0.189999999999998	1	1.0078807221991	0.327491659751893	3.16328621586006
chrX	143269923	145791395	14	10	35.9	35.71	0.189999999999998	1	1.0078807221991	0.327491659751893	3.16328621586006
chrX	145791395	145830609	14	10	35.9	35.71	0.189999999999998	1	1.0078807221991	0.327491659751893	3.16328621586006
chrX	145830609	145870100	14	10	35.9	35.71	0.189999999999998	1	1.0078807221991	0.327491659751893	3.16328621586006
chrX	145870100	145926264	15	10	38.46	35.71	2.75	1	1.1230271638893	0.368431408874392	3.50617840720806
chrX	145926264	146016358	14	10	35.9	35.71	0.189999999999998	1	1.0078807221991	0.327491659751893	3.16328621586006
chrX	146016358	146045452	15	10	38.46	35.71	2.75	1	1.1230271638893	0.368431408874392	3.50617840720806
chrX	146045452	149147723	14	10	35.9	35.71	0.189999999999998	1	1.0078807221991	0.327491659751893	3.16328621586006
chrX	149147723	149178871	15	10	38.46	35.71	2.75	1	1.1230271638893	0.368431408874392	3.50617840720806
chrX	149178871	149950103	14	10	35.9	35.71	0.189999999999998	1	1.0078807221991	0.327491659751893	3.16328621586006
chrX	149950103	149982012	14	11	35.9	39.29	-3.39	0.802852412668872	0.867333215286916	0.284302484527107	2.6679582536375
chrX	149982012	151370016	14	10	35.9	35.71	0.189999999999998	1	1.0078807221991	0.327491659751893	3.16328621586006
chrX	151370016	154375313	13	10	33.33	35.71	-2.38	1	0.901422168724054	0.289415123890578	2.84862643714113
chrX	154375313	154431926	13	10	33.33	35.71	-2.38	1	0.901422168724054	0.289415123890578	2.84862643714113
chrX	154431926	154786673	13	10	33.33	35.71	-2.38	1	0.901422168724054	0.289415123890578	2.84862643714113
chrX	154786673	154917541	14	10	35.9	35.71	0.189999999999998	1	1.0078807221991	0.327491659751893	3.16328621586006
chrX	154917541	155270560	13	10	33.33	35.71	-2.38	1	0.901422168724054	0.289415123890578	2.84862643714113
chr1	0	1239685	6	3	15.38	10.71	4.67	0.724292382577153	1.50605655807911	0.287195734413274	10.2118168379826
chr1	1239685	1569353	7	3	17.95	10.71	7.24	0.502458667409344	1.80733530551949	0.36548634786601	11.928348272517
chr1	1569353	1680095	8	3	20.51	10.71	9.8	0.336619499034699	2.12739426351934	0.449140543826995	13.7497241842113
chr1	1680095	5139987	7	3	17.95	10.71	7.24	0.502458667409344	1.80733530551949	0.36548634786601	11.928348272517
chr1	5139987	5227939	8	3	20.51	10.71	9.8	0.336619499034699	2.12739426351934	0.449140543826995	13.7497241842113
chr1	5227939	5398186	9	3	23.08	10.71	12.37	0.332912625997754	2.46809033730878	0.538307277384712	15.696421152546
chr1	5398186	5547170	10	3	25.64	10.71	14.93	0.210019175927111	2.83157245824219	0.633448722606144	17.7789043034082
chr1	5547170	6338129	10	4	25.64	14.29	11.35	0.364239516815332	2.0474928602249	0.507624553104601	10.1011704340548
chr1	6338129	7818087	11	4	28.21	14.29	13.92	0.239489176349638	2.3284050736545	0.589488377870726	11.3597611888268
chr1	7818087	7894161	10	4	25.64	14.29	11.35	0.364239516815332	2.0474928602249	0.507624553104601	10.1011704340548
chr1	7894161	8308594	11	4	28.21	14.29	13.92	0.239489176349638	2.3284050736545	0.589488377870726	11.3597611888268
chr1	8308594	11138904	11	3	28.21	10.71	17.5	0.127606915066931	3.22026747388311	0.735006597120683	20.0143523853211
chr1	11138904	12643786	10	3	25.64	10.71	14.93	0.210019175927111	2.83157245824219	0.633448722606144	17.7789043034082
chr1	12643786	14426129	11	3	28.21	10.71	17.5	0.127606915066931	3.22026747388311	0.735006597120683	20.0143523853211
chr1	14426129	14507535	12	3	30.77	10.71	20.06	0.0750733286285698	3.63692031781498	0.843567656221324	22.4196330306642
chr1	14507535	15330143	11	3	28.21	10.71	17.5	0.127606915066931	3.22026747388311	0.735006597120683	20.0143523853211
chr1	15330143	15439116	12	3	30.77	10.71	20.06	0.0750733286285698	3.63692031781498	0.843567656221324	22.4196330306642
chr1	15439116	16896224	13	3	33.33	10.71	22.62	0.0429726940527207	4.08470702509338	0.959814001807055	25.0149768489252
chr1	16896224	17082652	13	2	33.33	7.14	26.19	0.0161704355483985	6.34164915391264	1.24479088868005	63.4869012127205
chr1	17082652	25583316	13	3	33.33	10.71	22.62	0.0429726940527207	4.08470702509338	0.959814001807055	25.0149768489252
chr1	25583316	25588235	15	3	38.46	10.71	27.75	0.0131693884399935	5.08888221120994	1.21867636605713	30.8787586415105
chr1	25588235	25646966	20	5	51.28	17.86	33.42	0.00969644284511832	4.72692462021742	1.37799143201436	19.252826904661
chr1	25646966	25654244	19	5	48.72	17.86	30.86	0.0109548281493743	4.27392971827749	1.24376405680224	17.4179891489291
chr1	25654244	25668249	14	3	35.9	10.71	25.19	0.0240311606242182	4.56727880982883	1.08452001144777	27.8103516194153
chr1	25668249	26524704	13	3	33.33	10.71	22.62	0.0429726940527207	4.08470702509338	0.959814001807055	25.0149768489252
chr1	26524704	28103117	14	3	35.9	10.71	25.19	0.0240311606242182	4.56727880982883	1.08452001144777	27.8103516194153
chr1	28103117	28425455	13	3	33.33	10.71	22.62	0.0429726940527207	4.08470702509338	0.959814001807055	25.0149768489252
chr1	28425455	29323058	12	3	30.77	10.71	20.06	0.0750733286285698	3.63692031781498	0.843567656221324	22.4196330306642
chr1	29323058	29518176	11	3	28.21	10.71	17.5	0.127606915066931	3.22026747388311	0.735006597120683	20.0143523853211
chr1	29518176	30721499	10	3	25.64	10.71	14.93	0.210019175927111	2.83157245824219	0.633448722606144	17.7789043034082
chr1	30721499	30740646	11	3	28.21	10.71	17.5	0.127606915066931	3.22026747388311	0.735006597120683	20.0143523853211
chr1	30740646	32065889	10	3	25.64	10.71	14.93	0.210019175927111	2.83157245824219	0.633448722606144	17.7789043034082
chr1	32065889	33263500	9	3	23.08	10.71	12.37	0.332912625997754	2.46809033730878	0.538307277384712	15.696421152546
chr1	33263500	33431047	8	3	20.51	10.71	9.8	0.336619499034699	2.12739426351934	0.449140543826995	13.7497241842113
chr1	33431047	34255575	7	3	17.95	10.71	7.24	0.502458667409344	1.80733530551949	0.36548634786601	11.928348272517
chr1	34255575	34264970	7	3	17.95	10.71	7.24	0.502458667409344	1.80733530551949	0.36548634786601	11.928348272517
chr1	34264970	34339085	6	3	15.38	10.71	4.67	0.724292382577153	1.50605655807911	0.287195734413274	10.2118168379826
chr1	34339085	35097164	6	3	15.38	10.71	4.67	0.724292382577153	1.50605655807911	0.287195734413274	10.2118168379826
chr1	35097164	35109386	10	3	25.64	10.71	14.93	0.210019175927111	2.83157245824219	0.633448722606144	17.7789043034082
chr1	35109386	35297879	6	3	15.38	10.71	4.67	0.724292382577153	1.50605655807911	0.287195734413274	10.2118168379826
chr1	35297879	36156005	5	3	12.82	10.71	2.11	1	1.22182804785069	0.214213274937142	8.60621135520067
chr1	36156005	36325956	4	3	10.26	10.71	-0.450000000000001	1	0.953103551799361	0.14687709056058	7.08524272416711
chr1	36325956	44669174	4	2	10.26	7.14	3.12	1	1.47724941340376	0.194470737823325	17.4929046835811
chr1	44669174	44880170	5	2	12.82	7.14	5.68	0.690157153753371	1.89440352096343	0.282027548133614	21.3895764464199
chr1	44880170	46245462	4	2	10.26	7.14	3.12	1	1.47724941340376	0.194470737823325	17.4929046835811
chr1	46245462	49375328	3	2	7.69	7.14	0.550000000000001	1	1.08206902804226	0.115243282358074	13.8124557860129
chr1	49375328	49777168	4	2	10.26	7.14	3.12	1	1.47724941340376	0.194470737823325	17.4929046835811
chr1	49777168	51394663	3	2	7.69	7.14	0.550000000000001	1	1.08206902804226	0.115243282358074	13.8124557860129
chr1	51394663	55441052	3	3	7.69	10.71	-3.02	0.688454720532236	0.698321848708714	0.0863101311133194	5.64708144834845
chr1	55441052	55577083	4	3	10.26	10.71	-0.450000000000001	1	0.953103551799361	0.14687709056058	7.08524272416711
chr1	55577083	56685422	4	4	10.26	14.29	-4.03	0.710813343503147	0.689678357227139	0.116177835482169	4.08845960139407
chr1	56685422	59487575	3	4	7.69	14.29	-6.6	0.439899470246479	0.505336362595415	0.0678402002557203	3.27816686216555
chr1	59487575	68959441	3	4	7.69	14.29	-6.6	0.439899470246479	0.505336362595415	0.0678402002557203	3.27816686216555
chr1	68959441	71972011	4	4	10.26	14.29	-4.03	0.710813343503147	0.689678357227139	0.116177835482169	4.08845960139407
chr1	71972011	72692965	3	4	7.69	14.29	-6.6	0.439899470246479	0.505336362595415	0.0678402002557203	3.27816686216555
chr1	72692965	72694790	3	4	7.69	14.29	-6.6	0.439899470246479	0.505336362595415	0.0678402002557203	3.27816686216555
chr1	72694790	72765894	3	4	7.69	14.29	-6.6	0.439899470246479	0.505336362595415	0.0678402002557203	3.27816686216555
chr1	72765894	72811532	1	2	2.56	7.14	-4.58	0.566892808683853	0.347668191638558	0.00565929193880628	7.00113716860258
chr1	72811532	72812172	2	3	5.13	10.71	-5.58	0.642299864314789	0.455973048612347	0.035674600286564	4.28079447868054
chr1	72812172	72814597	2	4	5.13	14.29	-9.16	0.226906158357771	0.32993654256078	0.0277757672740517	2.50742719394361
chr1	72814597	73010593	3	4	7.69	14.29	-6.6	0.439899470246479	0.505336362595415	0.0678402002557203	3.27816686216555
chr1	73010593	73092629	4	4	10.26	14.29	-4.03	0.710813343503147	0.689678357227139	0.116177835482169	4.08845960139407
chr1	73092629	78390587	3	4	7.69	14.29	-6.6	0.439899470246479	0.505336362595415	0.0678402002557203	3.27816686216555
chr1	78390587	79323655	4	4	10.26	14.29	-4.03	0.710813343503147	0.689678357227139	0.116177835482169	4.08845960139407
chr1	79323655	81808272	5	4	12.82	14.29	-1.47	1	0.884016750837732	0.170150760251753	4.94270890019748
chr1	81808272	81980413	5	3	12.82	10.71	2.11	1	1.22182804785069	0.214213274937142	8.60621135520067
chr1	81980413	82412011	5	4	12.82	14.29	-1.47	1	0.884016750837732	0.170150760251753	4.94270890019748
chr1	82412011	82550102	5	3	12.82	10.71	2.11	1	1.22182804785069	0.214213274937142	8.60621135520067
chr1	82550102	83143469	5	4	12.82	14.29	-1.47	1	0.884016750837732	0.170150760251753	4.94270890019748
chr1	83143469	83149577	6	4	15.38	14.29	1.09	1	1.08953324514555	0.228777697439355	5.84898001960677
chr1	83149577	83251380	5	4	12.82	14.29	-1.47	1	0.884016750837732	0.170150760251753	4.94270890019748
chr1	83251380	83439838	5	4	12.82	14.29	-1.47	1	0.884016750837732	0.170150760251753	4.94270890019748
chr1	83439838	83544983	4	4	10.26	14.29	-4.03	0.710813343503147	0.689678357227139	0.116177835482169	4.08845960139407
chr1	83544983	83625981	5	4	12.82	14.29	-1.47	1	0.884016750837732	0.170150760251753	4.94270890019748
chr1	83625981	83761702	5	4	12.82	14.29	-1.47	1	0.884016750837732	0.170150760251753	4.94270890019748
chr1	83761702	84393241	5	4	12.82	14.29	-1.47	1	0.884016750837732	0.170150760251753	4.94270890019748
chr1	84393241	88693245	4	4	10.26	14.29	-4.03	0.710813343503147	0.689678357227139	0.116177835482169	4.08845960139407
chr1	88693245	89484457	3	4	7.69	14.29	-6.6	0.439899470246479	0.505336362595415	0.0678402002557203	3.27816686216555
chr1	89484457	90103990	3	3	7.69	10.71	-3.02	0.688454720532236	0.698321848708714	0.0863101311133194	5.64708144834845
chr1	90103990	90454472	3	4	7.69	14.29	-6.6	0.439899470246479	0.505336362595415	0.0678402002557203	3.27816686216555
chr1	90454472	92868828	4	4	10.26	14.29	-4.03	0.710813343503147	0.689678357227139	0.116177835482169	4.08845960139407
chr1	92868828	96590750	3	4	7.69	14.29	-6.6	0.439899470246479	0.505336362595415	0.0678402002557203	3.27816686216555
chr1	96590750	100165313	4	4	10.26	14.29	-4.03	0.710813343503147	0.689678357227139	0.116177835482169	4.08845960139407
chr1	100165313	100290527	5	4	12.82	14.29	-1.47	1	0.884016750837732	0.170150760251753	4.94270890019748
chr1	100290527	103683379	5	4	12.82	14.29	-1.47	1	0.884016750837732	0.170150760251753	4.94270890019748
chr1	103683379	104679168	6	4	15.38	14.29	1.09	1	1.08953324514555	0.228777697439355	5.84898001960677
chr1	104679168	104934384	5	4	12.82	14.29	-1.47	1	0.884016750837732	0.170150760251753	4.94270890019748
chr1	104934384	105481018	5	3	12.82	10.71	2.11	1	1.22182804785069	0.214213274937142	8.60621135520067
chr1	105481018	105660931	5	3	12.82	10.71	2.11	1	1.22182804785069	0.214213274937142	8.60621135520067
chr1	105660931	106016291	5	3	12.82	10.71	2.11	1	1.22182804785069	0.214213274937142	8.60621135520067
chr1	106016291	106024114	5	4	12.82	14.29	-1.47	1	0.884016750837732	0.170150760251753	4.94270890019748
chr1	106024114	106357926	5	3	12.82	10.71	2.11	1	1.22182804785069	0.214213274937142	8.60621135520067
chr1	106357926	110230245	4	3	10.26	10.71	-0.450000000000001	1	0.953103551799361	0.14687709056058	7.08524272416711
chr1	110230245	110243976	6	3	15.38	10.71	4.67	0.724292382577153	1.50605655807911	0.287195734413274	10.2118168379826
chr1	110243976	110246128	5	3	12.82	10.71	2.11	1	1.22182804785069	0.214213274937142	8.60621135520067
chr1	110246128	110864180	4	3	10.26	10.71	-0.450000000000001	1	0.953103551799361	0.14687709056058	7.08524272416711
chr1	110864180	111016758	5	3	12.82	10.71	2.11	1	1.22182804785069	0.214213274937142	8.60621135520067
chr1	111016758	111377467	4	3	10.26	10.71	-0.450000000000001	1	0.953103551799361	0.14687709056058	7.08524272416711
chr1	111377467	111377573	5	3	12.82	10.71	2.11	1	1.22182804785069	0.214213274937142	8.60621135520067
chr1	111377573	111390153	6	3	15.38	10.71	4.67	0.724292382577153	1.50605655807911	0.287195734413274	10.2118168379826
chr1	111390153	112693006	4	3	10.26	10.71	-0.450000000000001	1	0.953103551799361	0.14687709056058	7.08524272416711
chr1	112693006	112697227	5	7	12.82	25	-12.18	0.217148353969883	0.446798455228105	0.0980401331595031	1.87861688946732
chr1	112697227	112701673	5	6	12.82	21.43	-8.61	0.505413273282686	0.544342468322904	0.115962517512108	2.43320308901814
chr1	112701673	112706066	4	3	10.26	10.71	-0.450000000000001	1	0.953103551799361	0.14687709056058	7.08524272416711
chr1	112706066	112711113	4	3	10.26	10.71	-0.450000000000001	1	0.953103551799361	0.14687709056058	7.08524272416711
chr1	112711113	112766255	4	4	10.26	14.29	-4.03	0.710813343503147	0.689678357227139	0.116177835482169	4.08845960139407
chr1	112766255	113028365	4	3	10.26	10.71	-0.450000000000001	1	0.953103551799361	0.14687709056058	7.08524272416711
chr1	113028365	113776226	4	4	10.26	14.29	-4.03	0.710813343503147	0.689678357227139	0.116177835482169	4.08845960139407
chr1	113776226	117797768	4	3	10.26	10.71	-0.450000000000001	1	0.953103551799361	0.14687709056058	7.08524272416711
chr1	117797768	118897895	3	3	7.69	10.71	-3.02	0.688454720532236	0.698321848708714	0.0863101311133194	5.64708144834845
chr1	118897895	121291080	3	2	7.69	7.14	0.550000000000001	1	1.08206902804226	0.115243282358074	13.8124557860129
chr1	121291080	148870669	0	0	0	0	0	1	0	0	Inf
chr1	148870669	148916125	1	0	2.56	0	2.56	1	Inf	0.0184242788461539	Inf
chr1	148916125	149030666	1	1	2.56	3.57	-1.01	1	0.714239541851673	0.00883081332944379	57.7927180509577
chr1	149030666	149204751	3	1	7.69	3.57	4.12	0.634565807327001	2.22532620058641	0.167954158560902	122.342807812915
chr1	149204751	149242694	2	1	5.13	3.57	1.56	1	1.45154624814463	0.0720876075216783	89.2002946273177
chr1	149242694	149258054	1	1	2.56	3.57	-1.01	1	0.714239541851673	0.00883081332944379	57.7927180509577
chr1	149258054	149259730	1	0	2.56	0	2.56	1	Inf	0.0184242788461539	Inf
chr1	149259730	152554022	0	0	0	0	0	1	0	0	Inf
chr1	152554022	152555090	5	1	12.82	3.57	9.25	0.388448155118834	3.90236511849191	0.401779613564162	194.438208084634
chr1	152555090	152555345	7	1	17.95	3.57	14.38	0.125819456871692	5.78165294924593	0.673688176524297	275.479420857444
chr1	152555345	152555617	9	2	23.08	7.14	15.94	0.10399262222727	3.83026666667576	0.701020740861825	39.583260786949
chr1	152555617	152555737	13	11	33.33	39.29	-5.96	0.796543689874275	0.775741727535441	0.251243197042475	2.40269771516319
chr1	152555737	152585918	15	15	38.46	53.57	-15.11	0.319264851700421	0.54673687381346	0.180675246280924	1.61731771919243
chr1	152585918	152586258	14	15	35.9	53.57	-17.67	0.211788510723307	0.490743018628651	0.160689207326906	1.45927407918826
chr1	152586258	152586558	13	13	33.33	46.43	-13.1	0.317118362251739	0.581765080938181	0.189693395661923	1.75765294402926
chr1	152586558	152586585	13	10	33.33	35.71	-2.38	1	0.901422168724054	0.289415123890578	2.84862643714113
chr1	152586585	152588544	12	10	30.77	35.71	-4.94	0.793177223908456	0.802697601402848	0.253919424002336	2.55876210856741
chr1	152588544	152590536	1	0	2.56	0	2.56	1	Inf	0.0184242788461539	Inf
chr1	152590536	152750381	0	0	0	0	0	1	0	0	Inf
chr1	152750381	152750582	1	0	2.56	0	2.56	1	Inf	0.0184242788461539	Inf
chr1	152750582	152755463	3	0	7.69	0	7.69	0.259158751696065	Inf	0.299163409947881	Inf
chr1	152755463	152758684	5	0	12.82	0	12.82	0.0697930800542741	Inf	0.686183676211135	Inf
chr1	152758684	152760794	7	4	17.95	14.29	3.66	0.750478768502977	1.30726813521468	0.291755135584387	6.80992210196982
chr1	152760794	152762027	8	4	20.51	14.29	6.22	0.747932633487701	1.53856634233689	0.359107764458661	7.83585527572577
chr1	152762027	152762271	9	4	23.08	14.29	8.79	0.533293451699955	1.78478099082913	0.43094530952115	8.92909870703237
chr1	152762271	152762340	9	4	23.08	14.29	8.79	0.533293451699955	1.78478099082913	0.43094530952115	8.92909870703237
chr1	152762340	152768270	9	4	23.08	14.29	8.79	0.533293451699955	1.78478099082913	0.43094530952115	8.92909870703237
chr1	152768270	152771309	8	4	20.51	14.29	6.22	0.747932633487701	1.53856634233689	0.359107764458661	7.83585527572577
chr1	152771309	152775324	2	0	5.13	0	5.13	0.506105834464043	Inf	0.134811059349198	Inf
chr1	152775324	169195618	0	0	0	0	0	1	0	0	Inf
chr1	169195618	169255958	0	1	0	3.57	-3.57	0.417910447761194	0	0	28.0001993373566
chr1	169255958	174796336	0	0	0	0	0	1	0	0	Inf
chr1	174796336	174801964	0	1	0	3.57	-3.57	0.417910447761194	0	0	28.0001993373566
chr1	174801964	185957748	0	0	0	0	0	1	0	0	Inf
chr1	185957748	187694328	0	1	0	3.57	-3.57	0.417910447761194	0	0	28.0001993373566
chr1	187694328	187846718	0	1	0	3.57	-3.57	0.417910447761194	0	0	28.0001993373566
chr1	187846718	188252242	0	1	0	3.57	-3.57	0.417910447761194	0	0	28.0001993373566
chr1	188252242	189601946	0	0	0	0	0	1	0	0	Inf
chr1	189601946	189735897	0	1	0	3.57	-3.57	0.417910447761194	0	0	28.0001993373566
chr1	189735897	189840429	0	1	0	3.57	-3.57	0.417910447761194	0	0	28.0001993373566
chr1	189840429	195154934	0	0	0	0	0	1	0	0	Inf
chr1	195154934	195182776	0	1	0	3.57	-3.57	0.417910447761194	0	0	28.0001993373566
chr1	195182776	196726535	0	0	0	0	0	1	0	0	Inf
chr1	196726535	196731848	1	1	2.56	3.57	-1.01	1	0.714239541851673	0.00883081332944379	57.7927180509577
chr1	196731848	196738630	3	1	7.69	3.57	4.12	0.634565807327001	2.22532620058641	0.167954158560902	122.342807812915
chr1	196738630	196801795	3	2	7.69	7.14	0.550000000000001	1	1.08206902804226	0.115243282358074	13.8124557860129
chr1	196801795	196801828	2	1	5.13	3.57	1.56	1	1.45154624814463	0.0720876075216783	89.2002946273177
chr1	196801828	196816261	1	1	2.56	3.57	-1.01	1	0.714239541851673	0.00883081332944379	57.7927180509577
chr1	196816261	196823471	1	2	2.56	7.14	-4.58	0.566892808683853	0.347668191638558	0.00565929193880628	7.00113716860258
chr1	196823471	196886191	0	1	0	3.57	-3.57	0.417910447761194	0	0	28.0001993373566
chr1	196886191	196920340	0	0	0	0	0	1	0	0	Inf
chr1	196920340	196969695	0	1	0	3.57	-3.57	0.417910447761194	0	0	28.0001993373566
chr1	196969695	204845650	0	0	0	0	0	1	0	0	Inf
chr1	204845650	204871949	1	0	2.56	0	2.56	1	Inf	0.0184242788461539	Inf
chr1	204871949	242046466	0	0	0	0	0	1	0	0	Inf
chr1	242046466	244971139	1	0	2.56	0	2.56	1	Inf	0.0184242788461539	Inf
chr1	244971139	248488567	0	0	0	0	0	1	0	0	Inf
chr1	248488567	248522818	0	1	0	3.57	-3.57	0.417910447761194	0	0	28.0001993373566
chr1	248522818	248749207	0	0	0	0	0	1	0	0	Inf
chr1	248749207	249250621	0	1	0	3.57	-3.57	0.417910447761194	0	0	28.0001993373566
chr3	0	296954	4	0	10.26	0	10.26	0.134023066485753	Inf	0.485033949305586	Inf
chr3	296954	372416	4	1	10.26	3.57	6.69	0.390943012211669	3.04077117232887	0.279516485329784	157.367313156765
chr3	372416	927855	4	0	10.26	0	10.26	0.134023066485753	Inf	0.485033949305586	Inf
chr3	927855	4177616	4	1	10.26	3.57	6.69	0.390943012211669	3.04077117232887	0.279516485329784	157.367313156765
chr3	4177616	4317023	5	1	12.82	3.57	9.25	0.388448155118834	3.90236511849191	0.401779613564162	194.438208084634
chr3	4317023	6648836	4	1	10.26	3.57	6.69	0.390943012211669	3.04077117232887	0.279516485329784	157.367313156765
chr3	6648836	6654205	4	3	10.26	10.71	-0.450000000000001	1	0.953103551799361	0.14687709056058	7.08524272416711
chr3	6654205	6737486	4	1	10.26	3.57	6.69	0.390943012211669	3.04077117232887	0.279516485329784	157.367313156765
chr3	6737486	7538721	4	0	10.26	0	10.26	0.134023066485753	Inf	0.485033949305586	Inf
chr3	7538721	7624596	4	0	10.26	0	10.26	0.134023066485753	Inf	0.485033949305586	Inf
chr3	7624596	8054295	4	0	10.26	0	10.26	0.134023066485753	Inf	0.485033949305586	Inf
chr3	8054295	8324560	4	0	10.26	0	10.26	0.134023066485753	Inf	0.485033949305586	Inf
chr3	8324560	8438821	5	0	12.82	0	12.82	0.0697930800542741	Inf	0.686183676211135	Inf
chr3	8438821	8548867	5	1	12.82	3.57	9.25	0.388448155118834	3.90236511849191	0.401779613564162	194.438208084634
chr3	8548867	8592345	5	0	12.82	0	12.82	0.0697930800542741	Inf	0.686183676211135	Inf
chr3	8592345	12181412	5	0	12.82	0	12.82	0.0697930800542741	Inf	0.686183676211135	Inf
chr3	12181412	12345819	4	0	10.26	0	10.26	0.134023066485753	Inf	0.485033949305586	Inf
chr3	12345819	13002858	5	0	12.82	0	12.82	0.0697930800542741	Inf	0.686183676211135	Inf
chr3	13002858	14477738	5	0	12.82	0	12.82	0.0697930800542741	Inf	0.686183676211135	Inf
chr3	14477738	16594523	4	0	10.26	0	10.26	0.134023066485753	Inf	0.485033949305586	Inf
chr3	16594523	16803860	3	0	7.69	0	7.69	0.259158751696065	Inf	0.299163409947881	Inf
chr3	16803860	19064917	3	1	7.69	3.57	4.12	0.634565807327001	2.22532620058641	0.167954158560902	122.342807812915
chr3	19064917	21457332	3	2	7.69	7.14	0.550000000000001	1	1.08206902804226	0.115243282358074	13.8124557860129
chr3	21457332	22926746	3	2	7.69	7.14	0.550000000000001	1	1.08206902804226	0.115243282358074	13.8124557860129
chr3	22926746	26486213	3	1	7.69	3.57	4.12	0.634565807327001	2.22532620058641	0.167954158560902	122.342807812915
chr3	26486213	29519242	3	2	7.69	7.14	0.550000000000001	1	1.08206902804226	0.115243282358074	13.8124557860129
chr3	29519242	31272786	3	1	7.69	3.57	4.12	0.634565807327001	2.22532620058641	0.167954158560902	122.342807812915
chr3	31272786	31626712	4	1	10.26	3.57	6.69	0.390943012211669	3.04077117232887	0.279516485329784	157.367313156765
chr3	31626712	31800052	4	2	10.26	7.14	3.12	1	1.47724941340376	0.194470737823325	17.4929046835811
chr3	31800052	32190750	4	2	10.26	7.14	3.12	1	1.47724941340376	0.194470737823325	17.4929046835811
chr3	32190750	33779270	4	1	10.26	3.57	6.69	0.390943012211669	3.04077117232887	0.279516485329784	157.367313156765
chr3	33779270	35920084	4	0	10.26	0	10.26	0.134023066485753	Inf	0.485033949305586	Inf
chr3	35920084	36179039	4	0	10.26	0	10.26	0.134023066485753	Inf	0.485033949305586	Inf
chr3	36179039	36285284	4	1	10.26	3.57	6.69	0.390943012211669	3.04077117232887	0.279516485329784	157.367313156765
chr3	36285284	36511021	4	1	10.26	3.57	6.69	0.390943012211669	3.04077117232887	0.279516485329784	157.367313156765
chr3	36511021	37156509	4	0	10.26	0	10.26	0.134023066485753	Inf	0.485033949305586	Inf
chr3	37156509	38997396	3	0	7.69	0	7.69	0.259158751696065	Inf	0.299163409947881	Inf
chr3	38997396	41746160	4	0	10.26	0	10.26	0.134023066485753	Inf	0.485033949305586	Inf
chr3	41746160	43951010	5	0	12.82	0	12.82	0.0697930800542741	Inf	0.686183676211135	Inf
chr3	43951010	43990416	6	0	15.38	0	15.38	0.036468135860288	Inf	0.901163902079861	Inf
chr3	43990416	45181376	5	0	12.82	0	12.82	0.0697930800542741	Inf	0.686183676211135	Inf
chr3	45181376	46334577	5	0	12.82	0	12.82	0.0697930800542741	Inf	0.686183676211135	Inf
chr3	46334577	46459209	5	0	12.82	0	12.82	0.0697930800542741	Inf	0.686183676211135	Inf
chr3	46459209	46797597	5	0	12.82	0	12.82	0.0697930800542741	Inf	0.686183676211135	Inf
chr3	46797597	46859655	5	1	12.82	3.57	9.25	0.388448155118834	3.90236511849191	0.401779613564162	194.438208084634
chr3	46859655	48993065	5	0	12.82	0	12.82	0.0697930800542741	Inf	0.686183676211135	Inf
chr3	48993065	52642399	5	1	12.82	3.57	9.25	0.388448155118834	3.90236511849191	0.401779613564162	194.438208084634
chr3	52642399	52823922	5	1	12.82	3.57	9.25	0.388448155118834	3.90236511849191	0.401779613564162	194.438208084634
chr3	52823922	53025799	5	1	12.82	3.57	9.25	0.388448155118834	3.90236511849191	0.401779613564162	194.438208084634
chr3	53025799	53030049	5	1	12.82	3.57	9.25	0.388448155118834	3.90236511849191	0.401779613564162	194.438208084634
chr3	53030049	53039167	6	1	15.38	3.57	11.81	0.224730827019654	4.81440822511162	0.533250791119194	233.739814548377
chr3	53039167	53039240	5	1	12.82	3.57	9.25	0.388448155118834	3.90236511849191	0.401779613564162	194.438208084634
chr3	53039240	53727500	4	1	10.26	3.57	6.69	0.390943012211669	3.04077117232887	0.279516485329784	157.367313156765
chr3	53727500	58521591	4	1	10.26	3.57	6.69	0.390943012211669	3.04077117232887	0.279516485329784	157.367313156765
chr3	58521591	59737370	4	1	10.26	3.57	6.69	0.390943012211669	3.04077117232887	0.279516485329784	157.367313156765
chr3	59737370	59795321	4	2	10.26	7.14	3.12	1	1.47724941340376	0.194470737823325	17.4929046835811
chr3	59795321	59830507	4	3	10.26	10.71	-0.450000000000001	1	0.953103551799361	0.14687709056058	7.08524272416711
chr3	59830507	59989318	5	3	12.82	10.71	2.11	1	1.22182804785069	0.214213274937142	8.60621135520067
chr3	59989318	60089346	5	3	12.82	10.71	2.11	1	1.22182804785069	0.214213274937142	8.60621135520067
chr3	60089346	60101897	5	3	12.82	10.71	2.11	1	1.22182804785069	0.214213274937142	8.60621135520067
chr3	60101897	60108244	5	3	12.82	10.71	2.11	1	1.22182804785069	0.214213274937142	8.60621135520067
chr3	60108244	60110525	4	3	10.26	10.71	-0.450000000000001	1	0.953103551799361	0.14687709056058	7.08524272416711
chr3	60110525	60131584	4	4	10.26	14.29	-4.03	0.710813343503147	0.689678357227139	0.116177835482169	4.08845960139407
chr3	60131584	60137718	4	5	10.26	17.86	-7.6	0.474317476113771	0.530918933406195	0.0947023418265727	2.7565970582668
chr3	60137718	60162033	4	6	10.26	21.43	-11.17	0.299277093190339	0.424717303065203	0.0787838012777996	2.02354934468486
chr3	60162033	60179197	4	6	10.26	21.43	-11.17	0.299277093190339	0.424717303065203	0.0787838012777996	2.02354934468486
chr3	60179197	60182265	4	6	10.26	21.43	-11.17	0.299277093190339	0.424717303065203	0.0787838012777996	2.02354934468486
chr3	60182265	60224356	5	6	12.82	21.43	-8.61	0.505413273282686	0.544342468322904	0.115962517512108	2.43320308901814
chr3	60224356	60227731	5	5	12.82	17.86	-5.04	0.730630488724804	0.680524452693754	0.139063932450118	3.32247608395633
chr3	60227731	60302245	5	4	12.82	14.29	-1.47	1	0.884016750837732	0.170150760251753	4.94270890019748
chr3	60302245	60323499	5	4	12.82	14.29	-1.47	1	0.884016750837732	0.170150760251753	4.94270890019748
chr3	60323499	60339223	5	4	12.82	14.29	-1.47	1	0.884016750837732	0.170150760251753	4.94270890019748
chr3	60339223	60351151	5	4	12.82	14.29	-1.47	1	0.884016750837732	0.170150760251753	4.94270890019748
chr3	60351151	60364607	5	5	12.82	17.86	-5.04	0.730630488724804	0.680524452693754	0.139063932450118	3.32247608395633
chr3	60364607	60364753	5	6	12.82	21.43	-8.61	0.505413273282686	0.544342468322904	0.115962517512108	2.43320308901814
chr3	60364753	60377301	5	6	12.82	21.43	-8.61	0.505413273282686	0.544342468322904	0.115962517512108	2.43320308901814
chr3	60377301	60379706	5	6	12.82	21.43	-8.61	0.505413273282686	0.544342468322904	0.115962517512108	2.43320308901814
chr3	60379706	60381543	5	7	12.82	25	-12.18	0.217148353969883	0.446798455228105	0.0980401331595031	1.87861688946732
chr3	60381543	60433571	5	7	12.82	25	-12.18	0.217148353969883	0.446798455228105	0.0980401331595031	1.87861688946732
chr3	60433571	60438111	6	7	15.38	25	-9.62	0.362278049840601	0.550543668824644	0.132471797239647	2.21044135947539
chr3	60438111	60441623	6	6	15.38	21.43	-6.05	0.537876494727452	0.67081346957719	0.156478978316614	2.86681622643448
chr3	60441623	60443518	6	5	15.38	17.86	-2.48	1	0.838623244670273	0.187416780551175	3.9214663079714
chr3	60443518	60455768	6	5	15.38	17.86	-2.48	1	0.838623244670273	0.187416780551175	3.9214663079714
chr3	60455768	60461935	6	5	15.38	17.86	-2.48	1	0.838623244670273	0.187416780551175	3.9214663079714
chr3	60461935	60470557	6	4	15.38	14.29	1.09	1	1.08953324514555	0.228777697439355	5.84898001960677
chr3	60470557	60559143	6	4	15.38	14.29	1.09	1	1.08953324514555	0.228777697439355	5.84898001960677
chr3	60559143	60591575	7	4	17.95	14.29	3.66	0.750478768502977	1.30726813521468	0.291755135584387	6.80992210196982
chr3	60591575	60592626	7	3	17.95	10.71	7.24	0.502458667409344	1.80733530551949	0.36548634786601	11.928348272517
chr3	60592626	60609171	7	2	17.95	7.14	10.81	0.285260824166676	2.80395558178708	0.47787033488466	29.9189920421904
chr3	60609171	60625136	6	2	15.38	7.14	8.24	0.452610971630956	2.33566623971135	0.376598600150424	25.537474960256
chr3	60625136	60685769	6	3	15.38	10.71	4.67	0.724292382577153	1.50605655807911	0.287195734413274	10.2118168379826
chr3	60685769	60687731	6	4	15.38	14.29	1.09	1	1.08953324514555	0.228777697439355	5.84898001960677
chr3	60687731	60707095	6	3	15.38	10.71	4.67	0.724292382577153	1.50605655807911	0.287195734413274	10.2118168379826
chr3	60707095	60709366	6	4	15.38	14.29	1.09	1	1.08953324514555	0.228777697439355	5.84898001960677
chr3	60709366	60847017	5	4	12.82	14.29	-1.47	1	0.884016750837732	0.170150760251753	4.94270890019748
chr3	60847017	60884576	5	4	12.82	14.29	-1.47	1	0.884016750837732	0.170150760251753	4.94270890019748
chr3	60884576	60934452	6	4	15.38	14.29	1.09	1	1.08953324514555	0.228777697439355	5.84898001960677
chr3	60934452	60943636	6	4	15.38	14.29	1.09	1	1.08953324514555	0.228777697439355	5.84898001960677
chr3	60943636	60960645	5	4	12.82	14.29	-1.47	1	0.884016750837732	0.170150760251753	4.94270890019748
chr3	60960645	61008342	5	3	12.82	10.71	2.11	1	1.22182804785069	0.214213274937142	8.60621135520067
chr3	61008342	61030661	5	4	12.82	14.29	-1.47	1	0.884016750837732	0.170150760251753	4.94270890019748
chr3	61030661	61048623	5	3	12.82	10.71	2.11	1	1.22182804785069	0.214213274937142	8.60621135520067
chr3	61048623	61053019	5	3	12.82	10.71	2.11	1	1.22182804785069	0.214213274937142	8.60621135520067
chr3	61053019	61123395	5	3	12.82	10.71	2.11	1	1.22182804785069	0.214213274937142	8.60621135520067
chr3	61123395	61137050	4	3	10.26	10.71	-0.450000000000001	1	0.953103551799361	0.14687709056058	7.08524272416711
chr3	61137050	61148197	4	4	10.26	14.29	-4.03	0.710813343503147	0.689678357227139	0.116177835482169	4.08845960139407
chr3	61148197	61159496	3	4	7.69	14.29	-6.6	0.439899470246479	0.505336362595415	0.0678402002557203	3.27816686216555
chr3	61159496	61206409	3	3	7.69	10.71	-3.02	0.688454720532236	0.698321848708714	0.0863101311133194	5.64708144834845
chr3	61206409	61274811	3	2	7.69	7.14	0.550000000000001	1	1.08206902804226	0.115243282358074	13.8124557860129
chr3	61274811	61452719	3	1	7.69	3.57	4.12	0.634565807327001	2.22532620058641	0.167954158560902	122.342807812915
chr3	61452719	62372097	3	0	7.69	0	7.69	0.259158751696065	Inf	0.299163409947881	Inf
chr3	62372097	65188838	2	0	5.13	0	5.13	0.506105834464043	Inf	0.134811059349198	Inf
chr3	65188838	65213401	2	2	5.13	7.14	-2.01	1	0.706496515603743	0.0483247951664508	10.3278425867678
chr3	65213401	68512717	2	0	5.13	0	5.13	0.506105834464043	Inf	0.134811059349198	Inf
chr3	68512717	68728890	2	1	5.13	3.57	1.56	1	1.45154624814463	0.0720876075216783	89.2002946273177
chr3	68728890	68749059	3	1	7.69	3.57	4.12	0.634565807327001	2.22532620058641	0.167954158560902	122.342807812915
chr3	68749059	69360280	2	1	5.13	3.57	1.56	1	1.45154624814463	0.0720876075216783	89.2002946273177
chr3	69360280	69502124	2	0	5.13	0	5.13	0.506105834464043	Inf	0.134811059349198	Inf
chr3	69502124	69890637	2	1	5.13	3.57	1.56	1	1.45154624814463	0.0720876075216783	89.2002946273177
chr3	69890637	71491196	2	2	5.13	7.14	-2.01	1	0.706496515603743	0.0483247951664508	10.3278425867678
chr3	71491196	72933437	2	1	5.13	3.57	1.56	1	1.45154624814463	0.0720876075216783	89.2002946273177
chr3	72933437	73234345	2	1	5.13	3.57	1.56	1	1.45154624814463	0.0720876075216783	89.2002946273177
chr3	73234345	73460067	1	1	2.56	3.57	-1.01	1	0.714239541851673	0.00883081332944379	57.7927180509577
chr3	73460067	73614612	1	2	2.56	7.14	-4.58	0.566892808683853	0.347668191638558	0.00565929193880628	7.00113716860258
chr3	73614612	77243850	1	1	2.56	3.57	-1.01	1	0.714239541851673	0.00883081332944379	57.7927180509577
chr3	77243850	78729839	1	1	2.56	3.57	-1.01	1	0.714239541851673	0.00883081332944379	57.7927180509577
chr3	78729839	79808781	1	0	2.56	0	2.56	1	Inf	0.0184242788461539	Inf
chr3	79808781	83290176	1	1	2.56	3.57	-1.01	1	0.714239541851673	0.00883081332944379	57.7927180509577
chr3	83290176	85022397	1	0	2.56	0	2.56	1	Inf	0.0184242788461539	Inf
chr3	85022397	85570426	2	0	5.13	0	5.13	0.506105834464043	Inf	0.134811059349198	Inf
chr3	85570426	85722985	3	0	7.69	0	7.69	0.259158751696065	Inf	0.299163409947881	Inf
chr3	85722985	87902550	2	0	5.13	0	5.13	0.506105834464043	Inf	0.134811059349198	Inf
chr3	87902550	88456545	2	1	5.13	3.57	1.56	1	1.45154624814463	0.0720876075216783	89.2002946273177
chr3	88456545	88840337	1	1	2.56	3.57	-1.01	1	0.714239541851673	0.00883081332944379	57.7927180509577
chr3	88840337	91000000	1	0	2.56	0	2.56	1	Inf	0.0184242788461539	Inf
chr3	91000000	94146892	0	0	0	0	0	1	0	0	Inf
chr3	94146892	96138569	0	1	0	3.57	-3.57	0.417910447761194	0	0	28.0001993373566
chr3	96138569	97776610	0	1	0	3.57	-3.57	0.417910447761194	0	0	28.0001993373566
chr3	97776610	97919436	0	1	0	3.57	-3.57	0.417910447761194	0	0	28.0001993373566
chr3	97919436	98711029	0	1	0	3.57	-3.57	0.417910447761194	0	0	28.0001993373566
chr3	98711029	98770655	0	2	0	7.14	-7.14	0.170963364993216	0	0	3.78396482381628
chr3	98770655	98941121	0	1	0	3.57	-3.57	0.417910447761194	0	0	28.0001993373566
chr3	98941121	98949311	1	1	2.56	3.57	-1.01	1	0.714239541851673	0.00883081332944379	57.7927180509577
chr3	98949311	101045942	0	1	0	3.57	-3.57	0.417910447761194	0	0	28.0001993373566
chr3	101045942	101274063	0	1	0	3.57	-3.57	0.417910447761194	0	0	28.0001993373566
chr3	101274063	103347847	0	1	0	3.57	-3.57	0.417910447761194	0	0	28.0001993373566
chr3	103347847	105055501	0	2	0	7.14	-7.14	0.170963364993216	0	0	3.78396482381628
chr3	105055501	106431133	0	1	0	3.57	-3.57	0.417910447761194	0	0	28.0001993373566
chr3	106431133	114247784	0	0	0	0	0	1	0	0	Inf
chr3	114247784	116887392	0	1	0	3.57	-3.57	0.417910447761194	0	0	28.0001993373566
chr3	116887392	117032998	0	0	0	0	0	1	0	0	Inf
chr3	117032998	118388544	0	1	0	3.57	-3.57	0.417910447761194	0	0	28.0001993373566
chr3	118388544	119350878	0	0	0	0	0	1	0	0	Inf
chr3	119350878	119379872	1	0	2.56	0	2.56	1	Inf	0.0184242788461539	Inf
chr3	119379872	121617003	0	0	0	0	0	1	0	0	Inf
chr3	121617003	121734446	1	0	2.56	0	2.56	1	Inf	0.0184242788461539	Inf
chr3	121734446	125853921	0	0	0	0	0	1	0	0	Inf
chr3	125853921	125882542	1	0	2.56	0	2.56	1	Inf	0.0184242788461539	Inf
chr3	125882542	127612027	0	0	0	0	0	1	0	0	Inf
chr3	127612027	128196489	1	0	2.56	0	2.56	1	Inf	0.0184242788461539	Inf
chr3	128196489	128292745	0	0	0	0	0	1	0	0	Inf
chr3	128292745	128673122	1	0	2.56	0	2.56	1	Inf	0.0184242788461539	Inf
chr3	128673122	128710059	1	1	2.56	3.57	-1.01	1	0.714239541851673	0.00883081332944379	57.7927180509577
chr3	128710059	129759426	1	0	2.56	0	2.56	1	Inf	0.0184242788461539	Inf
chr3	129759426	129763279	1	1	2.56	3.57	-1.01	1	0.714239541851673	0.00883081332944379	57.7927180509577
chr3	129763279	129765019	6	1	15.38	3.57	11.81	0.224730827019654	4.81440822511162	0.533250791119194	233.739814548377
chr3	129765019	129766450	6	2	15.38	7.14	8.24	0.452610971630956	2.33566623971135	0.376598600150424	25.537474960256
chr3	129766450	129771199	6	3	15.38	10.71	4.67	0.724292382577153	1.50605655807911	0.287195734413274	10.2118168379826
chr3	129771199	129794887	8	8	20.51	28.57	-8.06	0.56359494935939	0.649503267270429	0.179091426713237	2.34348358081032
chr3	129794887	129806580	8	8	20.51	28.57	-8.06	0.56359494935939	0.649503267270429	0.179091426713237	2.34348358081032
chr3	129806580	129806961	4	0	10.26	0	10.26	0.134023066485753	Inf	0.485033949305586	Inf
chr3	129806961	129807637	3	0	7.69	0	7.69	0.259158751696065	Inf	0.299163409947881	Inf
chr3	129807637	129808416	2	0	5.13	0	5.13	0.506105834464043	Inf	0.134811059349198	Inf
chr3	129808416	129815485	1	0	2.56	0	2.56	1	Inf	0.0184242788461539	Inf
chr3	129815485	131495608	0	0	0	0	0	1	0	0	Inf
chr3	131495608	131964438	0	1	0	3.57	-3.57	0.417910447761194	0	0	28.0001993373566
chr3	131964438	132099236	0	0	0	0	0	1	0	0	Inf
chr3	132099236	132642626	0	1	0	3.57	-3.57	0.417910447761194	0	0	28.0001993373566
chr3	132642626	132767944	0	2	0	7.14	-7.14	0.170963364993216	0	0	3.78396482381628
chr3	132767944	133243525	0	1	0	3.57	-3.57	0.417910447761194	0	0	28.0001993373566
chr3	133243525	137130232	0	1	0	3.57	-3.57	0.417910447761194	0	0	28.0001993373566
chr3	137130232	137248274	1	1	2.56	3.57	-1.01	1	0.714239541851673	0.00883081332944379	57.7927180509577
chr3	137248274	137301453	1	1	2.56	3.57	-1.01	1	0.714239541851673	0.00883081332944379	57.7927180509577
chr3	137301453	137366500	1	1	2.56	3.57	-1.01	1	0.714239541851673	0.00883081332944379	57.7927180509577
chr3	137366500	144061956	0	1	0	3.57	-3.57	0.417910447761194	0	0	28.0001993373566
chr3	144061956	151910521	0	0	0	0	0	1	0	0	Inf
chr3	151910521	152074389	0	1	0	3.57	-3.57	0.417910447761194	0	0	28.0001993373566
chr3	152074389	161737035	0	0	0	0	0	1	0	0	Inf
chr3	161737035	162507354	0	1	0	3.57	-3.57	0.417910447761194	0	0	28.0001993373566
chr3	162507354	162510463	1	1	2.56	3.57	-1.01	1	0.714239541851673	0.00883081332944379	57.7927180509577
chr3	162510463	162512916	1	0	2.56	0	2.56	1	Inf	0.0184242788461539	Inf
chr3	162512916	162513120	4	0	10.26	0	10.26	0.134023066485753	Inf	0.485033949305586	Inf
chr3	162513120	162619879	4	1	10.26	3.57	6.69	0.390943012211669	3.04077117232887	0.279516485329784	157.367313156765
chr3	162619879	162624939	2	1	5.13	3.57	1.56	1	1.45154624814463	0.0720876075216783	89.2002946273177
chr3	162624939	162625988	1	1	2.56	3.57	-1.01	1	0.714239541851673	0.00883081332944379	57.7927180509577
chr3	162625988	162626284	0	1	0	3.57	-3.57	0.417910447761194	0	0	28.0001993373566
chr3	162626284	162632010	0	0	0	0	0	1	0	0	Inf
chr3	162632010	163870596	0	1	0	3.57	-3.57	0.417910447761194	0	0	28.0001993373566
chr3	163870596	163909308	1	1	2.56	3.57	-1.01	1	0.714239541851673	0.00883081332944379	57.7927180509577
chr3	163909308	165040989	0	1	0	3.57	-3.57	0.417910447761194	0	0	28.0001993373566
chr3	165040989	165086976	1	2	2.56	7.14	-4.58	0.566892808683853	0.347668191638558	0.00565929193880628	7.00113716860258
chr3	165086976	165094764	1	1	2.56	3.57	-1.01	1	0.714239541851673	0.00883081332944379	57.7927180509577
chr3	165094764	167131383	0	1	0	3.57	-3.57	0.417910447761194	0	0	28.0001993373566
chr3	167131383	174062913	0	0	0	0	0	1	0	0	Inf
chr3	174062913	174122766	0	1	0	3.57	-3.57	0.417910447761194	0	0	28.0001993373566
chr3	174122766	174257028	0	2	0	7.14	-7.14	0.170963364993216	0	0	3.78396482381628
chr3	174257028	174433921	0	2	0	7.14	-7.14	0.170963364993216	0	0	3.78396482381628
chr3	174433921	174553404	0	3	0	10.71	-10.71	0.0683853459972863	0	0	1.68680065167164
chr3	174553404	174701515	0	2	0	7.14	-7.14	0.170963364993216	0	0	3.78396482381628
chr3	174701515	174706849	1	2	2.56	7.14	-4.58	0.566892808683853	0.347668191638558	0.00565929193880628	7.00113716860258
chr3	174706849	174737359	1	2	2.56	7.14	-4.58	0.566892808683853	0.347668191638558	0.00565929193880628	7.00113716860258
chr3	174737359	174759514	2	2	5.13	7.14	-2.01	1	0.706496515603743	0.0483247951664508	10.3278425867678
chr3	174759514	174764025	2	3	5.13	10.71	-5.58	0.642299864314789	0.455973048612347	0.035674600286564	4.28079447868054
chr3	174764025	174823364	1	3	2.56	10.71	-8.15	0.300712347354138	0.22422268237679	0.00407847322794967	2.971930443391
chr3	174823364	174840574	1	2	2.56	7.14	-4.58	0.566892808683853	0.347668191638558	0.00565929193880628	7.00113716860258
chr3	174840574	174860135	0	2	0	7.14	-7.14	0.170963364993216	0	0	3.78396482381628
chr3	174860135	174887740	0	2	0	7.14	-7.14	0.170963364993216	0	0	3.78396482381628
chr3	174887740	174945003	0	3	0	10.71	-10.71	0.0683853459972863	0	0	1.68680065167164
chr3	174945003	175074079	0	2	0	7.14	-7.14	0.170963364993216	0	0	3.78396482381628
chr3	175074079	175507229	0	1	0	3.57	-3.57	0.417910447761194	0	0	28.0001993373566
chr3	175507229	175885904	0	0	0	0	0	1	0	0	Inf
chr3	175885904	175915350	0	1	0	3.57	-3.57	0.417910447761194	0	0	28.0001993373566
chr3	175915350	176543398	0	0	0	0	0	1	0	0	Inf
chr3	176543398	176571716	0	1	0	3.57	-3.57	0.417910447761194	0	0	28.0001993373566
chr3	176571716	184468257	0	0	0	0	0	1	0	0	Inf
chr3	184468257	186032903	1	0	2.56	0	2.56	1	Inf	0.0184242788461539	Inf
chr3	186032903	186217819	2	0	5.13	0	5.13	0.506105834464043	Inf	0.134811059349198	Inf
chr3	186217819	186718840	1	0	2.56	0	2.56	1	Inf	0.0184242788461539	Inf
chr3	186718840	186862210	1	1	2.56	3.57	-1.01	1	0.714239541851673	0.00883081332944379	57.7927180509577
chr3	186862210	188484169	1	2	2.56	7.14	-4.58	0.566892808683853	0.347668191638558	0.00565929193880628	7.00113716860258
chr3	188484169	188532714	1	2	2.56	7.14	-4.58	0.566892808683853	0.347668191638558	0.00565929193880628	7.00113716860258
chr3	188532714	189891836	1	2	2.56	7.14	-4.58	0.566892808683853	0.347668191638558	0.00565929193880628	7.00113716860258
chr3	189891836	191700785	1	1	2.56	3.57	-1.01	1	0.714239541851673	0.00883081332944379	57.7927180509577
chr3	191700785	192876534	1	0	2.56	0	2.56	1	Inf	0.0184242788461539	Inf
chr3	192876534	192884669	0	0	0	0	0	1	0	0	Inf
chr3	192884669	198022430	1	0	2.56	0	2.56	1	Inf	0.0184242788461539	Inf
chr6	0	274608	1	1	2.56	3.57	-1.01	1	0.714239541851673	0.00883081332944379	57.7927180509577
chr6	274608	277942	2	1	5.13	3.57	1.56	1	1.45154624814463	0.0720876075216783	89.2002946273177
chr6	277942	294459	2	2	5.13	7.14	-2.01	1	0.706496515603743	0.0483247951664508	10.3278425867678
chr6	294459	378986	2	3	5.13	10.71	-5.58	0.642299864314789	0.455973048612347	0.035674600286564	4.28079447868054
chr6	378986	380985	1	3	2.56	10.71	-8.15	0.300712347354138	0.22422268237679	0.00407847322794967	2.971930443391
chr6	380985	381860	1	2	2.56	7.14	-4.58	0.566892808683853	0.347668191638558	0.00565929193880628	7.00113716860258
chr6	381860	1679820	1	1	2.56	3.57	-1.01	1	0.714239541851673	0.00883081332944379	57.7927180509577
chr6	1679820	1792469	2	1	5.13	3.57	1.56	1	1.45154624814463	0.0720876075216783	89.2002946273177
chr6	1792469	3416630	1	1	2.56	3.57	-1.01	1	0.714239541851673	0.00883081332944379	57.7927180509577
chr6	3416630	3511875	2	1	5.13	3.57	1.56	1	1.45154624814463	0.0720876075216783	89.2002946273177
chr6	3511875	4995740	1	1	2.56	3.57	-1.01	1	0.714239541851673	0.00883081332944379	57.7927180509577
chr6	4995740	5103121	1	1	2.56	3.57	-1.01	1	0.714239541851673	0.00883081332944379	57.7927180509577
chr6	5103121	5541210	1	1	2.56	3.57	-1.01	1	0.714239541851673	0.00883081332944379	57.7927180509577
chr6	5541210	5610926	1	1	2.56	3.57	-1.01	1	0.714239541851673	0.00883081332944379	57.7927180509577
chr6	5610926	8293836	1	1	2.56	3.57	-1.01	1	0.714239541851673	0.00883081332944379	57.7927180509577
chr6	8293836	10795356	1	2	2.56	7.14	-4.58	0.566892808683853	0.347668191638558	0.00565929193880628	7.00113716860258
chr6	10795356	10893995	2	2	5.13	7.14	-2.01	1	0.706496515603743	0.0483247951664508	10.3278425867678
chr6	10893995	17160432	1	2	2.56	7.14	-4.58	0.566892808683853	0.347668191638558	0.00565929193880628	7.00113716860258
chr6	17160432	19377226	1	1	2.56	3.57	-1.01	1	0.714239541851673	0.00883081332944379	57.7927180509577
chr6	19377226	21132335	2	1	5.13	3.57	1.56	1	1.45154624814463	0.0720876075216783	89.2002946273177
chr6	21132335	24358701	2	1	5.13	3.57	1.56	1	1.45154624814463	0.0720876075216783	89.2002946273177
chr6	24358701	27777481	1	1	2.56	3.57	-1.01	1	0.714239541851673	0.00883081332944379	57.7927180509577
chr6	27777481	30015570	1	0	2.56	0	2.56	1	Inf	0.0184242788461539	Inf
chr6	30015570	31926111	0	0	0	0	0	1	0	0	Inf
chr6	31926111	32448616	1	0	2.56	0	2.56	1	Inf	0.0184242788461539	Inf
chr6	32448616	33797651	2	0	5.13	0	5.13	0.506105834464043	Inf	0.134811059349198	Inf
chr6	33797651	35476857	1	0	2.56	0	2.56	1	Inf	0.0184242788461539	Inf
chr6	35476857	35941928	1	1	2.56	3.57	-1.01	1	0.714239541851673	0.00883081332944379	57.7927180509577
chr6	35941928	38196689	0	1	0	3.57	-3.57	0.417910447761194	0	0	28.0001993373566
chr6	38196689	38332489	1	1	2.56	3.57	-1.01	1	0.714239541851673	0.00883081332944379	57.7927180509577
chr6	38332489	39628864	0	1	0	3.57	-3.57	0.417910447761194	0	0	28.0001993373566
chr6	39628864	43459683	0	0	0	0	0	1	0	0	Inf
chr6	43459683	44961016	1	0	2.56	0	2.56	1	Inf	0.0184242788461539	Inf
chr6	44961016	45176725	1	1	2.56	3.57	-1.01	1	0.714239541851673	0.00883081332944379	57.7927180509577
chr6	45176725	47445819	1	0	2.56	0	2.56	1	Inf	0.0184242788461539	Inf
chr6	47445819	48288658	1	1	2.56	3.57	-1.01	1	0.714239541851673	0.00883081332944379	57.7927180509577
chr6	48288658	49936425	1	1	2.56	3.57	-1.01	1	0.714239541851673	0.00883081332944379	57.7927180509577
chr6	49936425	49973946	1	2	2.56	7.14	-4.58	0.566892808683853	0.347668191638558	0.00565929193880628	7.00113716860258
chr6	49973946	56550980	1	1	2.56	3.57	-1.01	1	0.714239541851673	0.00883081332944379	57.7927180509577
chr6	56550980	56760377	2	1	5.13	3.57	1.56	1	1.45154624814463	0.0720876075216783	89.2002946273177
chr6	56760377	57226938	1	1	2.56	3.57	-1.01	1	0.714239541851673	0.00883081332944379	57.7927180509577
chr6	57226938	58071014	1	0	2.56	0	2.56	1	Inf	0.0184242788461539	Inf
chr6	58071014	58774716	1	1	2.56	3.57	-1.01	1	0.714239541851673	0.00883081332944379	57.7927180509577
chr6	58774716	61000000	0	0	0	0	0	1	0	0	Inf
chr6	61000000	62522243	1	0	2.56	0	2.56	1	Inf	0.0184242788461539	Inf
chr6	62522243	62688999	2	0	5.13	0	5.13	0.506105834464043	Inf	0.134811059349198	Inf
chr6	62688999	63769488	2	1	5.13	3.57	1.56	1	1.45154624814463	0.0720876075216783	89.2002946273177
chr6	63769488	63860948	2	1	5.13	3.57	1.56	1	1.45154624814463	0.0720876075216783	89.2002946273177
chr6	63860948	63889789	2	1	5.13	3.57	1.56	1	1.45154624814463	0.0720876075216783	89.2002946273177
chr6	63889789	65606994	2	1	5.13	3.57	1.56	1	1.45154624814463	0.0720876075216783	89.2002946273177
chr6	65606994	66994214	2	1	5.13	3.57	1.56	1	1.45154624814463	0.0720876075216783	89.2002946273177
chr6	66994214	67004955	3	1	7.69	3.57	4.12	0.634565807327001	2.22532620058641	0.167954158560902	122.342807812915
chr6	67004955	67006617	3	2	7.69	7.14	0.550000000000001	1	1.08206902804226	0.115243282358074	13.8124557860129
chr6	67006617	67008548	5	3	12.82	10.71	2.11	1	1.22182804785069	0.214213274937142	8.60621135520067
chr6	67008548	67049017	7	3	17.95	10.71	7.24	0.502458667409344	1.80733530551949	0.36548634786601	11.928348272517
chr6	67049017	67049502	4	3	10.26	10.71	-0.450000000000001	1	0.953103551799361	0.14687709056058	7.08524272416711
chr6	67049502	67050394	3	3	7.69	10.71	-3.02	0.688454720532236	0.698321848708714	0.0863101311133194	5.64708144834845
chr6	67050394	67054429	3	1	7.69	3.57	4.12	0.634565807327001	2.22532620058641	0.167954158560902	122.342807812915
chr6	67054429	67126958	2	1	5.13	3.57	1.56	1	1.45154624814463	0.0720876075216783	89.2002946273177
chr6	67126958	67150665	2	2	5.13	7.14	-2.01	1	0.706496515603743	0.0483247951664508	10.3278425867678
chr6	67150665	67511925	2	1	5.13	3.57	1.56	1	1.45154624814463	0.0720876075216783	89.2002946273177
chr6	67511925	69655361	2	0	5.13	0	5.13	0.506105834464043	Inf	0.134811059349198	Inf
chr6	69655361	69694393	2	1	5.13	3.57	1.56	1	1.45154624814463	0.0720876075216783	89.2002946273177
chr6	69694393	70596713	2	0	5.13	0	5.13	0.506105834464043	Inf	0.134811059349198	Inf
chr6	70596713	70744050	3	0	7.69	0	7.69	0.259158751696065	Inf	0.299163409947881	Inf
chr6	70744050	70854750	3	0	7.69	0	7.69	0.259158751696065	Inf	0.299163409947881	Inf
chr6	70854750	74588155	2	0	5.13	0	5.13	0.506105834464043	Inf	0.134811059349198	Inf
chr6	74588155	74604769	3	0	7.69	0	7.69	0.259158751696065	Inf	0.299163409947881	Inf
chr6	74604769	77438206	2	0	5.13	0	5.13	0.506105834464043	Inf	0.134811059349198	Inf
chr6	77438206	77440462	8	2	20.51	7.14	13.37	0.174325857708064	3.30094800390498	0.585850360326557	34.5971603467713
chr6	77440462	77456938	8	3	20.51	10.71	9.8	0.336619499034699	2.12739426351934	0.449140543826995	13.7497241842113
chr6	77456938	77464496	2	1	5.13	3.57	1.56	1	1.45154624814463	0.0720876075216783	89.2002946273177
chr6	77464496	77977482	2	0	5.13	0	5.13	0.506105834464043	Inf	0.134811059349198	Inf
chr6	77977482	78072983	2	1	5.13	3.57	1.56	1	1.45154624814463	0.0720876075216783	89.2002946273177
chr6	78072983	78965977	2	0	5.13	0	5.13	0.506105834464043	Inf	0.134811059349198	Inf
chr6	78965977	78969085	4	0	10.26	0	10.26	0.134023066485753	Inf	0.485033949305586	Inf
chr6	78969085	78970401	8	5	20.51	17.86	2.65	1	1.18408795541755	0.294963002397035	5.23558530402848
chr6	78970401	78971747	9	6	23.08	21.43	1.65	1	1.09841923649564	0.296678525077835	4.3419466686276
chr6	78971747	78979445	10	7	25.64	25	0.640000000000001	1	1.03396754058403	0.296924738188513	3.76889942795107
chr6	78979445	78980091	11	7	28.21	25	3.21	1	1.17570071395968	0.34528159019737	4.23023415811296
chr6	78980091	79026646	12	7	30.77	25	5.77	0.784305716332878	1.32766681882088	0.396985547900618	4.72728418254668
chr6	79026646	79026837	11	7	28.21	25	3.21	1	1.17570071395968	0.34528159019737	4.23023415811296
chr6	79026837	79027050	10	7	25.64	25	0.640000000000001	1	1.03396754058403	0.296924738188513	3.76889942795107
chr6	79027050	79033766	9	6	23.08	21.43	1.65	1	1.09841923649564	0.296678525077835	4.3419466686276
chr6	79033766	79037215	8	6	20.51	21.43	-0.919999999999998	1	0.947035802866762	0.24678154835532	3.81825686509133
chr6	79037215	79040433	5	2	12.82	7.14	5.68	0.690157153753371	1.89440352096343	0.282027548133614	21.3895764464199
chr6	79040433	79041791	3	2	7.69	7.14	0.550000000000001	1	1.08206902804226	0.115243282358074	13.8124557860129
chr6	79041791	79043794	3	1	7.69	3.57	4.12	0.634565807327001	2.22532620058641	0.167954158560902	122.342807812915
chr6	79043794	79051729	3	0	7.69	0	7.69	0.259158751696065	Inf	0.299163409947881	Inf
chr6	79051729	95417624	2	0	5.13	0	5.13	0.506105834464043	Inf	0.134811059349198	Inf
chr6	95417624	95528044	2	1	5.13	3.57	1.56	1	1.45154624814463	0.0720876075216783	89.2002946273177
chr6	95528044	96149163	2	0	5.13	0	5.13	0.506105834464043	Inf	0.134811059349198	Inf
chr6	96149163	96337135	2	1	5.13	3.57	1.56	1	1.45154624814463	0.0720876075216783	89.2002946273177
chr6	96337135	101463672	2	0	5.13	0	5.13	0.506105834464043	Inf	0.134811059349198	Inf
chr6	101463672	102695698	2	0	5.13	0	5.13	0.506105834464043	Inf	0.134811059349198	Inf
chr6	102695698	102860195	2	0	5.13	0	5.13	0.506105834464043	Inf	0.134811059349198	Inf
chr6	102860195	102916392	2	0	5.13	0	5.13	0.506105834464043	Inf	0.134811059349198	Inf
chr6	102916392	102972960	2	1	5.13	3.57	1.56	1	1.45154624814463	0.0720876075216783	89.2002946273177
chr6	102972960	103684148	2	0	5.13	0	5.13	0.506105834464043	Inf	0.134811059349198	Inf
chr6	103684148	103734724	2	1	5.13	3.57	1.56	1	1.45154624814463	0.0720876075216783	89.2002946273177
chr6	103734724	103736403	2	3	5.13	10.71	-5.58	0.642299864314789	0.455973048612347	0.035674600286564	4.28079447868054
chr6	103736403	103738136	4	5	10.26	17.86	-7.6	0.474317476113771	0.530918933406195	0.0947023418265727	2.7565970582668
chr6	103738136	103763766	3	5	7.69	17.86	-10.17	0.26352738853686	0.389034107826882	0.0550560831739497	2.2200708694682
chr6	103763766	103765576	0	0	0	0	0	1	0	0	Inf
chr6	103765576	104751538	2	0	5.13	0	5.13	0.506105834464043	Inf	0.134811059349198	Inf
chr6	104751538	104765662	2	1	5.13	3.57	1.56	1	1.45154624814463	0.0720876075216783	89.2002946273177
chr6	104765662	115368840	2	0	5.13	0	5.13	0.506105834464043	Inf	0.134811059349198	Inf
chr6	115368840	116316839	2	1	5.13	3.57	1.56	1	1.45154624814463	0.0720876075216783	89.2002946273177
chr6	116316839	116517821	3	1	7.69	3.57	4.12	0.634565807327001	2.22532620058641	0.167954158560902	122.342807812915
chr6	116517821	116536652	3	0	7.69	0	7.69	0.259158751696065	Inf	0.299163409947881	Inf
chr6	116536652	118414916	2	0	5.13	0	5.13	0.506105834464043	Inf	0.134811059349198	Inf
chr6	118414916	119313196	3	0	7.69	0	7.69	0.259158751696065	Inf	0.299163409947881	Inf
chr6	119313196	125364341	2	0	5.13	0	5.13	0.506105834464043	Inf	0.134811059349198	Inf
chr6	125364341	127330189	1	0	2.56	0	2.56	1	Inf	0.0184242788461539	Inf
chr6	127330189	127419662	2	0	5.13	0	5.13	0.506105834464043	Inf	0.134811059349198	Inf
chr6	127419662	132657995	1	0	2.56	0	2.56	1	Inf	0.0184242788461539	Inf
chr6	132657995	132859523	1	0	2.56	0	2.56	1	Inf	0.0184242788461539	Inf
chr6	132859523	144762430	1	0	2.56	0	2.56	1	Inf	0.0184242788461539	Inf
chr6	144762430	144940845	2	0	5.13	0	5.13	0.506105834464043	Inf	0.134811059349198	Inf
chr6	144940845	148137302	1	0	2.56	0	2.56	1	Inf	0.0184242788461539	Inf
chr6	148137302	148262277	1	1	2.56	3.57	-1.01	1	0.714239541851673	0.00883081332944379	57.7927180509577
chr6	148262277	148327320	1	0	2.56	0	2.56	1	Inf	0.0184242788461539	Inf
chr6	148327320	148340764	1	1	2.56	3.57	-1.01	1	0.714239541851673	0.00883081332944379	57.7927180509577
chr6	148340764	149036961	1	0	2.56	0	2.56	1	Inf	0.0184242788461539	Inf
chr6	149036961	156419422	2	0	5.13	0	5.13	0.506105834464043	Inf	0.134811059349198	Inf
chr6	156419422	157917200	3	0	7.69	0	7.69	0.259158751696065	Inf	0.299163409947881	Inf
chr6	157917200	161916255	2	0	5.13	0	5.13	0.506105834464043	Inf	0.134811059349198	Inf
chr6	161916255	162305745	2	1	5.13	3.57	1.56	1	1.45154624814463	0.0720876075216783	89.2002946273177
chr6	162305745	162307126	3	1	7.69	3.57	4.12	0.634565807327001	2.22532620058641	0.167954158560902	122.342807812915
chr6	162307126	162343804	4	1	10.26	3.57	6.69	0.390943012211669	3.04077117232887	0.279516485329784	157.367313156765
chr6	162343804	162346110	4	2	10.26	7.14	3.12	1	1.47724941340376	0.194470737823325	17.4929046835811
chr6	162346110	162391722	4	3	10.26	10.71	-0.450000000000001	1	0.953103551799361	0.14687709056058	7.08524272416711
chr6	162391722	162396691	4	3	10.26	10.71	-0.450000000000001	1	0.953103551799361	0.14687709056058	7.08524272416711
chr6	162396691	162463988	4	2	10.26	7.14	3.12	1	1.47724941340376	0.194470737823325	17.4929046835811
chr6	162463988	162511203	4	1	10.26	3.57	6.69	0.390943012211669	3.04077117232887	0.279516485329784	157.367313156765
chr6	162511203	162529356	4	1	10.26	3.57	6.69	0.390943012211669	3.04077117232887	0.279516485329784	157.367313156765
chr6	162529356	162535872	4	2	10.26	7.14	3.12	1	1.47724941340376	0.194470737823325	17.4929046835811
chr6	162535872	162566627	5	2	12.82	7.14	5.68	0.690157153753371	1.89440352096343	0.282027548133614	21.3895764464199
chr6	162566627	162598779	4	2	10.26	7.14	3.12	1	1.47724941340376	0.194470737823325	17.4929046835811
chr6	162598779	162630982	4	2	10.26	7.14	3.12	1	1.47724941340376	0.194470737823325	17.4929046835811
chr6	162630982	162725598	5	1	12.82	3.57	9.25	0.388448155118834	3.90236511849191	0.401779613564162	194.438208084634
chr6	162725598	162739189	5	1	12.82	3.57	9.25	0.388448155118834	3.90236511849191	0.401779613564162	194.438208084634
chr6	162739189	162755805	5	2	12.82	7.14	5.68	0.690157153753371	1.89440352096343	0.282027548133614	21.3895764464199
chr6	162755805	162784139	5	1	12.82	3.57	9.25	0.388448155118834	3.90236511849191	0.401779613564162	194.438208084634
chr6	162784139	162817238	5	1	12.82	3.57	9.25	0.388448155118834	3.90236511849191	0.401779613564162	194.438208084634
chr6	162817238	162826813	6	1	15.38	3.57	11.81	0.224730827019654	4.81440822511162	0.533250791119194	233.739814548377
chr6	162826813	162829846	6	1	15.38	3.57	11.81	0.224730827019654	4.81440822511162	0.533250791119194	233.739814548377
chr6	162829846	162896644	6	1	15.38	3.57	11.81	0.224730827019654	4.81440822511162	0.533250791119194	233.739814548377
chr6	162896644	162945168	6	1	15.38	3.57	11.81	0.224730827019654	4.81440822511162	0.533250791119194	233.739814548377
chr6	162945168	162963521	5	1	12.82	3.57	9.25	0.388448155118834	3.90236511849191	0.401779613564162	194.438208084634
chr6	162963521	163063744	4	1	10.26	3.57	6.69	0.390943012211669	3.04077117232887	0.279516485329784	157.367313156765
chr6	163063744	163078842	3	1	7.69	3.57	4.12	0.634565807327001	2.22532620058641	0.167954158560902	122.342807812915
chr6	163078842	163200936	3	0	7.69	0	7.69	0.259158751696065	Inf	0.299163409947881	Inf
chr6	163200936	163232825	3	0	7.69	0	7.69	0.259158751696065	Inf	0.299163409947881	Inf
chr6	163232825	163334029	3	1	7.69	3.57	4.12	0.634565807327001	2.22532620058641	0.167954158560902	122.342807812915
chr6	163334029	163386577	2	1	5.13	3.57	1.56	1	1.45154624814463	0.0720876075216783	89.2002946273177
chr6	163386577	163439371	2	1	5.13	3.57	1.56	1	1.45154624814463	0.0720876075216783	89.2002946273177
chr6	163439371	163512427	2	2	5.13	7.14	-2.01	1	0.706496515603743	0.0483247951664508	10.3278425867678
chr6	163512427	163532261	2	1	5.13	3.57	1.56	1	1.45154624814463	0.0720876075216783	89.2002946273177
chr6	163532261	163536279	2	2	5.13	7.14	-2.01	1	0.706496515603743	0.0483247951664508	10.3278425867678
chr6	163536279	163626153	2	1	5.13	3.57	1.56	1	1.45154624814463	0.0720876075216783	89.2002946273177
chr6	163626153	163687276	2	1	5.13	3.57	1.56	1	1.45154624814463	0.0720876075216783	89.2002946273177
chr6	163687276	163721437	2	1	5.13	3.57	1.56	1	1.45154624814463	0.0720876075216783	89.2002946273177
chr6	163721437	164731816	2	0	5.13	0	5.13	0.506105834464043	Inf	0.134811059349198	Inf
chr6	164731816	171115067	1	0	2.56	0	2.56	1	Inf	0.0184242788461539	Inf
chr7	34092495	34198677	1	0	2.56	0	2.56	1	Inf	0.0184242788461539	Inf
chr7	34198677	45294056	0	0	0	0	0	1	0	0	Inf
chr7	45294056	45678388	1	0	2.56	0	2.56	1	Inf	0.0184242788461539	Inf
chr7	45678388	53462439	0	0	0	0	0	1	0	0	Inf
chr7	53462439	53592135	0	1	0	3.57	-3.57	0.417910447761194	0	0	28.0001993373566
chr7	53592135	75980777	0	0	0	0	0	1	0	0	Inf
chr7	75980777	76574473	1	0	2.56	0	2.56	1	Inf	0.0184242788461539	Inf
chr7	76574473	89577569	0	0	0	0	0	1	0	0	Inf
chr7	89577569	89685485	0	1	0	3.57	-3.57	0.417910447761194	0	0	28.0001993373566
chr7	89685485	90167354	0	0	0	0	0	1	0	0	Inf
chr7	90167354	90267843	0	1	0	3.57	-3.57	0.417910447761194	0	0	28.0001993373566
chr7	90267843	97390715	0	0	0	0	0	1	0	0	Inf
chr7	97390715	97404428	2	0	5.13	0	5.13	0.506105834464043	Inf	0.134811059349198	Inf
chr7	97404428	109433792	0	0	0	0	0	1	0	0	Inf
chr7	109433792	109435445	0	1	0	3.57	-3.57	0.417910447761194	0	0	28.0001993373566
chr7	109435445	109437100	1	2	2.56	7.14	-4.58	0.566892808683853	0.347668191638558	0.00565929193880628	7.00113716860258
chr7	109437100	109437719	1	4	2.56	14.29	-11.73	0.152476255088195	0.162125614606542	0.00313157813024174	1.76530858326595
chr7	109437719	109453946	1	6	2.56	21.43	-18.87	0.018256692595864	0.0996938114504577	0.00205089925577475	0.902803523106647
chr7	109453946	109827686	0	0	0	0	0	1	0	0	Inf
chr7	109827686	109939149	0	1	0	3.57	-3.57	0.417910447761194	0	0	28.0001993373566
chr7	109939149	110317833	0	0	0	0	0	1	0	0	Inf
chr7	110317833	110586065	0	1	0	3.57	-3.57	0.417910447761194	0	0	28.0001993373566
chr7	110586065	110758275	0	1	0	3.57	-3.57	0.417910447761194	0	0	28.0001993373566
chr7	110758275	110883486	0	0	0	0	0	1	0	0	Inf
chr7	110883486	111024856	1	0	2.56	0	2.56	1	Inf	0.0184242788461539	Inf
chr7	111024856	123979291	0	0	0	0	0	1	0	0	Inf
chr7	123979291	126045228	1	0	2.56	0	2.56	1	Inf	0.0184242788461539	Inf
chr7	126045228	126054799	2	0	5.13	0	5.13	0.506105834464043	Inf	0.134811059349198	Inf
chr7	126054799	126151609	1	0	2.56	0	2.56	1	Inf	0.0184242788461539	Inf
chr7	126151609	126313635	1	1	2.56	3.57	-1.01	1	0.714239541851673	0.00883081332944379	57.7927180509577
chr7	126313635	127327016	1	0	2.56	0	2.56	1	Inf	0.0184242788461539	Inf
chr7	127327016	133781915	0	0	0	0	0	1	0	0	Inf
chr7	133781915	133785186	2	0	5.13	0	5.13	0.506105834464043	Inf	0.134811059349198	Inf
chr7	133785186	133785203	4	3	10.26	10.71	-0.450000000000001	1	0.953103551799361	0.14687709056058	7.08524272416711
chr7	133785203	133785260	5	3	12.82	10.71	2.11	1	1.22182804785069	0.214213274937142	8.60621135520067
chr7	133785260	133795650	6	3	15.38	10.71	4.67	0.724292382577153	1.50605655807911	0.287195734413274	10.2118168379826
chr7	133795650	133796947	4	2	10.26	7.14	3.12	1	1.47724941340376	0.194470737823325	17.4929046835811
chr7	133796947	133802727	4	0	10.26	0	10.26	0.134023066485753	Inf	0.485033949305586	Inf
chr7	133802727	134801057	0	0	0	0	0	1	0	0	Inf
chr7	134801057	134855090	0	1	0	3.57	-3.57	0.417910447761194	0	0	28.0001993373566
chr7	134855090	141762909	0	0	0	0	0	1	0	0	Inf
chr7	141762909	141769686	0	1	0	3.57	-3.57	0.417910447761194	0	0	28.0001993373566
chr7	141769686	141792008	2	1	5.13	3.57	1.56	1	1.45154624814463	0.0720876075216783	89.2002946273177
chr7	141792008	141793700	1	1	2.56	3.57	-1.01	1	0.714239541851673	0.00883081332944379	57.7927180509577
chr7	141793700	142474632	0	0	0	0	0	1	0	0	Inf
chr7	142474632	142474802	0	1	0	3.57	-3.57	0.417910447761194	0	0	28.0001993373566
chr7	142474802	142475488	2	2	5.13	7.14	-2.01	1	0.706496515603743	0.0483247951664508	10.3278425867678
chr7	142475488	142476392	11	3	28.21	10.71	17.5	0.127606915066931	3.22026747388311	0.735006597120683	20.0143523853211
chr7	142476392	142486080	11	4	28.21	14.29	13.92	0.239489176349638	2.3284050736545	0.589488377870726	11.3597611888268
chr7	142486080	142486230	7	1	17.95	3.57	14.38	0.125819456871692	5.78165294924593	0.673688176524297	275.479420857444
chr7	142486230	142486420	3	1	7.69	3.57	4.12	0.634565807327001	2.22532620058641	0.167954158560902	122.342807812915
chr7	142486420	142486528	2	1	5.13	3.57	1.56	1	1.45154624814463	0.0720876075216783	89.2002946273177
chr7	142486528	142487630	1	0	2.56	0	2.56	1	Inf	0.0184242788461539	Inf
chr7	142487630	142825082	0	0	0	0	0	1	0	0	Inf
chr7	142825082	142894746	0	1	0	3.57	-3.57	0.417910447761194	0	0	28.0001993373566
chr9	0	1439959	1	0	2.56	0	2.56	1	Inf	0.0184242788461539	Inf
chr9	1439959	1453199	2	0	5.13	0	5.13	0.506105834464043	Inf	0.134811059349198	Inf
chr9	1453199	11506023	1	0	2.56	0	2.56	1	Inf	0.0184242788461539	Inf
chr9	11506023	11557719	1	1	2.56	3.57	-1.01	1	0.714239541851673	0.00883081332944379	57.7927180509577
chr9	11557719	11796116	1	0	2.56	0	2.56	1	Inf	0.0184242788461539	Inf
chr9	11796116	11817379	1	1	2.56	3.57	-1.01	1	0.714239541851673	0.00883081332944379	57.7927180509577
chr9	11817379	11841765	2	1	5.13	3.57	1.56	1	1.45154624814463	0.0720876075216783	89.2002946273177
chr9	11841765	11913154	2	0	5.13	0	5.13	0.506105834464043	Inf	0.134811059349198	Inf
chr9	11913154	11984871	3	0	7.69	0	7.69	0.259158751696065	Inf	0.299163409947881	Inf
chr9	11984871	12191609	2	0	5.13	0	5.13	0.506105834464043	Inf	0.134811059349198	Inf
chr9	12191609	16896736	1	0	2.56	0	2.56	1	Inf	0.0184242788461539	Inf
chr9	16896736	17381203	1	1	2.56	3.57	-1.01	1	0.714239541851673	0.00883081332944379	57.7927180509577
chr9	17381203	17500758	1	1	2.56	3.57	-1.01	1	0.714239541851673	0.00883081332944379	57.7927180509577
chr9	17500758	17626745	1	1	2.56	3.57	-1.01	1	0.714239541851673	0.00883081332944379	57.7927180509577
chr9	17626745	17706997	1	1	2.56	3.57	-1.01	1	0.714239541851673	0.00883081332944379	57.7927180509577
chr9	17706997	18101972	1	1	2.56	3.57	-1.01	1	0.714239541851673	0.00883081332944379	57.7927180509577
chr9	18101972	25537316	1	0	2.56	0	2.56	1	Inf	0.0184242788461539	Inf
chr9	25537316	26248293	1	0	2.56	0	2.56	1	Inf	0.0184242788461539	Inf
chr9	26248293	28570937	1	0	2.56	0	2.56	1	Inf	0.0184242788461539	Inf
chr9	28570937	28583385	1	1	2.56	3.57	-1.01	1	0.714239541851673	0.00883081332944379	57.7927180509577
chr9	28583385	28608871	2	1	5.13	3.57	1.56	1	1.45154624814463	0.0720876075216783	89.2002946273177
chr9	28608871	28714583	2	0	5.13	0	5.13	0.506105834464043	Inf	0.134811059349198	Inf
chr9	28714583	30943525	1	0	2.56	0	2.56	1	Inf	0.0184242788461539	Inf
chr9	30943525	30976622	2	0	5.13	0	5.13	0.506105834464043	Inf	0.134811059349198	Inf
chr9	30976622	43312669	1	0	2.56	0	2.56	1	Inf	0.0184242788461539	Inf
chr9	43312669	43457478	2	0	5.13	0	5.13	0.506105834464043	Inf	0.134811059349198	Inf
chr9	43457478	43797881	2	1	5.13	3.57	1.56	1	1.45154624814463	0.0720876075216783	89.2002946273177
chr9	43797881	43812373	1	1	2.56	3.57	-1.01	1	0.714239541851673	0.00883081332944379	57.7927180509577
chr9	43812373	44683810	1	0	2.56	0	2.56	1	Inf	0.0184242788461539	Inf
chr9	44683810	44839223	4	2	10.26	7.14	3.12	1	1.47724941340376	0.194470737823325	17.4929046835811
chr9	44839223	44860219	2	1	5.13	3.57	1.56	1	1.45154624814463	0.0720876075216783	89.2002946273177
chr9	44860219	46906975	1	0	2.56	0	2.56	1	Inf	0.0184242788461539	Inf
chr9	46906975	70984830	0	0	0	0	0	1	0	0	Inf
chr9	70984830	71031480	1	0	2.56	0	2.56	1	Inf	0.0184242788461539	Inf
chr9	71031480	71585784	0	0	0	0	0	1	0	0	Inf
chr9	71585784	71688626	1	0	2.56	0	2.56	1	Inf	0.0184242788461539	Inf
chr9	71688626	74599030	0	0	0	0	0	1	0	0	Inf
chr9	74599030	74744554	0	1	0	3.57	-3.57	0.417910447761194	0	0	28.0001993373566
chr9	74744554	74894920	0	0	0	0	0	1	0	0	Inf
chr9	74894920	74915418	1	0	2.56	0	2.56	1	Inf	0.0184242788461539	Inf
chr9	74915418	94452663	0	0	0	0	0	1	0	0	Inf
chr9	94452663	94506668	1	0	2.56	0	2.56	1	Inf	0.0184242788461539	Inf
chr9	94506668	102888508	0	0	0	0	0	1	0	0	Inf
chr9	102888508	103066043	0	1	0	3.57	-3.57	0.417910447761194	0	0	28.0001993373566
chr9	103066043	105624462	0	0	0	0	0	1	0	0	Inf
chr9	105624462	105683367	0	1	0	3.57	-3.57	0.417910447761194	0	0	28.0001993373566
chr9	105683367	111688926	0	0	0	0	0	1	0	0	Inf
chr9	111688926	111837955	0	1	0	3.57	-3.57	0.417910447761194	0	0	28.0001993373566
chr9	111837955	115742715	0	0	0	0	0	1	0	0	Inf
chr9	115742715	119843027	1	0	2.56	0	2.56	1	Inf	0.0184242788461539	Inf
chr9	119843027	134485134	0	0	0	0	0	1	0	0	Inf
chr9	134485134	134509926	1	0	2.56	0	2.56	1	Inf	0.0184242788461539	Inf
chr11	0	1744387	1	0	2.56	0	2.56	1	Inf	0.0184242788461539	Inf
chr11	1744387	4967523	0	0	0	0	0	1	0	0	Inf
chr11	4967523	4967890	0	2	0	7.14	-7.14	0.170963364993216	0	0	3.78396482381628
chr11	4967890	4968348	1	5	2.56	17.86	-15.3	0.0748758042631418	0.124719675213315	0.00250098692512501	1.21347265807576
chr11	4968348	4971186	5	5	12.82	17.86	-5.04	0.730630488724804	0.680524452693754	0.139063932450118	3.32247608395633
chr11	4971186	4974597	6	5	15.38	17.86	-2.48	1	0.838623244670273	0.187416780551175	3.9214663079714
chr11	4974597	4976303	5	1	12.82	3.57	9.25	0.388448155118834	3.90236511849191	0.401779613564162	194.438208084634
chr11	4976303	5782968	0	0	0	0	0	1	0	0	Inf
chr11	5782968	5785664	1	0	2.56	0	2.56	1	Inf	0.0184242788461539	Inf
chr11	5785664	5787743	2	0	5.13	0	5.13	0.506105834464043	Inf	0.134811059349198	Inf
chr11	5787743	5788847	4	0	10.26	0	10.26	0.134023066485753	Inf	0.485033949305586	Inf
chr11	5788847	5809239	5	0	12.82	0	12.82	0.0697930800542741	Inf	0.686183676211135	Inf
chr11	5809239	5809400	3	0	7.69	0	7.69	0.259158751696065	Inf	0.299163409947881	Inf
chr11	5809400	5810910	1	0	2.56	0	2.56	1	Inf	0.0184242788461539	Inf
chr11	5810910	18940583	0	0	0	0	0	1	0	0	Inf
chr11	18940583	18949091	0	1	0	3.57	-3.57	0.417910447761194	0	0	28.0001993373566
chr11	18949091	18961393	1	1	2.56	3.57	-1.01	1	0.714239541851673	0.00883081332944379	57.7927180509577
chr11	18961393	18961929	0	1	0	3.57	-3.57	0.417910447761194	0	0	28.0001993373566
chr11	18961929	27379876	0	0	0	0	0	1	0	0	Inf
chr11	27379876	27504370	1	0	2.56	0	2.56	1	Inf	0.0184242788461539	Inf
chr11	27504370	30129710	0	0	0	0	0	1	0	0	Inf
chr11	30129710	30356165	1	0	2.56	0	2.56	1	Inf	0.0184242788461539	Inf
chr11	30356165	30492658	2	0	5.13	0	5.13	0.506105834464043	Inf	0.134811059349198	Inf
chr11	30492658	36177729	1	0	2.56	0	2.56	1	Inf	0.0184242788461539	Inf
chr11	36177729	36376330	2	0	5.13	0	5.13	0.506105834464043	Inf	0.134811059349198	Inf
chr11	36376330	42702883	1	0	2.56	0	2.56	1	Inf	0.0184242788461539	Inf
chr11	42702883	45040521	0	0	0	0	0	1	0	0	Inf
chr11	45040521	45058191	1	0	2.56	0	2.56	1	Inf	0.0184242788461539	Inf
chr11	45058191	45106165	1	0	2.56	0	2.56	1	Inf	0.0184242788461539	Inf
chr11	45106165	48659315	0	0	0	0	0	1	0	0	Inf
chr11	48659315	48743299	0	1	0	3.57	-3.57	0.417910447761194	0	0	28.0001993373566
chr11	48743299	54789042	0	0	0	0	0	1	0	0	Inf
chr11	54789042	55361386	1	1	2.56	3.57	-1.01	1	0.714239541851673	0.00883081332944379	57.7927180509577
chr11	55361386	55368686	2	1	5.13	3.57	1.56	1	1.45154624814463	0.0720876075216783	89.2002946273177
chr11	55368686	55376389	5	2	12.82	7.14	5.68	0.690157153753371	1.89440352096343	0.282027548133614	21.3895764464199
chr11	55376389	55439661	6	2	15.38	7.14	8.24	0.452610971630956	2.33566623971135	0.376598600150424	25.537474960256
chr11	55439661	55443265	6	2	15.38	7.14	8.24	0.452610971630956	2.33566623971135	0.376598600150424	25.537474960256
chr11	55443265	55453293	3	1	7.69	3.57	4.12	0.634565807327001	2.22532620058641	0.167954158560902	122.342807812915
chr11	55453293	55463081	2	1	5.13	3.57	1.56	1	1.45154624814463	0.0720876075216783	89.2002946273177
chr11	55463081	56748900	1	1	2.56	3.57	-1.01	1	0.714239541851673	0.00883081332944379	57.7927180509577
chr11	56748900	56938173	0	1	0	3.57	-3.57	0.417910447761194	0	0	28.0001993373566
chr11	56938173	62448042	1	1	2.56	3.57	-1.01	1	0.714239541851673	0.00883081332944379	57.7927180509577
chr11	62448042	63540890	1	2	2.56	7.14	-4.58	0.566892808683853	0.347668191638558	0.00565929193880628	7.00113716860258
chr11	63540890	63802173	1	1	2.56	3.57	-1.01	1	0.714239541851673	0.00883081332944379	57.7927180509577
chr11	63802173	65898690	1	2	2.56	7.14	-4.58	0.566892808683853	0.347668191638558	0.00565929193880628	7.00113716860258
chr11	65898690	67037313	0	2	0	7.14	-7.14	0.170963364993216	0	0	3.78396482381628
chr11	67037313	67458379	1	2	2.56	7.14	-4.58	0.566892808683853	0.347668191638558	0.00565929193880628	7.00113716860258
chr11	67458379	67942316	1	1	2.56	3.57	-1.01	1	0.714239541851673	0.00883081332944379	57.7927180509577
chr11	67942316	72014948	1	2	2.56	7.14	-4.58	0.566892808683853	0.347668191638558	0.00565929193880628	7.00113716860258
chr11	72014948	75086230	1	2	2.56	7.14	-4.58	0.566892808683853	0.347668191638558	0.00565929193880628	7.00113716860258
chr11	75086230	75243369	2	2	5.13	7.14	-2.01	1	0.706496515603743	0.0483247951664508	10.3278425867678
chr11	75243369	75449397	1	2	2.56	7.14	-4.58	0.566892808683853	0.347668191638558	0.00565929193880628	7.00113716860258
chr11	75449397	75555208	2	2	5.13	7.14	-2.01	1	0.706496515603743	0.0483247951664508	10.3278425867678
chr11	75555208	75976497	1	2	2.56	7.14	-4.58	0.566892808683853	0.347668191638558	0.00565929193880628	7.00113716860258
chr11	75976497	76317413	2	2	5.13	7.14	-2.01	1	0.706496515603743	0.0483247951664508	10.3278425867678
chr11	76317413	76907173	1	2	2.56	7.14	-4.58	0.566892808683853	0.347668191638558	0.00565929193880628	7.00113716860258
chr11	76907173	79295304	1	1	2.56	3.57	-1.01	1	0.714239541851673	0.00883081332944379	57.7927180509577
chr11	79295304	79972018	1	2	2.56	7.14	-4.58	0.566892808683853	0.347668191638558	0.00565929193880628	7.00113716860258
chr11	79972018	79982614	1	3	2.56	10.71	-8.15	0.300712347354138	0.22422268237679	0.00407847322794967	2.971930443391
chr11	79982614	85431380	1	2	2.56	7.14	-4.58	0.566892808683853	0.347668191638558	0.00565929193880628	7.00113716860258
chr11	85431380	85472202	2	2	5.13	7.14	-2.01	1	0.706496515603743	0.0483247951664508	10.3278425867678
chr11	85472202	89961058	1	2	2.56	7.14	-4.58	0.566892808683853	0.347668191638558	0.00565929193880628	7.00113716860258
chr11	89961058	99489420	2	2	5.13	7.14	-2.01	1	0.706496515603743	0.0483247951664508	10.3278425867678
chr11	99489420	99547575	2	2	5.13	7.14	-2.01	1	0.706496515603743	0.0483247951664508	10.3278425867678
chr11	99547575	103824370	2	2	5.13	7.14	-2.01	1	0.706496515603743	0.0483247951664508	10.3278425867678
chr11	103824370	103924582	3	2	7.69	7.14	0.550000000000001	1	1.08206902804226	0.115243282358074	13.8124557860129
chr11	103924582	104072456	3	2	7.69	7.14	0.550000000000001	1	1.08206902804226	0.115243282358074	13.8124557860129
chr11	104072456	112939151	2	2	5.13	7.14	-2.01	1	0.706496515603743	0.0483247951664508	10.3278425867678
chr11	112939151	112969136	3	2	7.69	7.14	0.550000000000001	1	1.08206902804226	0.115243282358074	13.8124557860129
chr11	112969136	114898233	2	2	5.13	7.14	-2.01	1	0.706496515603743	0.0483247951664508	10.3278425867678
chr11	114898233	122828888	1	2	2.56	7.14	-4.58	0.566892808683853	0.347668191638558	0.00565929193880628	7.00113716860258
chr11	122828888	122848280	2	2	5.13	7.14	-2.01	1	0.706496515603743	0.0483247951664508	10.3278425867678
chr11	122848280	122861870	2	3	5.13	10.71	-5.58	0.642299864314789	0.455973048612347	0.035674600286564	4.28079447868054
chr11	122861870	122878203	2	2	5.13	7.14	-2.01	1	0.706496515603743	0.0483247951664508	10.3278425867678
chr11	122878203	135006516	1	2	2.56	7.14	-4.58	0.566892808683853	0.347668191638558	0.00565929193880628	7.00113716860258
chr12	0	865859	2	0	5.13	0	5.13	0.506105834464043	Inf	0.134811059349198	Inf
chr12	865859	875800	2	1	5.13	3.57	1.56	1	1.45154624814463	0.0720876075216783	89.2002946273177
chr12	875800	2240876	1	0	2.56	0	2.56	1	Inf	0.0184242788461539	Inf
chr12	2240876	2257972	2	1	5.13	3.57	1.56	1	1.45154624814463	0.0720876075216783	89.2002946273177
chr12	2257972	2258255	2	0	5.13	0	5.13	0.506105834464043	Inf	0.134811059349198	Inf
chr12	2258255	2259187	1	0	2.56	0	2.56	1	Inf	0.0184242788461539	Inf
chr12	2259187	4546698	1	0	2.56	0	2.56	1	Inf	0.0184242788461539	Inf
chr12	4546698	7799141	2	0	5.13	0	5.13	0.506105834464043	Inf	0.134811059349198	Inf
chr12	7799141	7972714	3	0	7.69	0	7.69	0.259158751696065	Inf	0.299163409947881	Inf
chr12	7972714	9615026	2	0	5.13	0	5.13	0.506105834464043	Inf	0.134811059349198	Inf
chr12	9615026	9628897	2	1	5.13	3.57	1.56	1	1.45154624814463	0.0720876075216783	89.2002946273177
chr12	9628897	9631972	3	1	7.69	3.57	4.12	0.634565807327001	2.22532620058641	0.167954158560902	122.342807812915
chr12	9631972	9635890	11	5	28.21	17.86	10.35	0.393436265885678	1.79162840406542	0.48529871130742	7.56821851953509
chr12	9635890	9714320	16	9	41.03	32.14	8.89	0.609289326925581	1.46021347885043	0.476406107195256	4.66543468605179
chr12	9714320	9715253	15	9	38.46	32.14	6.32	0.617274493539721	1.3140123891115	0.425454359117328	4.21478832852152
chr12	9715253	9729971	15	8	38.46	28.57	9.89	0.444590815115627	1.55217668261969	0.493320109725143	5.16132683042092
chr12	9729971	9735334	4	2	10.26	7.14	3.12	1	1.47724941340376	0.194470737823325	17.4929046835811
chr12	9735334	9736165	2	1	5.13	3.57	1.56	1	1.45154624814463	0.0720876075216783	89.2002946273177
chr12	9736165	10567329	2	0	5.13	0	5.13	0.506105834464043	Inf	0.134811059349198	Inf
chr12	10567329	11152390	3	0	7.69	0	7.69	0.259158751696065	Inf	0.299163409947881	Inf
chr12	11152390	11172721	3	1	7.69	3.57	4.12	0.634565807327001	2.22532620058641	0.167954158560902	122.342807812915
chr12	11172721	11507828	3	0	7.69	0	7.69	0.259158751696065	Inf	0.299163409947881	Inf
chr12	11507828	11547799	4	0	10.26	0	10.26	0.134023066485753	Inf	0.485033949305586	Inf
chr12	11547799	12531847	3	0	7.69	0	7.69	0.259158751696065	Inf	0.299163409947881	Inf
chr12	12531847	12542897	4	0	10.26	0	10.26	0.134023066485753	Inf	0.485033949305586	Inf
chr12	12542897	13818694	3	0	7.69	0	7.69	0.259158751696065	Inf	0.299163409947881	Inf
chr12	13818694	25221695	2	0	5.13	0	5.13	0.506105834464043	Inf	0.134811059349198	Inf
chr12	25221695	28094570	1	0	2.56	0	2.56	1	Inf	0.0184242788461539	Inf
chr12	28094570	28114979	1	1	2.56	3.57	-1.01	1	0.714239541851673	0.00883081332944379	57.7927180509577
chr12	28114979	29090366	1	0	2.56	0	2.56	1	Inf	0.0184242788461539	Inf
chr12	29090366	30236539	1	0	2.56	0	2.56	1	Inf	0.0184242788461539	Inf
chr12	30236539	30243706	2	0	5.13	0	5.13	0.506105834464043	Inf	0.134811059349198	Inf
chr12	30243706	33297232	1	0	2.56	0	2.56	1	Inf	0.0184242788461539	Inf
chr12	33297232	33300592	2	0	5.13	0	5.13	0.506105834464043	Inf	0.134811059349198	Inf
chr12	33300592	33307867	4	2	10.26	7.14	3.12	1	1.47724941340376	0.194470737823325	17.4929046835811
chr12	33307867	35800000	1	0	2.56	0	2.56	1	Inf	0.0184242788461539	Inf
chr12	35800000	41080282	0	0	0	0	0	1	0	0	Inf
chr12	41080282	41082520	0	1	0	3.57	-3.57	0.417910447761194	0	0	28.0001993373566
chr12	41082520	41114492	0	2	0	7.14	-7.14	0.170963364993216	0	0	3.78396482381628
chr12	41114492	41115803	0	1	0	3.57	-3.57	0.417910447761194	0	0	28.0001993373566
chr12	41115803	66768633	0	0	0	0	0	1	0	0	Inf
chr12	66768633	74308170	1	0	2.56	0	2.56	1	Inf	0.0184242788461539	Inf
chr12	74308170	74424691	2	0	5.13	0	5.13	0.506105834464043	Inf	0.134811059349198	Inf
chr12	74424691	75113445	1	0	2.56	0	2.56	1	Inf	0.0184242788461539	Inf
chr12	75113445	75138603	1	1	2.56	3.57	-1.01	1	0.714239541851673	0.00883081332944379	57.7927180509577
chr12	75138603	83160595	1	0	2.56	0	2.56	1	Inf	0.0184242788461539	Inf
chr12	83160595	83211753	2	0	5.13	0	5.13	0.506105834464043	Inf	0.134811059349198	Inf
chr12	83211753	92830201	1	0	2.56	0	2.56	1	Inf	0.0184242788461539	Inf
chr12	92830201	94087872	2	0	5.13	0	5.13	0.506105834464043	Inf	0.134811059349198	Inf
chr12	94087872	99791803	1	0	2.56	0	2.56	1	Inf	0.0184242788461539	Inf
chr12	99791803	99793554	1	1	2.56	3.57	-1.01	1	0.714239541851673	0.00883081332944379	57.7927180509577
chr12	99793554	99795693	2	1	5.13	3.57	1.56	1	1.45154624814463	0.0720876075216783	89.2002946273177
chr12	99795693	99800914	3	1	7.69	3.57	4.12	0.634565807327001	2.22532620058641	0.167954158560902	122.342807812915
chr12	99800914	106233969	1	0	2.56	0	2.56	1	Inf	0.0184242788461539	Inf
chr12	106233969	106405592	2	0	5.13	0	5.13	0.506105834464043	Inf	0.134811059349198	Inf
chr12	106405592	114438986	1	0	2.56	0	2.56	1	Inf	0.0184242788461539	Inf
chr12	114438986	114467444	1	1	2.56	3.57	-1.01	1	0.714239541851673	0.00883081332944379	57.7927180509577
chr12	114467444	118960900	1	0	2.56	0	2.56	1	Inf	0.0184242788461539	Inf
chr12	118960900	119024850	1	1	2.56	3.57	-1.01	1	0.714239541851673	0.00883081332944379	57.7927180509577
chr12	119024850	120123073	1	0	2.56	0	2.56	1	Inf	0.0184242788461539	Inf
chr12	120123073	120175822	1	1	2.56	3.57	-1.01	1	0.714239541851673	0.00883081332944379	57.7927180509577
chr12	120175822	132126650	1	0	2.56	0	2.56	1	Inf	0.0184242788461539	Inf
chr12	132126650	132142979	2	0	5.13	0	5.13	0.506105834464043	Inf	0.134811059349198	Inf
chr12	132142979	133851895	1	0	2.56	0	2.56	1	Inf	0.0184242788461539	Inf
chr15	20071673	20579936	9	6	23.08	21.43	1.65	1	1.09841923649564	0.296678525077835	4.3419466686276
chr15	20579936	20588492	10	6	25.64	21.43	4.21	0.776722997346664	1.25998989354521	0.349913957283863	4.90329735453815
chr15	20588492	22306908	9	6	23.08	21.43	1.65	1	1.09841923649564	0.296678525077835	4.3419466686276
chr15	22306908	22386513	9	7	23.08	25	-1.92	1	0.901424398672253	0.251636822444292	3.3390618223398
chr15	22386513	22410251	9	8	23.08	28.57	-5.49	0.776722997346664	0.753281180166143	0.215447993161751	2.66181950249223
chr15	22410251	22545991	9	8	23.08	28.57	-5.49	0.776722997346664	0.753281180166143	0.215447993161751	2.66181950249223
chr15	22545991	22574003	9	7	23.08	25	-1.92	1	0.901424398672253	0.251636822444292	3.3390618223398
chr15	22574003	22583149	8	6	20.51	21.43	-0.919999999999998	1	0.947035802866762	0.24678154835532	3.81825686509133
chr15	22583149	22583908	7	6	17.95	21.43	-3.48	0.76168176257019	0.804764518252769	0.200114563812684	3.32740237797851
chr15	22583908	22586231	8	6	20.51	21.43	-0.919999999999998	1	0.947035802866762	0.24678154835532	3.81825686509133
chr15	22586231	22630703	7	6	17.95	21.43	-3.48	0.76168176257019	0.804764518252769	0.200114563812684	3.32740237797851
chr15	22630703	22677238	8	6	20.51	21.43	-0.919999999999998	1	0.947035802866762	0.24678154835532	3.81825686509133
chr15	22677238	22681163	7	4	17.95	14.29	3.66	0.750478768502977	1.30726813521468	0.291755135584387	6.80992210196982
chr15	22681163	22752265	6	4	15.38	14.29	1.09	1	1.08953324514555	0.228777697439355	5.84898001960677
chr15	22752265	22755563	7	4	17.95	14.29	3.66	0.750478768502977	1.30726813521468	0.291755135584387	6.80992210196982
chr15	22755563	22847579	8	5	20.51	17.86	2.65	1	1.18408795541755	0.294963002397035	5.23558530402848
chr15	22847579	24510372	8	5	20.51	17.86	2.65	1	1.18408795541755	0.294963002397035	5.23558530402848
chr15	24510372	24674819	8	5	20.51	17.86	2.65	1	1.18408795541755	0.294963002397035	5.23558530402848
chr15	24674819	24675010	8	5	20.51	17.86	2.65	1	1.18408795541755	0.294963002397035	5.23558530402848
chr15	24675010	24763191	8	5	20.51	17.86	2.65	1	1.18408795541755	0.294963002397035	5.23558530402848
chr15	24763191	25963459	8	5	20.51	17.86	2.65	1	1.18408795541755	0.294963002397035	5.23558530402848
chr15	25963459	26030826	8	6	20.51	21.43	-0.919999999999998	1	0.947035802866762	0.24678154835532	3.81825686509133
chr15	26030826	27781509	8	5	20.51	17.86	2.65	1	1.18408795541755	0.294963002397035	5.23558530402848
chr15	27781509	30450207	7	5	17.95	17.86	0.0899999999999999	1	1.00615666360625	0.239392241976746	4.55783047462478
chr15	30450207	30794179	7	5	17.95	17.86	0.0899999999999999	1	1.00615666360625	0.239392241976746	4.55783047462478
chr15	30794179	34671212	7	5	17.95	17.86	0.0899999999999999	1	1.00615666360625	0.239392241976746	4.55783047462478
chr15	34671212	34695407	7	5	17.95	17.86	0.0899999999999999	1	1.00615666360625	0.239392241976746	4.55783047462478
chr15	34695407	34698088	8	5	20.51	17.86	2.65	1	1.18408795541755	0.294963002397035	5.23558530402848
chr15	34698088	34707403	10	5	25.64	17.86	7.78	0.558438625617762	1.57554208522566	0.417655219678272	6.73595308637102
chr15	34707403	34719803	11	5	28.21	17.86	10.35	0.393436265885678	1.79162840406542	0.48529871130742	7.56821851953509
chr15	34719803	34721283	11	6	28.21	21.43	6.78	0.581355620024996	1.43275125181165	0.406785672862874	5.5060111348397
chr15	34721283	34813740	11	7	28.21	25	3.21	1	1.17570071395968	0.34528159019737	4.23023415811296
chr15	34813740	34814451	11	6	28.21	21.43	6.78	0.581355620024996	1.43275125181165	0.406785672862874	5.5060111348397
chr15	34814451	34824285	9	6	23.08	21.43	1.65	1	1.09841923649564	0.296678525077835	4.3419466686276
chr15	34824285	34856914	7	6	17.95	21.43	-3.48	0.76168176257019	0.804764518252769	0.200114563812684	3.32740237797851
chr15	34856914	40949799	7	5	17.95	17.86	0.0899999999999999	1	1.00615666360625	0.239392241976746	4.55783047462478
chr15	40949799	41791128	8	5	20.51	17.86	2.65	1	1.18408795541755	0.294963002397035	5.23558530402848
chr15	41791128	41943814	7	5	17.95	17.86	0.0899999999999999	1	1.00615666360625	0.239392241976746	4.55783047462478
chr15	41943814	41991674	7	5	17.95	17.86	0.0899999999999999	1	1.00615666360625	0.239392241976746	4.55783047462478
chr15	41991674	42123349	7	5	17.95	17.86	0.0899999999999999	1	1.00615666360625	0.239392241976746	4.55783047462478
chr15	42123349	42281797	8	5	20.51	17.86	2.65	1	1.18408795541755	0.294963002397035	5.23558530402848
chr15	42281797	43426694	7	5	17.95	17.86	0.0899999999999999	1	1.00615666360625	0.239392241976746	4.55783047462478
chr15	43426694	48018448	6	5	15.38	17.86	-2.48	1	0.838623244670273	0.187416780551175	3.9214663079714
chr15	48018448	52103721	5	5	12.82	17.86	-5.04	0.730630488724804	0.680524452693754	0.139063932450118	3.32247608395633
chr15	52103721	52257172	5	5	12.82	17.86	-5.04	0.730630488724804	0.680524452693754	0.139063932450118	3.32247608395633
chr15	52257172	54247158	5	5	12.82	17.86	-5.04	0.730630488724804	0.680524452693754	0.139063932450118	3.32247608395633
chr15	54247158	65676019	5	6	12.82	21.43	-8.61	0.505413273282686	0.544342468322904	0.115962517512108	2.43320308901814
chr15	65676019	67133776	5	6	12.82	21.43	-8.61	0.505413273282686	0.544342468322904	0.115962517512108	2.43320308901814
chr15	67133776	67467524	6	6	15.38	21.43	-6.05	0.537876494727452	0.67081346957719	0.156478978316614	2.86681622643448
chr15	67467524	67533558	7	6	17.95	21.43	-3.48	0.76168176257019	0.804764518252769	0.200114563812684	3.32740237797851
chr15	67533558	67534224	6	6	15.38	21.43	-6.05	0.537876494727452	0.67081346957719	0.156478978316614	2.86681622643448
chr15	67534224	74512094	5	6	12.82	21.43	-8.61	0.505413273282686	0.544342468322904	0.115962517512108	2.43320308901814
chr15	74512094	75955146	6	6	15.38	21.43	-6.05	0.537876494727452	0.67081346957719	0.156478978316614	2.86681622643448
chr15	75955146	76477550	5	6	12.82	21.43	-8.61	0.505413273282686	0.544342468322904	0.115962517512108	2.43320308901814
chr15	76477550	76869014	5	6	12.82	21.43	-8.61	0.505413273282686	0.544342468322904	0.115962517512108	2.43320308901814
chr15	76869014	76874145	7	6	17.95	21.43	-3.48	0.76168176257019	0.804764518252769	0.200114563812684	3.32740237797851
chr15	76874145	76884795	7	7	17.95	25	-7.05	0.55033369604293	0.660492865761214	0.16952948562898	2.56272608036097
chr15	76884795	76891376	8	9	20.51	32.14	-11.63	0.394061274824057	0.54989750617311	0.154294387900813	1.91675574582292
chr15	76891376	76891569	11	10	28.21	35.71	-7.5	0.597183047709921	0.710876889546311	0.220779516815937	2.29117741487349
chr15	76891569	76895770	11	12	28.21	42.86	-14.65	0.297352695945695	0.529030413206752	0.166601265263046	1.64735911731514
chr15	76895770	76898977	10	12	25.64	42.86	-17.22	0.188696340281951	0.465339891302691	0.143217660695702	1.46927823198374
chr15	76898977	79802537	6	6	15.38	21.43	-6.05	0.537876494727452	0.67081346957719	0.156478978316614	2.86681622643448
chr15	79802537	79863829	6	6	15.38	21.43	-6.05	0.537876494727452	0.67081346957719	0.156478978316614	2.86681622643448
chr15	79863829	80537397	5	6	12.82	21.43	-8.61	0.505413273282686	0.544342468322904	0.115962517512108	2.43320308901814
chr15	80537397	80788457	6	6	15.38	21.43	-6.05	0.537876494727452	0.67081346957719	0.156478978316614	2.86681622643448
chr15	80788457	80841168	5	6	12.82	21.43	-8.61	0.505413273282686	0.544342468322904	0.115962517512108	2.43320308901814
chr15	80841168	81085547	6	6	15.38	21.43	-6.05	0.537876494727452	0.67081346957719	0.156478978316614	2.86681622643448
chr15	81085547	83980191	5	6	12.82	21.43	-8.61	0.505413273282686	0.544342468322904	0.115962517512108	2.43320308901814
chr15	83980191	84411754	5	5	12.82	17.86	-5.04	0.730630488724804	0.680524452693754	0.139063932450118	3.32247608395633
chr15	84411754	86775245	5	4	12.82	14.29	-1.47	1	0.884016750837732	0.170150760251753	4.94270890019748
chr15	86775245	87386723	5	3	12.82	10.71	2.11	1	1.22182804785069	0.214213274937142	8.60621135520067
chr15	87386723	87474383	5	4	12.82	14.29	-1.47	1	0.884016750837732	0.170150760251753	4.94270890019748
chr15	87474383	88639342	5	3	12.82	10.71	2.11	1	1.22182804785069	0.214213274937142	8.60621135520067
chr15	88639342	92404735	4	3	10.26	10.71	-0.450000000000001	1	0.953103551799361	0.14687709056058	7.08524272416711
chr15	92404735	100978221	4	3	10.26	10.71	-0.450000000000001	1	0.953103551799361	0.14687709056058	7.08524272416711
chr15	100978221	101081984	5	3	12.82	10.71	2.11	1	1.22182804785069	0.214213274937142	8.60621135520067
chr15	101081984	102531392	4	3	10.26	10.71	-0.450000000000001	1	0.953103551799361	0.14687709056058	7.08524272416711
chr17	0	197811	10	11	25.64	39.29	-13.65	0.289958920264435	0.538083497103798	0.164769601489515	1.7238263427552
chr17	197811	476952	11	11	28.21	39.29	-11.08	0.431127935707995	0.611798459454988	0.19167933305909	1.93295552045708
chr17	476952	4142487	10	11	25.64	39.29	-13.65	0.289958920264435	0.538083497103798	0.164769601489515	1.7238263427552
chr17	4142487	4539817	11	11	28.21	39.29	-11.08	0.431127935707995	0.611798459454988	0.19167933305909	1.93295552045708
chr17	4539817	6288944	12	11	30.77	39.29	-8.52	0.60283461188008	0.690802617700781	0.220444187561447	2.1584460199275
chr17	6288944	6490322	13	11	33.33	39.29	-5.96	0.796543689874275	0.775741727535441	0.251243197042475	2.40269771516319
chr17	6490322	6591752	13	11	33.33	39.29	-5.96	0.796543689874275	0.775741727535441	0.251243197042475	2.40269771516319
chr17	6591752	6840522	13	11	33.33	39.29	-5.96	0.796543689874275	0.775741727535441	0.251243197042475	2.40269771516319
chr17	6840522	7704915	14	11	35.9	39.29	-3.39	0.802852412668872	0.867333215286916	0.284302484527107	2.6679582536375
[truncated: 522 more rows]
