# Supplementary material for: 1p36 deletion is a marker for tumour dissemination in microsatellite stable stage II-III colon cancer
Source: BMC Cancer. 2014 Nov 24;14:872. doi: 10.1186/1471-2407-14-872 (PMC4251789; doi:10.1186/1471-2407-14-872)
Supplement: Supplementary file 1 — Additional file 1: This file includes supplementary figures, genome-wide copy number estimates and statistics. (ZIP 5 MB) [file 12885_2014_5046_MOESM1_ESM.zip › Supplementary Data/TCGA COAD subset statistics/Focal Gain.Metastatic.longsurv.txt]

Chromosome	Start (hg19)	End (hg19)	Observations in G1	Observations in G2	Frequency G1 (%)	Frequency G2 (%)	Frequency difference	Fisher's Exact test p-value	Odds Ratio	Lower 95% CI	Upper 95% CI
chr2	57398467	57446428	1	0	2.56	0	2.56	1	Inf	0.0184242788461539	Inf
chr2	57446428	89125810	0	0	0	0	0	1	0	0	Inf
chr2	89125810	89126253	1	0	2.56	0	2.56	1	Inf	0.0184242788461539	Inf
chr2	89126253	89132096	2	1	5.13	3.57	1.56	1	1.45154624814463	0.0720876075216783	89.2002946273177
chr2	89132096	89133378	5	2	12.82	7.14	5.68	0.690157153753371	1.89440352096343	0.282027548133614	21.3895764464199
chr2	89133378	89134842	11	4	28.21	14.29	13.92	0.239489176349638	2.3284050736545	0.589488377870726	11.3597611888268
chr2	89134842	89136090	15	5	38.46	17.86	20.6	0.104175420414792	2.83099996890002	0.807531644426688	11.6249019637735
chr2	89136090	89136136	16	7	41.03	25	16.03	0.201276105052992	2.06433696371752	0.644482483679884	7.17859683588755
chr2	89136136	89144104	16	8	41.03	28.57	12.46	0.316524748561211	1.72486833055091	0.552405767223444	5.71334865228447
chr2	89144104	89270512	16	9	41.03	32.14	8.89	0.609289326925581	1.46021347885043	0.476406107195256	4.66543468605179
chr2	89270512	89311446	15	9	38.46	32.14	6.32	0.617274493539721	1.3140123891115	0.425454359117328	4.21478832852152
chr2	89311446	89388678	14	9	35.9	32.14	3.76	0.799152104106656	1.17928077535927	0.378181705993962	3.80238603736087
chr2	89388678	89393056	13	9	33.33	32.14	1.19	1	1.05472854591205	0.334219709650251	3.42390949726657
chr2	89393056	89418269	12	8	30.77	28.57	2.2	1	1.1093705404486	0.340109999221826	3.76440764981304
chr2	89418269	89428877	3	4	7.69	14.29	-6.6	0.439899470246479	0.505336362595415	0.0678402002557203	3.27816686216555
chr2	89428877	89464861	3	3	7.69	10.71	-3.02	0.688454720532236	0.698321848708714	0.0863101311133194	5.64708144834845
chr2	89464861	89469407	2	2	5.13	7.14	-2.01	1	0.706496515603743	0.0483247951664508	10.3278425867678
chr2	89469407	89499081	2	1	5.13	3.57	1.56	1	1.45154624814463	0.0720876075216783	89.2002946273177
chr2	89499081	89577447	1	0	2.56	0	2.56	1	Inf	0.0184242788461539	Inf
chr3	3262046	3301195	1	0	2.56	0	2.56	1	Inf	0.0184242788461539	Inf
chr3	3301195	100333187	0	0	0	0	0	1	0	0	Inf
chr3	100333187	100444563	1	0	2.56	0	2.56	1	Inf	0.0184242788461539	Inf
chr3	100444563	162503213	0	0	0	0	0	1	0	0	Inf
chr3	162503213	162510463	1	0	2.56	0	2.56	1	Inf	0.0184242788461539	Inf
chr3	162510463	162512916	2	3	5.13	10.71	-5.58	0.642299864314789	0.455973048612347	0.035674600286564	4.28079447868054
chr3	162512916	162543103	2	4	5.13	14.29	-9.16	0.226906158357771	0.32993654256078	0.0277757672740517	2.50742719394361
chr3	162543103	162619879	3	5	7.69	17.86	-10.17	0.26352738853686	0.389034107826882	0.0550560831739497	2.2200708694682
chr3	162619879	162626284	3	4	7.69	14.29	-6.6	0.439899470246479	0.505336362595415	0.0678402002557203	3.27816686216555
chr3	162626284	162626588	1	2	2.56	7.14	-4.58	0.566892808683853	0.347668191638558	0.00565929193880628	7.00113716860258
chr3	162626588	162628629	0	1	0	3.57	-3.57	0.417910447761194	0	0	28.0001993373566
chr3	162628629	192876534	0	0	0	0	0	1	0	0	Inf
chr3	192876534	192878120	9	5	23.08	17.86	5.22	0.763152862801238	1.37348238841154	0.354317161969272	5.9606730616736
chr3	192878120	192884669	9	6	23.08	21.43	1.65	1	1.09841923649564	0.296678525077835	4.3419466686276
chr3	192884669	192886447	1	3	2.56	10.71	-8.15	0.300712347354138	0.22422268237679	0.00407847322794967	2.971930443391
chr3	192886447	192886481	0	3	0	10.71	-10.71	0.0683853459972863	0	0	1.68680065167164
chr3	192886481	192886513	0	2	0	7.14	-7.14	0.170963364993216	0	0	3.78396482381628
chr13	27276861	27382671	1	0	2.56	0	2.56	1	Inf	0.0184242788461539	Inf
chr13	27382671	27413123	1	0	2.56	0	2.56	1	Inf	0.0184242788461539	Inf
chr13	27413123	31600942	0	0	0	0	0	1	0	0	Inf
chr13	31600942	31688577	1	0	2.56	0	2.56	1	Inf	0.0184242788461539	Inf
chr13	31688577	37942847	0	0	0	0	0	1	0	0	Inf
chr13	37942847	37989633	1	0	2.56	0	2.56	1	Inf	0.0184242788461539	Inf
chr13	37989633	38088352	0	0	0	0	0	1	0	0	Inf
chr13	38088352	38347363	1	0	2.56	0	2.56	1	Inf	0.0184242788461539	Inf
chr13	38347363	38408051	1	0	2.56	0	2.56	1	Inf	0.0184242788461539	Inf
chr13	38408051	55566916	0	0	0	0	0	1	0	0	Inf
chr13	55566916	55603866	0	1	0	3.57	-3.57	0.417910447761194	0	0	28.0001993373566
chr13	55603866	55696636	0	0	0	0	0	1	0	0	Inf
chr13	55696636	55882410	1	0	2.56	0	2.56	1	Inf	0.0184242788461539	Inf
chr13	55882410	59831165	0	0	0	0	0	1	0	0	Inf
chr13	59831165	59931272	0	1	0	3.57	-3.57	0.417910447761194	0	0	28.0001993373566
chr13	59931272	86327237	0	0	0	0	0	1	0	0	Inf
chr13	86327237	86328002	1	0	2.56	0	2.56	1	Inf	0.0184242788461539	Inf
chr13	86328002	86357240	1	1	2.56	3.57	-1.01	1	0.714239541851673	0.00883081332944379	57.7927180509577
chr13	86357240	86360613	1	0	2.56	0	2.56	1	Inf	0.0184242788461539	Inf
chr13	86360613	87105559	0	0	0	0	0	1	0	0	Inf
chr13	87105559	87240760	1	0	2.56	0	2.56	1	Inf	0.0184242788461539	Inf
chr13	87240760	88600791	0	0	0	0	0	1	0	0	Inf
chr13	88600791	88773254	1	0	2.56	0	2.56	1	Inf	0.0184242788461539	Inf
chr13	88773254	90646863	0	0	0	0	0	1	0	0	Inf
chr13	90646863	90693596	1	0	2.56	0	2.56	1	Inf	0.0184242788461539	Inf
chr13	90693596	105726364	0	0	0	0	0	1	0	0	Inf
chr13	105726364	105782254	2	0	5.13	0	5.13	0.506105834464043	Inf	0.134811059349198	Inf
chr13	105782254	105782363	1	0	2.56	0	2.56	1	Inf	0.0184242788461539	Inf
chr13	105782363	109493745	0	0	0	0	0	1	0	0	Inf
chr13	109493745	109554836	1	0	2.56	0	2.56	1	Inf	0.0184242788461539	Inf
chr5	57323830	57335951	9	10	23.08	35.71	-12.63	0.284064653336173	0.545125016880592	0.16075682381324	1.81209219955904
chr5	57335951	57339215	1	2	2.56	7.14	-4.58	0.566892808683853	0.347668191638558	0.00565929193880628	7.00113716860258
chr5	57339215	57341079	0	1	0	3.57	-3.57	0.417910447761194	0	0	28.0001993373566
chr19	7018595	7674693	1	0	2.56	0	2.56	1	Inf	0.0184242788461539	Inf
chr19	7674693	13494332	0	0	0	0	0	1	0	0	Inf
chr19	13494332	14161238	1	0	2.56	0	2.56	1	Inf	0.0184242788461539	Inf
chr19	14161238	20830874	0	0	0	0	0	1	0	0	Inf
chr19	20830874	20991588	1	0	2.56	0	2.56	1	Inf	0.0184242788461539	Inf
chr19	20991588	30063957	0	0	0	0	0	1	0	0	Inf
chr19	30063957	30321382	1	0	2.56	0	2.56	1	Inf	0.0184242788461539	Inf
chr19	30321382	39558365	0	0	0	0	0	1	0	0	Inf
chr19	39558365	40353873	1	0	2.56	0	2.56	1	Inf	0.0184242788461539	Inf
chr20	1560674	1560937	0	3	0	10.71	-10.71	0.0683853459972863	0	0	1.68680065167164
chr20	1560937	1560975	0	4	0	14.29	-14.29	0.02671302578019	0	0	1.0287164717827
chr20	1560975	1561290	2	5	5.13	17.86	-12.73	0.119684391967378	0.253959012952198	0.0224273666602866	1.70805453169814
chr20	1561290	1590356	4	6	10.26	21.43	-11.17	0.299277093190339	0.424717303065203	0.0787838012777996	2.02354934468486
chr20	1590356	1595920	4	5	10.26	17.86	-7.6	0.474317476113771	0.530918933406195	0.0947023418265727	2.7565970582668
chr20	1595920	8806717	0	0	0	0	0	1	0	0	Inf
chr20	8806717	8849379	1	0	2.56	0	2.56	1	Inf	0.0184242788461539	Inf
chr20	8849379	19043212	0	0	0	0	0	1	0	0	Inf
chr20	19043212	19613402	1	0	2.56	0	2.56	1	Inf	0.0184242788461539	Inf
chr20	19613402	19957522	1	0	2.56	0	2.56	1	Inf	0.0184242788461539	Inf
chr20	19957522	19983507	1	0	2.56	0	2.56	1	Inf	0.0184242788461539	Inf
chr20	19983507	20170340	1	0	2.56	0	2.56	1	Inf	0.0184242788461539	Inf
chr20	20170340	20306179	1	0	2.56	0	2.56	1	Inf	0.0184242788461539	Inf
chr20	20306179	20736813	1	0	2.56	0	2.56	1	Inf	0.0184242788461539	Inf
chr20	20736813	20801957	1	0	2.56	0	2.56	1	Inf	0.0184242788461539	Inf
chr20	20801957	21814661	0	0	0	0	0	1	0	0	Inf
chr20	21814661	21962599	1	0	2.56	0	2.56	1	Inf	0.0184242788461539	Inf
chr20	21962599	33725242	0	0	0	0	0	1	0	0	Inf
chr20	33725242	33794675	1	0	2.56	0	2.56	1	Inf	0.0184242788461539	Inf
chr20	33794675	36786312	0	0	0	0	0	1	0	0	Inf
chr20	36786312	36809462	0	1	0	3.57	-3.57	0.417910447761194	0	0	28.0001993373566
chr20	36809462	37003080	0	0	0	0	0	1	0	0	Inf
chr20	37003080	37069417	0	1	0	3.57	-3.57	0.417910447761194	0	0	28.0001993373566
chr20	37069417	39714292	0	0	0	0	0	1	0	0	Inf
chr20	39714292	39773892	1	0	2.56	0	2.56	1	Inf	0.0184242788461539	Inf
chr20	39773892	40150569	0	0	0	0	0	1	0	0	Inf
chr20	40150569	40187981	0	1	0	3.57	-3.57	0.417910447761194	0	0	28.0001993373566
chr20	40187981	40283228	0	1	0	3.57	-3.57	0.417910447761194	0	0	28.0001993373566
chr20	40283228	40847160	1	1	2.56	3.57	-1.01	1	0.714239541851673	0.00883081332944379	57.7927180509577
chr20	40847160	40870600	1	1	2.56	3.57	-1.01	1	0.714239541851673	0.00883081332944379	57.7927180509577
chr20	40870600	41206568	1	0	2.56	0	2.56	1	Inf	0.0184242788461539	Inf
chr20	41206568	41271368	1	0	2.56	0	2.56	1	Inf	0.0184242788461539	Inf
chr20	41271368	41519753	0	0	0	0	0	1	0	0	Inf
chr20	41519753	41691027	1	0	2.56	0	2.56	1	Inf	0.0184242788461539	Inf
chr20	41691027	41718226	1	0	2.56	0	2.56	1	Inf	0.0184242788461539	Inf
chr20	41718226	42587366	0	0	0	0	0	1	0	0	Inf
chr20	42587366	42616418	1	0	2.56	0	2.56	1	Inf	0.0184242788461539	Inf
chr20	42616418	43069522	1	0	2.56	0	2.56	1	Inf	0.0184242788461539	Inf
chr20	43069522	43127583	1	0	2.56	0	2.56	1	Inf	0.0184242788461539	Inf
chr20	43127583	44179039	0	0	0	0	0	1	0	0	Inf
chr20	44179039	44294314	0	1	0	3.57	-3.57	0.417910447761194	0	0	28.0001993373566
chr20	44294314	45672928	0	0	0	0	0	1	0	0	Inf
chr20	45672928	45751883	0	1	0	3.57	-3.57	0.417910447761194	0	0	28.0001993373566
chr20	45751883	46520823	0	0	0	0	0	1	0	0	Inf
chr20	46520823	46551888	0	1	0	3.57	-3.57	0.417910447761194	0	0	28.0001993373566
chr20	46551888	51924022	0	0	0	0	0	1	0	0	Inf
chr20	51924022	52002791	0	1	0	3.57	-3.57	0.417910447761194	0	0	28.0001993373566
chr20	52002791	52775520	0	0	0	0	0	1	0	0	Inf
chr20	52775520	52814990	0	1	0	3.57	-3.57	0.417910447761194	0	0	28.0001993373566
chr20	52814990	54422848	0	0	0	0	0	1	0	0	Inf
chr20	54422848	54456535	1	1	2.56	3.57	-1.01	1	0.714239541851673	0.00883081332944379	57.7927180509577
chr20	54456535	54497260	1	2	2.56	7.14	-4.58	0.566892808683853	0.347668191638558	0.00565929193880628	7.00113716860258
chr20	54497260	54525603	1	1	2.56	3.57	-1.01	1	0.714239541851673	0.00883081332944379	57.7927180509577
chr20	54525603	56644267	0	0	0	0	0	1	0	0	Inf
chr20	56644267	56674041	0	1	0	3.57	-3.57	0.417910447761194	0	0	28.0001993373566
chr20	56674041	58361990	0	0	0	0	0	1	0	0	Inf
chr20	58361990	58677999	0	1	0	3.57	-3.57	0.417910447761194	0	0	28.0001993373566
chr20	58677999	58761422	0	1	0	3.57	-3.57	0.417910447761194	0	0	28.0001993373566
chr20	58761422	59045625	0	1	0	3.57	-3.57	0.417910447761194	0	0	28.0001993373566
chr20	59045625	62303002	0	0	0	0	0	1	0	0	Inf
chr20	62303002	62345129	0	1	0	3.57	-3.57	0.417910447761194	0	0	28.0001993373566
chr20	62345129	63025520	0	1	0	3.57	-3.57	0.417910447761194	0	0	28.0001993373566
chr1	72765894	72768458	5	4	12.82	14.29	-1.47	1	0.884016750837732	0.170150760251753	4.94270890019748
chr1	72768458	72768707	7	6	17.95	21.43	-3.48	0.76168176257019	0.804764518252769	0.200114563812684	3.32740237797851
chr1	72768707	72768926	9	7	23.08	25	-1.92	1	0.901424398672253	0.251636822444292	3.3390618223398
chr1	72768926	72771255	11	10	28.21	35.71	-7.5	0.597183047709921	0.710876889546311	0.220779516815937	2.29117741487349
chr1	72771255	72811532	12	10	30.77	35.71	-4.94	0.793177223908456	0.802697601402848	0.253919424002336	2.55876210856741
chr1	72811532	72814597	3	4	7.69	14.29	-6.6	0.439899470246479	0.505336362595415	0.0678402002557203	3.27816686216555
chr1	72814597	72822827	1	0	2.56	0	2.56	1	Inf	0.0184242788461539	Inf
chr8	32051812	32167533	1	0	2.56	0	2.56	1	Inf	0.0184242788461539	Inf
chr8	32167533	38894673	0	0	0	0	0	1	0	0	Inf
chr8	38894673	39205227	1	0	2.56	0	2.56	1	Inf	0.0184242788461539	Inf
chr8	39205227	40441710	0	0	0	0	0	1	0	0	Inf
chr8	40441710	40550115	0	1	0	3.57	-3.57	0.417910447761194	0	0	28.0001993373566
chr8	40550115	40582132	0	0	0	0	0	1	0	0	Inf
chr8	40582132	41377578	1	0	2.56	0	2.56	1	Inf	0.0184242788461539	Inf
chr8	41377578	49889805	0	0	0	0	0	1	0	0	Inf
chr8	49889805	50092139	0	1	0	3.57	-3.57	0.417910447761194	0	0	28.0001993373566
chr8	50092139	50133480	0	1	0	3.57	-3.57	0.417910447761194	0	0	28.0001993373566
chr8	50133480	58042897	0	0	0	0	0	1	0	0	Inf
chr8	58042897	58104785	0	1	0	3.57	-3.57	0.417910447761194	0	0	28.0001993373566
chr8	58104785	61484535	0	0	0	0	0	1	0	0	Inf
chr8	61484535	61584998	0	1	0	3.57	-3.57	0.417910447761194	0	0	28.0001993373566
chr8	61584998	77039901	0	0	0	0	0	1	0	0	Inf
chr8	77039901	77376957	0	1	0	3.57	-3.57	0.417910447761194	0	0	28.0001993373566
chr8	77376957	78686381	0	0	0	0	0	1	0	0	Inf
chr8	78686381	78845675	0	1	0	3.57	-3.57	0.417910447761194	0	0	28.0001993373566
chr8	78845675	80123824	0	0	0	0	0	1	0	0	Inf
chr8	80123824	80156549	0	1	0	3.57	-3.57	0.417910447761194	0	0	28.0001993373566
chr8	80156549	80204587	0	0	0	0	0	1	0	0	Inf
chr8	80204587	80278434	0	1	0	3.57	-3.57	0.417910447761194	0	0	28.0001993373566
chr8	80278434	80993567	0	1	0	3.57	-3.57	0.417910447761194	0	0	28.0001993373566
chr8	80993567	125043093	0	0	0	0	0	1	0	0	Inf
chr8	125043093	125200072	0	1	0	3.57	-3.57	0.417910447761194	0	0	28.0001993373566
chr8	125200072	135337473	0	0	0	0	0	1	0	0	Inf
chr8	135337473	135842249	0	1	0	3.57	-3.57	0.417910447761194	0	0	28.0001993373566
chr4	10212275	10235225	0	1	0	3.57	-3.57	0.417910447761194	0	0	28.0001993373566
chr4	10235225	69343943	0	0	0	0	0	1	0	0	Inf
chr4	69343943	69352550	1	0	2.56	0	2.56	1	Inf	0.0184242788461539	Inf
chr4	69352550	69513872	3	0	7.69	0	7.69	0.259158751696065	Inf	0.299163409947881	Inf
chr4	69513872	69532874	2	0	5.13	0	5.13	0.506105834464043	Inf	0.134811059349198	Inf
chr14	106156317	106335773	0	1	0	3.57	-3.57	0.417910447761194	0	0	28.0001993373566
chr14	106335773	106342555	1	1	2.56	3.57	-1.01	1	0.714239541851673	0.00883081332944379	57.7927180509577
chr14	106342555	106604028	2	1	5.13	3.57	1.56	1	1.45154624814463	0.0720876075216783	89.2002946273177
chr14	106604028	106605696	1	1	2.56	3.57	-1.01	1	0.714239541851673	0.00883081332944379	57.7927180509577
chr14	106605696	106863523	0	1	0	3.57	-3.57	0.417910447761194	0	0	28.0001993373566
chr17	32626853	33270414	0	1	0	3.57	-3.57	0.417910447761194	0	0	28.0001993373566
chr17	33270414	37420035	0	0	0	0	0	1	0	0	Inf
chr17	37420035	37621400	1	0	2.56	0	2.56	1	Inf	0.0184242788461539	Inf
chr17	37621400	37623257	1	1	2.56	3.57	-1.01	1	0.714239541851673	0.00883081332944379	57.7927180509577
chr17	37623257	37846294	2	1	5.13	3.57	1.56	1	1.45154624814463	0.0720876075216783	89.2002946273177
chr17	37846294	38040744	1	1	2.56	3.57	-1.01	1	0.714239541851673	0.00883081332944379	57.7927180509577
chr17	38040744	38550851	0	1	0	3.57	-3.57	0.417910447761194	0	0	28.0001993373566
chr17	38550851	39075377	0	0	0	0	0	1	0	0	Inf
chr17	39075377	39119762	0	1	0	3.57	-3.57	0.417910447761194	0	0	28.0001993373566
chr17	39119762	44162458	0	0	0	0	0	1	0	0	Inf
chr17	44162458	44164457	1	0	2.56	0	2.56	1	Inf	0.0184242788461539	Inf
chr17	44164457	44394413	1	1	2.56	3.57	-1.01	1	0.714239541851673	0.00883081332944379	57.7927180509577
chr17	44394413	44397744	1	0	2.56	0	2.56	1	Inf	0.0184242788461539	Inf
chr15	24574847	24785174	1	0	2.56	0	2.56	1	Inf	0.0184242788461539	Inf
chr6	103736403	103763766	3	0	7.69	0	7.69	0.259158751696065	Inf	0.299163409947881	Inf
chr6	103763766	103765576	2	0	5.13	0	5.13	0.506105834464043	Inf	0.134811059349198	Inf
chr11	2022604	2600577	1	0	2.56	0	2.56	1	Inf	0.0184242788461539	Inf
chr11	2600577	4954215	0	0	0	0	0	1	0	0	Inf
chr11	4954215	5002967	1	0	2.56	0	2.56	1	Inf	0.0184242788461539	Inf
chr11	5002967	8387972	0	0	0	0	0	1	0	0	Inf
chr11	8387972	9063553	1	0	2.56	0	2.56	1	Inf	0.0184242788461539	Inf
chr16	10307357	10557237	1	0	2.56	0	2.56	1	Inf	0.0184242788461539	Inf
chr16	10557237	14972204	0	0	0	0	0	1	0	0	Inf
chr16	14972204	15484542	1	0	2.56	0	2.56	1	Inf	0.0184242788461539	Inf
chr16	15484542	53204561	0	0	0	0	0	1	0	0	Inf
chr16	53204561	53375244	1	0	2.56	0	2.56	1	Inf	0.0184242788461539	Inf
chr22	25867242	25914055	1	0	2.56	0	2.56	1	Inf	0.0184242788461539	Inf
chr7	0	75269	0	1	0	3.57	-3.57	0.417910447761194	0	0	28.0001993373566
chr7	75269	33083784	0	0	0	0	0	1	0	0	Inf
chr7	33083784	33221640	0	1	0	3.57	-3.57	0.417910447761194	0	0	28.0001993373566
