# Supplementary material for: 1p36 deletion is a marker for tumour dissemination in microsatellite stable stage II-III colon cancer
Source: BMC Cancer. 2014 Nov 24;14:872. doi: 10.1186/1471-2407-14-872 (PMC4251789; doi:10.1186/1471-2407-14-872)
Supplement: Supplementary file 1 — Additional file 1: This file includes supplementary figures, genome-wide copy number estimates and statistics. (ZIP 5 MB) [file 12885_2014_5046_MOESM1_ESM.zip › Supplementary Data/TCGA COAD subset statistics/Focal Loss.Metastatic.longsurv.txt]

Chromosome	Start (hg19)	End (hg19)	Observations in G1	Observations in G2	Frequency G1 (%)	Frequency G2 (%)	Frequency difference	Fisher's Exact test p-value	Odds Ratio	Lower 95% CI	Upper 95% CI
chr2	3262664	3434250	1	0	2.56	0	2.56	1	Inf	0.0184242788461539	Inf
chr2	3434250	4209776	0	0	0	0	0	1	0	0	Inf
chr2	4209776	4222676	4	0	10.26	0	10.26	0.134023066485753	Inf	0.485033949305586	Inf
chr2	4222676	4223340	4	0	10.26	0	10.26	0.134023066485753	Inf	0.485033949305586	Inf
chr2	4223340	4227047	3	0	7.69	0	7.69	0.259158751696065	Inf	0.299163409947881	Inf
chr2	4227047	4239575	2	0	5.13	0	5.13	0.506105834464043	Inf	0.134811059349198	Inf
chr2	4239575	4246050	1	0	2.56	0	2.56	1	Inf	0.0184242788461539	Inf
chr2	4246050	14382609	0	0	0	0	0	1	0	0	Inf
chr2	14382609	14700622	1	0	2.56	0	2.56	1	Inf	0.0184242788461539	Inf
chr2	14700622	14710228	2	1	5.13	3.57	1.56	1	1.45154624814463	0.0720876075216783	89.2002946273177
chr2	14710228	14767152	1	0	2.56	0	2.56	1	Inf	0.0184242788461539	Inf
chr2	14767152	14933548	1	0	2.56	0	2.56	1	Inf	0.0184242788461539	Inf
chr2	14933548	21894454	0	0	0	0	0	1	0	0	Inf
chr2	21894454	22045162	1	0	2.56	0	2.56	1	Inf	0.0184242788461539	Inf
chr2	22045162	22234845	1	0	2.56	0	2.56	1	Inf	0.0184242788461539	Inf
chr2	22234845	24601492	0	0	0	0	0	1	0	0	Inf
chr2	24601492	24611428	0	1	0	3.57	-3.57	0.417910447761194	0	0	28.0001993373566
chr2	24611428	32663253	0	0	0	0	0	1	0	0	Inf
chr2	32663253	32870588	1	0	2.56	0	2.56	1	Inf	0.0184242788461539	Inf
chr2	32870588	34695192	0	0	0	0	0	1	0	0	Inf
chr2	34695192	34700348	10	0	25.64	0	25.64	0.00370265041008413	Inf	1.9082732112772	Inf
chr2	34700348	34701598	11	0	28.21	0	28.21	0.00171923938403006	Inf	2.20246845218331	Inf
chr2	34701598	34737116	11	1	28.21	3.57	24.64	0.0102439373653577	10.3187769314713	1.33348919895923	471.991516323815
chr2	34737116	34820736	1	0	2.56	0	2.56	1	Inf	0.0184242788461539	Inf
chr2	34820736	41238339	0	0	0	0	0	1	0	0	Inf
chr2	41238339	41248560	1	0	2.56	0	2.56	1	Inf	0.0184242788461539	Inf
chr2	41248560	42209418	0	0	0	0	0	1	0	0	Inf
chr2	42209418	42291997	0	1	0	3.57	-3.57	0.417910447761194	0	0	28.0001993373566
chr2	42291997	52742831	0	0	0	0	0	1	0	0	Inf
chr2	52742831	52747747	5	0	12.82	0	12.82	0.0697930800542741	Inf	0.686183676211135	Inf
chr2	52747747	52754474	8	2	20.51	7.14	13.37	0.174325857708064	3.30094800390498	0.585850360326557	34.5971603467713
chr2	52754474	52781501	9	4	23.08	14.29	8.79	0.533293451699955	1.78478099082913	0.43094530952115	8.92909870703237
chr2	52781501	52781532	8	4	20.51	14.29	6.22	0.747932633487701	1.53856634233689	0.359107764458661	7.83585527572577
chr2	52781532	52784752	7	4	17.95	14.29	3.66	0.750478768502977	1.30726813521468	0.291755135584387	6.80992210196982
chr2	52784752	52789044	2	0	5.13	0	5.13	0.506105834464043	Inf	0.134811059349198	Inf
chr2	52789044	52843796	1	0	2.56	0	2.56	1	Inf	0.0184242788461539	Inf
chr2	52843796	54499067	0	0	0	0	0	1	0	0	Inf
chr2	54499067	54562583	1	0	2.56	0	2.56	1	Inf	0.0184242788461539	Inf
chr2	54562583	75445507	0	0	0	0	0	1	0	0	Inf
chr2	75445507	75520685	1	0	2.56	0	2.56	1	Inf	0.0184242788461539	Inf
chr2	75520685	77691800	0	0	0	0	0	1	0	0	Inf
chr2	77691800	77848301	0	1	0	3.57	-3.57	0.417910447761194	0	0	28.0001993373566
chr2	77848301	77921667	0	1	0	3.57	-3.57	0.417910447761194	0	0	28.0001993373566
chr2	77921667	77990281	1	1	2.56	3.57	-1.01	1	0.714239541851673	0.00883081332944379	57.7927180509577
chr2	77990281	78019306	2	1	5.13	3.57	1.56	1	1.45154624814463	0.0720876075216783	89.2002946273177
chr2	78019306	78115119	2	1	5.13	3.57	1.56	1	1.45154624814463	0.0720876075216783	89.2002946273177
chr2	78115119	78149477	2	1	5.13	3.57	1.56	1	1.45154624814463	0.0720876075216783	89.2002946273177
chr2	78149477	78282586	1	1	2.56	3.57	-1.01	1	0.714239541851673	0.00883081332944379	57.7927180509577
chr2	78282586	78384519	1	1	2.56	3.57	-1.01	1	0.714239541851673	0.00883081332944379	57.7927180509577
chr2	78384519	78486754	1	1	2.56	3.57	-1.01	1	0.714239541851673	0.00883081332944379	57.7927180509577
chr2	78486754	78497198	0	1	0	3.57	-3.57	0.417910447761194	0	0	28.0001993373566
chr2	78497198	89499081	0	0	0	0	0	1	0	0	Inf
chr2	89499081	89569727	1	1	2.56	3.57	-1.01	1	0.714239541851673	0.00883081332944379	57.7927180509577
chr2	89569727	89577447	2	2	5.13	7.14	-2.01	1	0.706496515603743	0.0483247951664508	10.3278425867678
chr2	89577447	90301276	3	2	7.69	7.14	0.550000000000001	1	1.08206902804226	0.115243282358074	13.8124557860129
chr2	90301276	91618895	0	0	0	0	0	1	0	0	Inf
chr2	91618895	92285930	1	0	2.56	0	2.56	1	Inf	0.0184242788461539	Inf
chr2	92285930	101949132	0	0	0	0	0	1	0	0	Inf
chr2	101949132	101986047	1	0	2.56	0	2.56	1	Inf	0.0184242788461539	Inf
chr2	101986047	102735659	0	0	0	0	0	1	0	0	Inf
chr2	102735659	103077658	0	1	0	3.57	-3.57	0.417910447761194	0	0	28.0001993373566
chr2	103077658	103152863	0	1	0	3.57	-3.57	0.417910447761194	0	0	28.0001993373566
chr2	103152863	106889731	0	0	0	0	0	1	0	0	Inf
chr2	106889731	107412821	0	1	0	3.57	-3.57	0.417910447761194	0	0	28.0001993373566
chr2	107412821	107517183	0	1	0	3.57	-3.57	0.417910447761194	0	0	28.0001993373566
chr2	107517183	138893223	0	0	0	0	0	1	0	0	Inf
chr2	138893223	139040514	0	1	0	3.57	-3.57	0.417910447761194	0	0	28.0001993373566
chr2	139040514	139076837	0	2	0	7.14	-7.14	0.170963364993216	0	0	3.78396482381628
chr2	139076837	139185853	0	1	0	3.57	-3.57	0.417910447761194	0	0	28.0001993373566
chr2	139185853	146863238	0	0	0	0	0	1	0	0	Inf
chr2	146863238	146864436	4	3	10.26	10.71	-0.450000000000001	1	0.953103551799361	0.14687709056058	7.08524272416711
chr2	146864436	146864450	4	5	10.26	17.86	-7.6	0.474317476113771	0.530918933406195	0.0947023418265727	2.7565970582668
chr2	146864450	146872376	5	6	12.82	21.43	-8.61	0.505413273282686	0.544342468322904	0.115962517512108	2.43320308901814
chr2	146872376	146878094	1	0	2.56	0	2.56	1	Inf	0.0184242788461539	Inf
chr2	146878094	184068107	0	0	0	0	0	1	0	0	Inf
chr2	184068107	184094694	1	0	2.56	0	2.56	1	Inf	0.0184242788461539	Inf
chr2	184094694	213183735	0	0	0	0	0	1	0	0	Inf
chr2	213183735	213191976	0	1	0	3.57	-3.57	0.417910447761194	0	0	28.0001993373566
chr2	213191976	237445104	0	0	0	0	0	1	0	0	Inf
chr2	237445104	237574901	1	0	2.56	0	2.56	1	Inf	0.0184242788461539	Inf
chr2	237574901	237696671	1	0	2.56	0	2.56	1	Inf	0.0184242788461539	Inf
chr2	237696671	237817629	1	0	2.56	0	2.56	1	Inf	0.0184242788461539	Inf
chr2	237817629	238445698	0	0	0	0	0	1	0	0	Inf
chr2	238445698	238570745	1	0	2.56	0	2.56	1	Inf	0.0184242788461539	Inf
chr2	238570745	242849431	0	0	0	0	0	1	0	0	Inf
chr2	242849431	243015900	0	2	0	7.14	-7.14	0.170963364993216	0	0	3.78396482381628
chr2	243015900	243199373	0	1	0	3.57	-3.57	0.417910447761194	0	0	28.0001993373566
chr4	9789708	9911267	1	0	2.56	0	2.56	1	Inf	0.0184242788461539	Inf
chr4	9911267	9946004	1	1	2.56	3.57	-1.01	1	0.714239541851673	0.00883081332944379	57.7927180509577
chr4	9946004	10040338	2	1	5.13	3.57	1.56	1	1.45154624814463	0.0720876075216783	89.2002946273177
chr4	10040338	10209955	2	1	5.13	3.57	1.56	1	1.45154624814463	0.0720876075216783	89.2002946273177
chr4	10209955	10210038	3	1	7.69	3.57	4.12	0.634565807327001	2.22532620058641	0.167954158560902	122.342807812915
chr4	10210038	10210244	5	3	12.82	10.71	2.11	1	1.22182804785069	0.214213274937142	8.60621135520067
chr4	10210244	10210348	5	4	12.82	14.29	-1.47	1	0.884016750837732	0.170150760251753	4.94270890019748
chr4	10210348	10212275	6	4	15.38	14.29	1.09	1	1.08953324514555	0.228777697439355	5.84898001960677
chr4	10212275	10231374	17	14	43.59	50	-6.41	0.628318286210448	0.775728187058591	0.261198633748865	2.28651823131837
chr4	10231374	10232856	16	13	41.03	46.43	-5.4	0.803191191782356	0.805332028795407	0.270231196808121	2.39433433545212
chr4	10232856	10234437	8	1	20.51	3.57	16.94	0.0687613334255504	6.80938024527122	0.82325044058611	319.890897450789
chr4	10234437	10235174	8	0	20.51	0	20.51	0.0169891552286163	Inf	1.37343707201479	Inf
chr4	10235174	10235711	7	0	17.95	0	17.95	0.035943082170992	Inf	1.12998973090574	Inf
chr4	10235711	10270718	1	0	2.56	0	2.56	1	Inf	0.0184242788461539	Inf
chr4	10270718	10278690	2	0	5.13	0	5.13	0.506105834464043	Inf	0.134811059349198	Inf
chr4	10278690	10386854	1	0	2.56	0	2.56	1	Inf	0.0184242788461539	Inf
chr4	10386854	10401693	1	1	2.56	3.57	-1.01	1	0.714239541851673	0.00883081332944379	57.7927180509577
chr4	10401693	10482521	1	0	2.56	0	2.56	1	Inf	0.0184242788461539	Inf
chr4	10482521	11095478	0	0	0	0	0	1	0	0	Inf
chr4	11095478	11163009	0	1	0	3.57	-3.57	0.417910447761194	0	0	28.0001993373566
chr4	11163009	12412239	0	0	0	0	0	1	0	0	Inf
chr4	12412239	12797152	1	0	2.56	0	2.56	1	Inf	0.0184242788461539	Inf
chr4	12797152	12888041	0	0	0	0	0	1	0	0	Inf
chr4	12888041	13182749	1	0	2.56	0	2.56	1	Inf	0.0184242788461539	Inf
chr4	13182749	20076568	0	0	0	0	0	1	0	0	Inf
chr4	20076568	20100595	1	0	2.56	0	2.56	1	Inf	0.0184242788461539	Inf
chr4	20100595	28014801	0	0	0	0	0	1	0	0	Inf
chr4	28014801	28179264	1	0	2.56	0	2.56	1	Inf	0.0184242788461539	Inf
chr4	28179264	28181372	1	0	2.56	0	2.56	1	Inf	0.0184242788461539	Inf
chr4	28181372	28277932	2	0	5.13	0	5.13	0.506105834464043	Inf	0.134811059349198	Inf
chr4	28277932	28280484	1	0	2.56	0	2.56	1	Inf	0.0184242788461539	Inf
chr4	28280484	28515624	0	0	0	0	0	1	0	0	Inf
chr4	28515624	28652172	0	1	0	3.57	-3.57	0.417910447761194	0	0	28.0001993373566
chr4	28652172	29529194	0	0	0	0	0	1	0	0	Inf
chr4	29529194	29683908	1	0	2.56	0	2.56	1	Inf	0.0184242788461539	Inf
chr4	29683908	30827796	0	0	0	0	0	1	0	0	Inf
chr4	30827796	30943128	1	0	2.56	0	2.56	1	Inf	0.0184242788461539	Inf
chr4	30943128	32471722	0	0	0	0	0	1	0	0	Inf
chr4	32471722	32860965	1	0	2.56	0	2.56	1	Inf	0.0184242788461539	Inf
chr4	32860965	34539251	0	0	0	0	0	1	0	0	Inf
chr4	34539251	34575262	1	0	2.56	0	2.56	1	Inf	0.0184242788461539	Inf
chr4	34575262	34756923	0	0	0	0	0	1	0	0	Inf
chr4	34756923	34761557	0	1	0	3.57	-3.57	0.417910447761194	0	0	28.0001993373566
chr4	34761557	34761674	1	1	2.56	3.57	-1.01	1	0.714239541851673	0.00883081332944379	57.7927180509577
chr4	34761674	34776188	2	1	5.13	3.57	1.56	1	1.45154624814463	0.0720876075216783	89.2002946273177
chr4	34776188	34778911	2	2	5.13	7.14	-2.01	1	0.706496515603743	0.0483247951664508	10.3278425867678
chr4	34778911	34778990	2	3	5.13	10.71	-5.58	0.642299864314789	0.455973048612347	0.035674600286564	4.28079447868054
chr4	34778990	34779047	5	3	12.82	10.71	2.11	1	1.22182804785069	0.214213274937142	8.60621135520067
chr4	34779047	34782777	7	3	17.95	10.71	7.24	0.502458667409344	1.80733530551949	0.36548634786601	11.928348272517
chr4	34782777	34787070	10	4	25.64	14.29	11.35	0.364239516815332	2.0474928602249	0.507624553104601	10.1011704340548
chr4	34787070	34787156	10	4	25.64	14.29	11.35	0.364239516815332	2.0474928602249	0.507624553104601	10.1011704340548
chr4	34787156	34822762	10	4	25.64	14.29	11.35	0.364239516815332	2.0474928602249	0.507624553104601	10.1011704340548
chr4	34822762	34827299	9	4	23.08	14.29	8.79	0.533293451699955	1.78478099082913	0.43094530952115	8.92909870703237
chr4	34827299	34867942	1	2	2.56	7.14	-4.58	0.566892808683853	0.347668191638558	0.00565929193880628	7.00113716860258
chr4	34867942	35149647	0	2	0	7.14	-7.14	0.170963364993216	0	0	3.78396482381628
chr4	35149647	35255974	0	1	0	3.57	-3.57	0.417910447761194	0	0	28.0001993373566
chr4	35255974	35376913	1	1	2.56	3.57	-1.01	1	0.714239541851673	0.00883081332944379	57.7927180509577
chr4	35376913	35442556	0	1	0	3.57	-3.57	0.417910447761194	0	0	28.0001993373566
chr4	35442556	35470165	0	2	0	7.14	-7.14	0.170963364993216	0	0	3.78396482381628
chr4	35470165	35533365	1	2	2.56	7.14	-4.58	0.566892808683853	0.347668191638558	0.00565929193880628	7.00113716860258
chr4	35533365	35535695	0	2	0	7.14	-7.14	0.170963364993216	0	0	3.78396482381628
chr4	35535695	35571649	0	1	0	3.57	-3.57	0.417910447761194	0	0	28.0001993373566
chr4	35571649	35657617	0	0	0	0	0	1	0	0	Inf
chr4	35657617	35728626	1	0	2.56	0	2.56	1	Inf	0.0184242788461539	Inf
chr4	35728626	35991915	1	0	2.56	0	2.56	1	Inf	0.0184242788461539	Inf
chr4	35991915	36058707	2	0	5.13	0	5.13	0.506105834464043	Inf	0.134811059349198	Inf
chr4	36058707	36066406	1	0	2.56	0	2.56	1	Inf	0.0184242788461539	Inf
chr4	36066406	40810705	0	0	0	0	0	1	0	0	Inf
chr4	40810705	40925712	1	0	2.56	0	2.56	1	Inf	0.0184242788461539	Inf
chr4	40925712	41473274	0	0	0	0	0	1	0	0	Inf
chr4	41473274	41620596	1	0	2.56	0	2.56	1	Inf	0.0184242788461539	Inf
chr4	41620596	46234617	0	0	0	0	0	1	0	0	Inf
chr4	46234617	46805682	0	1	0	3.57	-3.57	0.417910447761194	0	0	28.0001993373566
chr4	46805682	46860186	0	1	0	3.57	-3.57	0.417910447761194	0	0	28.0001993373566
chr4	46860186	52696792	0	0	0	0	0	1	0	0	Inf
chr4	52696792	52937499	1	1	2.56	3.57	-1.01	1	0.714239541851673	0.00883081332944379	57.7927180509577
chr4	52937499	52940147	0	1	0	3.57	-3.57	0.417910447761194	0	0	28.0001993373566
chr4	52940147	53991278	0	0	0	0	0	1	0	0	Inf
chr4	53991278	54061805	0	1	0	3.57	-3.57	0.417910447761194	0	0	28.0001993373566
chr4	54061805	54551683	0	1	0	3.57	-3.57	0.417910447761194	0	0	28.0001993373566
chr4	54551683	59998664	0	0	0	0	0	1	0	0	Inf
chr4	59998664	60097247	0	1	0	3.57	-3.57	0.417910447761194	0	0	28.0001993373566
chr4	60097247	61273317	0	0	0	0	0	1	0	0	Inf
chr4	61273317	61396959	1	0	2.56	0	2.56	1	Inf	0.0184242788461539	Inf
chr4	61396959	64127525	0	0	0	0	0	1	0	0	Inf
chr4	64127525	64294475	1	0	2.56	0	2.56	1	Inf	0.0184242788461539	Inf
chr4	64294475	64693460	0	0	0	0	0	1	0	0	Inf
chr4	64693460	64695705	1	0	2.56	0	2.56	1	Inf	0.0184242788461539	Inf
chr4	64695705	64712345	4	1	10.26	3.57	6.69	0.390943012211669	3.04077117232887	0.279516485329784	157.367313156765
chr4	64712345	64716729	1	0	2.56	0	2.56	1	Inf	0.0184242788461539	Inf
chr4	64716729	69336232	0	0	0	0	0	1	0	0	Inf
chr4	69336232	69373472	1	0	2.56	0	2.56	1	Inf	0.0184242788461539	Inf
chr4	69373472	69375058	1	1	2.56	3.57	-1.01	1	0.714239541851673	0.00883081332944379	57.7927180509577
chr4	69375058	69463245	4	3	10.26	10.71	-0.450000000000001	1	0.953103551799361	0.14687709056058	7.08524272416711
chr4	69463245	69484975	4	3	10.26	10.71	-0.450000000000001	1	0.953103551799361	0.14687709056058	7.08524272416711
chr4	69484975	69485910	3	3	7.69	10.71	-3.02	0.688454720532236	0.698321848708714	0.0863101311133194	5.64708144834845
chr4	69485910	69497225	3	2	7.69	7.14	0.550000000000001	1	1.08206902804226	0.115243282358074	13.8124557860129
chr4	69497225	69536970	2	2	5.13	7.14	-2.01	1	0.706496515603743	0.0483247951664508	10.3278425867678
chr4	69536970	69553862	1	1	2.56	3.57	-1.01	1	0.714239541851673	0.00883081332944379	57.7927180509577
chr4	69553862	69878773	0	0	0	0	0	1	0	0	Inf
chr4	69878773	70032586	0	1	0	3.57	-3.57	0.417910447761194	0	0	28.0001993373566
chr4	70032586	70125577	0	0	0	0	0	1	0	0	Inf
chr4	70125577	70234138	2	1	5.13	3.57	1.56	1	1.45154624814463	0.0720876075216783	89.2002946273177
chr4	70234138	72022696	0	0	0	0	0	1	0	0	Inf
chr4	72022696	72076289	0	1	0	3.57	-3.57	0.417910447761194	0	0	28.0001993373566
chr4	72076289	72278064	0	1	0	3.57	-3.57	0.417910447761194	0	0	28.0001993373566
chr4	72278064	72411497	0	1	0	3.57	-3.57	0.417910447761194	0	0	28.0001993373566
chr4	72411497	73582355	0	0	0	0	0	1	0	0	Inf
chr4	73582355	73675123	1	0	2.56	0	2.56	1	Inf	0.0184242788461539	Inf
chr4	73675123	74714091	0	0	0	0	0	1	0	0	Inf
chr4	74714091	74762469	0	1	0	3.57	-3.57	0.417910447761194	0	0	28.0001993373566
chr4	74762469	75189145	0	1	0	3.57	-3.57	0.417910447761194	0	0	28.0001993373566
chr4	75189145	76339899	0	0	0	0	0	1	0	0	Inf
chr4	76339899	76495718	0	1	0	3.57	-3.57	0.417910447761194	0	0	28.0001993373566
chr4	76495718	76921812	0	1	0	3.57	-3.57	0.417910447761194	0	0	28.0001993373566
chr4	76921812	78166693	0	0	0	0	0	1	0	0	Inf
chr4	78166693	78177595	1	0	2.56	0	2.56	1	Inf	0.0184242788461539	Inf
chr4	78177595	78181845	1	1	2.56	3.57	-1.01	1	0.714239541851673	0.00883081332944379	57.7927180509577
chr4	78181845	78236435	3	1	7.69	3.57	4.12	0.634565807327001	2.22532620058641	0.167954158560902	122.342807812915
chr4	78236435	78236852	2	1	5.13	3.57	1.56	1	1.45154624814463	0.0720876075216783	89.2002946273177
chr4	78236852	78238004	2	0	5.13	0	5.13	0.506105834464043	Inf	0.134811059349198	Inf
chr4	78238004	78331008	1	0	2.56	0	2.56	1	Inf	0.0184242788461539	Inf
chr4	78331008	79258818	0	0	0	0	0	1	0	0	Inf
chr4	79258818	79282257	0	1	0	3.57	-3.57	0.417910447761194	0	0	28.0001993373566
chr4	79282257	80087827	0	0	0	0	0	1	0	0	Inf
chr4	80087827	80254405	1	0	2.56	0	2.56	1	Inf	0.0184242788461539	Inf
chr4	80254405	88669026	0	0	0	0	0	1	0	0	Inf
chr4	88669026	88669254	1	0	2.56	0	2.56	1	Inf	0.0184242788461539	Inf
chr4	88669254	88673765	2	0	5.13	0	5.13	0.506105834464043	Inf	0.134811059349198	Inf
chr4	88673765	91083085	0	0	0	0	0	1	0	0	Inf
chr4	91083085	91269904	1	0	2.56	0	2.56	1	Inf	0.0184242788461539	Inf
chr4	91269904	91294393	2	0	5.13	0	5.13	0.506105834464043	Inf	0.134811059349198	Inf
chr4	91294393	91502743	1	0	2.56	0	2.56	1	Inf	0.0184242788461539	Inf
chr4	91502743	91513492	1	1	2.56	3.57	-1.01	1	0.714239541851673	0.00883081332944379	57.7927180509577
chr4	91513492	91668929	1	1	2.56	3.57	-1.01	1	0.714239541851673	0.00883081332944379	57.7927180509577
chr4	91668929	91777879	0	1	0	3.57	-3.57	0.417910447761194	0	0	28.0001993373566
chr4	91777879	91919106	0	1	0	3.57	-3.57	0.417910447761194	0	0	28.0001993373566
chr4	91919106	92325556	0	0	0	0	0	1	0	0	Inf
chr4	92325556	92487734	1	0	2.56	0	2.56	1	Inf	0.0184242788461539	Inf
chr4	92487734	97696295	0	0	0	0	0	1	0	0	Inf
chr4	97696295	97722953	1	0	2.56	0	2.56	1	Inf	0.0184242788461539	Inf
chr4	97722953	98276161	0	0	0	0	0	1	0	0	Inf
chr4	98276161	98313395	0	1	0	3.57	-3.57	0.417910447761194	0	0	28.0001993373566
chr4	98313395	105331121	0	0	0	0	0	1	0	0	Inf
chr4	105331121	105374546	1	0	2.56	0	2.56	1	Inf	0.0184242788461539	Inf
chr4	105374546	110746677	0	0	0	0	0	1	0	0	Inf
chr4	110746677	110883082	0	1	0	3.57	-3.57	0.417910447761194	0	0	28.0001993373566
chr4	110883082	115174512	0	0	0	0	0	1	0	0	Inf
chr4	115174512	115175334	3	1	7.69	3.57	4.12	0.634565807327001	2.22532620058641	0.167954158560902	122.342807812915
chr4	115175334	115183202	5	1	12.82	3.57	9.25	0.388448155118834	3.90236511849191	0.401779613564162	194.438208084634
chr4	115183202	115383255	0	0	0	0	0	1	0	0	Inf
chr4	115383255	115467812	0	1	0	3.57	-3.57	0.417910447761194	0	0	28.0001993373566
chr4	115467812	115761274	0	0	0	0	0	1	0	0	Inf
chr4	115761274	116009865	1	0	2.56	0	2.56	1	Inf	0.0184242788461539	Inf
chr4	116009865	116701072	0	0	0	0	0	1	0	0	Inf
chr4	116701072	116879964	1	0	2.56	0	2.56	1	Inf	0.0184242788461539	Inf
chr4	116879964	116943768	1	0	2.56	0	2.56	1	Inf	0.0184242788461539	Inf
chr4	116943768	117098609	1	0	2.56	0	2.56	1	Inf	0.0184242788461539	Inf
chr4	117098609	120216197	0	0	0	0	0	1	0	0	Inf
chr4	120216197	120410783	0	1	0	3.57	-3.57	0.417910447761194	0	0	28.0001993373566
chr4	120410783	122271448	0	0	0	0	0	1	0	0	Inf
chr4	122271448	122288223	1	0	2.56	0	2.56	1	Inf	0.0184242788461539	Inf
chr4	122288223	129997282	0	0	0	0	0	1	0	0	Inf
chr4	129997282	130161031	0	1	0	3.57	-3.57	0.417910447761194	0	0	28.0001993373566
chr4	130161031	136111799	0	0	0	0	0	1	0	0	Inf
chr4	136111799	136181502	1	0	2.56	0	2.56	1	Inf	0.0184242788461539	Inf
chr4	136181502	138092149	0	0	0	0	0	1	0	0	Inf
chr4	138092149	138108419	1	0	2.56	0	2.56	1	Inf	0.0184242788461539	Inf
chr4	138108419	147029144	0	0	0	0	0	1	0	0	Inf
chr4	147029144	147971541	0	1	0	3.57	-3.57	0.417910447761194	0	0	28.0001993373566
chr4	147971541	148055311	0	1	0	3.57	-3.57	0.417910447761194	0	0	28.0001993373566
chr4	148055311	148468354	0	1	0	3.57	-3.57	0.417910447761194	0	0	28.0001993373566
chr4	148468354	148502172	1	1	2.56	3.57	-1.01	1	0.714239541851673	0.00883081332944379	57.7927180509577
chr4	148502172	149035975	0	1	0	3.57	-3.57	0.417910447761194	0	0	28.0001993373566
chr4	149035975	149406173	0	0	0	0	0	1	0	0	Inf
chr4	149406173	150162827	0	1	0	3.57	-3.57	0.417910447761194	0	0	28.0001993373566
chr4	150162827	152593395	0	0	0	0	0	1	0	0	Inf
chr4	152593395	152709080	1	1	2.56	3.57	-1.01	1	0.714239541851673	0.00883081332944379	57.7927180509577
chr4	152709080	152729671	1	2	2.56	7.14	-4.58	0.566892808683853	0.347668191638558	0.00565929193880628	7.00113716860258
chr4	152729671	152731268	1	1	2.56	3.57	-1.01	1	0.714239541851673	0.00883081332944379	57.7927180509577
chr4	152731268	152791652	0	1	0	3.57	-3.57	0.417910447761194	0	0	28.0001993373566
chr4	152791652	152854832	0	2	0	7.14	-7.14	0.170963364993216	0	0	3.78396482381628
chr4	152854832	153188623	0	1	0	3.57	-3.57	0.417910447761194	0	0	28.0001993373566
chr4	153188623	153420447	0	2	0	7.14	-7.14	0.170963364993216	0	0	3.78396482381628
chr4	153420447	153465312	0	1	0	3.57	-3.57	0.417910447761194	0	0	28.0001993373566
chr4	153465312	157074109	0	0	0	0	0	1	0	0	Inf
chr4	157074109	157126754	1	0	2.56	0	2.56	1	Inf	0.0184242788461539	Inf
chr4	157126754	158464464	0	0	0	0	0	1	0	0	Inf
chr4	158464464	158590290	1	0	2.56	0	2.56	1	Inf	0.0184242788461539	Inf
chr4	158590290	158781495	1	0	2.56	0	2.56	1	Inf	0.0184242788461539	Inf
chr4	158781495	161047045	0	0	0	0	0	1	0	0	Inf
chr4	161047045	161077330	1	0	2.56	0	2.56	1	Inf	0.0184242788461539	Inf
chr4	161077330	161877009	0	0	0	0	0	1	0	0	Inf
chr4	161877009	161884754	4	2	10.26	7.14	3.12	1	1.47724941340376	0.194470737823325	17.4929046835811
chr4	161884754	161884914	1	1	2.56	3.57	-1.01	1	0.714239541851673	0.00883081332944379	57.7927180509577
chr4	161884914	162634155	1	0	2.56	0	2.56	1	Inf	0.0184242788461539	Inf
chr4	162634155	164195414	0	0	0	0	0	1	0	0	Inf
chr4	164195414	164962921	0	1	0	3.57	-3.57	0.417910447761194	0	0	28.0001993373566
chr4	164962921	168816942	0	0	0	0	0	1	0	0	Inf
chr4	168816942	168853013	1	0	2.56	0	2.56	1	Inf	0.0184242788461539	Inf
chr4	168853013	171441289	0	0	0	0	0	1	0	0	Inf
chr4	171441289	171609302	0	1	0	3.57	-3.57	0.417910447761194	0	0	28.0001993373566
chr4	171609302	176232240	0	0	0	0	0	1	0	0	Inf
chr4	176232240	176363460	0	1	0	3.57	-3.57	0.417910447761194	0	0	28.0001993373566
chr4	176363460	182090493	0	0	0	0	0	1	0	0	Inf
chr4	182090493	182158118	0	1	0	3.57	-3.57	0.417910447761194	0	0	28.0001993373566
chr4	182158118	187773365	0	0	0	0	0	1	0	0	Inf
chr4	187773365	187807838	1	0	2.56	0	2.56	1	Inf	0.0184242788461539	Inf
chr8	0	183950	2	0	5.13	0	5.13	0.506105834464043	Inf	0.134811059349198	Inf
chr8	183950	253187	3	0	7.69	0	7.69	0.259158751696065	Inf	0.299163409947881	Inf
chr8	253187	722844	2	0	5.13	0	5.13	0.506105834464043	Inf	0.134811059349198	Inf
chr8	722844	811433	2	0	5.13	0	5.13	0.506105834464043	Inf	0.134811059349198	Inf
chr8	811433	1241029	1	0	2.56	0	2.56	1	Inf	0.0184242788461539	Inf
chr8	1241029	3785630	0	0	0	0	0	1	0	0	Inf
chr8	3785630	3790668	0	1	0	3.57	-3.57	0.417910447761194	0	0	28.0001993373566
chr8	3790668	5596497	0	0	0	0	0	1	0	0	Inf
chr8	5596497	5605669	0	1	0	3.57	-3.57	0.417910447761194	0	0	28.0001993373566
chr8	5605669	5930405	0	0	0	0	0	1	0	0	Inf
chr8	5930405	6641273	1	0	2.56	0	2.56	1	Inf	0.0184242788461539	Inf
chr8	6641273	7041597	0	0	0	0	0	1	0	0	Inf
chr8	7041597	7216447	0	1	0	3.57	-3.57	0.417910447761194	0	0	28.0001993373566
chr8	7216447	7244200	1	1	2.56	3.57	-1.01	1	0.714239541851673	0.00883081332944379	57.7927180509577
chr8	7244200	7254310	1	0	2.56	0	2.56	1	Inf	0.0184242788461539	Inf
chr8	7254310	7297449	2	0	5.13	0	5.13	0.506105834464043	Inf	0.134811059349198	Inf
chr8	7297449	7641426	2	1	5.13	3.57	1.56	1	1.45154624814463	0.0720876075216783	89.2002946273177
chr8	7641426	7752096	1	1	2.56	3.57	-1.01	1	0.714239541851673	0.00883081332944379	57.7927180509577
chr8	7752096	7787805	1	0	2.56	0	2.56	1	Inf	0.0184242788461539	Inf
chr8	7787805	7793360	2	0	5.13	0	5.13	0.506105834464043	Inf	0.134811059349198	Inf
chr8	7793360	8156205	1	0	2.56	0	2.56	1	Inf	0.0184242788461539	Inf
chr8	8156205	10946607	0	0	0	0	0	1	0	0	Inf
chr8	10946607	11645189	1	0	2.56	0	2.56	1	Inf	0.0184242788461539	Inf
chr8	11645189	11758962	1	0	2.56	0	2.56	1	Inf	0.0184242788461539	Inf
chr8	11758962	12207132	1	0	2.56	0	2.56	1	Inf	0.0184242788461539	Inf
chr8	12207132	12240243	2	0	5.13	0	5.13	0.506105834464043	Inf	0.134811059349198	Inf
chr8	12240243	12254207	3	0	7.69	0	7.69	0.259158751696065	Inf	0.299163409947881	Inf
chr8	12254207	12420028	2	0	5.13	0	5.13	0.506105834464043	Inf	0.134811059349198	Inf
chr8	12420028	12425633	1	0	2.56	0	2.56	1	Inf	0.0184242788461539	Inf
chr8	12425633	21364137	0	0	0	0	0	1	0	0	Inf
chr8	21364137	21383889	0	1	0	3.57	-3.57	0.417910447761194	0	0	28.0001993373566
chr8	21383889	21483195	1	1	2.56	3.57	-1.01	1	0.714239541851673	0.00883081332944379	57.7927180509577
chr8	21483195	24974499	0	0	0	0	0	1	0	0	Inf
chr8	24974499	24974550	1	1	2.56	3.57	-1.01	1	0.714239541851673	0.00883081332944379	57.7927180509577
chr8	24974550	24975039	2	1	5.13	3.57	1.56	1	1.45154624814463	0.0720876075216783	89.2002946273177
chr8	24975039	24984237	8	3	20.51	10.71	9.8	0.336619499034699	2.12739426351934	0.449140543826995	13.7497241842113
chr8	24984237	24984298	8	2	20.51	7.14	13.37	0.174325857708064	3.30094800390498	0.585850360326557	34.5971603467713
chr8	24984298	24987712	1	1	2.56	3.57	-1.01	1	0.714239541851673	0.00883081332944379	57.7927180509577
chr8	24987712	32180855	0	0	0	0	0	1	0	0	Inf
chr8	32180855	33091358	1	0	2.56	0	2.56	1	Inf	0.0184242788461539	Inf
chr8	33091358	33179621	2	1	5.13	3.57	1.56	1	1.45154624814463	0.0720876075216783	89.2002946273177
chr8	33179621	33195588	0	1	0	3.57	-3.57	0.417910447761194	0	0	28.0001993373566
chr8	33195588	33270952	0	0	0	0	0	1	0	0	Inf
chr8	33270952	33457589	0	1	0	3.57	-3.57	0.417910447761194	0	0	28.0001993373566
chr8	33457589	34025029	0	1	0	3.57	-3.57	0.417910447761194	0	0	28.0001993373566
chr8	34025029	34281270	1	1	2.56	3.57	-1.01	1	0.714239541851673	0.00883081332944379	57.7927180509577
chr8	34281270	34442008	2	1	5.13	3.57	1.56	1	1.45154624814463	0.0720876075216783	89.2002946273177
chr8	34442008	34687273	2	1	5.13	3.57	1.56	1	1.45154624814463	0.0720876075216783	89.2002946273177
chr8	34687273	34843493	2	0	5.13	0	5.13	0.506105834464043	Inf	0.134811059349198	Inf
chr8	34843493	34919175	2	0	5.13	0	5.13	0.506105834464043	Inf	0.134811059349198	Inf
chr8	34919175	34985867	1	0	2.56	0	2.56	1	Inf	0.0184242788461539	Inf
chr8	34985867	37067389	0	0	0	0	0	1	0	0	Inf
chr8	37067389	37120371	0	1	0	3.57	-3.57	0.417910447761194	0	0	28.0001993373566
chr8	37120371	37181984	0	2	0	7.14	-7.14	0.170963364993216	0	0	3.78396482381628
chr8	37181984	37186012	0	1	0	3.57	-3.57	0.417910447761194	0	0	28.0001993373566
chr8	37186012	39171078	0	0	0	0	0	1	0	0	Inf
chr8	39171078	39207174	0	1	0	3.57	-3.57	0.417910447761194	0	0	28.0001993373566
chr8	39207174	39213223	2	1	5.13	3.57	1.56	1	1.45154624814463	0.0720876075216783	89.2002946273177
chr8	39213223	39225796	3	1	7.69	3.57	4.12	0.634565807327001	2.22532620058641	0.167954158560902	122.342807812915
chr8	39225796	39230254	4	1	10.26	3.57	6.69	0.390943012211669	3.04077117232887	0.279516485329784	157.367313156765
chr8	39230254	39230492	4	2	10.26	7.14	3.12	1	1.47724941340376	0.194470737823325	17.4929046835811
chr8	39230492	39233131	6	3	15.38	10.71	4.67	0.724292382577153	1.50605655807911	0.287195734413274	10.2118168379826
chr8	39233131	39246893	10	6	25.64	21.43	4.21	0.776722997346664	1.25998989354521	0.349913957283863	4.90329735453815
chr8	39246893	39247927	10	7	25.64	25	0.640000000000001	1	1.03396754058403	0.296924738188513	3.76889942795107
chr8	39247927	39249857	11	7	28.21	25	3.21	1	1.17570071395968	0.34528159019737	4.23023415811296
chr8	39249857	39253774	13	7	33.33	25	8.33	0.590580294891112	1.49103424934164	0.452378048402839	5.26530932913045
chr8	39253774	39386080	13	7	33.33	25	8.33	0.590580294891112	1.49103424934164	0.452378048402839	5.26530932913045
chr8	39386080	39387632	12	7	30.77	25	5.77	0.784305716332878	1.32766681882088	0.396985547900618	4.72728418254668
chr8	39387632	39388539	5	2	12.82	7.14	5.68	0.690157153753371	1.89440352096343	0.282027548133614	21.3895764464199
chr8	39388539	39389022	3	0	7.69	0	7.69	0.259158751696065	Inf	0.299163409947881	Inf
chr8	39389022	39397373	2	0	5.13	0	5.13	0.506105834464043	Inf	0.134811059349198	Inf
chr8	39397373	39449618	1	0	2.56	0	2.56	1	Inf	0.0184242788461539	Inf
chr8	39449618	50087653	0	0	0	0	0	1	0	0	Inf
chr8	50087653	50133480	0	1	0	3.57	-3.57	0.417910447761194	0	0	28.0001993373566
chr8	50133480	50205424	0	0	0	0	0	1	0	0	Inf
chr8	50205424	50310171	0	1	0	3.57	-3.57	0.417910447761194	0	0	28.0001993373566
chr8	50310171	85260436	0	0	0	0	0	1	0	0	Inf
chr8	85260436	85269674	1	0	2.56	0	2.56	1	Inf	0.0184242788461539	Inf
chr8	85269674	85279318	0	0	0	0	0	1	0	0	Inf
chr8	85279318	85317106	0	1	0	3.57	-3.57	0.417910447761194	0	0	28.0001993373566
chr8	85317106	90428609	0	0	0	0	0	1	0	0	Inf
chr8	90428609	90560824	1	0	2.56	0	2.56	1	Inf	0.0184242788461539	Inf
chr8	90560824	96908219	0	0	0	0	0	1	0	0	Inf
chr8	96908219	97680789	1	0	2.56	0	2.56	1	Inf	0.0184242788461539	Inf
chr8	97680789	98505348	0	0	0	0	0	1	0	0	Inf
chr8	98505348	98549008	0	1	0	3.57	-3.57	0.417910447761194	0	0	28.0001993373566
chr8	98549008	115633259	0	0	0	0	0	1	0	0	Inf
chr8	115633259	115640948	1	0	2.56	0	2.56	1	Inf	0.0184242788461539	Inf
chr8	115640948	115646214	1	1	2.56	3.57	-1.01	1	0.714239541851673	0.00883081332944379	57.7927180509577
chr8	115646214	115683438	0	1	0	3.57	-3.57	0.417910447761194	0	0	28.0001993373566
chr8	115683438	116365531	0	0	0	0	0	1	0	0	Inf
chr8	116365531	116403694	1	0	2.56	0	2.56	1	Inf	0.0184242788461539	Inf
chr8	116403694	118839845	0	0	0	0	0	1	0	0	Inf
chr8	118839845	119054398	1	0	2.56	0	2.56	1	Inf	0.0184242788461539	Inf
chr8	119054398	127990311	0	0	0	0	0	1	0	0	Inf
chr8	127990311	128134884	0	1	0	3.57	-3.57	0.417910447761194	0	0	28.0001993373566
chr8	128134884	129000599	0	0	0	0	0	1	0	0	Inf
chr8	129000599	129033260	1	0	2.56	0	2.56	1	Inf	0.0184242788461539	Inf
chr8	129033260	129440699	0	0	0	0	0	1	0	0	Inf
chr8	129440699	129469075	0	1	0	3.57	-3.57	0.417910447761194	0	0	28.0001993373566
chr8	129469075	137679757	0	0	0	0	0	1	0	0	Inf
chr8	137679757	137720266	0	1	0	3.57	-3.57	0.417910447761194	0	0	28.0001993373566
chr8	137720266	137803739	0	2	0	7.14	-7.14	0.170963364993216	0	0	3.78396482381628
chr8	137803739	137830489	0	1	0	3.57	-3.57	0.417910447761194	0	0	28.0001993373566
chr10	766888	794063	0	1	0	3.57	-3.57	0.417910447761194	0	0	28.0001993373566
chr10	794063	1559106	0	0	0	0	0	1	0	0	Inf
chr10	1559106	1596234	1	0	2.56	0	2.56	1	Inf	0.0184242788461539	Inf
chr10	1596234	8251853	0	0	0	0	0	1	0	0	Inf
chr10	8251853	8704232	0	1	0	3.57	-3.57	0.417910447761194	0	0	28.0001993373566
chr10	8704232	8767892	1	1	2.56	3.57	-1.01	1	0.714239541851673	0.00883081332944379	57.7927180509577
chr10	8767892	8770830	0	1	0	3.57	-3.57	0.417910447761194	0	0	28.0001993373566
chr10	8770830	8866079	0	1	0	3.57	-3.57	0.417910447761194	0	0	28.0001993373566
chr10	8866079	15306433	0	0	0	0	0	1	0	0	Inf
chr10	15306433	15732182	1	0	2.56	0	2.56	1	Inf	0.0184242788461539	Inf
chr10	15732182	15796722	1	0	2.56	0	2.56	1	Inf	0.0184242788461539	Inf
chr10	15796722	16452601	1	0	2.56	0	2.56	1	Inf	0.0184242788461539	Inf
chr10	16452601	23399045	0	0	0	0	0	1	0	0	Inf
chr10	23399045	23556363	1	0	2.56	0	2.56	1	Inf	0.0184242788461539	Inf
chr10	23556363	23761460	0	0	0	0	0	1	0	0	Inf
chr10	23761460	23902087	0	1	0	3.57	-3.57	0.417910447761194	0	0	28.0001993373566
chr10	23902087	28608966	0	0	0	0	0	1	0	0	Inf
chr10	28608966	28753539	1	0	2.56	0	2.56	1	Inf	0.0184242788461539	Inf
chr10	28753539	29504906	1	0	2.56	0	2.56	1	Inf	0.0184242788461539	Inf
chr10	29504906	36885228	0	0	0	0	0	1	0	0	Inf
chr10	36885228	37350328	0	1	0	3.57	-3.57	0.417910447761194	0	0	28.0001993373566
chr10	37350328	37417340	0	1	0	3.57	-3.57	0.417910447761194	0	0	28.0001993373566
chr10	37417340	47546226	0	0	0	0	0	1	0	0	Inf
chr10	47546226	47547003	0	1	0	3.57	-3.57	0.417910447761194	0	0	28.0001993373566
chr10	47547003	47645028	1	1	2.56	3.57	-1.01	1	0.714239541851673	0.00883081332944379	57.7927180509577
chr10	47645028	47658414	1	0	2.56	0	2.56	1	Inf	0.0184242788461539	Inf
chr10	47658414	49772592	0	0	0	0	0	1	0	0	Inf
chr10	49772592	49790414	0	1	0	3.57	-3.57	0.417910447761194	0	0	28.0001993373566
chr10	49790414	52853448	0	0	0	0	0	1	0	0	Inf
chr10	52853448	52994303	1	0	2.56	0	2.56	1	Inf	0.0184242788461539	Inf
chr10	52994303	53296882	0	0	0	0	0	1	0	0	Inf
chr10	53296882	53945502	1	0	2.56	0	2.56	1	Inf	0.0184242788461539	Inf
chr10	53945502	55902707	0	0	0	0	0	1	0	0	Inf
chr10	55902707	56609989	0	1	0	3.57	-3.57	0.417910447761194	0	0	28.0001993373566
chr10	56609989	56648552	0	2	0	7.14	-7.14	0.170963364993216	0	0	3.78396482381628
chr10	56648552	56695970	0	2	0	7.14	-7.14	0.170963364993216	0	0	3.78396482381628
chr10	56695970	56815221	0	1	0	3.57	-3.57	0.417910447761194	0	0	28.0001993373566
chr10	56815221	58516565	0	0	0	0	0	1	0	0	Inf
chr10	58516565	58516678	1	0	2.56	0	2.56	1	Inf	0.0184242788461539	Inf
chr10	58516678	58525768	2	0	5.13	0	5.13	0.506105834464043	Inf	0.134811059349198	Inf
chr10	58525768	58526066	1	0	2.56	0	2.56	1	Inf	0.0184242788461539	Inf
chr10	58526066	59333213	0	0	0	0	0	1	0	0	Inf
chr10	59333213	60189662	1	0	2.56	0	2.56	1	Inf	0.0184242788461539	Inf
chr10	60189662	60342276	1	0	2.56	0	2.56	1	Inf	0.0184242788461539	Inf
chr10	60342276	65449986	0	0	0	0	0	1	0	0	Inf
chr10	65449986	65471755	0	1	0	3.57	-3.57	0.417910447761194	0	0	28.0001993373566
chr10	65471755	65606139	0	2	0	7.14	-7.14	0.170963364993216	0	0	3.78396482381628
chr10	65606139	65714228	0	2	0	7.14	-7.14	0.170963364993216	0	0	3.78396482381628
chr10	65714228	65848177	0	2	0	7.14	-7.14	0.170963364993216	0	0	3.78396482381628
chr10	65848177	65959964	0	1	0	3.57	-3.57	0.417910447761194	0	0	28.0001993373566
chr10	65959964	67307100	0	0	0	0	0	1	0	0	Inf
chr10	67307100	67307944	0	2	0	7.14	-7.14	0.170963364993216	0	0	3.78396482381628
chr10	67307944	67308024	1	2	2.56	7.14	-4.58	0.566892808683853	0.347668191638558	0.00565929193880628	7.00113716860258
chr10	67308024	67308311	3	2	7.69	7.14	0.550000000000001	1	1.08206902804226	0.115243282358074	13.8124557860129
chr10	67308311	67314438	5	3	12.82	10.71	2.11	1	1.22182804785069	0.214213274937142	8.60621135520067
chr10	67314438	67318621	4	2	10.26	7.14	3.12	1	1.47724941340376	0.194470737823325	17.4929046835811
chr10	67318621	67326439	1	0	2.56	0	2.56	1	Inf	0.0184242788461539	Inf
chr10	67326439	78444401	0	0	0	0	0	1	0	0	Inf
chr10	78444401	79043431	0	1	0	3.57	-3.57	0.417910447761194	0	0	28.0001993373566
chr10	79043431	79111726	0	1	0	3.57	-3.57	0.417910447761194	0	0	28.0001993373566
chr10	79111726	79491555	0	1	0	3.57	-3.57	0.417910447761194	0	0	28.0001993373566
chr10	79491555	89070277	0	0	0	0	0	1	0	0	Inf
chr10	89070277	89137721	1	0	2.56	0	2.56	1	Inf	0.0184242788461539	Inf
chr10	89137721	89481815	0	0	0	0	0	1	0	0	Inf
chr10	89481815	89886180	0	1	0	3.57	-3.57	0.417910447761194	0	0	28.0001993373566
chr10	89886180	90489060	0	0	0	0	0	1	0	0	Inf
chr10	90489060	91211635	1	0	2.56	0	2.56	1	Inf	0.0184242788461539	Inf
chr10	91211635	107023421	0	0	0	0	0	1	0	0	Inf
chr10	107023421	107618078	0	1	0	3.57	-3.57	0.417910447761194	0	0	28.0001993373566
chr10	107618078	107996052	0	0	0	0	0	1	0	0	Inf
chr10	107996052	108674605	0	1	0	3.57	-3.57	0.417910447761194	0	0	28.0001993373566
chr10	108674605	108729662	1	1	2.56	3.57	-1.01	1	0.714239541851673	0.00883081332944379	57.7927180509577
chr10	108729662	109149653	1	0	2.56	0	2.56	1	Inf	0.0184242788461539	Inf
chr10	109149653	111388002	0	0	0	0	0	1	0	0	Inf
chr10	111388002	111437948	1	0	2.56	0	2.56	1	Inf	0.0184242788461539	Inf
chr10	111437948	111534810	2	0	5.13	0	5.13	0.506105834464043	Inf	0.134811059349198	Inf
chr10	111534810	111595626	1	0	2.56	0	2.56	1	Inf	0.0184242788461539	Inf
chr10	111595626	112504678	0	0	0	0	0	1	0	0	Inf
chr10	112504678	112537780	1	0	2.56	0	2.56	1	Inf	0.0184242788461539	Inf
chr10	112537780	112556506	1	0	2.56	0	2.56	1	Inf	0.0184242788461539	Inf
chr10	112556506	113177016	0	0	0	0	0	1	0	0	Inf
chr10	113177016	113197937	1	0	2.56	0	2.56	1	Inf	0.0184242788461539	Inf
chr10	113197937	114065711	0	0	0	0	0	1	0	0	Inf
chr10	114065711	114422900	1	0	2.56	0	2.56	1	Inf	0.0184242788461539	Inf
chr10	114422900	114754110	2	0	5.13	0	5.13	0.506105834464043	Inf	0.134811059349198	Inf
chr10	114754110	114890095	2	1	5.13	3.57	1.56	1	1.45154624814463	0.0720876075216783	89.2002946273177
chr10	114890095	114903513	1	1	2.56	3.57	-1.01	1	0.714239541851673	0.00883081332944379	57.7927180509577
chr10	114903513	115097582	0	1	0	3.57	-3.57	0.417910447761194	0	0	28.0001993373566
chr10	115097582	115202207	0	1	0	3.57	-3.57	0.417910447761194	0	0	28.0001993373566
chr10	115202207	115388917	0	1	0	3.57	-3.57	0.417910447761194	0	0	28.0001993373566
chr10	115388917	123310572	0	0	0	0	0	1	0	0	Inf
chr10	123310572	123325213	1	0	2.56	0	2.56	1	Inf	0.0184242788461539	Inf
chr16	5443632	5862207	0	1	0	3.57	-3.57	0.417910447761194	0	0	28.0001993373566
chr16	5862207	6018913	0	2	0	7.14	-7.14	0.170963364993216	0	0	3.78396482381628
chr16	6018913	6110882	0	1	0	3.57	-3.57	0.417910447761194	0	0	28.0001993373566
chr16	6110882	6161062	1	1	2.56	3.57	-1.01	1	0.714239541851673	0.00883081332944379	57.7927180509577
chr16	6161062	6180590	1	1	2.56	3.57	-1.01	1	0.714239541851673	0.00883081332944379	57.7927180509577
chr16	6180590	6184838	2	1	5.13	3.57	1.56	1	1.45154624814463	0.0720876075216783	89.2002946273177
chr16	6184838	6273754	3	2	7.69	7.14	0.550000000000001	1	1.08206902804226	0.115243282358074	13.8124557860129
chr16	6273754	6278987	3	2	7.69	7.14	0.550000000000001	1	1.08206902804226	0.115243282358074	13.8124557860129
chr16	6278987	6337640	2	2	5.13	7.14	-2.01	1	0.706496515603743	0.0483247951664508	10.3278425867678
chr16	6337640	6342182	2	2	5.13	7.14	-2.01	1	0.706496515603743	0.0483247951664508	10.3278425867678
chr16	6342182	6345229	2	3	5.13	10.71	-5.58	0.642299864314789	0.455973048612347	0.035674600286564	4.28079447868054
chr16	6345229	6377377	2	4	5.13	14.29	-9.16	0.226906158357771	0.32993654256078	0.0277757672740517	2.50742719394361
chr16	6377377	6380665	3	4	7.69	14.29	-6.6	0.439899470246479	0.505336362595415	0.0678402002557203	3.27816686216555
chr16	6380665	6404584	4	4	10.26	14.29	-4.03	0.710813343503147	0.689678357227139	0.116177835482169	4.08845960139407
chr16	6404584	6414267	4	5	10.26	17.86	-7.6	0.474317476113771	0.530918933406195	0.0947023418265727	2.7565970582668
chr16	6414267	6419028	4	5	10.26	17.86	-7.6	0.474317476113771	0.530918933406195	0.0947023418265727	2.7565970582668
chr16	6419028	6421036	5	5	12.82	17.86	-5.04	0.730630488724804	0.680524452693754	0.139063932450118	3.32247608395633
chr16	6421036	6427806	5	5	12.82	17.86	-5.04	0.730630488724804	0.680524452693754	0.139063932450118	3.32247608395633
chr16	6427806	6438381	6	5	15.38	17.86	-2.48	1	0.838623244670273	0.187416780551175	3.9214663079714
chr16	6438381	6491159	7	5	17.95	17.86	0.0899999999999999	1	1.00615666360625	0.239392241976746	4.55783047462478
chr16	6491159	6495753	7	4	17.95	14.29	3.66	0.750478768502977	1.30726813521468	0.291755135584387	6.80992210196982
chr16	6495753	6506818	6	4	15.38	14.29	1.09	1	1.08953324514555	0.228777697439355	5.84898001960677
chr16	6506818	6530838	6	5	15.38	17.86	-2.48	1	0.838623244670273	0.187416780551175	3.9214663079714
chr16	6530838	6543015	6	6	15.38	21.43	-6.05	0.537876494727452	0.67081346957719	0.156478978316614	2.86681622643448
chr16	6543015	6563476	7	6	17.95	21.43	-3.48	0.76168176257019	0.804764518252769	0.200114563812684	3.32740237797851
chr16	6563476	6568234	7	5	17.95	17.86	0.0899999999999999	1	1.00615666360625	0.239392241976746	4.55783047462478
chr16	6568234	6605255	7	5	17.95	17.86	0.0899999999999999	1	1.00615666360625	0.239392241976746	4.55783047462478
chr16	6605255	6636461	7	6	17.95	21.43	-3.48	0.76168176257019	0.804764518252769	0.200114563812684	3.32740237797851
chr16	6636461	6651653	6	6	15.38	21.43	-6.05	0.537876494727452	0.67081346957719	0.156478978316614	2.86681622643448
chr16	6651653	6666896	6	5	15.38	17.86	-2.48	1	0.838623244670273	0.187416780551175	3.9214663079714
chr16	6666896	6669600	6	5	15.38	17.86	-2.48	1	0.838623244670273	0.187416780551175	3.9214663079714
chr16	6669600	6723994	7	5	17.95	17.86	0.0899999999999999	1	1.00615666360625	0.239392241976746	4.55783047462478
chr16	6723994	6747797	8	5	20.51	17.86	2.65	1	1.18408795541755	0.294963002397035	5.23558530402848
chr16	6747797	6767369	8	5	20.51	17.86	2.65	1	1.18408795541755	0.294963002397035	5.23558530402848
chr16	6767369	6778868	8	5	20.51	17.86	2.65	1	1.18408795541755	0.294963002397035	5.23558530402848
chr16	6778868	6787004	8	5	20.51	17.86	2.65	1	1.18408795541755	0.294963002397035	5.23558530402848
chr16	6787004	6798024	8	5	20.51	17.86	2.65	1	1.18408795541755	0.294963002397035	5.23558530402848
chr16	6798024	6801987	8	5	20.51	17.86	2.65	1	1.18408795541755	0.294963002397035	5.23558530402848
chr16	6801987	6819136	8	6	20.51	21.43	-0.919999999999998	1	0.947035802866762	0.24678154835532	3.81825686509133
chr16	6819136	6857761	7	6	17.95	21.43	-3.48	0.76168176257019	0.804764518252769	0.200114563812684	3.32740237797851
chr16	6857761	6874217	7	5	17.95	17.86	0.0899999999999999	1	1.00615666360625	0.239392241976746	4.55783047462478
chr16	6874217	6875816	7	4	17.95	14.29	3.66	0.750478768502977	1.30726813521468	0.291755135584387	6.80992210196982
chr16	6875816	6876698	7	4	17.95	14.29	3.66	0.750478768502977	1.30726813521468	0.291755135584387	6.80992210196982
chr16	6876698	6915404	6	4	15.38	14.29	1.09	1	1.08953324514555	0.228777697439355	5.84898001960677
chr16	6915404	6926021	6	4	15.38	14.29	1.09	1	1.08953324514555	0.228777697439355	5.84898001960677
chr16	6926021	6957516	6	4	15.38	14.29	1.09	1	1.08953324514555	0.228777697439355	5.84898001960677
chr16	6957516	6962499	6	4	15.38	14.29	1.09	1	1.08953324514555	0.228777697439355	5.84898001960677
chr16	6962499	7058162	5	4	12.82	14.29	-1.47	1	0.884016750837732	0.170150760251753	4.94270890019748
chr16	7058162	7063669	5	3	12.82	10.71	2.11	1	1.22182804785069	0.214213274937142	8.60621135520067
chr16	7063669	7065472	5	2	12.82	7.14	5.68	0.690157153753371	1.89440352096343	0.282027548133614	21.3895764464199
chr16	7065472	7068713	4	2	10.26	7.14	3.12	1	1.47724941340376	0.194470737823325	17.4929046835811
chr16	7068713	7095847	4	1	10.26	3.57	6.69	0.390943012211669	3.04077117232887	0.279516485329784	157.367313156765
chr16	7095847	7098763	3	1	7.69	3.57	4.12	0.634565807327001	2.22532620058641	0.167954158560902	122.342807812915
chr16	7098763	7107445	3	0	7.69	0	7.69	0.259158751696065	Inf	0.299163409947881	Inf
chr16	7107445	7138298	2	0	5.13	0	5.13	0.506105834464043	Inf	0.134811059349198	Inf
chr16	7138298	7144001	2	1	5.13	3.57	1.56	1	1.45154624814463	0.0720876075216783	89.2002946273177
chr16	7144001	7295400	1	1	2.56	3.57	-1.01	1	0.714239541851673	0.00883081332944379	57.7927180509577
chr16	7295400	7433746	1	2	2.56	7.14	-4.58	0.566892808683853	0.347668191638558	0.00565929193880628	7.00113716860258
chr16	7433746	7507063	1	2	2.56	7.14	-4.58	0.566892808683853	0.347668191638558	0.00565929193880628	7.00113716860258
chr16	7507063	7573241	1	2	2.56	7.14	-4.58	0.566892808683853	0.347668191638558	0.00565929193880628	7.00113716860258
chr16	7573241	7648265	1	1	2.56	3.57	-1.01	1	0.714239541851673	0.00883081332944379	57.7927180509577
chr16	7648265	7730491	0	1	0	3.57	-3.57	0.417910447761194	0	0	28.0001993373566
chr16	7730491	8047977	0	0	0	0	0	1	0	0	Inf
chr16	8047977	8493317	0	1	0	3.57	-3.57	0.417910447761194	0	0	28.0001993373566
chr16	8493317	8596280	0	1	0	3.57	-3.57	0.417910447761194	0	0	28.0001993373566
chr16	8596280	17425173	0	0	0	0	0	1	0	0	Inf
chr16	17425173	18263137	1	0	2.56	0	2.56	1	Inf	0.0184242788461539	Inf
chr16	18263137	19945000	0	0	0	0	0	1	0	0	Inf
chr16	19945000	19968808	2	2	5.13	7.14	-2.01	1	0.706496515603743	0.0483247951664508	10.3278425867678
chr16	19968808	21539358	0	0	0	0	0	1	0	0	Inf
chr16	21539358	21766106	1	0	2.56	0	2.56	1	Inf	0.0184242788461539	Inf
chr16	21766106	23511399	0	0	0	0	0	1	0	0	Inf
chr16	23511399	24443512	0	1	0	3.57	-3.57	0.417910447761194	0	0	28.0001993373566
chr16	24443512	27747223	0	0	0	0	0	1	0	0	Inf
chr16	27747223	27865484	1	0	2.56	0	2.56	1	Inf	0.0184242788461539	Inf
chr16	27865484	48194097	0	0	0	0	0	1	0	0	Inf
chr16	48194097	48236396	0	1	0	3.57	-3.57	0.417910447761194	0	0	28.0001993373566
chr16	48236396	55795795	0	0	0	0	0	1	0	0	Inf
chr16	55795795	55826001	1	0	2.56	0	2.56	1	Inf	0.0184242788461539	Inf
chr16	55826001	59971205	0	0	0	0	0	1	0	0	Inf
chr16	59971205	60244705	0	1	0	3.57	-3.57	0.417910447761194	0	0	28.0001993373566
chr16	60244705	60405505	0	1	0	3.57	-3.57	0.417910447761194	0	0	28.0001993373566
chr16	60405505	64108639	0	0	0	0	0	1	0	0	Inf
chr16	64108639	65033060	1	0	2.56	0	2.56	1	Inf	0.0184242788461539	Inf
chr16	65033060	75278818	0	0	0	0	0	1	0	0	Inf
chr16	75278818	75482350	1	0	2.56	0	2.56	1	Inf	0.0184242788461539	Inf
chr16	75482350	76164825	0	0	0	0	0	1	0	0	Inf
chr16	76164825	76195596	1	0	2.56	0	2.56	1	Inf	0.0184242788461539	Inf
chr16	76195596	78224118	0	0	0	0	0	1	0	0	Inf
chr16	78224118	78370485	0	1	0	3.57	-3.57	0.417910447761194	0	0	28.0001993373566
chr16	78370485	78371553	0	2	0	7.14	-7.14	0.170963364993216	0	0	3.78396482381628
chr16	78371553	78372018	0	3	0	10.71	-10.71	0.0683853459972863	0	0	1.68680065167164
chr16	78372018	78377048	5	4	12.82	14.29	-1.47	1	0.884016750837732	0.170150760251753	4.94270890019748
chr16	78377048	78384883	5	4	12.82	14.29	-1.47	1	0.884016750837732	0.170150760251753	4.94270890019748
chr16	78384883	78385219	5	3	12.82	10.71	2.11	1	1.22182804785069	0.214213274937142	8.60621135520067
chr16	78385219	78385466	5	2	12.82	7.14	5.68	0.690157153753371	1.89440352096343	0.282027548133614	21.3895764464199
chr16	78385466	78410501	1	1	2.56	3.57	-1.01	1	0.714239541851673	0.00883081332944379	57.7927180509577
chr16	78410501	78444085	0	1	0	3.57	-3.57	0.417910447761194	0	0	28.0001993373566
chr16	78444085	78501684	0	0	0	0	0	1	0	0	Inf
chr16	78501684	78645243	0	1	0	3.57	-3.57	0.417910447761194	0	0	28.0001993373566
chr16	78645243	78717998	1	1	2.56	3.57	-1.01	1	0.714239541851673	0.00883081332944379	57.7927180509577
chr16	78717998	78735541	0	1	0	3.57	-3.57	0.417910447761194	0	0	28.0001993373566
chr16	78735541	78798792	0	1	0	3.57	-3.57	0.417910447761194	0	0	28.0001993373566
chr16	78798792	78907035	0	0	0	0	0	1	0	0	Inf
chr16	78907035	78950641	1	0	2.56	0	2.56	1	Inf	0.0184242788461539	Inf
chr16	78950641	79008435	1	1	2.56	3.57	-1.01	1	0.714239541851673	0.00883081332944379	57.7927180509577
chr16	79008435	79018405	1	2	2.56	7.14	-4.58	0.566892808683853	0.347668191638558	0.00565929193880628	7.00113716860258
chr16	79018405	79062032	1	2	2.56	7.14	-4.58	0.566892808683853	0.347668191638558	0.00565929193880628	7.00113716860258
chr16	79062032	79161534	1	1	2.56	3.57	-1.01	1	0.714239541851673	0.00883081332944379	57.7927180509577
chr16	79161534	79229272	1	0	2.56	0	2.56	1	Inf	0.0184242788461539	Inf
chr16	79229272	80154970	0	0	0	0	0	1	0	0	Inf
chr16	80154970	80219618	1	0	2.56	0	2.56	1	Inf	0.0184242788461539	Inf
chr16	80219618	81179801	0	0	0	0	0	1	0	0	Inf
chr16	81179801	81268965	1	0	2.56	0	2.56	1	Inf	0.0184242788461539	Inf
chr16	81268965	81955332	0	0	0	0	0	1	0	0	Inf
chr16	81955332	81973273	0	1	0	3.57	-3.57	0.417910447761194	0	0	28.0001993373566
chr16	81973273	83661787	0	0	0	0	0	1	0	0	Inf
chr16	83661787	83744988	0	1	0	3.57	-3.57	0.417910447761194	0	0	28.0001993373566
chr16	83744988	89455637	0	0	0	0	0	1	0	0	Inf
chr16	89455637	89613097	1	0	2.56	0	2.56	1	Inf	0.0184242788461539	Inf
chrX	1841825	2131168	1	0	2.56	0	2.56	1	Inf	0.0184242788461539	Inf
chrX	2131168	2244853	1	1	2.56	3.57	-1.01	1	0.714239541851673	0.00883081332944379	57.7927180509577
chrX	2244853	2267766	2	1	5.13	3.57	1.56	1	1.45154624814463	0.0720876075216783	89.2002946273177
chrX	2267766	2319042	1	1	2.56	3.57	-1.01	1	0.714239541851673	0.00883081332944379	57.7927180509577
chrX	2319042	2327436	0	1	0	3.57	-3.57	0.417910447761194	0	0	28.0001993373566
chrX	2327436	6417626	0	0	0	0	0	1	0	0	Inf
chrX	6417626	6455463	1	0	2.56	0	2.56	1	Inf	0.0184242788461539	Inf
chrX	6455463	6920969	0	0	0	0	0	1	0	0	Inf
chrX	6920969	6983497	1	0	2.56	0	2.56	1	Inf	0.0184242788461539	Inf
chrX	6983497	7123722	0	0	0	0	0	1	0	0	Inf
chrX	7123722	7164091	0	1	0	3.57	-3.57	0.417910447761194	0	0	28.0001993373566
chrX	7164091	7320478	0	0	0	0	0	1	0	0	Inf
chrX	7320478	7328480	1	0	2.56	0	2.56	1	Inf	0.0184242788461539	Inf
chrX	7328480	7352069	1	1	2.56	3.57	-1.01	1	0.714239541851673	0.00883081332944379	57.7927180509577
chrX	7352069	7474694	2	1	5.13	3.57	1.56	1	1.45154624814463	0.0720876075216783	89.2002946273177
chrX	7474694	7482613	2	0	5.13	0	5.13	0.506105834464043	Inf	0.134811059349198	Inf
chrX	7482613	7495783	1	0	2.56	0	2.56	1	Inf	0.0184242788461539	Inf
chrX	7495783	7561515	0	0	0	0	0	1	0	0	Inf
chrX	7561515	7597027	0	1	0	3.57	-3.57	0.417910447761194	0	0	28.0001993373566
chrX	7597027	8499077	0	0	0	0	0	1	0	0	Inf
chrX	8499077	8528721	1	0	2.56	0	2.56	1	Inf	0.0184242788461539	Inf
chrX	8528721	8997185	0	0	0	0	0	1	0	0	Inf
chrX	8997185	9398493	1	0	2.56	0	2.56	1	Inf	0.0184242788461539	Inf
chrX	9398493	9490172	2	0	5.13	0	5.13	0.506105834464043	Inf	0.134811059349198	Inf
chrX	9490172	9554241	1	0	2.56	0	2.56	1	Inf	0.0184242788461539	Inf
chrX	9554241	9585612	2	0	5.13	0	5.13	0.506105834464043	Inf	0.134811059349198	Inf
chrX	9585612	9644908	1	0	2.56	0	2.56	1	Inf	0.0184242788461539	Inf
chrX	9644908	9748533	2	0	5.13	0	5.13	0.506105834464043	Inf	0.134811059349198	Inf
chrX	9748533	9786490	2	0	5.13	0	5.13	0.506105834464043	Inf	0.134811059349198	Inf
chrX	9786490	9976326	1	0	2.56	0	2.56	1	Inf	0.0184242788461539	Inf
chrX	9976326	10008710	1	0	2.56	0	2.56	1	Inf	0.0184242788461539	Inf
chrX	10008710	10595442	0	0	0	0	0	1	0	0	Inf
chrX	10595442	10813056	0	1	0	3.57	-3.57	0.417910447761194	0	0	28.0001993373566
chrX	10813056	11594652	0	0	0	0	0	1	0	0	Inf
chrX	11594652	11701632	1	0	2.56	0	2.56	1	Inf	0.0184242788461539	Inf
chrX	11701632	11939136	0	0	0	0	0	1	0	0	Inf
chrX	11939136	11949080	0	1	0	3.57	-3.57	0.417910447761194	0	0	28.0001993373566
chrX	11949080	11974820	0	2	0	7.14	-7.14	0.170963364993216	0	0	3.78396482381628
chrX	11974820	12070219	0	0	0	0	0	1	0	0	Inf
chrX	12070219	12094868	1	0	2.56	0	2.56	1	Inf	0.0184242788461539	Inf
chrX	12094868	13416300	0	0	0	0	0	1	0	0	Inf
chrX	13416300	13454409	1	0	2.56	0	2.56	1	Inf	0.0184242788461539	Inf
chrX	13454409	14934376	0	0	0	0	0	1	0	0	Inf
chrX	14934376	15035814	1	0	2.56	0	2.56	1	Inf	0.0184242788461539	Inf
chrX	15035814	16173875	0	0	0	0	0	1	0	0	Inf
chrX	16173875	16210259	1	0	2.56	0	2.56	1	Inf	0.0184242788461539	Inf
chrX	16210259	16332703	0	0	0	0	0	1	0	0	Inf
chrX	16332703	16384922	1	0	2.56	0	2.56	1	Inf	0.0184242788461539	Inf
chrX	16384922	17951629	0	0	0	0	0	1	0	0	Inf
chrX	17951629	18004834	0	1	0	3.57	-3.57	0.417910447761194	0	0	28.0001993373566
chrX	18004834	18262102	0	0	0	0	0	1	0	0	Inf
chrX	18262102	18349468	1	0	2.56	0	2.56	1	Inf	0.0184242788461539	Inf
chrX	18349468	19037629	1	0	2.56	0	2.56	1	Inf	0.0184242788461539	Inf
chrX	19037629	19116710	1	0	2.56	0	2.56	1	Inf	0.0184242788461539	Inf
chrX	19116710	19122272	0	0	0	0	0	1	0	0	Inf
chrX	19122272	19171456	0	1	0	3.57	-3.57	0.417910447761194	0	0	28.0001993373566
chrX	19171456	20639334	0	0	0	0	0	1	0	0	Inf
chrX	20639334	20660415	0	1	0	3.57	-3.57	0.417910447761194	0	0	28.0001993373566
chrX	20660415	20687713	1	1	2.56	3.57	-1.01	1	0.714239541851673	0.00883081332944379	57.7927180509577
chrX	20687713	20695398	2	1	5.13	3.57	1.56	1	1.45154624814463	0.0720876075216783	89.2002946273177
chrX	20695398	20717899	1	1	2.56	3.57	-1.01	1	0.714239541851673	0.00883081332944379	57.7927180509577
chrX	20717899	20728066	0	1	0	3.57	-3.57	0.417910447761194	0	0	28.0001993373566
chrX	20728066	21505421	0	0	0	0	0	1	0	0	Inf
chrX	21505421	21557033	0	1	0	3.57	-3.57	0.417910447761194	0	0	28.0001993373566
chrX	21557033	22037711	0	0	0	0	0	1	0	0	Inf
chrX	22037711	22142098	1	0	2.56	0	2.56	1	Inf	0.0184242788461539	Inf
chrX	22142098	22814126	0	0	0	0	0	1	0	0	Inf
chrX	22814126	22832435	0	1	0	3.57	-3.57	0.417910447761194	0	0	28.0001993373566
chrX	22832435	23932548	0	0	0	0	0	1	0	0	Inf
chrX	23932548	24140912	1	0	2.56	0	2.56	1	Inf	0.0184242788461539	Inf
chrX	24140912	26135281	0	0	0	0	0	1	0	0	Inf
chrX	26135281	26964114	0	1	0	3.57	-3.57	0.417910447761194	0	0	28.0001993373566
chrX	26964114	26992204	0	1	0	3.57	-3.57	0.417910447761194	0	0	28.0001993373566
chrX	26992204	27213494	0	0	0	0	0	1	0	0	Inf
chrX	27213494	27364734	1	0	2.56	0	2.56	1	Inf	0.0184242788461539	Inf
chrX	27364734	27609982	1	0	2.56	0	2.56	1	Inf	0.0184242788461539	Inf
chrX	27609982	27899295	1	0	2.56	0	2.56	1	Inf	0.0184242788461539	Inf
chrX	27899295	27940446	1	0	2.56	0	2.56	1	Inf	0.0184242788461539	Inf
chrX	27940446	27991397	1	0	2.56	0	2.56	1	Inf	0.0184242788461539	Inf
chrX	27991397	28053014	1	0	2.56	0	2.56	1	Inf	0.0184242788461539	Inf
chrX	28053014	28082669	2	0	5.13	0	5.13	0.506105834464043	Inf	0.134811059349198	Inf
chrX	28082669	28119079	1	0	2.56	0	2.56	1	Inf	0.0184242788461539	Inf
chrX	28119079	28685012	1	0	2.56	0	2.56	1	Inf	0.0184242788461539	Inf
chrX	28685012	28965442	1	0	2.56	0	2.56	1	Inf	0.0184242788461539	Inf
chrX	28965442	29015897	1	1	2.56	3.57	-1.01	1	0.714239541851673	0.00883081332944379	57.7927180509577
chrX	29015897	29189265	1	0	2.56	0	2.56	1	Inf	0.0184242788461539	Inf
chrX	29189265	29317626	2	0	5.13	0	5.13	0.506105834464043	Inf	0.134811059349198	Inf
chrX	29317626	29396684	1	0	2.56	0	2.56	1	Inf	0.0184242788461539	Inf
chrX	29396684	29533416	1	0	2.56	0	2.56	1	Inf	0.0184242788461539	Inf
chrX	29533416	29555594	1	0	2.56	0	2.56	1	Inf	0.0184242788461539	Inf
chrX	29555594	29642576	1	0	2.56	0	2.56	1	Inf	0.0184242788461539	Inf
chrX	29642576	33039082	0	0	0	0	0	1	0	0	Inf
chrX	33039082	33052979	0	1	0	3.57	-3.57	0.417910447761194	0	0	28.0001993373566
chrX	33052979	36502338	0	0	0	0	0	1	0	0	Inf
chrX	36502338	36513517	0	1	0	3.57	-3.57	0.417910447761194	0	0	28.0001993373566
chrX	36513517	36532855	0	2	0	7.14	-7.14	0.170963364993216	0	0	3.78396482381628
chrX	36532855	36557408	0	1	0	3.57	-3.57	0.417910447761194	0	0	28.0001993373566
chrX	36557408	36605042	0	0	0	0	0	1	0	0	Inf
chrX	36605042	36648077	0	1	0	3.57	-3.57	0.417910447761194	0	0	28.0001993373566
chrX	36648077	36997958	0	0	0	0	0	1	0	0	Inf
chrX	36997958	37169285	0	1	0	3.57	-3.57	0.417910447761194	0	0	28.0001993373566
chrX	37169285	37702114	0	0	0	0	0	1	0	0	Inf
chrX	37702114	38171457	1	0	2.56	0	2.56	1	Inf	0.0184242788461539	Inf
chrX	38171457	40549108	0	0	0	0	0	1	0	0	Inf
chrX	40549108	40595973	0	1	0	3.57	-3.57	0.417910447761194	0	0	28.0001993373566
chrX	40595973	40693201	0	0	0	0	0	1	0	0	Inf
chrX	40693201	40741870	0	1	0	3.57	-3.57	0.417910447761194	0	0	28.0001993373566
chrX	40741870	42731385	0	0	0	0	0	1	0	0	Inf
chrX	42731385	42855750	1	0	2.56	0	2.56	1	Inf	0.0184242788461539	Inf
chrX	42855750	44240860	0	0	0	0	0	1	0	0	Inf
chrX	44240860	44291873	0	1	0	3.57	-3.57	0.417910447761194	0	0	28.0001993373566
chrX	44291873	46388526	0	0	0	0	0	1	0	0	Inf
chrX	46388526	46441662	1	0	2.56	0	2.56	1	Inf	0.0184242788461539	Inf
chrX	46441662	46561529	0	0	0	0	0	1	0	0	Inf
chrX	46561529	46606563	0	1	0	3.57	-3.57	0.417910447761194	0	0	28.0001993373566
chrX	46606563	48595382	0	0	0	0	0	1	0	0	Inf
chrX	48595382	48676496	0	1	0	3.57	-3.57	0.417910447761194	0	0	28.0001993373566
chrX	48676496	49506505	0	0	0	0	0	1	0	0	Inf
chrX	49506505	49550751	0	1	0	3.57	-3.57	0.417910447761194	0	0	28.0001993373566
chrX	49550751	50109623	0	0	0	0	0	1	0	0	Inf
chrX	50109623	50220509	1	0	2.56	0	2.56	1	Inf	0.0184242788461539	Inf
chrX	50220509	50920870	0	0	0	0	0	1	0	0	Inf
chrX	50920870	50969519	1	0	2.56	0	2.56	1	Inf	0.0184242788461539	Inf
chrX	50969519	51317183	0	0	0	0	0	1	0	0	Inf
chrX	51317183	51558087	1	0	2.56	0	2.56	1	Inf	0.0184242788461539	Inf
chrX	51558087	51891764	1	0	2.56	0	2.56	1	Inf	0.0184242788461539	Inf
chrX	51891764	52899332	0	0	0	0	0	1	0	0	Inf
chrX	52899332	53103111	1	0	2.56	0	2.56	1	Inf	0.0184242788461539	Inf
chrX	53103111	55392422	0	0	0	0	0	1	0	0	Inf
chrX	55392422	55429663	0	1	0	3.57	-3.57	0.417910447761194	0	0	28.0001993373566
chrX	55429663	58446749	0	0	0	0	0	1	0	0	Inf
chrX	58446749	58460172	1	0	2.56	0	2.56	1	Inf	0.0184242788461539	Inf
chrX	58460172	59336852	2	0	5.13	0	5.13	0.506105834464043	Inf	0.134811059349198	Inf
chrX	59336852	63487310	0	0	0	0	0	1	0	0	Inf
chrX	63487310	63532140	0	2	0	7.14	-7.14	0.170963364993216	0	0	3.78396482381628
chrX	63532140	63534509	0	1	0	3.57	-3.57	0.417910447761194	0	0	28.0001993373566
chrX	63534509	68334491	0	0	0	0	0	1	0	0	Inf
chrX	68334491	68386930	1	0	2.56	0	2.56	1	Inf	0.0184242788461539	Inf
chrX	68386930	70146391	0	0	0	0	0	1	0	0	Inf
chrX	70146391	70325463	1	0	2.56	0	2.56	1	Inf	0.0184242788461539	Inf
chrX	70325463	70378182	1	0	2.56	0	2.56	1	Inf	0.0184242788461539	Inf
chrX	70378182	70447586	1	0	2.56	0	2.56	1	Inf	0.0184242788461539	Inf
chrX	70447586	73665235	0	0	0	0	0	1	0	0	Inf
chrX	73665235	73701282	1	0	2.56	0	2.56	1	Inf	0.0184242788461539	Inf
chrX	73701282	74847437	0	0	0	0	0	1	0	0	Inf
chrX	74847437	74879628	1	0	2.56	0	2.56	1	Inf	0.0184242788461539	Inf
chrX	74879628	76913075	0	0	0	0	0	1	0	0	Inf
chrX	76913075	77228085	0	1	0	3.57	-3.57	0.417910447761194	0	0	28.0001993373566
chrX	77228085	78512795	0	0	0	0	0	1	0	0	Inf
chrX	78512795	78557070	1	0	2.56	0	2.56	1	Inf	0.0184242788461539	Inf
chrX	78557070	78632588	0	0	0	0	0	1	0	0	Inf
chrX	78632588	78757714	1	0	2.56	0	2.56	1	Inf	0.0184242788461539	Inf
chrX	78757714	79100710	0	0	0	0	0	1	0	0	Inf
chrX	79100710	79104556	0	1	0	3.57	-3.57	0.417910447761194	0	0	28.0001993373566
chrX	79104556	79208088	0	0	0	0	0	1	0	0	Inf
chrX	79208088	79238446	0	1	0	3.57	-3.57	0.417910447761194	0	0	28.0001993373566
chrX	79238446	79519442	0	0	0	0	0	1	0	0	Inf
chrX	79519442	79598891	1	0	2.56	0	2.56	1	Inf	0.0184242788461539	Inf
chrX	79598891	80629551	0	0	0	0	0	1	0	0	Inf
chrX	80629551	80664537	0	1	0	3.57	-3.57	0.417910447761194	0	0	28.0001993373566
chrX	80664537	82047771	0	0	0	0	0	1	0	0	Inf
chrX	82047771	82170333	1	0	2.56	0	2.56	1	Inf	0.0184242788461539	Inf
chrX	82170333	82404682	0	0	0	0	0	1	0	0	Inf
chrX	82404682	82452087	0	1	0	3.57	-3.57	0.417910447761194	0	0	28.0001993373566
chrX	82452087	83672290	0	0	0	0	0	1	0	0	Inf
chrX	83672290	83746382	0	1	0	3.57	-3.57	0.417910447761194	0	0	28.0001993373566
chrX	83746382	84305765	0	0	0	0	0	1	0	0	Inf
chrX	84305765	84349345	0	1	0	3.57	-3.57	0.417910447761194	0	0	28.0001993373566
chrX	84349345	85987420	0	0	0	0	0	1	0	0	Inf
chrX	85987420	86012720	1	0	2.56	0	2.56	1	Inf	0.0184242788461539	Inf
chrX	86012720	89443635	0	0	0	0	0	1	0	0	Inf
chrX	89443635	89448552	0	1	0	3.57	-3.57	0.417910447761194	0	0	28.0001993373566
chrX	89448552	89511093	1	1	2.56	3.57	-1.01	1	0.714239541851673	0.00883081332944379	57.7927180509577
chrX	89511093	89516331	2	1	5.13	3.57	1.56	1	1.45154624814463	0.0720876075216783	89.2002946273177
chrX	89516331	89533872	2	2	5.13	7.14	-2.01	1	0.706496515603743	0.0483247951664508	10.3278425867678
chrX	89533872	89627952	1	2	2.56	7.14	-4.58	0.566892808683853	0.347668191638558	0.00565929193880628	7.00113716860258
chrX	89627952	89792460	2	2	5.13	7.14	-2.01	1	0.706496515603743	0.0483247951664508	10.3278425867678
chrX	89792460	89800641	1	2	2.56	7.14	-4.58	0.566892808683853	0.347668191638558	0.00565929193880628	7.00113716860258
chrX	89800641	89862655	0	1	0	3.57	-3.57	0.417910447761194	0	0	28.0001993373566
chrX	89862655	90682701	0	0	0	0	0	1	0	0	Inf
chrX	90682701	90710803	1	0	2.56	0	2.56	1	Inf	0.0184242788461539	Inf
chrX	90710803	91685135	0	0	0	0	0	1	0	0	Inf
chrX	91685135	91812598	0	1	0	3.57	-3.57	0.417910447761194	0	0	28.0001993373566
chrX	91812598	92275281	0	1	0	3.57	-3.57	0.417910447761194	0	0	28.0001993373566
chrX	92275281	92358607	0	0	0	0	0	1	0	0	Inf
chrX	92358607	92681160	0	1	0	3.57	-3.57	0.417910447761194	0	0	28.0001993373566
chrX	92681160	92742665	1	1	2.56	3.57	-1.01	1	0.714239541851673	0.00883081332944379	57.7927180509577
chrX	92742665	92787169	0	1	0	3.57	-3.57	0.417910447761194	0	0	28.0001993373566
chrX	92787169	92982237	0	1	0	3.57	-3.57	0.417910447761194	0	0	28.0001993373566
chrX	92982237	95191825	0	0	0	0	0	1	0	0	Inf
chrX	95191825	95326089	1	0	2.56	0	2.56	1	Inf	0.0184242788461539	Inf
chrX	95326089	99954177	0	0	0	0	0	1	0	0	Inf
chrX	99954177	100145475	1	0	2.56	0	2.56	1	Inf	0.0184242788461539	Inf
chrX	100145475	104047197	0	0	0	0	0	1	0	0	Inf
chrX	104047197	104097357	0	1	0	3.57	-3.57	0.417910447761194	0	0	28.0001993373566
chrX	104097357	104678715	0	1	0	3.57	-3.57	0.417910447761194	0	0	28.0001993373566
chrX	104678715	104748013	0	1	0	3.57	-3.57	0.417910447761194	0	0	28.0001993373566
chrX	104748013	108238498	0	0	0	0	0	1	0	0	Inf
chrX	108238498	108280846	0	1	0	3.57	-3.57	0.417910447761194	0	0	28.0001993373566
chrX	108280846	108749673	0	0	0	0	0	1	0	0	Inf
chrX	108749673	108795095	0	1	0	3.57	-3.57	0.417910447761194	0	0	28.0001993373566
chrX	108795095	109135986	0	0	0	0	0	1	0	0	Inf
chrX	109135986	109175998	0	1	0	3.57	-3.57	0.417910447761194	0	0	28.0001993373566
chrX	109175998	109830227	0	0	0	0	0	1	0	0	Inf
chrX	109830227	109942656	1	0	2.56	0	2.56	1	Inf	0.0184242788461539	Inf
chrX	109942656	111400384	0	0	0	0	0	1	0	0	Inf
chrX	111400384	111421759	1	1	2.56	3.57	-1.01	1	0.714239541851673	0.00883081332944379	57.7927180509577
chrX	111421759	111508723	1	0	2.56	0	2.56	1	Inf	0.0184242788461539	Inf
chrX	111508723	111681294	1	0	2.56	0	2.56	1	Inf	0.0184242788461539	Inf
chrX	111681294	111820188	1	0	2.56	0	2.56	1	Inf	0.0184242788461539	Inf
chrX	111820188	112086317	1	0	2.56	0	2.56	1	Inf	0.0184242788461539	Inf
chrX	112086317	112143027	1	0	2.56	0	2.56	1	Inf	0.0184242788461539	Inf
chrX	112143027	112163973	2	0	5.13	0	5.13	0.506105834464043	Inf	0.134811059349198	Inf
chrX	112163973	112165228	2	0	5.13	0	5.13	0.506105834464043	Inf	0.134811059349198	Inf
chrX	112165228	112359874	1	0	2.56	0	2.56	1	Inf	0.0184242788461539	Inf
chrX	112359874	112431908	1	0	2.56	0	2.56	1	Inf	0.0184242788461539	Inf
chrX	112431908	112797184	0	0	0	0	0	1	0	0	Inf
chrX	112797184	112833908	0	1	0	3.57	-3.57	0.417910447761194	0	0	28.0001993373566
chrX	112833908	115282423	0	0	0	0	0	1	0	0	Inf
chrX	115282423	115371703	1	0	2.56	0	2.56	1	Inf	0.0184242788461539	Inf
chrX	115371703	115531515	0	0	0	0	0	1	0	0	Inf
chrX	115531515	115566708	0	1	0	3.57	-3.57	0.417910447761194	0	0	28.0001993373566
chrX	115566708	117724344	0	0	0	0	0	1	0	0	Inf
chrX	117724344	117763148	0	1	0	3.57	-3.57	0.417910447761194	0	0	28.0001993373566
chrX	117763148	118006531	0	0	0	0	0	1	0	0	Inf
chrX	118006531	118080696	1	0	2.56	0	2.56	1	Inf	0.0184242788461539	Inf
chrX	118080696	118165704	0	0	0	0	0	1	0	0	Inf
chrX	118165704	118203504	1	0	2.56	0	2.56	1	Inf	0.0184242788461539	Inf
chrX	118203504	120278230	0	0	0	0	0	1	0	0	Inf
chrX	120278230	120377144	1	0	2.56	0	2.56	1	Inf	0.0184242788461539	Inf
chrX	120377144	120410883	0	0	0	0	0	1	0	0	Inf
chrX	120410883	120719639	1	0	2.56	0	2.56	1	Inf	0.0184242788461539	Inf
chrX	120719639	120799025	1	0	2.56	0	2.56	1	Inf	0.0184242788461539	Inf
chrX	120799025	120863214	0	0	0	0	0	1	0	0	Inf
chrX	120863214	121049301	1	0	2.56	0	2.56	1	Inf	0.0184242788461539	Inf
chrX	121049301	121191704	1	0	2.56	0	2.56	1	Inf	0.0184242788461539	Inf
chrX	121191704	121854595	0	0	0	0	0	1	0	0	Inf
chrX	121854595	121929111	0	1	0	3.57	-3.57	0.417910447761194	0	0	28.0001993373566
chrX	121929111	121934016	0	0	0	0	0	1	0	0	Inf
chrX	121934016	121963477	1	0	2.56	0	2.56	1	Inf	0.0184242788461539	Inf
chrX	121963477	122206151	0	0	0	0	0	1	0	0	Inf
chrX	122206151	122286746	1	0	2.56	0	2.56	1	Inf	0.0184242788461539	Inf
chrX	122286746	124925763	0	0	0	0	0	1	0	0	Inf
chrX	124925763	125131038	1	0	2.56	0	2.56	1	Inf	0.0184242788461539	Inf
chrX	125131038	125471231	1	0	2.56	0	2.56	1	Inf	0.0184242788461539	Inf
chrX	125471231	125532479	1	0	2.56	0	2.56	1	Inf	0.0184242788461539	Inf
chrX	125532479	125620447	0	0	0	0	0	1	0	0	Inf
chrX	125620447	125643860	0	1	0	3.57	-3.57	0.417910447761194	0	0	28.0001993373566
chrX	125643860	126552386	0	0	0	0	0	1	0	0	Inf
chrX	126552386	126630033	1	0	2.56	0	2.56	1	Inf	0.0184242788461539	Inf
chrX	126630033	126725906	1	1	2.56	3.57	-1.01	1	0.714239541851673	0.00883081332944379	57.7927180509577
chrX	126725906	126733387	0	1	0	3.57	-3.57	0.417910447761194	0	0	28.0001993373566
chrX	126733387	126898033	0	0	0	0	0	1	0	0	Inf
chrX	126898033	127055572	1	0	2.56	0	2.56	1	Inf	0.0184242788461539	Inf
chrX	127055572	127110176	0	0	0	0	0	1	0	0	Inf
chrX	127110176	127145892	0	1	0	3.57	-3.57	0.417910447761194	0	0	28.0001993373566
chrX	127145892	128125058	0	0	0	0	0	1	0	0	Inf
chrX	128125058	128279059	1	0	2.56	0	2.56	1	Inf	0.0184242788461539	Inf
chrX	128279059	129182329	0	0	0	0	0	1	0	0	Inf
chrX	129182329	129218327	1	0	2.56	0	2.56	1	Inf	0.0184242788461539	Inf
chrX	129218327	129375283	2	0	5.13	0	5.13	0.506105834464043	Inf	0.134811059349198	Inf
chrX	129375283	129529732	0	0	0	0	0	1	0	0	Inf
chrX	129529732	129532471	1	0	2.56	0	2.56	1	Inf	0.0184242788461539	Inf
chrX	129532471	129594368	2	0	5.13	0	5.13	0.506105834464043	Inf	0.134811059349198	Inf
chrX	129594368	129601381	2	0	5.13	0	5.13	0.506105834464043	Inf	0.134811059349198	Inf
chrX	129601381	129624980	1	0	2.56	0	2.56	1	Inf	0.0184242788461539	Inf
chrX	129624980	130749412	0	0	0	0	0	1	0	0	Inf
chrX	130749412	130959125	1	0	2.56	0	2.56	1	Inf	0.0184242788461539	Inf
chrX	130959125	131458984	0	0	0	0	0	1	0	0	Inf
chrX	131458984	131517064	1	0	2.56	0	2.56	1	Inf	0.0184242788461539	Inf
chrX	131517064	133781443	0	0	0	0	0	1	0	0	Inf
chrX	133781443	133874890	1	0	2.56	0	2.56	1	Inf	0.0184242788461539	Inf
chrX	133874890	135210882	0	0	0	0	0	1	0	0	Inf
chrX	135210882	135366101	1	0	2.56	0	2.56	1	Inf	0.0184242788461539	Inf
chrX	135366101	135425773	1	0	2.56	0	2.56	1	Inf	0.0184242788461539	Inf
chrX	135425773	135560549	1	0	2.56	0	2.56	1	Inf	0.0184242788461539	Inf
chrX	135560549	136539937	0	0	0	0	0	1	0	0	Inf
chrX	136539937	136580574	1	0	2.56	0	2.56	1	Inf	0.0184242788461539	Inf
chrX	136580574	137467808	0	0	0	0	0	1	0	0	Inf
chrX	137467808	137504241	1	0	2.56	0	2.56	1	Inf	0.0184242788461539	Inf
chrX	137504241	139421813	0	0	0	0	0	1	0	0	Inf
chrX	139421813	139488228	1	0	2.56	0	2.56	1	Inf	0.0184242788461539	Inf
chrX	139488228	139923075	0	0	0	0	0	1	0	0	Inf
chrX	139923075	139936715	0	1	0	3.57	-3.57	0.417910447761194	0	0	28.0001993373566
chrX	139936715	140475914	0	0	0	0	0	1	0	0	Inf
chrX	140475914	140504894	1	0	2.56	0	2.56	1	Inf	0.0184242788461539	Inf
chrX	140504894	141707857	0	0	0	0	0	1	0	0	Inf
chrX	141707857	141752625	0	1	0	3.57	-3.57	0.417910447761194	0	0	28.0001993373566
chrX	141752625	142419660	0	0	0	0	0	1	0	0	Inf
chrX	142419660	142446166	0	1	0	3.57	-3.57	0.417910447761194	0	0	28.0001993373566
chrX	142446166	143157047	0	1	0	3.57	-3.57	0.417910447761194	0	0	28.0001993373566
chrX	143157047	143269923	0	1	0	3.57	-3.57	0.417910447761194	0	0	28.0001993373566
chrX	143269923	145791395	0	0	0	0	0	1	0	0	Inf
chrX	145791395	145830609	0	1	0	3.57	-3.57	0.417910447761194	0	0	28.0001993373566
chrX	145830609	145870100	0	0	0	0	0	1	0	0	Inf
chrX	145870100	145926264	1	0	2.56	0	2.56	1	Inf	0.0184242788461539	Inf
chrX	145926264	146016358	0	0	0	0	0	1	0	0	Inf
chrX	146016358	146045452	1	0	2.56	0	2.56	1	Inf	0.0184242788461539	Inf
chrX	146045452	149147723	0	0	0	0	0	1	0	0	Inf
chrX	149147723	149178871	1	0	2.56	0	2.56	1	Inf	0.0184242788461539	Inf
chrX	149178871	149950103	0	0	0	0	0	1	0	0	Inf
chrX	149950103	149982012	0	1	0	3.57	-3.57	0.417910447761194	0	0	28.0001993373566
chrX	149982012	154375313	0	0	0	0	0	1	0	0	Inf
chrX	154375313	154431926	1	0	2.56	0	2.56	1	Inf	0.0184242788461539	Inf
chrX	154431926	154786673	1	0	2.56	0	2.56	1	Inf	0.0184242788461539	Inf
chrX	154786673	154917541	2	0	5.13	0	5.13	0.506105834464043	Inf	0.134811059349198	Inf
chrX	154917541	155270560	1	0	2.56	0	2.56	1	Inf	0.0184242788461539	Inf
chr1	1569353	1680095	1	0	2.56	0	2.56	1	Inf	0.0184242788461539	Inf
chr1	1680095	14426129	0	0	0	0	0	1	0	0	Inf
chr1	14426129	14507535	1	0	2.56	0	2.56	1	Inf	0.0184242788461539	Inf
chr1	14507535	25583316	0	0	0	0	0	1	0	0	Inf
chr1	25583316	25588235	2	0	5.13	0	5.13	0.506105834464043	Inf	0.134811059349198	Inf
chr1	25588235	25646966	8	2	20.51	7.14	13.37	0.174325857708064	3.30094800390498	0.585850360326557	34.5971603467713
chr1	25646966	25654244	7	2	17.95	7.14	10.81	0.285260824166676	2.80395558178708	0.47787033488466	29.9189920421904
chr1	25654244	25668249	1	0	2.56	0	2.56	1	Inf	0.0184242788461539	Inf
chr1	25668249	30275964	0	0	0	0	0	1	0	0	Inf
chr1	30275964	30397118	1	0	2.56	0	2.56	1	Inf	0.0184242788461539	Inf
chr1	30397118	30721499	0	0	0	0	0	1	0	0	Inf
chr1	30721499	30740646	1	0	2.56	0	2.56	1	Inf	0.0184242788461539	Inf
chr1	30740646	34255575	0	0	0	0	0	1	0	0	Inf
chr1	34255575	34339085	1	0	2.56	0	2.56	1	Inf	0.0184242788461539	Inf
chr1	34339085	35097164	0	0	0	0	0	1	0	0	Inf
chr1	35097164	35109386	5	0	12.82	0	12.82	0.0697930800542741	Inf	0.686183676211135	Inf
chr1	35109386	35297879	1	0	2.56	0	2.56	1	Inf	0.0184242788461539	Inf
chr1	35297879	48220875	0	0	0	0	0	1	0	0	Inf
chr1	48220875	48247623	1	0	2.56	0	2.56	1	Inf	0.0184242788461539	Inf
chr1	48247623	49031706	0	0	0	0	0	1	0	0	Inf
chr1	49031706	49153418	1	0	2.56	0	2.56	1	Inf	0.0184242788461539	Inf
chr1	49153418	49188070	2	0	5.13	0	5.13	0.506105834464043	Inf	0.134811059349198	Inf
chr1	49188070	49214263	2	0	5.13	0	5.13	0.506105834464043	Inf	0.134811059349198	Inf
chr1	49214263	49375328	1	0	2.56	0	2.56	1	Inf	0.0184242788461539	Inf
chr1	49375328	49505929	2	0	5.13	0	5.13	0.506105834464043	Inf	0.134811059349198	Inf
chr1	49505929	49777168	1	0	2.56	0	2.56	1	Inf	0.0184242788461539	Inf
chr1	49777168	53106711	0	0	0	0	0	1	0	0	Inf
chr1	53106711	53143601	1	0	2.56	0	2.56	1	Inf	0.0184242788461539	Inf
chr1	53143601	72692965	0	0	0	0	0	1	0	0	Inf
chr1	72692965	72694790	0	1	0	3.57	-3.57	0.417910447761194	0	0	28.0001993373566
chr1	72694790	72765894	1	1	2.56	3.57	-1.01	1	0.714239541851673	0.00883081332944379	57.7927180509577
chr1	72765894	73010593	0	0	0	0	0	1	0	0	Inf
chr1	73010593	73092629	1	0	2.56	0	2.56	1	Inf	0.0184242788461539	Inf
chr1	73092629	80441931	0	0	0	0	0	1	0	0	Inf
chr1	80441931	80571567	1	0	2.56	0	2.56	1	Inf	0.0184242788461539	Inf
chr1	80571567	81980413	0	0	0	0	0	1	0	0	Inf
chr1	81980413	82412011	0	1	0	3.57	-3.57	0.417910447761194	0	0	28.0001993373566
chr1	82412011	83092244	0	0	0	0	0	1	0	0	Inf
chr1	83092244	83143469	0	1	0	3.57	-3.57	0.417910447761194	0	0	28.0001993373566
chr1	83143469	83187593	1	1	2.56	3.57	-1.01	1	0.714239541851673	0.00883081332944379	57.7927180509577
chr1	83187593	83251380	1	0	2.56	0	2.56	1	Inf	0.0184242788461539	Inf
chr1	83251380	83439838	1	0	2.56	0	2.56	1	Inf	0.0184242788461539	Inf
chr1	83439838	83544983	0	0	0	0	0	1	0	0	Inf
chr1	83544983	83625981	1	0	2.56	0	2.56	1	Inf	0.0184242788461539	Inf
chr1	83625981	83761702	1	1	2.56	3.57	-1.01	1	0.714239541851673	0.00883081332944379	57.7927180509577
chr1	83761702	84393241	1	0	2.56	0	2.56	1	Inf	0.0184242788461539	Inf
chr1	84393241	100165313	0	0	0	0	0	1	0	0	Inf
chr1	100165313	100290527	1	0	2.56	0	2.56	1	Inf	0.0184242788461539	Inf
chr1	100290527	103683379	0	0	0	0	0	1	0	0	Inf
chr1	103683379	104679168	1	0	2.56	0	2.56	1	Inf	0.0184242788461539	Inf
chr1	104679168	105481018	0	0	0	0	0	1	0	0	Inf
chr1	105481018	105660931	1	0	2.56	0	2.56	1	Inf	0.0184242788461539	Inf
chr1	105660931	106016291	1	0	2.56	0	2.56	1	Inf	0.0184242788461539	Inf
chr1	106016291	106024114	1	1	2.56	3.57	-1.01	1	0.714239541851673	0.00883081332944379	57.7927180509577
chr1	106024114	106357926	1	0	2.56	0	2.56	1	Inf	0.0184242788461539	Inf
chr1	106357926	110230245	0	0	0	0	0	1	0	0	Inf
chr1	110230245	110243976	2	0	5.13	0	5.13	0.506105834464043	Inf	0.134811059349198	Inf
chr1	110243976	110246128	1	0	2.56	0	2.56	1	Inf	0.0184242788461539	Inf
chr1	110246128	110864180	0	0	0	0	0	1	0	0	Inf
chr1	110864180	111016758	1	0	2.56	0	2.56	1	Inf	0.0184242788461539	Inf
chr1	111016758	111377467	0	0	0	0	0	1	0	0	Inf
chr1	111377467	111377573	1	0	2.56	0	2.56	1	Inf	0.0184242788461539	Inf
chr1	111377573	111390153	2	0	5.13	0	5.13	0.506105834464043	Inf	0.134811059349198	Inf
chr1	111390153	111453527	1	0	2.56	0	2.56	1	Inf	0.0184242788461539	Inf
chr1	111453527	112693006	0	0	0	0	0	1	0	0	Inf
chr1	112693006	112697227	1	5	2.56	17.86	-15.3	0.0748758042631418	0.124719675213315	0.00250098692512501	1.21347265807576
chr1	112697227	112701673	1	4	2.56	14.29	-11.73	0.152476255088195	0.162125614606542	0.00313157813024174	1.76530858326595
chr1	112701673	112706066	0	1	0	3.57	-3.57	0.417910447761194	0	0	28.0001993373566
chr1	112706066	112711113	0	0	0	0	0	1	0	0	Inf
chr1	112711113	112766255	0	1	0	3.57	-3.57	0.417910447761194	0	0	28.0001993373566
chr1	112766255	113028365	0	0	0	0	0	1	0	0	Inf
chr1	113028365	113776226	0	1	0	3.57	-3.57	0.417910447761194	0	0	28.0001993373566
chr1	113776226	115656045	0	0	0	0	0	1	0	0	Inf
chr1	115656045	115664571	1	0	2.56	0	2.56	1	Inf	0.0184242788461539	Inf
chr1	115664571	115911860	1	1	2.56	3.57	-1.01	1	0.714239541851673	0.00883081332944379	57.7927180509577
chr1	115911860	116037599	1	1	2.56	3.57	-1.01	1	0.714239541851673	0.00883081332944379	57.7927180509577
chr1	116037599	116102542	1	1	2.56	3.57	-1.01	1	0.714239541851673	0.00883081332944379	57.7927180509577
chr1	116102542	116223676	1	1	2.56	3.57	-1.01	1	0.714239541851673	0.00883081332944379	57.7927180509577
chr1	116223676	116232791	1	1	2.56	3.57	-1.01	1	0.714239541851673	0.00883081332944379	57.7927180509577
chr1	116232791	116337491	1	1	2.56	3.57	-1.01	1	0.714239541851673	0.00883081332944379	57.7927180509577
chr1	116337491	116359195	1	1	2.56	3.57	-1.01	1	0.714239541851673	0.00883081332944379	57.7927180509577
chr1	116359195	116368984	1	1	2.56	3.57	-1.01	1	0.714239541851673	0.00883081332944379	57.7927180509577
chr1	116368984	116804740	1	1	2.56	3.57	-1.01	1	0.714239541851673	0.00883081332944379	57.7927180509577
chr1	116804740	116864622	1	0	2.56	0	2.56	1	Inf	0.0184242788461539	Inf
chr1	116864622	117016982	1	1	2.56	3.57	-1.01	1	0.714239541851673	0.00883081332944379	57.7927180509577
chr1	117016982	117845088	0	1	0	3.57	-3.57	0.417910447761194	0	0	28.0001993373566
chr1	117845088	118835965	0	0	0	0	0	1	0	0	Inf
chr1	118835965	119018478	0	1	0	3.57	-3.57	0.417910447761194	0	0	28.0001993373566
chr1	119018478	119454040	0	1	0	3.57	-3.57	0.417910447761194	0	0	28.0001993373566
chr1	119454040	148870669	0	0	0	0	0	1	0	0	Inf
chr1	148870669	148916125	1	0	2.56	0	2.56	1	Inf	0.0184242788461539	Inf
chr1	148916125	149024805	1	1	2.56	3.57	-1.01	1	0.714239541851673	0.00883081332944379	57.7927180509577
chr1	149024805	149030666	2	1	5.13	3.57	1.56	1	1.45154624814463	0.0720876075216783	89.2002946273177
chr1	149030666	149203105	4	1	10.26	3.57	6.69	0.390943012211669	3.04077117232887	0.279516485329784	157.367313156765
chr1	149203105	149204751	3	1	7.69	3.57	4.12	0.634565807327001	2.22532620058641	0.167954158560902	122.342807812915
chr1	149204751	149242694	2	1	5.13	3.57	1.56	1	1.45154624814463	0.0720876075216783	89.2002946273177
chr1	149242694	149258054	1	1	2.56	3.57	-1.01	1	0.714239541851673	0.00883081332944379	57.7927180509577
chr1	149258054	149259730	1	0	2.56	0	2.56	1	Inf	0.0184242788461539	Inf
chr1	149259730	152554022	0	0	0	0	0	1	0	0	Inf
chr1	152554022	152555090	5	1	12.82	3.57	9.25	0.388448155118834	3.90236511849191	0.401779613564162	194.438208084634
chr1	152555090	152555345	7	1	17.95	3.57	14.38	0.125819456871692	5.78165294924593	0.673688176524297	275.479420857444
chr1	152555345	152555617	9	2	23.08	7.14	15.94	0.10399262222727	3.83026666667576	0.701020740861825	39.583260786949
chr1	152555617	152555737	13	11	33.33	39.29	-5.96	0.796543689874275	0.775741727535441	0.251243197042475	2.40269771516319
chr1	152555737	152585918	15	15	38.46	53.57	-15.11	0.319264851700421	0.54673687381346	0.180675246280924	1.61731771919243
chr1	152585918	152586258	14	15	35.9	53.57	-17.67	0.211788510723307	0.490743018628651	0.160689207326906	1.45927407918826
chr1	152586258	152586558	13	13	33.33	46.43	-13.1	0.317118362251739	0.581765080938181	0.189693395661923	1.75765294402926
chr1	152586558	152586585	13	10	33.33	35.71	-2.38	1	0.901422168724054	0.289415123890578	2.84862643714113
chr1	152586585	152588544	12	10	30.77	35.71	-4.94	0.793177223908456	0.802697601402848	0.253919424002336	2.55876210856741
chr1	152588544	152590536	1	0	2.56	0	2.56	1	Inf	0.0184242788461539	Inf
chr1	152590536	152750381	0	0	0	0	0	1	0	0	Inf
chr1	152750381	152750582	1	0	2.56	0	2.56	1	Inf	0.0184242788461539	Inf
chr1	152750582	152755463	4	0	10.26	0	10.26	0.134023066485753	Inf	0.485033949305586	Inf
chr1	152755463	152758684	6	0	15.38	0	15.38	0.036468135860288	Inf	0.901163902079861	Inf
chr1	152758684	152760794	8	4	20.51	14.29	6.22	0.747932633487701	1.53856634233689	0.359107764458661	7.83585527572577
chr1	152760794	152762027	9	4	23.08	14.29	8.79	0.533293451699955	1.78478099082913	0.43094530952115	8.92909870703237
chr1	152762027	152762271	10	4	25.64	14.29	11.35	0.364239516815332	2.0474928602249	0.507624553104601	10.1011704340548
chr1	152762271	152762340	10	4	25.64	14.29	11.35	0.364239516815332	2.0474928602249	0.507624553104601	10.1011704340548
chr1	152762340	152768270	10	4	25.64	14.29	11.35	0.364239516815332	2.0474928602249	0.507624553104601	10.1011704340548
chr1	152768270	152771309	9	4	23.08	14.29	8.79	0.533293451699955	1.78478099082913	0.43094530952115	8.92909870703237
chr1	152771309	152775324	3	0	7.69	0	7.69	0.259158751696065	Inf	0.299163409947881	Inf
chr1	152775324	152857815	1	0	2.56	0	2.56	1	Inf	0.0184242788461539	Inf
chr1	152857815	169195618	0	0	0	0	0	1	0	0	Inf
chr1	169195618	169255958	0	1	0	3.57	-3.57	0.417910447761194	0	0	28.0001993373566
chr1	169255958	174796336	0	0	0	0	0	1	0	0	Inf
chr1	174796336	174801964	0	1	0	3.57	-3.57	0.417910447761194	0	0	28.0001993373566
chr1	174801964	187694328	0	0	0	0	0	1	0	0	Inf
chr1	187694328	187846718	0	1	0	3.57	-3.57	0.417910447761194	0	0	28.0001993373566
chr1	187846718	188252242	0	1	0	3.57	-3.57	0.417910447761194	0	0	28.0001993373566
chr1	188252242	188985028	0	0	0	0	0	1	0	0	Inf
chr1	188985028	189601946	1	0	2.56	0	2.56	1	Inf	0.0184242788461539	Inf
chr1	189601946	189735897	1	1	2.56	3.57	-1.01	1	0.714239541851673	0.00883081332944379	57.7927180509577
chr1	189735897	189840429	1	1	2.56	3.57	-1.01	1	0.714239541851673	0.00883081332944379	57.7927180509577
chr1	189840429	189970384	1	0	2.56	0	2.56	1	Inf	0.0184242788461539	Inf
chr1	189970384	195154934	0	0	0	0	0	1	0	0	Inf
chr1	195154934	195182776	0	1	0	3.57	-3.57	0.417910447761194	0	0	28.0001993373566
chr1	195182776	196726535	0	0	0	0	0	1	0	0	Inf
chr1	196726535	196731848	1	1	2.56	3.57	-1.01	1	0.714239541851673	0.00883081332944379	57.7927180509577
chr1	196731848	196738630	3	1	7.69	3.57	4.12	0.634565807327001	2.22532620058641	0.167954158560902	122.342807812915
chr1	196738630	196801795	3	2	7.69	7.14	0.550000000000001	1	1.08206902804226	0.115243282358074	13.8124557860129
chr1	196801795	196801828	2	1	5.13	3.57	1.56	1	1.45154624814463	0.0720876075216783	89.2002946273177
chr1	196801828	196816261	1	1	2.56	3.57	-1.01	1	0.714239541851673	0.00883081332944379	57.7927180509577
chr1	196816261	196823471	1	2	2.56	7.14	-4.58	0.566892808683853	0.347668191638558	0.00565929193880628	7.00113716860258
chr1	196823471	196886191	0	1	0	3.57	-3.57	0.417910447761194	0	0	28.0001993373566
chr1	196886191	196920340	0	0	0	0	0	1	0	0	Inf
chr1	196920340	196969695	0	1	0	3.57	-3.57	0.417910447761194	0	0	28.0001993373566
chr1	196969695	204845650	0	0	0	0	0	1	0	0	Inf
chr1	204845650	204871949	1	0	2.56	0	2.56	1	Inf	0.0184242788461539	Inf
chr1	204871949	248488567	0	0	0	0	0	1	0	0	Inf
chr1	248488567	248522818	0	1	0	3.57	-3.57	0.417910447761194	0	0	28.0001993373566
chr1	248522818	248749207	0	0	0	0	0	1	0	0	Inf
chr1	248749207	249068285	0	1	0	3.57	-3.57	0.417910447761194	0	0	28.0001993373566
chr1	249068285	249085432	0	2	0	7.14	-7.14	0.170963364993216	0	0	3.78396482381628
chr1	249085432	249250621	0	1	0	3.57	-3.57	0.417910447761194	0	0	28.0001993373566
chr3	0	296954	0	1	0	3.57	-3.57	0.417910447761194	0	0	28.0001993373566
chr3	296954	372416	0	1	0	3.57	-3.57	0.417910447761194	0	0	28.0001993373566
chr3	372416	4177616	0	0	0	0	0	1	0	0	Inf
chr3	4177616	4317023	1	0	2.56	0	2.56	1	Inf	0.0184242788461539	Inf
chr3	4317023	6648836	0	0	0	0	0	1	0	0	Inf
chr3	6648836	6654205	1	2	2.56	7.14	-4.58	0.566892808683853	0.347668191638558	0.00565929193880628	7.00113716860258
chr3	6654205	7538721	0	0	0	0	0	1	0	0	Inf
chr3	7538721	7624596	1	0	2.56	0	2.56	1	Inf	0.0184242788461539	Inf
chr3	7624596	8054295	1	0	2.56	0	2.56	1	Inf	0.0184242788461539	Inf
chr3	8054295	8438821	1	0	2.56	0	2.56	1	Inf	0.0184242788461539	Inf
chr3	8438821	8548867	1	1	2.56	3.57	-1.01	1	0.714239541851673	0.00883081332944379	57.7927180509577
chr3	8548867	8592345	1	0	2.56	0	2.56	1	Inf	0.0184242788461539	Inf
chr3	8592345	12345819	0	0	0	0	0	1	0	0	Inf
chr3	12345819	13002858	1	0	2.56	0	2.56	1	Inf	0.0184242788461539	Inf
chr3	13002858	31626712	0	0	0	0	0	1	0	0	Inf
chr3	31626712	31800052	0	1	0	3.57	-3.57	0.417910447761194	0	0	28.0001993373566
chr3	31800052	32190750	0	1	0	3.57	-3.57	0.417910447761194	0	0	28.0001993373566
chr3	32190750	36179039	0	0	0	0	0	1	0	0	Inf
chr3	36179039	36285284	0	1	0	3.57	-3.57	0.417910447761194	0	0	28.0001993373566
chr3	36285284	36511021	0	1	0	3.57	-3.57	0.417910447761194	0	0	28.0001993373566
chr3	36511021	43951010	0	0	0	0	0	1	0	0	Inf
chr3	43951010	43990416	1	0	2.56	0	2.56	1	Inf	0.0184242788461539	Inf
chr3	43990416	46334577	0	0	0	0	0	1	0	0	Inf
chr3	46334577	46459209	1	0	2.56	0	2.56	1	Inf	0.0184242788461539	Inf
chr3	46459209	46797597	0	0	0	0	0	1	0	0	Inf
chr3	46797597	46859655	0	1	0	3.57	-3.57	0.417910447761194	0	0	28.0001993373566
chr3	46859655	52642399	0	0	0	0	0	1	0	0	Inf
chr3	52642399	52823922	1	0	2.56	0	2.56	1	Inf	0.0184242788461539	Inf
chr3	52823922	53025799	1	0	2.56	0	2.56	1	Inf	0.0184242788461539	Inf
chr3	53025799	53030049	2	0	5.13	0	5.13	0.506105834464043	Inf	0.134811059349198	Inf
chr3	53030049	53039167	3	0	7.69	0	7.69	0.259158751696065	Inf	0.299163409947881	Inf
chr3	53039167	53039240	2	0	5.13	0	5.13	0.506105834464043	Inf	0.134811059349198	Inf
chr3	53039240	53727500	1	0	2.56	0	2.56	1	Inf	0.0184242788461539	Inf
chr3	53727500	59737370	0	0	0	0	0	1	0	0	Inf
chr3	59737370	59795321	0	1	0	3.57	-3.57	0.417910447761194	0	0	28.0001993373566
chr3	59795321	59830507	0	2	0	7.14	-7.14	0.170963364993216	0	0	3.78396482381628
chr3	59830507	59989318	1	2	2.56	7.14	-4.58	0.566892808683853	0.347668191638558	0.00565929193880628	7.00113716860258
chr3	59989318	60089346	2	2	5.13	7.14	-2.01	1	0.706496515603743	0.0483247951664508	10.3278425867678
chr3	60089346	60101897	2	2	5.13	7.14	-2.01	1	0.706496515603743	0.0483247951664508	10.3278425867678
chr3	60101897	60110525	2	2	5.13	7.14	-2.01	1	0.706496515603743	0.0483247951664508	10.3278425867678
chr3	60110525	60131584	2	3	5.13	10.71	-5.58	0.642299864314789	0.455973048612347	0.035674600286564	4.28079447868054
chr3	60131584	60137718	2	4	5.13	14.29	-9.16	0.226906158357771	0.32993654256078	0.0277757672740517	2.50742719394361
chr3	60137718	60162033	2	5	5.13	17.86	-12.73	0.119684391967378	0.253959012952198	0.0224273666602866	1.70805453169814
chr3	60162033	60179197	1	5	2.56	17.86	-15.3	0.0748758042631418	0.124719675213315	0.00250098692512501	1.21347265807576
chr3	60179197	60182265	1	5	2.56	17.86	-15.3	0.0748758042631418	0.124719675213315	0.00250098692512501	1.21347265807576
chr3	60182265	60224356	3	5	7.69	17.86	-10.17	0.26352738853686	0.389034107826882	0.0550560831739497	2.2200708694682
chr3	60224356	60227731	3	4	7.69	14.29	-6.6	0.439899470246479	0.505336362595415	0.0678402002557203	3.27816686216555
chr3	60227731	60287457	3	3	7.69	10.71	-3.02	0.688454720532236	0.698321848708714	0.0863101311133194	5.64708144834845
chr3	60287457	60302245	2	3	5.13	10.71	-5.58	0.642299864314789	0.455973048612347	0.035674600286564	4.28079447868054
chr3	60302245	60323499	2	3	5.13	10.71	-5.58	0.642299864314789	0.455973048612347	0.035674600286564	4.28079447868054
chr3	60323499	60339223	2	4	5.13	14.29	-9.16	0.226906158357771	0.32993654256078	0.0277757672740517	2.50742719394361
chr3	60339223	60351151	2	4	5.13	14.29	-9.16	0.226906158357771	0.32993654256078	0.0277757672740517	2.50742719394361
chr3	60351151	60364607	2	5	5.13	17.86	-12.73	0.119684391967378	0.253959012952198	0.0224273666602866	1.70805453169814
chr3	60364607	60364753	2	6	5.13	21.43	-16.3	0.059790269124547	0.203127267051309	0.0185268770871576	1.26289646717543
chr3	60364753	60377301	2	6	5.13	21.43	-16.3	0.059790269124547	0.203127267051309	0.0185268770871576	1.26289646717543
chr3	60377301	60379706	2	6	5.13	21.43	-16.3	0.059790269124547	0.203127267051309	0.0185268770871576	1.26289646717543
chr3	60379706	60381543	2	7	5.13	25	-19.87	0.0284723375120383	0.166712326058668	0.0155303376558077	0.981934379867155
chr3	60381543	60433571	2	7	5.13	25	-19.87	0.0284723375120383	0.166712326058668	0.0155303376558077	0.981934379867155
chr3	60433571	60438111	3	7	7.69	25	-17.31	0.0805497465300618	0.255441136187847	0.0384853293408469	1.26710748290382
chr3	60438111	60441623	3	6	7.69	21.43	-13.74	0.149285462958572	0.311205316595916	0.0456908352588676	1.63459406760686
chr3	60441623	60443518	3	5	7.69	17.86	-10.17	0.26352738853686	0.389034107826882	0.0550560831739497	2.2200708694682
chr3	60443518	60455768	2	5	5.13	17.86	-12.73	0.119684391967378	0.253959012952198	0.0224273666602866	1.70805453169814
chr3	60455768	60461935	2	5	5.13	17.86	-12.73	0.119684391967378	0.253959012952198	0.0224273666602866	1.70805453169814
chr3	60461935	60470557	2	4	5.13	14.29	-9.16	0.226906158357771	0.32993654256078	0.0277757672740517	2.50742719394361
chr3	60470557	60559143	2	4	5.13	14.29	-9.16	0.226906158357771	0.32993654256078	0.0277757672740517	2.50742719394361
chr3	60559143	60591575	3	4	7.69	14.29	-6.6	0.439899470246479	0.505336362595415	0.0678402002557203	3.27816686216555
chr3	60591575	60592626	3	3	7.69	10.71	-3.02	0.688454720532236	0.698321848708714	0.0863101311133194	5.64708144834845
chr3	60592626	60609171	3	2	7.69	7.14	0.550000000000001	1	1.08206902804226	0.115243282358074	13.8124557860129
chr3	60609171	60625136	2	2	5.13	7.14	-2.01	1	0.706496515603743	0.0483247951664508	10.3278425867678
chr3	60625136	60685769	2	3	5.13	10.71	-5.58	0.642299864314789	0.455973048612347	0.035674600286564	4.28079447868054
chr3	60685769	60687731	2	4	5.13	14.29	-9.16	0.226906158357771	0.32993654256078	0.0277757672740517	2.50742719394361
chr3	60687731	60707095	2	3	5.13	10.71	-5.58	0.642299864314789	0.455973048612347	0.035674600286564	4.28079447868054
chr3	60707095	60709366	2	4	5.13	14.29	-9.16	0.226906158357771	0.32993654256078	0.0277757672740517	2.50742719394361
chr3	60709366	60847017	1	4	2.56	14.29	-11.73	0.152476255088195	0.162125614606542	0.00313157813024174	1.76530858326595
chr3	60847017	60884576	1	4	2.56	14.29	-11.73	0.152476255088195	0.162125614606542	0.00313157813024174	1.76530858326595
chr3	60884576	60934452	2	4	5.13	14.29	-9.16	0.226906158357771	0.32993654256078	0.0277757672740517	2.50742719394361
chr3	60934452	60943636	2	4	5.13	14.29	-9.16	0.226906158357771	0.32993654256078	0.0277757672740517	2.50742719394361
chr3	60943636	60960645	1	4	2.56	14.29	-11.73	0.152476255088195	0.162125614606542	0.00313157813024174	1.76530858326595
chr3	60960645	61008342	1	3	2.56	10.71	-8.15	0.300712347354138	0.22422268237679	0.00407847322794967	2.971930443391
chr3	61008342	61030661	1	4	2.56	14.29	-11.73	0.152476255088195	0.162125614606542	0.00313157813024174	1.76530858326595
chr3	61030661	61048623	1	3	2.56	10.71	-8.15	0.300712347354138	0.22422268237679	0.00407847322794967	2.971930443391
chr3	61048623	61053019	1	3	2.56	10.71	-8.15	0.300712347354138	0.22422268237679	0.00407847322794967	2.971930443391
chr3	61053019	61137050	1	3	2.56	10.71	-8.15	0.300712347354138	0.22422268237679	0.00407847322794967	2.971930443391
chr3	61137050	61148197	1	4	2.56	14.29	-11.73	0.152476255088195	0.162125614606542	0.00313157813024174	1.76530858326595
chr3	61148197	61159496	0	4	0	14.29	-14.29	0.02671302578019	0	0	1.0287164717827
chr3	61159496	61206409	0	3	0	10.71	-10.71	0.0683853459972863	0	0	1.68680065167164
chr3	61206409	61274811	0	2	0	7.14	-7.14	0.170963364993216	0	0	3.78396482381628
chr3	61274811	61452719	0	1	0	3.57	-3.57	0.417910447761194	0	0	28.0001993373566
chr3	61452719	65188838	0	0	0	0	0	1	0	0	Inf
chr3	65188838	65213401	0	2	0	7.14	-7.14	0.170963364993216	0	0	3.78396482381628
chr3	65213401	68512717	0	0	0	0	0	1	0	0	Inf
chr3	68512717	68728890	0	1	0	3.57	-3.57	0.417910447761194	0	0	28.0001993373566
chr3	68728890	68749059	1	1	2.56	3.57	-1.01	1	0.714239541851673	0.00883081332944379	57.7927180509577
chr3	68749059	69360280	0	1	0	3.57	-3.57	0.417910447761194	0	0	28.0001993373566
chr3	69360280	73460067	0	0	0	0	0	1	0	0	Inf
chr3	73460067	73614612	0	1	0	3.57	-3.57	0.417910447761194	0	0	28.0001993373566
chr3	73614612	82266864	0	0	0	0	0	1	0	0	Inf
chr3	82266864	82316778	1	0	2.56	0	2.56	1	Inf	0.0184242788461539	Inf
chr3	82316778	85570426	0	0	0	0	0	1	0	0	Inf
chr3	85570426	85722985	1	0	2.56	0	2.56	1	Inf	0.0184242788461539	Inf
chr3	85722985	87902550	0	0	0	0	0	1	0	0	Inf
chr3	87902550	88695012	0	1	0	3.57	-3.57	0.417910447761194	0	0	28.0001993373566
chr3	88695012	88747982	1	1	2.56	3.57	-1.01	1	0.714239541851673	0.00883081332944379	57.7927180509577
chr3	88747982	88840337	0	1	0	3.57	-3.57	0.417910447761194	0	0	28.0001993373566
chr3	88840337	97776610	0	0	0	0	0	1	0	0	Inf
chr3	97776610	97919436	0	1	0	3.57	-3.57	0.417910447761194	0	0	28.0001993373566
chr3	97919436	98711029	0	0	0	0	0	1	0	0	Inf
chr3	98711029	98770655	0	1	0	3.57	-3.57	0.417910447761194	0	0	28.0001993373566
chr3	98770655	98941121	0	0	0	0	0	1	0	0	Inf
chr3	98941121	98949311	1	0	2.56	0	2.56	1	Inf	0.0184242788461539	Inf
chr3	98949311	101045942	0	0	0	0	0	1	0	0	Inf
chr3	101045942	101274063	0	1	0	3.57	-3.57	0.417910447761194	0	0	28.0001993373566
chr3	101274063	119350878	0	0	0	0	0	1	0	0	Inf
chr3	119350878	119379872	1	0	2.56	0	2.56	1	Inf	0.0184242788461539	Inf
chr3	119379872	121617003	0	0	0	0	0	1	0	0	Inf
chr3	121617003	121734446	1	0	2.56	0	2.56	1	Inf	0.0184242788461539	Inf
chr3	121734446	125853921	0	0	0	0	0	1	0	0	Inf
chr3	125853921	125882542	1	0	2.56	0	2.56	1	Inf	0.0184242788461539	Inf
chr3	125882542	127612027	0	0	0	0	0	1	0	0	Inf
chr3	127612027	128196489	1	0	2.56	0	2.56	1	Inf	0.0184242788461539	Inf
chr3	128196489	128673122	0	0	0	0	0	1	0	0	Inf
chr3	128673122	128710059	0	1	0	3.57	-3.57	0.417910447761194	0	0	28.0001993373566
chr3	128710059	129759426	0	0	0	0	0	1	0	0	Inf
chr3	129759426	129763279	0	1	0	3.57	-3.57	0.417910447761194	0	0	28.0001993373566
chr3	129763279	129765019	6	1	15.38	3.57	11.81	0.224730827019654	4.81440822511162	0.533250791119194	233.739814548377
chr3	129765019	129766450	6	2	15.38	7.14	8.24	0.452610971630956	2.33566623971135	0.376598600150424	25.537474960256
chr3	129766450	129771199	6	3	15.38	10.71	4.67	0.724292382577153	1.50605655807911	0.287195734413274	10.2118168379826
chr3	129771199	129794887	8	8	20.51	28.57	-8.06	0.56359494935939	0.649503267270429	0.179091426713237	2.34348358081032
chr3	129794887	129806580	8	8	20.51	28.57	-8.06	0.56359494935939	0.649503267270429	0.179091426713237	2.34348358081032
chr3	129806580	129806961	4	0	10.26	0	10.26	0.134023066485753	Inf	0.485033949305586	Inf
chr3	129806961	129807637	3	0	7.69	0	7.69	0.259158751696065	Inf	0.299163409947881	Inf
chr3	129807637	129808416	2	0	5.13	0	5.13	0.506105834464043	Inf	0.134811059349198	Inf
chr3	129808416	129815485	1	0	2.56	0	2.56	1	Inf	0.0184242788461539	Inf
chr3	129815485	131495608	0	0	0	0	0	1	0	0	Inf
chr3	131495608	131964438	0	1	0	3.57	-3.57	0.417910447761194	0	0	28.0001993373566
chr3	131964438	132641057	0	0	0	0	0	1	0	0	Inf
chr3	132641057	132642626	0	1	0	3.57	-3.57	0.417910447761194	0	0	28.0001993373566
chr3	132642626	132761938	0	2	0	7.14	-7.14	0.170963364993216	0	0	3.78396482381628
chr3	132761938	132767944	0	1	0	3.57	-3.57	0.417910447761194	0	0	28.0001993373566
chr3	132767944	137130232	0	0	0	0	0	1	0	0	Inf
chr3	137130232	137248274	1	0	2.56	0	2.56	1	Inf	0.0184242788461539	Inf
chr3	137248274	137301453	1	0	2.56	0	2.56	1	Inf	0.0184242788461539	Inf
chr3	137301453	137366500	1	0	2.56	0	2.56	1	Inf	0.0184242788461539	Inf
chr3	137366500	144904972	0	0	0	0	0	1	0	0	Inf
chr3	144904972	144969632	1	0	2.56	0	2.56	1	Inf	0.0184242788461539	Inf
chr3	144969632	151910521	0	0	0	0	0	1	0	0	Inf
chr3	151910521	152074389	0	1	0	3.57	-3.57	0.417910447761194	0	0	28.0001993373566
chr3	152074389	161737035	0	0	0	0	0	1	0	0	Inf
chr3	161737035	162507354	0	1	0	3.57	-3.57	0.417910447761194	0	0	28.0001993373566
chr3	162507354	162510463	1	1	2.56	3.57	-1.01	1	0.714239541851673	0.00883081332944379	57.7927180509577
chr3	162510463	162512916	1	0	2.56	0	2.56	1	Inf	0.0184242788461539	Inf
chr3	162512916	162513120	4	0	10.26	0	10.26	0.134023066485753	Inf	0.485033949305586	Inf
chr3	162513120	162619879	4	1	10.26	3.57	6.69	0.390943012211669	3.04077117232887	0.279516485329784	157.367313156765
chr3	162619879	162624939	2	1	5.13	3.57	1.56	1	1.45154624814463	0.0720876075216783	89.2002946273177
chr3	162624939	162625988	1	1	2.56	3.57	-1.01	1	0.714239541851673	0.00883081332944379	57.7927180509577
chr3	162625988	162626284	0	1	0	3.57	-3.57	0.417910447761194	0	0	28.0001993373566
chr3	162626284	163870596	0	0	0	0	0	1	0	0	Inf
chr3	163870596	163909308	1	0	2.56	0	2.56	1	Inf	0.0184242788461539	Inf
chr3	163909308	165040989	0	0	0	0	0	1	0	0	Inf
chr3	165040989	165086976	1	1	2.56	3.57	-1.01	1	0.714239541851673	0.00883081332944379	57.7927180509577
chr3	165086976	165094764	1	0	2.56	0	2.56	1	Inf	0.0184242788461539	Inf
chr3	165094764	174062913	0	0	0	0	0	1	0	0	Inf
chr3	174062913	174122766	0	1	0	3.57	-3.57	0.417910447761194	0	0	28.0001993373566
chr3	174122766	174257028	0	2	0	7.14	-7.14	0.170963364993216	0	0	3.78396482381628
chr3	174257028	174433921	0	2	0	7.14	-7.14	0.170963364993216	0	0	3.78396482381628
chr3	174433921	174553404	0	3	0	10.71	-10.71	0.0683853459972863	0	0	1.68680065167164
chr3	174553404	174701515	0	2	0	7.14	-7.14	0.170963364993216	0	0	3.78396482381628
chr3	174701515	174706849	1	2	2.56	7.14	-4.58	0.566892808683853	0.347668191638558	0.00565929193880628	7.00113716860258
chr3	174706849	174737359	1	2	2.56	7.14	-4.58	0.566892808683853	0.347668191638558	0.00565929193880628	7.00113716860258
chr3	174737359	174759514	2	2	5.13	7.14	-2.01	1	0.706496515603743	0.0483247951664508	10.3278425867678
chr3	174759514	174764025	2	3	5.13	10.71	-5.58	0.642299864314789	0.455973048612347	0.035674600286564	4.28079447868054
chr3	174764025	174823364	1	3	2.56	10.71	-8.15	0.300712347354138	0.22422268237679	0.00407847322794967	2.971930443391
chr3	174823364	174840574	1	2	2.56	7.14	-4.58	0.566892808683853	0.347668191638558	0.00565929193880628	7.00113716860258
chr3	174840574	174860135	0	2	0	7.14	-7.14	0.170963364993216	0	0	3.78396482381628
chr3	174860135	174860868	0	2	0	7.14	-7.14	0.170963364993216	0	0	3.78396482381628
chr3	174860868	174887740	1	2	2.56	7.14	-4.58	0.566892808683853	0.347668191638558	0.00565929193880628	7.00113716860258
chr3	174887740	174941115	1	3	2.56	10.71	-8.15	0.300712347354138	0.22422268237679	0.00407847322794967	2.971930443391
chr3	174941115	174945003	0	3	0	10.71	-10.71	0.0683853459972863	0	0	1.68680065167164
chr3	174945003	175074079	0	2	0	7.14	-7.14	0.170963364993216	0	0	3.78396482381628
chr3	175074079	175149406	0	1	0	3.57	-3.57	0.417910447761194	0	0	28.0001993373566
chr3	175149406	175277191	1	1	2.56	3.57	-1.01	1	0.714239541851673	0.00883081332944379	57.7927180509577
chr3	175277191	175496740	1	1	2.56	3.57	-1.01	1	0.714239541851673	0.00883081332944379	57.7927180509577
chr3	175496740	175507229	0	1	0	3.57	-3.57	0.417910447761194	0	0	28.0001993373566
chr3	175507229	175885904	0	0	0	0	0	1	0	0	Inf
chr3	175885904	175915350	0	1	0	3.57	-3.57	0.417910447761194	0	0	28.0001993373566
chr3	175915350	176543398	0	0	0	0	0	1	0	0	Inf
chr3	176543398	176571716	0	1	0	3.57	-3.57	0.417910447761194	0	0	28.0001993373566
chr3	176571716	186032903	0	0	0	0	0	1	0	0	Inf
chr3	186032903	186217819	1	0	2.56	0	2.56	1	Inf	0.0184242788461539	Inf
chr3	186217819	188484169	0	0	0	0	0	1	0	0	Inf
chr3	188484169	188532714	0	1	0	3.57	-3.57	0.417910447761194	0	0	28.0001993373566
chr6	274608	277942	1	0	2.56	0	2.56	1	Inf	0.0184242788461539	Inf
chr6	277942	294459	1	1	2.56	3.57	-1.01	1	0.714239541851673	0.00883081332944379	57.7927180509577
chr6	294459	378986	1	2	2.56	7.14	-4.58	0.566892808683853	0.347668191638558	0.00565929193880628	7.00113716860258
chr6	378986	380985	0	2	0	7.14	-7.14	0.170963364993216	0	0	3.78396482381628
chr6	380985	381860	0	1	0	3.57	-3.57	0.417910447761194	0	0	28.0001993373566
chr6	381860	1679820	0	0	0	0	0	1	0	0	Inf
chr6	1679820	1792469	1	0	2.56	0	2.56	1	Inf	0.0184242788461539	Inf
chr6	1792469	3416630	0	0	0	0	0	1	0	0	Inf
chr6	3416630	3511875	1	0	2.56	0	2.56	1	Inf	0.0184242788461539	Inf
chr6	3511875	4995740	0	0	0	0	0	1	0	0	Inf
chr6	4995740	5103121	1	0	2.56	0	2.56	1	Inf	0.0184242788461539	Inf
chr6	5103121	5541210	0	0	0	0	0	1	0	0	Inf
chr6	5541210	5610926	0	1	0	3.57	-3.57	0.417910447761194	0	0	28.0001993373566
chr6	5610926	10795356	0	0	0	0	0	1	0	0	Inf
chr6	10795356	10893995	1	0	2.56	0	2.56	1	Inf	0.0184242788461539	Inf
chr6	10893995	38196689	0	0	0	0	0	1	0	0	Inf
chr6	38196689	38332489	1	0	2.56	0	2.56	1	Inf	0.0184242788461539	Inf
chr6	38332489	44961016	0	0	0	0	0	1	0	0	Inf
chr6	44961016	45176725	0	1	0	3.57	-3.57	0.417910447761194	0	0	28.0001993373566
chr6	45176725	47445819	0	0	0	0	0	1	0	0	Inf
chr6	47445819	48288658	0	1	0	3.57	-3.57	0.417910447761194	0	0	28.0001993373566
chr6	48288658	49936425	0	0	0	0	0	1	0	0	Inf
chr6	49936425	49973946	0	1	0	3.57	-3.57	0.417910447761194	0	0	28.0001993373566
chr6	49973946	56550980	0	0	0	0	0	1	0	0	Inf
chr6	56550980	56760377	1	0	2.56	0	2.56	1	Inf	0.0184242788461539	Inf
chr6	56760377	58071014	0	0	0	0	0	1	0	0	Inf
chr6	58071014	58774716	0	1	0	3.57	-3.57	0.417910447761194	0	0	28.0001993373566
chr6	58774716	63769488	0	0	0	0	0	1	0	0	Inf
chr6	63769488	63860948	0	1	0	3.57	-3.57	0.417910447761194	0	0	28.0001993373566
chr6	63860948	63889789	0	1	0	3.57	-3.57	0.417910447761194	0	0	28.0001993373566
chr6	63889789	66994214	0	0	0	0	0	1	0	0	Inf
chr6	66994214	67004955	1	0	2.56	0	2.56	1	Inf	0.0184242788461539	Inf
chr6	67004955	67006617	1	1	2.56	3.57	-1.01	1	0.714239541851673	0.00883081332944379	57.7927180509577
chr6	67006617	67008548	3	2	7.69	7.14	0.550000000000001	1	1.08206902804226	0.115243282358074	13.8124557860129
chr6	67008548	67049017	5	2	12.82	7.14	5.68	0.690157153753371	1.89440352096343	0.282027548133614	21.3895764464199
chr6	67049017	67049502	2	2	5.13	7.14	-2.01	1	0.706496515603743	0.0483247951664508	10.3278425867678
chr6	67049502	67050394	1	2	2.56	7.14	-4.58	0.566892808683853	0.347668191638558	0.00565929193880628	7.00113716860258
chr6	67050394	67054429	1	0	2.56	0	2.56	1	Inf	0.0184242788461539	Inf
chr6	67054429	67126958	0	0	0	0	0	1	0	0	Inf
chr6	67126958	67150665	0	1	0	3.57	-3.57	0.417910447761194	0	0	28.0001993373566
chr6	67150665	69655361	0	0	0	0	0	1	0	0	Inf
chr6	69655361	69694393	0	1	0	3.57	-3.57	0.417910447761194	0	0	28.0001993373566
chr6	69694393	70596713	0	0	0	0	0	1	0	0	Inf
chr6	70596713	70744050	1	0	2.56	0	2.56	1	Inf	0.0184242788461539	Inf
chr6	70744050	70854750	1	0	2.56	0	2.56	1	Inf	0.0184242788461539	Inf
chr6	70854750	74272989	0	0	0	0	0	1	0	0	Inf
chr6	74272989	74379308	1	0	2.56	0	2.56	1	Inf	0.0184242788461539	Inf
chr6	74379308	74588155	0	0	0	0	0	1	0	0	Inf
chr6	74588155	74604769	1	0	2.56	0	2.56	1	Inf	0.0184242788461539	Inf
chr6	74604769	77438206	0	0	0	0	0	1	0	0	Inf
chr6	77438206	77440462	6	2	15.38	7.14	8.24	0.452610971630956	2.33566623971135	0.376598600150424	25.537474960256
chr6	77440462	77456938	6	3	15.38	10.71	4.67	0.724292382577153	1.50605655807911	0.287195734413274	10.2118168379826
chr6	77456938	77464496	0	1	0	3.57	-3.57	0.417910447761194	0	0	28.0001993373566
chr6	77464496	77977482	0	0	0	0	0	1	0	0	Inf
chr6	77977482	78072983	0	1	0	3.57	-3.57	0.417910447761194	0	0	28.0001993373566
chr6	78072983	78965977	0	0	0	0	0	1	0	0	Inf
chr6	78965977	78969085	2	0	5.13	0	5.13	0.506105834464043	Inf	0.134811059349198	Inf
chr6	78969085	78970401	6	5	15.38	17.86	-2.48	1	0.838623244670273	0.187416780551175	3.9214663079714
chr6	78970401	78971747	7	6	17.95	21.43	-3.48	0.76168176257019	0.804764518252769	0.200114563812684	3.32740237797851
chr6	78971747	78979445	8	7	20.51	25	-4.49	0.769111281347119	0.777202399071217	0.209240999451785	2.9379961078175
chr6	78979445	78980091	9	7	23.08	25	-1.92	1	0.901424398672253	0.251636822444292	3.3390618223398
chr6	78980091	79026646	10	7	25.64	25	0.640000000000001	1	1.03396754058403	0.296924738188513	3.76889942795107
chr6	79026646	79026837	9	7	23.08	25	-1.92	1	0.901424398672253	0.251636822444292	3.3390618223398
chr6	79026837	79027050	8	7	20.51	25	-4.49	0.769111281347119	0.777202399071217	0.209240999451785	2.9379961078175
chr6	79027050	79033766	7	6	17.95	21.43	-3.48	0.76168176257019	0.804764518252769	0.200114563812684	3.32740237797851
chr6	79033766	79037215	6	6	15.38	21.43	-6.05	0.537876494727452	0.67081346957719	0.156478978316614	2.86681622643448
chr6	79037215	79040433	3	2	7.69	7.14	0.550000000000001	1	1.08206902804226	0.115243282358074	13.8124557860129
chr6	79040433	79041791	1	2	2.56	7.14	-4.58	0.566892808683853	0.347668191638558	0.00565929193880628	7.00113716860258
chr6	79041791	79043794	1	1	2.56	3.57	-1.01	1	0.714239541851673	0.00883081332944379	57.7927180509577
chr6	79043794	79051729	1	0	2.56	0	2.56	1	Inf	0.0184242788461539	Inf
chr6	79051729	95417624	0	0	0	0	0	1	0	0	Inf
chr6	95417624	95528044	0	1	0	3.57	-3.57	0.417910447761194	0	0	28.0001993373566
chr6	95528044	96149163	0	0	0	0	0	1	0	0	Inf
chr6	96149163	96337135	0	1	0	3.57	-3.57	0.417910447761194	0	0	28.0001993373566
chr6	96337135	102695698	0	0	0	0	0	1	0	0	Inf
chr6	102695698	102860195	1	0	2.56	0	2.56	1	Inf	0.0184242788461539	Inf
chr6	102860195	102916392	1	0	2.56	0	2.56	1	Inf	0.0184242788461539	Inf
chr6	102916392	102972960	1	1	2.56	3.57	-1.01	1	0.714239541851673	0.00883081332944379	57.7927180509577
chr6	102972960	103684148	1	0	2.56	0	2.56	1	Inf	0.0184242788461539	Inf
chr6	103684148	103734724	1	1	2.56	3.57	-1.01	1	0.714239541851673	0.00883081332944379	57.7927180509577
chr6	103734724	103736403	1	3	2.56	10.71	-8.15	0.300712347354138	0.22422268237679	0.00407847322794967	2.971930443391
chr6	103736403	103763766	3	5	7.69	17.86	-10.17	0.26352738853686	0.389034107826882	0.0550560831739497	2.2200708694682
chr6	103763766	104751538	0	0	0	0	0	1	0	0	Inf
chr6	104751538	104765662	0	1	0	3.57	-3.57	0.417910447761194	0	0	28.0001993373566
chr6	104765662	116316839	0	0	0	0	0	1	0	0	Inf
chr6	116316839	116536652	1	0	2.56	0	2.56	1	Inf	0.0184242788461539	Inf
chr6	116536652	118414916	0	0	0	0	0	1	0	0	Inf
chr6	118414916	119313196	1	0	2.56	0	2.56	1	Inf	0.0184242788461539	Inf
chr6	119313196	127330189	0	0	0	0	0	1	0	0	Inf
chr6	127330189	127419662	1	0	2.56	0	2.56	1	Inf	0.0184242788461539	Inf
chr6	127419662	132657995	0	0	0	0	0	1	0	0	Inf
chr6	132657995	132859523	1	0	2.56	0	2.56	1	Inf	0.0184242788461539	Inf
chr6	132859523	144762430	0	0	0	0	0	1	0	0	Inf
chr6	144762430	144940845	1	0	2.56	0	2.56	1	Inf	0.0184242788461539	Inf
chr6	144940845	148137302	0	0	0	0	0	1	0	0	Inf
chr6	148137302	148262277	0	1	0	3.57	-3.57	0.417910447761194	0	0	28.0001993373566
chr6	148262277	148327320	0	0	0	0	0	1	0	0	Inf
chr6	148327320	148340764	0	1	0	3.57	-3.57	0.417910447761194	0	0	28.0001993373566
chr6	148340764	161916255	0	0	0	0	0	1	0	0	Inf
chr6	161916255	162305745	0	1	0	3.57	-3.57	0.417910447761194	0	0	28.0001993373566
chr6	162305745	162307126	1	1	2.56	3.57	-1.01	1	0.714239541851673	0.00883081332944379	57.7927180509577
chr6	162307126	162343804	2	1	5.13	3.57	1.56	1	1.45154624814463	0.0720876075216783	89.2002946273177
chr6	162343804	162346110	2	2	5.13	7.14	-2.01	1	0.706496515603743	0.0483247951664508	10.3278425867678
chr6	162346110	162391722	2	3	5.13	10.71	-5.58	0.642299864314789	0.455973048612347	0.035674600286564	4.28079447868054
chr6	162391722	162396691	2	3	5.13	10.71	-5.58	0.642299864314789	0.455973048612347	0.035674600286564	4.28079447868054
chr6	162396691	162425514	2	2	5.13	7.14	-2.01	1	0.706496515603743	0.0483247951664508	10.3278425867678
chr6	162425514	162463988	2	3	5.13	10.71	-5.58	0.642299864314789	0.455973048612347	0.035674600286564	4.28079447868054
chr6	162463988	162511203	2	2	5.13	7.14	-2.01	1	0.706496515603743	0.0483247951664508	10.3278425867678
chr6	162511203	162529356	2	2	5.13	7.14	-2.01	1	0.706496515603743	0.0483247951664508	10.3278425867678
chr6	162529356	162535872	2	3	5.13	10.71	-5.58	0.642299864314789	0.455973048612347	0.035674600286564	4.28079447868054
chr6	162535872	162566627	3	3	7.69	10.71	-3.02	0.688454720532236	0.698321848708714	0.0863101311133194	5.64708144834845
chr6	162566627	162598779	2	3	5.13	10.71	-5.58	0.642299864314789	0.455973048612347	0.035674600286564	4.28079447868054
chr6	162598779	162630982	2	3	5.13	10.71	-5.58	0.642299864314789	0.455973048612347	0.035674600286564	4.28079447868054
chr6	162630982	162725598	3	2	7.69	7.14	0.550000000000001	1	1.08206902804226	0.115243282358074	13.8124557860129
chr6	162725598	162739189	3	2	7.69	7.14	0.550000000000001	1	1.08206902804226	0.115243282358074	13.8124557860129
chr6	162739189	162746312	3	3	7.69	10.71	-3.02	0.688454720532236	0.698321848708714	0.0863101311133194	5.64708144834845
chr6	162746312	162755805	3	3	7.69	10.71	-3.02	0.688454720532236	0.698321848708714	0.0863101311133194	5.64708144834845
chr6	162755805	162784139	3	2	7.69	7.14	0.550000000000001	1	1.08206902804226	0.115243282358074	13.8124557860129
chr6	162784139	162817238	3	2	7.69	7.14	0.550000000000001	1	1.08206902804226	0.115243282358074	13.8124557860129
chr6	162817238	162826813	4	2	10.26	7.14	3.12	1	1.47724941340376	0.194470737823325	17.4929046835811
chr6	162826813	162829846	4	2	10.26	7.14	3.12	1	1.47724941340376	0.194470737823325	17.4929046835811
chr6	162829846	162875407	4	2	10.26	7.14	3.12	1	1.47724941340376	0.194470737823325	17.4929046835811
chr6	162875407	162896644	4	1	10.26	3.57	6.69	0.390943012211669	3.04077117232887	0.279516485329784	157.367313156765
chr6	162896644	162945168	4	1	10.26	3.57	6.69	0.390943012211669	3.04077117232887	0.279516485329784	157.367313156765
chr6	162945168	162963521	3	1	7.69	3.57	4.12	0.634565807327001	2.22532620058641	0.167954158560902	122.342807812915
chr6	162963521	163063744	2	1	5.13	3.57	1.56	1	1.45154624814463	0.0720876075216783	89.2002946273177
chr6	163063744	163078842	1	1	2.56	3.57	-1.01	1	0.714239541851673	0.00883081332944379	57.7927180509577
chr6	163078842	163200936	1	0	2.56	0	2.56	1	Inf	0.0184242788461539	Inf
chr6	163200936	163232825	1	0	2.56	0	2.56	1	Inf	0.0184242788461539	Inf
chr6	163232825	163334029	1	1	2.56	3.57	-1.01	1	0.714239541851673	0.00883081332944379	57.7927180509577
chr6	163334029	163386577	0	1	0	3.57	-3.57	0.417910447761194	0	0	28.0001993373566
chr6	163386577	163439371	0	1	0	3.57	-3.57	0.417910447761194	0	0	28.0001993373566
chr6	163439371	163512427	0	2	0	7.14	-7.14	0.170963364993216	0	0	3.78396482381628
chr6	163512427	163532261	0	1	0	3.57	-3.57	0.417910447761194	0	0	28.0001993373566
chr6	163532261	163536279	0	2	0	7.14	-7.14	0.170963364993216	0	0	3.78396482381628
chr6	163536279	163626153	0	1	0	3.57	-3.57	0.417910447761194	0	0	28.0001993373566
chr6	163626153	163687276	0	1	0	3.57	-3.57	0.417910447761194	0	0	28.0001993373566
chr6	163687276	163721437	0	1	0	3.57	-3.57	0.417910447761194	0	0	28.0001993373566
chr7	34092495	34198677	1	0	2.56	0	2.56	1	Inf	0.0184242788461539	Inf
chr7	34198677	45294056	0	0	0	0	0	1	0	0	Inf
chr7	45294056	45678388	1	0	2.56	0	2.56	1	Inf	0.0184242788461539	Inf
chr7	45678388	53462439	0	0	0	0	0	1	0	0	Inf
chr7	53462439	53592135	0	1	0	3.57	-3.57	0.417910447761194	0	0	28.0001993373566
chr7	53592135	75980777	0	0	0	0	0	1	0	0	Inf
chr7	75980777	76189724	1	0	2.56	0	2.56	1	Inf	0.0184242788461539	Inf
chr7	76189724	76574473	2	0	5.13	0	5.13	0.506105834464043	Inf	0.134811059349198	Inf
chr7	76574473	76585812	1	0	2.56	0	2.56	1	Inf	0.0184242788461539	Inf
chr7	76585812	89577569	0	0	0	0	0	1	0	0	Inf
chr7	89577569	89685485	0	1	0	3.57	-3.57	0.417910447761194	0	0	28.0001993373566
chr7	89685485	90167354	0	0	0	0	0	1	0	0	Inf
chr7	90167354	90267843	0	1	0	3.57	-3.57	0.417910447761194	0	0	28.0001993373566
chr7	90267843	97390715	0	0	0	0	0	1	0	0	Inf
chr7	97390715	97404428	2	0	5.13	0	5.13	0.506105834464043	Inf	0.134811059349198	Inf
chr7	97404428	109433792	0	0	0	0	0	1	0	0	Inf
chr7	109433792	109435445	0	1	0	3.57	-3.57	0.417910447761194	0	0	28.0001993373566
chr7	109435445	109437100	1	2	2.56	7.14	-4.58	0.566892808683853	0.347668191638558	0.00565929193880628	7.00113716860258
chr7	109437100	109437719	1	4	2.56	14.29	-11.73	0.152476255088195	0.162125614606542	0.00313157813024174	1.76530858326595
chr7	109437719	109453946	1	6	2.56	21.43	-18.87	0.018256692595864	0.0996938114504577	0.00205089925577475	0.902803523106647
chr7	109453946	109827686	0	0	0	0	0	1	0	0	Inf
chr7	109827686	109939149	0	1	0	3.57	-3.57	0.417910447761194	0	0	28.0001993373566
chr7	109939149	110317833	0	0	0	0	0	1	0	0	Inf
chr7	110317833	110586065	0	1	0	3.57	-3.57	0.417910447761194	0	0	28.0001993373566
chr7	110586065	110758275	0	1	0	3.57	-3.57	0.417910447761194	0	0	28.0001993373566
chr7	110758275	110883486	0	0	0	0	0	1	0	0	Inf
chr7	110883486	111024856	1	0	2.56	0	2.56	1	Inf	0.0184242788461539	Inf
chr7	111024856	126045228	0	0	0	0	0	1	0	0	Inf
chr7	126045228	126054799	1	0	2.56	0	2.56	1	Inf	0.0184242788461539	Inf
chr7	126054799	126151609	0	0	0	0	0	1	0	0	Inf
chr7	126151609	126313635	0	1	0	3.57	-3.57	0.417910447761194	0	0	28.0001993373566
chr7	126313635	133781915	0	0	0	0	0	1	0	0	Inf
chr7	133781915	133785186	2	0	5.13	0	5.13	0.506105834464043	Inf	0.134811059349198	Inf
chr7	133785186	133785203	4	3	10.26	10.71	-0.450000000000001	1	0.953103551799361	0.14687709056058	7.08524272416711
chr7	133785203	133785260	5	3	12.82	10.71	2.11	1	1.22182804785069	0.214213274937142	8.60621135520067
chr7	133785260	133795650	6	3	15.38	10.71	4.67	0.724292382577153	1.50605655807911	0.287195734413274	10.2118168379826
chr7	133795650	133796947	4	2	10.26	7.14	3.12	1	1.47724941340376	0.194470737823325	17.4929046835811
chr7	133796947	133802727	4	0	10.26	0	10.26	0.134023066485753	Inf	0.485033949305586	Inf
chr7	133802727	134801057	0	0	0	0	0	1	0	0	Inf
chr7	134801057	134855090	0	1	0	3.57	-3.57	0.417910447761194	0	0	28.0001993373566
chr7	134855090	141762909	0	0	0	0	0	1	0	0	Inf
chr7	141762909	141769686	0	1	0	3.57	-3.57	0.417910447761194	0	0	28.0001993373566
chr7	141769686	141792008	2	1	5.13	3.57	1.56	1	1.45154624814463	0.0720876075216783	89.2002946273177
chr7	141792008	141793700	1	1	2.56	3.57	-1.01	1	0.714239541851673	0.00883081332944379	57.7927180509577
chr7	141793700	142474632	0	0	0	0	0	1	0	0	Inf
chr7	142474632	142474802	0	1	0	3.57	-3.57	0.417910447761194	0	0	28.0001993373566
chr7	142474802	142475488	2	2	5.13	7.14	-2.01	1	0.706496515603743	0.0483247951664508	10.3278425867678
chr7	142475488	142476392	11	3	28.21	10.71	17.5	0.127606915066931	3.22026747388311	0.735006597120683	20.0143523853211
chr7	142476392	142486080	11	4	28.21	14.29	13.92	0.239489176349638	2.3284050736545	0.589488377870726	11.3597611888268
chr7	142486080	142486230	7	1	17.95	3.57	14.38	0.125819456871692	5.78165294924593	0.673688176524297	275.479420857444
chr7	142486230	142486420	3	1	7.69	3.57	4.12	0.634565807327001	2.22532620058641	0.167954158560902	122.342807812915
chr7	142486420	142486528	2	1	5.13	3.57	1.56	1	1.45154624814463	0.0720876075216783	89.2002946273177
chr7	142486528	142487630	1	0	2.56	0	2.56	1	Inf	0.0184242788461539	Inf
chr7	142487630	142825082	0	0	0	0	0	1	0	0	Inf
chr7	142825082	142894746	0	1	0	3.57	-3.57	0.417910447761194	0	0	28.0001993373566
chr9	1363326	1439959	1	0	2.56	0	2.56	1	Inf	0.0184242788461539	Inf
chr9	1439959	1453199	2	0	5.13	0	5.13	0.506105834464043	Inf	0.134811059349198	Inf
chr9	1453199	1741650	1	0	2.56	0	2.56	1	Inf	0.0184242788461539	Inf
chr9	1741650	2132589	0	0	0	0	0	1	0	0	Inf
chr9	2132589	2582492	1	0	2.56	0	2.56	1	Inf	0.0184242788461539	Inf
chr9	2582492	2978134	0	0	0	0	0	1	0	0	Inf
chr9	2978134	3552959	1	0	2.56	0	2.56	1	Inf	0.0184242788461539	Inf
chr9	3552959	11506023	0	0	0	0	0	1	0	0	Inf
chr9	11506023	11557719	0	1	0	3.57	-3.57	0.417910447761194	0	0	28.0001993373566
chr9	11557719	11796116	0	0	0	0	0	1	0	0	Inf
chr9	11796116	11817379	0	1	0	3.57	-3.57	0.417910447761194	0	0	28.0001993373566
chr9	11817379	11841765	1	1	2.56	3.57	-1.01	1	0.714239541851673	0.00883081332944379	57.7927180509577
chr9	11841765	11913154	1	0	2.56	0	2.56	1	Inf	0.0184242788461539	Inf
chr9	11913154	11984871	2	0	5.13	0	5.13	0.506105834464043	Inf	0.134811059349198	Inf
chr9	11984871	12191609	1	0	2.56	0	2.56	1	Inf	0.0184242788461539	Inf
chr9	12191609	16896736	0	0	0	0	0	1	0	0	Inf
chr9	16896736	17381203	0	1	0	3.57	-3.57	0.417910447761194	0	0	28.0001993373566
chr9	17381203	17500758	0	1	0	3.57	-3.57	0.417910447761194	0	0	28.0001993373566
chr9	17500758	17626745	0	1	0	3.57	-3.57	0.417910447761194	0	0	28.0001993373566
chr9	17626745	17706997	0	1	0	3.57	-3.57	0.417910447761194	0	0	28.0001993373566
chr9	17706997	18101972	0	1	0	3.57	-3.57	0.417910447761194	0	0	28.0001993373566
chr9	18101972	25537316	0	0	0	0	0	1	0	0	Inf
chr9	25537316	26248293	1	0	2.56	0	2.56	1	Inf	0.0184242788461539	Inf
chr9	26248293	28570937	0	0	0	0	0	1	0	0	Inf
chr9	28570937	28583385	0	1	0	3.57	-3.57	0.417910447761194	0	0	28.0001993373566
chr9	28583385	28608871	1	1	2.56	3.57	-1.01	1	0.714239541851673	0.00883081332944379	57.7927180509577
chr9	28608871	28714583	1	0	2.56	0	2.56	1	Inf	0.0184242788461539	Inf
chr9	28714583	30943525	0	0	0	0	0	1	0	0	Inf
chr9	30943525	30976622	1	0	2.56	0	2.56	1	Inf	0.0184242788461539	Inf
chr9	30976622	31118912	0	0	0	0	0	1	0	0	Inf
chr9	31118912	31184142	1	0	2.56	0	2.56	1	Inf	0.0184242788461539	Inf
chr9	31184142	42628920	0	0	0	0	0	1	0	0	Inf
chr9	42628920	43312669	1	0	2.56	0	2.56	1	Inf	0.0184242788461539	Inf
chr9	43312669	43457478	2	0	5.13	0	5.13	0.506105834464043	Inf	0.134811059349198	Inf
chr9	43457478	43489195	2	1	5.13	3.57	1.56	1	1.45154624814463	0.0720876075216783	89.2002946273177
chr9	43489195	43797881	1	1	2.56	3.57	-1.01	1	0.714239541851673	0.00883081332944379	57.7927180509577
chr9	43797881	43812373	0	1	0	3.57	-3.57	0.417910447761194	0	0	28.0001993373566
chr9	43812373	44683810	0	0	0	0	0	1	0	0	Inf
chr9	44683810	44839223	3	2	7.69	7.14	0.550000000000001	1	1.08206902804226	0.115243282358074	13.8124557860129
chr9	44839223	44860219	1	1	2.56	3.57	-1.01	1	0.714239541851673	0.00883081332944379	57.7927180509577
chr9	44860219	70984830	0	0	0	0	0	1	0	0	Inf
chr9	70984830	71031480	1	0	2.56	0	2.56	1	Inf	0.0184242788461539	Inf
chr9	71031480	71585784	0	0	0	0	0	1	0	0	Inf
chr9	71585784	71688626	1	0	2.56	0	2.56	1	Inf	0.0184242788461539	Inf
chr9	71688626	74599030	0	0	0	0	0	1	0	0	Inf
chr9	74599030	74744554	0	1	0	3.57	-3.57	0.417910447761194	0	0	28.0001993373566
chr9	74744554	74894920	0	0	0	0	0	1	0	0	Inf
chr9	74894920	74915418	1	0	2.56	0	2.56	1	Inf	0.0184242788461539	Inf
chr9	74915418	93441685	0	0	0	0	0	1	0	0	Inf
chr9	93441685	93554376	0	1	0	3.57	-3.57	0.417910447761194	0	0	28.0001993373566
chr9	93554376	93597311	0	1	0	3.57	-3.57	0.417910447761194	0	0	28.0001993373566
chr9	93597311	94452663	0	0	0	0	0	1	0	0	Inf
chr9	94452663	94506668	1	0	2.56	0	2.56	1	Inf	0.0184242788461539	Inf
chr9	94506668	96659331	0	0	0	0	0	1	0	0	Inf
chr9	96659331	96699661	0	1	0	3.57	-3.57	0.417910447761194	0	0	28.0001993373566
chr9	96699661	102888508	0	0	0	0	0	1	0	0	Inf
chr9	102888508	103066043	0	1	0	3.57	-3.57	0.417910447761194	0	0	28.0001993373566
chr9	103066043	105624462	0	0	0	0	0	1	0	0	Inf
chr9	105624462	105683367	0	1	0	3.57	-3.57	0.417910447761194	0	0	28.0001993373566
chr9	105683367	111688926	0	0	0	0	0	1	0	0	Inf
chr9	111688926	111837955	0	1	0	3.57	-3.57	0.417910447761194	0	0	28.0001993373566
chr9	111837955	121966276	0	0	0	0	0	1	0	0	Inf
chr9	121966276	122439641	0	1	0	3.57	-3.57	0.417910447761194	0	0	28.0001993373566
chr9	122439641	134485134	0	0	0	0	0	1	0	0	Inf
chr9	134485134	134509926	1	0	2.56	0	2.56	1	Inf	0.0184242788461539	Inf
chr11	4967523	4967890	0	2	0	7.14	-7.14	0.170963364993216	0	0	3.78396482381628
chr11	4967890	4968348	1	5	2.56	17.86	-15.3	0.0748758042631418	0.124719675213315	0.00250098692512501	1.21347265807576
chr11	4968348	4971186	5	5	12.82	17.86	-5.04	0.730630488724804	0.680524452693754	0.139063932450118	3.32247608395633
chr11	4971186	4974597	6	5	15.38	17.86	-2.48	1	0.838623244670273	0.187416780551175	3.9214663079714
chr11	4974597	4976303	5	1	12.82	3.57	9.25	0.388448155118834	3.90236511849191	0.401779613564162	194.438208084634
chr11	4976303	5782968	0	0	0	0	0	1	0	0	Inf
chr11	5782968	5785664	1	0	2.56	0	2.56	1	Inf	0.0184242788461539	Inf
chr11	5785664	5787743	2	0	5.13	0	5.13	0.506105834464043	Inf	0.134811059349198	Inf
chr11	5787743	5788847	4	0	10.26	0	10.26	0.134023066485753	Inf	0.485033949305586	Inf
chr11	5788847	5809239	5	0	12.82	0	12.82	0.0697930800542741	Inf	0.686183676211135	Inf
chr11	5809239	5809400	3	0	7.69	0	7.69	0.259158751696065	Inf	0.299163409947881	Inf
chr11	5809400	5810910	1	0	2.56	0	2.56	1	Inf	0.0184242788461539	Inf
chr11	5810910	15931109	0	0	0	0	0	1	0	0	Inf
chr11	15931109	15960750	1	0	2.56	0	2.56	1	Inf	0.0184242788461539	Inf
chr11	15960750	18940583	0	0	0	0	0	1	0	0	Inf
chr11	18940583	18949091	0	1	0	3.57	-3.57	0.417910447761194	0	0	28.0001993373566
chr11	18949091	18961393	1	1	2.56	3.57	-1.01	1	0.714239541851673	0.00883081332944379	57.7927180509577
chr11	18961393	18961929	0	1	0	3.57	-3.57	0.417910447761194	0	0	28.0001993373566
chr11	18961929	27379876	0	0	0	0	0	1	0	0	Inf
chr11	27379876	27504370	1	0	2.56	0	2.56	1	Inf	0.0184242788461539	Inf
chr11	27504370	30356165	0	0	0	0	0	1	0	0	Inf
chr11	30356165	30492658	1	0	2.56	0	2.56	1	Inf	0.0184242788461539	Inf
chr11	30492658	36177729	0	0	0	0	0	1	0	0	Inf
chr11	36177729	36376330	1	0	2.56	0	2.56	1	Inf	0.0184242788461539	Inf
chr11	36376330	42302750	0	0	0	0	0	1	0	0	Inf
chr11	42302750	42425539	0	1	0	3.57	-3.57	0.417910447761194	0	0	28.0001993373566
chr11	42425539	43138280	0	1	0	3.57	-3.57	0.417910447761194	0	0	28.0001993373566
chr11	43138280	45040521	0	0	0	0	0	1	0	0	Inf
chr11	45040521	45058191	1	0	2.56	0	2.56	1	Inf	0.0184242788461539	Inf
chr11	45058191	45106165	1	0	2.56	0	2.56	1	Inf	0.0184242788461539	Inf
chr11	45106165	48659315	0	0	0	0	0	1	0	0	Inf
chr11	48659315	48743299	0	1	0	3.57	-3.57	0.417910447761194	0	0	28.0001993373566
chr11	48743299	55361386	0	0	0	0	0	1	0	0	Inf
chr11	55361386	55368686	1	0	2.56	0	2.56	1	Inf	0.0184242788461539	Inf
chr11	55368686	55376389	4	1	10.26	3.57	6.69	0.390943012211669	3.04077117232887	0.279516485329784	157.367313156765
chr11	55376389	55439661	5	1	12.82	3.57	9.25	0.388448155118834	3.90236511849191	0.401779613564162	194.438208084634
chr11	55439661	55443265	5	1	12.82	3.57	9.25	0.388448155118834	3.90236511849191	0.401779613564162	194.438208084634
chr11	55443265	55453293	2	0	5.13	0	5.13	0.506105834464043	Inf	0.134811059349198	Inf
chr11	55453293	55463081	1	0	2.56	0	2.56	1	Inf	0.0184242788461539	Inf
chr11	55463081	75086230	0	0	0	0	0	1	0	0	Inf
chr11	75086230	75243369	1	0	2.56	0	2.56	1	Inf	0.0184242788461539	Inf
chr11	75243369	75449397	0	0	0	0	0	1	0	0	Inf
chr11	75449397	75555208	1	0	2.56	0	2.56	1	Inf	0.0184242788461539	Inf
chr11	75555208	75976497	0	0	0	0	0	1	0	0	Inf
chr11	75976497	76317413	1	0	2.56	0	2.56	1	Inf	0.0184242788461539	Inf
chr11	76317413	79972018	0	0	0	0	0	1	0	0	Inf
chr11	79972018	79982614	0	1	0	3.57	-3.57	0.417910447761194	0	0	28.0001993373566
chr11	79982614	85431380	0	0	0	0	0	1	0	0	Inf
chr11	85431380	85472202	1	0	2.56	0	2.56	1	Inf	0.0184242788461539	Inf
chr11	85472202	99489420	0	0	0	0	0	1	0	0	Inf
chr11	99489420	99547575	1	0	2.56	0	2.56	1	Inf	0.0184242788461539	Inf
chr11	99547575	101249653	0	0	0	0	0	1	0	0	Inf
chr11	101249653	101373005	0	1	0	3.57	-3.57	0.417910447761194	0	0	28.0001993373566
chr11	101373005	103824370	0	0	0	0	0	1	0	0	Inf
chr11	103824370	103924582	1	0	2.56	0	2.56	1	Inf	0.0184242788461539	Inf
chr11	103924582	104072456	1	0	2.56	0	2.56	1	Inf	0.0184242788461539	Inf
chr11	104072456	112939151	0	0	0	0	0	1	0	0	Inf
chr11	112939151	112969136	1	0	2.56	0	2.56	1	Inf	0.0184242788461539	Inf
chr11	112969136	122828888	0	0	0	0	0	1	0	0	Inf
chr11	122828888	122848280	1	0	2.56	0	2.56	1	Inf	0.0184242788461539	Inf
chr11	122848280	122861870	1	1	2.56	3.57	-1.01	1	0.714239541851673	0.00883081332944379	57.7927180509577
chr11	122861870	122878203	1	0	2.56	0	2.56	1	Inf	0.0184242788461539	Inf
chr12	0	865859	1	0	2.56	0	2.56	1	Inf	0.0184242788461539	Inf
chr12	865859	875800	1	1	2.56	3.57	-1.01	1	0.714239541851673	0.00883081332944379	57.7927180509577
chr12	875800	2240876	0	0	0	0	0	1	0	0	Inf
chr12	2240876	2257972	2	1	5.13	3.57	1.56	1	1.45154624814463	0.0720876075216783	89.2002946273177
chr12	2257972	2258255	2	0	5.13	0	5.13	0.506105834464043	Inf	0.134811059349198	Inf
chr12	2258255	2259187	1	0	2.56	0	2.56	1	Inf	0.0184242788461539	Inf
chr12	2259187	7799141	0	0	0	0	0	1	0	0	Inf
chr12	7799141	7972714	1	0	2.56	0	2.56	1	Inf	0.0184242788461539	Inf
chr12	7972714	9430840	0	0	0	0	0	1	0	0	Inf
chr12	9430840	9492270	0	1	0	3.57	-3.57	0.417910447761194	0	0	28.0001993373566
chr12	9492270	9615026	0	0	0	0	0	1	0	0	Inf
chr12	9615026	9628897	0	1	0	3.57	-3.57	0.417910447761194	0	0	28.0001993373566
chr12	9628897	9631972	1	1	2.56	3.57	-1.01	1	0.714239541851673	0.00883081332944379	57.7927180509577
chr12	9631972	9635890	10	5	25.64	17.86	7.78	0.558438625617762	1.57554208522566	0.417655219678272	6.73595308637102
chr12	9635890	9714320	15	9	38.46	32.14	6.32	0.617274493539721	1.3140123891115	0.425454359117328	4.21478832852152
chr12	9714320	9715253	14	9	35.9	32.14	3.76	0.799152104106656	1.17928077535927	0.378181705993962	3.80238603736087
chr12	9715253	9729971	14	8	35.9	28.57	7.33	0.603972684298785	1.39302533787441	0.438557838619044	4.65607015817292
chr12	9729971	9735334	2	2	5.13	7.14	-2.01	1	0.706496515603743	0.0483247951664508	10.3278425867678
chr12	9735334	9736165	0	1	0	3.57	-3.57	0.417910447761194	0	0	28.0001993373566
chr12	9736165	11152390	0	0	0	0	0	1	0	0	Inf
chr12	11152390	11172721	0	1	0	3.57	-3.57	0.417910447761194	0	0	28.0001993373566
chr12	11172721	11507828	0	0	0	0	0	1	0	0	Inf
chr12	11507828	11547799	2	0	5.13	0	5.13	0.506105834464043	Inf	0.134811059349198	Inf
chr12	11547799	12531847	0	0	0	0	0	1	0	0	Inf
chr12	12531847	12542897	1	0	2.56	0	2.56	1	Inf	0.0184242788461539	Inf
chr12	12542897	28094570	0	0	0	0	0	1	0	0	Inf
chr12	28094570	28114979	0	1	0	3.57	-3.57	0.417910447761194	0	0	28.0001993373566
chr12	28114979	30236539	0	0	0	0	0	1	0	0	Inf
chr12	30236539	30243706	1	0	2.56	0	2.56	1	Inf	0.0184242788461539	Inf
chr12	30243706	33297232	0	0	0	0	0	1	0	0	Inf
chr12	33297232	33300592	1	0	2.56	0	2.56	1	Inf	0.0184242788461539	Inf
chr12	33300592	33307867	3	2	7.69	7.14	0.550000000000001	1	1.08206902804226	0.115243282358074	13.8124557860129
chr12	33307867	39215650	0	0	0	0	0	1	0	0	Inf
chr12	39215650	40111471	1	0	2.56	0	2.56	1	Inf	0.0184242788461539	Inf
chr12	40111471	41080282	0	0	0	0	0	1	0	0	Inf
chr12	41080282	41082520	0	1	0	3.57	-3.57	0.417910447761194	0	0	28.0001993373566
chr12	41082520	41114492	0	2	0	7.14	-7.14	0.170963364993216	0	0	3.78396482381628
chr12	41114492	41115803	0	1	0	3.57	-3.57	0.417910447761194	0	0	28.0001993373566
chr12	41115803	52654581	0	0	0	0	0	1	0	0	Inf
chr12	52654581	52847772	0	1	0	3.57	-3.57	0.417910447761194	0	0	28.0001993373566
chr12	52847772	52949360	0	1	0	3.57	-3.57	0.417910447761194	0	0	28.0001993373566
chr12	52949360	56465062	0	0	0	0	0	1	0	0	Inf
chr12	56465062	56556191	1	0	2.56	0	2.56	1	Inf	0.0184242788461539	Inf
chr12	56556191	74308170	0	0	0	0	0	1	0	0	Inf
chr12	74308170	74424691	1	0	2.56	0	2.56	1	Inf	0.0184242788461539	Inf
chr12	74424691	75113445	0	0	0	0	0	1	0	0	Inf
chr12	75113445	75138603	0	1	0	3.57	-3.57	0.417910447761194	0	0	28.0001993373566
chr12	75138603	83160595	0	0	0	0	0	1	0	0	Inf
chr12	83160595	83211753	1	0	2.56	0	2.56	1	Inf	0.0184242788461539	Inf
chr12	83211753	99791803	0	0	0	0	0	1	0	0	Inf
chr12	99791803	99793554	0	1	0	3.57	-3.57	0.417910447761194	0	0	28.0001993373566
chr12	99793554	99795693	1	1	2.56	3.57	-1.01	1	0.714239541851673	0.00883081332944379	57.7927180509577
chr12	99795693	99800914	2	1	5.13	3.57	1.56	1	1.45154624814463	0.0720876075216783	89.2002946273177
chr12	99800914	106233969	0	0	0	0	0	1	0	0	Inf
chr12	106233969	106405592	1	0	2.56	0	2.56	1	Inf	0.0184242788461539	Inf
chr12	106405592	114438986	0	0	0	0	0	1	0	0	Inf
chr12	114438986	114467444	0	1	0	3.57	-3.57	0.417910447761194	0	0	28.0001993373566
chr12	114467444	118960900	0	0	0	0	0	1	0	0	Inf
chr12	118960900	119024850	0	1	0	3.57	-3.57	0.417910447761194	0	0	28.0001993373566
chr12	119024850	120123073	0	0	0	0	0	1	0	0	Inf
chr12	120123073	120175822	0	1	0	3.57	-3.57	0.417910447761194	0	0	28.0001993373566
chr12	120175822	132126650	0	0	0	0	0	1	0	0	Inf
chr12	132126650	132142979	1	0	2.56	0	2.56	1	Inf	0.0184242788461539	Inf
chr14	24437989	24486295	1	0	2.56	0	2.56	1	Inf	0.0184242788461539	Inf
chr14	24486295	32471527	0	0	0	0	0	1	0	0	Inf
chr14	32471527	33013246	0	1	0	3.57	-3.57	0.417910447761194	0	0	28.0001993373566
chr14	33013246	33131534	0	1	0	3.57	-3.57	0.417910447761194	0	0	28.0001993373566
chr14	33131534	38087325	0	0	0	0	0	1	0	0	Inf
chr14	38087325	38183411	1	0	2.56	0	2.56	1	Inf	0.0184242788461539	Inf
chr14	38183411	40979803	0	0	0	0	0	1	0	0	Inf
chr14	40979803	41133716	0	1	0	3.57	-3.57	0.417910447761194	0	0	28.0001993373566
chr14	41133716	41607321	0	0	0	0	0	1	0	0	Inf
chr14	41607321	41609427	1	2	2.56	7.14	-4.58	0.566892808683853	0.347668191638558	0.00565929193880628	7.00113716860258
chr14	41609427	41663732	1	3	2.56	10.71	-8.15	0.300712347354138	0.22422268237679	0.00407847322794967	2.971930443391
chr14	41663732	41676792	0	1	0	3.57	-3.57	0.417910447761194	0	0	28.0001993373566
chr14	41676792	50397364	0	0	0	0	0	1	0	0	Inf
chr14	50397364	50512104	0	1	0	3.57	-3.57	0.417910447761194	0	0	28.0001993373566
chr14	50512104	56514903	0	0	0	0	0	1	0	0	Inf
chr14	56514903	56593557	0	1	0	3.57	-3.57	0.417910447761194	0	0	28.0001993373566
chr14	56593557	60934306	0	0	0	0	0	1	0	0	Inf
chr14	60934306	61062679	0	1	0	3.57	-3.57	0.417910447761194	0	0	28.0001993373566
chr14	61062679	61646443	0	0	0	0	0	1	0	0	Inf
chr14	61646443	62348440	1	0	2.56	0	2.56	1	Inf	0.0184242788461539	Inf
chr14	62348440	63981727	0	0	0	0	0	1	0	0	Inf
chr14	63981727	64926681	1	0	2.56	0	2.56	1	Inf	0.0184242788461539	Inf
chr14	64926681	65060687	0	0	0	0	0	1	0	0	Inf
chr14	65060687	65196549	1	0	2.56	0	2.56	1	Inf	0.0184242788461539	Inf
chr14	65196549	65596938	2	0	5.13	0	5.13	0.506105834464043	Inf	0.134811059349198	Inf
chr14	65596938	65877375	1	0	2.56	0	2.56	1	Inf	0.0184242788461539	Inf
chr14	65877375	66121455	1	0	2.56	0	2.56	1	Inf	0.0184242788461539	Inf
chr14	66121455	68359081	0	0	0	0	0	1	0	0	Inf
chr14	68359081	68888888	1	0	2.56	0	2.56	1	Inf	0.0184242788461539	Inf
chr14	68888888	87736530	0	0	0	0	0	1	0	0	Inf
chr14	87736530	87871654	0	1	0	3.57	-3.57	0.417910447761194	0	0	28.0001993373566
chr14	87871654	97255484	0	0	0	0	0	1	0	0	Inf
chr14	97255484	97824276	0	1	0	3.57	-3.57	0.417910447761194	0	0	28.0001993373566
chr14	97824276	97897423	1	1	2.56	3.57	-1.01	1	0.714239541851673	0.00883081332944379	57.7927180509577
chr14	97897423	98176311	0	1	0	3.57	-3.57	0.417910447761194	0	0	28.0001993373566
chr14	98176311	98249220	0	1	0	3.57	-3.57	0.417910447761194	0	0	28.0001993373566
chr14	98249220	98301002	0	1	0	3.57	-3.57	0.417910447761194	0	0	28.0001993373566
chr14	98301002	98326825	0	0	0	0	0	1	0	0	Inf
chr14	98326825	98669913	0	1	0	3.57	-3.57	0.417910447761194	0	0	28.0001993373566
chr14	98669913	99174180	0	0	0	0	0	1	0	0	Inf
chr14	99174180	99197345	1	0	2.56	0	2.56	1	Inf	0.0184242788461539	Inf
chr14	99197345	99642885	0	0	0	0	0	1	0	0	Inf
chr14	99642885	99667043	1	0	2.56	0	2.56	1	Inf	0.0184242788461539	Inf
chr14	99667043	106460480	0	0	0	0	0	1	0	0	Inf
chr14	106460480	106519158	1	0	2.56	0	2.56	1	Inf	0.0184242788461539	Inf
chr14	106519158	106526139	2	0	5.13	0	5.13	0.506105834464043	Inf	0.134811059349198	Inf
chr14	106526139	106571791	3	0	7.69	0	7.69	0.259158751696065	Inf	0.299163409947881	Inf
chr14	106571791	106604028	1	0	2.56	0	2.56	1	Inf	0.0184242788461539	Inf
chr14	106604028	106605696	2	0	5.13	0	5.13	0.506105834464043	Inf	0.134811059349198	Inf
chr14	106605696	106796127	2	1	5.13	3.57	1.56	1	1.45154624814463	0.0720876075216783	89.2002946273177
chr14	106796127	106845251	2	3	5.13	10.71	-5.58	0.642299864314789	0.455973048612347	0.035674600286564	4.28079447868054
chr14	106845251	106873212	3	3	7.69	10.71	-3.02	0.688454720532236	0.698321848708714	0.0863101311133194	5.64708144834845
chr14	106873212	106885861	5	3	12.82	10.71	2.11	1	1.22182804785069	0.214213274937142	8.60621135520067
chr14	106885861	106914625	5	3	12.82	10.71	2.11	1	1.22182804785069	0.214213274937142	8.60621135520067
chr14	106914625	106915977	5	4	12.82	14.29	-1.47	1	0.884016750837732	0.170150760251753	4.94270890019748
chr14	106915977	106917663	6	4	15.38	14.29	1.09	1	1.08953324514555	0.228777697439355	5.84898001960677
chr14	106917663	106918378	8	4	20.51	14.29	6.22	0.747932633487701	1.53856634233689	0.359107764458661	7.83585527572577
chr14	106918378	106920590	8	4	20.51	14.29	6.22	0.747932633487701	1.53856634233689	0.359107764458661	7.83585527572577
chr14	106920590	106927534	7	4	17.95	14.29	3.66	0.750478768502977	1.30726813521468	0.291755135584387	6.80992210196982
chr14	106927534	106955549	8	4	20.51	14.29	6.22	0.747932633487701	1.53856634233689	0.359107764458661	7.83585527572577
chr14	106955549	107349540	9	4	23.08	14.29	8.79	0.533293451699955	1.78478099082913	0.43094530952115	8.92909870703237
chr15	20579936	20588492	1	0	2.56	0	2.56	1	Inf	0.0184242788461539	Inf
chr15	20588492	22306908	0	0	0	0	0	1	0	0	Inf
chr15	22306908	22386513	0	1	0	3.57	-3.57	0.417910447761194	0	0	28.0001993373566
chr15	22386513	22410251	0	2	0	7.14	-7.14	0.170963364993216	0	0	3.78396482381628
chr15	22410251	22545991	1	2	2.56	7.14	-4.58	0.566892808683853	0.347668191638558	0.00565929193880628	7.00113716860258
chr15	22545991	22574003	0	1	0	3.57	-3.57	0.417910447761194	0	0	28.0001993373566
chr15	22574003	24510372	0	0	0	0	0	1	0	0	Inf
chr15	24510372	24674819	0	1	0	3.57	-3.57	0.417910447761194	0	0	28.0001993373566
chr15	24674819	24675010	0	0	0	0	0	1	0	0	Inf
chr15	24675010	24763191	1	0	2.56	0	2.56	1	Inf	0.0184242788461539	Inf
chr15	24763191	25963459	0	0	0	0	0	1	0	0	Inf
chr15	25963459	26030826	0	1	0	3.57	-3.57	0.417910447761194	0	0	28.0001993373566
chr15	26030826	30450207	0	0	0	0	0	1	0	0	Inf
chr15	30450207	30794179	1	0	2.56	0	2.56	1	Inf	0.0184242788461539	Inf
chr15	30794179	34671212	0	0	0	0	0	1	0	0	Inf
chr15	34671212	34695407	1	0	2.56	0	2.56	1	Inf	0.0184242788461539	Inf
chr15	34695407	34698088	2	0	5.13	0	5.13	0.506105834464043	Inf	0.134811059349198	Inf
chr15	34698088	34707403	4	0	10.26	0	10.26	0.134023066485753	Inf	0.485033949305586	Inf
chr15	34707403	34719803	5	0	12.82	0	12.82	0.0697930800542741	Inf	0.686183676211135	Inf
chr15	34719803	34721283	5	1	12.82	3.57	9.25	0.388448155118834	3.90236511849191	0.401779613564162	194.438208084634
chr15	34721283	34813740	5	2	12.82	7.14	5.68	0.690157153753371	1.89440352096343	0.282027548133614	21.3895764464199
chr15	34813740	34814451	5	1	12.82	3.57	9.25	0.388448155118834	3.90236511849191	0.401779613564162	194.438208084634
chr15	34814451	34824285	2	1	5.13	3.57	1.56	1	1.45154624814463	0.0720876075216783	89.2002946273177
chr15	34824285	34856914	0	1	0	3.57	-3.57	0.417910447761194	0	0	28.0001993373566
chr15	34856914	41943814	0	0	0	0	0	1	0	0	Inf
chr15	41943814	41991674	1	0	2.56	0	2.56	1	Inf	0.0184242788461539	Inf
chr15	41991674	42123349	0	0	0	0	0	1	0	0	Inf
chr15	42123349	42281797	1	0	2.56	0	2.56	1	Inf	0.0184242788461539	Inf
chr15	42281797	42407152	0	0	0	0	0	1	0	0	Inf
chr15	42407152	42435128	1	0	2.56	0	2.56	1	Inf	0.0184242788461539	Inf
chr15	42435128	51868399	0	0	0	0	0	1	0	0	Inf
chr15	51868399	51971920	1	0	2.56	0	2.56	1	Inf	0.0184242788461539	Inf
chr15	51971920	52103368	0	0	0	0	0	1	0	0	Inf
chr15	52103368	52103721	0	1	0	3.57	-3.57	0.417910447761194	0	0	28.0001993373566
chr15	52103721	52246882	1	1	2.56	3.57	-1.01	1	0.714239541851673	0.00883081332944379	57.7927180509577
chr15	52246882	52257172	1	0	2.56	0	2.56	1	Inf	0.0184242788461539	Inf
chr15	52257172	59682486	0	0	0	0	0	1	0	0	Inf
chr15	59682486	59861370	0	1	0	3.57	-3.57	0.417910447761194	0	0	28.0001993373566
chr15	59861370	67133776	0	0	0	0	0	1	0	0	Inf
chr15	67133776	67467524	1	0	2.56	0	2.56	1	Inf	0.0184242788461539	Inf
chr15	67467524	67533558	2	0	5.13	0	5.13	0.506105834464043	Inf	0.134811059349198	Inf
chr15	67533558	67534224	1	0	2.56	0	2.56	1	Inf	0.0184242788461539	Inf
chr15	67534224	68190152	0	0	0	0	0	1	0	0	Inf
chr15	68190152	68316185	0	1	0	3.57	-3.57	0.417910447761194	0	0	28.0001993373566
chr15	68316185	76869014	0	0	0	0	0	1	0	0	Inf
chr15	76869014	76874145	2	0	5.13	0	5.13	0.506105834464043	Inf	0.134811059349198	Inf
chr15	76874145	76884795	2	1	5.13	3.57	1.56	1	1.45154624814463	0.0720876075216783	89.2002946273177
chr15	76884795	76891376	3	3	7.69	10.71	-3.02	0.688454720532236	0.698321848708714	0.0863101311133194	5.64708144834845
chr15	76891376	76891569	6	4	15.38	14.29	1.09	1	1.08953324514555	0.228777697439355	5.84898001960677
chr15	76891569	76895770	6	6	15.38	21.43	-6.05	0.537876494727452	0.67081346957719	0.156478978316614	2.86681622643448
chr15	76895770	76898977	4	6	10.26	21.43	-11.17	0.299277093190339	0.424717303065203	0.0787838012777996	2.02354934468486
chr15	76898977	79802537	0	0	0	0	0	1	0	0	Inf
chr15	79802537	79857916	2	0	5.13	0	5.13	0.506105834464043	Inf	0.134811059349198	Inf
chr15	79857916	79863829	1	0	2.56	0	2.56	1	Inf	0.0184242788461539	Inf
chr15	79863829	80537397	0	0	0	0	0	1	0	0	Inf
chr15	80537397	80788457	1	0	2.56	0	2.56	1	Inf	0.0184242788461539	Inf
chr15	80788457	80841168	0	0	0	0	0	1	0	0	Inf
chr15	80841168	81085547	1	0	2.56	0	2.56	1	Inf	0.0184242788461539	Inf
chr15	81085547	87386723	0	0	0	0	0	1	0	0	Inf
chr15	87386723	87474383	0	1	0	3.57	-3.57	0.417910447761194	0	0	28.0001993373566
chr15	87474383	100978221	0	0	0	0	0	1	0	0	Inf
chr15	100978221	101081984	1	0	2.56	0	2.56	1	Inf	0.0184242788461539	Inf
chr15	101081984	101927475	0	0	0	0	0	1	0	0	Inf
chr15	101927475	102531392	0	1	0	3.57	-3.57	0.417910447761194	0	0	28.0001993373566
chr17	197811	476952	1	0	2.56	0	2.56	1	Inf	0.0184242788461539	Inf
chr17	476952	6288944	0	0	0	0	0	1	0	0	Inf
chr17	6288944	6490322	1	0	2.56	0	2.56	1	Inf	0.0184242788461539	Inf
chr17	6490322	6591752	1	0	2.56	0	2.56	1	Inf	0.0184242788461539	Inf
chr17	6591752	16431770	0	0	0	0	0	1	0	0	Inf
chr17	16431770	16576648	1	0	2.56	0	2.56	1	Inf	0.0184242788461539	Inf
chr17	16576648	18337627	0	0	0	0	0	1	0	0	Inf
chr17	18337627	18357169	10	7	25.64	25	0.640000000000001	1	1.03396754058403	0.296924738188513	3.76889942795107
chr17	18357169	18358948	12	7	30.77	25	5.77	0.784305716332878	1.32766681882088	0.396985547900618	4.72728418254668
chr17	18358948	18450058	13	7	33.33	25	8.33	0.590580294891112	1.49103424934164	0.452378048402839	5.26530932913045
chr17	18450058	18456355	11	3	28.21	10.71	17.5	0.127606915066931	3.22026747388311	0.735006597120683	20.0143523853211
chr17	18456355	18461929	6	1	15.38	3.57	11.81	0.224730827019654	4.81440822511162	0.533250791119194	233.739814548377
chr17	18461929	18467209	3	1	7.69	3.57	4.12	0.634565807327001	2.22532620058641	0.167954158560902	122.342807812915
chr17	18467209	18485476	2	1	5.13	3.57	1.56	1	1.45154624814463	0.0720876075216783	89.2002946273177
chr17	18485476	18943195	2	0	5.13	0	5.13	0.506105834464043	Inf	0.134811059349198	Inf
chr17	18943195	19296665	1	0	2.56	0	2.56	1	Inf	0.0184242788461539	Inf
chr17	19296665	19954996	0	0	0	0	0	1	0	0	Inf
chr17	19954996	20135428	1	0	2.56	0	2.56	1	Inf	0.0184242788461539	Inf
chr17	20135428	25311244	0	0	0	0	0	1	0	0	Inf
chr17	25311244	25758274	1	1	2.56	3.57	-1.01	1	0.714239541851673	0.00883081332944379	57.7927180509577
chr17	25758274	25898290	1	0	2.56	0	2.56	1	Inf	0.0184242788461539	Inf
chr17	25898290	29755990	0	0	0	0	0	1	0	0	Inf
chr17	29755990	29942466	1	0	2.56	0	2.56	1	Inf	0.0184242788461539	Inf
chr17	29942466	33183436	0	0	0	0	0	1	0	0	Inf
chr17	33183436	33454331	1	0	2.56	0	2.56	1	Inf	0.0184242788461539	Inf
chr17	33454331	33587905	1	0	2.56	0	2.56	1	Inf	0.0184242788461539	Inf
chr17	33587905	33963351	1	0	2.56	0	2.56	1	Inf	0.0184242788461539	Inf
chr17	33963351	39421696	0	0	0	0	0	1	0	0	Inf
chr17	39421696	39422361	1	0	2.56	0	2.56	1	Inf	0.0184242788461539	Inf
chr17	39422361	39423020	3	2	7.69	7.14	0.550000000000001	1	1.08206902804226	0.115243282358074	13.8124557860129
chr17	39423020	39431628	3	3	7.69	10.71	-3.02	0.688454720532236	0.698321848708714	0.0863101311133194	5.64708144834845
chr17	39431628	40752400	0	0	0	0	0	1	0	0	Inf
chr17	40752400	41202822	1	0	2.56	0	2.56	1	Inf	0.0184242788461539	Inf
chr17	41202822	58834170	0	0	0	0	0	1	0	0	Inf
chr17	58834170	59322981	1	0	2.56	0	2.56	1	Inf	0.0184242788461539	Inf
chr17	59322981	59454616	1	0	2.56	0	2.56	1	Inf	0.0184242788461539	Inf
chr17	59454616	63247970	0	0	0	0	0	1	0	0	Inf
chr17	63247970	63325206	0	1	0	3.57	-3.57	0.417910447761194	0	0	28.0001993373566
chr17	63325206	64681446	0	0	0	0	0	1	0	0	Inf
chr17	64681446	64835800	1	0	2.56	0	2.56	1	Inf	0.0184242788461539	Inf
chr17	64835800	64937766	1	0	2.56	0	2.56	1	Inf	0.0184242788461539	Inf
chr17	64937766	65088251	1	0	2.56	0	2.56	1	Inf	0.0184242788461539	Inf
chr20	1552474	1554847	1	0	2.56	0	2.56	1	Inf	0.0184242788461539	Inf
chr20	1554847	1560795	3	2	7.69	7.14	0.550000000000001	1	1.08206902804226	0.115243282358074	13.8124557860129
chr20	1560795	1561290	2	2	5.13	7.14	-2.01	1	0.706496515603743	0.0483247951664508	10.3278425867678
chr20	1561290	1561617	0	0	0	0	0	1	0	0	Inf
chr20	1561617	1561660	1	0	2.56	0	2.56	1	Inf	0.0184242788461539	Inf
chr20	1561660	1598026	1	1	2.56	3.57	-1.01	1	0.714239541851673	0.00883081332944379	57.7927180509577
chr20	1598026	2607253	0	0	0	0	0	1	0	0	Inf
chr20	2607253	2643391	1	0	2.56	0	2.56	1	Inf	0.0184242788461539	Inf
chr20	2643391	3887946	0	0	0	0	0	1	0	0	Inf
chr20	3887946	4835329	0	1	0	3.57	-3.57	0.417910447761194	0	0	28.0001993373566
chr20	4835329	6581906	0	0	0	0	0	1	0	0	Inf
chr20	6581906	7208546	0	1	0	3.57	-3.57	0.417910447761194	0	0	28.0001993373566
chr20	7208546	7233767	0	1	0	3.57	-3.57	0.417910447761194	0	0	28.0001993373566
chr20	7233767	8720192	0	0	0	0	0	1	0	0	Inf
chr20	8720192	9375335	0	1	0	3.57	-3.57	0.417910447761194	0	0	28.0001993373566
chr20	9375335	13916158	0	0	0	0	0	1	0	0	Inf
chr20	13916158	14620235	0	1	0	3.57	-3.57	0.417910447761194	0	0	28.0001993373566
chr20	14620235	14634012	1	1	2.56	3.57	-1.01	1	0.714239541851673	0.00883081332944379	57.7927180509577
chr20	14634012	14659865	1	2	2.56	7.14	-4.58	0.566892808683853	0.347668191638558	0.00565929193880628	7.00113716860258
chr20	14659865	14688144	0	2	0	7.14	-7.14	0.170963364993216	0	0	3.78396482381628
chr20	14688144	14694798	0	3	0	10.71	-10.71	0.0683853459972863	0	0	1.68680065167164
chr20	14694798	14707825	0	4	0	14.29	-14.29	0.02671302578019	0	0	1.0287164717827
chr20	14707825	14756095	1	4	2.56	14.29	-11.73	0.152476255088195	0.162125614606542	0.00313157813024174	1.76530858326595
chr20	14756095	14830536	2	4	5.13	14.29	-9.16	0.226906158357771	0.32993654256078	0.0277757672740517	2.50742719394361
chr20	14830536	14861839	3	4	7.69	14.29	-6.6	0.439899470246479	0.505336362595415	0.0678402002557203	3.27816686216555
chr20	14861839	14894791	3	4	7.69	14.29	-6.6	0.439899470246479	0.505336362595415	0.0678402002557203	3.27816686216555
chr20	14894791	14901005	3	4	7.69	14.29	-6.6	0.439899470246479	0.505336362595415	0.0678402002557203	3.27816686216555
chr20	14901005	14907629	3	5	7.69	17.86	-10.17	0.26352738853686	0.389034107826882	0.0550560831739497	2.2200708694682
chr20	14907629	14909289	4	5	10.26	17.86	-7.6	0.474317476113771	0.530918933406195	0.0947023418265727	2.7565970582668
chr20	14909289	14940090	4	5	10.26	17.86	-7.6	0.474317476113771	0.530918933406195	0.0947023418265727	2.7565970582668
chr20	14940090	14945788	4	4	10.26	14.29	-4.03	0.710813343503147	0.689678357227139	0.116177835482169	4.08845960139407
chr20	14945788	14985293	5	4	12.82	14.29	-1.47	1	0.884016750837732	0.170150760251753	4.94270890019748
chr20	14985293	14990707	4	4	10.26	14.29	-4.03	0.710813343503147	0.689678357227139	0.116177835482169	4.08845960139407
chr20	14990707	15014391	4	5	10.26	17.86	-7.6	0.474317476113771	0.530918933406195	0.0947023418265727	2.7565970582668
chr20	15014391	15019326	4	5	10.26	17.86	-7.6	0.474317476113771	0.530918933406195	0.0947023418265727	2.7565970582668
chr20	15019326	15025549	4	4	10.26	14.29	-4.03	0.710813343503147	0.689678357227139	0.116177835482169	4.08845960139407
chr20	15025549	15025953	4	4	10.26	14.29	-4.03	0.710813343503147	0.689678357227139	0.116177835482169	4.08845960139407
chr20	15025953	15042507	4	3	10.26	10.71	-0.450000000000001	1	0.953103551799361	0.14687709056058	7.08524272416711
chr20	15042507	15055425	3	3	7.69	10.71	-3.02	0.688454720532236	0.698321848708714	0.0863101311133194	5.64708144834845
chr20	15055425	15094623	3	3	7.69	10.71	-3.02	0.688454720532236	0.698321848708714	0.0863101311133194	5.64708144834845
chr20	15094623	15105790	2	3	5.13	10.71	-5.58	0.642299864314789	0.455973048612347	0.035674600286564	4.28079447868054
chr20	15105790	15143800	2	3	5.13	10.71	-5.58	0.642299864314789	0.455973048612347	0.035674600286564	4.28079447868054
chr20	15143800	15156475	2	3	5.13	10.71	-5.58	0.642299864314789	0.455973048612347	0.035674600286564	4.28079447868054
chr20	15156475	15214318	2	3	5.13	10.71	-5.58	0.642299864314789	0.455973048612347	0.035674600286564	4.28079447868054
chr20	15214318	15240973	1	3	2.56	10.71	-8.15	0.300712347354138	0.22422268237679	0.00407847322794967	2.971930443391
chr20	15240973	15254493	1	3	2.56	10.71	-8.15	0.300712347354138	0.22422268237679	0.00407847322794967	2.971930443391
chr20	15254493	15282115	1	4	2.56	14.29	-11.73	0.152476255088195	0.162125614606542	0.00313157813024174	1.76530858326595
chr20	15282115	15282599	1	3	2.56	10.71	-8.15	0.300712347354138	0.22422268237679	0.00407847322794967	2.971930443391
chr20	15282599	15288627	0	3	0	10.71	-10.71	0.0683853459972863	0	0	1.68680065167164
chr20	15288627	15291967	0	3	0	10.71	-10.71	0.0683853459972863	0	0	1.68680065167164
chr20	15291967	15342134	0	2	0	7.14	-7.14	0.170963364993216	0	0	3.78396482381628
chr20	15342134	15848469	0	1	0	3.57	-3.57	0.417910447761194	0	0	28.0001993373566
chr20	15848469	22143576	0	0	0	0	0	1	0	0	Inf
chr20	22143576	22639182	0	1	0	3.57	-3.57	0.417910447761194	0	0	28.0001993373566
chr20	22639182	23840003	0	0	0	0	0	1	0	0	Inf
chr20	23840003	24313456	0	1	0	3.57	-3.57	0.417910447761194	0	0	28.0001993373566
chr20	24313456	24394359	0	0	0	0	0	1	0	0	Inf
chr20	24394359	24566208	0	1	0	3.57	-3.57	0.417910447761194	0	0	28.0001993373566
chr20	24566208	41177157	0	0	0	0	0	1	0	0	Inf
chr20	41177157	41243361	1	0	2.56	0	2.56	1	Inf	0.0184242788461539	Inf
chr20	41243361	44339612	0	0	0	0	0	1	0	0	Inf
chr20	44339612	44379529	1	0	2.56	0	2.56	1	Inf	0.0184242788461539	Inf
chr20	44379529	47954305	0	0	0	0	0	1	0	0	Inf
chr20	47954305	48577614	1	0	2.56	0	2.56	1	Inf	0.0184242788461539	Inf
chr20	48577614	49900576	0	0	0	0	0	1	0	0	Inf
chr20	49900576	49931947	0	1	0	3.57	-3.57	0.417910447761194	0	0	28.0001993373566
chr20	49931947	52646344	0	0	0	0	0	1	0	0	Inf
chr20	52646344	52649481	1	1	2.56	3.57	-1.01	1	0.714239541851673	0.00883081332944379	57.7927180509577
chr20	52649481	52656187	1	2	2.56	7.14	-4.58	0.566892808683853	0.347668191638558	0.00565929193880628	7.00113716860258
chr20	52656187	52660613	1	1	2.56	3.57	-1.01	1	0.714239541851673	0.00883081332944379	57.7927180509577
chr19	13391550	13421518	0	1	0	3.57	-3.57	0.417910447761194	0	0	28.0001993373566
chr19	13421518	15419148	0	0	0	0	0	1	0	0	Inf
chr19	15419148	15453089	0	1	0	3.57	-3.57	0.417910447761194	0	0	28.0001993373566
chr19	15453089	20595435	0	0	0	0	0	1	0	0	Inf
chr19	20595435	20601050	1	1	2.56	3.57	-1.01	1	0.714239541851673	0.00883081332944379	57.7927180509577
chr19	20601050	20721342	2	1	5.13	3.57	1.56	1	1.45154624814463	0.0720876075216783	89.2002946273177
chr19	20721342	20722654	0	1	0	3.57	-3.57	0.417910447761194	0	0	28.0001993373566
chr19	20722654	35849408	0	0	0	0	0	1	0	0	Inf
chr19	35849408	35864296	1	0	2.56	0	2.56	1	Inf	0.0184242788461539	Inf
chr19	35864296	43287110	0	0	0	0	0	1	0	0	Inf
chr19	43287110	43296910	1	0	2.56	0	2.56	1	Inf	0.0184242788461539	Inf
chr19	43296910	43318374	2	0	5.13	0	5.13	0.506105834464043	Inf	0.134811059349198	Inf
chr19	43318374	43498595	3	0	7.69	0	7.69	0.259158751696065	Inf	0.299163409947881	Inf
chr19	43498595	43529879	2	0	5.13	0	5.13	0.506105834464043	Inf	0.134811059349198	Inf
chr19	43529879	43545923	2	0	5.13	0	5.13	0.506105834464043	Inf	0.134811059349198	Inf
chr19	43545923	43646810	1	0	2.56	0	2.56	1	Inf	0.0184242788461539	Inf
chr19	43646810	43713230	1	1	2.56	3.57	-1.01	1	0.714239541851673	0.00883081332944379	57.7927180509577
chr19	43713230	43747133	0	1	0	3.57	-3.57	0.417910447761194	0	0	28.0001993373566
chr19	43747133	48740771	0	0	0	0	0	1	0	0	Inf
chr19	48740771	48760766	0	1	0	3.57	-3.57	0.417910447761194	0	0	28.0001993373566
chr19	48760766	52492987	0	0	0	0	0	1	0	0	Inf
chr19	52492987	52655498	1	0	2.56	0	2.56	1	Inf	0.0184242788461539	Inf
chr22	18876571	18877668	0	1	0	3.57	-3.57	0.417910447761194	0	0	28.0001993373566
chr22	18877668	19025643	1	1	2.56	3.57	-1.01	1	0.714239541851673	0.00883081332944379	57.7927180509577
chr22	19025643	19027615	0	1	0	3.57	-3.57	0.417910447761194	0	0	28.0001993373566
chr22	19027615	23871979	0	0	0	0	0	1	0	0	Inf
chr22	23871979	24002002	0	1	0	3.57	-3.57	0.417910447761194	0	0	28.0001993373566
chr22	24002002	24172659	0	1	0	3.57	-3.57	0.417910447761194	0	0	28.0001993373566
chr22	24172659	24224325	0	1	0	3.57	-3.57	0.417910447761194	0	0	28.0001993373566
chr22	24224325	24347476	0	0	0	0	0	1	0	0	Inf
chr22	24347476	24399172	2	1	5.13	3.57	1.56	1	1.45154624814463	0.0720876075216783	89.2002946273177
chr22	24399172	46346876	0	0	0	0	0	1	0	0	Inf
chr22	46346876	46494740	1	0	2.56	0	2.56	1	Inf	0.0184242788461539	Inf
chr22	46494740	46591375	1	0	2.56	0	2.56	1	Inf	0.0184242788461539	Inf
chr22	46591375	48179798	0	0	0	0	0	1	0	0	Inf
chr22	48179798	48203264	2	0	5.13	0	5.13	0.506105834464043	Inf	0.134811059349198	Inf
chr22	48203264	48205596	1	0	2.56	0	2.56	1	Inf	0.0184242788461539	Inf
chr22	48205596	48577474	0	0	0	0	0	1	0	0	Inf
chr22	48577474	48669737	1	0	2.56	0	2.56	1	Inf	0.0184242788461539	Inf
chr13	23629182	23639407	0	1	0	3.57	-3.57	0.417910447761194	0	0	28.0001993373566
chr13	23639407	26481386	0	0	0	0	0	1	0	0	Inf
chr13	26481386	26719059	0	1	0	3.57	-3.57	0.417910447761194	0	0	28.0001993373566
chr13	26719059	38067563	0	0	0	0	0	1	0	0	Inf
chr13	38067563	38068809	1	1	2.56	3.57	-1.01	1	0.714239541851673	0.00883081332944379	57.7927180509577
chr13	38068809	38070759	2	3	5.13	10.71	-5.58	0.642299864314789	0.455973048612347	0.035674600286564	4.28079447868054
chr13	38070759	38071579	3	3	7.69	10.71	-3.02	0.688454720532236	0.698321848708714	0.0863101311133194	5.64708144834845
chr13	38071579	38086544	5	4	12.82	14.29	-1.47	1	0.884016750837732	0.170150760251753	4.94270890019748
chr13	38086544	38088352	4	3	10.26	10.71	-0.450000000000001	1	0.953103551799361	0.14687709056058	7.08524272416711
chr13	38088352	38088864	3	1	7.69	3.57	4.12	0.634565807327001	2.22532620058641	0.167954158560902	122.342807812915
chr13	38088864	39934630	0	0	0	0	0	1	0	0	Inf
chr13	39934630	40079951	1	0	2.56	0	2.56	1	Inf	0.0184242788461539	Inf
chr13	40079951	40207740	1	0	2.56	0	2.56	1	Inf	0.0184242788461539	Inf
chr13	40207740	45732976	0	0	0	0	0	1	0	0	Inf
chr13	45732976	46345252	0	1	0	3.57	-3.57	0.417910447761194	0	0	28.0001993373566
chr13	46345252	46463129	0	1	0	3.57	-3.57	0.417910447761194	0	0	28.0001993373566
chr13	46463129	46631159	0	1	0	3.57	-3.57	0.417910447761194	0	0	28.0001993373566
chr13	46631159	57754683	0	0	0	0	0	1	0	0	Inf
chr13	57754683	57784047	2	1	5.13	3.57	1.56	1	1.45154624814463	0.0720876075216783	89.2002946273177
chr13	57784047	62537088	0	0	0	0	0	1	0	0	Inf
chr13	62537088	62594542	1	0	2.56	0	2.56	1	Inf	0.0184242788461539	Inf
chr13	62594542	69245283	0	0	0	0	0	1	0	0	Inf
chr13	69245283	69268686	1	2	2.56	7.14	-4.58	0.566892808683853	0.347668191638558	0.00565929193880628	7.00113716860258
chr13	69268686	70733620	0	0	0	0	0	1	0	0	Inf
chr13	70733620	70774333	1	0	2.56	0	2.56	1	Inf	0.0184242788461539	Inf
chr13	70774333	83263060	0	0	0	0	0	1	0	0	Inf
chr13	83263060	83408149	0	1	0	3.57	-3.57	0.417910447761194	0	0	28.0001993373566
chr13	83408149	90355582	0	0	0	0	0	1	0	0	Inf
chr13	90355582	90468381	1	0	2.56	0	2.56	1	Inf	0.0184242788461539	Inf
chr13	90468381	104276598	0	0	0	0	0	1	0	0	Inf
chr13	104276598	104279588	1	0	2.56	0	2.56	1	Inf	0.0184242788461539	Inf
chr5	0	813828	1	0	2.56	0	2.56	1	Inf	0.0184242788461539	Inf
chr5	813828	843103	2	0	5.13	0	5.13	0.506105834464043	Inf	0.134811059349198	Inf
chr5	843103	8702387	0	0	0	0	0	1	0	0	Inf
chr5	8702387	8748430	1	0	2.56	0	2.56	1	Inf	0.0184242788461539	Inf
chr5	8748430	15704890	0	0	0	0	0	1	0	0	Inf
chr5	15704890	15705154	1	0	2.56	0	2.56	1	Inf	0.0184242788461539	Inf
chr5	15705154	15721978	2	0	5.13	0	5.13	0.506105834464043	Inf	0.134811059349198	Inf
chr5	15721978	19062710	0	0	0	0	0	1	0	0	Inf
chr5	19062710	19195203	1	0	2.56	0	2.56	1	Inf	0.0184242788461539	Inf
chr5	19195203	19821758	0	0	0	0	0	1	0	0	Inf
chr5	19821758	19970105	1	0	2.56	0	2.56	1	Inf	0.0184242788461539	Inf
chr5	19970105	20231067	1	0	2.56	0	2.56	1	Inf	0.0184242788461539	Inf
chr5	20231067	21570231	0	0	0	0	0	1	0	0	Inf
chr5	21570231	21671983	0	1	0	3.57	-3.57	0.417910447761194	0	0	28.0001993373566
chr5	21671983	25701550	0	0	0	0	0	1	0	0	Inf
chr5	25701550	25845543	1	0	2.56	0	2.56	1	Inf	0.0184242788461539	Inf
chr5	25845543	26623529	0	0	0	0	0	1	0	0	Inf
chr5	26623529	26785083	1	0	2.56	0	2.56	1	Inf	0.0184242788461539	Inf
chr5	26785083	40428656	0	0	0	0	0	1	0	0	Inf
chr5	40428656	40602741	0	1	0	3.57	-3.57	0.417910447761194	0	0	28.0001993373566
chr5	40602741	53090900	0	0	0	0	0	1	0	0	Inf
chr5	53090900	53374994	1	0	2.56	0	2.56	1	Inf	0.0184242788461539	Inf
chr5	53374994	54938825	0	0	0	0	0	1	0	0	Inf
chr5	54938825	55020304	0	1	0	3.57	-3.57	0.417910447761194	0	0	28.0001993373566
chr5	55020304	56749298	0	0	0	0	0	1	0	0	Inf
chr5	56749298	57323830	0	1	0	3.57	-3.57	0.417910447761194	0	0	28.0001993373566
chr5	57323830	58370080	0	0	0	0	0	1	0	0	Inf
chr5	58370080	58521306	0	1	0	3.57	-3.57	0.417910447761194	0	0	28.0001993373566
chr5	58521306	58557337	1	1	2.56	3.57	-1.01	1	0.714239541851673	0.00883081332944379	57.7927180509577
chr5	58557337	58829404	2	1	5.13	3.57	1.56	1	1.45154624814463	0.0720876075216783	89.2002946273177
chr5	58829404	58896955	2	0	5.13	0	5.13	0.506105834464043	Inf	0.134811059349198	Inf
chr5	58896955	58938898	2	1	5.13	3.57	1.56	1	1.45154624814463	0.0720876075216783	89.2002946273177
chr5	58938898	59016417	2	1	5.13	3.57	1.56	1	1.45154624814463	0.0720876075216783	89.2002946273177
chr5	59016417	59029099	2	0	5.13	0	5.13	0.506105834464043	Inf	0.134811059349198	Inf
chr5	59029099	59091779	1	0	2.56	0	2.56	1	Inf	0.0184242788461539	Inf
chr5	59091779	59140478	1	0	2.56	0	2.56	1	Inf	0.0184242788461539	Inf
chr5	59140478	59181964	2	0	5.13	0	5.13	0.506105834464043	Inf	0.134811059349198	Inf
chr5	59181964	59215879	3	0	7.69	0	7.69	0.259158751696065	Inf	0.299163409947881	Inf
chr5	59215879	59222521	4	0	10.26	0	10.26	0.134023066485753	Inf	0.485033949305586	Inf
chr5	59222521	59266661	3	0	7.69	0	7.69	0.259158751696065	Inf	0.299163409947881	Inf
chr5	59266661	59389424	3	1	7.69	3.57	4.12	0.634565807327001	2.22532620058641	0.167954158560902	122.342807812915
chr5	59389424	59415102	3	0	7.69	0	7.69	0.259158751696065	Inf	0.299163409947881	Inf
chr5	59415102	59634886	2	0	5.13	0	5.13	0.506105834464043	Inf	0.134811059349198	Inf
chr5	59634886	59759068	1	0	2.56	0	2.56	1	Inf	0.0184242788461539	Inf
chr5	59759068	67519392	0	0	0	0	0	1	0	0	Inf
chr5	67519392	67692525	1	0	2.56	0	2.56	1	Inf	0.0184242788461539	Inf
chr5	67692525	67827474	1	0	2.56	0	2.56	1	Inf	0.0184242788461539	Inf
[truncated: 164 more rows]
