# Supplementary material for: 1p36 deletion is a marker for tumour dissemination in microsatellite stable stage II-III colon cancer
Source: BMC Cancer. 2014 Nov 24;14:872. doi: 10.1186/1471-2407-14-872 (PMC4251789; doi:10.1186/1471-2407-14-872)
Supplement: Supplementary file 1 — Additional file 1: This file includes supplementary figures, genome-wide copy number estimates and statistics. (ZIP 5 MB) [file 12885_2014_5046_MOESM1_ESM.zip › Supplementary Data/TCGA COAD subset statistics/High Gain.Metastatic.longsurv.txt]

Chromosome	Start (hg19)	End (hg19)	Observations in G1	Observations in G2	Frequency G1 (%)	Frequency G2 (%)	Frequency difference	Fisher's Exact test p-value	Odds Ratio	Lower 95% CI	Upper 95% CI
chr1	72740013	72746540	1	0	2.56	0	2.56	1	Inf	0.0184242788461539	Inf
chr1	72746540	72748221	1	1	2.56	3.57	-1.01	1	0.714239541851673	0.00883081332944379	57.7927180509577
chr1	72748221	72765894	2	1	5.13	3.57	1.56	1	1.45154624814463	0.0720876075216783	89.2002946273177
chr1	72765894	72768458	11	9	28.21	32.14	-3.93	0.790297224212521	0.831706188375505	0.254973950870375	2.75301817957441
chr1	72768458	72768707	13	11	33.33	39.29	-5.96	0.796543689874275	0.775741727535441	0.251243197042475	2.40269771516319
chr1	72768707	72768926	15	12	38.46	42.86	-4.4	0.802727517143163	0.835618845219127	0.277910721143076	2.51940539588275
chr1	72768926	72770040	21	18	53.85	64.29	-10.44	0.457027079330404	0.65237012859312	0.210541048104982	1.95319708953761
chr1	72770040	72771255	22	18	56.41	64.29	-7.88000000000001	0.616414616667261	0.722505273243118	0.232879836909284	2.17267300456454
chr1	72771255	72811532	23	18	58.97	64.29	-5.32000000000001	0.800292054391844	0.801292815963355	0.257631949654615	2.42388557523091
chr1	72811532	72812172	12	11	30.77	39.29	-8.52	0.60283461188008	0.690802617700781	0.220444187561447	2.1584460199275
chr1	72812172	72814597	12	8	30.77	28.57	2.2	1	1.1093705404486	0.340109999221826	3.76440764981304
chr1	72814597	72822827	2	0	5.13	0	5.13	0.506105834464043	Inf	0.134811059349198	Inf
chr1	72822827	72915714	1	0	2.56	0	2.56	1	Inf	0.0184242788461539	Inf
chr1	72915714	143458436	0	0	0	0	0	1	0	0	Inf
chr1	143458436	149115581	0	1	0	3.57	-3.57	0.417910447761194	0	0	28.0001993373566
chr1	149115581	149291187	1	1	2.56	3.57	-1.01	1	0.714239541851673	0.00883081332944379	57.7927180509577
chr1	149291187	152555617	0	1	0	3.57	-3.57	0.417910447761194	0	0	28.0001993373566
chr1	152555617	152588544	0	0	0	0	0	1	0	0	Inf
chr1	152588544	189617879	0	1	0	3.57	-3.57	0.417910447761194	0	0	28.0001993373566
chr1	189617879	189722573	0	1	0	3.57	-3.57	0.417910447761194	0	0	28.0001993373566
chr1	189722573	249250621	0	1	0	3.57	-3.57	0.417910447761194	0	0	28.0001993373566
chr2	57398467	57446428	1	0	2.56	0	2.56	1	Inf	0.0184242788461539	Inf
chr2	57446428	89125810	0	0	0	0	0	1	0	0	Inf
chr2	89125810	89126187	2	0	5.13	0	5.13	0.506105834464043	Inf	0.134811059349198	Inf
chr2	89126187	89126253	3	0	7.69	0	7.69	0.259158751696065	Inf	0.299163409947881	Inf
chr2	89126253	89129536	4	2	10.26	7.14	3.12	1	1.47724941340376	0.194470737823325	17.4929046835811
chr2	89129536	89132096	4	3	10.26	10.71	-0.450000000000001	1	0.953103551799361	0.14687709056058	7.08524272416711
chr2	89132096	89133378	10	4	25.64	14.29	11.35	0.364239516815332	2.0474928602249	0.507624553104601	10.1011704340548
chr2	89133378	89134842	22	11	56.41	39.29	17.12	0.217680083478689	1.97907647789463	0.669368304823072	6.05561427143958
chr2	89134842	89136090	28	12	71.79	42.86	28.93	0.0236941977969103	3.32786469604534	1.08857550662036	10.7071359120434
chr2	89136090	89136136	29	17	74.36	60.71	13.65	0.289958920264435	1.85844763012142	0.580104837243462	6.06908064934318
chr2	89136136	89144104	29	18	74.36	64.29	10.07	0.424661615147172	1.59939016485956	0.489468313068423	5.26916920839569
chr2	89144104	89144968	29	19	74.36	67.86	6.5	0.592577464184326	1.3670759656014	0.407477054232664	4.56282171536634
chr2	89144968	89270512	30	20	76.92	71.43	5.48999999999999	0.776722997346664	1.32752553273592	0.375682873712403	4.64149136561804
chr2	89270512	89297281	29	20	74.36	71.43	2.92999999999999	0.788089826572652	1.15741331407732	0.333041602783909	3.93268104029177
chr2	89297281	89311446	28	19	71.79	67.86	3.93000000000001	0.790297224212521	1.20234767274391	0.363237703048728	3.9219692701408
chr2	89311446	89349711	27	19	69.23	67.86	1.37	1	1.06477174971382	0.325156089615387	3.41014864105278
chr2	89349711	89355441	26	19	66.67	67.86	-1.19	1	0.948111249928555	0.292063794559505	2.99204376978983
chr2	89355441	89377330	25	19	64.1	67.86	-3.76000000000001	0.799152104106656	0.847974478084191	0.262992760381076	2.6442315536436
chr2	89377330	89388678	24	19	61.54	67.86	-6.32	0.617274493539721	0.761027832223236	0.237259838942086	2.35042837984938
chr2	89388678	89393056	23	19	58.97	67.86	-8.89	0.609289326925581	0.684831371908208	0.214342299762483	2.09904949768024
chr2	89393056	89418269	22	18	56.41	64.29	-7.88000000000001	0.616414616667261	0.722505273243118	0.232879836909284	2.17267300456454
chr2	89418269	89428877	5	8	12.82	28.57	-15.75	0.127931783034621	0.373436652077213	0.0837887469827279	1.50223811772245
chr2	89428877	89464861	5	7	12.82	25	-12.18	0.217148353969883	0.446798455228105	0.0980401331595031	1.87861688946732
chr2	89464861	89469407	3	3	7.69	10.71	-3.02	0.688454720532236	0.698321848708714	0.0863101311133194	5.64708144834845
chr2	89469407	89499081	3	2	7.69	7.14	0.550000000000001	1	1.08206902804226	0.115243282358074	13.8124557860129
chr2	89499081	89500819	2	1	5.13	3.57	1.56	1	1.45154624814463	0.0720876075216783	89.2002946273177
chr2	89500819	89569727	1	1	2.56	3.57	-1.01	1	0.714239541851673	0.00883081332944379	57.7927180509577
chr2	89569727	89577447	1	0	2.56	0	2.56	1	Inf	0.0184242788461539	Inf
chr2	89577447	117777798	0	0	0	0	0	1	0	0	Inf
chr2	117777798	117924856	1	0	2.56	0	2.56	1	Inf	0.0184242788461539	Inf
chr3	1179125	1367154	1	0	2.56	0	2.56	1	Inf	0.0184242788461539	Inf
chr3	1367154	1460353	1	0	2.56	0	2.56	1	Inf	0.0184242788461539	Inf
chr3	1460353	3262046	0	0	0	0	0	1	0	0	Inf
chr3	3262046	3301195	1	0	2.56	0	2.56	1	Inf	0.0184242788461539	Inf
chr3	3301195	11979903	0	0	0	0	0	1	0	0	Inf
chr3	11979903	13181218	1	0	2.56	0	2.56	1	Inf	0.0184242788461539	Inf
chr3	13181218	22415089	1	0	2.56	0	2.56	1	Inf	0.0184242788461539	Inf
chr3	22415089	88456545	0	0	0	0	0	1	0	0	Inf
chr3	88456545	89924758	1	0	2.56	0	2.56	1	Inf	0.0184242788461539	Inf
chr3	89924758	100333187	0	0	0	0	0	1	0	0	Inf
chr3	100333187	100444563	1	0	2.56	0	2.56	1	Inf	0.0184242788461539	Inf
chr3	100444563	162503213	0	0	0	0	0	1	0	0	Inf
chr3	162503213	162508230	1	0	2.56	0	2.56	1	Inf	0.0184242788461539	Inf
chr3	162508230	162510463	2	0	5.13	0	5.13	0.506105834464043	Inf	0.134811059349198	Inf
chr3	162510463	162512916	5	6	12.82	21.43	-8.61	0.505413273282686	0.544342468322904	0.115962517512108	2.43320308901814
chr3	162512916	162543103	5	7	12.82	25	-12.18	0.217148353969883	0.446798455228105	0.0980401331595031	1.87861688946732
chr3	162543103	162619879	6	9	15.38	32.14	-16.76	0.140243531474141	0.389630408897948	0.0975357394586401	1.44600923068657
chr3	162619879	162623889	6	8	15.38	28.57	-13.19	0.231227537591389	0.46012900196464	0.113242877872888	1.76582059999961
chr3	162623889	162626284	5	8	12.82	28.57	-15.75	0.127931783034621	0.373436652077213	0.0837887469827279	1.50223811772245
chr3	162626284	162626588	2	3	5.13	10.71	-5.58	0.642299864314789	0.455973048612347	0.035674600286564	4.28079447868054
chr3	162626588	162627609	0	2	0	7.14	-7.14	0.170963364993216	0	0	3.78396482381628
chr3	162627609	162628629	0	1	0	3.57	-3.57	0.417910447761194	0	0	28.0001993373566
chr3	162628629	192876534	0	0	0	0	0	1	0	0	Inf
chr3	192876534	192878120	10	6	25.64	21.43	4.21	0.776722997346664	1.25998989354521	0.349913957283863	4.90329735453815
chr3	192878120	192884669	10	7	25.64	25	0.640000000000001	1	1.03396754058403	0.296924738188513	3.76889942795107
chr3	192884669	192886447	1	4	2.56	14.29	-11.73	0.152476255088195	0.162125614606542	0.00313157813024174	1.76530858326595
chr3	192886447	192886481	0	3	0	10.71	-10.71	0.0683853459972863	0	0	1.68680065167164
chr3	192886481	192886513	0	2	0	7.14	-7.14	0.170963364993216	0	0	3.78396482381628
chr3	192886513	195394883	0	0	0	0	0	1	0	0	Inf
chr3	195394883	196645036	1	0	2.56	0	2.56	1	Inf	0.0184242788461539	Inf
chr13	19045720	19611105	5	2	12.82	7.14	5.68	0.690157153753371	1.89440352096343	0.282027548133614	21.3895764464199
chr13	19611105	19992084	6	2	15.38	7.14	8.24	0.452610971630956	2.33566623971135	0.376598600150424	25.537474960256
chr13	19992084	20494488	7	2	17.95	7.14	10.81	0.285260824166676	2.80395558178708	0.47787033488466	29.9189920421904
chr13	20494488	21030017	8	2	20.51	7.14	13.37	0.174325857708064	3.30094800390498	0.585850360326557	34.5971603467713
chr13	21030017	22499290	8	3	20.51	10.71	9.8	0.336619499034699	2.12739426351934	0.449140543826995	13.7497241842113
chr13	22499290	25817193	8	3	20.51	10.71	9.8	0.336619499034699	2.12739426351934	0.449140543826995	13.7497241842113
chr13	25817193	27276861	9	3	23.08	10.71	12.37	0.332912625997754	2.46809033730878	0.538307277384712	15.696421152546
chr13	27276861	27382671	10	3	25.64	10.71	14.93	0.210019175927111	2.83157245824219	0.633448722606144	17.7789043034082
chr13	27382671	27413123	10	3	25.64	10.71	14.93	0.210019175927111	2.83157245824219	0.633448722606144	17.7789043034082
chr13	27413123	27522995	10	3	25.64	10.71	14.93	0.210019175927111	2.83157245824219	0.633448722606144	17.7789043034082
chr13	27522995	27544075	11	3	28.21	10.71	17.5	0.127606915066931	3.22026747388311	0.735006597120683	20.0143523853211
chr13	27544075	29603235	10	3	25.64	10.71	14.93	0.210019175927111	2.83157245824219	0.633448722606144	17.7789043034082
chr13	29603235	31600942	9	3	23.08	10.71	12.37	0.332912625997754	2.46809033730878	0.538307277384712	15.696421152546
chr13	31600942	31639470	9	3	23.08	10.71	12.37	0.332912625997754	2.46809033730878	0.538307277384712	15.696421152546
chr13	31639470	31688577	9	3	23.08	10.71	12.37	0.332912625997754	2.46809033730878	0.538307277384712	15.696421152546
chr13	31688577	31764848	9	3	23.08	10.71	12.37	0.332912625997754	2.46809033730878	0.538307277384712	15.696421152546
chr13	31764848	32600557	9	3	23.08	10.71	12.37	0.332912625997754	2.46809033730878	0.538307277384712	15.696421152546
chr13	32600557	33555491	9	2	23.08	7.14	15.94	0.10399262222727	3.83026666667576	0.701020740861825	39.583260786949
chr13	33555491	36562066	9	2	23.08	7.14	15.94	0.10399262222727	3.83026666667576	0.701020740861825	39.583260786949
chr13	36562066	37942847	9	2	23.08	7.14	15.94	0.10399262222727	3.83026666667576	0.701020740861825	39.583260786949
chr13	37942847	37989633	9	2	23.08	7.14	15.94	0.10399262222727	3.83026666667576	0.701020740861825	39.583260786949
chr13	37989633	38068809	9	2	23.08	7.14	15.94	0.10399262222727	3.83026666667576	0.701020740861825	39.583260786949
chr13	38068809	38088352	8	2	20.51	7.14	13.37	0.174325857708064	3.30094800390498	0.585850360326557	34.5971603467713
chr13	38088352	38347363	9	2	23.08	7.14	15.94	0.10399262222727	3.83026666667576	0.701020740861825	39.583260786949
chr13	38347363	38408051	9	2	23.08	7.14	15.94	0.10399262222727	3.83026666667576	0.701020740861825	39.583260786949
chr13	38408051	38572343	9	2	23.08	7.14	15.94	0.10399262222727	3.83026666667576	0.701020740861825	39.583260786949
chr13	38572343	39763975	10	2	25.64	7.14	18.5	0.0608418742453445	4.39500246777704	0.823786832805583	44.9206625508777
chr13	39763975	44566788	10	2	25.64	7.14	18.5	0.0608418742453445	4.39500246777704	0.823786832805583	44.9206625508777
chr13	44566788	46640146	9	2	23.08	7.14	15.94	0.10399262222727	3.83026666667576	0.701020740861825	39.583260786949
chr13	46640146	46755866	10	2	25.64	7.14	18.5	0.0608418742453445	4.39500246777704	0.823786832805583	44.9206625508777
chr13	46755866	48219213	9	2	23.08	7.14	15.94	0.10399262222727	3.83026666667576	0.701020740861825	39.583260786949
chr13	48219213	48324136	9	2	23.08	7.14	15.94	0.10399262222727	3.83026666667576	0.701020740861825	39.583260786949
chr13	48324136	51661390	9	2	23.08	7.14	15.94	0.10399262222727	3.83026666667576	0.701020740861825	39.583260786949
chr13	51661390	53604488	9	2	23.08	7.14	15.94	0.10399262222727	3.83026666667576	0.701020740861825	39.583260786949
chr13	53604488	54569609	9	2	23.08	7.14	15.94	0.10399262222727	3.83026666667576	0.701020740861825	39.583260786949
chr13	54569609	54615063	9	2	23.08	7.14	15.94	0.10399262222727	3.83026666667576	0.701020740861825	39.583260786949
chr13	54615063	54659839	9	2	23.08	7.14	15.94	0.10399262222727	3.83026666667576	0.701020740861825	39.583260786949
chr13	54659839	54686218	9	2	23.08	7.14	15.94	0.10399262222727	3.83026666667576	0.701020740861825	39.583260786949
chr13	54686218	55121470	9	2	23.08	7.14	15.94	0.10399262222727	3.83026666667576	0.701020740861825	39.583260786949
chr13	55121470	55300669	8	2	20.51	7.14	13.37	0.174325857708064	3.30094800390498	0.585850360326557	34.5971603467713
chr13	55300669	55566916	8	2	20.51	7.14	13.37	0.174325857708064	3.30094800390498	0.585850360326557	34.5971603467713
chr13	55566916	55603866	8	2	20.51	7.14	13.37	0.174325857708064	3.30094800390498	0.585850360326557	34.5971603467713
chr13	55603866	55606235	8	2	20.51	7.14	13.37	0.174325857708064	3.30094800390498	0.585850360326557	34.5971603467713
chr13	55606235	55652394	9	2	23.08	7.14	15.94	0.10399262222727	3.83026666667576	0.701020740861825	39.583260786949
chr13	55652394	55696636	8	2	20.51	7.14	13.37	0.174325857708064	3.30094800390498	0.585850360326557	34.5971603467713
chr13	55696636	55882410	8	2	20.51	7.14	13.37	0.174325857708064	3.30094800390498	0.585850360326557	34.5971603467713
chr13	55882410	57112785	8	2	20.51	7.14	13.37	0.174325857708064	3.30094800390498	0.585850360326557	34.5971603467713
chr13	57112785	57754683	8	2	20.51	7.14	13.37	0.174325857708064	3.30094800390498	0.585850360326557	34.5971603467713
chr13	57754683	57784047	6	2	15.38	7.14	8.24	0.452610971630956	2.33566623971135	0.376598600150424	25.537474960256
chr13	57784047	58215209	8	2	20.51	7.14	13.37	0.174325857708064	3.30094800390498	0.585850360326557	34.5971603467713
chr13	58215209	58319934	8	2	20.51	7.14	13.37	0.174325857708064	3.30094800390498	0.585850360326557	34.5971603467713
chr13	58319934	58870838	8	2	20.51	7.14	13.37	0.174325857708064	3.30094800390498	0.585850360326557	34.5971603467713
chr13	58870838	59831165	8	2	20.51	7.14	13.37	0.174325857708064	3.30094800390498	0.585850360326557	34.5971603467713
chr13	59831165	59931272	8	2	20.51	7.14	13.37	0.174325857708064	3.30094800390498	0.585850360326557	34.5971603467713
chr13	59931272	64679710	8	2	20.51	7.14	13.37	0.174325857708064	3.30094800390498	0.585850360326557	34.5971603467713
chr13	64679710	64683012	8	2	20.51	7.14	13.37	0.174325857708064	3.30094800390498	0.585850360326557	34.5971603467713
chr13	64683012	64855419	9	2	23.08	7.14	15.94	0.10399262222727	3.83026666667576	0.701020740861825	39.583260786949
chr13	64855419	64855924	9	2	23.08	7.14	15.94	0.10399262222727	3.83026666667576	0.701020740861825	39.583260786949
chr13	64855924	65746507	8	2	20.51	7.14	13.37	0.174325857708064	3.30094800390498	0.585850360326557	34.5971603467713
chr13	65746507	69245283	8	2	20.51	7.14	13.37	0.174325857708064	3.30094800390498	0.585850360326557	34.5971603467713
chr13	69245283	69268686	8	1	20.51	3.57	16.94	0.0687613334255504	6.80938024527122	0.82325044058611	319.890897450789
chr13	69268686	69795434	8	2	20.51	7.14	13.37	0.174325857708064	3.30094800390498	0.585850360326557	34.5971603467713
chr13	69795434	69919223	9	2	23.08	7.14	15.94	0.10399262222727	3.83026666667576	0.701020740861825	39.583260786949
chr13	69919223	70803884	8	2	20.51	7.14	13.37	0.174325857708064	3.30094800390498	0.585850360326557	34.5971603467713
chr13	70803884	71764587	9	2	23.08	7.14	15.94	0.10399262222727	3.83026666667576	0.701020740861825	39.583260786949
chr13	71764587	72497166	9	2	23.08	7.14	15.94	0.10399262222727	3.83026666667576	0.701020740861825	39.583260786949
chr13	72497166	73881733	9	2	23.08	7.14	15.94	0.10399262222727	3.83026666667576	0.701020740861825	39.583260786949
chr13	73881733	73957361	8	2	20.51	7.14	13.37	0.174325857708064	3.30094800390498	0.585850360326557	34.5971603467713
chr13	73957361	74074161	8	2	20.51	7.14	13.37	0.174325857708064	3.30094800390498	0.585850360326557	34.5971603467713
chr13	74074161	74941802	8	2	20.51	7.14	13.37	0.174325857708064	3.30094800390498	0.585850360326557	34.5971603467713
chr13	74941802	75591489	8	2	20.51	7.14	13.37	0.174325857708064	3.30094800390498	0.585850360326557	34.5971603467713
chr13	75591489	75766102	8	2	20.51	7.14	13.37	0.174325857708064	3.30094800390498	0.585850360326557	34.5971603467713
chr13	75766102	76323139	8	2	20.51	7.14	13.37	0.174325857708064	3.30094800390498	0.585850360326557	34.5971603467713
chr13	76323139	76933500	8	2	20.51	7.14	13.37	0.174325857708064	3.30094800390498	0.585850360326557	34.5971603467713
chr13	76933500	77464998	8	2	20.51	7.14	13.37	0.174325857708064	3.30094800390498	0.585850360326557	34.5971603467713
chr13	77464998	77495794	8	2	20.51	7.14	13.37	0.174325857708064	3.30094800390498	0.585850360326557	34.5971603467713
chr13	77495794	77997783	8	2	20.51	7.14	13.37	0.174325857708064	3.30094800390498	0.585850360326557	34.5971603467713
chr13	77997783	79723674	8	2	20.51	7.14	13.37	0.174325857708064	3.30094800390498	0.585850360326557	34.5971603467713
chr13	79723674	80352848	8	2	20.51	7.14	13.37	0.174325857708064	3.30094800390498	0.585850360326557	34.5971603467713
chr13	80352848	81129023	8	2	20.51	7.14	13.37	0.174325857708064	3.30094800390498	0.585850360326557	34.5971603467713
chr13	81129023	81572925	8	2	20.51	7.14	13.37	0.174325857708064	3.30094800390498	0.585850360326557	34.5971603467713
chr13	81572925	81660587	8	2	20.51	7.14	13.37	0.174325857708064	3.30094800390498	0.585850360326557	34.5971603467713
chr13	81660587	82300824	8	2	20.51	7.14	13.37	0.174325857708064	3.30094800390498	0.585850360326557	34.5971603467713
chr13	82300824	83315657	8	2	20.51	7.14	13.37	0.174325857708064	3.30094800390498	0.585850360326557	34.5971603467713
chr13	83315657	85289117	7	2	17.95	7.14	10.81	0.285260824166676	2.80395558178708	0.47787033488466	29.9189920421904
chr13	85289117	85824504	8	2	20.51	7.14	13.37	0.174325857708064	3.30094800390498	0.585850360326557	34.5971603467713
chr13	85824504	85851234	7	2	17.95	7.14	10.81	0.285260824166676	2.80395558178708	0.47787033488466	29.9189920421904
chr13	85851234	86327237	8	2	20.51	7.14	13.37	0.174325857708064	3.30094800390498	0.585850360326557	34.5971603467713
chr13	86327237	86328002	8	2	20.51	7.14	13.37	0.174325857708064	3.30094800390498	0.585850360326557	34.5971603467713
chr13	86328002	86357240	8	2	20.51	7.14	13.37	0.174325857708064	3.30094800390498	0.585850360326557	34.5971603467713
chr13	86357240	86360613	8	2	20.51	7.14	13.37	0.174325857708064	3.30094800390498	0.585850360326557	34.5971603467713
chr13	86360613	86535458	7	2	17.95	7.14	10.81	0.285260824166676	2.80395558178708	0.47787033488466	29.9189920421904
chr13	86535458	87105559	7	1	17.95	3.57	14.38	0.125819456871692	5.78165294924593	0.673688176524297	275.479420857444
chr13	87105559	87207145	7	1	17.95	3.57	14.38	0.125819456871692	5.78165294924593	0.673688176524297	275.479420857444
chr13	87207145	87240760	8	1	20.51	3.57	16.94	0.0687613334255504	6.80938024527122	0.82325044058611	319.890897450789
chr13	87240760	88600791	8	1	20.51	3.57	16.94	0.0687613334255504	6.80938024527122	0.82325044058611	319.890897450789
chr13	88600791	88773254	8	1	20.51	3.57	16.94	0.0687613334255504	6.80938024527122	0.82325044058611	319.890897450789
chr13	88773254	90179656	8	1	20.51	3.57	16.94	0.0687613334255504	6.80938024527122	0.82325044058611	319.890897450789
chr13	90179656	90230256	9	1	23.08	3.57	19.51	0.0369159817584734	7.90352043648252	0.982568133185792	367.239031631248
chr13	90230256	90355582	8	1	20.51	3.57	16.94	0.0687613334255504	6.80938024527122	0.82325044058611	319.890897450789
chr13	90355582	90365821	8	1	20.51	3.57	16.94	0.0687613334255504	6.80938024527122	0.82325044058611	319.890897450789
chr13	90365821	90458810	8	1	20.51	3.57	16.94	0.0687613334255504	6.80938024527122	0.82325044058611	319.890897450789
chr13	90458810	90463722	8	1	20.51	3.57	16.94	0.0687613334255504	6.80938024527122	0.82325044058611	319.890897450789
chr13	90463722	90464777	9	1	23.08	3.57	19.51	0.0369159817584734	7.90352043648252	0.982568133185792	367.239031631248
chr13	90464777	90489421	9	1	23.08	3.57	19.51	0.0369159817584734	7.90352043648252	0.982568133185792	367.239031631248
chr13	90489421	90509601	9	1	23.08	3.57	19.51	0.0369159817584734	7.90352043648252	0.982568133185792	367.239031631248
chr13	90509601	90646863	9	1	23.08	3.57	19.51	0.0369159817584734	7.90352043648252	0.982568133185792	367.239031631248
chr13	90646863	90693596	9	1	23.08	3.57	19.51	0.0369159817584734	7.90352043648252	0.982568133185792	367.239031631248
chr13	90693596	90887446	9	1	23.08	3.57	19.51	0.0369159817584734	7.90352043648252	0.982568133185792	367.239031631248
chr13	90887446	90916928	9	2	23.08	7.14	15.94	0.10399262222727	3.83026666667576	0.701020740861825	39.583260786949
chr13	90916928	92120055	9	1	23.08	3.57	19.51	0.0369159817584734	7.90352043648252	0.982568133185792	367.239031631248
chr13	92120055	92147458	9	1	23.08	3.57	19.51	0.0369159817584734	7.90352043648252	0.982568133185792	367.239031631248
chr13	92147458	92808452	9	1	23.08	3.57	19.51	0.0369159817584734	7.90352043648252	0.982568133185792	367.239031631248
chr13	92808452	93131140	9	1	23.08	3.57	19.51	0.0369159817584734	7.90352043648252	0.982568133185792	367.239031631248
chr13	93131140	93257291	9	2	23.08	7.14	15.94	0.10399262222727	3.83026666667576	0.701020740861825	39.583260786949
chr13	93257291	93286859	9	1	23.08	3.57	19.51	0.0369159817584734	7.90352043648252	0.982568133185792	367.239031631248
chr13	93286859	94219639	9	2	23.08	7.14	15.94	0.10399262222727	3.83026666667576	0.701020740861825	39.583260786949
chr13	94219639	94348040	9	2	23.08	7.14	15.94	0.10399262222727	3.83026666667576	0.701020740861825	39.583260786949
chr13	94348040	94383896	8	2	20.51	7.14	13.37	0.174325857708064	3.30094800390498	0.585850360326557	34.5971603467713
chr13	94383896	95147497	9	2	23.08	7.14	15.94	0.10399262222727	3.83026666667576	0.701020740861825	39.583260786949
chr13	95147497	95147732	10	2	25.64	7.14	18.5	0.0608418742453445	4.39500246777704	0.823786832805583	44.9206625508777
chr13	95147732	95217933	10	2	25.64	7.14	18.5	0.0608418742453445	4.39500246777704	0.823786832805583	44.9206625508777
chr13	95217933	95298702	10	2	25.64	7.14	18.5	0.0608418742453445	4.39500246777704	0.823786832805583	44.9206625508777
chr13	95298702	95347982	9	2	23.08	7.14	15.94	0.10399262222727	3.83026666667576	0.701020740861825	39.583260786949
chr13	95347982	95377239	9	2	23.08	7.14	15.94	0.10399262222727	3.83026666667576	0.701020740861825	39.583260786949
chr13	95377239	100071892	9	2	23.08	7.14	15.94	0.10399262222727	3.83026666667576	0.701020740861825	39.583260786949
chr13	100071892	100097964	8	2	20.51	7.14	13.37	0.174325857708064	3.30094800390498	0.585850360326557	34.5971603467713
chr13	100097964	103902548	9	2	23.08	7.14	15.94	0.10399262222727	3.83026666667576	0.701020740861825	39.583260786949
chr13	103902548	103970522	10	2	25.64	7.14	18.5	0.0608418742453445	4.39500246777704	0.823786832805583	44.9206625508777
chr13	103970522	103979510	9	2	23.08	7.14	15.94	0.10399262222727	3.83026666667576	0.701020740861825	39.583260786949
chr13	103979510	103986949	8	2	20.51	7.14	13.37	0.174325857708064	3.30094800390498	0.585850360326557	34.5971603467713
chr13	103986949	104329108	9	2	23.08	7.14	15.94	0.10399262222727	3.83026666667576	0.701020740861825	39.583260786949
chr13	104329108	104349317	9	2	23.08	7.14	15.94	0.10399262222727	3.83026666667576	0.701020740861825	39.583260786949
chr13	104349317	105726364	9	2	23.08	7.14	15.94	0.10399262222727	3.83026666667576	0.701020740861825	39.583260786949
chr13	105726364	105759006	9	2	23.08	7.14	15.94	0.10399262222727	3.83026666667576	0.701020740861825	39.583260786949
chr13	105759006	105782254	8	2	20.51	7.14	13.37	0.174325857708064	3.30094800390498	0.585850360326557	34.5971603467713
chr13	105782254	105782363	8	2	20.51	7.14	13.37	0.174325857708064	3.30094800390498	0.585850360326557	34.5971603467713
chr13	105782363	109493745	8	2	20.51	7.14	13.37	0.174325857708064	3.30094800390498	0.585850360326557	34.5971603467713
chr13	109493745	109554836	9	2	23.08	7.14	15.94	0.10399262222727	3.83026666667576	0.701020740861825	39.583260786949
chr13	109554836	110356084	8	2	20.51	7.14	13.37	0.174325857708064	3.30094800390498	0.585850360326557	34.5971603467713
chr13	110356084	110788694	8	2	20.51	7.14	13.37	0.174325857708064	3.30094800390498	0.585850360326557	34.5971603467713
chr13	110788694	110881996	7	2	17.95	7.14	10.81	0.285260824166676	2.80395558178708	0.47787033488466	29.9189920421904
chr13	110881996	110928975	7	2	17.95	7.14	10.81	0.285260824166676	2.80395558178708	0.47787033488466	29.9189920421904
chr13	110928975	110985859	7	2	17.95	7.14	10.81	0.285260824166676	2.80395558178708	0.47787033488466	29.9189920421904
chr13	110985859	112101104	6	2	15.38	7.14	8.24	0.452610971630956	2.33566623971135	0.376598600150424	25.537474960256
chr13	112101104	112123991	6	2	15.38	7.14	8.24	0.452610971630956	2.33566623971135	0.376598600150424	25.537474960256
chr13	112123991	113307254	6	2	15.38	7.14	8.24	0.452610971630956	2.33566623971135	0.376598600150424	25.537474960256
chr13	113307254	113363342	5	2	12.82	7.14	5.68	0.690157153753371	1.89440352096343	0.282027548133614	21.3895764464199
chr13	113363342	113862012	6	2	15.38	7.14	8.24	0.452610971630956	2.33566623971135	0.376598600150424	25.537474960256
chr13	113862012	114039736	6	2	15.38	7.14	8.24	0.452610971630956	2.33566623971135	0.376598600150424	25.537474960256
chr13	114039736	114086607	6	2	15.38	7.14	8.24	0.452610971630956	2.33566623971135	0.376598600150424	25.537474960256
chr13	114086607	115169878	6	2	15.38	7.14	8.24	0.452610971630956	2.33566623971135	0.376598600150424	25.537474960256
chr20	0	1546086	0	1	0	3.57	-3.57	0.417910447761194	0	0	28.0001993373566
chr20	1546086	1558176	0	2	0	7.14	-7.14	0.170963364993216	0	0	3.78396482381628
chr20	1558176	1560674	0	3	0	10.71	-10.71	0.0683853459972863	0	0	1.68680065167164
chr20	1560674	1560937	3	5	7.69	17.86	-10.17	0.26352738853686	0.389034107826882	0.0550560831739497	2.2200708694682
chr20	1560937	1560975	3	6	7.69	21.43	-13.74	0.149285462958572	0.311205316595916	0.0456908352588676	1.63459406760686
chr20	1560975	1561290	6	7	15.38	25	-9.62	0.362278049840601	0.550543668824644	0.132471797239647	2.21044135947539
chr20	1561290	1590356	10	8	25.64	28.57	-2.93	0.788089826572652	0.863995590717037	0.25427945713233	3.00262787483893
chr20	1590356	1595920	9	8	23.08	28.57	-5.49	0.776722997346664	0.753281180166143	0.215447993161751	2.66181950249223
chr20	1595920	1610125	1	3	2.56	10.71	-8.15	0.300712347354138	0.22422268237679	0.00407847322794967	2.971930443391
chr20	1610125	1610376	1	1	2.56	3.57	-1.01	1	0.714239541851673	0.00883081332944379	57.7927180509577
chr20	1610376	2044280	0	1	0	3.57	-3.57	0.417910447761194	0	0	28.0001993373566
chr20	2044280	3401352	1	1	2.56	3.57	-1.01	1	0.714239541851673	0.00883081332944379	57.7927180509577
chr20	3401352	6959489	0	1	0	3.57	-3.57	0.417910447761194	0	0	28.0001993373566
chr20	6959489	8806717	0	1	0	3.57	-3.57	0.417910447761194	0	0	28.0001993373566
chr20	8806717	8837598	1	1	2.56	3.57	-1.01	1	0.714239541851673	0.00883081332944379	57.7927180509577
chr20	8837598	8849379	2	1	5.13	3.57	1.56	1	1.45154624814463	0.0720876075216783	89.2002946273177
chr20	8849379	10206585	1	1	2.56	3.57	-1.01	1	0.714239541851673	0.00883081332944379	57.7927180509577
chr20	10206585	14790790	0	1	0	3.57	-3.57	0.417910447761194	0	0	28.0001993373566
chr20	14790790	15094623	0	0	0	0	0	1	0	0	Inf
chr20	15094623	17409339	0	1	0	3.57	-3.57	0.417910447761194	0	0	28.0001993373566
chr20	17409339	18519525	0	2	0	7.14	-7.14	0.170963364993216	0	0	3.78396482381628
chr20	18519525	18591370	1	2	2.56	7.14	-4.58	0.566892808683853	0.347668191638558	0.00565929193880628	7.00113716860258
chr20	18591370	18661109	2	2	5.13	7.14	-2.01	1	0.706496515603743	0.0483247951664508	10.3278425867678
chr20	18661109	18715140	1	2	2.56	7.14	-4.58	0.566892808683853	0.347668191638558	0.00565929193880628	7.00113716860258
chr20	18715140	19043212	1	2	2.56	7.14	-4.58	0.566892808683853	0.347668191638558	0.00565929193880628	7.00113716860258
chr20	19043212	19613402	2	2	5.13	7.14	-2.01	1	0.706496515603743	0.0483247951664508	10.3278425867678
chr20	19613402	19957522	2	2	5.13	7.14	-2.01	1	0.706496515603743	0.0483247951664508	10.3278425867678
chr20	19957522	19983507	2	2	5.13	7.14	-2.01	1	0.706496515603743	0.0483247951664508	10.3278425867678
chr20	19983507	20170340	2	2	5.13	7.14	-2.01	1	0.706496515603743	0.0483247951664508	10.3278425867678
chr20	20170340	20306179	2	2	5.13	7.14	-2.01	1	0.706496515603743	0.0483247951664508	10.3278425867678
chr20	20306179	20736813	2	2	5.13	7.14	-2.01	1	0.706496515603743	0.0483247951664508	10.3278425867678
chr20	20736813	20801957	2	2	5.13	7.14	-2.01	1	0.706496515603743	0.0483247951664508	10.3278425867678
chr20	20801957	21814661	2	2	5.13	7.14	-2.01	1	0.706496515603743	0.0483247951664508	10.3278425867678
chr20	21814661	21962599	2	2	5.13	7.14	-2.01	1	0.706496515603743	0.0483247951664508	10.3278425867678
chr20	21962599	22041693	2	2	5.13	7.14	-2.01	1	0.706496515603743	0.0483247951664508	10.3278425867678
chr20	22041693	22080453	2	3	5.13	10.71	-5.58	0.642299864314789	0.455973048612347	0.035674600286564	4.28079447868054
chr20	22080453	22296887	2	3	5.13	10.71	-5.58	0.642299864314789	0.455973048612347	0.035674600286564	4.28079447868054
chr20	22296887	22327498	2	3	5.13	10.71	-5.58	0.642299864314789	0.455973048612347	0.035674600286564	4.28079447868054
chr20	22327498	23266726	2	2	5.13	7.14	-2.01	1	0.706496515603743	0.0483247951664508	10.3278425867678
chr20	23266726	23745387	2	2	5.13	7.14	-2.01	1	0.706496515603743	0.0483247951664508	10.3278425867678
chr20	23745387	24114000	2	3	5.13	10.71	-5.58	0.642299864314789	0.455973048612347	0.035674600286564	4.28079447868054
chr20	24114000	24140289	1	3	2.56	10.71	-8.15	0.300712347354138	0.22422268237679	0.00407847322794967	2.971930443391
chr20	24140289	24233739	2	3	5.13	10.71	-5.58	0.642299864314789	0.455973048612347	0.035674600286564	4.28079447868054
chr20	24233739	25173220	1	3	2.56	10.71	-8.15	0.300712347354138	0.22422268237679	0.00407847322794967	2.971930443391
chr20	25173220	25189674	1	3	2.56	10.71	-8.15	0.300712347354138	0.22422268237679	0.00407847322794967	2.971930443391
chr20	25189674	25255477	2	3	5.13	10.71	-5.58	0.642299864314789	0.455973048612347	0.035674600286564	4.28079447868054
chr20	25255477	25468274	2	3	5.13	10.71	-5.58	0.642299864314789	0.455973048612347	0.035674600286564	4.28079447868054
chr20	25468274	26178437	2	3	5.13	10.71	-5.58	0.642299864314789	0.455973048612347	0.035674600286564	4.28079447868054
chr20	26178437	26289925	2	2	5.13	7.14	-2.01	1	0.706496515603743	0.0483247951664508	10.3278425867678
chr20	26289925	29437204	0	0	0	0	0	1	0	0	Inf
chr20	29437204	30570263	4	4	10.26	14.29	-4.03	0.710813343503147	0.689678357227139	0.116177835482169	4.08845960139407
chr20	30570263	30941321	4	4	10.26	14.29	-4.03	0.710813343503147	0.689678357227139	0.116177835482169	4.08845960139407
chr20	30941321	30947713	5	4	12.82	14.29	-1.47	1	0.884016750837732	0.170150760251753	4.94270890019748
chr20	30947713	31012706	5	3	12.82	10.71	2.11	1	1.22182804785069	0.214213274937142	8.60621135520067
chr20	31012706	31138349	4	3	10.26	10.71	-0.450000000000001	1	0.953103551799361	0.14687709056058	7.08524272416711
chr20	31138349	31474477	3	3	7.69	10.71	-3.02	0.688454720532236	0.698321848708714	0.0863101311133194	5.64708144834845
chr20	31474477	31594504	4	3	10.26	10.71	-0.450000000000001	1	0.953103551799361	0.14687709056058	7.08524272416711
chr20	31594504	31617114	3	3	7.69	10.71	-3.02	0.688454720532236	0.698321848708714	0.0863101311133194	5.64708144834845
chr20	31617114	31958081	2	3	5.13	10.71	-5.58	0.642299864314789	0.455973048612347	0.035674600286564	4.28079447868054
chr20	31958081	32305345	3	3	7.69	10.71	-3.02	0.688454720532236	0.698321848708714	0.0863101311133194	5.64708144834845
chr20	32305345	32776588	3	4	7.69	14.29	-6.6	0.439899470246479	0.505336362595415	0.0678402002557203	3.27816686216555
chr20	32776588	32808854	4	4	10.26	14.29	-4.03	0.710813343503147	0.689678357227139	0.116177835482169	4.08845960139407
chr20	32808854	32910440	5	4	12.82	14.29	-1.47	1	0.884016750837732	0.170150760251753	4.94270890019748
chr20	32910440	33076683	5	4	12.82	14.29	-1.47	1	0.884016750837732	0.170150760251753	4.94270890019748
chr20	33076683	33490074	4	4	10.26	14.29	-4.03	0.710813343503147	0.689678357227139	0.116177835482169	4.08845960139407
chr20	33490074	33532425	4	4	10.26	14.29	-4.03	0.710813343503147	0.689678357227139	0.116177835482169	4.08845960139407
chr20	33532425	33725242	4	4	10.26	14.29	-4.03	0.710813343503147	0.689678357227139	0.116177835482169	4.08845960139407
chr20	33725242	33794675	4	4	10.26	14.29	-4.03	0.710813343503147	0.689678357227139	0.116177835482169	4.08845960139407
chr20	33794675	33904012	4	4	10.26	14.29	-4.03	0.710813343503147	0.689678357227139	0.116177835482169	4.08845960139407
chr20	33904012	34018481	4	4	10.26	14.29	-4.03	0.710813343503147	0.689678357227139	0.116177835482169	4.08845960139407
chr20	34018481	35964337	4	4	10.26	14.29	-4.03	0.710813343503147	0.689678357227139	0.116177835482169	4.08845960139407
chr20	35964337	36248542	4	4	10.26	14.29	-4.03	0.710813343503147	0.689678357227139	0.116177835482169	4.08845960139407
chr20	36248542	36302641	4	4	10.26	14.29	-4.03	0.710813343503147	0.689678357227139	0.116177835482169	4.08845960139407
chr20	36302641	36407492	3	4	7.69	14.29	-6.6	0.439899470246479	0.505336362595415	0.0678402002557203	3.27816686216555
chr20	36407492	36527065	3	5	7.69	17.86	-10.17	0.26352738853686	0.389034107826882	0.0550560831739497	2.2200708694682
chr20	36527065	36786312	3	5	7.69	17.86	-10.17	0.26352738853686	0.389034107826882	0.0550560831739497	2.2200708694682
chr20	36786312	36809462	3	5	7.69	17.86	-10.17	0.26352738853686	0.389034107826882	0.0550560831739497	2.2200708694682
chr20	36809462	37003080	3	5	7.69	17.86	-10.17	0.26352738853686	0.389034107826882	0.0550560831739497	2.2200708694682
chr20	37003080	37025390	3	5	7.69	17.86	-10.17	0.26352738853686	0.389034107826882	0.0550560831739497	2.2200708694682
chr20	37025390	37069417	3	5	7.69	17.86	-10.17	0.26352738853686	0.389034107826882	0.0550560831739497	2.2200708694682
chr20	37069417	37360857	3	5	7.69	17.86	-10.17	0.26352738853686	0.389034107826882	0.0550560831739497	2.2200708694682
chr20	37360857	37453759	3	5	7.69	17.86	-10.17	0.26352738853686	0.389034107826882	0.0550560831739497	2.2200708694682
chr20	37453759	37492212	3	5	7.69	17.86	-10.17	0.26352738853686	0.389034107826882	0.0550560831739497	2.2200708694682
chr20	37492212	37532856	3	4	7.69	14.29	-6.6	0.439899470246479	0.505336362595415	0.0678402002557203	3.27816686216555
chr20	37532856	37640089	4	4	10.26	14.29	-4.03	0.710813343503147	0.689678357227139	0.116177835482169	4.08845960139407
chr20	37640089	37642350	4	5	10.26	17.86	-7.6	0.474317476113771	0.530918933406195	0.0947023418265727	2.7565970582668
chr20	37642350	37693254	5	5	12.82	17.86	-5.04	0.730630488724804	0.680524452693754	0.139063932450118	3.32247608395633
chr20	37693254	37710956	4	5	10.26	17.86	-7.6	0.474317476113771	0.530918933406195	0.0947023418265727	2.7565970582668
chr20	37710956	37772294	4	4	10.26	14.29	-4.03	0.710813343503147	0.689678357227139	0.116177835482169	4.08845960139407
chr20	37772294	38300618	3	4	7.69	14.29	-6.6	0.439899470246479	0.505336362595415	0.0678402002557203	3.27816686216555
chr20	38300618	38814674	3	4	7.69	14.29	-6.6	0.439899470246479	0.505336362595415	0.0678402002557203	3.27816686216555
chr20	38814674	38887242	3	4	7.69	14.29	-6.6	0.439899470246479	0.505336362595415	0.0678402002557203	3.27816686216555
chr20	38887242	39221970	3	4	7.69	14.29	-6.6	0.439899470246479	0.505336362595415	0.0678402002557203	3.27816686216555
chr20	39221970	39540306	4	4	10.26	14.29	-4.03	0.710813343503147	0.689678357227139	0.116177835482169	4.08845960139407
chr20	39540306	39580057	5	4	12.82	14.29	-1.47	1	0.884016750837732	0.170150760251753	4.94270890019748
chr20	39580057	39660625	6	4	15.38	14.29	1.09	1	1.08953324514555	0.228777697439355	5.84898001960677
chr20	39660625	39714292	6	5	15.38	17.86	-2.48	1	0.838623244670273	0.187416780551175	3.9214663079714
chr20	39714292	39736691	6	5	15.38	17.86	-2.48	1	0.838623244670273	0.187416780551175	3.9214663079714
chr20	39736691	39773892	5	5	12.82	17.86	-5.04	0.730630488724804	0.680524452693754	0.139063932450118	3.32247608395633
chr20	39773892	40076233	5	5	12.82	17.86	-5.04	0.730630488724804	0.680524452693754	0.139063932450118	3.32247608395633
chr20	40076233	40150569	6	5	15.38	17.86	-2.48	1	0.838623244670273	0.187416780551175	3.9214663079714
chr20	40150569	40187981	6	5	15.38	17.86	-2.48	1	0.838623244670273	0.187416780551175	3.9214663079714
chr20	40187981	40283228	6	5	15.38	17.86	-2.48	1	0.838623244670273	0.187416780551175	3.9214663079714
chr20	40283228	40847160	6	5	15.38	17.86	-2.48	1	0.838623244670273	0.187416780551175	3.9214663079714
chr20	40847160	40870600	6	5	15.38	17.86	-2.48	1	0.838623244670273	0.187416780551175	3.9214663079714
chr20	40870600	41049506	6	5	15.38	17.86	-2.48	1	0.838623244670273	0.187416780551175	3.9214663079714
chr20	41049506	41113064	6	5	15.38	17.86	-2.48	1	0.838623244670273	0.187416780551175	3.9214663079714
chr20	41113064	41194296	6	5	15.38	17.86	-2.48	1	0.838623244670273	0.187416780551175	3.9214663079714
chr20	41194296	41206568	6	5	15.38	17.86	-2.48	1	0.838623244670273	0.187416780551175	3.9214663079714
chr20	41206568	41260519	6	5	15.38	17.86	-2.48	1	0.838623244670273	0.187416780551175	3.9214663079714
chr20	41260519	41271368	6	5	15.38	17.86	-2.48	1	0.838623244670273	0.187416780551175	3.9214663079714
chr20	41271368	41519753	6	5	15.38	17.86	-2.48	1	0.838623244670273	0.187416780551175	3.9214663079714
chr20	41519753	41691027	7	5	17.95	17.86	0.0899999999999999	1	1.00615666360625	0.239392241976746	4.55783047462478
chr20	41691027	41718226	7	5	17.95	17.86	0.0899999999999999	1	1.00615666360625	0.239392241976746	4.55783047462478
chr20	41718226	42061882	7	5	17.95	17.86	0.0899999999999999	1	1.00615666360625	0.239392241976746	4.55783047462478
chr20	42061882	42169075	7	5	17.95	17.86	0.0899999999999999	1	1.00615666360625	0.239392241976746	4.55783047462478
chr20	42169075	42587366	8	5	20.51	17.86	2.65	1	1.18408795541755	0.294963002397035	5.23558530402848
chr20	42587366	42616418	8	5	20.51	17.86	2.65	1	1.18408795541755	0.294963002397035	5.23558530402848
chr20	42616418	42624146	8	5	20.51	17.86	2.65	1	1.18408795541755	0.294963002397035	5.23558530402848
chr20	42624146	42680153	9	5	23.08	17.86	5.22	0.763152862801238	1.37348238841154	0.354317161969272	5.9606730616736
chr20	42680153	43069522	9	5	23.08	17.86	5.22	0.763152862801238	1.37348238841154	0.354317161969272	5.9606730616736
chr20	43069522	43127583	9	5	23.08	17.86	5.22	0.763152862801238	1.37348238841154	0.354317161969272	5.9606730616736
chr20	43127583	43345206	9	5	23.08	17.86	5.22	0.763152862801238	1.37348238841154	0.354317161969272	5.9606730616736
chr20	43345206	43981255	8	5	20.51	17.86	2.65	1	1.18408795541755	0.294963002397035	5.23558530402848
chr20	43981255	44047044	8	5	20.51	17.86	2.65	1	1.18408795541755	0.294963002397035	5.23558530402848
chr20	44047044	44055389	7	5	17.95	17.86	0.0899999999999999	1	1.00615666360625	0.239392241976746	4.55783047462478
chr20	44055389	44179039	7	5	17.95	17.86	0.0899999999999999	1	1.00615666360625	0.239392241976746	4.55783047462478
chr20	44179039	44198434	7	5	17.95	17.86	0.0899999999999999	1	1.00615666360625	0.239392241976746	4.55783047462478
chr20	44198434	44280960	6	5	15.38	17.86	-2.48	1	0.838623244670273	0.187416780551175	3.9214663079714
chr20	44280960	44294314	5	5	12.82	17.86	-5.04	0.730630488724804	0.680524452693754	0.139063932450118	3.32247608395633
chr20	44294314	44674836	5	5	12.82	17.86	-5.04	0.730630488724804	0.680524452693754	0.139063932450118	3.32247608395633
chr20	44674836	45397029	5	5	12.82	17.86	-5.04	0.730630488724804	0.680524452693754	0.139063932450118	3.32247608395633
chr20	45397029	45533819	5	5	12.82	17.86	-5.04	0.730630488724804	0.680524452693754	0.139063932450118	3.32247608395633
chr20	45533819	45620594	4	5	10.26	17.86	-7.6	0.474317476113771	0.530918933406195	0.0947023418265727	2.7565970582668
chr20	45620594	45672928	5	5	12.82	17.86	-5.04	0.730630488724804	0.680524452693754	0.139063932450118	3.32247608395633
chr20	45672928	45751883	5	5	12.82	17.86	-5.04	0.730630488724804	0.680524452693754	0.139063932450118	3.32247608395633
chr20	45751883	45784241	5	5	12.82	17.86	-5.04	0.730630488724804	0.680524452693754	0.139063932450118	3.32247608395633
chr20	45784241	46516649	5	5	12.82	17.86	-5.04	0.730630488724804	0.680524452693754	0.139063932450118	3.32247608395633
chr20	46516649	46520823	4	5	10.26	17.86	-7.6	0.474317476113771	0.530918933406195	0.0947023418265727	2.7565970582668
chr20	46520823	46551888	4	5	10.26	17.86	-7.6	0.474317476113771	0.530918933406195	0.0947023418265727	2.7565970582668
chr20	46551888	46590311	4	5	10.26	17.86	-7.6	0.474317476113771	0.530918933406195	0.0947023418265727	2.7565970582668
chr20	46590311	47018177	5	5	12.82	17.86	-5.04	0.730630488724804	0.680524452693754	0.139063932450118	3.32247608395633
chr20	47018177	47038336	5	6	12.82	21.43	-8.61	0.505413273282686	0.544342468322904	0.115962517512108	2.43320308901814
chr20	47038336	47857107	6	6	15.38	21.43	-6.05	0.537876494727452	0.67081346957719	0.156478978316614	2.86681622643448
chr20	47857107	48214320	7	6	17.95	21.43	-3.48	0.76168176257019	0.804764518252769	0.200114563812684	3.32740237797851
chr20	48214320	49596834	6	6	15.38	21.43	-6.05	0.537876494727452	0.67081346957719	0.156478978316614	2.86681622643448
chr20	49596834	49985179	7	6	17.95	21.43	-3.48	0.76168176257019	0.804764518252769	0.200114563812684	3.32740237797851
chr20	49985179	50012150	7	6	17.95	21.43	-3.48	0.76168176257019	0.804764518252769	0.200114563812684	3.32740237797851
chr20	50012150	50824738	7	6	17.95	21.43	-3.48	0.76168176257019	0.804764518252769	0.200114563812684	3.32740237797851
chr20	50824738	50859138	6	6	15.38	21.43	-6.05	0.537876494727452	0.67081346957719	0.156478978316614	2.86681622643448
chr20	50859138	51163780	6	6	15.38	21.43	-6.05	0.537876494727452	0.67081346957719	0.156478978316614	2.86681622643448
chr20	51163780	51274431	7	6	17.95	21.43	-3.48	0.76168176257019	0.804764518252769	0.200114563812684	3.32740237797851
chr20	51274431	51924022	6	6	15.38	21.43	-6.05	0.537876494727452	0.67081346957719	0.156478978316614	2.86681622643448
chr20	51924022	52002791	6	6	15.38	21.43	-6.05	0.537876494727452	0.67081346957719	0.156478978316614	2.86681622643448
chr20	52002791	52017411	6	6	15.38	21.43	-6.05	0.537876494727452	0.67081346957719	0.156478978316614	2.86681622643448
chr20	52017411	52646344	6	6	15.38	21.43	-6.05	0.537876494727452	0.67081346957719	0.156478978316614	2.86681622643448
chr20	52646344	52660613	5	6	12.82	21.43	-8.61	0.505413273282686	0.544342468322904	0.115962517512108	2.43320308901814
chr20	52660613	52775520	6	6	15.38	21.43	-6.05	0.537876494727452	0.67081346957719	0.156478978316614	2.86681622643448
chr20	52775520	52814990	6	6	15.38	21.43	-6.05	0.537876494727452	0.67081346957719	0.156478978316614	2.86681622643448
chr20	52814990	53139725	6	6	15.38	21.43	-6.05	0.537876494727452	0.67081346957719	0.156478978316614	2.86681622643448
chr20	53139725	54396580	6	7	15.38	25	-9.62	0.362278049840601	0.550543668824644	0.132471797239647	2.21044135947539
chr20	54396580	54422848	6	7	15.38	25	-9.62	0.362278049840601	0.550543668824644	0.132471797239647	2.21044135947539
chr20	54422848	54425781	6	7	15.38	25	-9.62	0.362278049840601	0.550543668824644	0.132471797239647	2.21044135947539
chr20	54425781	54456535	6	7	15.38	25	-9.62	0.362278049840601	0.550543668824644	0.132471797239647	2.21044135947539
chr20	54456535	54497260	6	7	15.38	25	-9.62	0.362278049840601	0.550543668824644	0.132471797239647	2.21044135947539
chr20	54497260	54503615	6	7	15.38	25	-9.62	0.362278049840601	0.550543668824644	0.132471797239647	2.21044135947539
chr20	54503615	54525603	5	7	12.82	25	-12.18	0.217148353969883	0.446798455228105	0.0980401331595031	1.87861688946732
chr20	54525603	54527640	5	7	12.82	25	-12.18	0.217148353969883	0.446798455228105	0.0980401331595031	1.87861688946732
chr20	54527640	54793548	6	7	15.38	25	-9.62	0.362278049840601	0.550543668824644	0.132471797239647	2.21044135947539
chr20	54793548	55395703	6	7	15.38	25	-9.62	0.362278049840601	0.550543668824644	0.132471797239647	2.21044135947539
chr20	55395703	56644267	7	7	17.95	25	-7.05	0.55033369604293	0.660492865761214	0.16952948562898	2.56272608036097
chr20	56644267	56674041	7	7	17.95	25	-7.05	0.55033369604293	0.660492865761214	0.16952948562898	2.56272608036097
chr20	56674041	56797400	7	7	17.95	25	-7.05	0.55033369604293	0.660492865761214	0.16952948562898	2.56272608036097
chr20	56797400	56939984	7	8	17.95	28.57	-10.62	0.377743106672029	0.55195591178098	0.145034944551653	2.04537617770912
chr20	56939984	57003590	7	7	17.95	25	-7.05	0.55033369604293	0.660492865761214	0.16952948562898	2.56272608036097
chr20	57003590	58018504	7	7	17.95	25	-7.05	0.55033369604293	0.660492865761214	0.16952948562898	2.56272608036097
chr20	58018504	58323749	6	7	15.38	25	-9.62	0.362278049840601	0.550543668824644	0.132471797239647	2.21044135947539
chr20	58323749	58361990	6	7	15.38	25	-9.62	0.362278049840601	0.550543668824644	0.132471797239647	2.21044135947539
chr20	58361990	58503188	6	7	15.38	25	-9.62	0.362278049840601	0.550543668824644	0.132471797239647	2.21044135947539
chr20	58503188	58543707	6	8	15.38	28.57	-13.19	0.231227537591389	0.46012900196464	0.113242877872888	1.76582059999961
chr20	58543707	58677999	6	7	15.38	25	-9.62	0.362278049840601	0.550543668824644	0.132471797239647	2.21044135947539
chr20	58677999	58761422	6	7	15.38	25	-9.62	0.362278049840601	0.550543668824644	0.132471797239647	2.21044135947539
chr20	58761422	59045625	6	7	15.38	25	-9.62	0.362278049840601	0.550543668824644	0.132471797239647	2.21044135947539
chr20	59045625	59444682	6	6	15.38	21.43	-6.05	0.537876494727452	0.67081346957719	0.156478978316614	2.86681622643448
chr20	59444682	59630948	6	6	15.38	21.43	-6.05	0.537876494727452	0.67081346957719	0.156478978316614	2.86681622643448
chr20	59630948	60509188	6	5	15.38	17.86	-2.48	1	0.838623244670273	0.187416780551175	3.9214663079714
chr20	60509188	61738124	5	5	12.82	17.86	-5.04	0.730630488724804	0.680524452693754	0.139063932450118	3.32247608395633
chr20	61738124	62303002	4	5	10.26	17.86	-7.6	0.474317476113771	0.530918933406195	0.0947023418265727	2.7565970582668
chr20	62303002	62345129	4	5	10.26	17.86	-7.6	0.474317476113771	0.530918933406195	0.0947023418265727	2.7565970582668
chr20	62345129	63025520	4	5	10.26	17.86	-7.6	0.474317476113771	0.530918933406195	0.0947023418265727	2.7565970582668
chr5	14725835	14877714	0	1	0	3.57	-3.57	0.417910447761194	0	0	28.0001993373566
chr5	14877714	29068326	0	0	0	0	0	1	0	0	Inf
chr5	29068326	29082617	1	0	2.56	0	2.56	1	Inf	0.0184242788461539	Inf
chr5	29082617	37414574	0	0	0	0	0	1	0	0	Inf
chr5	37414574	37627254	0	1	0	3.57	-3.57	0.417910447761194	0	0	28.0001993373566
chr5	37627254	38806889	0	0	0	0	0	1	0	0	Inf
chr5	38806889	39656774	0	1	0	3.57	-3.57	0.417910447761194	0	0	28.0001993373566
chr5	39656774	57323830	0	0	0	0	0	1	0	0	Inf
chr5	57323830	57333524	12	13	30.77	46.43	-15.66	0.211233584123332	0.518101081276275	0.166446987660922	1.57931185403575
chr5	57333524	57335951	11	13	28.21	46.43	-18.22	0.196057196513084	0.458888460226031	0.14475960582235	1.41447356322129
chr5	57335951	57339215	1	2	2.56	7.14	-4.58	0.566892808683853	0.347668191638558	0.00565929193880628	7.00113716860258
chr5	57339215	57341079	0	1	0	3.57	-3.57	0.417910447761194	0	0	28.0001993373566
chr19	5165948	7018595	1	0	2.56	0	2.56	1	Inf	0.0184242788461539	Inf
chr19	7018595	7674693	1	0	2.56	0	2.56	1	Inf	0.0184242788461539	Inf
chr19	7674693	13494332	0	0	0	0	0	1	0	0	Inf
chr19	13494332	14161238	1	0	2.56	0	2.56	1	Inf	0.0184242788461539	Inf
chr19	14161238	20830874	0	0	0	0	0	1	0	0	Inf
chr19	20830874	20991588	1	0	2.56	0	2.56	1	Inf	0.0184242788461539	Inf
chr19	20991588	30063957	0	0	0	0	0	1	0	0	Inf
chr19	30063957	30321382	1	0	2.56	0	2.56	1	Inf	0.0184242788461539	Inf
chr19	30321382	37083063	0	0	0	0	0	1	0	0	Inf
chr19	37083063	38140227	1	0	2.56	0	2.56	1	Inf	0.0184242788461539	Inf
chr19	38140227	39558365	0	0	0	0	0	1	0	0	Inf
chr19	39558365	40353873	1	0	2.56	0	2.56	1	Inf	0.0184242788461539	Inf
chr22	25621357	25756231	1	0	2.56	0	2.56	1	Inf	0.0184242788461539	Inf
chr22	25756231	25845896	2	0	5.13	0	5.13	0.506105834464043	Inf	0.134811059349198	Inf
chr22	25845896	25867242	1	0	2.56	0	2.56	1	Inf	0.0184242788461539	Inf
chr22	25867242	25914055	1	0	2.56	0	2.56	1	Inf	0.0184242788461539	Inf
chr8	32051812	32167533	1	0	2.56	0	2.56	1	Inf	0.0184242788461539	Inf
chr8	32167533	33779841	0	0	0	0	0	1	0	0	Inf
chr8	33779841	34025029	1	0	2.56	0	2.56	1	Inf	0.0184242788461539	Inf
chr8	34025029	36561165	0	0	0	0	0	1	0	0	Inf
chr8	36561165	37666488	1	0	2.56	0	2.56	1	Inf	0.0184242788461539	Inf
chr8	37666488	37848794	0	0	0	0	0	1	0	0	Inf
chr8	37848794	38100250	1	0	2.56	0	2.56	1	Inf	0.0184242788461539	Inf
chr8	38100250	38136909	2	0	5.13	0	5.13	0.506105834464043	Inf	0.134811059349198	Inf
chr8	38136909	38894673	2	1	5.13	3.57	1.56	1	1.45154624814463	0.0720876075216783	89.2002946273177
chr8	38894673	39124244	3	1	7.69	3.57	4.12	0.634565807327001	2.22532620058641	0.167954158560902	122.342807812915
chr8	39124244	39132736	2	1	5.13	3.57	1.56	1	1.45154624814463	0.0720876075216783	89.2002946273177
chr8	39132736	39205227	2	2	5.13	7.14	-2.01	1	0.706496515603743	0.0483247951664508	10.3278425867678
chr8	39205227	39233131	1	2	2.56	7.14	-4.58	0.566892808683853	0.347668191638558	0.00565929193880628	7.00113716860258
chr8	39233131	39387632	1	1	2.56	3.57	-1.01	1	0.714239541851673	0.00883081332944379	57.7927180509577
chr8	39387632	39448760	2	2	5.13	7.14	-2.01	1	0.706496515603743	0.0483247951664508	10.3278425867678
chr8	39448760	39945826	2	2	5.13	7.14	-2.01	1	0.706496515603743	0.0483247951664508	10.3278425867678
chr8	39945826	40441710	2	1	5.13	3.57	1.56	1	1.45154624814463	0.0720876075216783	89.2002946273177
chr8	40441710	40512656	2	2	5.13	7.14	-2.01	1	0.706496515603743	0.0483247951664508	10.3278425867678
chr8	40512656	40550115	2	1	5.13	3.57	1.56	1	1.45154624814463	0.0720876075216783	89.2002946273177
chr8	40550115	40582132	2	0	5.13	0	5.13	0.506105834464043	Inf	0.134811059349198	Inf
chr8	40582132	41377578	3	0	7.69	0	7.69	0.259158751696065	Inf	0.299163409947881	Inf
chr8	41377578	43778914	2	0	5.13	0	5.13	0.506105834464043	Inf	0.134811059349198	Inf
chr8	43778914	46924211	0	0	0	0	0	1	0	0	Inf
chr8	46924211	48552526	0	1	0	3.57	-3.57	0.417910447761194	0	0	28.0001993373566
chr8	48552526	49889805	0	1	0	3.57	-3.57	0.417910447761194	0	0	28.0001993373566
chr8	49889805	50092139	0	1	0	3.57	-3.57	0.417910447761194	0	0	28.0001993373566
chr8	50092139	50133480	0	1	0	3.57	-3.57	0.417910447761194	0	0	28.0001993373566
chr8	50133480	58042897	0	1	0	3.57	-3.57	0.417910447761194	0	0	28.0001993373566
chr8	58042897	58104785	0	1	0	3.57	-3.57	0.417910447761194	0	0	28.0001993373566
chr8	58104785	61484535	0	1	0	3.57	-3.57	0.417910447761194	0	0	28.0001993373566
chr8	61484535	61584998	0	1	0	3.57	-3.57	0.417910447761194	0	0	28.0001993373566
chr8	61584998	62787153	0	1	0	3.57	-3.57	0.417910447761194	0	0	28.0001993373566
chr8	62787153	62823926	0	2	0	7.14	-7.14	0.170963364993216	0	0	3.78396482381628
chr8	62823926	73990717	0	1	0	3.57	-3.57	0.417910447761194	0	0	28.0001993373566
chr8	73990717	74091071	0	1	0	3.57	-3.57	0.417910447761194	0	0	28.0001993373566
chr8	74091071	77039901	0	1	0	3.57	-3.57	0.417910447761194	0	0	28.0001993373566
chr8	77039901	77376957	0	1	0	3.57	-3.57	0.417910447761194	0	0	28.0001993373566
chr8	77376957	77719054	0	1	0	3.57	-3.57	0.417910447761194	0	0	28.0001993373566
chr8	77719054	78686381	1	1	2.56	3.57	-1.01	1	0.714239541851673	0.00883081332944379	57.7927180509577
chr8	78686381	78845675	1	1	2.56	3.57	-1.01	1	0.714239541851673	0.00883081332944379	57.7927180509577
chr8	78845675	80123824	1	1	2.56	3.57	-1.01	1	0.714239541851673	0.00883081332944379	57.7927180509577
chr8	80123824	80156549	1	1	2.56	3.57	-1.01	1	0.714239541851673	0.00883081332944379	57.7927180509577
chr8	80156549	80204587	1	1	2.56	3.57	-1.01	1	0.714239541851673	0.00883081332944379	57.7927180509577
chr8	80204587	80278434	1	1	2.56	3.57	-1.01	1	0.714239541851673	0.00883081332944379	57.7927180509577
chr8	80278434	80993567	1	1	2.56	3.57	-1.01	1	0.714239541851673	0.00883081332944379	57.7927180509577
chr8	80993567	81089102	1	1	2.56	3.57	-1.01	1	0.714239541851673	0.00883081332944379	57.7927180509577
chr8	81089102	81704518	1	1	2.56	3.57	-1.01	1	0.714239541851673	0.00883081332944379	57.7927180509577
chr8	81704518	83205899	2	1	5.13	3.57	1.56	1	1.45154624814463	0.0720876075216783	89.2002946273177
chr8	83205899	85260436	1	1	2.56	3.57	-1.01	1	0.714239541851673	0.00883081332944379	57.7927180509577
chr8	85260436	85269674	0	1	0	3.57	-3.57	0.417910447761194	0	0	28.0001993373566
chr8	85269674	86531675	1	1	2.56	3.57	-1.01	1	0.714239541851673	0.00883081332944379	57.7927180509577
chr8	86531675	86696396	2	1	5.13	3.57	1.56	1	1.45154624814463	0.0720876075216783	89.2002946273177
chr8	86696396	87707393	3	1	7.69	3.57	4.12	0.634565807327001	2.22532620058641	0.167954158560902	122.342807812915
chr8	87707393	89772852	2	1	5.13	3.57	1.56	1	1.45154624814463	0.0720876075216783	89.2002946273177
chr8	89772852	90608591	3	1	7.69	3.57	4.12	0.634565807327001	2.22532620058641	0.167954158560902	122.342807812915
chr8	90608591	90637913	3	1	7.69	3.57	4.12	0.634565807327001	2.22532620058641	0.167954158560902	122.342807812915
chr8	90637913	90943586	3	1	7.69	3.57	4.12	0.634565807327001	2.22532620058641	0.167954158560902	122.342807812915
chr8	90943586	91373686	3	1	7.69	3.57	4.12	0.634565807327001	2.22532620058641	0.167954158560902	122.342807812915
chr8	91373686	95214222	2	1	5.13	3.57	1.56	1	1.45154624814463	0.0720876075216783	89.2002946273177
chr8	95214222	95239312	3	1	7.69	3.57	4.12	0.634565807327001	2.22532620058641	0.167954158560902	122.342807812915
chr8	95239312	97594490	2	1	5.13	3.57	1.56	1	1.45154624814463	0.0720876075216783	89.2002946273177
chr8	97594490	98848637	2	1	5.13	3.57	1.56	1	1.45154624814463	0.0720876075216783	89.2002946273177
chr8	98848637	100460210	2	1	5.13	3.57	1.56	1	1.45154624814463	0.0720876075216783	89.2002946273177
chr8	100460210	105330389	3	1	7.69	3.57	4.12	0.634565807327001	2.22532620058641	0.167954158560902	122.342807812915
chr8	105330389	106667574	2	1	5.13	3.57	1.56	1	1.45154624814463	0.0720876075216783	89.2002946273177
chr8	106667574	106700407	3	1	7.69	3.57	4.12	0.634565807327001	2.22532620058641	0.167954158560902	122.342807812915
chr8	106700407	106772730	2	1	5.13	3.57	1.56	1	1.45154624814463	0.0720876075216783	89.2002946273177
chr8	106772730	108615936	3	1	7.69	3.57	4.12	0.634565807327001	2.22532620058641	0.167954158560902	122.342807812915
chr8	108615936	117075660	2	1	5.13	3.57	1.56	1	1.45154624814463	0.0720876075216783	89.2002946273177
chr8	117075660	118426960	2	2	5.13	7.14	-2.01	1	0.706496515603743	0.0483247951664508	10.3278425867678
chr8	118426960	118844081	3	2	7.69	7.14	0.550000000000001	1	1.08206902804226	0.115243282358074	13.8124557860129
chr8	118844081	120422401	3	1	7.69	3.57	4.12	0.634565807327001	2.22532620058641	0.167954158560902	122.342807812915
chr8	120422401	120519505	4	1	10.26	3.57	6.69	0.390943012211669	3.04077117232887	0.279516485329784	157.367313156765
chr8	120519505	120580859	3	1	7.69	3.57	4.12	0.634565807327001	2.22532620058641	0.167954158560902	122.342807812915
chr8	120580859	120784005	3	2	7.69	7.14	0.550000000000001	1	1.08206902804226	0.115243282358074	13.8124557860129
chr8	120784005	120871984	4	2	10.26	7.14	3.12	1	1.47724941340376	0.194470737823325	17.4929046835811
chr8	120871984	121625867	4	2	10.26	7.14	3.12	1	1.47724941340376	0.194470737823325	17.4929046835811
chr8	121625867	121829122	4	1	10.26	3.57	6.69	0.390943012211669	3.04077117232887	0.279516485329784	157.367313156765
chr8	121829122	122494832	4	1	10.26	3.57	6.69	0.390943012211669	3.04077117232887	0.279516485329784	157.367313156765
chr8	122494832	125043093	4	1	10.26	3.57	6.69	0.390943012211669	3.04077117232887	0.279516485329784	157.367313156765
chr8	125043093	125043677	4	1	10.26	3.57	6.69	0.390943012211669	3.04077117232887	0.279516485329784	157.367313156765
chr8	125043677	125200072	4	1	10.26	3.57	6.69	0.390943012211669	3.04077117232887	0.279516485329784	157.367313156765
chr8	125200072	127380706	4	1	10.26	3.57	6.69	0.390943012211669	3.04077117232887	0.279516485329784	157.367313156765
chr8	127380706	127633253	4	2	10.26	7.14	3.12	1	1.47724941340376	0.194470737823325	17.4929046835811
chr8	127633253	127990311	4	3	10.26	10.71	-0.450000000000001	1	0.953103551799361	0.14687709056058	7.08524272416711
chr8	127990311	128103128	4	2	10.26	7.14	3.12	1	1.47724941340376	0.194470737823325	17.4929046835811
chr8	128103128	128134884	5	2	12.82	7.14	5.68	0.690157153753371	1.89440352096343	0.282027548133614	21.3895764464199
chr8	128134884	130020001	5	3	12.82	10.71	2.11	1	1.22182804785069	0.214213274937142	8.60621135520067
chr8	130020001	130711266	4	3	10.26	10.71	-0.450000000000001	1	0.953103551799361	0.14687709056058	7.08524272416711
chr8	130711266	132502308	3	3	7.69	10.71	-3.02	0.688454720532236	0.698321848708714	0.0863101311133194	5.64708144834845
chr8	132502308	132605034	3	2	7.69	7.14	0.550000000000001	1	1.08206902804226	0.115243282358074	13.8124557860129
chr8	132605034	132798664	4	2	10.26	7.14	3.12	1	1.47724941340376	0.194470737823325	17.4929046835811
chr8	132798664	135337473	4	2	10.26	7.14	3.12	1	1.47724941340376	0.194470737823325	17.4929046835811
chr8	135337473	135812753	4	2	10.26	7.14	3.12	1	1.47724941340376	0.194470737823325	17.4929046835811
chr8	135812753	135842249	3	2	7.69	7.14	0.550000000000001	1	1.08206902804226	0.115243282358074	13.8124557860129
chr8	135842249	136094995	3	2	7.69	7.14	0.550000000000001	1	1.08206902804226	0.115243282358074	13.8124557860129
chr8	136094995	138293231	3	1	7.69	3.57	4.12	0.634565807327001	2.22532620058641	0.167954158560902	122.342807812915
chr8	138293231	138311083	4	1	10.26	3.57	6.69	0.390943012211669	3.04077117232887	0.279516485329784	157.367313156765
chr8	138311083	139243578	3	1	7.69	3.57	4.12	0.634565807327001	2.22532620058641	0.167954158560902	122.342807812915
chr8	139243578	140150030	2	1	5.13	3.57	1.56	1	1.45154624814463	0.0720876075216783	89.2002946273177
chr8	140150030	140347451	1	1	2.56	3.57	-1.01	1	0.714239541851673	0.00883081332944379	57.7927180509577
chr8	140347451	146364022	1	1	2.56	3.57	-1.01	1	0.714239541851673	0.00883081332944379	57.7927180509577
chr17	32626853	33270414	0	1	0	3.57	-3.57	0.417910447761194	0	0	28.0001993373566
chr17	33270414	34436620	0	0	0	0	0	1	0	0	Inf
chr17	34436620	34476840	1	0	2.56	0	2.56	1	Inf	0.0184242788461539	Inf
chr17	34476840	35232004	0	0	0	0	0	1	0	0	Inf
chr17	35232004	37420035	1	0	2.56	0	2.56	1	Inf	0.0184242788461539	Inf
chr17	37420035	37621400	2	0	5.13	0	5.13	0.506105834464043	Inf	0.134811059349198	Inf
chr17	37621400	37623257	2	1	5.13	3.57	1.56	1	1.45154624814463	0.0720876075216783	89.2002946273177
chr17	37623257	37846294	2	1	5.13	3.57	1.56	1	1.45154624814463	0.0720876075216783	89.2002946273177
chr17	37846294	38040744	2	1	5.13	3.57	1.56	1	1.45154624814463	0.0720876075216783	89.2002946273177
chr17	38040744	38550851	1	1	2.56	3.57	-1.01	1	0.714239541851673	0.00883081332944379	57.7927180509577
chr17	38550851	38925173	1	0	2.56	0	2.56	1	Inf	0.0184242788461539	Inf
chr17	38925173	39075377	0	0	0	0	0	1	0	0	Inf
chr17	39075377	39119762	0	1	0	3.57	-3.57	0.417910447761194	0	0	28.0001993373566
chr17	39119762	44116549	0	0	0	0	0	1	0	0	Inf
chr17	44116549	44162458	1	0	2.56	0	2.56	1	Inf	0.0184242788461539	Inf
chr17	44162458	44164457	3	0	7.69	0	7.69	0.259158751696065	Inf	0.299163409947881	Inf
chr17	44164457	44179212	4	1	10.26	3.57	6.69	0.390943012211669	3.04077117232887	0.279516485329784	157.367313156765
chr17	44179212	44208503	5	1	12.82	3.57	9.25	0.388448155118834	3.90236511849191	0.401779613564162	194.438208084634
chr17	44208503	44214533	6	2	15.38	7.14	8.24	0.452610971630956	2.33566623971135	0.376598600150424	25.537474960256
chr17	44214533	44223335	7	2	17.95	7.14	10.81	0.285260824166676	2.80395558178708	0.47787033488466	29.9189920421904
chr17	44223335	44353378	8	2	20.51	7.14	13.37	0.174325857708064	3.30094800390498	0.585850360326557	34.5971603467713
chr17	44353378	44358815	7	2	17.95	7.14	10.81	0.285260824166676	2.80395558178708	0.47787033488466	29.9189920421904
chr17	44358815	44362186	6	1	15.38	3.57	11.81	0.224730827019654	4.81440822511162	0.533250791119194	233.739814548377
chr17	44362186	44394413	4	1	10.26	3.57	6.69	0.390943012211669	3.04077117232887	0.279516485329784	157.367313156765
chr17	44394413	44394417	2	0	5.13	0	5.13	0.506105834464043	Inf	0.134811059349198	Inf
chr17	44394417	44397744	1	0	2.56	0	2.56	1	Inf	0.0184242788461539	Inf
chr9	18270742	21904580	1	0	2.56	0	2.56	1	Inf	0.0184242788461539	Inf
chr6	264935	366721	1	0	2.56	0	2.56	1	Inf	0.0184242788461539	Inf
chr6	366721	32412457	0	0	0	0	0	1	0	0	Inf
chr6	32412457	32429681	1	0	2.56	0	2.56	1	Inf	0.0184242788461539	Inf
chr6	32429681	32431416	1	1	2.56	3.57	-1.01	1	0.714239541851673	0.00883081332944379	57.7927180509577
chr6	32431416	32449286	2	1	5.13	3.57	1.56	1	1.45154624814463	0.0720876075216783	89.2002946273177
chr6	32449286	32451156	2	2	5.13	7.14	-2.01	1	0.706496515603743	0.0483247951664508	10.3278425867678
chr6	32451156	32540544	3	2	7.69	7.14	0.550000000000001	1	1.08206902804226	0.115243282358074	13.8124557860129
chr6	32540544	32562652	2	1	5.13	3.57	1.56	1	1.45154624814463	0.0720876075216783	89.2002946273177
chr6	32562652	32578526	1	1	2.56	3.57	-1.01	1	0.714239541851673	0.00883081332944379	57.7927180509577
chr6	32578526	32614520	0	1	0	3.57	-3.57	0.417910447761194	0	0	28.0001993373566
chr6	32614520	41298788	0	0	0	0	0	1	0	0	Inf
chr6	41298788	44458522	0	1	0	3.57	-3.57	0.417910447761194	0	0	28.0001993373566
chr6	44458522	67660898	0	0	0	0	0	1	0	0	Inf
chr6	67660898	67683814	0	1	0	3.57	-3.57	0.417910447761194	0	0	28.0001993373566
chr6	67683814	103736403	0	0	0	0	0	1	0	0	Inf
chr6	103736403	103738062	3	0	7.69	0	7.69	0.259158751696065	Inf	0.299163409947881	Inf
chr6	103738062	103763766	3	1	7.69	3.57	4.12	0.634565807327001	2.22532620058641	0.167954158560902	122.342807812915
chr6	103763766	103765576	2	1	5.13	3.57	1.56	1	1.45154624814463	0.0720876075216783	89.2002946273177
chr6	103765576	135518657	0	0	0	0	0	1	0	0	Inf
chr6	135518657	135613919	1	0	2.56	0	2.56	1	Inf	0.0184242788461539	Inf
chrX	0	3213485	0	1	0	3.57	-3.57	0.417910447761194	0	0	28.0001993373566
chrX	3213485	3283590	0	1	0	3.57	-3.57	0.417910447761194	0	0	28.0001993373566
chrX	3283590	6730226	0	1	0	3.57	-3.57	0.417910447761194	0	0	28.0001993373566
chrX	6730226	7228036	0	1	0	3.57	-3.57	0.417910447761194	0	0	28.0001993373566
chrX	7228036	8231210	0	1	0	3.57	-3.57	0.417910447761194	0	0	28.0001993373566
chrX	8231210	8341938	0	1	0	3.57	-3.57	0.417910447761194	0	0	28.0001993373566
chrX	8341938	8640776	0	1	0	3.57	-3.57	0.417910447761194	0	0	28.0001993373566
chrX	8640776	8829517	0	1	0	3.57	-3.57	0.417910447761194	0	0	28.0001993373566
chrX	8829517	14112312	0	0	0	0	0	1	0	0	Inf
chrX	14112312	14197700	0	1	0	3.57	-3.57	0.417910447761194	0	0	28.0001993373566
chrX	14197700	14326348	0	1	0	3.57	-3.57	0.417910447761194	0	0	28.0001993373566
chrX	14326348	25066994	0	0	0	0	0	1	0	0	Inf
chrX	25066994	25458005	0	1	0	3.57	-3.57	0.417910447761194	0	0	28.0001993373566
chrX	25458005	25603165	0	0	0	0	0	1	0	0	Inf
chrX	25603165	25711148	0	1	0	3.57	-3.57	0.417910447761194	0	0	28.0001993373566
chrX	25711148	27036347	0	0	0	0	0	1	0	0	Inf
chrX	27036347	27103607	0	1	0	3.57	-3.57	0.417910447761194	0	0	28.0001993373566
chrX	27103607	39213790	0	0	0	0	0	1	0	0	Inf
chrX	39213790	39258830	0	1	0	3.57	-3.57	0.417910447761194	0	0	28.0001993373566
chrX	39258830	45722254	0	0	0	0	0	1	0	0	Inf
chrX	45722254	45768141	0	1	0	3.57	-3.57	0.417910447761194	0	0	28.0001993373566
chrX	45768141	47605984	0	0	0	0	0	1	0	0	Inf
chrX	47605984	47755137	0	1	0	3.57	-3.57	0.417910447761194	0	0	28.0001993373566
chrX	47755137	51304860	0	0	0	0	0	1	0	0	Inf
chrX	51304860	51459669	0	1	0	3.57	-3.57	0.417910447761194	0	0	28.0001993373566
chrX	51459669	51519479	1	1	2.56	3.57	-1.01	1	0.714239541851673	0.00883081332944379	57.7927180509577
chrX	51519479	51961133	1	1	2.56	3.57	-1.01	1	0.714239541851673	0.00883081332944379	57.7927180509577
chrX	51961133	54237296	1	0	2.56	0	2.56	1	Inf	0.0184242788461539	Inf
chrX	54237296	55257706	1	0	2.56	0	2.56	1	Inf	0.0184242788461539	Inf
chrX	55257706	56463651	0	0	0	0	0	1	0	0	Inf
chrX	56463651	56521967	1	0	2.56	0	2.56	1	Inf	0.0184242788461539	Inf
chrX	56521967	65606172	0	0	0	0	0	1	0	0	Inf
chrX	65606172	65727316	0	1	0	3.57	-3.57	0.417910447761194	0	0	28.0001993373566
chrX	65727316	68872874	0	0	0	0	0	1	0	0	Inf
chrX	68872874	69057728	0	1	0	3.57	-3.57	0.417910447761194	0	0	28.0001993373566
chrX	69057728	75345299	0	0	0	0	0	1	0	0	Inf
chrX	75345299	75381265	0	1	0	3.57	-3.57	0.417910447761194	0	0	28.0001993373566
chrX	75381265	78797987	0	0	0	0	0	1	0	0	Inf
chrX	78797987	78937150	0	1	0	3.57	-3.57	0.417910447761194	0	0	28.0001993373566
chrX	78937150	80674404	0	0	0	0	0	1	0	0	Inf
chrX	80674404	80854392	0	1	0	3.57	-3.57	0.417910447761194	0	0	28.0001993373566
chrX	80854392	81697254	0	0	0	0	0	1	0	0	Inf
chrX	81697254	81914319	0	1	0	3.57	-3.57	0.417910447761194	0	0	28.0001993373566
chrX	81914319	86092218	0	0	0	0	0	1	0	0	Inf
chrX	86092218	86426516	0	1	0	3.57	-3.57	0.417910447761194	0	0	28.0001993373566
chrX	86426516	86902649	0	0	0	0	0	1	0	0	Inf
chrX	86902649	86956791	0	1	0	3.57	-3.57	0.417910447761194	0	0	28.0001993373566
chrX	86956791	87804960	0	0	0	0	0	1	0	0	Inf
chrX	87804960	87828864	0	1	0	3.57	-3.57	0.417910447761194	0	0	28.0001993373566
chrX	87828864	88859614	0	0	0	0	0	1	0	0	Inf
chrX	88859614	89165187	0	1	0	3.57	-3.57	0.417910447761194	0	0	28.0001993373566
chrX	89165187	109775611	0	0	0	0	0	1	0	0	Inf
chrX	109775611	109938530	0	1	0	3.57	-3.57	0.417910447761194	0	0	28.0001993373566
chrX	109938530	111170776	0	0	0	0	0	1	0	0	Inf
chrX	111170776	111209838	0	1	0	3.57	-3.57	0.417910447761194	0	0	28.0001993373566
chrX	111209838	112776154	0	0	0	0	0	1	0	0	Inf
chrX	112776154	112920101	0	1	0	3.57	-3.57	0.417910447761194	0	0	28.0001993373566
chrX	112920101	121349664	0	0	0	0	0	1	0	0	Inf
chrX	121349664	121473379	0	1	0	3.57	-3.57	0.417910447761194	0	0	28.0001993373566
chrX	121473379	135844591	0	0	0	0	0	1	0	0	Inf
chrX	135844591	135903796	0	1	0	3.57	-3.57	0.417910447761194	0	0	28.0001993373566
chrX	135903796	146700431	0	0	0	0	0	1	0	0	Inf
chrX	146700431	147979691	1	0	2.56	0	2.56	1	Inf	0.0184242788461539	Inf
chrX	147979691	152390476	0	0	0	0	0	1	0	0	Inf
chrX	152390476	152560646	0	1	0	3.57	-3.57	0.417910447761194	0	0	28.0001993373566
chr14	105987389	106020473	0	1	0	3.57	-3.57	0.417910447761194	0	0	28.0001993373566
chr14	106020473	106156317	1	1	2.56	3.57	-1.01	1	0.714239541851673	0.00883081332944379	57.7927180509577
chr14	106156317	106251101	1	2	2.56	7.14	-4.58	0.566892808683853	0.347668191638558	0.00565929193880628	7.00113716860258
chr14	106251101	106273132	1	3	2.56	10.71	-8.15	0.300712347354138	0.22422268237679	0.00407847322794967	2.971930443391
chr14	106273132	106279416	3	3	7.69	10.71	-3.02	0.688454720532236	0.698321848708714	0.0863101311133194	5.64708144834845
chr14	106279416	106335773	4	3	10.26	10.71	-0.450000000000001	1	0.953103551799361	0.14687709056058	7.08524272416711
chr14	106335773	106342555	6	3	15.38	10.71	4.67	0.724292382577153	1.50605655807911	0.287195734413274	10.2118168379826
chr14	106342555	106528665	7	3	17.95	10.71	7.24	0.502458667409344	1.80733530551949	0.36548634786601	11.928348272517
chr14	106528665	106571791	4	3	10.26	10.71	-0.450000000000001	1	0.953103551799361	0.14687709056058	7.08524272416711
chr14	106571791	106604028	5	3	12.82	10.71	2.11	1	1.22182804785069	0.214213274937142	8.60621135520067
chr14	106604028	106605696	3	3	7.69	10.71	-3.02	0.688454720532236	0.698321848708714	0.0863101311133194	5.64708144834845
chr14	106605696	106808998	2	3	5.13	10.71	-5.58	0.642299864314789	0.455973048612347	0.035674600286564	4.28079447868054
chr14	106808998	106863523	1	2	2.56	7.14	-4.58	0.566892808683853	0.347668191638558	0.00565929193880628	7.00113716860258
chr14	106863523	106912193	1	1	2.56	3.57	-1.01	1	0.714239541851673	0.00883081332944379	57.7927180509577
chr14	106912193	107349540	1	0	2.56	0	2.56	1	Inf	0.0184242788461539	Inf
chr4	10212275	10234437	1	3	2.56	10.71	-8.15	0.300712347354138	0.22422268237679	0.00407847322794967	2.971930443391
chr4	10234437	10235087	1	2	2.56	7.14	-4.58	0.566892808683853	0.347668191638558	0.00565929193880628	7.00113716860258
chr4	10235087	10235225	0	1	0	3.57	-3.57	0.417910447761194	0	0	28.0001993373566
chr4	10235225	69343943	0	0	0	0	0	1	0	0	Inf
chr4	69343943	69352550	1	0	2.56	0	2.56	1	Inf	0.0184242788461539	Inf
chr4	69352550	69505725	5	1	12.82	3.57	9.25	0.388448155118834	3.90236511849191	0.401779613564162	194.438208084634
chr4	69505725	69513872	5	0	12.82	0	12.82	0.0697930800542741	Inf	0.686183676211135	Inf
chr4	69513872	69532874	4	0	10.26	0	10.26	0.134023066485753	Inf	0.485033949305586	Inf
chr4	69532874	69586872	2	0	5.13	0	5.13	0.506105834464043	Inf	0.134811059349198	Inf
chr4	69586872	165561178	0	0	0	0	0	1	0	0	Inf
chr4	165561178	165658283	1	0	2.56	0	2.56	1	Inf	0.0184242788461539	Inf
chr11	2022604	2600577	1	0	2.56	0	2.56	1	Inf	0.0184242788461539	Inf
chr11	2600577	4954215	0	0	0	0	0	1	0	0	Inf
chr11	4954215	5002967	1	0	2.56	0	2.56	1	Inf	0.0184242788461539	Inf
chr11	5002967	8387972	0	0	0	0	0	1	0	0	Inf
chr11	8387972	9063553	1	0	2.56	0	2.56	1	Inf	0.0184242788461539	Inf
chr11	9063553	36965776	0	0	0	0	0	1	0	0	Inf
chr11	36965776	37270853	1	0	2.56	0	2.56	1	Inf	0.0184242788461539	Inf
chr11	37270853	37439806	1	0	2.56	0	2.56	1	Inf	0.0184242788461539	Inf
chr11	37439806	37680469	1	0	2.56	0	2.56	1	Inf	0.0184242788461539	Inf
chr11	37680469	65452907	0	0	0	0	0	1	0	0	Inf
chr11	65452907	65590513	0	1	0	3.57	-3.57	0.417910447761194	0	0	28.0001993373566
chr11	65590513	95391019	0	0	0	0	0	1	0	0	Inf
chr11	95391019	100313558	0	1	0	3.57	-3.57	0.417910447761194	0	0	28.0001993373566
chr10	8698839	8770855	1	0	2.56	0	2.56	1	Inf	0.0184242788461539	Inf
chr10	8770855	96863756	0	0	0	0	0	1	0	0	Inf
chr10	96863756	96875967	1	0	2.56	0	2.56	1	Inf	0.0184242788461539	Inf
chr15	24574847	24785174	1	0	2.56	0	2.56	1	Inf	0.0184242788461539	Inf
chr12	29332274	29336670	1	0	2.56	0	2.56	1	Inf	0.0184242788461539	Inf
chr7	0	75269	0	1	0	3.57	-3.57	0.417910447761194	0	0	28.0001993373566
chr7	75269	2488079	0	0	0	0	0	1	0	0	Inf
chr7	2488079	10524482	0	1	0	3.57	-3.57	0.417910447761194	0	0	28.0001993373566
chr7	10524482	12866912	0	1	0	3.57	-3.57	0.417910447761194	0	0	28.0001993373566
chr7	12866912	21826176	0	1	0	3.57	-3.57	0.417910447761194	0	0	28.0001993373566
chr7	21826176	33083784	0	1	0	3.57	-3.57	0.417910447761194	0	0	28.0001993373566
chr7	33083784	33221640	0	1	0	3.57	-3.57	0.417910447761194	0	0	28.0001993373566
chr7	33221640	48939181	0	1	0	3.57	-3.57	0.417910447761194	0	0	28.0001993373566
chr7	48939181	49063047	0	1	0	3.57	-3.57	0.417910447761194	0	0	28.0001993373566
chr7	49063047	54140020	0	1	0	3.57	-3.57	0.417910447761194	0	0	28.0001993373566
chr7	54140020	54686478	0	2	0	7.14	-7.14	0.170963364993216	0	0	3.78396482381628
chr7	54686478	58019983	0	2	0	7.14	-7.14	0.170963364993216	0	0	3.78396482381628
chr7	58019983	62569596	0	0	0	0	0	1	0	0	Inf
chr7	62569596	62689598	0	1	0	3.57	-3.57	0.417910447761194	0	0	28.0001993373566
chr7	62689598	76765200	0	0	0	0	0	1	0	0	Inf
chr7	76765200	86604352	0	1	0	3.57	-3.57	0.417910447761194	0	0	28.0001993373566
chr7	86604352	86643601	0	2	0	7.14	-7.14	0.170963364993216	0	0	3.78396482381628
chr7	86643601	87296985	0	1	0	3.57	-3.57	0.417910447761194	0	0	28.0001993373566
chr7	87296985	94982589	0	2	0	7.14	-7.14	0.170963364993216	0	0	3.78396482381628
chr7	94982589	123319721	0	1	0	3.57	-3.57	0.417910447761194	0	0	28.0001993373566
chr7	123319721	127369997	0	1	0	3.57	-3.57	0.417910447761194	0	0	28.0001993373566
chr7	127369997	142474802	0	1	0	3.57	-3.57	0.417910447761194	0	0	28.0001993373566
chr7	142474802	143910535	0	0	0	0	0	1	0	0	Inf
chr7	143910535	144141095	1	0	2.56	0	2.56	1	Inf	0.0184242788461539	Inf
chr16	7098763	8411818	0	1	0	3.57	-3.57	0.417910447761194	0	0	28.0001993373566
chr16	8411818	10307357	0	0	0	0	0	1	0	0	Inf
chr16	10307357	10557237	1	0	2.56	0	2.56	1	Inf	0.0184242788461539	Inf
chr16	10557237	14972204	0	0	0	0	0	1	0	0	Inf
chr16	14972204	15484542	1	0	2.56	0	2.56	1	Inf	0.0184242788461539	Inf
chr16	15484542	32765596	0	0	0	0	0	1	0	0	Inf
chr16	32765596	34104760	1	0	2.56	0	2.56	1	Inf	0.0184242788461539	Inf
chr16	34104760	34558019	0	0	0	0	0	1	0	0	Inf
chr16	34558019	34712171	1	0	2.56	0	2.56	1	Inf	0.0184242788461539	Inf
chr16	34712171	46491374	0	0	0	0	0	1	0	0	Inf
chr16	46491374	48231067	1	0	2.56	0	2.56	1	Inf	0.0184242788461539	Inf
chr16	48231067	49426895	1	0	2.56	0	2.56	1	Inf	0.0184242788461539	Inf
chr16	49426895	51774373	0	0	0	0	0	1	0	0	Inf
chr16	51774373	53204561	1	0	2.56	0	2.56	1	Inf	0.0184242788461539	Inf
chr16	53204561	53375244	1	0	2.56	0	2.56	1	Inf	0.0184242788461539	Inf
chr16	53375244	55883822	1	0	2.56	0	2.56	1	Inf	0.0184242788461539	Inf
chr16	55883822	58251786	0	0	0	0	0	1	0	0	Inf
chr16	58251786	58313595	0	1	0	3.57	-3.57	0.417910447761194	0	0	28.0001993373566
