# Supplementary material for: 1p36 deletion is a marker for tumour dissemination in microsatellite stable stage II-III colon cancer
Source: BMC Cancer. 2014 Nov 24;14:872. doi: 10.1186/1471-2407-14-872 (PMC4251789; doi:10.1186/1471-2407-14-872)
Supplement: Supplementary file 1 — Additional file 1: This file includes supplementary figures, genome-wide copy number estimates and statistics. (ZIP 5 MB) [file 12885_2014_5046_MOESM1_ESM.zip › Supplementary Data/TCGA COAD subset statistics/Homozygous Loss.Metastatic.longsurv.txt]

Chromosome	Start (hg19)	End (hg19)	Observations in G1	Observations in G2	Frequency G1 (%)	Frequency G2 (%)	Frequency difference	Fisher's Exact test p-value	Odds Ratio	Lower 95% CI	Upper 95% CI
chr2	4209776	4222676	3	0	7.69	0	7.69	0.259158751696065	Inf	0.299163409947881	Inf
chr2	4222676	4223340	2	0	5.13	0	5.13	0.506105834464043	Inf	0.134811059349198	Inf
chr2	4223340	4227047	1	0	2.56	0	2.56	1	Inf	0.0184242788461539	Inf
chr2	4227047	14700622	0	0	0	0	0	1	0	0	Inf
chr2	14700622	14710228	1	1	2.56	3.57	-1.01	1	0.714239541851673	0.00883081332944379	57.7927180509577
chr2	14710228	24601492	0	0	0	0	0	1	0	0	Inf
chr2	24601492	24611428	0	1	0	3.57	-3.57	0.417910447761194	0	0	28.0001993373566
chr2	24611428	34695192	0	0	0	0	0	1	0	0	Inf
chr2	34695192	34701598	10	0	25.64	0	25.64	0.00370265041008413	Inf	1.9082732112772	Inf
chr2	34701598	34737116	10	1	25.64	3.57	22.07	0.0195540675845504	9.07077849961487	1.15236778255031	417.82475936565
chr2	34737116	41238339	0	0	0	0	0	1	0	0	Inf
chr2	41238339	41248560	1	0	2.56	0	2.56	1	Inf	0.0184242788461539	Inf
chr2	41248560	52742831	0	0	0	0	0	1	0	0	Inf
chr2	52742831	52747747	4	0	10.26	0	10.26	0.134023066485753	Inf	0.485033949305586	Inf
chr2	52747747	52754474	7	2	17.95	7.14	10.81	0.285260824166676	2.80395558178708	0.47787033488466	29.9189920421904
chr2	52754474	52781501	8	4	20.51	14.29	6.22	0.747932633487701	1.53856634233689	0.359107764458661	7.83585527572577
chr2	52781501	52784752	7	4	17.95	14.29	3.66	0.750478768502977	1.30726813521468	0.291755135584387	6.80992210196982
chr2	52784752	52789044	1	0	2.56	0	2.56	1	Inf	0.0184242788461539	Inf
chr2	52789044	75445507	0	0	0	0	0	1	0	0	Inf
chr2	75445507	75520685	1	0	2.56	0	2.56	1	Inf	0.0184242788461539	Inf
chr2	75520685	77691800	0	0	0	0	0	1	0	0	Inf
chr2	77691800	77848301	0	1	0	3.57	-3.57	0.417910447761194	0	0	28.0001993373566
chr2	77848301	89569727	0	0	0	0	0	1	0	0	Inf
chr2	89569727	90301276	0	1	0	3.57	-3.57	0.417910447761194	0	0	28.0001993373566
chr2	90301276	146863238	0	0	0	0	0	1	0	0	Inf
chr2	146863238	146864436	4	3	10.26	10.71	-0.450000000000001	1	0.953103551799361	0.14687709056058	7.08524272416711
chr2	146864436	146864450	4	5	10.26	17.86	-7.6	0.474317476113771	0.530918933406195	0.0947023418265727	2.7565970582668
chr2	146864450	146872376	5	6	12.82	21.43	-8.61	0.505413273282686	0.544342468322904	0.115962517512108	2.43320308901814
chr2	146872376	146878094	1	0	2.56	0	2.56	1	Inf	0.0184242788461539	Inf
chr2	146878094	213183735	0	0	0	0	0	1	0	0	Inf
chr2	213183735	213191976	0	1	0	3.57	-3.57	0.417910447761194	0	0	28.0001993373566
chr2	213191976	242849431	0	0	0	0	0	1	0	0	Inf
chr2	242849431	243199373	0	1	0	3.57	-3.57	0.417910447761194	0	0	28.0001993373566
chr4	10209955	10210038	1	0	2.56	0	2.56	1	Inf	0.0184242788461539	Inf
chr4	10210038	10210244	4	2	10.26	7.14	3.12	1	1.47724941340376	0.194470737823325	17.4929046835811
chr4	10210244	10210348	4	3	10.26	10.71	-0.450000000000001	1	0.953103551799361	0.14687709056058	7.08524272416711
chr4	10210348	10212275	5	3	12.82	10.71	2.11	1	1.22182804785069	0.214213274937142	8.60621135520067
chr4	10212275	10231374	16	14	41.03	50	-8.97	0.618865533343699	0.69947745103051	0.234174811509073	2.06666978658261
chr4	10231374	10232856	15	13	38.46	46.43	-7.97	0.617542808971181	0.724726341393831	0.241344432423658	2.16283025752574
chr4	10232856	10234437	7	1	17.95	3.57	14.38	0.125819456871692	5.78165294924593	0.673688176524297	275.479420857444
chr4	10234437	10235174	7	0	17.95	0	17.95	0.035943082170992	Inf	1.12998973090574	Inf
chr4	10235174	10235711	6	0	15.38	0	15.38	0.036468135860288	Inf	0.901163902079861	Inf
chr4	10235711	10386854	0	0	0	0	0	1	0	0	Inf
chr4	10386854	10401693	0	1	0	3.57	-3.57	0.417910447761194	0	0	28.0001993373566
chr4	10401693	20076568	0	0	0	0	0	1	0	0	Inf
chr4	20076568	20100595	1	0	2.56	0	2.56	1	Inf	0.0184242788461539	Inf
chr4	20100595	34778911	0	0	0	0	0	1	0	0	Inf
chr4	34778911	34778990	0	1	0	3.57	-3.57	0.417910447761194	0	0	28.0001993373566
chr4	34778990	34779047	3	1	7.69	3.57	4.12	0.634565807327001	2.22532620058641	0.167954158560902	122.342807812915
chr4	34779047	34782777	5	1	12.82	3.57	9.25	0.388448155118834	3.90236511849191	0.401779613564162	194.438208084634
chr4	34782777	34787070	8	2	20.51	7.14	13.37	0.174325857708064	3.30094800390498	0.585850360326557	34.5971603467713
chr4	34787070	34787156	9	2	23.08	7.14	15.94	0.10399262222727	3.83026666667576	0.701020740861825	39.583260786949
chr4	34787156	34822762	10	2	25.64	7.14	18.5	0.0608418742453445	4.39500246777704	0.823786832805583	44.9206625508777
chr4	34822762	34827299	9	2	23.08	7.14	15.94	0.10399262222727	3.83026666667576	0.701020740861825	39.583260786949
chr4	34827299	34867942	1	0	2.56	0	2.56	1	Inf	0.0184242788461539	Inf
chr4	34867942	64693460	0	0	0	0	0	1	0	0	Inf
chr4	64693460	64695705	1	0	2.56	0	2.56	1	Inf	0.0184242788461539	Inf
chr4	64695705	64712345	3	0	7.69	0	7.69	0.259158751696065	Inf	0.299163409947881	Inf
chr4	64712345	64716729	1	0	2.56	0	2.56	1	Inf	0.0184242788461539	Inf
chr4	64716729	69336232	0	0	0	0	0	1	0	0	Inf
chr4	69336232	69373472	1	0	2.56	0	2.56	1	Inf	0.0184242788461539	Inf
chr4	69373472	69375058	1	1	2.56	3.57	-1.01	1	0.714239541851673	0.00883081332944379	57.7927180509577
chr4	69375058	69463245	3	3	7.69	10.71	-3.02	0.688454720532236	0.698321848708714	0.0863101311133194	5.64708144834845
chr4	69463245	69484975	3	2	7.69	7.14	0.550000000000001	1	1.08206902804226	0.115243282358074	13.8124557860129
chr4	69484975	69485910	2	2	5.13	7.14	-2.01	1	0.706496515603743	0.0483247951664508	10.3278425867678
chr4	69485910	69497225	2	1	5.13	3.57	1.56	1	1.45154624814463	0.0720876075216783	89.2002946273177
chr4	69497225	69536970	1	1	2.56	3.57	-1.01	1	0.714239541851673	0.00883081332944379	57.7927180509577
chr4	69536970	70125577	0	0	0	0	0	1	0	0	Inf
chr4	70125577	70234138	2	1	5.13	3.57	1.56	1	1.45154624814463	0.0720876075216783	89.2002946273177
chr4	70234138	88669026	0	0	0	0	0	1	0	0	Inf
chr4	88669026	88673765	1	0	2.56	0	2.56	1	Inf	0.0184242788461539	Inf
chr4	88673765	91777879	0	0	0	0	0	1	0	0	Inf
chr4	91777879	91919106	0	1	0	3.57	-3.57	0.417910447761194	0	0	28.0001993373566
chr4	91919106	115174512	0	0	0	0	0	1	0	0	Inf
chr4	115174512	115175334	3	1	7.69	3.57	4.12	0.634565807327001	2.22532620058641	0.167954158560902	122.342807812915
chr4	115175334	115183202	5	1	12.82	3.57	9.25	0.388448155118834	3.90236511849191	0.401779613564162	194.438208084634
chr4	115183202	115761274	0	0	0	0	0	1	0	0	Inf
chr4	115761274	116009865	1	0	2.56	0	2.56	1	Inf	0.0184242788461539	Inf
chr4	116009865	122271448	0	0	0	0	0	1	0	0	Inf
chr4	122271448	122288223	1	0	2.56	0	2.56	1	Inf	0.0184242788461539	Inf
chr4	122288223	138092149	0	0	0	0	0	1	0	0	Inf
chr4	138092149	138108419	1	0	2.56	0	2.56	1	Inf	0.0184242788461539	Inf
chr4	138108419	152791652	0	0	0	0	0	1	0	0	Inf
chr4	152791652	152854832	0	1	0	3.57	-3.57	0.417910447761194	0	0	28.0001993373566
chr4	152854832	153188623	0	0	0	0	0	1	0	0	Inf
chr4	153188623	153420447	0	1	0	3.57	-3.57	0.417910447761194	0	0	28.0001993373566
chr4	153420447	157074109	0	0	0	0	0	1	0	0	Inf
chr4	157074109	157126754	1	0	2.56	0	2.56	1	Inf	0.0184242788461539	Inf
chr4	157126754	161047045	0	0	0	0	0	1	0	0	Inf
chr4	161047045	161077330	1	0	2.56	0	2.56	1	Inf	0.0184242788461539	Inf
chr4	161077330	161877009	0	0	0	0	0	1	0	0	Inf
chr4	161877009	161884754	4	2	10.26	7.14	3.12	1	1.47724941340376	0.194470737823325	17.4929046835811
chr4	161884754	161884914	0	1	0	3.57	-3.57	0.417910447761194	0	0	28.0001993373566
chr4	161884914	176232240	0	0	0	0	0	1	0	0	Inf
chr4	176232240	176363460	0	1	0	3.57	-3.57	0.417910447761194	0	0	28.0001993373566
chr4	176363460	179239153	0	0	0	0	0	1	0	0	Inf
chr4	179239153	182090493	0	1	0	3.57	-3.57	0.417910447761194	0	0	28.0001993373566
chr4	182090493	182158118	0	2	0	7.14	-7.14	0.170963364993216	0	0	3.78396482381628
chr4	182158118	191154276	0	1	0	3.57	-3.57	0.417910447761194	0	0	28.0001993373566
chr8	0	3785630	0	1	0	3.57	-3.57	0.417910447761194	0	0	28.0001993373566
chr8	3785630	3790668	0	2	0	7.14	-7.14	0.170963364993216	0	0	3.78396482381628
chr8	3790668	5596497	0	1	0	3.57	-3.57	0.417910447761194	0	0	28.0001993373566
chr8	5596497	5605669	0	2	0	7.14	-7.14	0.170963364993216	0	0	3.78396482381628
chr8	5605669	7041597	0	1	0	3.57	-3.57	0.417910447761194	0	0	28.0001993373566
chr8	7041597	7216447	0	2	0	7.14	-7.14	0.170963364993216	0	0	3.78396482381628
chr8	7216447	7244200	1	2	2.56	7.14	-4.58	0.566892808683853	0.347668191638558	0.00565929193880628	7.00113716860258
chr8	7244200	7793360	1	1	2.56	3.57	-1.01	1	0.714239541851673	0.00883081332944379	57.7927180509577
chr8	7793360	12207132	0	1	0	3.57	-3.57	0.417910447761194	0	0	28.0001993373566
chr8	12207132	12254207	1	1	2.56	3.57	-1.01	1	0.714239541851673	0.00883081332944379	57.7927180509577
chr8	12254207	20386715	0	1	0	3.57	-3.57	0.417910447761194	0	0	28.0001993373566
chr8	20386715	24974499	1	1	2.56	3.57	-1.01	1	0.714239541851673	0.00883081332944379	57.7927180509577
chr8	24974499	24974550	2	2	5.13	7.14	-2.01	1	0.706496515603743	0.0483247951664508	10.3278425867678
chr8	24974550	24975039	3	2	7.69	7.14	0.550000000000001	1	1.08206902804226	0.115243282358074	13.8124557860129
chr8	24975039	24984237	9	4	23.08	14.29	8.79	0.533293451699955	1.78478099082913	0.43094530952115	8.92909870703237
chr8	24984237	24984298	9	3	23.08	10.71	12.37	0.332912625997754	2.46809033730878	0.538307277384712	15.696421152546
chr8	24984298	24987712	2	2	5.13	7.14	-2.01	1	0.706496515603743	0.0483247951664508	10.3278425867678
chr8	24987712	25707740	1	1	2.56	3.57	-1.01	1	0.714239541851673	0.00883081332944379	57.7927180509577
chr8	25707740	30767317	0	1	0	3.57	-3.57	0.417910447761194	0	0	28.0001993373566
chr8	30767317	39207174	0	0	0	0	0	1	0	0	Inf
chr8	39207174	39213223	1	0	2.56	0	2.56	1	Inf	0.0184242788461539	Inf
chr8	39213223	39225796	2	0	5.13	0	5.13	0.506105834464043	Inf	0.134811059349198	Inf
chr8	39225796	39230254	3	0	7.69	0	7.69	0.259158751696065	Inf	0.299163409947881	Inf
chr8	39230254	39230492	3	1	7.69	3.57	4.12	0.634565807327001	2.22532620058641	0.167954158560902	122.342807812915
chr8	39230492	39233131	4	2	10.26	7.14	3.12	1	1.47724941340376	0.194470737823325	17.4929046835811
chr8	39233131	39246893	8	6	20.51	21.43	-0.919999999999998	1	0.947035802866762	0.24678154835532	3.81825686509133
chr8	39246893	39247927	8	7	20.51	25	-4.49	0.769111281347119	0.777202399071217	0.209240999451785	2.9379961078175
chr8	39247927	39249857	9	7	23.08	25	-1.92	1	0.901424398672253	0.251636822444292	3.3390618223398
chr8	39249857	39253774	10	7	25.64	25	0.640000000000001	1	1.03396754058403	0.296924738188513	3.76889942795107
chr8	39253774	39386080	11	7	28.21	25	3.21	1	1.17570071395968	0.34528159019737	4.23023415811296
chr8	39386080	39387632	10	7	25.64	25	0.640000000000001	1	1.03396754058403	0.296924738188513	3.76889942795107
chr8	39387632	39388539	4	2	10.26	7.14	3.12	1	1.47724941340376	0.194470737823325	17.4929046835811
chr8	39388539	39389022	3	0	7.69	0	7.69	0.259158751696065	Inf	0.299163409947881	Inf
chr8	39389022	39397373	2	0	5.13	0	5.13	0.506105834464043	Inf	0.134811059349198	Inf
chr8	39397373	39449618	1	0	2.56	0	2.56	1	Inf	0.0184242788461539	Inf
chr8	39449618	39671991	0	0	0	0	0	1	0	0	Inf
chr8	39671991	40715421	0	1	0	3.57	-3.57	0.417910447761194	0	0	28.0001993373566
chr8	40715421	85260436	0	0	0	0	0	1	0	0	Inf
chr8	85260436	85269674	1	0	2.56	0	2.56	1	Inf	0.0184242788461539	Inf
chr1	1569353	1680095	1	0	2.56	0	2.56	1	Inf	0.0184242788461539	Inf
chr1	1680095	5547170	0	0	0	0	0	1	0	0	Inf
chr1	5547170	8308594	0	1	0	3.57	-3.57	0.417910447761194	0	0	28.0001993373566
chr1	8308594	15330143	0	0	0	0	0	1	0	0	Inf
chr1	15330143	25583316	1	0	2.56	0	2.56	1	Inf	0.0184242788461539	Inf
chr1	25583316	25588235	3	0	7.69	0	7.69	0.259158751696065	Inf	0.299163409947881	Inf
chr1	25588235	25646966	9	2	23.08	7.14	15.94	0.10399262222727	3.83026666667576	0.701020740861825	39.583260786949
chr1	25646966	25654244	8	2	20.51	7.14	13.37	0.174325857708064	3.30094800390498	0.585850360326557	34.5971603467713
chr1	25654244	25668249	2	0	5.13	0	5.13	0.506105834464043	Inf	0.134811059349198	Inf
chr1	25668249	29323058	1	0	2.56	0	2.56	1	Inf	0.0184242788461539	Inf
chr1	29323058	35097164	0	0	0	0	0	1	0	0	Inf
chr1	35097164	35109386	5	0	12.82	0	12.82	0.0697930800542741	Inf	0.686183676211135	Inf
chr1	35109386	73010593	0	0	0	0	0	1	0	0	Inf
chr1	73010593	73092629	1	0	2.56	0	2.56	1	Inf	0.0184242788461539	Inf
chr1	73092629	106016291	0	0	0	0	0	1	0	0	Inf
chr1	106016291	106024114	0	1	0	3.57	-3.57	0.417910447761194	0	0	28.0001993373566
chr1	106024114	110230245	0	0	0	0	0	1	0	0	Inf
chr1	110230245	110243976	2	0	5.13	0	5.13	0.506105834464043	Inf	0.134811059349198	Inf
chr1	110243976	110246128	1	0	2.56	0	2.56	1	Inf	0.0184242788461539	Inf
chr1	110246128	111377467	0	0	0	0	0	1	0	0	Inf
chr1	111377467	111377573	1	0	2.56	0	2.56	1	Inf	0.0184242788461539	Inf
chr1	111377573	111390153	2	0	5.13	0	5.13	0.506105834464043	Inf	0.134811059349198	Inf
chr1	111390153	112693006	0	0	0	0	0	1	0	0	Inf
chr1	112693006	112697227	1	5	2.56	17.86	-15.3	0.0748758042631418	0.124719675213315	0.00250098692512501	1.21347265807576
chr1	112697227	112701673	1	4	2.56	14.29	-11.73	0.152476255088195	0.162125614606542	0.00313157813024174	1.76530858326595
chr1	112701673	112706066	0	1	0	3.57	-3.57	0.417910447761194	0	0	28.0001993373566
chr1	112706066	148870669	0	0	0	0	0	1	0	0	Inf
chr1	148870669	148916125	1	0	2.56	0	2.56	1	Inf	0.0184242788461539	Inf
chr1	148916125	149242694	1	1	2.56	3.57	-1.01	1	0.714239541851673	0.00883081332944379	57.7927180509577
chr1	149242694	149258054	0	1	0	3.57	-3.57	0.417910447761194	0	0	28.0001993373566
chr1	149258054	152554022	0	0	0	0	0	1	0	0	Inf
chr1	152554022	152555090	5	1	12.82	3.57	9.25	0.388448155118834	3.90236511849191	0.401779613564162	194.438208084634
chr1	152555090	152555345	7	1	17.95	3.57	14.38	0.125819456871692	5.78165294924593	0.673688176524297	275.479420857444
chr1	152555345	152555617	9	2	23.08	7.14	15.94	0.10399262222727	3.83026666667576	0.701020740861825	39.583260786949
chr1	152555617	152555737	13	11	33.33	39.29	-5.96	0.796543689874275	0.775741727535441	0.251243197042475	2.40269771516319
chr1	152555737	152585918	15	15	38.46	53.57	-15.11	0.319264851700421	0.54673687381346	0.180675246280924	1.61731771919243
chr1	152585918	152586258	14	15	35.9	53.57	-17.67	0.211788510723307	0.490743018628651	0.160689207326906	1.45927407918826
chr1	152586258	152586558	13	13	33.33	46.43	-13.1	0.317118362251739	0.581765080938181	0.189693395661923	1.75765294402926
chr1	152586558	152586585	13	10	33.33	35.71	-2.38	1	0.901422168724054	0.289415123890578	2.84862643714113
chr1	152586585	152588544	12	10	30.77	35.71	-4.94	0.793177223908456	0.802697601402848	0.253919424002336	2.55876210856741
chr1	152588544	152590536	1	0	2.56	0	2.56	1	Inf	0.0184242788461539	Inf
chr1	152590536	152750582	0	0	0	0	0	1	0	0	Inf
chr1	152750582	152755463	1	0	2.56	0	2.56	1	Inf	0.0184242788461539	Inf
chr1	152755463	152758684	3	0	7.69	0	7.69	0.259158751696065	Inf	0.299163409947881	Inf
chr1	152758684	152760794	5	4	12.82	14.29	-1.47	1	0.884016750837732	0.170150760251753	4.94270890019748
chr1	152760794	152762027	6	4	15.38	14.29	1.09	1	1.08953324514555	0.228777697439355	5.84898001960677
chr1	152762027	152762271	7	4	17.95	14.29	3.66	0.750478768502977	1.30726813521468	0.291755135584387	6.80992210196982
chr1	152762271	152762340	8	4	20.51	14.29	6.22	0.747932633487701	1.53856634233689	0.359107764458661	7.83585527572577
chr1	152762340	152768270	9	4	23.08	14.29	8.79	0.533293451699955	1.78478099082913	0.43094530952115	8.92909870703237
chr1	152768270	152771309	8	4	20.51	14.29	6.22	0.747932633487701	1.53856634233689	0.359107764458661	7.83585527572577
chr1	152771309	152775324	2	0	5.13	0	5.13	0.506105834464043	Inf	0.134811059349198	Inf
chr1	152775324	174796336	0	0	0	0	0	1	0	0	Inf
chr1	174796336	174801964	0	1	0	3.57	-3.57	0.417910447761194	0	0	28.0001993373566
chr1	174801964	196731848	0	0	0	0	0	1	0	0	Inf
chr1	196731848	196801828	1	0	2.56	0	2.56	1	Inf	0.0184242788461539	Inf
chr1	196801828	196816261	0	0	0	0	0	1	0	0	Inf
chr1	196816261	196886191	0	1	0	3.57	-3.57	0.417910447761194	0	0	28.0001993373566
chr7	90167354	90267843	0	1	0	3.57	-3.57	0.417910447761194	0	0	28.0001993373566
chr7	90267843	97390715	0	0	0	0	0	1	0	0	Inf
chr7	97390715	97404428	2	0	5.13	0	5.13	0.506105834464043	Inf	0.134811059349198	Inf
chr7	97404428	109433792	0	0	0	0	0	1	0	0	Inf
chr7	109433792	109435445	0	1	0	3.57	-3.57	0.417910447761194	0	0	28.0001993373566
chr7	109435445	109437100	1	2	2.56	7.14	-4.58	0.566892808683853	0.347668191638558	0.00565929193880628	7.00113716860258
chr7	109437100	109437719	1	4	2.56	14.29	-11.73	0.152476255088195	0.162125614606542	0.00313157813024174	1.76530858326595
chr7	109437719	109453946	1	6	2.56	21.43	-18.87	0.018256692595864	0.0996938114504577	0.00205089925577475	0.902803523106647
chr7	109453946	110883486	0	0	0	0	0	1	0	0	Inf
chr7	110883486	111024856	1	0	2.56	0	2.56	1	Inf	0.0184242788461539	Inf
chr7	111024856	126151609	0	0	0	0	0	1	0	0	Inf
chr7	126151609	126313635	0	1	0	3.57	-3.57	0.417910447761194	0	0	28.0001993373566
chr7	126313635	133781915	0	0	0	0	0	1	0	0	Inf
chr7	133781915	133785186	1	0	2.56	0	2.56	1	Inf	0.0184242788461539	Inf
chr7	133785186	133785203	3	3	7.69	10.71	-3.02	0.688454720532236	0.698321848708714	0.0863101311133194	5.64708144834845
chr7	133785203	133785260	4	3	10.26	10.71	-0.450000000000001	1	0.953103551799361	0.14687709056058	7.08524272416711
chr7	133785260	133795650	5	3	12.82	10.71	2.11	1	1.22182804785069	0.214213274937142	8.60621135520067
chr7	133795650	133796947	3	2	7.69	7.14	0.550000000000001	1	1.08206902804226	0.115243282358074	13.8124557860129
chr7	133796947	133802727	3	0	7.69	0	7.69	0.259158751696065	Inf	0.299163409947881	Inf
chr7	133802727	141762909	0	0	0	0	0	1	0	0	Inf
chr7	141762909	141769686	0	1	0	3.57	-3.57	0.417910447761194	0	0	28.0001993373566
chr7	141769686	141792008	1	1	2.56	3.57	-1.01	1	0.714239541851673	0.00883081332944379	57.7927180509577
chr7	141792008	141793700	0	1	0	3.57	-3.57	0.417910447761194	0	0	28.0001993373566
chr7	141793700	142474632	0	0	0	0	0	1	0	0	Inf
chr7	142474632	142474802	0	1	0	3.57	-3.57	0.417910447761194	0	0	28.0001993373566
chr7	142474802	142475488	2	2	5.13	7.14	-2.01	1	0.706496515603743	0.0483247951664508	10.3278425867678
chr7	142475488	142476392	11	3	28.21	10.71	17.5	0.127606915066931	3.22026747388311	0.735006597120683	20.0143523853211
chr7	142476392	142486080	11	4	28.21	14.29	13.92	0.239489176349638	2.3284050736545	0.589488377870726	11.3597611888268
chr7	142486080	142486230	7	1	17.95	3.57	14.38	0.125819456871692	5.78165294924593	0.673688176524297	275.479420857444
chr7	142486230	142486420	3	1	7.69	3.57	4.12	0.634565807327001	2.22532620058641	0.167954158560902	122.342807812915
chr7	142486420	142486528	2	1	5.13	3.57	1.56	1	1.45154624814463	0.0720876075216783	89.2002946273177
chr7	142486528	142487630	1	0	2.56	0	2.56	1	Inf	0.0184242788461539	Inf
chr7	142487630	142825082	0	0	0	0	0	1	0	0	Inf
chr7	142825082	142894746	0	1	0	3.57	-3.57	0.417910447761194	0	0	28.0001993373566
chr11	4967523	4967890	0	2	0	7.14	-7.14	0.170963364993216	0	0	3.78396482381628
chr11	4967890	4968348	1	5	2.56	17.86	-15.3	0.0748758042631418	0.124719675213315	0.00250098692512501	1.21347265807576
chr11	4968348	4971186	5	5	12.82	17.86	-5.04	0.730630488724804	0.680524452693754	0.139063932450118	3.32247608395633
chr11	4971186	4974597	6	5	15.38	17.86	-2.48	1	0.838623244670273	0.187416780551175	3.9214663079714
chr11	4974597	4976303	5	1	12.82	3.57	9.25	0.388448155118834	3.90236511849191	0.401779613564162	194.438208084634
chr11	4976303	5782968	0	0	0	0	0	1	0	0	Inf
chr11	5782968	5785664	1	0	2.56	0	2.56	1	Inf	0.0184242788461539	Inf
chr11	5785664	5787743	2	0	5.13	0	5.13	0.506105834464043	Inf	0.134811059349198	Inf
chr11	5787743	5788847	4	0	10.26	0	10.26	0.134023066485753	Inf	0.485033949305586	Inf
chr11	5788847	5809239	5	0	12.82	0	12.82	0.0697930800542741	Inf	0.686183676211135	Inf
chr11	5809239	5809400	3	0	7.69	0	7.69	0.259158751696065	Inf	0.299163409947881	Inf
chr11	5809400	5810910	1	0	2.56	0	2.56	1	Inf	0.0184242788461539	Inf
chr11	5810910	55368686	0	0	0	0	0	1	0	0	Inf
chr11	55368686	55376389	3	1	7.69	3.57	4.12	0.634565807327001	2.22532620058641	0.167954158560902	122.342807812915
chr11	55376389	55439661	4	1	10.26	3.57	6.69	0.390943012211669	3.04077117232887	0.279516485329784	157.367313156765
chr11	55439661	55443265	3	1	7.69	3.57	4.12	0.634565807327001	2.22532620058641	0.167954158560902	122.342807812915
chr11	55443265	79972018	0	0	0	0	0	1	0	0	Inf
chr11	79972018	79982614	0	1	0	3.57	-3.57	0.417910447761194	0	0	28.0001993373566
chr11	79982614	85431380	0	0	0	0	0	1	0	0	Inf
chr11	85431380	85472202	1	0	2.56	0	2.56	1	Inf	0.0184242788461539	Inf
chr11	85472202	112939151	0	0	0	0	0	1	0	0	Inf
chr11	112939151	112969136	1	0	2.56	0	2.56	1	Inf	0.0184242788461539	Inf
chr12	865859	875800	1	1	2.56	3.57	-1.01	1	0.714239541851673	0.00883081332944379	57.7927180509577
chr12	875800	2240876	0	0	0	0	0	1	0	0	Inf
chr12	2240876	2257972	1	1	2.56	3.57	-1.01	1	0.714239541851673	0.00883081332944379	57.7927180509577
chr12	2257972	2259187	1	0	2.56	0	2.56	1	Inf	0.0184242788461539	Inf
chr12	2259187	7799141	0	0	0	0	0	1	0	0	Inf
chr12	7799141	7972714	1	0	2.56	0	2.56	1	Inf	0.0184242788461539	Inf
chr12	7972714	9628897	0	0	0	0	0	1	0	0	Inf
chr12	9628897	9631972	1	0	2.56	0	2.56	1	Inf	0.0184242788461539	Inf
chr12	9631972	9635890	10	4	25.64	14.29	11.35	0.364239516815332	2.0474928602249	0.507624553104601	10.1011704340548
chr12	9635890	9714320	15	8	38.46	28.57	9.89	0.444590815115627	1.55217668261969	0.493320109725143	5.16132683042092
chr12	9714320	9715253	14	8	35.9	28.57	7.33	0.603972684298785	1.39302533787441	0.438557838619044	4.65607015817292
chr12	9715253	9729971	14	7	35.9	25	10.9	0.427636122605151	1.66716239340314	0.511764396409765	5.8497315342634
chr12	9729971	9735334	2	1	5.13	3.57	1.56	1	1.45154624814463	0.0720876075216783	89.2002946273177
chr12	9735334	11507828	0	0	0	0	0	1	0	0	Inf
chr12	11507828	11547799	2	0	5.13	0	5.13	0.506105834464043	Inf	0.134811059349198	Inf
chr12	11547799	12531847	0	0	0	0	0	1	0	0	Inf
chr12	12531847	12542897	1	0	2.56	0	2.56	1	Inf	0.0184242788461539	Inf
chr12	12542897	28094570	0	0	0	0	0	1	0	0	Inf
chr12	28094570	28114979	0	1	0	3.57	-3.57	0.417910447761194	0	0	28.0001993373566
chr12	28114979	33297232	0	0	0	0	0	1	0	0	Inf
chr12	33297232	33300592	1	0	2.56	0	2.56	1	Inf	0.0184242788461539	Inf
chr12	33300592	33307867	3	2	7.69	7.14	0.550000000000001	1	1.08206902804226	0.115243282358074	13.8124557860129
chr12	33307867	99791803	0	0	0	0	0	1	0	0	Inf
chr12	99791803	99793554	0	1	0	3.57	-3.57	0.417910447761194	0	0	28.0001993373566
chr12	99793554	99800914	1	1	2.56	3.57	-1.01	1	0.714239541851673	0.00883081332944379	57.7927180509577
chr12	99800914	118960900	0	0	0	0	0	1	0	0	Inf
chr12	118960900	119024850	0	1	0	3.57	-3.57	0.417910447761194	0	0	28.0001993373566
chr12	119024850	132126650	0	0	0	0	0	1	0	0	Inf
chr12	132126650	132142979	1	0	2.56	0	2.56	1	Inf	0.0184242788461539	Inf
chr15	20071673	20579936	3	0	7.69	0	7.69	0.259158751696065	Inf	0.299163409947881	Inf
chr15	20579936	20588492	4	0	10.26	0	10.26	0.134023066485753	Inf	0.485033949305586	Inf
chr15	20588492	22306908	3	0	7.69	0	7.69	0.259158751696065	Inf	0.299163409947881	Inf
chr15	22306908	22410251	3	1	7.69	3.57	4.12	0.634565807327001	2.22532620058641	0.167954158560902	122.342807812915
chr15	22410251	22545991	4	1	10.26	3.57	6.69	0.390943012211669	3.04077117232887	0.279516485329784	157.367313156765
chr15	22545991	22574003	3	1	7.69	3.57	4.12	0.634565807327001	2.22532620058641	0.167954158560902	122.342807812915
chr15	22574003	22586231	3	0	7.69	0	7.69	0.259158751696065	Inf	0.299163409947881	Inf
chr15	22586231	22677238	2	0	5.13	0	5.13	0.506105834464043	Inf	0.134811059349198	Inf
chr15	22677238	24510372	0	0	0	0	0	1	0	0	Inf
chr15	24510372	24674819	0	1	0	3.57	-3.57	0.417910447761194	0	0	28.0001993373566
chr15	24674819	24675010	0	0	0	0	0	1	0	0	Inf
chr15	24675010	24763191	1	0	2.56	0	2.56	1	Inf	0.0184242788461539	Inf
chr15	24763191	30450207	0	0	0	0	0	1	0	0	Inf
chr15	30450207	30794179	1	0	2.56	0	2.56	1	Inf	0.0184242788461539	Inf
chr15	30794179	34671212	0	0	0	0	0	1	0	0	Inf
chr15	34671212	34695407	1	0	2.56	0	2.56	1	Inf	0.0184242788461539	Inf
chr15	34695407	34707403	2	0	5.13	0	5.13	0.506105834464043	Inf	0.134811059349198	Inf
chr15	34707403	34814451	3	0	7.69	0	7.69	0.259158751696065	Inf	0.299163409947881	Inf
chr15	34814451	34824285	2	0	5.13	0	5.13	0.506105834464043	Inf	0.134811059349198	Inf
chr15	34824285	41943814	0	0	0	0	0	1	0	0	Inf
chr15	41943814	41991674	1	0	2.56	0	2.56	1	Inf	0.0184242788461539	Inf
chr15	41991674	67133776	0	0	0	0	0	1	0	0	Inf
chr15	67133776	67467524	1	0	2.56	0	2.56	1	Inf	0.0184242788461539	Inf
chr15	67467524	67533558	2	0	5.13	0	5.13	0.506105834464043	Inf	0.134811059349198	Inf
chr15	67533558	67534224	1	0	2.56	0	2.56	1	Inf	0.0184242788461539	Inf
chr15	67534224	76869014	0	0	0	0	0	1	0	0	Inf
chr15	76869014	76874145	2	0	5.13	0	5.13	0.506105834464043	Inf	0.134811059349198	Inf
chr15	76874145	76884795	2	1	5.13	3.57	1.56	1	1.45154624814463	0.0720876075216783	89.2002946273177
chr15	76884795	76891376	3	3	7.69	10.71	-3.02	0.688454720532236	0.698321848708714	0.0863101311133194	5.64708144834845
chr15	76891376	76891569	6	4	15.38	14.29	1.09	1	1.08953324514555	0.228777697439355	5.84898001960677
chr15	76891569	76895770	6	6	15.38	21.43	-6.05	0.537876494727452	0.67081346957719	0.156478978316614	2.86681622643448
chr15	76895770	76898977	4	6	10.26	21.43	-11.17	0.299277093190339	0.424717303065203	0.0787838012777996	2.02354934468486
chr15	76898977	100978221	0	0	0	0	0	1	0	0	Inf
chr15	100978221	101081984	1	0	2.56	0	2.56	1	Inf	0.0184242788461539	Inf
chr17	18337627	18357169	10	7	25.64	25	0.640000000000001	1	1.03396754058403	0.296924738188513	3.76889942795107
chr17	18357169	18358948	12	7	30.77	25	5.77	0.784305716332878	1.32766681882088	0.396985547900618	4.72728418254668
chr17	18358948	18450058	13	7	33.33	25	8.33	0.590580294891112	1.49103424934164	0.452378048402839	5.26530932913045
chr17	18450058	18456355	11	3	28.21	10.71	17.5	0.127606915066931	3.22026747388311	0.735006597120683	20.0143523853211
chr17	18456355	18461929	4	1	10.26	3.57	6.69	0.390943012211669	3.04077117232887	0.279516485329784	157.367313156765
chr17	18461929	18467209	1	1	2.56	3.57	-1.01	1	0.714239541851673	0.00883081332944379	57.7927180509577
chr17	18467209	18485476	0	1	0	3.57	-3.57	0.417910447761194	0	0	28.0001993373566
chr17	18485476	39421696	0	0	0	0	0	1	0	0	Inf
chr17	39421696	39422361	1	0	2.56	0	2.56	1	Inf	0.0184242788461539	Inf
chr17	39422361	39423020	3	2	7.69	7.14	0.550000000000001	1	1.08206902804226	0.115243282358074	13.8124557860129
chr17	39423020	39431628	3	3	7.69	10.71	-3.02	0.688454720532236	0.698321848708714	0.0863101311133194	5.64708144834845
chr18	0	182489	1	1	2.56	3.57	-1.01	1	0.714239541851673	0.00883081332944379	57.7927180509577
chr18	182489	1726174	1	0	2.56	0	2.56	1	Inf	0.0184242788461539	Inf
chr18	1726174	1839797	1	1	2.56	3.57	-1.01	1	0.714239541851673	0.00883081332944379	57.7927180509577
chr18	1839797	15307817	1	0	2.56	0	2.56	1	Inf	0.0184242788461539	Inf
chr18	15307817	18560354	0	0	0	0	0	1	0	0	Inf
chr18	18560354	20660270	1	0	2.56	0	2.56	1	Inf	0.0184242788461539	Inf
chr18	20660270	22544190	1	0	2.56	0	2.56	1	Inf	0.0184242788461539	Inf
chr18	22544190	23139255	1	0	2.56	0	2.56	1	Inf	0.0184242788461539	Inf
chr18	23139255	23256290	1	0	2.56	0	2.56	1	Inf	0.0184242788461539	Inf
chr18	23256290	35626020	1	0	2.56	0	2.56	1	Inf	0.0184242788461539	Inf
chr18	35626020	35727884	2	0	5.13	0	5.13	0.506105834464043	Inf	0.134811059349198	Inf
chr18	35727884	36987037	1	0	2.56	0	2.56	1	Inf	0.0184242788461539	Inf
chr18	36987037	37013560	2	0	5.13	0	5.13	0.506105834464043	Inf	0.134811059349198	Inf
chr18	37013560	37122467	3	0	7.69	0	7.69	0.259158751696065	Inf	0.299163409947881	Inf
chr18	37122467	37138290	2	0	5.13	0	5.13	0.506105834464043	Inf	0.134811059349198	Inf
chr18	37138290	38258716	1	0	2.56	0	2.56	1	Inf	0.0184242788461539	Inf
chr18	38258716	38266713	1	2	2.56	7.14	-4.58	0.566892808683853	0.347668191638558	0.00565929193880628	7.00113716860258
chr18	38266713	40050299	1	0	2.56	0	2.56	1	Inf	0.0184242788461539	Inf
chr18	40050299	40059666	2	0	5.13	0	5.13	0.506105834464043	Inf	0.134811059349198	Inf
chr18	40059666	41698251	1	0	2.56	0	2.56	1	Inf	0.0184242788461539	Inf
chr18	41698251	41891624	2	0	5.13	0	5.13	0.506105834464043	Inf	0.134811059349198	Inf
chr18	41891624	44787112	1	0	2.56	0	2.56	1	Inf	0.0184242788461539	Inf
chr18	44787112	45865420	2	0	5.13	0	5.13	0.506105834464043	Inf	0.134811059349198	Inf
chr18	45865420	47198293	1	0	2.56	0	2.56	1	Inf	0.0184242788461539	Inf
chr18	47198293	50262753	1	1	2.56	3.57	-1.01	1	0.714239541851673	0.00883081332944379	57.7927180509577
chr18	50262753	65847851	1	0	2.56	0	2.56	1	Inf	0.0184242788461539	Inf
chr18	65847851	65851293	1	1	2.56	3.57	-1.01	1	0.714239541851673	0.00883081332944379	57.7927180509577
chr18	65851293	65889684	2	1	5.13	3.57	1.56	1	1.45154624814463	0.0720876075216783	89.2002946273177
chr18	65889684	76648628	1	0	2.56	0	2.56	1	Inf	0.0184242788461539	Inf
chr18	76648628	76681411	2	0	5.13	0	5.13	0.506105834464043	Inf	0.134811059349198	Inf
chr18	76681411	78077248	1	0	2.56	0	2.56	1	Inf	0.0184242788461539	Inf
chr20	1552474	1554847	1	0	2.56	0	2.56	1	Inf	0.0184242788461539	Inf
chr20	1554847	1560795	3	2	7.69	7.14	0.550000000000001	1	1.08206902804226	0.115243282358074	13.8124557860129
chr20	1560795	1561290	2	2	5.13	7.14	-2.01	1	0.706496515603743	0.0483247951664508	10.3278425867678
chr20	1561290	14620235	0	0	0	0	0	1	0	0	Inf
chr20	14620235	14634012	1	0	2.56	0	2.56	1	Inf	0.0184242788461539	Inf
chr20	14634012	14659865	1	1	2.56	3.57	-1.01	1	0.714239541851673	0.00883081332944379	57.7927180509577
chr20	14659865	14830536	0	1	0	3.57	-3.57	0.417910447761194	0	0	28.0001993373566
chr20	14830536	14901005	1	1	2.56	3.57	-1.01	1	0.714239541851673	0.00883081332944379	57.7927180509577
chr20	14901005	14909289	1	2	2.56	7.14	-4.58	0.566892808683853	0.347668191638558	0.00565929193880628	7.00113716860258
chr20	14909289	14985293	2	2	5.13	7.14	-2.01	1	0.706496515603743	0.0483247951664508	10.3278425867678
chr20	14985293	14990707	2	1	5.13	3.57	1.56	1	1.45154624814463	0.0720876075216783	89.2002946273177
chr20	14990707	15019326	2	2	5.13	7.14	-2.01	1	0.706496515603743	0.0483247951664508	10.3278425867678
chr20	15019326	15025549	2	1	5.13	3.57	1.56	1	1.45154624814463	0.0720876075216783	89.2002946273177
chr20	15025549	15055425	1	1	2.56	3.57	-1.01	1	0.714239541851673	0.00883081332944379	57.7927180509577
chr20	15055425	15105790	1	0	2.56	0	2.56	1	Inf	0.0184242788461539	Inf
chr20	15105790	15156475	0	0	0	0	0	1	0	0	Inf
chr20	15156475	15240973	0	1	0	3.57	-3.57	0.417910447761194	0	0	28.0001993373566
chr20	15240973	15288627	0	0	0	0	0	1	0	0	Inf
chr20	15288627	15342134	0	1	0	3.57	-3.57	0.417910447761194	0	0	28.0001993373566
chr20	15342134	52646344	0	0	0	0	0	1	0	0	Inf
chr20	52646344	52656187	0	1	0	3.57	-3.57	0.417910447761194	0	0	28.0001993373566
chr10	28608966	28753539	1	0	2.56	0	2.56	1	Inf	0.0184242788461539	Inf
chr10	28753539	56609989	0	0	0	0	0	1	0	0	Inf
chr10	56609989	56695970	0	1	0	3.57	-3.57	0.417910447761194	0	0	28.0001993373566
chr10	56695970	58516565	0	0	0	0	0	1	0	0	Inf
chr10	58516565	58516678	1	0	2.56	0	2.56	1	Inf	0.0184242788461539	Inf
chr10	58516678	58525768	2	0	5.13	0	5.13	0.506105834464043	Inf	0.134811059349198	Inf
chr10	58525768	58526066	1	0	2.56	0	2.56	1	Inf	0.0184242788461539	Inf
chr10	58526066	67307100	0	0	0	0	0	1	0	0	Inf
chr10	67307100	67307944	0	2	0	7.14	-7.14	0.170963364993216	0	0	3.78396482381628
chr10	67307944	67308024	1	2	2.56	7.14	-4.58	0.566892808683853	0.347668191638558	0.00565929193880628	7.00113716860258
chr10	67308024	67308311	2	2	5.13	7.14	-2.01	1	0.706496515603743	0.0483247951664508	10.3278425867678
chr10	67308311	67314438	4	3	10.26	10.71	-0.450000000000001	1	0.953103551799361	0.14687709056058	7.08524272416711
chr10	67314438	67318621	3	2	7.69	7.14	0.550000000000001	1	1.08206902804226	0.115243282358074	13.8124557860129
chr10	67318621	67326439	1	0	2.56	0	2.56	1	Inf	0.0184242788461539	Inf
chr10	67326439	87312342	0	0	0	0	0	1	0	0	Inf
chr10	87312342	89070277	1	0	2.56	0	2.56	1	Inf	0.0184242788461539	Inf
chr10	89070277	89137721	2	0	5.13	0	5.13	0.506105834464043	Inf	0.134811059349198	Inf
chr10	89137721	89187268	1	0	2.56	0	2.56	1	Inf	0.0184242788461539	Inf
chr10	89187268	89250494	2	0	5.13	0	5.13	0.506105834464043	Inf	0.134811059349198	Inf
chr10	89250494	89481815	2	1	5.13	3.57	1.56	1	1.45154624814463	0.0720876075216783	89.2002946273177
chr10	89481815	89555755	2	2	5.13	7.14	-2.01	1	0.706496515603743	0.0483247951664508	10.3278425867678
chr10	89555755	89886180	3	2	7.69	7.14	0.550000000000001	1	1.08206902804226	0.115243282358074	13.8124557860129
chr10	89886180	90349371	3	1	7.69	3.57	4.12	0.634565807327001	2.22532620058641	0.167954158560902	122.342807812915
chr10	90349371	90602810	3	0	7.69	0	7.69	0.259158751696065	Inf	0.299163409947881	Inf
chr10	90602810	90699349	2	0	5.13	0	5.13	0.506105834464043	Inf	0.134811059349198	Inf
chr10	90699349	95432993	1	0	2.56	0	2.56	1	Inf	0.0184242788461539	Inf
chr10	95432993	107618034	1	0	2.56	0	2.56	1	Inf	0.0184242788461539	Inf
chr10	107618034	108674605	1	0	2.56	0	2.56	1	Inf	0.0184242788461539	Inf
chr10	108674605	109149653	1	0	2.56	0	2.56	1	Inf	0.0184242788461539	Inf
chr16	5862207	6110882	0	1	0	3.57	-3.57	0.417910447761194	0	0	28.0001993373566
chr16	6110882	6161062	1	1	2.56	3.57	-1.01	1	0.714239541851673	0.00883081332944379	57.7927180509577
chr16	6161062	6184838	1	0	2.56	0	2.56	1	Inf	0.0184242788461539	Inf
chr16	6184838	6273754	0	0	0	0	0	1	0	0	Inf
chr16	6273754	6337640	1	0	2.56	0	2.56	1	Inf	0.0184242788461539	Inf
chr16	6337640	6342182	1	1	2.56	3.57	-1.01	1	0.714239541851673	0.00883081332944379	57.7927180509577
chr16	6342182	6345229	1	2	2.56	7.14	-4.58	0.566892808683853	0.347668191638558	0.00565929193880628	7.00113716860258
chr16	6345229	6404584	1	3	2.56	10.71	-8.15	0.300712347354138	0.22422268237679	0.00407847322794967	2.971930443391
chr16	6404584	6414267	1	4	2.56	14.29	-11.73	0.152476255088195	0.162125614606542	0.00313157813024174	1.76530858326595
chr16	6414267	6421036	1	3	2.56	10.71	-8.15	0.300712347354138	0.22422268237679	0.00407847322794967	2.971930443391
chr16	6421036	6568234	2	3	5.13	10.71	-5.58	0.642299864314789	0.455973048612347	0.035674600286564	4.28079447868054
chr16	6568234	6651653	2	4	5.13	14.29	-9.16	0.226906158357771	0.32993654256078	0.0277757672740517	2.50742719394361
chr16	6651653	6666896	2	3	5.13	10.71	-5.58	0.642299864314789	0.455973048612347	0.035674600286564	4.28079447868054
chr16	6666896	6747797	1	3	2.56	10.71	-8.15	0.300712347354138	0.22422268237679	0.00407847322794967	2.971930443391
chr16	6747797	6767369	2	3	5.13	10.71	-5.58	0.642299864314789	0.455973048612347	0.035674600286564	4.28079447868054
chr16	6767369	6778868	3	3	7.69	10.71	-3.02	0.688454720532236	0.698321848708714	0.0863101311133194	5.64708144834845
chr16	6778868	6787004	3	2	7.69	7.14	0.550000000000001	1	1.08206902804226	0.115243282358074	13.8124557860129
chr16	6787004	6875816	4	2	10.26	7.14	3.12	1	1.47724941340376	0.194470737823325	17.4929046835811
chr16	6875816	6915404	3	2	7.69	7.14	0.550000000000001	1	1.08206902804226	0.115243282358074	13.8124557860129
chr16	6915404	6926021	2	2	5.13	7.14	-2.01	1	0.706496515603743	0.0483247951664508	10.3278425867678
chr16	6926021	6957516	3	2	7.69	7.14	0.550000000000001	1	1.08206902804226	0.115243282358074	13.8124557860129
chr16	6957516	7058162	2	2	5.13	7.14	-2.01	1	0.706496515603743	0.0483247951664508	10.3278425867678
chr16	7058162	7063669	2	1	5.13	3.57	1.56	1	1.45154624814463	0.0720876075216783	89.2002946273177
chr16	7063669	7065472	2	0	5.13	0	5.13	0.506105834464043	Inf	0.134811059349198	Inf
chr16	7065472	7144001	1	0	2.56	0	2.56	1	Inf	0.0184242788461539	Inf
chr16	7144001	7433746	0	0	0	0	0	1	0	0	Inf
chr16	7433746	7507063	1	0	2.56	0	2.56	1	Inf	0.0184242788461539	Inf
chr16	7507063	17425173	0	0	0	0	0	1	0	0	Inf
chr16	17425173	18263137	1	0	2.56	0	2.56	1	Inf	0.0184242788461539	Inf
chr16	18263137	19945000	0	0	0	0	0	1	0	0	Inf
chr16	19945000	19968808	2	2	5.13	7.14	-2.01	1	0.706496515603743	0.0483247951664508	10.3278425867678
chr16	19968808	32180795	0	0	0	0	0	1	0	0	Inf
chr16	32180795	33367511	0	1	0	3.57	-3.57	0.417910447761194	0	0	28.0001993373566
chr16	33367511	55795795	0	0	0	0	0	1	0	0	Inf
chr16	55795795	55826001	1	0	2.56	0	2.56	1	Inf	0.0184242788461539	Inf
chr16	55826001	78370485	0	0	0	0	0	1	0	0	Inf
chr16	78370485	78371553	0	1	0	3.57	-3.57	0.417910447761194	0	0	28.0001993373566
chr16	78371553	78372018	0	2	0	7.14	-7.14	0.170963364993216	0	0	3.78396482381628
chr16	78372018	78384883	5	3	12.82	10.71	2.11	1	1.22182804785069	0.214213274937142	8.60621135520067
chr16	78384883	78385219	5	2	12.82	7.14	5.68	0.690157153753371	1.89440352096343	0.282027548133614	21.3895764464199
chr16	78385219	78385466	5	1	12.82	3.57	9.25	0.388448155118834	3.90236511849191	0.401779613564162	194.438208084634
chr16	78385466	78735541	0	0	0	0	0	1	0	0	Inf
chr16	78735541	78798792	0	1	0	3.57	-3.57	0.417910447761194	0	0	28.0001993373566
chr19	35849408	35864296	1	0	2.56	0	2.56	1	Inf	0.0184242788461539	Inf
chr19	35864296	43296910	0	0	0	0	0	1	0	0	Inf
chr19	43296910	43318374	1	0	2.56	0	2.56	1	Inf	0.0184242788461539	Inf
chr19	43318374	43529879	2	0	5.13	0	5.13	0.506105834464043	Inf	0.134811059349198	Inf
chr19	43529879	43545923	2	0	5.13	0	5.13	0.506105834464043	Inf	0.134811059349198	Inf
chr19	43545923	43646810	1	0	2.56	0	2.56	1	Inf	0.0184242788461539	Inf
chr19	43646810	43713230	1	1	2.56	3.57	-1.01	1	0.714239541851673	0.00883081332944379	57.7927180509577
chr19	43713230	43747133	0	1	0	3.57	-3.57	0.417910447761194	0	0	28.0001993373566
chr6	67004955	67006617	0	1	0	3.57	-3.57	0.417910447761194	0	0	28.0001993373566
chr6	67006617	67008548	1	1	2.56	3.57	-1.01	1	0.714239541851673	0.00883081332944379	57.7927180509577
chr6	67008548	67049017	2	1	5.13	3.57	1.56	1	1.45154624814463	0.0720876075216783	89.2002946273177
chr6	67049017	67050394	0	1	0	3.57	-3.57	0.417910447761194	0	0	28.0001993373566
chr6	67050394	77438206	0	0	0	0	0	1	0	0	Inf
chr6	77438206	77440462	6	2	15.38	7.14	8.24	0.452610971630956	2.33566623971135	0.376598600150424	25.537474960256
chr6	77440462	77456938	6	3	15.38	10.71	4.67	0.724292382577153	1.50605655807911	0.287195734413274	10.2118168379826
chr6	77456938	77464496	0	1	0	3.57	-3.57	0.417910447761194	0	0	28.0001993373566
chr6	77464496	78965977	0	0	0	0	0	1	0	0	Inf
chr6	78965977	78969085	1	0	2.56	0	2.56	1	Inf	0.0184242788461539	Inf
chr6	78969085	79026646	4	5	10.26	17.86	-7.6	0.474317476113771	0.530918933406195	0.0947023418265727	2.7565970582668
chr6	79026646	79037215	3	5	7.69	17.86	-10.17	0.26352738853686	0.389034107826882	0.0550560831739497	2.2200708694682
chr6	79037215	79040433	1	1	2.56	3.57	-1.01	1	0.714239541851673	0.00883081332944379	57.7927180509577
chr6	79040433	79043794	0	1	0	3.57	-3.57	0.417910447761194	0	0	28.0001993373566
chr6	79043794	103684148	0	0	0	0	0	1	0	0	Inf
chr6	103684148	103734724	0	1	0	3.57	-3.57	0.417910447761194	0	0	28.0001993373566
chr6	103734724	103736403	0	3	0	10.71	-10.71	0.0683853459972863	0	0	1.68680065167164
chr6	103736403	103763766	3	5	7.69	17.86	-10.17	0.26352738853686	0.389034107826882	0.0550560831739497	2.2200708694682
chr6	103763766	115368840	0	0	0	0	0	1	0	0	Inf
chr6	115368840	116517821	0	1	0	3.57	-3.57	0.417910447761194	0	0	28.0001993373566
chr6	116517821	132657995	0	0	0	0	0	1	0	0	Inf
chr6	132657995	132859523	1	0	2.56	0	2.56	1	Inf	0.0184242788461539	Inf
chr6	132859523	162391722	0	0	0	0	0	1	0	0	Inf
chr6	162391722	162511203	1	0	2.56	0	2.56	1	Inf	0.0184242788461539	Inf
chr6	162511203	162598779	0	0	0	0	0	1	0	0	Inf
chr6	162598779	162784139	1	0	2.56	0	2.56	1	Inf	0.0184242788461539	Inf
chr6	162784139	162826813	0	0	0	0	0	1	0	0	Inf
chr6	162826813	162829846	0	1	0	3.57	-3.57	0.417910447761194	0	0	28.0001993373566
chr6	162829846	162896644	1	1	2.56	3.57	-1.01	1	0.714239541851673	0.00883081332944379	57.7927180509577
chr6	162896644	163078842	0	1	0	3.57	-3.57	0.417910447761194	0	0	28.0001993373566
chr22	18877668	19025643	1	0	2.56	0	2.56	1	Inf	0.0184242788461539	Inf
chr22	19025643	23871979	0	0	0	0	0	1	0	0	Inf
chr22	23871979	24002002	0	1	0	3.57	-3.57	0.417910447761194	0	0	28.0001993373566
chr22	24002002	24172659	0	0	0	0	0	1	0	0	Inf
chr22	24172659	24224325	0	1	0	3.57	-3.57	0.417910447761194	0	0	28.0001993373566
chr22	24224325	24347476	0	0	0	0	0	1	0	0	Inf
chr22	24347476	24399172	2	1	5.13	3.57	1.56	1	1.45154624814463	0.0720876075216783	89.2002946273177
chr22	24399172	46346876	0	0	0	0	0	1	0	0	Inf
chr22	46346876	46494740	1	0	2.56	0	2.56	1	Inf	0.0184242788461539	Inf
chr22	46494740	48179798	0	0	0	0	0	1	0	0	Inf
chr22	48179798	48203264	2	0	5.13	0	5.13	0.506105834464043	Inf	0.134811059349198	Inf
chr22	48203264	48205596	1	0	2.56	0	2.56	1	Inf	0.0184242788461539	Inf
chr13	23629182	23639407	0	1	0	3.57	-3.57	0.417910447761194	0	0	28.0001993373566
chr13	23639407	38067563	0	0	0	0	0	1	0	0	Inf
chr13	38067563	38068809	1	1	2.56	3.57	-1.01	1	0.714239541851673	0.00883081332944379	57.7927180509577
chr13	38068809	38070759	2	3	5.13	10.71	-5.58	0.642299864314789	0.455973048612347	0.035674600286564	4.28079447868054
chr13	38070759	38071579	3	3	7.69	10.71	-3.02	0.688454720532236	0.698321848708714	0.0863101311133194	5.64708144834845
chr13	38071579	38086544	5	4	12.82	14.29	-1.47	1	0.884016750837732	0.170150760251753	4.94270890019748
chr13	38086544	38088352	4	3	10.26	10.71	-0.450000000000001	1	0.953103551799361	0.14687709056058	7.08524272416711
chr13	38088352	38088864	3	1	7.69	3.57	4.12	0.634565807327001	2.22532620058641	0.167954158560902	122.342807812915
chr13	38088864	57754683	0	0	0	0	0	1	0	0	Inf
chr13	57754683	57784047	1	0	2.56	0	2.56	1	Inf	0.0184242788461539	Inf
chr13	57784047	69245283	0	0	0	0	0	1	0	0	Inf
chr13	69245283	69268686	1	2	2.56	7.14	-4.58	0.566892808683853	0.347668191638558	0.00565929193880628	7.00113716860258
chr13	69268686	70733620	0	0	0	0	0	1	0	0	Inf
chr13	70733620	70774333	1	0	2.56	0	2.56	1	Inf	0.0184242788461539	Inf
chr14	24437989	24486295	1	0	2.56	0	2.56	1	Inf	0.0184242788461539	Inf
chr14	24486295	38087325	0	0	0	0	0	1	0	0	Inf
chr14	38087325	38183411	1	0	2.56	0	2.56	1	Inf	0.0184242788461539	Inf
chr14	38183411	41607321	0	0	0	0	0	1	0	0	Inf
chr14	41607321	41609427	1	2	2.56	7.14	-4.58	0.566892808683853	0.347668191638558	0.00565929193880628	7.00113716860258
chr14	41609427	41663732	1	3	2.56	10.71	-8.15	0.300712347354138	0.22422268237679	0.00407847322794967	2.971930443391
chr14	41663732	41676792	0	1	0	3.57	-3.57	0.417910447761194	0	0	28.0001993373566
chr14	41676792	99174180	0	0	0	0	0	1	0	0	Inf
chr14	99174180	99197345	1	0	2.56	0	2.56	1	Inf	0.0184242788461539	Inf
chr14	99197345	106519158	0	0	0	0	0	1	0	0	Inf
chr14	106519158	106526139	1	0	2.56	0	2.56	1	Inf	0.0184242788461539	Inf
chr14	106526139	106571791	2	0	5.13	0	5.13	0.506105834464043	Inf	0.134811059349198	Inf
chr14	106571791	106873212	0	0	0	0	0	1	0	0	Inf
chr14	106873212	106885861	2	0	5.13	0	5.13	0.506105834464043	Inf	0.134811059349198	Inf
chr14	106885861	106918378	3	0	7.69	0	7.69	0.259158751696065	Inf	0.299163409947881	Inf
chr14	106918378	106920590	2	0	5.13	0	5.13	0.506105834464043	Inf	0.134811059349198	Inf
chr5	813828	843103	2	0	5.13	0	5.13	0.506105834464043	Inf	0.134811059349198	Inf
chr5	843103	15705154	0	0	0	0	0	1	0	0	Inf
chr5	15705154	15721978	1	0	2.56	0	2.56	1	Inf	0.0184242788461539	Inf
chr5	15721978	58896955	0	0	0	0	0	1	0	0	Inf
chr5	58896955	59016417	0	1	0	3.57	-3.57	0.417910447761194	0	0	28.0001993373566
chr5	59016417	59140478	0	0	0	0	0	1	0	0	Inf
chr5	59140478	59215879	1	0	2.56	0	2.56	1	Inf	0.0184242788461539	Inf
chr5	59215879	59266661	2	0	5.13	0	5.13	0.506105834464043	Inf	0.134811059349198	Inf
chr5	59266661	59389424	2	1	5.13	3.57	1.56	1	1.45154624814463	0.0720876075216783	89.2002946273177
chr5	59389424	59415102	2	0	5.13	0	5.13	0.506105834464043	Inf	0.134811059349198	Inf
chr5	59415102	59634886	1	0	2.56	0	2.56	1	Inf	0.0184242788461539	Inf
chr5	59634886	97046793	0	0	0	0	0	1	0	0	Inf
chr5	97046793	97113593	1	1	2.56	3.57	-1.01	1	0.714239541851673	0.00883081332944379	57.7927180509577
chr5	97113593	104344590	0	0	0	0	0	1	0	0	Inf
chr5	104344590	104500681	1	0	2.56	0	2.56	1	Inf	0.0184242788461539	Inf
chr5	104500681	104542353	1	0	2.56	0	2.56	1	Inf	0.0184242788461539	Inf
chr5	104542353	104640541	1	1	2.56	3.57	-1.01	1	0.714239541851673	0.00883081332944379	57.7927180509577
chr5	104640541	104683171	0	1	0	3.57	-3.57	0.417910447761194	0	0	28.0001993373566
chr5	104683171	111887740	0	0	0	0	0	1	0	0	Inf
chr5	111887740	111983539	0	1	0	3.57	-3.57	0.417910447761194	0	0	28.0001993373566
chr5	111983539	115779151	0	0	0	0	0	1	0	0	Inf
chr5	115779151	115807331	0	1	0	3.57	-3.57	0.417910447761194	0	0	28.0001993373566
chr5	115807331	137804974	0	0	0	0	0	1	0	0	Inf
chr5	137804974	137816876	0	1	0	3.57	-3.57	0.417910447761194	0	0	28.0001993373566
chr5	137816876	151513880	0	0	0	0	0	1	0	0	Inf
chr5	151513880	151513958	0	1	0	3.57	-3.57	0.417910447761194	0	0	28.0001993373566
chr5	151513958	151519311	0	2	0	7.14	-7.14	0.170963364993216	0	0	3.78396482381628
chr5	151519311	155475939	0	0	0	0	0	1	0	0	Inf
chr5	155475939	155503298	1	0	2.56	0	2.56	1	Inf	0.0184242788461539	Inf
chr5	155503298	165766850	0	0	0	0	0	1	0	0	Inf
chr5	165766850	165782368	0	1	0	3.57	-3.57	0.417910447761194	0	0	28.0001993373566
chr5	165782368	180376610	0	0	0	0	0	1	0	0	Inf
chr5	180376610	180432060	4	2	10.26	7.14	3.12	1	1.47724941340376	0.194470737823325	17.4929046835811
chr5	180432060	180433244	1	0	2.56	0	2.56	1	Inf	0.0184242788461539	Inf
chr3	296954	372416	0	1	0	3.57	-3.57	0.417910447761194	0	0	28.0001993373566
chr3	372416	4177616	0	0	0	0	0	1	0	0	Inf
chr3	4177616	4317023	1	0	2.56	0	2.56	1	Inf	0.0184242788461539	Inf
chr3	4317023	6648836	0	0	0	0	0	1	0	0	Inf
chr3	6648836	6654205	1	2	2.56	7.14	-4.58	0.566892808683853	0.347668191638558	0.00565929193880628	7.00113716860258
chr3	6654205	46797597	0	0	0	0	0	1	0	0	Inf
chr3	46797597	46859655	0	1	0	3.57	-3.57	0.417910447761194	0	0	28.0001993373566
chr3	46859655	53025799	0	0	0	0	0	1	0	0	Inf
chr3	53025799	53030049	1	0	2.56	0	2.56	1	Inf	0.0184242788461539	Inf
chr3	53030049	53039167	2	0	5.13	0	5.13	0.506105834464043	Inf	0.134811059349198	Inf
chr3	53039167	53039240	1	0	2.56	0	2.56	1	Inf	0.0184242788461539	Inf
chr3	53039240	59989318	0	0	0	0	0	1	0	0	Inf
chr3	59989318	60089346	1	0	2.56	0	2.56	1	Inf	0.0184242788461539	Inf
chr3	60089346	60101897	1	0	2.56	0	2.56	1	Inf	0.0184242788461539	Inf
chr3	60101897	60110525	2	0	5.13	0	5.13	0.506105834464043	Inf	0.134811059349198	Inf
chr3	60110525	60162033	2	1	5.13	3.57	1.56	1	1.45154624814463	0.0720876075216783	89.2002946273177
chr3	60162033	60179197	1	1	2.56	3.57	-1.01	1	0.714239541851673	0.00883081332944379	57.7927180509577
chr3	60179197	60302245	0	1	0	3.57	-3.57	0.417910447761194	0	0	28.0001993373566
chr3	60302245	60323499	1	1	2.56	3.57	-1.01	1	0.714239541851673	0.00883081332944379	57.7927180509577
chr3	60323499	60339223	1	2	2.56	7.14	-4.58	0.566892808683853	0.347668191638558	0.00565929193880628	7.00113716860258
chr3	60339223	60351151	1	3	2.56	10.71	-8.15	0.300712347354138	0.22422268237679	0.00407847322794967	2.971930443391
chr3	60351151	60364607	1	4	2.56	14.29	-11.73	0.152476255088195	0.162125614606542	0.00313157813024174	1.76530858326595
chr3	60364607	60364753	1	5	2.56	17.86	-15.3	0.0748758042631418	0.124719675213315	0.00250098692512501	1.21347265807576
chr3	60364753	60377301	1	4	2.56	14.29	-11.73	0.152476255088195	0.162125614606542	0.00313157813024174	1.76530858326595
chr3	60377301	60381543	1	3	2.56	10.71	-8.15	0.300712347354138	0.22422268237679	0.00407847322794967	2.971930443391
chr3	60381543	60438111	1	4	2.56	14.29	-11.73	0.152476255088195	0.162125614606542	0.00313157813024174	1.76530858326595
chr3	60438111	60441623	1	3	2.56	10.71	-8.15	0.300712347354138	0.22422268237679	0.00407847322794967	2.971930443391
chr3	60441623	60443518	1	2	2.56	7.14	-4.58	0.566892808683853	0.347668191638558	0.00565929193880628	7.00113716860258
chr3	60443518	60455768	0	2	0	7.14	-7.14	0.170963364993216	0	0	3.78396482381628
chr3	60455768	60470557	0	3	0	10.71	-10.71	0.0683853459972863	0	0	1.68680065167164
chr3	60470557	60591575	0	3	0	10.71	-10.71	0.0683853459972863	0	0	1.68680065167164
chr3	60591575	60592626	0	2	0	7.14	-7.14	0.170963364993216	0	0	3.78396482381628
chr3	60592626	60687731	0	1	0	3.57	-3.57	0.417910447761194	0	0	28.0001993373566
chr3	60687731	61008342	0	0	0	0	0	1	0	0	Inf
chr3	61008342	61137050	0	1	0	3.57	-3.57	0.417910447761194	0	0	28.0001993373566
chr3	61137050	61206409	0	2	0	7.14	-7.14	0.170963364993216	0	0	3.78396482381628
chr3	61206409	61274811	0	1	0	3.57	-3.57	0.417910447761194	0	0	28.0001993373566
chr3	61274811	65188838	0	0	0	0	0	1	0	0	Inf
chr3	65188838	65213401	0	1	0	3.57	-3.57	0.417910447761194	0	0	28.0001993373566
chr3	65213401	68728890	0	0	0	0	0	1	0	0	Inf
chr3	68728890	68749059	1	0	2.56	0	2.56	1	Inf	0.0184242788461539	Inf
chr3	68749059	98941121	0	0	0	0	0	1	0	0	Inf
chr3	98941121	98949311	1	0	2.56	0	2.56	1	Inf	0.0184242788461539	Inf
chr3	98949311	129759426	0	0	0	0	0	1	0	0	Inf
chr3	129759426	129763279	0	1	0	3.57	-3.57	0.417910447761194	0	0	28.0001993373566
chr3	129763279	129765019	5	1	12.82	3.57	9.25	0.388448155118834	3.90236511849191	0.401779613564162	194.438208084634
chr3	129765019	129771199	5	2	12.82	7.14	5.68	0.690157153753371	1.89440352096343	0.282027548133614	21.3895764464199
chr3	129771199	129794887	7	5	17.95	17.86	0.0899999999999999	1	1.00615666360625	0.239392241976746	4.55783047462478
chr3	129794887	129806580	6	5	15.38	17.86	-2.48	1	0.838623244670273	0.187416780551175	3.9214663079714
chr3	129806580	129806961	3	0	7.69	0	7.69	0.259158751696065	Inf	0.299163409947881	Inf
chr3	129806961	129807637	2	0	5.13	0	5.13	0.506105834464043	Inf	0.134811059349198	Inf
chr3	129807637	129808416	1	0	2.56	0	2.56	1	Inf	0.0184242788461539	Inf
chr3	129808416	162512916	0	0	0	0	0	1	0	0	Inf
chr3	162512916	162513120	3	0	7.69	0	7.69	0.259158751696065	Inf	0.299163409947881	Inf
chr3	162513120	162619879	3	1	7.69	3.57	4.12	0.634565807327001	2.22532620058641	0.167954158560902	122.342807812915
chr3	162619879	162624939	2	1	5.13	3.57	1.56	1	1.45154624814463	0.0720876075216783	89.2002946273177
chr3	162624939	162625988	1	1	2.56	3.57	-1.01	1	0.714239541851673	0.00883081332944379	57.7927180509577
chr3	162625988	162626284	0	1	0	3.57	-3.57	0.417910447761194	0	0	28.0001993373566
chr3	162626284	165040989	0	0	0	0	0	1	0	0	Inf
chr3	165040989	165094764	1	0	2.56	0	2.56	1	Inf	0.0184242788461539	Inf
chr3	165094764	175885904	0	0	0	0	0	1	0	0	Inf
chr3	175885904	175915350	0	1	0	3.57	-3.57	0.417910447761194	0	0	28.0001993373566
chr3	175915350	188484169	0	0	0	0	0	1	0	0	Inf
chr3	188484169	188532714	0	1	0	3.57	-3.57	0.417910447761194	0	0	28.0001993373566
chrX	0	2637522	0	1	0	3.57	-3.57	0.417910447761194	0	0	28.0001993373566
chrX	2637522	2641590	1	1	2.56	3.57	-1.01	1	0.714239541851673	0.00883081332944379	57.7927180509577
chrX	2641590	2643932	2	1	5.13	3.57	1.56	1	1.45154624814463	0.0720876075216783	89.2002946273177
chrX	2643932	2703512	2	2	5.13	7.14	-2.01	1	0.706496515603743	0.0483247951664508	10.3278425867678
chrX	2703512	6417626	5	4	12.82	14.29	-1.47	1	0.884016750837732	0.170150760251753	4.94270890019748
chrX	6417626	6455463	5	4	12.82	14.29	-1.47	1	0.884016750837732	0.170150760251753	4.94270890019748
chrX	6455463	7320478	5	4	12.82	14.29	-1.47	1	0.884016750837732	0.170150760251753	4.94270890019748
chrX	7320478	7328480	6	4	15.38	14.29	1.09	1	1.08953324514555	0.228777697439355	5.84898001960677
chrX	7328480	7474694	6	5	15.38	17.86	-2.48	1	0.838623244670273	0.187416780551175	3.9214663079714
chrX	7474694	7495783	6	4	15.38	14.29	1.09	1	1.08953324514555	0.228777697439355	5.84898001960677
chrX	7495783	7561515	5	4	12.82	14.29	-1.47	1	0.884016750837732	0.170150760251753	4.94270890019748
chrX	7561515	7597027	5	4	12.82	14.29	-1.47	1	0.884016750837732	0.170150760251753	4.94270890019748
chrX	7597027	8962163	5	4	12.82	14.29	-1.47	1	0.884016750837732	0.170150760251753	4.94270890019748
chrX	8962163	8997185	4	4	10.26	14.29	-4.03	0.710813343503147	0.689678357227139	0.116177835482169	4.08845960139407
chrX	8997185	9644908	5	4	12.82	14.29	-1.47	1	0.884016750837732	0.170150760251753	4.94270890019748
chrX	9644908	9748533	6	4	15.38	14.29	1.09	1	1.08953324514555	0.228777697439355	5.84898001960677
chrX	9748533	9976326	5	4	12.82	14.29	-1.47	1	0.884016750837732	0.170150760251753	4.94270890019748
chrX	9976326	10008710	5	4	12.82	14.29	-1.47	1	0.884016750837732	0.170150760251753	4.94270890019748
chrX	10008710	11949080	5	4	12.82	14.29	-1.47	1	0.884016750837732	0.170150760251753	4.94270890019748
chrX	11949080	11974820	5	5	12.82	17.86	-5.04	0.730630488724804	0.680524452693754	0.139063932450118	3.32247608395633
chrX	11974820	12070219	5	4	12.82	14.29	-1.47	1	0.884016750837732	0.170150760251753	4.94270890019748
chrX	12070219	12094868	5	4	12.82	14.29	-1.47	1	0.884016750837732	0.170150760251753	4.94270890019748
chrX	12094868	17951629	5	4	12.82	14.29	-1.47	1	0.884016750837732	0.170150760251753	4.94270890019748
chrX	17951629	18004834	5	3	12.82	10.71	2.11	1	1.22182804785069	0.214213274937142	8.60621135520067
chrX	18004834	19122272	5	4	12.82	14.29	-1.47	1	0.884016750837732	0.170150760251753	4.94270890019748
chrX	19122272	20639334	5	3	12.82	10.71	2.11	1	1.22182804785069	0.214213274937142	8.60621135520067
chrX	20639334	20728066	5	4	12.82	14.29	-1.47	1	0.884016750837732	0.170150760251753	4.94270890019748
chrX	20728066	29189265	5	4	12.82	14.29	-1.47	1	0.884016750837732	0.170150760251753	4.94270890019748
chrX	29189265	29317626	6	4	15.38	14.29	1.09	1	1.08953324514555	0.228777697439355	5.84898001960677
chrX	29317626	36605042	5	4	12.82	14.29	-1.47	1	0.884016750837732	0.170150760251753	4.94270890019748
chrX	36605042	36648077	5	5	12.82	17.86	-5.04	0.730630488724804	0.680524452693754	0.139063932450118	3.32247608395633
chrX	36648077	36997958	5	4	12.82	14.29	-1.47	1	0.884016750837732	0.170150760251753	4.94270890019748
chrX	36997958	41896422	5	3	12.82	10.71	2.11	1	1.22182804785069	0.214213274937142	8.60621135520067
chrX	41896422	55392422	5	3	12.82	10.71	2.11	1	1.22182804785069	0.214213274937142	8.60621135520067
chrX	55392422	55429663	5	4	12.82	14.29	-1.47	1	0.884016750837732	0.170150760251753	4.94270890019748
chrX	55429663	58476626	5	3	12.82	10.71	2.11	1	1.22182804785069	0.214213274937142	8.60621135520067
chrX	58476626	59336852	4	3	10.26	10.71	-0.450000000000001	1	0.953103551799361	0.14687709056058	7.08524272416711
chrX	59336852	61818199	0	0	0	0	0	1	0	0	Inf
chrX	61818199	77228085	4	3	10.26	10.71	-0.450000000000001	1	0.953103551799361	0.14687709056058	7.08524272416711
chrX	77228085	79100710	4	4	10.26	14.29	-4.03	0.710813343503147	0.689678357227139	0.116177835482169	4.08845960139407
chrX	79100710	79104556	4	5	10.26	17.86	-7.6	0.474317476113771	0.530918933406195	0.0947023418265727	2.7565970582668
chrX	79104556	82404682	4	4	10.26	14.29	-4.03	0.710813343503147	0.689678357227139	0.116177835482169	4.08845960139407
chrX	82404682	82452087	4	4	10.26	14.29	-4.03	0.710813343503147	0.689678357227139	0.116177835482169	4.08845960139407
chrX	82452087	84305765	4	4	10.26	14.29	-4.03	0.710813343503147	0.689678357227139	0.116177835482169	4.08845960139407
chrX	84305765	88427638	4	3	10.26	10.71	-0.450000000000001	1	0.953103551799361	0.14687709056058	7.08524272416711
chrX	88427638	88434235	3	3	7.69	10.71	-3.02	0.688454720532236	0.698321848708714	0.0863101311133194	5.64708144834845
chrX	88434235	89440360	3	2	7.69	7.14	0.550000000000001	1	1.08206902804226	0.115243282358074	13.8124557860129
chrX	89440360	89627952	2	2	5.13	7.14	-2.01	1	0.706496515603743	0.0483247951664508	10.3278425867678
chrX	89627952	89792460	3	2	7.69	7.14	0.550000000000001	1	1.08206902804226	0.115243282358074	13.8124557860129
chrX	89792460	92328428	3	2	7.69	7.14	0.550000000000001	1	1.08206902804226	0.115243282358074	13.8124557860129
chrX	92328428	92358277	2	2	5.13	7.14	-2.01	1	0.706496515603743	0.0483247951664508	10.3278425867678
chrX	92358277	92358607	3	2	7.69	7.14	0.550000000000001	1	1.08206902804226	0.115243282358074	13.8124557860129
chrX	92358607	92363496	3	3	7.69	10.71	-3.02	0.688454720532236	0.698321848708714	0.0863101311133194	5.64708144834845
chrX	92363496	92469039	4	3	10.26	10.71	-0.450000000000001	1	0.953103551799361	0.14687709056058	7.08524272416711
chrX	92469039	92787169	4	3	10.26	10.71	-0.450000000000001	1	0.953103551799361	0.14687709056058	7.08524272416711
chrX	92787169	92982237	4	4	10.26	14.29	-4.03	0.710813343503147	0.689678357227139	0.116177835482169	4.08845960139407
chrX	92982237	104047197	4	3	10.26	10.71	-0.450000000000001	1	0.953103551799361	0.14687709056058	7.08524272416711
chrX	104047197	104097357	4	4	10.26	14.29	-4.03	0.710813343503147	0.689678357227139	0.116177835482169	4.08845960139407
chrX	104097357	108280846	4	3	10.26	10.71	-0.450000000000001	1	0.953103551799361	0.14687709056058	7.08524272416711
chrX	108280846	112797184	4	4	10.26	14.29	-4.03	0.710813343503147	0.689678357227139	0.116177835482169	4.08845960139407
chrX	112797184	112833908	4	4	10.26	14.29	-4.03	0.710813343503147	0.689678357227139	0.116177835482169	4.08845960139407
chrX	112833908	115531515	4	4	10.26	14.29	-4.03	0.710813343503147	0.689678357227139	0.116177835482169	4.08845960139407
chrX	115531515	115566708	4	4	10.26	14.29	-4.03	0.710813343503147	0.689678357227139	0.116177835482169	4.08845960139407
chrX	115566708	117724344	4	4	10.26	14.29	-4.03	0.710813343503147	0.689678357227139	0.116177835482169	4.08845960139407
chrX	117724344	117763148	4	3	10.26	10.71	-0.450000000000001	1	0.953103551799361	0.14687709056058	7.08524272416711
chrX	117763148	120380079	4	4	10.26	14.29	-4.03	0.710813343503147	0.689678357227139	0.116177835482169	4.08845960139407
chrX	120380079	120410883	3	4	7.69	14.29	-6.6	0.439899470246479	0.505336362595415	0.0678402002557203	3.27816686216555
chrX	120410883	120719639	4	4	10.26	14.29	-4.03	0.710813343503147	0.689678357227139	0.116177835482169	4.08845960139407
chrX	120719639	120799025	4	4	10.26	14.29	-4.03	0.710813343503147	0.689678357227139	0.116177835482169	4.08845960139407
chrX	120799025	120863214	4	4	10.26	14.29	-4.03	0.710813343503147	0.689678357227139	0.116177835482169	4.08845960139407
chrX	120863214	121049301	5	4	12.82	14.29	-1.47	1	0.884016750837732	0.170150760251753	4.94270890019748
chrX	121049301	121191704	5	4	12.82	14.29	-1.47	1	0.884016750837732	0.170150760251753	4.94270890019748
chrX	121191704	121854595	4	4	10.26	14.29	-4.03	0.710813343503147	0.689678357227139	0.116177835482169	4.08845960139407
chrX	121854595	121929111	4	4	10.26	14.29	-4.03	0.710813343503147	0.689678357227139	0.116177835482169	4.08845960139407
chrX	121929111	126630033	4	4	10.26	14.29	-4.03	0.710813343503147	0.689678357227139	0.116177835482169	4.08845960139407
chrX	126630033	126733387	4	5	10.26	17.86	-7.6	0.474317476113771	0.530918933406195	0.0947023418265727	2.7565970582668
chrX	126733387	134163142	4	4	10.26	14.29	-4.03	0.710813343503147	0.689678357227139	0.116177835482169	4.08845960139407
chrX	134163142	145791395	4	3	10.26	10.71	-0.450000000000001	1	0.953103551799361	0.14687709056058	7.08524272416711
chrX	145791395	145830609	4	3	10.26	10.71	-0.450000000000001	1	0.953103551799361	0.14687709056058	7.08524272416711
chrX	145830609	154375313	4	2	10.26	7.14	3.12	1	1.47724941340376	0.194470737823325	17.4929046835811
chrX	154375313	154431926	4	2	10.26	7.14	3.12	1	1.47724941340376	0.194470737823325	17.4929046835811
chrX	154431926	155270560	4	2	10.26	7.14	3.12	1	1.47724941340376	0.194470737823325	17.4929046835811
chr9	1439959	1453199	1	0	2.56	0	2.56	1	Inf	0.0184242788461539	Inf
chr9	1453199	11506023	0	0	0	0	0	1	0	0	Inf
chr9	11506023	11557719	0	1	0	3.57	-3.57	0.417910447761194	0	0	28.0001993373566
chr9	11557719	11913154	0	0	0	0	0	1	0	0	Inf
chr9	11913154	12191609	1	0	2.56	0	2.56	1	Inf	0.0184242788461539	Inf
chr9	12191609	25537316	0	0	0	0	0	1	0	0	Inf
chr9	25537316	26248293	1	0	2.56	0	2.56	1	Inf	0.0184242788461539	Inf
chr9	26248293	43312669	0	0	0	0	0	1	0	0	Inf
chr9	43312669	43457478	1	0	2.56	0	2.56	1	Inf	0.0184242788461539	Inf
chr9	43457478	43797881	1	1	2.56	3.57	-1.01	1	0.714239541851673	0.00883081332944379	57.7927180509577
chr9	43797881	43812373	0	1	0	3.57	-3.57	0.417910447761194	0	0	28.0001993373566
chr9	43812373	44683810	0	0	0	0	0	1	0	0	Inf
chr9	44683810	44839223	1	2	2.56	7.14	-4.58	0.566892808683853	0.347668191638558	0.00565929193880628	7.00113716860258
chr9	44839223	44860219	1	1	2.56	3.57	-1.01	1	0.714239541851673	0.00883081332944379	57.7927180509577
