# Supplementary material for: 1p36 deletion is a marker for tumour dissemination in microsatellite stable stage II-III colon cancer
Source: BMC Cancer. 2014 Nov 24;14:872. doi: 10.1186/1471-2407-14-872 (PMC4251789; doi:10.1186/1471-2407-14-872)
Supplement: Supplementary file 1 — Additional file 1: This file includes supplementary figures, genome-wide copy number estimates and statistics. (ZIP 5 MB) [file 12885_2014_5046_MOESM1_ESM.zip › Supplementary Data/TCGA COAD subset statistics/LOH.Metastatic.longsurv.txt]

Chromosome	Start (hg19)	End (hg19)	Observations in G1	Observations in G2	Frequency G1 (%)	Frequency G2 (%)	Frequency difference	Fisher's Exact test p-value	Odds Ratio	Lower 95% CI	Upper 95% CI
chr2	0	295202	8	3	20.51	10.71	9.8	0.336619499034699	2.12739426351934	0.449140543826995	13.7497241842113
chr2	295202	318276	8	4	20.51	14.29	6.22	0.747932633487701	1.53856634233689	0.359107764458661	7.83585527572577
chr2	318276	349589	7	4	17.95	14.29	3.66	0.750478768502977	1.30726813521468	0.291755135584387	6.80992210196982
chr2	349589	602164	8	4	20.51	14.29	6.22	0.747932633487701	1.53856634233689	0.359107764458661	7.83585527572577
chr2	602164	862224	7	4	17.95	14.29	3.66	0.750478768502977	1.30726813521468	0.291755135584387	6.80992210196982
chr2	862224	3002886	7	3	17.95	10.71	7.24	0.502458667409344	1.80733530551949	0.36548634786601	11.928348272517
chr2	3002886	3192919	7	4	17.95	14.29	3.66	0.750478768502977	1.30726813521468	0.291755135584387	6.80992210196982
chr2	3192919	3199533	6	4	15.38	14.29	1.09	1	1.08953324514555	0.228777697439355	5.84898001960677
chr2	3199533	3262664	7	4	17.95	14.29	3.66	0.750478768502977	1.30726813521468	0.291755135584387	6.80992210196982
chr2	3262664	3346042	8	4	20.51	14.29	6.22	0.747932633487701	1.53856634233689	0.359107764458661	7.83585527572577
chr2	3346042	3396530	7	4	17.95	14.29	3.66	0.750478768502977	1.30726813521468	0.291755135584387	6.80992210196982
chr2	3396530	3434250	8	4	20.51	14.29	6.22	0.747932633487701	1.53856634233689	0.359107764458661	7.83585527572577
chr2	3434250	4209776	7	4	17.95	14.29	3.66	0.750478768502977	1.30726813521468	0.291755135584387	6.80992210196982
chr2	4209776	4222676	10	4	25.64	14.29	11.35	0.364239516815332	2.0474928602249	0.507624553104601	10.1011704340548
chr2	4222676	4223340	10	4	25.64	14.29	11.35	0.364239516815332	2.0474928602249	0.507624553104601	10.1011704340548
chr2	4223340	4227047	9	4	23.08	14.29	8.79	0.533293451699955	1.78478099082913	0.43094530952115	8.92909870703237
chr2	4227047	4239575	8	4	20.51	14.29	6.22	0.747932633487701	1.53856634233689	0.359107764458661	7.83585527572577
chr2	4239575	4246050	7	4	17.95	14.29	3.66	0.750478768502977	1.30726813521468	0.291755135584387	6.80992210196982
chr2	4246050	5715056	7	4	17.95	14.29	3.66	0.750478768502977	1.30726813521468	0.291755135584387	6.80992210196982
chr2	5715056	5737689	6	4	15.38	14.29	1.09	1	1.08953324514555	0.228777697439355	5.84898001960677
chr2	5737689	10937051	7	4	17.95	14.29	3.66	0.750478768502977	1.30726813521468	0.291755135584387	6.80992210196982
chr2	10937051	12360997	7	4	17.95	14.29	3.66	0.750478768502977	1.30726813521468	0.291755135584387	6.80992210196982
chr2	12360997	12458910	7	4	17.95	14.29	3.66	0.750478768502977	1.30726813521468	0.291755135584387	6.80992210196982
chr2	12458910	13136273	7	4	17.95	14.29	3.66	0.750478768502977	1.30726813521468	0.291755135584387	6.80992210196982
chr2	13136273	14382609	7	4	17.95	14.29	3.66	0.750478768502977	1.30726813521468	0.291755135584387	6.80992210196982
chr2	14382609	14626871	8	4	20.51	14.29	6.22	0.747932633487701	1.53856634233689	0.359107764458661	7.83585527572577
chr2	14626871	14700622	9	4	23.08	14.29	8.79	0.533293451699955	1.78478099082913	0.43094530952115	8.92909870703237
chr2	14700622	14710228	9	4	23.08	14.29	8.79	0.533293451699955	1.78478099082913	0.43094530952115	8.92909870703237
chr2	14710228	14767152	9	4	23.08	14.29	8.79	0.533293451699955	1.78478099082913	0.43094530952115	8.92909870703237
chr2	14767152	14933548	9	4	23.08	14.29	8.79	0.533293451699955	1.78478099082913	0.43094530952115	8.92909870703237
chr2	14933548	15477709	8	4	20.51	14.29	6.22	0.747932633487701	1.53856634233689	0.359107764458661	7.83585527572577
chr2	15477709	15886597	7	4	17.95	14.29	3.66	0.750478768502977	1.30726813521468	0.291755135584387	6.80992210196982
chr2	15886597	15965390	7	4	17.95	14.29	3.66	0.750478768502977	1.30726813521468	0.291755135584387	6.80992210196982
chr2	15965390	16462547	7	4	17.95	14.29	3.66	0.750478768502977	1.30726813521468	0.291755135584387	6.80992210196982
chr2	16462547	16545158	7	4	17.95	14.29	3.66	0.750478768502977	1.30726813521468	0.291755135584387	6.80992210196982
chr2	16545158	16662284	7	4	17.95	14.29	3.66	0.750478768502977	1.30726813521468	0.291755135584387	6.80992210196982
chr2	16662284	16673052	7	4	17.95	14.29	3.66	0.750478768502977	1.30726813521468	0.291755135584387	6.80992210196982
chr2	16673052	16761174	7	4	17.95	14.29	3.66	0.750478768502977	1.30726813521468	0.291755135584387	6.80992210196982
chr2	16761174	17033919	7	4	17.95	14.29	3.66	0.750478768502977	1.30726813521468	0.291755135584387	6.80992210196982
chr2	17033919	17126789	7	4	17.95	14.29	3.66	0.750478768502977	1.30726813521468	0.291755135584387	6.80992210196982
chr2	17126789	17438184	7	4	17.95	14.29	3.66	0.750478768502977	1.30726813521468	0.291755135584387	6.80992210196982
chr2	17438184	18048851	8	4	20.51	14.29	6.22	0.747932633487701	1.53856634233689	0.359107764458661	7.83585527572577
chr2	18048851	18123880	7	4	17.95	14.29	3.66	0.750478768502977	1.30726813521468	0.291755135584387	6.80992210196982
chr2	18123880	18142058	7	4	17.95	14.29	3.66	0.750478768502977	1.30726813521468	0.291755135584387	6.80992210196982
chr2	18142058	18338021	7	4	17.95	14.29	3.66	0.750478768502977	1.30726813521468	0.291755135584387	6.80992210196982
chr2	18338021	18677454	7	5	17.95	17.86	0.0899999999999999	1	1.00615666360625	0.239392241976746	4.55783047462478
chr2	18677454	18908421	7	4	17.95	14.29	3.66	0.750478768502977	1.30726813521468	0.291755135584387	6.80992210196982
chr2	18908421	18939368	6	4	15.38	14.29	1.09	1	1.08953324514555	0.228777697439355	5.84898001960677
chr2	18939368	21671504	7	4	17.95	14.29	3.66	0.750478768502977	1.30726813521468	0.291755135584387	6.80992210196982
chr2	21671504	21894454	7	5	17.95	17.86	0.0899999999999999	1	1.00615666360625	0.239392241976746	4.55783047462478
chr2	21894454	22045162	8	5	20.51	17.86	2.65	1	1.18408795541755	0.294963002397035	5.23558530402848
chr2	22045162	22112506	8	5	20.51	17.86	2.65	1	1.18408795541755	0.294963002397035	5.23558530402848
chr2	22112506	22234845	8	4	20.51	14.29	6.22	0.747932633487701	1.53856634233689	0.359107764458661	7.83585527572577
chr2	22234845	22847426	8	4	20.51	14.29	6.22	0.747932633487701	1.53856634233689	0.359107764458661	7.83585527572577
chr2	22847426	24601492	7	4	17.95	14.29	3.66	0.750478768502977	1.30726813521468	0.291755135584387	6.80992210196982
chr2	24601492	24611428	7	5	17.95	17.86	0.0899999999999999	1	1.00615666360625	0.239392241976746	4.55783047462478
chr2	24611428	29454559	7	4	17.95	14.29	3.66	0.750478768502977	1.30726813521468	0.291755135584387	6.80992210196982
chr2	29454559	31022839	7	5	17.95	17.86	0.0899999999999999	1	1.00615666360625	0.239392241976746	4.55783047462478
chr2	31022839	32451289	7	4	17.95	14.29	3.66	0.750478768502977	1.30726813521468	0.291755135584387	6.80992210196982
chr2	32451289	32663253	6	4	15.38	14.29	1.09	1	1.08953324514555	0.228777697439355	5.84898001960677
chr2	32663253	32866597	7	4	17.95	14.29	3.66	0.750478768502977	1.30726813521468	0.291755135584387	6.80992210196982
chr2	32866597	32870588	7	3	17.95	10.71	7.24	0.502458667409344	1.80733530551949	0.36548634786601	11.928348272517
chr2	32870588	34695192	6	3	15.38	10.71	4.67	0.724292382577153	1.50605655807911	0.287195734413274	10.2118168379826
chr2	34695192	34700348	13	3	33.33	10.71	22.62	0.0429726940527207	4.08470702509338	0.959814001807055	25.0149768489252
chr2	34700348	34701598	14	3	35.9	10.71	25.19	0.0240311606242182	4.56727880982883	1.08452001144777	27.8103516194153
chr2	34701598	34737116	14	4	35.9	14.29	21.61	0.0567480687327225	3.30209826854239	0.871240554214674	15.754979377307
chr2	34737116	34820736	8	3	20.51	10.71	9.8	0.336619499034699	2.12739426351934	0.449140543826995	13.7497241842113
chr2	34820736	34828802	7	3	17.95	10.71	7.24	0.502458667409344	1.80733530551949	0.36548634786601	11.928348272517
chr2	34828802	37960648	6	3	15.38	10.71	4.67	0.724292382577153	1.50605655807911	0.287195734413274	10.2118168379826
chr2	37960648	37987436	5	3	12.82	10.71	2.11	1	1.22182804785069	0.214213274937142	8.60621135520067
chr2	37987436	40323382	6	3	15.38	10.71	4.67	0.724292382577153	1.50605655807911	0.287195734413274	10.2118168379826
chr2	40323382	40389489	7	3	17.95	10.71	7.24	0.502458667409344	1.80733530551949	0.36548634786601	11.928348272517
chr2	40389489	40552545	7	4	17.95	14.29	3.66	0.750478768502977	1.30726813521468	0.291755135584387	6.80992210196982
chr2	40552545	40571222	6	4	15.38	14.29	1.09	1	1.08953324514555	0.228777697439355	5.84898001960677
chr2	40571222	41238339	6	3	15.38	10.71	4.67	0.724292382577153	1.50605655807911	0.287195734413274	10.2118168379826
chr2	41238339	41248560	6	3	15.38	10.71	4.67	0.724292382577153	1.50605655807911	0.287195734413274	10.2118168379826
chr2	41248560	42704066	6	3	15.38	10.71	4.67	0.724292382577153	1.50605655807911	0.287195734413274	10.2118168379826
chr2	42704066	43252770	7	3	17.95	10.71	7.24	0.502458667409344	1.80733530551949	0.36548634786601	11.928348272517
chr2	43252770	43361353	6	3	15.38	10.71	4.67	0.724292382577153	1.50605655807911	0.287195734413274	10.2118168379826
chr2	43361353	43878608	7	3	17.95	10.71	7.24	0.502458667409344	1.80733530551949	0.36548634786601	11.928348272517
chr2	43878608	43889461	6	3	15.38	10.71	4.67	0.724292382577153	1.50605655807911	0.287195734413274	10.2118168379826
chr2	43889461	43894077	7	3	17.95	10.71	7.24	0.502458667409344	1.80733530551949	0.36548634786601	11.928348272517
chr2	43894077	44270755	7	4	17.95	14.29	3.66	0.750478768502977	1.30726813521468	0.291755135584387	6.80992210196982
chr2	44270755	44283457	6	4	15.38	14.29	1.09	1	1.08953324514555	0.228777697439355	5.84898001960677
chr2	44283457	44349559	6	3	15.38	10.71	4.67	0.724292382577153	1.50605655807911	0.287195734413274	10.2118168379826
chr2	44349559	45084347	7	3	17.95	10.71	7.24	0.502458667409344	1.80733530551949	0.36548634786601	11.928348272517
chr2	45084347	47671360	6	3	15.38	10.71	4.67	0.724292382577153	1.50605655807911	0.287195734413274	10.2118168379826
chr2	47671360	48368405	6	3	15.38	10.71	4.67	0.724292382577153	1.50605655807911	0.287195734413274	10.2118168379826
chr2	48368405	48400471	5	3	12.82	10.71	2.11	1	1.22182804785069	0.214213274937142	8.60621135520067
chr2	48400471	49520248	6	3	15.38	10.71	4.67	0.724292382577153	1.50605655807911	0.287195734413274	10.2118168379826
chr2	49520248	49558937	5	3	12.82	10.71	2.11	1	1.22182804785069	0.214213274937142	8.60621135520067
chr2	49558937	51745273	6	3	15.38	10.71	4.67	0.724292382577153	1.50605655807911	0.287195734413274	10.2118168379826
chr2	51745273	52265066	7	3	17.95	10.71	7.24	0.502458667409344	1.80733530551949	0.36548634786601	11.928348272517
chr2	52265066	52334748	6	3	15.38	10.71	4.67	0.724292382577153	1.50605655807911	0.287195734413274	10.2118168379826
chr2	52334748	52699230	7	3	17.95	10.71	7.24	0.502458667409344	1.80733530551949	0.36548634786601	11.928348272517
chr2	52699230	52699856	7	3	17.95	10.71	7.24	0.502458667409344	1.80733530551949	0.36548634786601	11.928348272517
chr2	52699856	52721856	7	3	17.95	10.71	7.24	0.502458667409344	1.80733530551949	0.36548634786601	11.928348272517
chr2	52721856	52742831	8	3	20.51	10.71	9.8	0.336619499034699	2.12739426351934	0.449140543826995	13.7497241842113
chr2	52742831	52747747	10	3	25.64	10.71	14.93	0.210019175927111	2.83157245824219	0.633448722606144	17.7789043034082
chr2	52747747	52754474	11	5	28.21	17.86	10.35	0.393436265885678	1.79162840406542	0.48529871130742	7.56821851953509
chr2	52754474	52781501	11	7	28.21	25	3.21	1	1.17570071395968	0.34528159019737	4.23023415811296
chr2	52781501	52781532	11	7	28.21	25	3.21	1	1.17570071395968	0.34528159019737	4.23023415811296
chr2	52781532	52784752	10	7	25.64	25	0.640000000000001	1	1.03396754058403	0.296924738188513	3.76889942795107
chr2	52784752	52789044	8	3	20.51	10.71	9.8	0.336619499034699	2.12739426351934	0.449140543826995	13.7497241842113
chr2	52789044	52808010	9	3	23.08	10.71	12.37	0.332912625997754	2.46809033730878	0.538307277384712	15.696421152546
chr2	52808010	52814958	8	3	20.51	10.71	9.8	0.336619499034699	2.12739426351934	0.449140543826995	13.7497241842113
chr2	52814958	52835312	7	3	17.95	10.71	7.24	0.502458667409344	1.80733530551949	0.36548634786601	11.928348272517
chr2	52835312	52843796	7	3	17.95	10.71	7.24	0.502458667409344	1.80733530551949	0.36548634786601	11.928348272517
chr2	52843796	52873956	6	3	15.38	10.71	4.67	0.724292382577153	1.50605655807911	0.287195734413274	10.2118168379826
chr2	52873956	53336094	6	4	15.38	14.29	1.09	1	1.08953324514555	0.228777697439355	5.84898001960677
chr2	53336094	54499067	6	3	15.38	10.71	4.67	0.724292382577153	1.50605655807911	0.287195734413274	10.2118168379826
chr2	54499067	54562583	7	3	17.95	10.71	7.24	0.502458667409344	1.80733530551949	0.36548634786601	11.928348272517
chr2	54562583	59411130	6	3	15.38	10.71	4.67	0.724292382577153	1.50605655807911	0.287195734413274	10.2118168379826
chr2	59411130	59450108	5	3	12.82	10.71	2.11	1	1.22182804785069	0.214213274937142	8.60621135520067
chr2	59450108	60492299	6	3	15.38	10.71	4.67	0.724292382577153	1.50605655807911	0.287195734413274	10.2118168379826
chr2	60492299	60505124	6	3	15.38	10.71	4.67	0.724292382577153	1.50605655807911	0.287195734413274	10.2118168379826
chr2	60505124	61311773	6	3	15.38	10.71	4.67	0.724292382577153	1.50605655807911	0.287195734413274	10.2118168379826
chr2	61311773	64688175	7	3	17.95	10.71	7.24	0.502458667409344	1.80733530551949	0.36548634786601	11.928348272517
chr2	64688175	64691820	6	3	15.38	10.71	4.67	0.724292382577153	1.50605655807911	0.287195734413274	10.2118168379826
chr2	64691820	65104150	7	3	17.95	10.71	7.24	0.502458667409344	1.80733530551949	0.36548634786601	11.928348272517
chr2	65104150	65128619	6	3	15.38	10.71	4.67	0.724292382577153	1.50605655807911	0.287195734413274	10.2118168379826
chr2	65128619	65584868	7	3	17.95	10.71	7.24	0.502458667409344	1.80733530551949	0.36548634786601	11.928348272517
chr2	65584868	65607346	6	3	15.38	10.71	4.67	0.724292382577153	1.50605655807911	0.287195734413274	10.2118168379826
chr2	65607346	66591262	7	3	17.95	10.71	7.24	0.502458667409344	1.80733530551949	0.36548634786601	11.928348272517
chr2	66591262	66621271	6	3	15.38	10.71	4.67	0.724292382577153	1.50605655807911	0.287195734413274	10.2118168379826
chr2	66621271	67696917	7	3	17.95	10.71	7.24	0.502458667409344	1.80733530551949	0.36548634786601	11.928348272517
chr2	67696917	67717827	6	3	15.38	10.71	4.67	0.724292382577153	1.50605655807911	0.287195734413274	10.2118168379826
chr2	67717827	68946674	7	3	17.95	10.71	7.24	0.502458667409344	1.80733530551949	0.36548634786601	11.928348272517
chr2	68946674	68972968	6	3	15.38	10.71	4.67	0.724292382577153	1.50605655807911	0.287195734413274	10.2118168379826
chr2	68972968	71270707	7	3	17.95	10.71	7.24	0.502458667409344	1.80733530551949	0.36548634786601	11.928348272517
chr2	71270707	71296055	6	3	15.38	10.71	4.67	0.724292382577153	1.50605655807911	0.287195734413274	10.2118168379826
chr2	71296055	71342253	7	3	17.95	10.71	7.24	0.502458667409344	1.80733530551949	0.36548634786601	11.928348272517
chr2	71342253	71369494	6	3	15.38	10.71	4.67	0.724292382577153	1.50605655807911	0.287195734413274	10.2118168379826
chr2	71369494	71634992	7	3	17.95	10.71	7.24	0.502458667409344	1.80733530551949	0.36548634786601	11.928348272517
chr2	71634992	71680197	6	3	15.38	10.71	4.67	0.724292382577153	1.50605655807911	0.287195734413274	10.2118168379826
chr2	71680197	71784540	7	3	17.95	10.71	7.24	0.502458667409344	1.80733530551949	0.36548634786601	11.928348272517
chr2	71784540	71812358	6	3	15.38	10.71	4.67	0.724292382577153	1.50605655807911	0.287195734413274	10.2118168379826
chr2	71812358	72506430	7	3	17.95	10.71	7.24	0.502458667409344	1.80733530551949	0.36548634786601	11.928348272517
chr2	72506430	72905865	8	3	20.51	10.71	9.8	0.336619499034699	2.12739426351934	0.449140543826995	13.7497241842113
chr2	72905865	72961972	7	3	17.95	10.71	7.24	0.502458667409344	1.80733530551949	0.36548634786601	11.928348272517
chr2	72961972	73499498	8	3	20.51	10.71	9.8	0.336619499034699	2.12739426351934	0.449140543826995	13.7497241842113
chr2	73499498	74239478	9	3	23.08	10.71	12.37	0.332912625997754	2.46809033730878	0.538307277384712	15.696421152546
chr2	74239478	74337223	8	3	20.51	10.71	9.8	0.336619499034699	2.12739426351934	0.449140543826995	13.7497241842113
chr2	74337223	74468393	7	3	17.95	10.71	7.24	0.502458667409344	1.80733530551949	0.36548634786601	11.928348272517
chr2	74468393	75122864	8	4	20.51	14.29	6.22	0.747932633487701	1.53856634233689	0.359107764458661	7.83585527572577
chr2	75122864	75167595	9	4	23.08	14.29	8.79	0.533293451699955	1.78478099082913	0.43094530952115	8.92909870703237
chr2	75167595	75202172	8	4	20.51	14.29	6.22	0.747932633487701	1.53856634233689	0.359107764458661	7.83585527572577
chr2	75202172	75297704	9	4	23.08	14.29	8.79	0.533293451699955	1.78478099082913	0.43094530952115	8.92909870703237
chr2	75297704	75343370	8	4	20.51	14.29	6.22	0.747932633487701	1.53856634233689	0.359107764458661	7.83585527572577
chr2	75343370	75374255	7	4	17.95	14.29	3.66	0.750478768502977	1.30726813521468	0.291755135584387	6.80992210196982
chr2	75374255	75445507	7	4	17.95	14.29	3.66	0.750478768502977	1.30726813521468	0.291755135584387	6.80992210196982
chr2	75445507	75520685	7	4	17.95	14.29	3.66	0.750478768502977	1.30726813521468	0.291755135584387	6.80992210196982
chr2	75520685	76792827	7	4	17.95	14.29	3.66	0.750478768502977	1.30726813521468	0.291755135584387	6.80992210196982
chr2	76792827	76818744	7	5	17.95	17.86	0.0899999999999999	1	1.00615666360625	0.239392241976746	4.55783047462478
chr2	76818744	77227116	7	4	17.95	14.29	3.66	0.750478768502977	1.30726813521468	0.291755135584387	6.80992210196982
chr2	77227116	77247982	6	4	15.38	14.29	1.09	1	1.08953324514555	0.228777697439355	5.84898001960677
chr2	77247982	77530044	7	4	17.95	14.29	3.66	0.750478768502977	1.30726813521468	0.291755135584387	6.80992210196982
chr2	77530044	77691800	7	3	17.95	10.71	7.24	0.502458667409344	1.80733530551949	0.36548634786601	11.928348272517
chr2	77691800	77848301	7	4	17.95	14.29	3.66	0.750478768502977	1.30726813521468	0.291755135584387	6.80992210196982
chr2	77848301	77921667	7	4	17.95	14.29	3.66	0.750478768502977	1.30726813521468	0.291755135584387	6.80992210196982
chr2	77921667	77990281	7	4	17.95	14.29	3.66	0.750478768502977	1.30726813521468	0.291755135584387	6.80992210196982
chr2	77990281	78019306	7	4	17.95	14.29	3.66	0.750478768502977	1.30726813521468	0.291755135584387	6.80992210196982
chr2	78019306	78115119	7	4	17.95	14.29	3.66	0.750478768502977	1.30726813521468	0.291755135584387	6.80992210196982
chr2	78115119	78149477	7	4	17.95	14.29	3.66	0.750478768502977	1.30726813521468	0.291755135584387	6.80992210196982
chr2	78149477	78204733	6	4	15.38	14.29	1.09	1	1.08953324514555	0.228777697439355	5.84898001960677
chr2	78204733	78282586	7	4	17.95	14.29	3.66	0.750478768502977	1.30726813521468	0.291755135584387	6.80992210196982
chr2	78282586	78384519	7	4	17.95	14.29	3.66	0.750478768502977	1.30726813521468	0.291755135584387	6.80992210196982
chr2	78384519	78486754	7	4	17.95	14.29	3.66	0.750478768502977	1.30726813521468	0.291755135584387	6.80992210196982
chr2	78486754	78497198	7	4	17.95	14.29	3.66	0.750478768502977	1.30726813521468	0.291755135584387	6.80992210196982
chr2	78497198	79557523	7	3	17.95	10.71	7.24	0.502458667409344	1.80733530551949	0.36548634786601	11.928348272517
chr2	79557523	79577729	6	3	15.38	10.71	4.67	0.724292382577153	1.50605655807911	0.287195734413274	10.2118168379826
chr2	79577729	80050401	7	3	17.95	10.71	7.24	0.502458667409344	1.80733530551949	0.36548634786601	11.928348272517
chr2	80050401	80097864	8	3	20.51	10.71	9.8	0.336619499034699	2.12739426351934	0.449140543826995	13.7497241842113
chr2	80097864	80191084	8	3	20.51	10.71	9.8	0.336619499034699	2.12739426351934	0.449140543826995	13.7497241842113
chr2	80191084	80232949	7	3	17.95	10.71	7.24	0.502458667409344	1.80733530551949	0.36548634786601	11.928348272517
chr2	80232949	80534149	8	3	20.51	10.71	9.8	0.336619499034699	2.12739426351934	0.449140543826995	13.7497241842113
chr2	80534149	80676463	9	3	23.08	10.71	12.37	0.332912625997754	2.46809033730878	0.538307277384712	15.696421152546
chr2	80676463	80943485	8	3	20.51	10.71	9.8	0.336619499034699	2.12739426351934	0.449140543826995	13.7497241842113
chr2	80943485	81532380	7	3	17.95	10.71	7.24	0.502458667409344	1.80733530551949	0.36548634786601	11.928348272517
chr2	81532380	81571887	6	3	15.38	10.71	4.67	0.724292382577153	1.50605655807911	0.287195734413274	10.2118168379826
chr2	81571887	81614828	8	3	20.51	10.71	9.8	0.336619499034699	2.12739426351934	0.449140543826995	13.7497241842113
chr2	81614828	81777280	8	3	20.51	10.71	9.8	0.336619499034699	2.12739426351934	0.449140543826995	13.7497241842113
chr2	81777280	81800537	7	3	17.95	10.71	7.24	0.502458667409344	1.80733530551949	0.36548634786601	11.928348272517
chr2	81800537	82268390	8	3	20.51	10.71	9.8	0.336619499034699	2.12739426351934	0.449140543826995	13.7497241842113
chr2	82268390	82474915	7	3	17.95	10.71	7.24	0.502458667409344	1.80733530551949	0.36548634786601	11.928348272517
chr2	82474915	82480237	8	3	20.51	10.71	9.8	0.336619499034699	2.12739426351934	0.449140543826995	13.7497241842113
chr2	82480237	83373301	10	3	25.64	10.71	14.93	0.210019175927111	2.83157245824219	0.633448722606144	17.7789043034082
chr2	83373301	83452067	9	3	23.08	10.71	12.37	0.332912625997754	2.46809033730878	0.538307277384712	15.696421152546
chr2	83452067	83529541	8	3	20.51	10.71	9.8	0.336619499034699	2.12739426351934	0.449140543826995	13.7497241842113
chr2	83529541	83595248	7	3	17.95	10.71	7.24	0.502458667409344	1.80733530551949	0.36548634786601	11.928348272517
chr2	83595248	83624601	8	3	20.51	10.71	9.8	0.336619499034699	2.12739426351934	0.449140543826995	13.7497241842113
chr2	83624601	83637556	9	4	23.08	14.29	8.79	0.533293451699955	1.78478099082913	0.43094530952115	8.92909870703237
chr2	83637556	83895736	10	4	25.64	14.29	11.35	0.364239516815332	2.0474928602249	0.507624553104601	10.1011704340548
chr2	83895736	84197751	11	4	28.21	14.29	13.92	0.239489176349638	2.3284050736545	0.589488377870726	11.3597611888268
chr2	84197751	84266667	10	4	25.64	14.29	11.35	0.364239516815332	2.0474928602249	0.507624553104601	10.1011704340548
chr2	84266667	84323934	11	4	28.21	14.29	13.92	0.239489176349638	2.3284050736545	0.589488377870726	11.3597611888268
chr2	84323934	84385687	11	3	28.21	10.71	17.5	0.127606915066931	3.22026747388311	0.735006597120683	20.0143523853211
chr2	84385687	84548607	10	3	25.64	10.71	14.93	0.210019175927111	2.83157245824219	0.633448722606144	17.7789043034082
chr2	84548607	85135599	9	3	23.08	10.71	12.37	0.332912625997754	2.46809033730878	0.538307277384712	15.696421152546
chr2	85135599	85480766	8	3	20.51	10.71	9.8	0.336619499034699	2.12739426351934	0.449140543826995	13.7497241842113
chr2	85480766	85639137	7	3	17.95	10.71	7.24	0.502458667409344	1.80733530551949	0.36548634786601	11.928348272517
chr2	85639137	86170028	8	3	20.51	10.71	9.8	0.336619499034699	2.12739426351934	0.449140543826995	13.7497241842113
chr2	86170028	86205523	7	3	17.95	10.71	7.24	0.502458667409344	1.80733530551949	0.36548634786601	11.928348272517
chr2	86205523	86767671	8	3	20.51	10.71	9.8	0.336619499034699	2.12739426351934	0.449140543826995	13.7497241842113
chr2	86767671	86837749	7	3	17.95	10.71	7.24	0.502458667409344	1.80733530551949	0.36548634786601	11.928348272517
chr2	86837749	88387557	8	3	20.51	10.71	9.8	0.336619499034699	2.12739426351934	0.449140543826995	13.7497241842113
chr2	88387557	89126253	8	3	20.51	10.71	9.8	0.336619499034699	2.12739426351934	0.449140543826995	13.7497241842113
chr2	89126253	89132096	6	2	15.38	7.14	8.24	0.452610971630956	2.33566623971135	0.376598600150424	25.537474960256
chr2	89132096	89133378	5	2	12.82	7.14	5.68	0.690157153753371	1.89440352096343	0.282027548133614	21.3895764464199
chr2	89133378	89134842	2	0	5.13	0	5.13	0.506105834464043	Inf	0.134811059349198	Inf
chr2	89134842	89136090	1	0	2.56	0	2.56	1	Inf	0.0184242788461539	Inf
chr2	89136090	89270512	0	0	0	0	0	1	0	0	Inf
chr2	89270512	89369049	1	0	2.56	0	2.56	1	Inf	0.0184242788461539	Inf
chr2	89369049	89393056	2	0	5.13	0	5.13	0.506105834464043	Inf	0.134811059349198	Inf
chr2	89393056	89418269	2	1	5.13	3.57	1.56	1	1.45154624814463	0.0720876075216783	89.2002946273177
chr2	89418269	89428877	15	4	38.46	14.29	24.17	0.0528308265978754	3.67924964014652	0.979385362860402	17.4749941202217
chr2	89428877	89464861	16	4	41.03	14.29	26.74	0.0292579295835898	4.08828198699908	1.09593808596496	19.3520180215642
chr2	89464861	89469407	16	7	41.03	25	16.03	0.201276105052992	2.06433696371752	0.644482483679884	7.17859683588755
chr2	89469407	89499081	16	8	41.03	28.57	12.46	0.316524748561211	1.72486833055091	0.552405767223444	5.71334865228447
chr2	89499081	89569727	17	9	43.59	32.14	11.45	0.447474683817434	1.61943393993908	0.531485260573576	5.16153630021606
chr2	89569727	89577447	18	10	46.15	35.71	10.44	0.457027079330404	1.53287214752853	0.511981102857743	4.74966762539043
chr2	89577447	90301276	19	10	48.72	35.71	13.01	0.326475170895543	1.69626924269715	0.56823472953805	5.25539355432826
chr2	90301276	91618895	0	0	0	0	0	1	0	0	Inf
chr2	91618895	92285930	20	6	51.28	21.43	29.85	0.0214876993220656	3.78057612438657	1.15694058535708	14.0047545258343
chr2	92285930	95341388	0	0	0	0	0	1	0	0	Inf
chr2	95341388	97414075	8	3	20.51	10.71	9.8	0.336619499034699	2.12739426351934	0.449140543826995	13.7497241842113
chr2	97414075	97458163	7	3	17.95	10.71	7.24	0.502458667409344	1.80733530551949	0.36548634786601	11.928348272517
chr2	97458163	97688388	8	3	20.51	10.71	9.8	0.336619499034699	2.12739426351934	0.449140543826995	13.7497241842113
chr2	97688388	98678109	9	3	23.08	10.71	12.37	0.332912625997754	2.46809033730878	0.538307277384712	15.696421152546
chr2	98678109	100683969	8	3	20.51	10.71	9.8	0.336619499034699	2.12739426351934	0.449140543826995	13.7497241842113
chr2	100683969	101086974	7	3	17.95	10.71	7.24	0.502458667409344	1.80733530551949	0.36548634786601	11.928348272517
chr2	101086974	101102939	6	3	15.38	10.71	4.67	0.724292382577153	1.50605655807911	0.287195734413274	10.2118168379826
chr2	101102939	101108053	7	3	17.95	10.71	7.24	0.502458667409344	1.80733530551949	0.36548634786601	11.928348272517
chr2	101108053	101198527	7	3	17.95	10.71	7.24	0.502458667409344	1.80733530551949	0.36548634786601	11.928348272517
chr2	101198527	101203721	8	3	20.51	10.71	9.8	0.336619499034699	2.12739426351934	0.449140543826995	13.7497241842113
chr2	101203721	101278510	9	3	23.08	10.71	12.37	0.332912625997754	2.46809033730878	0.538307277384712	15.696421152546
chr2	101278510	101282702	8	3	20.51	10.71	9.8	0.336619499034699	2.12739426351934	0.449140543826995	13.7497241842113
chr2	101282702	101327999	7	3	17.95	10.71	7.24	0.502458667409344	1.80733530551949	0.36548634786601	11.928348272517
chr2	101327999	101344135	6	3	15.38	10.71	4.67	0.724292382577153	1.50605655807911	0.287195734413274	10.2118168379826
chr2	101344135	101363373	5	3	12.82	10.71	2.11	1	1.22182804785069	0.214213274937142	8.60621135520067
chr2	101363373	101380915	6	3	15.38	10.71	4.67	0.724292382577153	1.50605655807911	0.287195734413274	10.2118168379826
chr2	101380915	101949132	7	3	17.95	10.71	7.24	0.502458667409344	1.80733530551949	0.36548634786601	11.928348272517
chr2	101949132	101986047	7	3	17.95	10.71	7.24	0.502458667409344	1.80733530551949	0.36548634786601	11.928348272517
chr2	101986047	102207760	7	3	17.95	10.71	7.24	0.502458667409344	1.80733530551949	0.36548634786601	11.928348272517
chr2	102207760	102252210	8	3	20.51	10.71	9.8	0.336619499034699	2.12739426351934	0.449140543826995	13.7497241842113
chr2	102252210	102735659	8	4	20.51	14.29	6.22	0.747932633487701	1.53856634233689	0.359107764458661	7.83585527572577
chr2	102735659	102878403	8	4	20.51	14.29	6.22	0.747932633487701	1.53856634233689	0.359107764458661	7.83585527572577
chr2	102878403	102912878	7	4	17.95	14.29	3.66	0.750478768502977	1.30726813521468	0.291755135584387	6.80992210196982
chr2	102912878	103077658	8	4	20.51	14.29	6.22	0.747932633487701	1.53856634233689	0.359107764458661	7.83585527572577
chr2	103077658	103152863	8	4	20.51	14.29	6.22	0.747932633487701	1.53856634233689	0.359107764458661	7.83585527572577
chr2	103152863	103760921	8	4	20.51	14.29	6.22	0.747932633487701	1.53856634233689	0.359107764458661	7.83585527572577
chr2	103760921	104438460	7	4	17.95	14.29	3.66	0.750478768502977	1.30726813521468	0.291755135584387	6.80992210196982
chr2	104438460	104473590	6	4	15.38	14.29	1.09	1	1.08953324514555	0.228777697439355	5.84898001960677
chr2	104473590	104613548	7	4	17.95	14.29	3.66	0.750478768502977	1.30726813521468	0.291755135584387	6.80992210196982
chr2	104613548	104658207	6	4	15.38	14.29	1.09	1	1.08953324514555	0.228777697439355	5.84898001960677
chr2	104658207	105802244	7	4	17.95	14.29	3.66	0.750478768502977	1.30726813521468	0.291755135584387	6.80992210196982
chr2	105802244	105828418	6	4	15.38	14.29	1.09	1	1.08953324514555	0.228777697439355	5.84898001960677
chr2	105828418	105946759	7	4	17.95	14.29	3.66	0.750478768502977	1.30726813521468	0.291755135584387	6.80992210196982
chr2	105946759	105982494	6	4	15.38	14.29	1.09	1	1.08953324514555	0.228777697439355	5.84898001960677
chr2	105982494	106120324	7	4	17.95	14.29	3.66	0.750478768502977	1.30726813521468	0.291755135584387	6.80992210196982
chr2	106120324	106131534	6	4	15.38	14.29	1.09	1	1.08953324514555	0.228777697439355	5.84898001960677
chr2	106131534	106889731	7	4	17.95	14.29	3.66	0.750478768502977	1.30726813521468	0.291755135584387	6.80992210196982
chr2	106889731	107412821	7	5	17.95	17.86	0.0899999999999999	1	1.00615666360625	0.239392241976746	4.55783047462478
chr2	107412821	107517183	7	5	17.95	17.86	0.0899999999999999	1	1.00615666360625	0.239392241976746	4.55783047462478
chr2	107517183	108041421	7	5	17.95	17.86	0.0899999999999999	1	1.00615666360625	0.239392241976746	4.55783047462478
chr2	108041421	108070732	6	5	15.38	17.86	-2.48	1	0.838623244670273	0.187416780551175	3.9214663079714
chr2	108070732	108709480	7	5	17.95	17.86	0.0899999999999999	1	1.00615666360625	0.239392241976746	4.55783047462478
chr2	108709480	109824172	7	4	17.95	14.29	3.66	0.750478768502977	1.30726813521468	0.291755135584387	6.80992210196982
chr2	109824172	109845326	8	4	20.51	14.29	6.22	0.747932633487701	1.53856634233689	0.359107764458661	7.83585527572577
chr2	109845326	109877753	7	4	17.95	14.29	3.66	0.750478768502977	1.30726813521468	0.291755135584387	6.80992210196982
chr2	109877753	109918654	8	4	20.51	14.29	6.22	0.747932633487701	1.53856634233689	0.359107764458661	7.83585527572577
chr2	109918654	109946577	7	4	17.95	14.29	3.66	0.750478768502977	1.30726813521468	0.291755135584387	6.80992210196982
chr2	109946577	109973678	7	4	17.95	14.29	3.66	0.750478768502977	1.30726813521468	0.291755135584387	6.80992210196982
chr2	109973678	111075591	7	4	17.95	14.29	3.66	0.750478768502977	1.30726813521468	0.291755135584387	6.80992210196982
chr2	111075591	111426304	6	4	15.38	14.29	1.09	1	1.08953324514555	0.228777697439355	5.84898001960677
chr2	111426304	112318573	7	4	17.95	14.29	3.66	0.750478768502977	1.30726813521468	0.291755135584387	6.80992210196982
chr2	112318573	112640887	6	4	15.38	14.29	1.09	1	1.08953324514555	0.228777697439355	5.84898001960677
chr2	112640887	113540518	6	5	15.38	17.86	-2.48	1	0.838623244670273	0.187416780551175	3.9214663079714
chr2	113540518	113570126	5	5	12.82	17.86	-5.04	0.730630488724804	0.680524452693754	0.139063932450118	3.32247608395633
chr2	113570126	113893851	6	5	15.38	17.86	-2.48	1	0.838623244670273	0.187416780551175	3.9214663079714
chr2	113893851	113949443	7	5	17.95	17.86	0.0899999999999999	1	1.00615666360625	0.239392241976746	4.55783047462478
chr2	113949443	113975363	7	4	17.95	14.29	3.66	0.750478768502977	1.30726813521468	0.291755135584387	6.80992210196982
chr2	113975363	113989696	7	4	17.95	14.29	3.66	0.750478768502977	1.30726813521468	0.291755135584387	6.80992210196982
chr2	113989696	114016371	6	4	15.38	14.29	1.09	1	1.08953324514555	0.228777697439355	5.84898001960677
chr2	114016371	114025094	6	4	15.38	14.29	1.09	1	1.08953324514555	0.228777697439355	5.84898001960677
chr2	114025094	114060343	7	4	17.95	14.29	3.66	0.750478768502977	1.30726813521468	0.291755135584387	6.80992210196982
chr2	114060343	114097016	7	4	17.95	14.29	3.66	0.750478768502977	1.30726813521468	0.291755135584387	6.80992210196982
chr2	114097016	114324782	7	4	17.95	14.29	3.66	0.750478768502977	1.30726813521468	0.291755135584387	6.80992210196982
chr2	114324782	114377843	7	5	17.95	17.86	0.0899999999999999	1	1.00615666360625	0.239392241976746	4.55783047462478
chr2	114377843	114439835	6	5	15.38	17.86	-2.48	1	0.838623244670273	0.187416780551175	3.9214663079714
chr2	114439835	114610874	7	5	17.95	17.86	0.0899999999999999	1	1.00615666360625	0.239392241976746	4.55783047462478
chr2	114610874	115015314	7	6	17.95	21.43	-3.48	0.76168176257019	0.804764518252769	0.200114563812684	3.32740237797851
chr2	115015314	115107679	6	6	15.38	21.43	-6.05	0.537876494727452	0.67081346957719	0.156478978316614	2.86681622643448
chr2	115107679	115199791	6	5	15.38	17.86	-2.48	1	0.838623244670273	0.187416780551175	3.9214663079714
chr2	115199791	115254936	7	5	17.95	17.86	0.0899999999999999	1	1.00615666360625	0.239392241976746	4.55783047462478
chr2	115254936	115277902	6	5	15.38	17.86	-2.48	1	0.838623244670273	0.187416780551175	3.9214663079714
chr2	115277902	115542456	7	5	17.95	17.86	0.0899999999999999	1	1.00615666360625	0.239392241976746	4.55783047462478
chr2	115542456	115743734	6	5	15.38	17.86	-2.48	1	0.838623244670273	0.187416780551175	3.9214663079714
chr2	115743734	117128157	6	6	15.38	21.43	-6.05	0.537876494727452	0.67081346957719	0.156478978316614	2.86681622643448
chr2	117128157	117204128	6	5	15.38	17.86	-2.48	1	0.838623244670273	0.187416780551175	3.9214663079714
chr2	117204128	117227875	5	5	12.82	17.86	-5.04	0.730630488724804	0.680524452693754	0.139063932450118	3.32247608395633
chr2	117227875	118927337	6	5	15.38	17.86	-2.48	1	0.838623244670273	0.187416780551175	3.9214663079714
chr2	118927337	119279723	7	5	17.95	17.86	0.0899999999999999	1	1.00615666360625	0.239392241976746	4.55783047462478
chr2	119279723	119581663	6	5	15.38	17.86	-2.48	1	0.838623244670273	0.187416780551175	3.9214663079714
chr2	119581663	119628155	5	5	12.82	17.86	-5.04	0.730630488724804	0.680524452693754	0.139063932450118	3.32247608395633
chr2	119628155	119987399	6	5	15.38	17.86	-2.48	1	0.838623244670273	0.187416780551175	3.9214663079714
chr2	119987399	120007003	5	5	12.82	17.86	-5.04	0.730630488724804	0.680524452693754	0.139063932450118	3.32247608395633
chr2	120007003	121353128	6	5	15.38	17.86	-2.48	1	0.838623244670273	0.187416780551175	3.9214663079714
chr2	121353128	122259127	6	6	15.38	21.43	-6.05	0.537876494727452	0.67081346957719	0.156478978316614	2.86681622643448
chr2	122259127	122320940	5	6	12.82	21.43	-8.61	0.505413273282686	0.544342468322904	0.115962517512108	2.43320308901814
chr2	122320940	123763096	6	6	15.38	21.43	-6.05	0.537876494727452	0.67081346957719	0.156478978316614	2.86681622643448
chr2	123763096	124055708	7	6	17.95	21.43	-3.48	0.76168176257019	0.804764518252769	0.200114563812684	3.32740237797851
chr2	124055708	124078423	6	6	15.38	21.43	-6.05	0.537876494727452	0.67081346957719	0.156478978316614	2.86681622643448
chr2	124078423	124663021	7	6	17.95	21.43	-3.48	0.76168176257019	0.804764518252769	0.200114563812684	3.32740237797851
chr2	124663021	124748948	7	7	17.95	25	-7.05	0.55033369604293	0.660492865761214	0.16952948562898	2.56272608036097
chr2	124748948	124932914	6	7	15.38	25	-9.62	0.362278049840601	0.550543668824644	0.132471797239647	2.21044135947539
chr2	124932914	125032674	7	7	17.95	25	-7.05	0.55033369604293	0.660492865761214	0.16952948562898	2.56272608036097
chr2	125032674	125057667	6	7	15.38	25	-9.62	0.362278049840601	0.550543668824644	0.132471797239647	2.21044135947539
chr2	125057667	125194269	7	7	17.95	25	-7.05	0.55033369604293	0.660492865761214	0.16952948562898	2.56272608036097
chr2	125194269	125319773	6	7	15.38	25	-9.62	0.362278049840601	0.550543668824644	0.132471797239647	2.21044135947539
chr2	125319773	125420775	7	7	17.95	25	-7.05	0.55033369604293	0.660492865761214	0.16952948562898	2.56272608036097
chr2	125420775	126819567	6	7	15.38	25	-9.62	0.362278049840601	0.550543668824644	0.132471797239647	2.21044135947539
chr2	126819567	126877874	5	7	12.82	25	-12.18	0.217148353969883	0.446798455228105	0.0980401331595031	1.87861688946732
chr2	126877874	127533039	6	7	15.38	25	-9.62	0.362278049840601	0.550543668824644	0.132471797239647	2.21044135947539
chr2	127533039	127595074	7	7	17.95	25	-7.05	0.55033369604293	0.660492865761214	0.16952948562898	2.56272608036097
chr2	127595074	127806664	6	7	15.38	25	-9.62	0.362278049840601	0.550543668824644	0.132471797239647	2.21044135947539
chr2	127806664	127859744	5	7	12.82	25	-12.18	0.217148353969883	0.446798455228105	0.0980401331595031	1.87861688946732
chr2	127859744	128073420	6	7	15.38	25	-9.62	0.362278049840601	0.550543668824644	0.132471797239647	2.21044135947539
chr2	128073420	128129182	4	7	10.26	25	-14.74	0.179777582093713	0.348616925490077	0.0665243070992973	1.56500382533195
chr2	128129182	128188943	5	7	12.82	25	-12.18	0.217148353969883	0.446798455228105	0.0980401331595031	1.87861688946732
chr2	128188943	129071204	6	7	15.38	25	-9.62	0.362278049840601	0.550543668824644	0.132471797239647	2.21044135947539
chr2	129071204	129117781	5	7	12.82	25	-12.18	0.217148353969883	0.446798455228105	0.0980401331595031	1.87861688946732
chr2	129117781	129854038	6	7	15.38	25	-9.62	0.362278049840601	0.550543668824644	0.132471797239647	2.21044135947539
chr2	129854038	129954334	7	7	17.95	25	-7.05	0.55033369604293	0.660492865761214	0.16952948562898	2.56272608036097
chr2	129954334	130199373	6	7	15.38	25	-9.62	0.362278049840601	0.550543668824644	0.132471797239647	2.21044135947539
chr2	130199373	130223093	5	7	12.82	25	-12.18	0.217148353969883	0.446798455228105	0.0980401331595031	1.87861688946732
chr2	130223093	130791315	6	7	15.38	25	-9.62	0.362278049840601	0.550543668824644	0.132471797239647	2.21044135947539
chr2	130791315	131864637	6	7	15.38	25	-9.62	0.362278049840601	0.550543668824644	0.132471797239647	2.21044135947539
chr2	131864637	133155322	6	8	15.38	28.57	-13.19	0.231227537591389	0.46012900196464	0.113242877872888	1.76582059999961
chr2	133155322	133232232	6	8	15.38	28.57	-13.19	0.231227537591389	0.46012900196464	0.113242877872888	1.76582059999961
chr2	133232232	134603325	6	8	15.38	28.57	-13.19	0.231227537591389	0.46012900196464	0.113242877872888	1.76582059999961
chr2	134603325	134727285	7	8	17.95	28.57	-10.62	0.377743106672029	0.55195591178098	0.145034944551653	2.04537617770912
chr2	134727285	134756733	6	8	15.38	28.57	-13.19	0.231227537591389	0.46012900196464	0.113242877872888	1.76582059999961
chr2	134756733	135502494	7	8	17.95	28.57	-10.62	0.377743106672029	0.55195591178098	0.145034944551653	2.04537617770912
chr2	135502494	135537070	6	8	15.38	28.57	-13.19	0.231227537591389	0.46012900196464	0.113242877872888	1.76582059999961
chr2	135537070	136793975	7	8	17.95	28.57	-10.62	0.377743106672029	0.55195591178098	0.145034944551653	2.04537617770912
chr2	136793975	138893223	6	8	15.38	28.57	-13.19	0.231227537591389	0.46012900196464	0.113242877872888	1.76582059999961
chr2	138893223	139040514	6	9	15.38	32.14	-16.76	0.140243531474141	0.389630408897948	0.0975357394586401	1.44600923068657
chr2	139040514	139076837	6	10	15.38	35.71	-20.33	0.0810721972547469	0.333098358870007	0.0844057644656903	1.20560378709421
chr2	139076837	139185853	6	9	15.38	32.14	-16.76	0.140243531474141	0.389630408897948	0.0975357394586401	1.44600923068657
chr2	139185853	139410780	6	8	15.38	28.57	-13.19	0.231227537591389	0.46012900196464	0.113242877872888	1.76582059999961
chr2	139410780	139457799	5	8	12.82	28.57	-15.75	0.127931783034621	0.373436652077213	0.0837887469827279	1.50223811772245
chr2	139457799	141412050	6	8	15.38	28.57	-13.19	0.231227537591389	0.46012900196464	0.113242877872888	1.76582059999961
chr2	141412050	141439825	5	8	12.82	28.57	-15.75	0.127931783034621	0.373436652077213	0.0837887469827279	1.50223811772245
chr2	141439825	141963677	6	8	15.38	28.57	-13.19	0.231227537591389	0.46012900196464	0.113242877872888	1.76582059999961
chr2	141963677	141998722	5	8	12.82	28.57	-15.75	0.127931783034621	0.373436652077213	0.0837887469827279	1.50223811772245
chr2	141998722	144735756	6	8	15.38	28.57	-13.19	0.231227537591389	0.46012900196464	0.113242877872888	1.76582059999961
chr2	144735756	145675363	7	8	17.95	28.57	-10.62	0.377743106672029	0.55195591178098	0.145034944551653	2.04537617770912
chr2	145675363	146863238	7	7	17.95	25	-7.05	0.55033369604293	0.660492865761214	0.16952948562898	2.56272608036097
chr2	146863238	146864436	9	10	23.08	35.71	-12.63	0.284064653336173	0.545125016880592	0.16075682381324	1.81209219955904
chr2	146864436	146864450	9	12	23.08	42.86	-19.78	0.111712260180686	0.405782922229023	0.121343238250147	1.30377495915467
chr2	146864450	146872376	10	12	25.64	42.86	-17.22	0.188696340281951	0.465339891302691	0.143217660695702	1.46927823198374
chr2	146872376	146878094	7	7	17.95	25	-7.05	0.55033369604293	0.660492865761214	0.16952948562898	2.56272608036097
chr2	146878094	148152108	6	7	15.38	25	-9.62	0.362278049840601	0.550543668824644	0.132471797239647	2.21044135947539
chr2	148152108	148872922	6	6	15.38	21.43	-6.05	0.537876494727452	0.67081346957719	0.156478978316614	2.86681622643448
chr2	148872922	148960032	5	6	12.82	21.43	-8.61	0.505413273282686	0.544342468322904	0.115962517512108	2.43320308901814
chr2	148960032	151502566	6	6	15.38	21.43	-6.05	0.537876494727452	0.67081346957719	0.156478978316614	2.86681622643448
chr2	151502566	151681304	6	5	15.38	17.86	-2.48	1	0.838623244670273	0.187416780551175	3.9214663079714
chr2	151681304	151714749	5	5	12.82	17.86	-5.04	0.730630488724804	0.680524452693754	0.139063932450118	3.32247608395633
chr2	151714749	152410943	6	5	15.38	17.86	-2.48	1	0.838623244670273	0.187416780551175	3.9214663079714
chr2	152410943	153397396	6	6	15.38	21.43	-6.05	0.537876494727452	0.67081346957719	0.156478978316614	2.86681622643448
chr2	153397396	154157389	6	5	15.38	17.86	-2.48	1	0.838623244670273	0.187416780551175	3.9214663079714
chr2	154157389	154193185	5	5	12.82	17.86	-5.04	0.730630488724804	0.680524452693754	0.139063932450118	3.32247608395633
chr2	154193185	154795778	6	5	15.38	17.86	-2.48	1	0.838623244670273	0.187416780551175	3.9214663079714
chr2	154795778	154825745	5	5	12.82	17.86	-5.04	0.730630488724804	0.680524452693754	0.139063932450118	3.32247608395633
chr2	154825745	160672776	6	5	15.38	17.86	-2.48	1	0.838623244670273	0.187416780551175	3.9214663079714
chr2	160672776	161761192	7	5	17.95	17.86	0.0899999999999999	1	1.00615666360625	0.239392241976746	4.55783047462478
chr2	161761192	161980927	6	5	15.38	17.86	-2.48	1	0.838623244670273	0.187416780551175	3.9214663079714
chr2	161980927	162794481	7	5	17.95	17.86	0.0899999999999999	1	1.00615666360625	0.239392241976746	4.55783047462478
chr2	162794481	162957511	6	5	15.38	17.86	-2.48	1	0.838623244670273	0.187416780551175	3.9214663079714
chr2	162957511	163549928	7	5	17.95	17.86	0.0899999999999999	1	1.00615666360625	0.239392241976746	4.55783047462478
chr2	163549928	163601994	7	5	17.95	17.86	0.0899999999999999	1	1.00615666360625	0.239392241976746	4.55783047462478
chr2	163601994	163828341	7	5	17.95	17.86	0.0899999999999999	1	1.00615666360625	0.239392241976746	4.55783047462478
chr2	163828341	164626894	6	5	15.38	17.86	-2.48	1	0.838623244670273	0.187416780551175	3.9214663079714
chr2	164626894	164672338	5	5	12.82	17.86	-5.04	0.730630488724804	0.680524452693754	0.139063932450118	3.32247608395633
chr2	164672338	168952502	6	5	15.38	17.86	-2.48	1	0.838623244670273	0.187416780551175	3.9214663079714
chr2	168952502	169047395	6	5	15.38	17.86	-2.48	1	0.838623244670273	0.187416780551175	3.9214663079714
chr2	169047395	169552876	6	5	15.38	17.86	-2.48	1	0.838623244670273	0.187416780551175	3.9214663079714
chr2	169552876	171169567	6	6	15.38	21.43	-6.05	0.537876494727452	0.67081346957719	0.156478978316614	2.86681622643448
chr2	171169567	176182141	6	5	15.38	17.86	-2.48	1	0.838623244670273	0.187416780551175	3.9214663079714
chr2	176182141	176214384	5	5	12.82	17.86	-5.04	0.730630488724804	0.680524452693754	0.139063932450118	3.32247608395633
chr2	176214384	179380632	6	5	15.38	17.86	-2.48	1	0.838623244670273	0.187416780551175	3.9214663079714
chr2	179380632	180397851	6	6	15.38	21.43	-6.05	0.537876494727452	0.67081346957719	0.156478978316614	2.86681622643448
chr2	180397851	180530518	6	7	15.38	25	-9.62	0.362278049840601	0.550543668824644	0.132471797239647	2.21044135947539
chr2	180530518	183546319	6	6	15.38	21.43	-6.05	0.537876494727452	0.67081346957719	0.156478978316614	2.86681622643448
chr2	183546319	184068107	6	6	15.38	21.43	-6.05	0.537876494727452	0.67081346957719	0.156478978316614	2.86681622643448
chr2	184068107	184094694	6	6	15.38	21.43	-6.05	0.537876494727452	0.67081346957719	0.156478978316614	2.86681622643448
chr2	184094694	185229021	6	6	15.38	21.43	-6.05	0.537876494727452	0.67081346957719	0.156478978316614	2.86681622643448
chr2	185229021	185277234	6	5	15.38	17.86	-2.48	1	0.838623244670273	0.187416780551175	3.9214663079714
chr2	185277234	185524593	6	6	15.38	21.43	-6.05	0.537876494727452	0.67081346957719	0.156478978316614	2.86681622643448
chr2	185524593	185862110	7	6	17.95	21.43	-3.48	0.76168176257019	0.804764518252769	0.200114563812684	3.32740237797851
chr2	185862110	185909136	7	5	17.95	17.86	0.0899999999999999	1	1.00615666360625	0.239392241976746	4.55783047462478
chr2	185909136	186076948	7	6	17.95	21.43	-3.48	0.76168176257019	0.804764518252769	0.200114563812684	3.32740237797851
chr2	186076948	186190738	6	6	15.38	21.43	-6.05	0.537876494727452	0.67081346957719	0.156478978316614	2.86681622643448
chr2	186190738	186216673	6	7	15.38	25	-9.62	0.362278049840601	0.550543668824644	0.132471797239647	2.21044135947539
chr2	186216673	187784776	6	6	15.38	21.43	-6.05	0.537876494727452	0.67081346957719	0.156478978316614	2.86681622643448
chr2	187784776	188137723	6	5	15.38	17.86	-2.48	1	0.838623244670273	0.187416780551175	3.9214663079714
chr2	188137723	188200105	6	5	15.38	17.86	-2.48	1	0.838623244670273	0.187416780551175	3.9214663079714
chr2	188200105	189808830	6	5	15.38	17.86	-2.48	1	0.838623244670273	0.187416780551175	3.9214663079714
chr2	189808830	190367720	7	5	17.95	17.86	0.0899999999999999	1	1.00615666360625	0.239392241976746	4.55783047462478
chr2	190367720	190949158	7	6	17.95	21.43	-3.48	0.76168176257019	0.804764518252769	0.200114563812684	3.32740237797851
chr2	190949158	191007757	7	5	17.95	17.86	0.0899999999999999	1	1.00615666360625	0.239392241976746	4.55783047462478
chr2	191007757	192342790	7	6	17.95	21.43	-3.48	0.76168176257019	0.804764518252769	0.200114563812684	3.32740237797851
chr2	192342790	192581023	7	5	17.95	17.86	0.0899999999999999	1	1.00615666360625	0.239392241976746	4.55783047462478
chr2	192581023	192903946	6	5	15.38	17.86	-2.48	1	0.838623244670273	0.187416780551175	3.9214663079714
chr2	192903946	192940464	6	5	15.38	17.86	-2.48	1	0.838623244670273	0.187416780551175	3.9214663079714
chr2	192940464	194000266	6	5	15.38	17.86	-2.48	1	0.838623244670273	0.187416780551175	3.9214663079714
chr2	194000266	194833149	7	5	17.95	17.86	0.0899999999999999	1	1.00615666360625	0.239392241976746	4.55783047462478
chr2	194833149	195162655	7	6	17.95	21.43	-3.48	0.76168176257019	0.804764518252769	0.200114563812684	3.32740237797851
chr2	195162655	195198498	6	6	15.38	21.43	-6.05	0.537876494727452	0.67081346957719	0.156478978316614	2.86681622643448
chr2	195198498	195863352	7	6	17.95	21.43	-3.48	0.76168176257019	0.804764518252769	0.200114563812684	3.32740237797851
chr2	195863352	195914589	6	6	15.38	21.43	-6.05	0.537876494727452	0.67081346957719	0.156478978316614	2.86681622643448
chr2	195914589	197064181	7	6	17.95	21.43	-3.48	0.76168176257019	0.804764518252769	0.200114563812684	3.32740237797851
chr2	197064181	197082623	8	6	20.51	21.43	-0.919999999999998	1	0.947035802866762	0.24678154835532	3.81825686509133
chr2	197082623	197103917	7	6	17.95	21.43	-3.48	0.76168176257019	0.804764518252769	0.200114563812684	3.32740237797851
chr2	197103917	197118346	7	5	17.95	17.86	0.0899999999999999	1	1.00615666360625	0.239392241976746	4.55783047462478
chr2	197118346	197124984	8	5	20.51	17.86	2.65	1	1.18408795541755	0.294963002397035	5.23558530402848
chr2	197124984	197302448	9	5	23.08	17.86	5.22	0.763152862801238	1.37348238841154	0.354317161969272	5.9606730616736
chr2	197302448	197432722	8	5	20.51	17.86	2.65	1	1.18408795541755	0.294963002397035	5.23558530402848
chr2	197432722	197635705	9	5	23.08	17.86	5.22	0.763152862801238	1.37348238841154	0.354317161969272	5.9606730616736
chr2	197635705	197778897	10	5	25.64	17.86	7.78	0.558438625617762	1.57554208522566	0.417655219678272	6.73595308637102
chr2	197778897	197887502	10	6	25.64	21.43	4.21	0.776722997346664	1.25998989354521	0.349913957283863	4.90329735453815
chr2	197887502	197896167	9	6	23.08	21.43	1.65	1	1.09841923649564	0.296678525077835	4.3419466686276
chr2	197896167	198131774	9	5	23.08	17.86	5.22	0.763152862801238	1.37348238841154	0.354317161969272	5.9606730616736
chr2	198131774	198143936	10	5	25.64	17.86	7.78	0.558438625617762	1.57554208522566	0.417655219678272	6.73595308637102
chr2	198143936	198180423	9	5	23.08	17.86	5.22	0.763152862801238	1.37348238841154	0.354317161969272	5.9606730616736
chr2	198180423	198806790	10	5	25.64	17.86	7.78	0.558438625617762	1.57554208522566	0.417655219678272	6.73595308637102
chr2	198806790	198839888	9	5	23.08	17.86	5.22	0.763152862801238	1.37348238841154	0.354317161969272	5.9606730616736
chr2	198839888	198942010	10	5	25.64	17.86	7.78	0.558438625617762	1.57554208522566	0.417655219678272	6.73595308637102
chr2	198942010	198956826	9	5	23.08	17.86	5.22	0.763152862801238	1.37348238841154	0.354317161969272	5.9606730616736
chr2	198956826	199318728	7	5	17.95	17.86	0.0899999999999999	1	1.00615666360625	0.239392241976746	4.55783047462478
chr2	199318728	199682221	6	5	15.38	17.86	-2.48	1	0.838623244670273	0.187416780551175	3.9214663079714
chr2	199682221	200578003	7	5	17.95	17.86	0.0899999999999999	1	1.00615666360625	0.239392241976746	4.55783047462478
chr2	200578003	200635380	8	5	20.51	17.86	2.65	1	1.18408795541755	0.294963002397035	5.23558530402848
chr2	200635380	200667143	7	5	17.95	17.86	0.0899999999999999	1	1.00615666360625	0.239392241976746	4.55783047462478
chr2	200667143	204461475	6	5	15.38	17.86	-2.48	1	0.838623244670273	0.187416780551175	3.9214663079714
chr2	204461475	204579984	6	6	15.38	21.43	-6.05	0.537876494727452	0.67081346957719	0.156478978316614	2.86681622643448
chr2	204579984	212637621	6	5	15.38	17.86	-2.48	1	0.838623244670273	0.187416780551175	3.9214663079714
chr2	212637621	213183735	6	5	15.38	17.86	-2.48	1	0.838623244670273	0.187416780551175	3.9214663079714
chr2	213183735	213191976	6	6	15.38	21.43	-6.05	0.537876494727452	0.67081346957719	0.156478978316614	2.86681622643448
chr2	213191976	214073263	6	5	15.38	17.86	-2.48	1	0.838623244670273	0.187416780551175	3.9214663079714
chr2	214073263	215061231	7	5	17.95	17.86	0.0899999999999999	1	1.00615666360625	0.239392241976746	4.55783047462478
chr2	215061231	215622073	8	5	20.51	17.86	2.65	1	1.18408795541755	0.294963002397035	5.23558530402848
chr2	215622073	218376078	7	5	17.95	17.86	0.0899999999999999	1	1.00615666360625	0.239392241976746	4.55783047462478
chr2	218376078	218666354	8	5	20.51	17.86	2.65	1	1.18408795541755	0.294963002397035	5.23558530402848
chr2	218666354	224004298	7	5	17.95	17.86	0.0899999999999999	1	1.00615666360625	0.239392241976746	4.55783047462478
chr2	224004298	224028722	8	5	20.51	17.86	2.65	1	1.18408795541755	0.294963002397035	5.23558530402848
chr2	224028722	224388367	7	5	17.95	17.86	0.0899999999999999	1	1.00615666360625	0.239392241976746	4.55783047462478
chr2	224388367	225044662	7	6	17.95	21.43	-3.48	0.76168176257019	0.804764518252769	0.200114563812684	3.32740237797851
chr2	225044662	225834054	8	6	20.51	21.43	-0.919999999999998	1	0.947035802866762	0.24678154835532	3.81825686509133
chr2	225834054	229774067	7	6	17.95	21.43	-3.48	0.76168176257019	0.804764518252769	0.200114563812684	3.32740237797851
chr2	229774067	229806058	7	6	17.95	21.43	-3.48	0.76168176257019	0.804764518252769	0.200114563812684	3.32740237797851
chr2	229806058	234716703	7	6	17.95	21.43	-3.48	0.76168176257019	0.804764518252769	0.200114563812684	3.32740237797851
chr2	234716703	234742891	6	6	15.38	21.43	-6.05	0.537876494727452	0.67081346957719	0.156478978316614	2.86681622643448
chr2	234742891	235531717	7	6	17.95	21.43	-3.48	0.76168176257019	0.804764518252769	0.200114563812684	3.32740237797851
chr2	235531717	235626534	7	6	17.95	21.43	-3.48	0.76168176257019	0.804764518252769	0.200114563812684	3.32740237797851
chr2	235626534	236079631	7	6	17.95	21.43	-3.48	0.76168176257019	0.804764518252769	0.200114563812684	3.32740237797851
chr2	236079631	236098385	6	6	15.38	21.43	-6.05	0.537876494727452	0.67081346957719	0.156478978316614	2.86681622643448
chr2	236098385	237445104	7	6	17.95	21.43	-3.48	0.76168176257019	0.804764518252769	0.200114563812684	3.32740237797851
chr2	237445104	237574901	7	6	17.95	21.43	-3.48	0.76168176257019	0.804764518252769	0.200114563812684	3.32740237797851
chr2	237574901	237696671	7	6	17.95	21.43	-3.48	0.76168176257019	0.804764518252769	0.200114563812684	3.32740237797851
chr2	237696671	237774140	7	6	17.95	21.43	-3.48	0.76168176257019	0.804764518252769	0.200114563812684	3.32740237797851
chr2	237774140	237817629	7	6	17.95	21.43	-3.48	0.76168176257019	0.804764518252769	0.200114563812684	3.32740237797851
chr2	237817629	237818288	7	6	17.95	21.43	-3.48	0.76168176257019	0.804764518252769	0.200114563812684	3.32740237797851
chr2	237818288	238117813	7	6	17.95	21.43	-3.48	0.76168176257019	0.804764518252769	0.200114563812684	3.32740237797851
chr2	238117813	238178864	7	6	17.95	21.43	-3.48	0.76168176257019	0.804764518252769	0.200114563812684	3.32740237797851
chr2	238178864	238445698	7	6	17.95	21.43	-3.48	0.76168176257019	0.804764518252769	0.200114563812684	3.32740237797851
chr2	238445698	238565916	8	6	20.51	21.43	-0.919999999999998	1	0.947035802866762	0.24678154835532	3.81825686509133
chr2	238565916	238570745	8	7	20.51	25	-4.49	0.769111281347119	0.777202399071217	0.209240999451785	2.9379961078175
chr2	238570745	238797457	7	7	17.95	25	-7.05	0.55033369604293	0.660492865761214	0.16952948562898	2.56272608036097
chr2	238797457	242849431	7	6	17.95	21.43	-3.48	0.76168176257019	0.804764518252769	0.200114563812684	3.32740237797851
chr2	242849431	243015900	7	8	17.95	28.57	-10.62	0.377743106672029	0.55195591178098	0.145034944551653	2.04537617770912
chr2	243015900	243199373	7	7	17.95	25	-7.05	0.55033369604293	0.660492865761214	0.16952948562898	2.56272608036097
chr3	0	163120	11	4	28.21	14.29	13.92	0.239489176349638	2.3284050736545	0.589488377870726	11.3597611888268
chr3	163120	296954	10	4	25.64	14.29	11.35	0.364239516815332	2.0474928602249	0.507624553104601	10.1011704340548
chr3	296954	308097	10	5	25.64	17.86	7.78	0.558438625617762	1.57554208522566	0.417655219678272	6.73595308637102
chr3	308097	372416	9	5	23.08	17.86	5.22	0.763152862801238	1.37348238841154	0.354317161969272	5.9606730616736
chr3	372416	536060	9	4	23.08	14.29	8.79	0.533293451699955	1.78478099082913	0.43094530952115	8.92909870703237
chr3	536060	927855	9	4	23.08	14.29	8.79	0.533293451699955	1.78478099082913	0.43094530952115	8.92909870703237
chr3	927855	3262046	9	5	23.08	17.86	5.22	0.763152862801238	1.37348238841154	0.354317161969272	5.9606730616736
chr3	3262046	3301195	8	5	20.51	17.86	2.65	1	1.18408795541755	0.294963002397035	5.23558530402848
chr3	3301195	4177616	9	5	23.08	17.86	5.22	0.763152862801238	1.37348238841154	0.354317161969272	5.9606730616736
chr3	4177616	4317023	10	5	25.64	17.86	7.78	0.558438625617762	1.57554208522566	0.417655219678272	6.73595308637102
chr3	4317023	4854335	9	5	23.08	17.86	5.22	0.763152862801238	1.37348238841154	0.354317161969272	5.9606730616736
chr3	4854335	5723693	10	5	25.64	17.86	7.78	0.558438625617762	1.57554208522566	0.417655219678272	6.73595308637102
chr3	5723693	5751585	10	5	25.64	17.86	7.78	0.558438625617762	1.57554208522566	0.417655219678272	6.73595308637102
chr3	5751585	6225801	10	5	25.64	17.86	7.78	0.558438625617762	1.57554208522566	0.417655219678272	6.73595308637102
chr3	6225801	6648836	9	5	23.08	17.86	5.22	0.763152862801238	1.37348238841154	0.354317161969272	5.9606730616736
chr3	6648836	6654205	9	6	23.08	21.43	1.65	1	1.09841923649564	0.296678525077835	4.3419466686276
chr3	6654205	6737486	9	5	23.08	17.86	5.22	0.763152862801238	1.37348238841154	0.354317161969272	5.9606730616736
chr3	6737486	7538721	9	4	23.08	14.29	8.79	0.533293451699955	1.78478099082913	0.43094530952115	8.92909870703237
chr3	7538721	7624596	9	4	23.08	14.29	8.79	0.533293451699955	1.78478099082913	0.43094530952115	8.92909870703237
chr3	7624596	8054295	9	4	23.08	14.29	8.79	0.533293451699955	1.78478099082913	0.43094530952115	8.92909870703237
chr3	8054295	8324560	9	4	23.08	14.29	8.79	0.533293451699955	1.78478099082913	0.43094530952115	8.92909870703237
chr3	8324560	8438821	10	4	25.64	14.29	11.35	0.364239516815332	2.0474928602249	0.507624553104601	10.1011704340548
chr3	8438821	8548867	10	5	25.64	17.86	7.78	0.558438625617762	1.57554208522566	0.417655219678272	6.73595308637102
chr3	8548867	8592345	10	4	25.64	14.29	11.35	0.364239516815332	2.0474928602249	0.507624553104601	10.1011704340548
chr3	8592345	9071871	10	4	25.64	14.29	11.35	0.364239516815332	2.0474928602249	0.507624553104601	10.1011704340548
chr3	9071871	11979903	10	3	25.64	10.71	14.93	0.210019175927111	2.83157245824219	0.633448722606144	17.7789043034082
chr3	11979903	12181412	9	3	23.08	10.71	12.37	0.332912625997754	2.46809033730878	0.538307277384712	15.696421152546
chr3	12181412	12345819	9	3	23.08	10.71	12.37	0.332912625997754	2.46809033730878	0.538307277384712	15.696421152546
chr3	12345819	13002858	9	3	23.08	10.71	12.37	0.332912625997754	2.46809033730878	0.538307277384712	15.696421152546
chr3	13002858	14477738	9	3	23.08	10.71	12.37	0.332912625997754	2.46809033730878	0.538307277384712	15.696421152546
chr3	14477738	14834419	8	3	20.51	10.71	9.8	0.336619499034699	2.12739426351934	0.449140543826995	13.7497241842113
chr3	14834419	15354926	8	4	20.51	14.29	6.22	0.747932633487701	1.53856634233689	0.359107764458661	7.83585527572577
chr3	15354926	16594523	8	3	20.51	10.71	9.8	0.336619499034699	2.12739426351934	0.449140543826995	13.7497241842113
chr3	16594523	16803860	7	3	17.95	10.71	7.24	0.502458667409344	1.80733530551949	0.36548634786601	11.928348272517
chr3	16803860	17814612	7	3	17.95	10.71	7.24	0.502458667409344	1.80733530551949	0.36548634786601	11.928348272517
chr3	17814612	18400274	8	3	20.51	10.71	9.8	0.336619499034699	2.12739426351934	0.449140543826995	13.7497241842113
chr3	18400274	18506524	7	3	17.95	10.71	7.24	0.502458667409344	1.80733530551949	0.36548634786601	11.928348272517
chr3	18506524	19064917	7	4	17.95	14.29	3.66	0.750478768502977	1.30726813521468	0.291755135584387	6.80992210196982
chr3	19064917	21457332	7	5	17.95	17.86	0.0899999999999999	1	1.00615666360625	0.239392241976746	4.55783047462478
chr3	21457332	21543794	7	5	17.95	17.86	0.0899999999999999	1	1.00615666360625	0.239392241976746	4.55783047462478
chr3	21543794	22926746	7	4	17.95	14.29	3.66	0.750478768502977	1.30726813521468	0.291755135584387	6.80992210196982
chr3	22926746	25511568	7	3	17.95	10.71	7.24	0.502458667409344	1.80733530551949	0.36548634786601	11.928348272517
chr3	25511568	25568588	8	3	20.51	10.71	9.8	0.336619499034699	2.12739426351934	0.449140543826995	13.7497241842113
chr3	25568588	25577785	7	3	17.95	10.71	7.24	0.502458667409344	1.80733530551949	0.36548634786601	11.928348272517
chr3	25577785	25579291	8	3	20.51	10.71	9.8	0.336619499034699	2.12739426351934	0.449140543826995	13.7497241842113
chr3	25579291	25611511	9	3	23.08	10.71	12.37	0.332912625997754	2.46809033730878	0.538307277384712	15.696421152546
chr3	25611511	25621321	8	3	20.51	10.71	9.8	0.336619499034699	2.12739426351934	0.449140543826995	13.7497241842113
chr3	25621321	26360238	9	3	23.08	10.71	12.37	0.332912625997754	2.46809033730878	0.538307277384712	15.696421152546
chr3	26360238	26414053	8	3	20.51	10.71	9.8	0.336619499034699	2.12739426351934	0.449140543826995	13.7497241842113
chr3	26414053	26486213	7	3	17.95	10.71	7.24	0.502458667409344	1.80733530551949	0.36548634786601	11.928348272517
chr3	26486213	26763998	7	4	17.95	14.29	3.66	0.750478768502977	1.30726813521468	0.291755135584387	6.80992210196982
chr3	26763998	26822018	7	4	17.95	14.29	3.66	0.750478768502977	1.30726813521468	0.291755135584387	6.80992210196982
chr3	26822018	29519242	7	4	17.95	14.29	3.66	0.750478768502977	1.30726813521468	0.291755135584387	6.80992210196982
chr3	29519242	30724662	7	3	17.95	10.71	7.24	0.502458667409344	1.80733530551949	0.36548634786601	11.928348272517
chr3	30724662	30836478	8	3	20.51	10.71	9.8	0.336619499034699	2.12739426351934	0.449140543826995	13.7497241842113
chr3	30836478	30940592	9	3	23.08	10.71	12.37	0.332912625997754	2.46809033730878	0.538307277384712	15.696421152546
chr3	30940592	30969759	8	3	20.51	10.71	9.8	0.336619499034699	2.12739426351934	0.449140543826995	13.7497241842113
chr3	30969759	31271964	9	3	23.08	10.71	12.37	0.332912625997754	2.46809033730878	0.538307277384712	15.696421152546
chr3	31271964	31272786	8	3	20.51	10.71	9.8	0.336619499034699	2.12739426351934	0.449140543826995	13.7497241842113
chr3	31272786	31274447	9	3	23.08	10.71	12.37	0.332912625997754	2.46809033730878	0.538307277384712	15.696421152546
chr3	31274447	31626712	9	4	23.08	14.29	8.79	0.533293451699955	1.78478099082913	0.43094530952115	8.92909870703237
chr3	31626712	31726331	9	5	23.08	17.86	5.22	0.763152862801238	1.37348238841154	0.354317161969272	5.9606730616736
chr3	31726331	31778739	8	5	20.51	17.86	2.65	1	1.18408795541755	0.294963002397035	5.23558530402848
chr3	31778739	31800052	8	4	20.51	14.29	6.22	0.747932633487701	1.53856634233689	0.359107764458661	7.83585527572577
chr3	31800052	32190750	8	4	20.51	14.29	6.22	0.747932633487701	1.53856634233689	0.359107764458661	7.83585527572577
chr3	32190750	33779270	8	3	20.51	10.71	9.8	0.336619499034699	2.12739426351934	0.449140543826995	13.7497241842113
chr3	33779270	34813105	8	2	20.51	7.14	13.37	0.174325857708064	3.30094800390498	0.585850360326557	34.5971603467713
chr3	34813105	35227434	9	2	23.08	7.14	15.94	0.10399262222727	3.83026666667576	0.701020740861825	39.583260786949
chr3	35227434	35279685	8	2	20.51	7.14	13.37	0.174325857708064	3.30094800390498	0.585850360326557	34.5971603467713
chr3	35279685	35838730	9	2	23.08	7.14	15.94	0.10399262222727	3.83026666667576	0.701020740861825	39.583260786949
chr3	35838730	35898484	9	2	23.08	7.14	15.94	0.10399262222727	3.83026666667576	0.701020740861825	39.583260786949
chr3	35898484	35920084	9	2	23.08	7.14	15.94	0.10399262222727	3.83026666667576	0.701020740861825	39.583260786949
chr3	35920084	36030973	9	2	23.08	7.14	15.94	0.10399262222727	3.83026666667576	0.701020740861825	39.583260786949
chr3	36030973	36148024	8	2	20.51	7.14	13.37	0.174325857708064	3.30094800390498	0.585850360326557	34.5971603467713
chr3	36148024	36179039	8	2	20.51	7.14	13.37	0.174325857708064	3.30094800390498	0.585850360326557	34.5971603467713
chr3	36179039	36179566	8	3	20.51	10.71	9.8	0.336619499034699	2.12739426351934	0.449140543826995	13.7497241842113
chr3	36179566	36228425	9	3	23.08	10.71	12.37	0.332912625997754	2.46809033730878	0.538307277384712	15.696421152546
chr3	36228425	36285284	9	3	23.08	10.71	12.37	0.332912625997754	2.46809033730878	0.538307277384712	15.696421152546
chr3	36285284	36511021	9	3	23.08	10.71	12.37	0.332912625997754	2.46809033730878	0.538307277384712	15.696421152546
chr3	36511021	36749683	9	2	23.08	7.14	15.94	0.10399262222727	3.83026666667576	0.701020740861825	39.583260786949
chr3	36749683	36831419	8	2	20.51	7.14	13.37	0.174325857708064	3.30094800390498	0.585850360326557	34.5971603467713
chr3	36831419	37156509	9	2	23.08	7.14	15.94	0.10399262222727	3.83026666667576	0.701020740861825	39.583260786949
chr3	37156509	37670302	8	2	20.51	7.14	13.37	0.174325857708064	3.30094800390498	0.585850360326557	34.5971603467713
chr3	37670302	38997396	7	2	17.95	7.14	10.81	0.285260824166676	2.80395558178708	0.47787033488466	29.9189920421904
chr3	38997396	40294489	7	2	17.95	7.14	10.81	0.285260824166676	2.80395558178708	0.47787033488466	29.9189920421904
chr3	40294489	41037066	7	3	17.95	10.71	7.24	0.502458667409344	1.80733530551949	0.36548634786601	11.928348272517
chr3	41037066	41746160	8	3	20.51	10.71	9.8	0.336619499034699	2.12739426351934	0.449140543826995	13.7497241842113
chr3	41746160	42300838	9	3	23.08	10.71	12.37	0.332912625997754	2.46809033730878	0.538307277384712	15.696421152546
chr3	42300838	43201337	8	3	20.51	10.71	9.8	0.336619499034699	2.12739426351934	0.449140543826995	13.7497241842113
chr3	43201337	43249418	8	2	20.51	7.14	13.37	0.174325857708064	3.30094800390498	0.585850360326557	34.5971603467713
chr3	43249418	43951010	9	2	23.08	7.14	15.94	0.10399262222727	3.83026666667576	0.701020740861825	39.583260786949
chr3	43951010	43990416	9	2	23.08	7.14	15.94	0.10399262222727	3.83026666667576	0.701020740861825	39.583260786949
chr3	43990416	45149867	9	2	23.08	7.14	15.94	0.10399262222727	3.83026666667576	0.701020740861825	39.583260786949
chr3	45149867	45181376	8	2	20.51	7.14	13.37	0.174325857708064	3.30094800390498	0.585850360326557	34.5971603467713
chr3	45181376	45187709	8	2	20.51	7.14	13.37	0.174325857708064	3.30094800390498	0.585850360326557	34.5971603467713
chr3	45187709	45221633	9	2	23.08	7.14	15.94	0.10399262222727	3.83026666667576	0.701020740861825	39.583260786949
chr3	45221633	45797471	8	2	20.51	7.14	13.37	0.174325857708064	3.30094800390498	0.585850360326557	34.5971603467713
chr3	45797471	46176344	9	2	23.08	7.14	15.94	0.10399262222727	3.83026666667576	0.701020740861825	39.583260786949
chr3	46176344	46334577	10	2	25.64	7.14	18.5	0.0608418742453445	4.39500246777704	0.823786832805583	44.9206625508777
chr3	46334577	46459209	10	2	25.64	7.14	18.5	0.0608418742453445	4.39500246777704	0.823786832805583	44.9206625508777
chr3	46459209	46721590	10	2	25.64	7.14	18.5	0.0608418742453445	4.39500246777704	0.823786832805583	44.9206625508777
chr3	46721590	46777953	9	2	23.08	7.14	15.94	0.10399262222727	3.83026666667576	0.701020740861825	39.583260786949
chr3	46777953	46797597	8	2	20.51	7.14	13.37	0.174325857708064	3.30094800390498	0.585850360326557	34.5971603467713
chr3	46797597	46859655	8	3	20.51	10.71	9.8	0.336619499034699	2.12739426351934	0.449140543826995	13.7497241842113
chr3	46859655	48410959	8	2	20.51	7.14	13.37	0.174325857708064	3.30094800390498	0.585850360326557	34.5971603467713
chr3	48410959	48518108	8	3	20.51	10.71	9.8	0.336619499034699	2.12739426351934	0.449140543826995	13.7497241842113
chr3	48518108	48526467	8	4	20.51	14.29	6.22	0.747932633487701	1.53856634233689	0.359107764458661	7.83585527572577
chr3	48526467	48757984	8	3	20.51	10.71	9.8	0.336619499034699	2.12739426351934	0.449140543826995	13.7497241842113
chr3	48757984	48993065	8	4	20.51	14.29	6.22	0.747932633487701	1.53856634233689	0.359107764458661	7.83585527572577
chr3	48993065	49196570	8	5	20.51	17.86	2.65	1	1.18408795541755	0.294963002397035	5.23558530402848
chr3	49196570	50423466	8	4	20.51	14.29	6.22	0.747932633487701	1.53856634233689	0.359107764458661	7.83585527572577
chr3	50423466	51773391	8	3	20.51	10.71	9.8	0.336619499034699	2.12739426351934	0.449140543826995	13.7497241842113
chr3	51773391	51866685	8	4	20.51	14.29	6.22	0.747932633487701	1.53856634233689	0.359107764458661	7.83585527572577
chr3	51866685	52244326	8	3	20.51	10.71	9.8	0.336619499034699	2.12739426351934	0.449140543826995	13.7497241842113
chr3	52244326	52383181	9	3	23.08	10.71	12.37	0.332912625997754	2.46809033730878	0.538307277384712	15.696421152546
chr3	52383181	52439021	8	3	20.51	10.71	9.8	0.336619499034699	2.12739426351934	0.449140543826995	13.7497241842113
chr3	52439021	52642399	9	3	23.08	10.71	12.37	0.332912625997754	2.46809033730878	0.538307277384712	15.696421152546
chr3	52642399	52823922	9	3	23.08	10.71	12.37	0.332912625997754	2.46809033730878	0.538307277384712	15.696421152546
chr3	52823922	53025799	9	3	23.08	10.71	12.37	0.332912625997754	2.46809033730878	0.538307277384712	15.696421152546
chr3	53025799	53030049	9	3	23.08	10.71	12.37	0.332912625997754	2.46809033730878	0.538307277384712	15.696421152546
chr3	53030049	53039167	9	3	23.08	10.71	12.37	0.332912625997754	2.46809033730878	0.538307277384712	15.696421152546
chr3	53039167	53039240	9	3	23.08	10.71	12.37	0.332912625997754	2.46809033730878	0.538307277384712	15.696421152546
chr3	53039240	53443130	8	3	20.51	10.71	9.8	0.336619499034699	2.12739426351934	0.449140543826995	13.7497241842113
chr3	53443130	53537945	7	3	17.95	10.71	7.24	0.502458667409344	1.80733530551949	0.36548634786601	11.928348272517
chr3	53537945	53720541	7	2	17.95	7.14	10.81	0.285260824166676	2.80395558178708	0.47787033488466	29.9189920421904
chr3	53720541	53727500	7	3	17.95	10.71	7.24	0.502458667409344	1.80733530551949	0.36548634786601	11.928348272517
chr3	53727500	53886522	7	3	17.95	10.71	7.24	0.502458667409344	1.80733530551949	0.36548634786601	11.928348272517
chr3	53886522	55931527	7	2	17.95	7.14	10.81	0.285260824166676	2.80395558178708	0.47787033488466	29.9189920421904
chr3	55931527	56434595	7	3	17.95	10.71	7.24	0.502458667409344	1.80733530551949	0.36548634786601	11.928348272517
chr3	56434595	56934823	7	2	17.95	7.14	10.81	0.285260824166676	2.80395558178708	0.47787033488466	29.9189920421904
chr3	56934823	58521591	7	3	17.95	10.71	7.24	0.502458667409344	1.80733530551949	0.36548634786601	11.928348272517
chr3	58521591	58622902	7	3	17.95	10.71	7.24	0.502458667409344	1.80733530551949	0.36548634786601	11.928348272517
chr3	58622902	59737370	7	2	17.95	7.14	10.81	0.285260824166676	2.80395558178708	0.47787033488466	29.9189920421904
chr3	59737370	59795321	7	3	17.95	10.71	7.24	0.502458667409344	1.80733530551949	0.36548634786601	11.928348272517
chr3	59795321	59830507	7	4	17.95	14.29	3.66	0.750478768502977	1.30726813521468	0.291755135584387	6.80992210196982
chr3	59830507	59989318	8	4	20.51	14.29	6.22	0.747932633487701	1.53856634233689	0.359107764458661	7.83585527572577
chr3	59989318	60089346	8	4	20.51	14.29	6.22	0.747932633487701	1.53856634233689	0.359107764458661	7.83585527572577
chr3	60089346	60101897	8	4	20.51	14.29	6.22	0.747932633487701	1.53856634233689	0.359107764458661	7.83585527572577
chr3	60101897	60108244	8	4	20.51	14.29	6.22	0.747932633487701	1.53856634233689	0.359107764458661	7.83585527572577
chr3	60108244	60110525	8	4	20.51	14.29	6.22	0.747932633487701	1.53856634233689	0.359107764458661	7.83585527572577
chr3	60110525	60131584	8	4	20.51	14.29	6.22	0.747932633487701	1.53856634233689	0.359107764458661	7.83585527572577
chr3	60131584	60137718	8	5	20.51	17.86	2.65	1	1.18408795541755	0.294963002397035	5.23558530402848
chr3	60137718	60162033	8	6	20.51	21.43	-0.919999999999998	1	0.947035802866762	0.24678154835532	3.81825686509133
chr3	60162033	60179197	8	6	20.51	21.43	-0.919999999999998	1	0.947035802866762	0.24678154835532	3.81825686509133
chr3	60179197	60182265	8	6	20.51	21.43	-0.919999999999998	1	0.947035802866762	0.24678154835532	3.81825686509133
chr3	60182265	60224356	9	6	23.08	21.43	1.65	1	1.09841923649564	0.296678525077835	4.3419466686276
chr3	60224356	60227731	9	5	23.08	17.86	5.22	0.763152862801238	1.37348238841154	0.354317161969272	5.9606730616736
chr3	60227731	60287457	9	4	23.08	14.29	8.79	0.533293451699955	1.78478099082913	0.43094530952115	8.92909870703237
chr3	60287457	60302245	8	4	20.51	14.29	6.22	0.747932633487701	1.53856634233689	0.359107764458661	7.83585527572577
chr3	60302245	60323499	8	4	20.51	14.29	6.22	0.747932633487701	1.53856634233689	0.359107764458661	7.83585527572577
chr3	60323499	60339223	8	4	20.51	14.29	6.22	0.747932633487701	1.53856634233689	0.359107764458661	7.83585527572577
chr3	60339223	60351151	8	4	20.51	14.29	6.22	0.747932633487701	1.53856634233689	0.359107764458661	7.83585527572577
chr3	60351151	60364607	8	5	20.51	17.86	2.65	1	1.18408795541755	0.294963002397035	5.23558530402848
chr3	60364607	60364753	8	6	20.51	21.43	-0.919999999999998	1	0.947035802866762	0.24678154835532	3.81825686509133
chr3	60364753	60377301	8	6	20.51	21.43	-0.919999999999998	1	0.947035802866762	0.24678154835532	3.81825686509133
chr3	60377301	60379706	8	6	20.51	21.43	-0.919999999999998	1	0.947035802866762	0.24678154835532	3.81825686509133
chr3	60379706	60381543	8	7	20.51	25	-4.49	0.769111281347119	0.777202399071217	0.209240999451785	2.9379961078175
chr3	60381543	60417935	8	7	20.51	25	-4.49	0.769111281347119	0.777202399071217	0.209240999451785	2.9379961078175
chr3	60417935	60433571	9	7	23.08	25	-1.92	1	0.901424398672253	0.251636822444292	3.3390618223398
chr3	60433571	60438111	10	7	25.64	25	0.640000000000001	1	1.03396754058403	0.296924738188513	3.76889942795107
chr3	60438111	60441623	10	6	25.64	21.43	4.21	0.776722997346664	1.25998989354521	0.349913957283863	4.90329735453815
chr3	60441623	60443518	10	6	25.64	21.43	4.21	0.776722997346664	1.25998989354521	0.349913957283863	4.90329735453815
chr3	60443518	60455768	10	6	25.64	21.43	4.21	0.776722997346664	1.25998989354521	0.349913957283863	4.90329735453815
chr3	60455768	60461935	10	6	25.64	21.43	4.21	0.776722997346664	1.25998989354521	0.349913957283863	4.90329735453815
chr3	60461935	60470557	10	5	25.64	17.86	7.78	0.558438625617762	1.57554208522566	0.417655219678272	6.73595308637102
chr3	60470557	60559143	10	5	25.64	17.86	7.78	0.558438625617762	1.57554208522566	0.417655219678272	6.73595308637102
chr3	60559143	60589432	11	5	28.21	17.86	10.35	0.393436265885678	1.79162840406542	0.48529871130742	7.56821851953509
chr3	60589432	60591575	10	5	25.64	17.86	7.78	0.558438625617762	1.57554208522566	0.417655219678272	6.73595308637102
chr3	60591575	60592626	10	4	25.64	14.29	11.35	0.364239516815332	2.0474928602249	0.507624553104601	10.1011704340548
chr3	60592626	60609171	10	3	25.64	10.71	14.93	0.210019175927111	2.83157245824219	0.633448722606144	17.7789043034082
chr3	60609171	60625136	9	3	23.08	10.71	12.37	0.332912625997754	2.46809033730878	0.538307277384712	15.696421152546
chr3	60625136	60685769	9	4	23.08	14.29	8.79	0.533293451699955	1.78478099082913	0.43094530952115	8.92909870703237
chr3	60685769	60687731	9	5	23.08	17.86	5.22	0.763152862801238	1.37348238841154	0.354317161969272	5.9606730616736
chr3	60687731	60707095	9	4	23.08	14.29	8.79	0.533293451699955	1.78478099082913	0.43094530952115	8.92909870703237
chr3	60707095	60709366	9	5	23.08	17.86	5.22	0.763152862801238	1.37348238841154	0.354317161969272	5.9606730616736
chr3	60709366	60847017	8	5	20.51	17.86	2.65	1	1.18408795541755	0.294963002397035	5.23558530402848
chr3	60847017	60884576	8	5	20.51	17.86	2.65	1	1.18408795541755	0.294963002397035	5.23558530402848
chr3	60884576	60934452	9	5	23.08	17.86	5.22	0.763152862801238	1.37348238841154	0.354317161969272	5.9606730616736
chr3	60934452	60943636	9	5	23.08	17.86	5.22	0.763152862801238	1.37348238841154	0.354317161969272	5.9606730616736
chr3	60943636	60960645	8	5	20.51	17.86	2.65	1	1.18408795541755	0.294963002397035	5.23558530402848
chr3	60960645	61008342	8	4	20.51	14.29	6.22	0.747932633487701	1.53856634233689	0.359107764458661	7.83585527572577
chr3	61008342	61030661	8	5	20.51	17.86	2.65	1	1.18408795541755	0.294963002397035	5.23558530402848
chr3	61030661	61048623	8	4	20.51	14.29	6.22	0.747932633487701	1.53856634233689	0.359107764458661	7.83585527572577
chr3	61048623	61053019	8	4	20.51	14.29	6.22	0.747932633487701	1.53856634233689	0.359107764458661	7.83585527572577
chr3	61053019	61123395	8	4	20.51	14.29	6.22	0.747932633487701	1.53856634233689	0.359107764458661	7.83585527572577
chr3	61123395	61137050	7	4	17.95	14.29	3.66	0.750478768502977	1.30726813521468	0.291755135584387	6.80992210196982
chr3	61137050	61148197	7	4	17.95	14.29	3.66	0.750478768502977	1.30726813521468	0.291755135584387	6.80992210196982
chr3	61148197	61159496	6	4	15.38	14.29	1.09	1	1.08953324514555	0.228777697439355	5.84898001960677
chr3	61159496	61206409	6	3	15.38	10.71	4.67	0.724292382577153	1.50605655807911	0.287195734413274	10.2118168379826
chr3	61206409	61274811	6	2	15.38	7.14	8.24	0.452610971630956	2.33566623971135	0.376598600150424	25.537474960256
chr3	61274811	61452719	6	2	15.38	7.14	8.24	0.452610971630956	2.33566623971135	0.376598600150424	25.537474960256
chr3	61452719	62372097	6	1	15.38	3.57	11.81	0.224730827019654	4.81440822511162	0.533250791119194	233.739814548377
chr3	62372097	64686850	5	1	12.82	3.57	9.25	0.388448155118834	3.90236511849191	0.401779613564162	194.438208084634
chr3	64686850	65188838	5	2	12.82	7.14	5.68	0.690157153753371	1.89440352096343	0.282027548133614	21.3895764464199
chr3	65188838	65197041	5	4	12.82	14.29	-1.47	1	0.884016750837732	0.170150760251753	4.94270890019748
chr3	65197041	65210384	5	3	12.82	10.71	2.11	1	1.22182804785069	0.214213274937142	8.60621135520067
chr3	65210384	65213401	5	4	12.82	14.29	-1.47	1	0.884016750837732	0.170150760251753	4.94270890019748
chr3	65213401	66744140	5	2	12.82	7.14	5.68	0.690157153753371	1.89440352096343	0.282027548133614	21.3895764464199
chr3	66744140	66791184	5	3	12.82	10.71	2.11	1	1.22182804785069	0.214213274937142	8.60621135520067
chr3	66791184	67164236	5	4	12.82	14.29	-1.47	1	0.884016750837732	0.170150760251753	4.94270890019748
chr3	67164236	67301337	5	3	12.82	10.71	2.11	1	1.22182804785069	0.214213274937142	8.60621135520067
chr3	67301337	68512717	5	2	12.82	7.14	5.68	0.690157153753371	1.89440352096343	0.282027548133614	21.3895764464199
chr3	68512717	68586592	5	3	12.82	10.71	2.11	1	1.22182804785069	0.214213274937142	8.60621135520067
chr3	68586592	68642625	5	4	12.82	14.29	-1.47	1	0.884016750837732	0.170150760251753	4.94270890019748
chr3	68642625	68697692	5	3	12.82	10.71	2.11	1	1.22182804785069	0.214213274937142	8.60621135520067
chr3	68697692	68728890	6	3	15.38	10.71	4.67	0.724292382577153	1.50605655807911	0.287195734413274	10.2118168379826
chr3	68728890	68749059	6	3	15.38	10.71	4.67	0.724292382577153	1.50605655807911	0.287195734413274	10.2118168379826
chr3	68749059	69360280	5	3	12.82	10.71	2.11	1	1.22182804785069	0.214213274937142	8.60621135520067
chr3	69360280	69502124	5	2	12.82	7.14	5.68	0.690157153753371	1.89440352096343	0.282027548133614	21.3895764464199
chr3	69502124	69890637	5	3	12.82	10.71	2.11	1	1.22182804785069	0.214213274937142	8.60621135520067
chr3	69890637	71491196	5	4	12.82	14.29	-1.47	1	0.884016750837732	0.170150760251753	4.94270890019748
chr3	71491196	72933437	5	3	12.82	10.71	2.11	1	1.22182804785069	0.214213274937142	8.60621135520067
chr3	72933437	73151790	5	3	12.82	10.71	2.11	1	1.22182804785069	0.214213274937142	8.60621135520067
chr3	73151790	73234345	5	2	12.82	7.14	5.68	0.690157153753371	1.89440352096343	0.282027548133614	21.3895764464199
chr3	73234345	73460067	4	2	10.26	7.14	3.12	1	1.47724941340376	0.194470737823325	17.4929046835811
chr3	73460067	73614612	4	3	10.26	10.71	-0.450000000000001	1	0.953103551799361	0.14687709056058	7.08524272416711
chr3	73614612	74817390	4	2	10.26	7.14	3.12	1	1.47724941340376	0.194470737823325	17.4929046835811
chr3	74817390	77243850	4	2	10.26	7.14	3.12	1	1.47724941340376	0.194470737823325	17.4929046835811
chr3	77243850	78631709	4	2	10.26	7.14	3.12	1	1.47724941340376	0.194470737823325	17.4929046835811
chr3	78631709	78729839	5	2	12.82	7.14	5.68	0.690157153753371	1.89440352096343	0.282027548133614	21.3895764464199
chr3	78729839	79638689	5	1	12.82	3.57	9.25	0.388448155118834	3.90236511849191	0.401779613564162	194.438208084634
chr3	79638689	79808781	5	1	12.82	3.57	9.25	0.388448155118834	3.90236511849191	0.401779613564162	194.438208084634
chr3	79808781	80201055	5	2	12.82	7.14	5.68	0.690157153753371	1.89440352096343	0.282027548133614	21.3895764464199
chr3	80201055	80207843	6	2	15.38	7.14	8.24	0.452610971630956	2.33566623971135	0.376598600150424	25.537474960256
chr3	80207843	81086435	7	2	17.95	7.14	10.81	0.285260824166676	2.80395558178708	0.47787033488466	29.9189920421904
chr3	81086435	81129818	6	2	15.38	7.14	8.24	0.452610971630956	2.33566623971135	0.376598600150424	25.537474960256
chr3	81129818	81161864	5	2	12.82	7.14	5.68	0.690157153753371	1.89440352096343	0.282027548133614	21.3895764464199
chr3	81161864	81211683	6	2	15.38	7.14	8.24	0.452610971630956	2.33566623971135	0.376598600150424	25.537474960256
chr3	81211683	81237273	6	2	15.38	7.14	8.24	0.452610971630956	2.33566623971135	0.376598600150424	25.537474960256
chr3	81237273	81268357	6	2	15.38	7.14	8.24	0.452610971630956	2.33566623971135	0.376598600150424	25.537474960256
chr3	81268357	81444864	5	2	12.82	7.14	5.68	0.690157153753371	1.89440352096343	0.282027548133614	21.3895764464199
chr3	81444864	81483337	5	2	12.82	7.14	5.68	0.690157153753371	1.89440352096343	0.282027548133614	21.3895764464199
chr3	81483337	82023038	5	2	12.82	7.14	5.68	0.690157153753371	1.89440352096343	0.282027548133614	21.3895764464199
chr3	82023038	82266864	5	2	12.82	7.14	5.68	0.690157153753371	1.89440352096343	0.282027548133614	21.3895764464199
chr3	82266864	82277873	4	2	10.26	7.14	3.12	1	1.47724941340376	0.194470737823325	17.4929046835811
chr3	82277873	82316778	5	2	12.82	7.14	5.68	0.690157153753371	1.89440352096343	0.282027548133614	21.3895764464199
chr3	82316778	82447345	6	2	15.38	7.14	8.24	0.452610971630956	2.33566623971135	0.376598600150424	25.537474960256
chr3	82447345	82570275	6	2	15.38	7.14	8.24	0.452610971630956	2.33566623971135	0.376598600150424	25.537474960256
chr3	82570275	83290176	5	2	12.82	7.14	5.68	0.690157153753371	1.89440352096343	0.282027548133614	21.3895764464199
chr3	83290176	84015679	5	2	12.82	7.14	5.68	0.690157153753371	1.89440352096343	0.282027548133614	21.3895764464199
chr3	84015679	84105800	6	2	15.38	7.14	8.24	0.452610971630956	2.33566623971135	0.376598600150424	25.537474960256
chr3	84105800	84806889	6	1	15.38	3.57	11.81	0.224730827019654	4.81440822511162	0.533250791119194	233.739814548377
chr3	84806889	85022397	7	1	17.95	3.57	14.38	0.125819456871692	5.78165294924593	0.673688176524297	275.479420857444
chr3	85022397	85570426	8	1	20.51	3.57	16.94	0.0687613334255504	6.80938024527122	0.82325044058611	319.890897450789
chr3	85570426	85722985	9	1	23.08	3.57	19.51	0.0369159817584734	7.90352043648252	0.982568133185792	367.239031631248
chr3	85722985	85819153	8	1	20.51	3.57	16.94	0.0687613334255504	6.80938024527122	0.82325044058611	319.890897450789
chr3	85819153	86162870	7	1	17.95	3.57	14.38	0.125819456871692	5.78165294924593	0.673688176524297	275.479420857444
chr3	86162870	86287700	6	1	15.38	3.57	11.81	0.224730827019654	4.81440822511162	0.533250791119194	233.739814548377
chr3	86287700	86574550	7	1	17.95	3.57	14.38	0.125819456871692	5.78165294924593	0.673688176524297	275.479420857444
chr3	86574550	86640272	8	1	20.51	3.57	16.94	0.0687613334255504	6.80938024527122	0.82325044058611	319.890897450789
chr3	86640272	86677250	7	1	17.95	3.57	14.38	0.125819456871692	5.78165294924593	0.673688176524297	275.479420857444
chr3	86677250	86800071	7	1	17.95	3.57	14.38	0.125819456871692	5.78165294924593	0.673688176524297	275.479420857444
chr3	86800071	86874947	8	1	20.51	3.57	16.94	0.0687613334255504	6.80938024527122	0.82325044058611	319.890897450789
chr3	86874947	87088994	8	1	20.51	3.57	16.94	0.0687613334255504	6.80938024527122	0.82325044058611	319.890897450789
chr3	87088994	87295490	7	1	17.95	3.57	14.38	0.125819456871692	5.78165294924593	0.673688176524297	275.479420857444
chr3	87295490	87371975	6	1	15.38	3.57	11.81	0.224730827019654	4.81440822511162	0.533250791119194	233.739814548377
chr3	87371975	87485911	7	1	17.95	3.57	14.38	0.125819456871692	5.78165294924593	0.673688176524297	275.479420857444
chr3	87485911	87611078	6	1	15.38	3.57	11.81	0.224730827019654	4.81440822511162	0.533250791119194	233.739814548377
chr3	87611078	87629619	7	1	17.95	3.57	14.38	0.125819456871692	5.78165294924593	0.673688176524297	275.479420857444
chr3	87629619	87902550	7	2	17.95	7.14	10.81	0.285260824166676	2.80395558178708	0.47787033488466	29.9189920421904
chr3	87902550	88023372	7	3	17.95	10.71	7.24	0.502458667409344	1.80733530551949	0.36548634786601	11.928348272517
chr3	88023372	88456545	6	3	15.38	10.71	4.67	0.724292382577153	1.50605655807911	0.287195734413274	10.2118168379826
chr3	88456545	88695012	5	3	12.82	10.71	2.11	1	1.22182804785069	0.214213274937142	8.60621135520067
chr3	88695012	88747982	4	3	10.26	10.71	-0.450000000000001	1	0.953103551799361	0.14687709056058	7.08524272416711
chr3	88747982	88752256	5	3	12.82	10.71	2.11	1	1.22182804785069	0.214213274937142	8.60621135520067
chr3	88752256	88840337	5	4	12.82	14.29	-1.47	1	0.884016750837732	0.170150760251753	4.94270890019748
chr3	88840337	88989263	5	3	12.82	10.71	2.11	1	1.22182804785069	0.214213274937142	8.60621135520067
chr3	88989263	89038172	5	2	12.82	7.14	5.68	0.690157153753371	1.89440352096343	0.282027548133614	21.3895764464199
chr3	89038172	89130418	4	2	10.26	7.14	3.12	1	1.47724941340376	0.194470737823325	17.4929046835811
chr3	89130418	89325232	4	3	10.26	10.71	-0.450000000000001	1	0.953103551799361	0.14687709056058	7.08524272416711
chr3	89325232	89458855	5	3	12.82	10.71	2.11	1	1.22182804785069	0.214213274937142	8.60621135520067
chr3	89458855	91000000	5	2	12.82	7.14	5.68	0.690157153753371	1.89440352096343	0.282027548133614	21.3895764464199
chr3	91000000	93543006	0	0	0	0	0	1	0	0	Inf
chr3	93543006	94146892	4	2	10.26	7.14	3.12	1	1.47724941340376	0.194470737823325	17.4929046835811
chr3	94146892	94174142	4	3	10.26	10.71	-0.450000000000001	1	0.953103551799361	0.14687709056058	7.08524272416711
chr3	94174142	94248536	4	4	10.26	14.29	-4.03	0.710813343503147	0.689678357227139	0.116177835482169	4.08845960139407
chr3	94248536	94259645	4	3	10.26	10.71	-0.450000000000001	1	0.953103551799361	0.14687709056058	7.08524272416711
chr3	94259645	94342919	4	2	10.26	7.14	3.12	1	1.47724941340376	0.194470737823325	17.4929046835811
chr3	94342919	94482507	4	3	10.26	10.71	-0.450000000000001	1	0.953103551799361	0.14687709056058	7.08524272416711
chr3	94482507	94486319	6	3	15.38	10.71	4.67	0.724292382577153	1.50605655807911	0.287195734413274	10.2118168379826
chr3	94486319	94963208	7	3	17.95	10.71	7.24	0.502458667409344	1.80733530551949	0.36548634786601	11.928348272517
chr3	94963208	94989046	8	4	20.51	14.29	6.22	0.747932633487701	1.53856634233689	0.359107764458661	7.83585527572577
chr3	94989046	95047412	7	4	17.95	14.29	3.66	0.750478768502977	1.30726813521468	0.291755135584387	6.80992210196982
chr3	95047412	95259439	7	4	17.95	14.29	3.66	0.750478768502977	1.30726813521468	0.291755135584387	6.80992210196982
chr3	95259439	95282129	8	4	20.51	14.29	6.22	0.747932633487701	1.53856634233689	0.359107764458661	7.83585527572577
chr3	95282129	95344175	7	4	17.95	14.29	3.66	0.750478768502977	1.30726813521468	0.291755135584387	6.80992210196982
chr3	95344175	95370309	6	4	15.38	14.29	1.09	1	1.08953324514555	0.228777697439355	5.84898001960677
chr3	95370309	95372260	6	5	15.38	17.86	-2.48	1	0.838623244670273	0.187416780551175	3.9214663079714
chr3	95372260	95374668	5	5	12.82	17.86	-5.04	0.730630488724804	0.680524452693754	0.139063932450118	3.32247608395633
chr3	95374668	95419321	6	6	15.38	21.43	-6.05	0.537876494727452	0.67081346957719	0.156478978316614	2.86681622643448
chr3	95419321	95543850	6	6	15.38	21.43	-6.05	0.537876494727452	0.67081346957719	0.156478978316614	2.86681622643448
chr3	95543850	95607864	6	5	15.38	17.86	-2.48	1	0.838623244670273	0.187416780551175	3.9214663079714
chr3	95607864	95708177	6	5	15.38	17.86	-2.48	1	0.838623244670273	0.187416780551175	3.9214663079714
chr3	95708177	95715893	6	5	15.38	17.86	-2.48	1	0.838623244670273	0.187416780551175	3.9214663079714
chr3	95715893	96138569	6	4	15.38	14.29	1.09	1	1.08953324514555	0.228777697439355	5.84898001960677
chr3	96138569	96174952	6	4	15.38	14.29	1.09	1	1.08953324514555	0.228777697439355	5.84898001960677
chr3	96174952	96346819	7	4	17.95	14.29	3.66	0.750478768502977	1.30726813521468	0.291755135584387	6.80992210196982
chr3	96346819	96406458	6	4	15.38	14.29	1.09	1	1.08953324514555	0.228777697439355	5.84898001960677
chr3	96406458	96427972	6	5	15.38	17.86	-2.48	1	0.838623244670273	0.187416780551175	3.9214663079714
chr3	96427972	96756851	7	5	17.95	17.86	0.0899999999999999	1	1.00615666360625	0.239392241976746	4.55783047462478
chr3	96756851	97185117	8	5	20.51	17.86	2.65	1	1.18408795541755	0.294963002397035	5.23558530402848
chr3	97185117	97352917	8	4	20.51	14.29	6.22	0.747932633487701	1.53856634233689	0.359107764458661	7.83585527572577
chr3	97352917	97358051	7	4	17.95	14.29	3.66	0.750478768502977	1.30726813521468	0.291755135584387	6.80992210196982
chr3	97358051	97362195	7	3	17.95	10.71	7.24	0.502458667409344	1.80733530551949	0.36548634786601	11.928348272517
chr3	97362195	97365055	5	3	12.82	10.71	2.11	1	1.22182804785069	0.214213274937142	8.60621135520067
chr3	97365055	97390101	5	2	12.82	7.14	5.68	0.690157153753371	1.89440352096343	0.282027548133614	21.3895764464199
chr3	97390101	97393866	6	2	15.38	7.14	8.24	0.452610971630956	2.33566623971135	0.376598600150424	25.537474960256
chr3	97393866	97498486	7	2	17.95	7.14	10.81	0.285260824166676	2.80395558178708	0.47787033488466	29.9189920421904
chr3	97498486	97539834	6	2	15.38	7.14	8.24	0.452610971630956	2.33566623971135	0.376598600150424	25.537474960256
chr3	97539834	97684216	6	2	15.38	7.14	8.24	0.452610971630956	2.33566623971135	0.376598600150424	25.537474960256
chr3	97684216	97698013	5	2	12.82	7.14	5.68	0.690157153753371	1.89440352096343	0.282027548133614	21.3895764464199
chr3	97698013	97698658	5	2	12.82	7.14	5.68	0.690157153753371	1.89440352096343	0.282027548133614	21.3895764464199
chr3	97698658	97776610	5	3	12.82	10.71	2.11	1	1.22182804785069	0.214213274937142	8.60621135520067
chr3	97776610	97784546	5	3	12.82	10.71	2.11	1	1.22182804785069	0.214213274937142	8.60621135520067
chr3	97784546	97804698	4	5	10.26	17.86	-7.6	0.474317476113771	0.530918933406195	0.0947023418265727	2.7565970582668
chr3	97804698	97811490	5	5	12.82	17.86	-5.04	0.730630488724804	0.680524452693754	0.139063932450118	3.32247608395633
chr3	97811490	97823740	5	4	12.82	14.29	-1.47	1	0.884016750837732	0.170150760251753	4.94270890019748
chr3	97823740	97835945	6	4	15.38	14.29	1.09	1	1.08953324514555	0.228777697439355	5.84898001960677
chr3	97835945	97919436	6	4	15.38	14.29	1.09	1	1.08953324514555	0.228777697439355	5.84898001960677
chr3	97919436	97934571	6	4	15.38	14.29	1.09	1	1.08953324514555	0.228777697439355	5.84898001960677
chr3	97934571	97982844	6	4	15.38	14.29	1.09	1	1.08953324514555	0.228777697439355	5.84898001960677
chr3	97982844	97987080	6	4	15.38	14.29	1.09	1	1.08953324514555	0.228777697439355	5.84898001960677
chr3	97987080	98050956	6	3	15.38	10.71	4.67	0.724292382577153	1.50605655807911	0.287195734413274	10.2118168379826
chr3	98050956	98110150	7	3	17.95	10.71	7.24	0.502458667409344	1.80733530551949	0.36548634786601	11.928348272517
chr3	98110150	98113401	7	4	17.95	14.29	3.66	0.750478768502977	1.30726813521468	0.291755135584387	6.80992210196982
chr3	98113401	98132681	6	4	15.38	14.29	1.09	1	1.08953324514555	0.228777697439355	5.84898001960677
chr3	98132681	98214193	6	5	15.38	17.86	-2.48	1	0.838623244670273	0.187416780551175	3.9214663079714
chr3	98214193	98254153	5	5	12.82	17.86	-5.04	0.730630488724804	0.680524452693754	0.139063932450118	3.32247608395633
chr3	98254153	98296614	4	5	10.26	17.86	-7.6	0.474317476113771	0.530918933406195	0.0947023418265727	2.7565970582668
chr3	98296614	98316026	4	4	10.26	14.29	-4.03	0.710813343503147	0.689678357227139	0.116177835482169	4.08845960139407
chr3	98316026	98612448	5	4	12.82	14.29	-1.47	1	0.884016750837732	0.170150760251753	4.94270890019748
chr3	98612448	98711029	5	3	12.82	10.71	2.11	1	1.22182804785069	0.214213274937142	8.60621135520067
chr3	98711029	98716138	5	4	12.82	14.29	-1.47	1	0.884016750837732	0.170150760251753	4.94270890019748
chr3	98716138	98770655	5	5	12.82	17.86	-5.04	0.730630488724804	0.680524452693754	0.139063932450118	3.32247608395633
chr3	98770655	98796246	6	4	15.38	14.29	1.09	1	1.08953324514555	0.228777697439355	5.84898001960677
chr3	98796246	98923515	6	3	15.38	10.71	4.67	0.724292382577153	1.50605655807911	0.287195734413274	10.2118168379826
chr3	98923515	98941121	6	4	15.38	14.29	1.09	1	1.08953324514555	0.228777697439355	5.84898001960677
chr3	98941121	98949311	6	4	15.38	14.29	1.09	1	1.08953324514555	0.228777697439355	5.84898001960677
chr3	98949311	98970712	6	4	15.38	14.29	1.09	1	1.08953324514555	0.228777697439355	5.84898001960677
chr3	98970712	98971993	6	5	15.38	17.86	-2.48	1	0.838623244670273	0.187416780551175	3.9214663079714
chr3	98971993	98974138	4	5	10.26	17.86	-7.6	0.474317476113771	0.530918933406195	0.0947023418265727	2.7565970582668
chr3	98974138	99033050	4	4	10.26	14.29	-4.03	0.710813343503147	0.689678357227139	0.116177835482169	4.08845960139407
chr3	99033050	99041630	5	4	12.82	14.29	-1.47	1	0.884016750837732	0.170150760251753	4.94270890019748
chr3	99041630	99220974	5	5	12.82	17.86	-5.04	0.730630488724804	0.680524452693754	0.139063932450118	3.32247608395633
chr3	99220974	99340027	5	4	12.82	14.29	-1.47	1	0.884016750837732	0.170150760251753	4.94270890019748
chr3	99340027	99375429	4	4	10.26	14.29	-4.03	0.710813343503147	0.689678357227139	0.116177835482169	4.08845960139407
chr3	99375429	99405773	4	3	10.26	10.71	-0.450000000000001	1	0.953103551799361	0.14687709056058	7.08524272416711
chr3	99405773	99948464	4	4	10.26	14.29	-4.03	0.710813343503147	0.689678357227139	0.116177835482169	4.08845960139407
chr3	99948464	100044521	3	4	7.69	14.29	-6.6	0.439899470246479	0.505336362595415	0.0678402002557203	3.27816686216555
chr3	100044521	100054325	3	5	7.69	17.86	-10.17	0.26352738853686	0.389034107826882	0.0550560831739497	2.2200708694682
chr3	100054325	100054807	3	4	7.69	14.29	-6.6	0.439899470246479	0.505336362595415	0.0678402002557203	3.27816686216555
chr3	100054807	100186553	3	3	7.69	10.71	-3.02	0.688454720532236	0.698321848708714	0.0863101311133194	5.64708144834845
chr3	100186553	100195909	3	4	7.69	14.29	-6.6	0.439899470246479	0.505336362595415	0.0678402002557203	3.27816686216555
chr3	100195909	100476140	3	5	7.69	17.86	-10.17	0.26352738853686	0.389034107826882	0.0550560831739497	2.2200708694682
chr3	100476140	100479428	3	4	7.69	14.29	-6.6	0.439899470246479	0.505336362595415	0.0678402002557203	3.27816686216555
chr3	100479428	100493543	3	3	7.69	10.71	-3.02	0.688454720532236	0.698321848708714	0.0863101311133194	5.64708144834845
chr3	100493543	100594612	3	4	7.69	14.29	-6.6	0.439899470246479	0.505336362595415	0.0678402002557203	3.27816686216555
chr3	100594612	101045942	3	3	7.69	10.71	-3.02	0.688454720532236	0.698321848708714	0.0863101311133194	5.64708144834845
chr3	101045942	101271522	3	3	7.69	10.71	-3.02	0.688454720532236	0.698321848708714	0.0863101311133194	5.64708144834845
chr3	101271522	101274063	3	3	7.69	10.71	-3.02	0.688454720532236	0.698321848708714	0.0863101311133194	5.64708144834845
chr3	101274063	101672143	3	3	7.69	10.71	-3.02	0.688454720532236	0.698321848708714	0.0863101311133194	5.64708144834845
chr3	101672143	102197535	4	3	10.26	10.71	-0.450000000000001	1	0.953103551799361	0.14687709056058	7.08524272416711
chr3	102197535	103108570	4	2	10.26	7.14	3.12	1	1.47724941340376	0.194470737823325	17.4929046835811
chr3	103108570	103347847	4	3	10.26	10.71	-0.450000000000001	1	0.953103551799361	0.14687709056058	7.08524272416711
chr3	103347847	103450835	4	4	10.26	14.29	-4.03	0.710813343503147	0.689678357227139	0.116177835482169	4.08845960139407
chr3	103450835	103480218	3	4	7.69	14.29	-6.6	0.439899470246479	0.505336362595415	0.0678402002557203	3.27816686216555
chr3	103480218	103717599	4	4	10.26	14.29	-4.03	0.710813343503147	0.689678357227139	0.116177835482169	4.08845960139407
chr3	103717599	104172871	3	4	7.69	14.29	-6.6	0.439899470246479	0.505336362595415	0.0678402002557203	3.27816686216555
chr3	104172871	105055501	3	3	7.69	10.71	-3.02	0.688454720532236	0.698321848708714	0.0863101311133194	5.64708144834845
chr3	105055501	105735746	3	2	7.69	7.14	0.550000000000001	1	1.08206902804226	0.115243282358074	13.8124557860129
chr3	105735746	105849574	4	2	10.26	7.14	3.12	1	1.47724941340376	0.194470737823325	17.4929046835811
chr3	105849574	106089307	3	2	7.69	7.14	0.550000000000001	1	1.08206902804226	0.115243282358074	13.8124557860129
chr3	106089307	106431133	4	2	10.26	7.14	3.12	1	1.47724941340376	0.194470737823325	17.4929046835811
chr3	106431133	107647195	4	1	10.26	3.57	6.69	0.390943012211669	3.04077117232887	0.279516485329784	157.367313156765
chr3	107647195	109951340	3	1	7.69	3.57	4.12	0.634565807327001	2.22532620058641	0.167954158560902	122.342807812915
chr3	109951340	110046722	3	2	7.69	7.14	0.550000000000001	1	1.08206902804226	0.115243282358074	13.8124557860129
chr3	110046722	110078536	2	2	5.13	7.14	-2.01	1	0.706496515603743	0.0483247951664508	10.3278425867678
chr3	110078536	110312299	3	2	7.69	7.14	0.550000000000001	1	1.08206902804226	0.115243282358074	13.8124557860129
chr3	110312299	110360028	3	3	7.69	10.71	-3.02	0.688454720532236	0.698321848708714	0.0863101311133194	5.64708144834845
chr3	110360028	110527237	3	2	7.69	7.14	0.550000000000001	1	1.08206902804226	0.115243282358074	13.8124557860129
chr3	110527237	113847849	3	1	7.69	3.57	4.12	0.634565807327001	2.22532620058641	0.167954158560902	122.342807812915
chr3	113847849	113958639	4	1	10.26	3.57	6.69	0.390943012211669	3.04077117232887	0.279516485329784	157.367313156765
chr3	113958639	114018120	3	1	7.69	3.57	4.12	0.634565807327001	2.22532620058641	0.167954158560902	122.342807812915
chr3	114018120	114109367	4	1	10.26	3.57	6.69	0.390943012211669	3.04077117232887	0.279516485329784	157.367313156765
chr3	114109367	114133669	3	1	7.69	3.57	4.12	0.634565807327001	2.22532620058641	0.167954158560902	122.342807812915
chr3	114133669	114247784	4	1	10.26	3.57	6.69	0.390943012211669	3.04077117232887	0.279516485329784	157.367313156765
chr3	114247784	115156505	4	2	10.26	7.14	3.12	1	1.47724941340376	0.194470737823325	17.4929046835811
chr3	115156505	116887392	3	2	7.69	7.14	0.550000000000001	1	1.08206902804226	0.115243282358074	13.8124557860129
chr3	116887392	117032998	3	1	7.69	3.57	4.12	0.634565807327001	2.22532620058641	0.167954158560902	122.342807812915
chr3	117032998	117522066	3	2	7.69	7.14	0.550000000000001	1	1.08206902804226	0.115243282358074	13.8124557860129
chr3	117522066	117707755	4	2	10.26	7.14	3.12	1	1.47724941340376	0.194470737823325	17.4929046835811
chr3	117707755	117735925	3	2	7.69	7.14	0.550000000000001	1	1.08206902804226	0.115243282358074	13.8124557860129
chr3	117735925	117816788	4	2	10.26	7.14	3.12	1	1.47724941340376	0.194470737823325	17.4929046835811
chr3	117816788	118388544	4	3	10.26	10.71	-0.450000000000001	1	0.953103551799361	0.14687709056058	7.08524272416711
chr3	118388544	118417793	4	2	10.26	7.14	3.12	1	1.47724941340376	0.194470737823325	17.4929046835811
chr3	118417793	119350878	3	2	7.69	7.14	0.550000000000001	1	1.08206902804226	0.115243282358074	13.8124557860129
chr3	119350878	119379872	3	2	7.69	7.14	0.550000000000001	1	1.08206902804226	0.115243282358074	13.8124557860129
chr3	119379872	121617003	3	2	7.69	7.14	0.550000000000001	1	1.08206902804226	0.115243282358074	13.8124557860129
chr3	121617003	121734446	4	2	10.26	7.14	3.12	1	1.47724941340376	0.194470737823325	17.4929046835811
chr3	121734446	123702637	3	2	7.69	7.14	0.550000000000001	1	1.08206902804226	0.115243282358074	13.8124557860129
chr3	123702637	125853921	3	1	7.69	3.57	4.12	0.634565807327001	2.22532620058641	0.167954158560902	122.342807812915
chr3	125853921	125882542	4	1	10.26	3.57	6.69	0.390943012211669	3.04077117232887	0.279516485329784	157.367313156765
chr3	125882542	127440399	3	1	7.69	3.57	4.12	0.634565807327001	2.22532620058641	0.167954158560902	122.342807812915
chr3	127440399	127612027	3	2	7.69	7.14	0.550000000000001	1	1.08206902804226	0.115243282358074	13.8124557860129
chr3	127612027	128136759	4	2	10.26	7.14	3.12	1	1.47724941340376	0.194470737823325	17.4929046835811
chr3	128136759	128196489	4	1	10.26	3.57	6.69	0.390943012211669	3.04077117232887	0.279516485329784	157.367313156765
chr3	128196489	128290829	3	1	7.69	3.57	4.12	0.634565807327001	2.22532620058641	0.167954158560902	122.342807812915
chr3	128290829	128292745	3	2	7.69	7.14	0.550000000000001	1	1.08206902804226	0.115243282358074	13.8124557860129
chr3	128292745	128530641	4	2	10.26	7.14	3.12	1	1.47724941340376	0.194470737823325	17.4929046835811
chr3	128530641	128567740	4	3	10.26	10.71	-0.450000000000001	1	0.953103551799361	0.14687709056058	7.08524272416711
chr3	128567740	128673122	4	2	10.26	7.14	3.12	1	1.47724941340376	0.194470737823325	17.4929046835811
chr3	128673122	128710059	4	2	10.26	7.14	3.12	1	1.47724941340376	0.194470737823325	17.4929046835811
chr3	128710059	129702937	4	2	10.26	7.14	3.12	1	1.47724941340376	0.194470737823325	17.4929046835811
chr3	129702937	129710813	5	2	12.82	7.14	5.68	0.690157153753371	1.89440352096343	0.282027548133614	21.3895764464199
chr3	129710813	129759426	6	2	15.38	7.14	8.24	0.452610971630956	2.33566623971135	0.376598600150424	25.537474960256
chr3	129759426	129763279	6	3	15.38	10.71	4.67	0.724292382577153	1.50605655807911	0.287195734413274	10.2118168379826
chr3	129763279	129765019	10	3	25.64	10.71	14.93	0.210019175927111	2.83157245824219	0.633448722606144	17.7789043034082
chr3	129765019	129766450	10	4	25.64	14.29	11.35	0.364239516815332	2.0474928602249	0.507624553104601	10.1011704340548
chr3	129766450	129771199	10	5	25.64	17.86	7.78	0.558438625617762	1.57554208522566	0.417655219678272	6.73595308637102
chr3	129771199	129794887	12	8	30.77	28.57	2.2	1	1.1093705404486	0.340109999221826	3.76440764981304
chr3	129794887	129806580	12	8	30.77	28.57	2.2	1	1.1093705404486	0.340109999221826	3.76440764981304
chr3	129806580	129806961	8	2	20.51	7.14	13.37	0.174325857708064	3.30094800390498	0.585850360326557	34.5971603467713
chr3	129806961	129807637	7	2	17.95	7.14	10.81	0.285260824166676	2.80395558178708	0.47787033488466	29.9189920421904
chr3	129807637	129808416	6	2	15.38	7.14	8.24	0.452610971630956	2.33566623971135	0.376598600150424	25.537474960256
chr3	129808416	129815485	5	2	12.82	7.14	5.68	0.690157153753371	1.89440352096343	0.282027548133614	21.3895764464199
chr3	129815485	130564979	4	2	10.26	7.14	3.12	1	1.47724941340376	0.194470737823325	17.4929046835811
chr3	130564979	130566893	5	2	12.82	7.14	5.68	0.690157153753371	1.89440352096343	0.282027548133614	21.3895764464199
chr3	130566893	131374584	5	1	12.82	3.57	9.25	0.388448155118834	3.90236511849191	0.401779613564162	194.438208084634
chr3	131374584	131447162	4	1	10.26	3.57	6.69	0.390943012211669	3.04077117232887	0.279516485329784	157.367313156765
chr3	131447162	131495608	3	1	7.69	3.57	4.12	0.634565807327001	2.22532620058641	0.167954158560902	122.342807812915
chr3	131495608	131647352	3	2	7.69	7.14	0.550000000000001	1	1.08206902804226	0.115243282358074	13.8124557860129
chr3	131647352	131964438	4	2	10.26	7.14	3.12	1	1.47724941340376	0.194470737823325	17.4929046835811
chr3	131964438	132054637	4	1	10.26	3.57	6.69	0.390943012211669	3.04077117232887	0.279516485329784	157.367313156765
chr3	132054637	132099236	4	2	10.26	7.14	3.12	1	1.47724941340376	0.194470737823325	17.4929046835811
chr3	132099236	132213853	4	3	10.26	10.71	-0.450000000000001	1	0.953103551799361	0.14687709056058	7.08524272416711
chr3	132213853	132642626	3	3	7.69	10.71	-3.02	0.688454720532236	0.698321848708714	0.0863101311133194	5.64708144834845
chr3	132642626	132649575	3	3	7.69	10.71	-3.02	0.688454720532236	0.698321848708714	0.0863101311133194	5.64708144834845
chr3	132649575	132702649	3	3	7.69	10.71	-3.02	0.688454720532236	0.698321848708714	0.0863101311133194	5.64708144834845
chr3	132702649	132765802	3	2	7.69	7.14	0.550000000000001	1	1.08206902804226	0.115243282358074	13.8124557860129
chr3	132765802	132767944	3	2	7.69	7.14	0.550000000000001	1	1.08206902804226	0.115243282358074	13.8124557860129
chr3	132767944	133243525	3	2	7.69	7.14	0.550000000000001	1	1.08206902804226	0.115243282358074	13.8124557860129
chr3	133243525	137130232	3	2	7.69	7.14	0.550000000000001	1	1.08206902804226	0.115243282358074	13.8124557860129
chr3	137130232	137248274	4	2	10.26	7.14	3.12	1	1.47724941340376	0.194470737823325	17.4929046835811
chr3	137248274	137301453	4	2	10.26	7.14	3.12	1	1.47724941340376	0.194470737823325	17.4929046835811
chr3	137301453	137366500	4	2	10.26	7.14	3.12	1	1.47724941340376	0.194470737823325	17.4929046835811
chr3	137366500	137371104	3	2	7.69	7.14	0.550000000000001	1	1.08206902804226	0.115243282358074	13.8124557860129
chr3	137371104	137409467	3	3	7.69	10.71	-3.02	0.688454720532236	0.698321848708714	0.0863101311133194	5.64708144834845
chr3	137409467	137510293	3	4	7.69	14.29	-6.6	0.439899470246479	0.505336362595415	0.0678402002557203	3.27816686216555
chr3	137510293	137523477	3	3	7.69	10.71	-3.02	0.688454720532236	0.698321848708714	0.0863101311133194	5.64708144834845
chr3	137523477	137650773	4	3	10.26	10.71	-0.450000000000001	1	0.953103551799361	0.14687709056058	7.08524272416711
chr3	137650773	139034016	4	2	10.26	7.14	3.12	1	1.47724941340376	0.194470737823325	17.4929046835811
chr3	139034016	143166095	3	2	7.69	7.14	0.550000000000001	1	1.08206902804226	0.115243282358074	13.8124557860129
chr3	143166095	144061956	4	2	10.26	7.14	3.12	1	1.47724941340376	0.194470737823325	17.4929046835811
chr3	144061956	144369030	4	1	10.26	3.57	6.69	0.390943012211669	3.04077117232887	0.279516485329784	157.367313156765
chr3	144369030	144400477	3	1	7.69	3.57	4.12	0.634565807327001	2.22532620058641	0.167954158560902	122.342807812915
chr3	144400477	144662979	4	1	10.26	3.57	6.69	0.390943012211669	3.04077117232887	0.279516485329784	157.367313156765
chr3	144662979	144786030	3	1	7.69	3.57	4.12	0.634565807327001	2.22532620058641	0.167954158560902	122.342807812915
chr3	144786030	144904972	4	1	10.26	3.57	6.69	0.390943012211669	3.04077117232887	0.279516485329784	157.367313156765
chr3	144904972	144969632	3	1	7.69	3.57	4.12	0.634565807327001	2.22532620058641	0.167954158560902	122.342807812915
chr3	144969632	145395096	4	1	10.26	3.57	6.69	0.390943012211669	3.04077117232887	0.279516485329784	157.367313156765
chr3	145395096	151910521	3	1	7.69	3.57	4.12	0.634565807327001	2.22532620058641	0.167954158560902	122.342807812915
chr3	151910521	152074389	3	2	7.69	7.14	0.550000000000001	1	1.08206902804226	0.115243282358074	13.8124557860129
chr3	152074389	157760696	3	1	7.69	3.57	4.12	0.634565807327001	2.22532620058641	0.167954158560902	122.342807812915
chr3	157760696	158627614	3	1	7.69	3.57	4.12	0.634565807327001	2.22532620058641	0.167954158560902	122.342807812915
chr3	158627614	159746933	2	1	5.13	3.57	1.56	1	1.45154624814463	0.0720876075216783	89.2002946273177
chr3	159746933	159826809	2	2	5.13	7.14	-2.01	1	0.706496515603743	0.0483247951664508	10.3278425867678
chr3	159826809	159852399	2	3	5.13	10.71	-5.58	0.642299864314789	0.455973048612347	0.035674600286564	4.28079447868054
chr3	159852399	161451792	2	2	5.13	7.14	-2.01	1	0.706496515603743	0.0483247951664508	10.3278425867678
chr3	161451792	161649261	2	1	5.13	3.57	1.56	1	1.45154624814463	0.0720876075216783	89.2002946273177
chr3	161649261	161708025	3	1	7.69	3.57	4.12	0.634565807327001	2.22532620058641	0.167954158560902	122.342807812915
chr3	161708025	161737035	3	2	7.69	7.14	0.550000000000001	1	1.08206902804226	0.115243282358074	13.8124557860129
chr3	161737035	161832206	3	3	7.69	10.71	-3.02	0.688454720532236	0.698321848708714	0.0863101311133194	5.64708144834845
chr3	161832206	161885999	4	3	10.26	10.71	-0.450000000000001	1	0.953103551799361	0.14687709056058	7.08524272416711
chr3	161885999	161961430	4	4	10.26	14.29	-4.03	0.710813343503147	0.689678357227139	0.116177835482169	4.08845960139407
chr3	161961430	162491510	4	5	10.26	17.86	-7.6	0.474317476113771	0.530918933406195	0.0947023418265727	2.7565970582668
chr3	162491510	162507354	3	5	7.69	17.86	-10.17	0.26352738853686	0.389034107826882	0.0550560831739497	2.2200708694682
chr3	162507354	162508230	3	5	7.69	17.86	-10.17	0.26352738853686	0.389034107826882	0.0550560831739497	2.2200708694682
chr3	162508230	162510463	3	3	7.69	10.71	-3.02	0.688454720532236	0.698321848708714	0.0863101311133194	5.64708144834845
chr3	162510463	162512916	3	2	7.69	7.14	0.550000000000001	1	1.08206902804226	0.115243282358074	13.8124557860129
chr3	162512916	162513120	6	1	15.38	3.57	11.81	0.224730827019654	4.81440822511162	0.533250791119194	233.739814548377
chr3	162513120	162619879	6	2	15.38	7.14	8.24	0.452610971630956	2.33566623971135	0.376598600150424	25.537474960256
chr3	162619879	162624939	4	2	10.26	7.14	3.12	1	1.47724941340376	0.194470737823325	17.4929046835811
chr3	162624939	162625988	3	2	7.69	7.14	0.550000000000001	1	1.08206902804226	0.115243282358074	13.8124557860129
chr3	162625988	162626284	3	2	7.69	7.14	0.550000000000001	1	1.08206902804226	0.115243282358074	13.8124557860129
chr3	162626284	162627609	3	2	7.69	7.14	0.550000000000001	1	1.08206902804226	0.115243282358074	13.8124557860129
chr3	162627609	162632010	3	3	7.69	10.71	-3.02	0.688454720532236	0.698321848708714	0.0863101311133194	5.64708144834845
chr3	162632010	162632347	3	4	7.69	14.29	-6.6	0.439899470246479	0.505336362595415	0.0678402002557203	3.27816686216555
chr3	162632347	162633408	4	4	10.26	14.29	-4.03	0.710813343503147	0.689678357227139	0.116177835482169	4.08845960139407
chr3	162633408	163242790	4	5	10.26	17.86	-7.6	0.474317476113771	0.530918933406195	0.0947023418265727	2.7565970582668
chr3	163242790	163350372	3	5	7.69	17.86	-10.17	0.26352738853686	0.389034107826882	0.0550560831739497	2.2200708694682
chr3	163350372	163542517	3	4	7.69	14.29	-6.6	0.439899470246479	0.505336362595415	0.0678402002557203	3.27816686216555
chr3	163542517	163564398	3	3	7.69	10.71	-3.02	0.688454720532236	0.698321848708714	0.0863101311133194	5.64708144834845
chr3	163564398	163870596	3	2	7.69	7.14	0.550000000000001	1	1.08206902804226	0.115243282358074	13.8124557860129
chr3	163870596	163909308	3	2	7.69	7.14	0.550000000000001	1	1.08206902804226	0.115243282358074	13.8124557860129
chr3	163909308	165040989	3	2	7.69	7.14	0.550000000000001	1	1.08206902804226	0.115243282358074	13.8124557860129
chr3	165040989	165086976	4	3	10.26	10.71	-0.450000000000001	1	0.953103551799361	0.14687709056058	7.08524272416711
chr3	165086976	165094764	4	2	10.26	7.14	3.12	1	1.47724941340376	0.194470737823325	17.4929046835811
chr3	165094764	165256065	3	2	7.69	7.14	0.550000000000001	1	1.08206902804226	0.115243282358074	13.8124557860129
chr3	165256065	166657569	3	3	7.69	10.71	-3.02	0.688454720532236	0.698321848708714	0.0863101311133194	5.64708144834845
chr3	166657569	167131383	2	3	5.13	10.71	-5.58	0.642299864314789	0.455973048612347	0.035674600286564	4.28079447868054
chr3	167131383	167158923	2	2	5.13	7.14	-2.01	1	0.706496515603743	0.0483247951664508	10.3278425867678
chr3	167158923	174062913	2	1	5.13	3.57	1.56	1	1.45154624814463	0.0720876075216783	89.2002946273177
chr3	174062913	174122766	2	2	5.13	7.14	-2.01	1	0.706496515603743	0.0483247951664508	10.3278425867678
chr3	174122766	174257028	2	3	5.13	10.71	-5.58	0.642299864314789	0.455973048612347	0.035674600286564	4.28079447868054
chr3	174257028	174408865	2	3	5.13	10.71	-5.58	0.642299864314789	0.455973048612347	0.035674600286564	4.28079447868054
chr3	174408865	174433921	3	3	7.69	10.71	-3.02	0.688454720532236	0.698321848708714	0.0863101311133194	5.64708144834845
chr3	174433921	174553404	3	4	7.69	14.29	-6.6	0.439899470246479	0.505336362595415	0.0678402002557203	3.27816686216555
chr3	174553404	174701515	3	3	7.69	10.71	-3.02	0.688454720532236	0.698321848708714	0.0863101311133194	5.64708144834845
chr3	174701515	174706849	4	3	10.26	10.71	-0.450000000000001	1	0.953103551799361	0.14687709056058	7.08524272416711
chr3	174706849	174737359	4	3	10.26	10.71	-0.450000000000001	1	0.953103551799361	0.14687709056058	7.08524272416711
chr3	174737359	174759514	4	3	10.26	10.71	-0.450000000000001	1	0.953103551799361	0.14687709056058	7.08524272416711
chr3	174759514	174764025	4	4	10.26	14.29	-4.03	0.710813343503147	0.689678357227139	0.116177835482169	4.08845960139407
chr3	174764025	174823364	4	4	10.26	14.29	-4.03	0.710813343503147	0.689678357227139	0.116177835482169	4.08845960139407
chr3	174823364	174840574	4	3	10.26	10.71	-0.450000000000001	1	0.953103551799361	0.14687709056058	7.08524272416711
chr3	174840574	174860135	3	3	7.69	10.71	-3.02	0.688454720532236	0.698321848708714	0.0863101311133194	5.64708144834845
chr3	174860135	174860868	3	3	7.69	10.71	-3.02	0.688454720532236	0.698321848708714	0.0863101311133194	5.64708144834845
chr3	174860868	174887740	2	3	5.13	10.71	-5.58	0.642299864314789	0.455973048612347	0.035674600286564	4.28079447868054
chr3	174887740	174945003	2	4	5.13	14.29	-9.16	0.226906158357771	0.32993654256078	0.0277757672740517	2.50742719394361
chr3	174945003	174989457	2	3	5.13	10.71	-5.58	0.642299864314789	0.455973048612347	0.035674600286564	4.28079447868054
chr3	174989457	175074079	2	4	5.13	14.29	-9.16	0.226906158357771	0.32993654256078	0.0277757672740517	2.50742719394361
chr3	175074079	175149406	2	3	5.13	10.71	-5.58	0.642299864314789	0.455973048612347	0.035674600286564	4.28079447868054
chr3	175149406	175216389	3	3	7.69	10.71	-3.02	0.688454720532236	0.698321848708714	0.0863101311133194	5.64708144834845
chr3	175216389	175277191	4	3	10.26	10.71	-0.450000000000001	1	0.953103551799361	0.14687709056058	7.08524272416711
chr3	175277191	175354176	4	3	10.26	10.71	-0.450000000000001	1	0.953103551799361	0.14687709056058	7.08524272416711
chr3	175354176	175496740	3	3	7.69	10.71	-3.02	0.688454720532236	0.698321848708714	0.0863101311133194	5.64708144834845
chr3	175496740	175507229	2	3	5.13	10.71	-5.58	0.642299864314789	0.455973048612347	0.035674600286564	4.28079447868054
chr3	175507229	175885904	2	2	5.13	7.14	-2.01	1	0.706496515603743	0.0483247951664508	10.3278425867678
chr3	175885904	175915350	2	3	5.13	10.71	-5.58	0.642299864314789	0.455973048612347	0.035674600286564	4.28079447868054
chr3	175915350	176543398	2	2	5.13	7.14	-2.01	1	0.706496515603743	0.0483247951664508	10.3278425867678
chr3	176543398	176571716	2	2	5.13	7.14	-2.01	1	0.706496515603743	0.0483247951664508	10.3278425867678
chr3	176571716	179106499	2	2	5.13	7.14	-2.01	1	0.706496515603743	0.0483247951664508	10.3278425867678
chr3	179106499	179163585	2	1	5.13	3.57	1.56	1	1.45154624814463	0.0720876075216783	89.2002946273177
chr3	179163585	179975218	2	2	5.13	7.14	-2.01	1	0.706496515603743	0.0483247951664508	10.3278425867678
chr3	179975218	180014537	2	1	5.13	3.57	1.56	1	1.45154624814463	0.0720876075216783	89.2002946273177
chr3	180014537	181457503	2	2	5.13	7.14	-2.01	1	0.706496515603743	0.0483247951664508	10.3278425867678
chr3	181457503	184468257	2	1	5.13	3.57	1.56	1	1.45154624814463	0.0720876075216783	89.2002946273177
chr3	184468257	186032903	3	1	7.69	3.57	4.12	0.634565807327001	2.22532620058641	0.167954158560902	122.342807812915
chr3	186032903	186217819	4	1	10.26	3.57	6.69	0.390943012211669	3.04077117232887	0.279516485329784	157.367313156765
chr3	186217819	186718840	3	1	7.69	3.57	4.12	0.634565807327001	2.22532620058641	0.167954158560902	122.342807812915
chr3	186718840	186862210	3	2	7.69	7.14	0.550000000000001	1	1.08206902804226	0.115243282358074	13.8124557860129
chr3	186862210	187270640	3	3	7.69	10.71	-3.02	0.688454720532236	0.698321848708714	0.0863101311133194	5.64708144834845
chr3	187270640	187290854	3	3	7.69	10.71	-3.02	0.688454720532236	0.698321848708714	0.0863101311133194	5.64708144834845
chr3	187290854	187935248	3	3	7.69	10.71	-3.02	0.688454720532236	0.698321848708714	0.0863101311133194	5.64708144834845
chr3	187935248	188484169	4	3	10.26	10.71	-0.450000000000001	1	0.953103551799361	0.14687709056058	7.08524272416711
chr3	188484169	188532714	4	3	10.26	10.71	-0.450000000000001	1	0.953103551799361	0.14687709056058	7.08524272416711
chr3	188532714	188858179	4	3	10.26	10.71	-0.450000000000001	1	0.953103551799361	0.14687709056058	7.08524272416711
chr3	188858179	189891836	3	3	7.69	10.71	-3.02	0.688454720532236	0.698321848708714	0.0863101311133194	5.64708144834845
chr3	189891836	191142900	3	2	7.69	7.14	0.550000000000001	1	1.08206902804226	0.115243282358074	13.8124557860129
chr3	191142900	191700785	4	2	10.26	7.14	3.12	1	1.47724941340376	0.194470737823325	17.4929046835811
chr3	191700785	191844852	4	1	10.26	3.57	6.69	0.390943012211669	3.04077117232887	0.279516485329784	157.367313156765
chr3	191844852	192454970	3	1	7.69	3.57	4.12	0.634565807327001	2.22532620058641	0.167954158560902	122.342807812915
chr3	192454970	192515280	3	1	7.69	3.57	4.12	0.634565807327001	2.22532620058641	0.167954158560902	122.342807812915
chr3	192515280	192876534	3	1	7.69	3.57	4.12	0.634565807327001	2.22532620058641	0.167954158560902	122.342807812915
chr3	192876534	192884669	1	1	2.56	3.57	-1.01	1	0.714239541851673	0.00883081332944379	57.7927180509577
chr3	192884669	193224834	3	1	7.69	3.57	4.12	0.634565807327001	2.22532620058641	0.167954158560902	122.342807812915
chr3	193224834	195394883	3	1	7.69	3.57	4.12	0.634565807327001	2.22532620058641	0.167954158560902	122.342807812915
chr3	195394883	196367957	4	1	10.26	3.57	6.69	0.390943012211669	3.04077117232887	0.279516485329784	157.367313156765
chr3	196367957	196645036	4	2	10.26	7.14	3.12	1	1.47724941340376	0.194470737823325	17.4929046835811
chr3	196645036	198022430	3	2	7.69	7.14	0.550000000000001	1	1.08206902804226	0.115243282358074	13.8124557860129
chr4	0	67770	10	1	25.64	3.57	22.07	0.0195540675845504	9.07077849961487	1.15236778255031	417.82475936565
chr4	67770	360479	12	1	30.77	3.57	27.2	0.00531145624679601	11.6562253482628	1.52720319077583	530.132991454406
chr4	360479	1511881	13	1	33.33	3.57	29.76	0.0047291633886481	13.0931258954953	1.73442847098771	592.7026508264
chr4	1511881	3756070	14	1	35.9	3.57	32.33	0.00218311084483088	14.6419914628424	1.95698508455798	660.225515312528
chr4	3756070	6098050	14	1	35.9	3.57	32.33	0.00218311084483088	14.6419914628424	1.95698508455798	660.225515312528
chr4	6098050	8314629	13	1	33.33	3.57	29.76	0.0047291633886481	13.0931258954953	1.73442847098771	592.7026508264
chr4	8314629	8553500	13	2	33.33	7.14	26.19	0.0161704355483985	6.34164915391264	1.24479088868005	63.4869012127205
chr4	8553500	8570774	13	3	33.33	10.71	22.62	0.0429726940527207	4.08470702509338	0.959814001807055	25.0149768489252
chr4	8570774	8579922	14	3	35.9	10.71	25.19	0.0240311606242182	4.56727880982883	1.08452001144777	27.8103516194153
chr4	8579922	8687473	14	4	35.9	14.29	21.61	0.0567480687327225	3.30209826854239	0.871240554214674	15.754979377307
chr4	8687473	8723398	14	5	35.9	17.86	18.04	0.168917513396381	2.54077420836417	0.718158986938996	10.4875669515419
chr4	8723398	9494075	13	5	33.33	17.86	15.47	0.177258174279113	2.27234604437043	0.635081335866981	9.43536932428245
chr4	9494075	9545729	14	5	35.9	17.86	18.04	0.168917513396381	2.54077420836417	0.718158986938996	10.4875669515419
chr4	9545729	9766964	13	5	33.33	17.86	15.47	0.177258174279113	2.27234604437043	0.635081335866981	9.43536932428245
chr4	9766964	9789708	13	6	33.33	21.43	11.9	0.410766190595181	1.81708392190202	0.532653743137023	6.85840203022926
chr4	9789708	9818958	13	6	33.33	21.43	11.9	0.410766190595181	1.81708392190202	0.532653743137023	6.85840203022926
chr4	9818958	9893274	13	5	33.33	17.86	15.47	0.177258174279113	2.27234604437043	0.635081335866981	9.43536932428245
chr4	9893274	9911267	13	5	33.33	17.86	15.47	0.177258174279113	2.27234604437043	0.635081335866981	9.43536932428245
chr4	9911267	9914945	13	7	33.33	25	8.33	0.590580294891112	1.49103424934164	0.452378048402839	5.26530932913045
chr4	9914945	9946004	14	7	35.9	25	10.9	0.427636122605151	1.66716239340314	0.511764396409765	5.8497315342634
chr4	9946004	10040338	14	7	35.9	25	10.9	0.427636122605151	1.66716239340314	0.511764396409765	5.8497315342634
chr4	10040338	10209955	14	7	35.9	25	10.9	0.427636122605151	1.66716239340314	0.511764396409765	5.8497315342634
chr4	10209955	10210038	15	7	38.46	25	13.46	0.298439037799913	1.85768118628238	0.575639010230672	6.48447280363443
chr4	10210038	10210244	16	8	41.03	28.57	12.46	0.316524748561211	1.72486833055091	0.552405767223444	5.71334865228447
chr4	10210244	10210348	16	9	41.03	32.14	8.89	0.609289326925581	1.46021347885043	0.476406107195256	4.66543468605179
chr4	10210348	10212275	17	9	43.59	32.14	11.45	0.447474683817434	1.61943393993908	0.531485260573576	5.16153630021606
chr4	10212275	10231374	25	14	64.1	50	14.1	0.317482226805566	1.77004601598868	0.593672512686663	5.37609575868279
chr4	10231374	10232856	24	13	61.54	46.43	15.11	0.319264851700421	1.82903339411709	0.618307700542182	5.5347925107856
chr4	10232856	10234437	18	1	46.15	3.57	42.58	8.73414749393349e-05	22.2495690424695	3.03692806221374	993.790673900841
chr4	10234437	10235087	18	0	46.15	0	46.15	9.15677567939671e-06	Inf	4.9718234933624	Inf
chr4	10235087	10235174	19	1	48.72	3.57	45.15	3.80413986982001e-05	24.6072517809491	3.36669128685244	1097.7334630926
chr4	10235174	10235225	18	1	46.15	3.57	42.58	8.73414749393349e-05	22.2495690424695	3.03692806221374	993.790673900841
chr4	10235225	10235711	18	2	46.15	7.14	39.01	0.000859788154762377	10.775874569582	2.18607265036567	106.30980914644
chr4	10235711	10253102	15	2	38.46	7.14	31.32	0.00417795550386839	7.90085523813321	1.57874726844122	78.3147994958936
chr4	10253102	10270718	15	2	38.46	7.14	31.32	0.00417795550386839	7.90085523813321	1.57874726844122	78.3147994958936
chr4	10270718	10278690	16	2	41.03	7.14	33.89	0.00207274145028858	8.77869120707793	1.76536702130613	86.9945088807764
chr4	10278690	10386854	15	2	38.46	7.14	31.32	0.00417795550386839	7.90085523813321	1.57874726844122	78.3147994958936
chr4	10386854	10401693	15	3	38.46	10.71	27.75	0.0131693884399935	5.08888221120994	1.21867636605713	30.8787586415105
chr4	10401693	10433549	15	2	38.46	7.14	31.32	0.00417795550386839	7.90085523813321	1.57874726844122	78.3147994958936
chr4	10433549	10482521	14	2	35.9	7.14	28.76	0.00829268426631555	7.09104744982965	1.40571100964105	70.7447646367976
chr4	10482521	10515125	14	2	35.9	7.14	28.76	0.00829268426631555	7.09104744982965	1.40571100964105	70.7447646367976
chr4	10515125	10520809	14	1	35.9	3.57	32.33	0.00218311084483088	14.6419914628424	1.95698508455798	660.225515312528
chr4	10520809	10700656	15	1	38.46	3.57	34.89	0.00099222973562227	16.3144712495386	2.19620214690716	733.312834776167
chr4	10700656	10702362	14	1	35.9	3.57	32.33	0.00218311084483088	14.6419914628424	1.95698508455798	660.225515312528
chr4	10702362	10729436	13	1	33.33	3.57	29.76	0.0047291633886481	13.0931258954953	1.73442847098771	592.7026508264
chr4	10729436	10917116	14	1	35.9	3.57	32.33	0.00218311084483088	14.6419914628424	1.95698508455798	660.225515312528
chr4	10917116	11008807	14	1	35.9	3.57	32.33	0.00218311084483088	14.6419914628424	1.95698508455798	660.225515312528
chr4	11008807	11051960	14	1	35.9	3.57	32.33	0.00218311084483088	14.6419914628424	1.95698508455798	660.225515312528
chr4	11051960	11075566	13	1	33.33	3.57	29.76	0.0047291633886481	13.0931258954953	1.73442847098771	592.7026508264
chr4	11075566	11095478	13	2	33.33	7.14	26.19	0.0161704355483985	6.34164915391264	1.24479088868005	63.4869012127205
chr4	11095478	11163009	13	2	33.33	7.14	26.19	0.0161704355483985	6.34164915391264	1.24479088868005	63.4869012127205
chr4	11163009	12172181	13	1	33.33	3.57	29.76	0.0047291633886481	13.0931258954953	1.73442847098771	592.7026508264
chr4	12172181	12209333	14	1	35.9	3.57	32.33	0.00218311084483088	14.6419914628424	1.95698508455798	660.225515312528
chr4	12209333	12322077	13	1	33.33	3.57	29.76	0.0047291633886481	13.0931258954953	1.73442847098771	592.7026508264
chr4	12322077	12412239	14	1	35.9	3.57	32.33	0.00218311084483088	14.6419914628424	1.95698508455798	660.225515312528
chr4	12412239	12594666	14	1	35.9	3.57	32.33	0.00218311084483088	14.6419914628424	1.95698508455798	660.225515312528
chr4	12594666	12671572	14	1	35.9	3.57	32.33	0.00218311084483088	14.6419914628424	1.95698508455798	660.225515312528
chr4	12671572	12793512	14	1	35.9	3.57	32.33	0.00218311084483088	14.6419914628424	1.95698508455798	660.225515312528
chr4	12793512	12797152	14	1	35.9	3.57	32.33	0.00218311084483088	14.6419914628424	1.95698508455798	660.225515312528
chr4	12797152	12819946	13	1	33.33	3.57	29.76	0.0047291633886481	13.0931258954953	1.73442847098771	592.7026508264
chr4	12819946	12888041	13	1	33.33	3.57	29.76	0.0047291633886481	13.0931258954953	1.73442847098771	592.7026508264
chr4	12888041	13056472	14	1	35.9	3.57	32.33	0.00218311084483088	14.6419914628424	1.95698508455798	660.225515312528
chr4	13056472	13126500	14	1	35.9	3.57	32.33	0.00218311084483088	14.6419914628424	1.95698508455798	660.225515312528
chr4	13126500	13182749	14	1	35.9	3.57	32.33	0.00218311084483088	14.6419914628424	1.95698508455798	660.225515312528
chr4	13182749	13266388	13	1	33.33	3.57	29.76	0.0047291633886481	13.0931258954953	1.73442847098771	592.7026508264
chr4	13266388	13913974	14	1	35.9	3.57	32.33	0.00218311084483088	14.6419914628424	1.95698508455798	660.225515312528
chr4	13913974	14288177	14	1	35.9	3.57	32.33	0.00218311084483088	14.6419914628424	1.95698508455798	660.225515312528
chr4	14288177	14807698	13	1	33.33	3.57	29.76	0.0047291633886481	13.0931258954953	1.73442847098771	592.7026508264
chr4	14807698	16057759	12	1	30.77	3.57	27.2	0.00531145624679601	11.6562253482628	1.52720319077583	530.132991454406
chr4	16057759	16756276	11	1	28.21	3.57	24.64	0.0102439373653577	10.3187769314713	1.33348919895923	471.991516323815
chr4	16756276	17547288	12	1	30.77	3.57	27.2	0.00531145624679601	11.6562253482628	1.52720319077583	530.132991454406
chr4	17547288	17567434	11	1	28.21	3.57	24.64	0.0102439373653577	10.3187769314713	1.33348919895923	471.991516323815
chr4	17567434	18439313	12	1	30.77	3.57	27.2	0.00531145624679601	11.6562253482628	1.52720319077583	530.132991454406
chr4	18439313	18540728	12	1	30.77	3.57	27.2	0.00531145624679601	11.6562253482628	1.52720319077583	530.132991454406
chr4	18540728	20076568	12	1	30.77	3.57	27.2	0.00531145624679601	11.6562253482628	1.52720319077583	530.132991454406
chr4	20076568	20100595	12	1	30.77	3.57	27.2	0.00531145624679601	11.6562253482628	1.52720319077583	530.132991454406
chr4	20100595	21986523	12	1	30.77	3.57	27.2	0.00531145624679601	11.6562253482628	1.52720319077583	530.132991454406
chr4	21986523	22050807	13	1	33.33	3.57	29.76	0.0047291633886481	13.0931258954953	1.73442847098771	592.7026508264
chr4	22050807	22172457	13	1	33.33	3.57	29.76	0.0047291633886481	13.0931258954953	1.73442847098771	592.7026508264
chr4	22172457	22612844	13	1	33.33	3.57	29.76	0.0047291633886481	13.0931258954953	1.73442847098771	592.7026508264
chr4	22612844	24225678	13	2	33.33	7.14	26.19	0.0161704355483985	6.34164915391264	1.24479088868005	63.4869012127205
chr4	24225678	25449500	13	1	33.33	3.57	29.76	0.0047291633886481	13.0931258954953	1.73442847098771	592.7026508264
chr4	25449500	28014801	12	1	30.77	3.57	27.2	0.00531145624679601	11.6562253482628	1.52720319077583	530.132991454406
chr4	28014801	28179264	13	1	33.33	3.57	29.76	0.0047291633886481	13.0931258954953	1.73442847098771	592.7026508264
chr4	28179264	28181372	13	1	33.33	3.57	29.76	0.0047291633886481	13.0931258954953	1.73442847098771	592.7026508264
chr4	28181372	28277932	14	1	35.9	3.57	32.33	0.00218311084483088	14.6419914628424	1.95698508455798	660.225515312528
chr4	28277932	28280484	14	1	35.9	3.57	32.33	0.00218311084483088	14.6419914628424	1.95698508455798	660.225515312528
chr4	28280484	28515624	13	1	33.33	3.57	29.76	0.0047291633886481	13.0931258954953	1.73442847098771	592.7026508264
chr4	28515624	28652172	13	2	33.33	7.14	26.19	0.0161704355483985	6.34164915391264	1.24479088868005	63.4869012127205
chr4	28652172	29529194	13	1	33.33	3.57	29.76	0.0047291633886481	13.0931258954953	1.73442847098771	592.7026508264
chr4	29529194	29683908	14	1	35.9	3.57	32.33	0.00218311084483088	14.6419914628424	1.95698508455798	660.225515312528
chr4	29683908	30827796	13	1	33.33	3.57	29.76	0.0047291633886481	13.0931258954953	1.73442847098771	592.7026508264
chr4	30827796	30943128	14	1	35.9	3.57	32.33	0.00218311084483088	14.6419914628424	1.95698508455798	660.225515312528
chr4	30943128	31201088	13	1	33.33	3.57	29.76	0.0047291633886481	13.0931258954953	1.73442847098771	592.7026508264
chr4	31201088	31712164	13	2	33.33	7.14	26.19	0.0161704355483985	6.34164915391264	1.24479088868005	63.4869012127205
chr4	31712164	32141155	13	1	33.33	3.57	29.76	0.0047291633886481	13.0931258954953	1.73442847098771	592.7026508264
chr4	32141155	32261415	14	1	35.9	3.57	32.33	0.00218311084483088	14.6419914628424	1.95698508455798	660.225515312528
chr4	32261415	32311975	14	2	35.9	7.14	28.76	0.00829268426631555	7.09104744982965	1.40571100964105	70.7447646367976
chr4	32311975	32339407	13	2	33.33	7.14	26.19	0.0161704355483985	6.34164915391264	1.24479088868005	63.4869012127205
chr4	32339407	32412604	14	1	35.9	3.57	32.33	0.00218311084483088	14.6419914628424	1.95698508455798	660.225515312528
chr4	32412604	32471722	14	2	35.9	7.14	28.76	0.00829268426631555	7.09104744982965	1.40571100964105	70.7447646367976
chr4	32471722	32517829	15	2	38.46	7.14	31.32	0.00417795550386839	7.90085523813321	1.57874726844122	78.3147994958936
chr4	32517829	32860965	17	2	43.59	7.14	36.45	0.0010133941728493	9.73350399135541	1.96718248455462	96.1327491923694
chr4	32860965	32876784	16	2	41.03	7.14	33.89	0.00207274145028858	8.77869120707793	1.76536702130613	86.9945088807764
chr4	32876784	32880412	17	2	43.59	7.14	36.45	0.0010133941728493	9.73350399135541	1.96718248455462	96.1327491923694
chr4	32880412	33285408	17	1	43.59	3.57	40.02	0.000198243190249655	20.0981627376256	2.73381134214453	899.1725133738
chr4	33285408	33297694	17	1	43.59	3.57	40.02	0.000198243190249655	20.0981627376256	2.73381134214453	899.1725133738
chr4	33297694	33367247	18	1	46.15	3.57	42.58	8.73414749393349e-05	22.2495690424695	3.03692806221374	993.790673900841
chr4	33367247	33376559	19	1	48.72	3.57	45.15	3.80413986982001e-05	24.6072517809491	3.36669128685244	1097.7334630926
chr4	33376559	33385284	20	1	51.28	3.57	47.71	2.99367981592096e-05	27.2024341817535	3.72769819544051	1212.44653031362
chr4	33385284	34348893	20	2	51.28	7.14	44.14	0.000152474712936852	13.1758286163248	2.68502767121116	130.019082237268
chr4	34348893	34418916	19	2	48.72	7.14	41.58	0.000365780758551874	11.9171388375408	2.42442786907039	117.545240048215
chr4	34418916	34452879	19	1	48.72	3.57	45.15	3.80413986982001e-05	24.6072517809491	3.36669128685244	1097.7334630926
chr4	34452879	34539251	19	2	48.72	7.14	41.58	0.000365780758551874	11.9171388375408	2.42442786907039	117.545240048215
chr4	34539251	34561536	19	2	48.72	7.14	41.58	0.000365780758551874	11.9171388375408	2.42442786907039	117.545240048215
chr4	34561536	34575262	18	2	46.15	7.14	39.01	0.000859788154762377	10.775874569582	2.18607265036567	106.30980914644
chr4	34575262	34756923	18	2	46.15	7.14	39.01	0.000859788154762377	10.775874569582	2.18607265036567	106.30980914644
chr4	34756923	34759236	18	3	46.15	10.71	35.44	0.00288217626651821	6.94211154484513	1.68935533955295	41.7961938000055
chr4	34759236	34761557	17	3	43.59	10.71	32.88	0.00600145486250863	6.26991683341719	1.51966554835277	37.8323160457993
chr4	34761557	34761674	17	3	43.59	10.71	32.88	0.00600145486250863	6.26991683341719	1.51966554835277	37.8323160457993
chr4	34761674	34778911	16	3	41.03	10.71	30.32	0.012143064977951	5.65448117776783	1.36325468303036	34.1758221373267
chr4	34778911	34778990	16	4	41.03	14.29	26.74	0.0292579295835898	4.08828198699908	1.09593808596496	19.3520180215642
chr4	34778990	34779047	18	4	46.15	14.29	31.86	0.00818101789652645	5.01986275645297	1.3586037921788	23.6735646520242
chr4	34779047	34782777	19	4	48.72	14.29	34.43	0.00416079464869556	5.55344537282161	1.50733918552412	26.162013995062
chr4	34782777	34787070	21	5	53.85	17.86	35.99	0.00472820820744693	5.22884376592848	1.52506221537862	21.3367621799025
chr4	34787070	34787156	21	5	53.85	17.86	35.99	0.00472820820744693	5.22884376592848	1.52506221537862	21.3367621799025
chr4	34787156	34822762	22	5	56.41	17.86	38.55	0.00222471092853868	5.78811702773725	1.68711696763396	23.6741410329325
chr4	34822762	34827299	21	5	53.85	17.86	35.99	0.00472820820744693	5.22884376592848	1.52506221537862	21.3367621799025
chr4	34827299	34841336	17	3	43.59	10.71	32.88	0.00600145486250863	6.26991683341719	1.51966554835277	37.8323160457993
chr4	34841336	34847423	16	3	41.03	10.71	30.32	0.012143064977951	5.65448117776783	1.36325468303036	34.1758221373267
chr4	34847423	34867942	15	2	38.46	7.14	31.32	0.00417795550386839	7.90085523813321	1.57874726844122	78.3147994958936
chr4	34867942	35033039	14	2	35.9	7.14	28.76	0.00829268426631555	7.09104744982965	1.40571100964105	70.7447646367976
chr4	35033039	35149647	14	3	35.9	10.71	25.19	0.0240311606242182	4.56727880982883	1.08452001144777	27.8103516194153
chr4	35149647	35156763	14	2	35.9	7.14	28.76	0.00829268426631555	7.09104744982965	1.40571100964105	70.7447646367976
chr4	35156763	35255974	14	1	35.9	3.57	32.33	0.00218311084483088	14.6419914628424	1.95698508455798	660.225515312528
chr4	35255974	35376913	15	2	38.46	7.14	31.32	0.00417795550386839	7.90085523813321	1.57874726844122	78.3147994958936
chr4	35376913	35407546	14	2	35.9	7.14	28.76	0.00829268426631555	7.09104744982965	1.40571100964105	70.7447646367976
chr4	35407546	35442556	14	1	35.9	3.57	32.33	0.00218311084483088	14.6419914628424	1.95698508455798	660.225515312528
chr4	35442556	35470165	14	2	35.9	7.14	28.76	0.00829268426631555	7.09104744982965	1.40571100964105	70.7447646367976
chr4	35470165	35479384	14	2	35.9	7.14	28.76	0.00829268426631555	7.09104744982965	1.40571100964105	70.7447646367976
chr4	35479384	35530900	14	3	35.9	10.71	25.19	0.0240311606242182	4.56727880982883	1.08452001144777	27.8103516194153
chr4	35530900	35533365	14	4	35.9	14.29	21.61	0.0567480687327225	3.30209826854239	0.871240554214674	15.754979377307
chr4	35533365	35571649	15	4	38.46	14.29	24.17	0.0528308265978754	3.67924964014652	0.979385362860402	17.4749941202217
chr4	35571649	35657617	15	3	38.46	10.71	27.75	0.0131693884399935	5.08888221120994	1.21867636605713	30.8787586415105
chr4	35657617	35728626	16	3	41.03	10.71	30.32	0.012143064977951	5.65448117776783	1.36325468303036	34.1758221373267
chr4	35728626	35991915	16	3	41.03	10.71	30.32	0.012143064977951	5.65448117776783	1.36325468303036	34.1758221373267
chr4	35991915	36018293	17	3	43.59	10.71	32.88	0.00600145486250863	6.26991683341719	1.51966554835277	37.8323160457993
chr4	36018293	36058707	16	3	41.03	10.71	30.32	0.012143064977951	5.65448117776783	1.36325468303036	34.1758221373267
chr4	36058707	36066406	15	3	38.46	10.71	27.75	0.0131693884399935	5.08888221120994	1.21867636605713	30.8787586415105
chr4	36066406	36120185	14	3	35.9	10.71	25.19	0.0240311606242182	4.56727880982883	1.08452001144777	27.8103516194153
chr4	36120185	36146925	14	2	35.9	7.14	28.76	0.00829268426631555	7.09104744982965	1.40571100964105	70.7447646367976
chr4	36146925	36233281	15	2	38.46	7.14	31.32	0.00417795550386839	7.90085523813321	1.57874726844122	78.3147994958936
chr4	36233281	36551755	15	1	38.46	3.57	34.89	0.00099222973562227	16.3144712495386	2.19620214690716	733.312834776167
chr4	36551755	38267873	14	1	35.9	3.57	32.33	0.00218311084483088	14.6419914628424	1.95698508455798	660.225515312528
chr4	38267873	38723525	13	1	33.33	3.57	29.76	0.0047291633886481	13.0931258954953	1.73442847098771	592.7026508264
chr4	38723525	38961399	13	2	33.33	7.14	26.19	0.0161704355483985	6.34164915391264	1.24479088868005	63.4869012127205
chr4	38961399	39043956	13	1	33.33	3.57	29.76	0.0047291633886481	13.0931258954953	1.73442847098771	592.7026508264
chr4	39043956	39556016	13	2	33.33	7.14	26.19	0.0161704355483985	6.34164915391264	1.24479088868005	63.4869012127205
chr4	39556016	40810705	13	1	33.33	3.57	29.76	0.0047291633886481	13.0931258954953	1.73442847098771	592.7026508264
chr4	40810705	40925712	14	1	35.9	3.57	32.33	0.00218311084483088	14.6419914628424	1.95698508455798	660.225515312528
chr4	40925712	42003101	13	1	33.33	3.57	29.76	0.0047291633886481	13.0931258954953	1.73442847098771	592.7026508264
chr4	42003101	42883368	12	1	30.77	3.57	27.2	0.00531145624679601	11.6562253482628	1.52720319077583	530.132991454406
chr4	42883368	43000704	11	1	28.21	3.57	24.64	0.0102439373653577	10.3187769314713	1.33348919895923	471.991516323815
chr4	43000704	43237432	11	2	28.21	7.14	21.07	0.0574000987952836	4.99887586000742	0.954800365430633	50.6341135390304
chr4	43237432	43945400	12	2	30.77	7.14	23.63	0.0308645055857642	5.64613344296279	1.0948092343981	56.7420036080478
chr4	43945400	43948319	13	2	33.33	7.14	26.19	0.0161704355483985	6.34164915391264	1.24479088868005	63.4869012127205
chr4	43948319	44843316	12	2	30.77	7.14	23.63	0.0308645055857642	5.64613344296279	1.0948092343981	56.7420036080478
chr4	44843316	44999300	12	1	30.77	3.57	27.2	0.00531145624679601	11.6562253482628	1.52720319077583	530.132991454406
chr4	44999300	45848740	13	1	33.33	3.57	29.76	0.0047291633886481	13.0931258954953	1.73442847098771	592.7026508264
chr4	45848740	45972800	12	1	30.77	3.57	27.2	0.00531145624679601	11.6562253482628	1.52720319077583	530.132991454406
chr4	45972800	46213211	13	1	33.33	3.57	29.76	0.0047291633886481	13.0931258954953	1.73442847098771	592.7026508264
chr4	46213211	46234617	12	1	30.77	3.57	27.2	0.00531145624679601	11.6562253482628	1.52720319077583	530.132991454406
chr4	46234617	46805682	12	2	30.77	7.14	23.63	0.0308645055857642	5.64613344296279	1.0948092343981	56.7420036080478
chr4	46805682	46860186	12	1	30.77	3.57	27.2	0.00531145624679601	11.6562253482628	1.52720319077583	530.132991454406
chr4	46860186	50400000	12	2	30.77	7.14	23.63	0.0308645055857642	5.64613344296279	1.0948092343981	56.7420036080478
chr4	50400000	52696792	0	0	0	0	0	1	0	0	Inf
chr4	52696792	52940147	11	5	28.21	17.86	10.35	0.393436265885678	1.79162840406542	0.48529871130742	7.56821851953509
chr4	52940147	53127564	11	4	28.21	14.29	13.92	0.239489176349638	2.3284050736545	0.589488377870726	11.3597611888268
chr4	53127564	53627124	11	2	28.21	7.14	21.07	0.0574000987952836	4.99887586000742	0.954800365430633	50.6341135390304
chr4	53627124	53829703	10	2	25.64	7.14	18.5	0.0608418742453445	4.39500246777704	0.823786832805583	44.9206625508777
chr4	53829703	53872174	9	2	23.08	7.14	15.94	0.10399262222727	3.83026666667576	0.701020740861825	39.583260786949
chr4	53872174	53876923	10	2	25.64	7.14	18.5	0.0608418742453445	4.39500246777704	0.823786832805583	44.9206625508777
chr4	53876923	53959393	11	2	28.21	7.14	21.07	0.0574000987952836	4.99887586000742	0.954800365430633	50.6341135390304
chr4	53959393	53991278	9	2	23.08	7.14	15.94	0.10399262222727	3.83026666667576	0.701020740861825	39.583260786949
chr4	53991278	54212586	9	1	23.08	3.57	19.51	0.0369159817584734	7.90352043648252	0.982568133185792	367.239031631248
chr4	54212586	54481175	8	1	20.51	3.57	16.94	0.0687613334255504	6.80938024527122	0.82325044058611	319.890897450789
chr4	54481175	55106769	7	1	17.95	3.57	14.38	0.125819456871692	5.78165294924593	0.673688176524297	275.479420857444
chr4	55106769	55144452	6	1	15.38	3.57	11.81	0.224730827019654	4.81440822511162	0.533250791119194	233.739814548377
chr4	55144452	55202088	6	2	15.38	7.14	8.24	0.452610971630956	2.33566623971135	0.376598600150424	25.537474960256
chr4	55202088	55684485	6	3	15.38	10.71	4.67	0.724292382577153	1.50605655807911	0.287195734413274	10.2118168379826
chr4	55684485	57137997	6	2	15.38	7.14	8.24	0.452610971630956	2.33566623971135	0.376598600150424	25.537474960256
chr4	57137997	58917360	6	3	15.38	10.71	4.67	0.724292382577153	1.50605655807911	0.287195734413274	10.2118168379826
chr4	58917360	59218655	6	3	15.38	10.71	4.67	0.724292382577153	1.50605655807911	0.287195734413274	10.2118168379826
chr4	59218655	59998664	7	3	17.95	10.71	7.24	0.502458667409344	1.80733530551949	0.36548634786601	11.928348272517
chr4	59998664	60097247	7	4	17.95	14.29	3.66	0.750478768502977	1.30726813521468	0.291755135584387	6.80992210196982
chr4	60097247	61461922	7	3	17.95	10.71	7.24	0.502458667409344	1.80733530551949	0.36548634786601	11.928348272517
chr4	61461922	64127525	7	3	17.95	10.71	7.24	0.502458667409344	1.80733530551949	0.36548634786601	11.928348272517
chr4	64127525	64180004	8	3	20.51	10.71	9.8	0.336619499034699	2.12739426351934	0.449140543826995	13.7497241842113
chr4	64180004	64294475	8	4	20.51	14.29	6.22	0.747932633487701	1.53856634233689	0.359107764458661	7.83585527572577
chr4	64294475	64454444	7	4	17.95	14.29	3.66	0.750478768502977	1.30726813521468	0.291755135584387	6.80992210196982
chr4	64454444	64693460	7	5	17.95	17.86	0.0899999999999999	1	1.00615666360625	0.239392241976746	4.55783047462478
chr4	64693460	64695705	8	5	20.51	17.86	2.65	1	1.18408795541755	0.294963002397035	5.23558530402848
chr4	64695705	64712345	11	5	28.21	17.86	10.35	0.393436265885678	1.79162840406542	0.48529871130742	7.56821851953509
chr4	64712345	64716729	9	5	23.08	17.86	5.22	0.763152862801238	1.37348238841154	0.354317161969272	5.9606730616736
chr4	64716729	64858516	9	5	23.08	17.86	5.22	0.763152862801238	1.37348238841154	0.354317161969272	5.9606730616736
chr4	64858516	65385250	8	5	20.51	17.86	2.65	1	1.18408795541755	0.294963002397035	5.23558530402848
chr4	65385250	65475066	7	5	17.95	17.86	0.0899999999999999	1	1.00615666360625	0.239392241976746	4.55783047462478
chr4	65475066	65513042	7	4	17.95	14.29	3.66	0.750478768502977	1.30726813521468	0.291755135584387	6.80992210196982
chr4	65513042	65574970	6	4	15.38	14.29	1.09	1	1.08953324514555	0.228777697439355	5.84898001960677
chr4	65574970	65587409	7	4	17.95	14.29	3.66	0.750478768502977	1.30726813521468	0.291755135584387	6.80992210196982
chr4	65587409	65639039	7	3	17.95	10.71	7.24	0.502458667409344	1.80733530551949	0.36548634786601	11.928348272517
chr4	65639039	65755108	7	4	17.95	14.29	3.66	0.750478768502977	1.30726813521468	0.291755135584387	6.80992210196982
chr4	65755108	65791436	7	4	17.95	14.29	3.66	0.750478768502977	1.30726813521468	0.291755135584387	6.80992210196982
chr4	65791436	65914232	8	4	20.51	14.29	6.22	0.747932633487701	1.53856634233689	0.359107764458661	7.83585527572577
chr4	65914232	66363523	8	3	20.51	10.71	9.8	0.336619499034699	2.12739426351934	0.449140543826995	13.7497241842113
chr4	66363523	66567117	7	3	17.95	10.71	7.24	0.502458667409344	1.80733530551949	0.36548634786601	11.928348272517
chr4	66567117	67450169	6	3	15.38	10.71	4.67	0.724292382577153	1.50605655807911	0.287195734413274	10.2118168379826
chr4	67450169	67610080	6	3	15.38	10.71	4.67	0.724292382577153	1.50605655807911	0.287195734413274	10.2118168379826
chr4	67610080	68058715	6	3	15.38	10.71	4.67	0.724292382577153	1.50605655807911	0.287195734413274	10.2118168379826
chr4	68058715	69283398	7	3	17.95	10.71	7.24	0.502458667409344	1.80733530551949	0.36548634786601	11.928348272517
chr4	69283398	69336232	6	3	15.38	10.71	4.67	0.724292382577153	1.50605655807911	0.287195734413274	10.2118168379826
chr4	69336232	69352550	7	3	17.95	10.71	7.24	0.502458667409344	1.80733530551949	0.36548634786601	11.928348272517
chr4	69352550	69373472	5	2	12.82	7.14	5.68	0.690157153753371	1.89440352096343	0.282027548133614	21.3895764464199
chr4	69373472	69375058	5	3	12.82	10.71	2.11	1	1.22182804785069	0.214213274937142	8.60621135520067
chr4	69375058	69463245	8	5	20.51	17.86	2.65	1	1.18408795541755	0.294963002397035	5.23558530402848
chr4	69463245	69484975	8	5	20.51	17.86	2.65	1	1.18408795541755	0.294963002397035	5.23558530402848
chr4	69484975	69485910	7	5	17.95	17.86	0.0899999999999999	1	1.00615666360625	0.239392241976746	4.55783047462478
chr4	69485910	69497225	7	4	17.95	14.29	3.66	0.750478768502977	1.30726813521468	0.291755135584387	6.80992210196982
chr4	69497225	69525184	6	4	15.38	14.29	1.09	1	1.08953324514555	0.228777697439355	5.84898001960677
chr4	69525184	69532874	6	5	15.38	17.86	-2.48	1	0.838623244670273	0.187416780551175	3.9214663079714
chr4	69532874	69536970	7	5	17.95	17.86	0.0899999999999999	1	1.00615666360625	0.239392241976746	4.55783047462478
chr4	69536970	69553862	6	4	15.38	14.29	1.09	1	1.08953324514555	0.228777697439355	5.84898001960677
chr4	69553862	69586872	6	3	15.38	10.71	4.67	0.724292382577153	1.50605655807911	0.287195734413274	10.2118168379826
chr4	69586872	69591430	7	3	17.95	10.71	7.24	0.502458667409344	1.80733530551949	0.36548634786601	11.928348272517
chr4	69591430	70125577	8	3	20.51	10.71	9.8	0.336619499034699	2.12739426351934	0.449140543826995	13.7497241842113
chr4	70125577	70234138	9	4	23.08	14.29	8.79	0.533293451699955	1.78478099082913	0.43094530952115	8.92909870703237
chr4	70234138	70447144	8	3	20.51	10.71	9.8	0.336619499034699	2.12739426351934	0.449140543826995	13.7497241842113
chr4	70447144	70520607	7	3	17.95	10.71	7.24	0.502458667409344	1.80733530551949	0.36548634786601	11.928348272517
chr4	70520607	72076289	6	3	15.38	10.71	4.67	0.724292382577153	1.50605655807911	0.287195734413274	10.2118168379826
chr4	72076289	72278064	6	4	15.38	14.29	1.09	1	1.08953324514555	0.228777697439355	5.84898001960677
chr4	72278064	72803508	6	3	15.38	10.71	4.67	0.724292382577153	1.50605655807911	0.287195734413274	10.2118168379826
chr4	72803508	73582355	6	3	15.38	10.71	4.67	0.724292382577153	1.50605655807911	0.287195734413274	10.2118168379826
chr4	73582355	73635754	7	3	17.95	10.71	7.24	0.502458667409344	1.80733530551949	0.36548634786601	11.928348272517
chr4	73635754	73675123	8	3	20.51	10.71	9.8	0.336619499034699	2.12739426351934	0.449140543826995	13.7497241842113
chr4	73675123	73770404	7	3	17.95	10.71	7.24	0.502458667409344	1.80733530551949	0.36548634786601	11.928348272517
chr4	73770404	74116594	8	3	20.51	10.71	9.8	0.336619499034699	2.12739426351934	0.449140543826995	13.7497241842113
chr4	74116594	74708999	7	3	17.95	10.71	7.24	0.502458667409344	1.80733530551949	0.36548634786601	11.928348272517
chr4	74708999	74733853	6	3	15.38	10.71	4.67	0.724292382577153	1.50605655807911	0.287195734413274	10.2118168379826
chr4	74733853	75200702	7	3	17.95	10.71	7.24	0.502458667409344	1.80733530551949	0.36548634786601	11.928348272517
chr4	75200702	75499387	6	3	15.38	10.71	4.67	0.724292382577153	1.50605655807911	0.287195734413274	10.2118168379826
chr4	75499387	76495718	7	3	17.95	10.71	7.24	0.502458667409344	1.80733530551949	0.36548634786601	11.928348272517
chr4	76495718	76921812	7	4	17.95	14.29	3.66	0.750478768502977	1.30726813521468	0.291755135584387	6.80992210196982
chr4	76921812	78166693	7	3	17.95	10.71	7.24	0.502458667409344	1.80733530551949	0.36548634786601	11.928348272517
chr4	78166693	78181845	7	3	17.95	10.71	7.24	0.502458667409344	1.80733530551949	0.36548634786601	11.928348272517
chr4	78181845	78236435	8	3	20.51	10.71	9.8	0.336619499034699	2.12739426351934	0.449140543826995	13.7497241842113
chr4	78236435	78238004	8	3	20.51	10.71	9.8	0.336619499034699	2.12739426351934	0.449140543826995	13.7497241842113
chr4	78238004	78331008	8	3	20.51	10.71	9.8	0.336619499034699	2.12739426351934	0.449140543826995	13.7497241842113
chr4	78331008	79009442	8	3	20.51	10.71	9.8	0.336619499034699	2.12739426351934	0.449140543826995	13.7497241842113
chr4	79009442	79258818	9	3	23.08	10.71	12.37	0.332912625997754	2.46809033730878	0.538307277384712	15.696421152546
chr4	79258818	79282257	9	4	23.08	14.29	8.79	0.533293451699955	1.78478099082913	0.43094530952115	8.92909870703237
chr4	79282257	80087827	9	3	23.08	10.71	12.37	0.332912625997754	2.46809033730878	0.538307277384712	15.696421152546
chr4	80087827	80254405	10	3	25.64	10.71	14.93	0.210019175927111	2.83157245824219	0.633448722606144	17.7789043034082
chr4	80254405	81056938	10	3	25.64	10.71	14.93	0.210019175927111	2.83157245824219	0.633448722606144	17.7789043034082
chr4	81056938	82161176	9	3	23.08	10.71	12.37	0.332912625997754	2.46809033730878	0.538307277384712	15.696421152546
chr4	82161176	83076733	8	3	20.51	10.71	9.8	0.336619499034699	2.12739426351934	0.449140543826995	13.7497241842113
chr4	83076733	84136955	9	3	23.08	10.71	12.37	0.332912625997754	2.46809033730878	0.538307277384712	15.696421152546
chr4	84136955	84374088	8	3	20.51	10.71	9.8	0.336619499034699	2.12739426351934	0.449140543826995	13.7497241842113
chr4	84374088	84763961	8	4	20.51	14.29	6.22	0.747932633487701	1.53856634233689	0.359107764458661	7.83585527572577
chr4	84763961	88669026	8	3	20.51	10.71	9.8	0.336619499034699	2.12739426351934	0.449140543826995	13.7497241842113
chr4	88669026	88669254	8	3	20.51	10.71	9.8	0.336619499034699	2.12739426351934	0.449140543826995	13.7497241842113
chr4	88669254	88673765	7	3	17.95	10.71	7.24	0.502458667409344	1.80733530551949	0.36548634786601	11.928348272517
chr4	88673765	89294149	8	3	20.51	10.71	9.8	0.336619499034699	2.12739426351934	0.449140543826995	13.7497241842113
chr4	89294149	91177115	7	3	17.95	10.71	7.24	0.502458667409344	1.80733530551949	0.36548634786601	11.928348272517
chr4	91177115	91269904	8	3	20.51	10.71	9.8	0.336619499034699	2.12739426351934	0.449140543826995	13.7497241842113
chr4	91269904	91294393	8	3	20.51	10.71	9.8	0.336619499034699	2.12739426351934	0.449140543826995	13.7497241842113
chr4	91294393	91295159	8	3	20.51	10.71	9.8	0.336619499034699	2.12739426351934	0.449140543826995	13.7497241842113
chr4	91295159	91502743	7	3	17.95	10.71	7.24	0.502458667409344	1.80733530551949	0.36548634786601	11.928348272517
chr4	91502743	91513492	7	4	17.95	14.29	3.66	0.750478768502977	1.30726813521468	0.291755135584387	6.80992210196982
chr4	91513492	91668929	8	4	20.51	14.29	6.22	0.747932633487701	1.53856634233689	0.359107764458661	7.83585527572577
chr4	91668929	91777879	7	4	17.95	14.29	3.66	0.750478768502977	1.30726813521468	0.291755135584387	6.80992210196982
chr4	91777879	91919106	7	4	17.95	14.29	3.66	0.750478768502977	1.30726813521468	0.291755135584387	6.80992210196982
chr4	91919106	92325556	7	3	17.95	10.71	7.24	0.502458667409344	1.80733530551949	0.36548634786601	11.928348272517
chr4	92325556	92487734	8	3	20.51	10.71	9.8	0.336619499034699	2.12739426351934	0.449140543826995	13.7497241842113
chr4	92487734	94253408	7	3	17.95	10.71	7.24	0.502458667409344	1.80733530551949	0.36548634786601	11.928348272517
chr4	94253408	94617399	8	3	20.51	10.71	9.8	0.336619499034699	2.12739426351934	0.449140543826995	13.7497241842113
chr4	94617399	94760977	7	3	17.95	10.71	7.24	0.502458667409344	1.80733530551949	0.36548634786601	11.928348272517
chr4	94760977	95340017	6	3	15.38	10.71	4.67	0.724292382577153	1.50605655807911	0.287195734413274	10.2118168379826
chr4	95340017	96143589	6	4	15.38	14.29	1.09	1	1.08953324514555	0.228777697439355	5.84898001960677
chr4	96143589	97696295	6	5	15.38	17.86	-2.48	1	0.838623244670273	0.187416780551175	3.9214663079714
chr4	97696295	97722953	6	5	15.38	17.86	-2.48	1	0.838623244670273	0.187416780551175	3.9214663079714
chr4	97722953	98249785	6	5	15.38	17.86	-2.48	1	0.838623244670273	0.187416780551175	3.9214663079714
chr4	98249785	98313395	6	6	15.38	21.43	-6.05	0.537876494727452	0.67081346957719	0.156478978316614	2.86681622643448
chr4	98313395	98906941	6	7	15.38	25	-9.62	0.362278049840601	0.550543668824644	0.132471797239647	2.21044135947539
chr4	98906941	99074285	6	7	15.38	25	-9.62	0.362278049840601	0.550543668824644	0.132471797239647	2.21044135947539
chr4	99074285	99401888	6	7	15.38	25	-9.62	0.362278049840601	0.550543668824644	0.132471797239647	2.21044135947539
chr4	99401888	99511566	6	6	15.38	21.43	-6.05	0.537876494727452	0.67081346957719	0.156478978316614	2.86681622643448
chr4	99511566	99717091	6	7	15.38	25	-9.62	0.362278049840601	0.550543668824644	0.132471797239647	2.21044135947539
chr4	99717091	100393014	6	6	15.38	21.43	-6.05	0.537876494727452	0.67081346957719	0.156478978316614	2.86681622643448
chr4	100393014	103087173	6	5	15.38	17.86	-2.48	1	0.838623244670273	0.187416780551175	3.9214663079714
chr4	103087173	103113275	7	5	17.95	17.86	0.0899999999999999	1	1.00615666360625	0.239392241976746	4.55783047462478
chr4	103113275	103213273	6	5	15.38	17.86	-2.48	1	0.838623244670273	0.187416780551175	3.9214663079714
chr4	103213273	104386857	7	5	17.95	17.86	0.0899999999999999	1	1.00615666360625	0.239392241976746	4.55783047462478
chr4	104386857	104533542	6	5	15.38	17.86	-2.48	1	0.838623244670273	0.187416780551175	3.9214663079714
chr4	104533542	105331121	7	5	17.95	17.86	0.0899999999999999	1	1.00615666360625	0.239392241976746	4.55783047462478
chr4	105331121	106923650	6	5	15.38	17.86	-2.48	1	0.838623244670273	0.187416780551175	3.9214663079714
chr4	106923650	108133894	6	6	15.38	21.43	-6.05	0.537876494727452	0.67081346957719	0.156478978316614	2.86681622643448
chr4	108133894	109241157	6	5	15.38	17.86	-2.48	1	0.838623244670273	0.187416780551175	3.9214663079714
chr4	109241157	109627994	7	5	17.95	17.86	0.0899999999999999	1	1.00615666360625	0.239392241976746	4.55783047462478
chr4	109627994	109877879	8	5	20.51	17.86	2.65	1	1.18408795541755	0.294963002397035	5.23558530402848
chr4	109877879	109981952	9	5	23.08	17.86	5.22	0.763152862801238	1.37348238841154	0.354317161969272	5.9606730616736
chr4	109981952	110510935	9	6	23.08	21.43	1.65	1	1.09841923649564	0.296678525077835	4.3419466686276
chr4	110510935	110746677	8	6	20.51	21.43	-0.919999999999998	1	0.947035802866762	0.24678154835532	3.81825686509133
chr4	110746677	110883082	8	7	20.51	25	-4.49	0.769111281347119	0.777202399071217	0.209240999451785	2.9379961078175
chr4	110883082	111608485	8	6	20.51	21.43	-0.919999999999998	1	0.947035802866762	0.24678154835532	3.81825686509133
chr4	111608485	111985836	8	5	20.51	17.86	2.65	1	1.18408795541755	0.294963002397035	5.23558530402848
chr4	111985836	115174512	7	5	17.95	17.86	0.0899999999999999	1	1.00615666360625	0.239392241976746	4.55783047462478
chr4	115174512	115175334	10	6	25.64	21.43	4.21	0.776722997346664	1.25998989354521	0.349913957283863	4.90329735453815
chr4	115175334	115183202	12	6	30.77	21.43	9.34	0.57709305906525	1.61797263021175	0.467545666792259	6.15620308927248
chr4	115183202	115383255	7	5	17.95	17.86	0.0899999999999999	1	1.00615666360625	0.239392241976746	4.55783047462478
chr4	115383255	115467812	7	6	17.95	21.43	-3.48	0.76168176257019	0.804764518252769	0.200114563812684	3.32740237797851
chr4	115467812	115761274	7	5	17.95	17.86	0.0899999999999999	1	1.00615666360625	0.239392241976746	4.55783047462478
chr4	115761274	116009865	7	5	17.95	17.86	0.0899999999999999	1	1.00615666360625	0.239392241976746	4.55783047462478
chr4	116009865	116483519	7	5	17.95	17.86	0.0899999999999999	1	1.00615666360625	0.239392241976746	4.55783047462478
chr4	116483519	116581519	7	4	17.95	14.29	3.66	0.750478768502977	1.30726813521468	0.291755135584387	6.80992210196982
chr4	116581519	116701072	7	5	17.95	17.86	0.0899999999999999	1	1.00615666360625	0.239392241976746	4.55783047462478
chr4	116701072	116879964	7	5	17.95	17.86	0.0899999999999999	1	1.00615666360625	0.239392241976746	4.55783047462478
chr4	116879964	116943768	7	5	17.95	17.86	0.0899999999999999	1	1.00615666360625	0.239392241976746	4.55783047462478
chr4	116943768	117098609	7	5	17.95	17.86	0.0899999999999999	1	1.00615666360625	0.239392241976746	4.55783047462478
chr4	117098609	117352104	7	5	17.95	17.86	0.0899999999999999	1	1.00615666360625	0.239392241976746	4.55783047462478
chr4	117352104	122271448	7	4	17.95	14.29	3.66	0.750478768502977	1.30726813521468	0.291755135584387	6.80992210196982
chr4	122271448	122288223	7	4	17.95	14.29	3.66	0.750478768502977	1.30726813521468	0.291755135584387	6.80992210196982
chr4	122288223	124286849	7	4	17.95	14.29	3.66	0.750478768502977	1.30726813521468	0.291755135584387	6.80992210196982
chr4	124286849	125478976	7	5	17.95	17.86	0.0899999999999999	1	1.00615666360625	0.239392241976746	4.55783047462478
chr4	125478976	129997282	7	4	17.95	14.29	3.66	0.750478768502977	1.30726813521468	0.291755135584387	6.80992210196982
chr4	129997282	130161031	7	5	17.95	17.86	0.0899999999999999	1	1.00615666360625	0.239392241976746	4.55783047462478
chr4	130161031	131124512	7	4	17.95	14.29	3.66	0.750478768502977	1.30726813521468	0.291755135584387	6.80992210196982
chr4	131124512	132580427	8	4	20.51	14.29	6.22	0.747932633487701	1.53856634233689	0.359107764458661	7.83585527572577
chr4	132580427	132601536	7	4	17.95	14.29	3.66	0.750478768502977	1.30726813521468	0.291755135584387	6.80992210196982
chr4	132601536	132890739	8	4	20.51	14.29	6.22	0.747932633487701	1.53856634233689	0.359107764458661	7.83585527572577
chr4	132890739	133818326	7	4	17.95	14.29	3.66	0.750478768502977	1.30726813521468	0.291755135584387	6.80992210196982
chr4	133818326	133853071	8	4	20.51	14.29	6.22	0.747932633487701	1.53856634233689	0.359107764458661	7.83585527572577
chr4	133853071	133975747	9	4	23.08	14.29	8.79	0.533293451699955	1.78478099082913	0.43094530952115	8.92909870703237
chr4	133975747	134123981	8	4	20.51	14.29	6.22	0.747932633487701	1.53856634233689	0.359107764458661	7.83585527572577
chr4	134123981	134409975	7	4	17.95	14.29	3.66	0.750478768502977	1.30726813521468	0.291755135584387	6.80992210196982
chr4	134409975	134568329	7	4	17.95	14.29	3.66	0.750478768502977	1.30726813521468	0.291755135584387	6.80992210196982
chr4	134568329	134870513	7	4	17.95	14.29	3.66	0.750478768502977	1.30726813521468	0.291755135584387	6.80992210196982
chr4	134870513	135745455	7	5	17.95	17.86	0.0899999999999999	1	1.00615666360625	0.239392241976746	4.55783047462478
chr4	135745455	135780302	8	5	20.51	17.86	2.65	1	1.18408795541755	0.294963002397035	5.23558530402848
chr4	135780302	136111799	7	5	17.95	17.86	0.0899999999999999	1	1.00615666360625	0.239392241976746	4.55783047462478
chr4	136111799	136181502	8	5	20.51	17.86	2.65	1	1.18408795541755	0.294963002397035	5.23558530402848
chr4	136181502	138092149	7	5	17.95	17.86	0.0899999999999999	1	1.00615666360625	0.239392241976746	4.55783047462478
chr4	138092149	138108419	8	5	20.51	17.86	2.65	1	1.18408795541755	0.294963002397035	5.23558530402848
chr4	138108419	138367171	7	5	17.95	17.86	0.0899999999999999	1	1.00615666360625	0.239392241976746	4.55783047462478
chr4	138367171	138985734	7	4	17.95	14.29	3.66	0.750478768502977	1.30726813521468	0.291755135584387	6.80992210196982
chr4	138985734	140312400	7	5	17.95	17.86	0.0899999999999999	1	1.00615666360625	0.239392241976746	4.55783047462478
chr4	140312400	142766401	7	4	17.95	14.29	3.66	0.750478768502977	1.30726813521468	0.291755135584387	6.80992210196982
chr4	142766401	142823154	7	5	17.95	17.86	0.0899999999999999	1	1.00615666360625	0.239392241976746	4.55783047462478
chr4	142823154	142885635	7	6	17.95	21.43	-3.48	0.76168176257019	0.804764518252769	0.200114563812684	3.32740237797851
chr4	142885635	142912083	8	6	20.51	21.43	-0.919999999999998	1	0.947035802866762	0.24678154835532	3.81825686509133
chr4	142912083	143226835	9	6	23.08	21.43	1.65	1	1.09841923649564	0.296678525077835	4.3419466686276
chr4	143226835	143259434	9	5	23.08	17.86	5.22	0.763152862801238	1.37348238841154	0.354317161969272	5.9606730616736
chr4	143259434	143295712	8	5	20.51	17.86	2.65	1	1.18408795541755	0.294963002397035	5.23558530402848
chr4	143295712	143345954	8	4	20.51	14.29	6.22	0.747932633487701	1.53856634233689	0.359107764458661	7.83585527572577
chr4	143345954	143355362	9	4	23.08	14.29	8.79	0.533293451699955	1.78478099082913	0.43094530952115	8.92909870703237
chr4	143355362	143444249	10	5	25.64	17.86	7.78	0.558438625617762	1.57554208522566	0.417655219678272	6.73595308637102
chr4	143444249	143454920	9	5	23.08	17.86	5.22	0.763152862801238	1.37348238841154	0.354317161969272	5.9606730616736
chr4	143454920	144320310	8	5	20.51	17.86	2.65	1	1.18408795541755	0.294963002397035	5.23558530402848
chr4	144320310	144348062	9	5	23.08	17.86	5.22	0.763152862801238	1.37348238841154	0.354317161969272	5.9606730616736
chr4	144348062	144440485	8	5	20.51	17.86	2.65	1	1.18408795541755	0.294963002397035	5.23558530402848
chr4	144440485	144612245	8	4	20.51	14.29	6.22	0.747932633487701	1.53856634233689	0.359107764458661	7.83585527572577
chr4	144612245	145010650	7	4	17.95	14.29	3.66	0.750478768502977	1.30726813521468	0.291755135584387	6.80992210196982
chr4	145010650	145576109	8	4	20.51	14.29	6.22	0.747932633487701	1.53856634233689	0.359107764458661	7.83585527572577
chr4	145576109	145606109	7	4	17.95	14.29	3.66	0.750478768502977	1.30726813521468	0.291755135584387	6.80992210196982
chr4	145606109	146999254	8	4	20.51	14.29	6.22	0.747932633487701	1.53856634233689	0.359107764458661	7.83585527572577
chr4	146999254	147649699	9	4	23.08	14.29	8.79	0.533293451699955	1.78478099082913	0.43094530952115	8.92909870703237
chr4	147649699	147701207	8	4	20.51	14.29	6.22	0.747932633487701	1.53856634233689	0.359107764458661	7.83585527572577
chr4	147701207	147971541	9	4	23.08	14.29	8.79	0.533293451699955	1.78478099082913	0.43094530952115	8.92909870703237
chr4	147971541	148001668	9	5	23.08	17.86	5.22	0.763152862801238	1.37348238841154	0.354317161969272	5.9606730616736
chr4	148001668	148015974	9	6	23.08	21.43	1.65	1	1.09841923649564	0.296678525077835	4.3419466686276
chr4	148015974	148055311	9	7	23.08	25	-1.92	1	0.901424398672253	0.251636822444292	3.3390618223398
chr4	148055311	148126246	9	7	23.08	25	-1.92	1	0.901424398672253	0.251636822444292	3.3390618223398
chr4	148126246	148227093	9	7	23.08	25	-1.92	1	0.901424398672253	0.251636822444292	3.3390618223398
chr4	148227093	148319104	9	7	23.08	25	-1.92	1	0.901424398672253	0.251636822444292	3.3390618223398
chr4	148319104	148364868	8	6	20.51	21.43	-0.919999999999998	1	0.947035802866762	0.24678154835532	3.81825686509133
chr4	148364868	148396924	8	7	20.51	25	-4.49	0.769111281347119	0.777202399071217	0.209240999451785	2.9379961078175
chr4	148396924	148468354	9	7	23.08	25	-1.92	1	0.901424398672253	0.251636822444292	3.3390618223398
chr4	148468354	148470443	8	6	20.51	21.43	-0.919999999999998	1	0.947035802866762	0.24678154835532	3.81825686509133
chr4	148470443	148502172	8	5	20.51	17.86	2.65	1	1.18408795541755	0.294963002397035	5.23558530402848
chr4	148502172	148518320	9	5	23.08	17.86	5.22	0.763152862801238	1.37348238841154	0.354317161969272	5.9606730616736
chr4	148518320	148928292	9	6	23.08	21.43	1.65	1	1.09841923649564	0.296678525077835	4.3419466686276
chr4	148928292	149023011	8	6	20.51	21.43	-0.919999999999998	1	0.947035802866762	0.24678154835532	3.81825686509133
chr4	149023011	149035975	8	5	20.51	17.86	2.65	1	1.18408795541755	0.294963002397035	5.23558530402848
chr4	149035975	149101927	8	4	20.51	14.29	6.22	0.747932633487701	1.53856634233689	0.359107764458661	7.83585527572577
chr4	149101927	149406173	8	5	20.51	17.86	2.65	1	1.18408795541755	0.294963002397035	5.23558530402848
chr4	149406173	150162827	8	6	20.51	21.43	-0.919999999999998	1	0.947035802866762	0.24678154835532	3.81825686509133
chr4	150162827	150674438	8	5	20.51	17.86	2.65	1	1.18408795541755	0.294963002397035	5.23558530402848
chr4	150674438	151110939	8	4	20.51	14.29	6.22	0.747932633487701	1.53856634233689	0.359107764458661	7.83585527572577
chr4	151110939	152593395	8	4	20.51	14.29	6.22	0.747932633487701	1.53856634233689	0.359107764458661	7.83585527572577
chr4	152593395	152709080	8	4	20.51	14.29	6.22	0.747932633487701	1.53856634233689	0.359107764458661	7.83585527572577
chr4	152709080	152731268	8	5	20.51	17.86	2.65	1	1.18408795541755	0.294963002397035	5.23558530402848
chr4	152731268	152791652	7	5	17.95	17.86	0.0899999999999999	1	1.00615666360625	0.239392241976746	4.55783047462478
chr4	152791652	152854832	7	5	17.95	17.86	0.0899999999999999	1	1.00615666360625	0.239392241976746	4.55783047462478
chr4	152854832	153188623	7	5	17.95	17.86	0.0899999999999999	1	1.00615666360625	0.239392241976746	4.55783047462478
chr4	153188623	153420447	7	6	17.95	21.43	-3.48	0.76168176257019	0.804764518252769	0.200114563812684	3.32740237797851
chr4	153420447	153465312	7	5	17.95	17.86	0.0899999999999999	1	1.00615666360625	0.239392241976746	4.55783047462478
chr4	153465312	155691748	7	4	17.95	14.29	3.66	0.750478768502977	1.30726813521468	0.291755135584387	6.80992210196982
chr4	155691748	156173233	7	4	17.95	14.29	3.66	0.750478768502977	1.30726813521468	0.291755135584387	6.80992210196982
chr4	156173233	156727733	8	4	20.51	14.29	6.22	0.747932633487701	1.53856634233689	0.359107764458661	7.83585527572577
chr4	156727733	157074109	8	5	20.51	17.86	2.65	1	1.18408795541755	0.294963002397035	5.23558530402848
chr4	157074109	157126754	8	5	20.51	17.86	2.65	1	1.18408795541755	0.294963002397035	5.23558530402848
chr4	157126754	158464464	8	5	20.51	17.86	2.65	1	1.18408795541755	0.294963002397035	5.23558530402848
chr4	158464464	158590290	9	5	23.08	17.86	5.22	0.763152862801238	1.37348238841154	0.354317161969272	5.9606730616736
chr4	158590290	158781495	9	5	23.08	17.86	5.22	0.763152862801238	1.37348238841154	0.354317161969272	5.9606730616736
chr4	158781495	158823960	8	5	20.51	17.86	2.65	1	1.18408795541755	0.294963002397035	5.23558530402848
chr4	158823960	158904015	8	6	20.51	21.43	-0.919999999999998	1	0.947035802866762	0.24678154835532	3.81825686509133
chr4	158904015	159135761	8	5	20.51	17.86	2.65	1	1.18408795541755	0.294963002397035	5.23558530402848
chr4	159135761	159193129	8	4	20.51	14.29	6.22	0.747932633487701	1.53856634233689	0.359107764458661	7.83585527572577
chr4	159193129	159948065	8	5	20.51	17.86	2.65	1	1.18408795541755	0.294963002397035	5.23558530402848
chr4	159948065	161047045	8	4	20.51	14.29	6.22	0.747932633487701	1.53856634233689	0.359107764458661	7.83585527572577
chr4	161047045	161077330	9	4	23.08	14.29	8.79	0.533293451699955	1.78478099082913	0.43094530952115	8.92909870703237
chr4	161077330	161877009	8	4	20.51	14.29	6.22	0.747932633487701	1.53856634233689	0.359107764458661	7.83585527572577
chr4	161877009	161884754	11	6	28.21	21.43	6.78	0.581355620024996	1.43275125181165	0.406785672862874	5.5060111348397
chr4	161884754	161884914	8	5	20.51	17.86	2.65	1	1.18408795541755	0.294963002397035	5.23558530402848
chr4	161884914	162634155	8	4	20.51	14.29	6.22	0.747932633487701	1.53856634233689	0.359107764458661	7.83585527572577
chr4	162634155	164195414	7	4	17.95	14.29	3.66	0.750478768502977	1.30726813521468	0.291755135584387	6.80992210196982
chr4	164195414	164676233	7	5	17.95	17.86	0.0899999999999999	1	1.00615666360625	0.239392241976746	4.55783047462478
chr4	164676233	164962921	8	5	20.51	17.86	2.65	1	1.18408795541755	0.294963002397035	5.23558530402848
chr4	164962921	165440648	8	4	20.51	14.29	6.22	0.747932633487701	1.53856634233689	0.359107764458661	7.83585527572577
chr4	165440648	167170179	8	5	20.51	17.86	2.65	1	1.18408795541755	0.294963002397035	5.23558530402848
chr4	167170179	167868299	8	5	20.51	17.86	2.65	1	1.18408795541755	0.294963002397035	5.23558530402848
chr4	167868299	168308206	8	6	20.51	21.43	-0.919999999999998	1	0.947035802866762	0.24678154835532	3.81825686509133
chr4	168308206	168659899	9	6	23.08	21.43	1.65	1	1.09841923649564	0.296678525077835	4.3419466686276
chr4	168659899	168816942	9	6	23.08	21.43	1.65	1	1.09841923649564	0.296678525077835	4.3419466686276
chr4	168816942	168853013	9	6	23.08	21.43	1.65	1	1.09841923649564	0.296678525077835	4.3419466686276
chr4	168853013	168979296	9	6	23.08	21.43	1.65	1	1.09841923649564	0.296678525077835	4.3419466686276
chr4	168979296	169973462	9	6	23.08	21.43	1.65	1	1.09841923649564	0.296678525077835	4.3419466686276
chr4	169973462	170260808	9	7	23.08	25	-1.92	1	0.901424398672253	0.251636822444292	3.3390618223398
chr4	170260808	170298252	9	7	23.08	25	-1.92	1	0.901424398672253	0.251636822444292	3.3390618223398
chr4	170298252	170651804	9	7	23.08	25	-1.92	1	0.901424398672253	0.251636822444292	3.3390618223398
chr4	170651804	171441289	9	6	23.08	21.43	1.65	1	1.09841923649564	0.296678525077835	4.3419466686276
chr4	171441289	171592647	9	6	23.08	21.43	1.65	1	1.09841923649564	0.296678525077835	4.3419466686276
chr4	171592647	171609302	9	5	23.08	17.86	5.22	0.763152862801238	1.37348238841154	0.354317161969272	5.9606730616736
chr4	171609302	173961096	9	5	23.08	17.86	5.22	0.763152862801238	1.37348238841154	0.354317161969272	5.9606730616736
chr4	173961096	176232240	9	6	23.08	21.43	1.65	1	1.09841923649564	0.296678525077835	4.3419466686276
chr4	176232240	176363460	9	6	23.08	21.43	1.65	1	1.09841923649564	0.296678525077835	4.3419466686276
chr4	176363460	176853998	9	6	23.08	21.43	1.65	1	1.09841923649564	0.296678525077835	4.3419466686276
chr4	176853998	177140590	9	7	23.08	25	-1.92	1	0.901424398672253	0.251636822444292	3.3390618223398
chr4	177140590	177750489	10	7	25.64	25	0.640000000000001	1	1.03396754058403	0.296924738188513	3.76889942795107
chr4	177750489	177975462	11	7	28.21	25	3.21	1	1.17570071395968	0.34528159019737	4.23023415811296
chr4	177975462	179239153	11	7	28.21	25	3.21	1	1.17570071395968	0.34528159019737	4.23023415811296
chr4	179239153	181036841	11	7	28.21	25	3.21	1	1.17570071395968	0.34528159019737	4.23023415811296
chr4	181036841	182090493	11	8	28.21	28.57	-0.359999999999999	1	0.982401859972848	0.295759775739972	3.36946324721196
chr4	182090493	182158118	11	8	28.21	28.57	-0.359999999999999	1	0.982401859972848	0.295759775739972	3.36946324721196
chr4	182158118	182234680	11	8	28.21	28.57	-0.359999999999999	1	0.982401859972848	0.295759775739972	3.36946324721196
chr4	182234680	182731963	11	7	28.21	25	3.21	1	1.17570071395968	0.34528159019737	4.23023415811296
chr4	182731963	183478534	11	8	28.21	28.57	-0.359999999999999	1	0.982401859972848	0.295759775739972	3.36946324721196
chr4	183478534	184828299	12	8	30.77	28.57	2.2	1	1.1093705404486	0.340109999221826	3.76440764981304
chr4	184828299	185814584	11	8	28.21	28.57	-0.359999999999999	1	0.982401859972848	0.295759775739972	3.36946324721196
chr4	185814584	187773365	10	8	25.64	28.57	-2.93	0.788089826572652	0.863995590717037	0.25427945713233	3.00262787483893
chr4	187773365	187807838	10	8	25.64	28.57	-2.93	0.788089826572652	0.863995590717037	0.25427945713233	3.00262787483893
chr4	187807838	188032071	10	8	25.64	28.57	-2.93	0.788089826572652	0.863995590717037	0.25427945713233	3.00262787483893
chr4	188032071	188608968	9	8	23.08	28.57	-5.49	0.776722997346664	0.753281180166143	0.215447993161751	2.66181950249223
chr4	188608968	191154276	9	8	23.08	28.57	-5.49	0.776722997346664	0.753281180166143	0.215447993161751	2.66181950249223
chr5	0	742667	3	3	7.69	10.71	-3.02	0.688454720532236	0.698321848708714	0.0863101311133194	5.64708144834845
chr5	742667	813828	2	3	5.13	10.71	-5.58	0.642299864314789	0.455973048612347	0.035674600286564	4.28079447868054
chr5	813828	843103	2	3	5.13	10.71	-5.58	0.642299864314789	0.455973048612347	0.035674600286564	4.28079447868054
chr5	843103	865077	2	3	5.13	10.71	-5.58	0.642299864314789	0.455973048612347	0.035674600286564	4.28079447868054
chr5	865077	983780	3	3	7.69	10.71	-3.02	0.688454720532236	0.698321848708714	0.0863101311133194	5.64708144834845
chr5	983780	1609995	3	2	7.69	7.14	0.550000000000001	1	1.08206902804226	0.115243282358074	13.8124557860129
chr5	1609995	1656768	2	2	5.13	7.14	-2.01	1	0.706496515603743	0.0483247951664508	10.3278425867678
chr5	1656768	1949126	3	2	7.69	7.14	0.550000000000001	1	1.08206902804226	0.115243282358074	13.8124557860129
chr5	1949126	1967069	3	2	7.69	7.14	0.550000000000001	1	1.08206902804226	0.115243282358074	13.8124557860129
chr5	1967069	2368507	3	2	7.69	7.14	0.550000000000001	1	1.08206902804226	0.115243282358074	13.8124557860129
chr5	2368507	4110494	3	2	7.69	7.14	0.550000000000001	1	1.08206902804226	0.115243282358074	13.8124557860129
chr5	4110494	4265827	4	2	10.26	7.14	3.12	1	1.47724941340376	0.194470737823325	17.4929046835811
chr5	4265827	6638872	3	2	7.69	7.14	0.550000000000001	1	1.08206902804226	0.115243282358074	13.8124557860129
chr5	6638872	8411670	3	2	7.69	7.14	0.550000000000001	1	1.08206902804226	0.115243282358074	13.8124557860129
chr5	8411670	8443429	3	2	7.69	7.14	0.550000000000001	1	1.08206902804226	0.115243282358074	13.8124557860129
chr5	8443429	8702387	3	2	7.69	7.14	0.550000000000001	1	1.08206902804226	0.115243282358074	13.8124557860129
chr5	8702387	8748430	4	2	10.26	7.14	3.12	1	1.47724941340376	0.194470737823325	17.4929046835811
chr5	8748430	8835587	3	2	7.69	7.14	0.550000000000001	1	1.08206902804226	0.115243282358074	13.8124557860129
chr5	8835587	9380644	4	2	10.26	7.14	3.12	1	1.47724941340376	0.194470737823325	17.4929046835811
chr5	9380644	11594068	3	2	7.69	7.14	0.550000000000001	1	1.08206902804226	0.115243282358074	13.8124557860129
chr5	11594068	11631082	4	2	10.26	7.14	3.12	1	1.47724941340376	0.194470737823325	17.4929046835811
chr5	11631082	11914990	5	2	12.82	7.14	5.68	0.690157153753371	1.89440352096343	0.282027548133614	21.3895764464199
chr5	11914990	11951192	4	2	10.26	7.14	3.12	1	1.47724941340376	0.194470737823325	17.4929046835811
chr5	11951192	12781324	5	2	12.82	7.14	5.68	0.690157153753371	1.89440352096343	0.282027548133614	21.3895764464199
chr5	12781324	13110492	4	2	10.26	7.14	3.12	1	1.47724941340376	0.194470737823325	17.4929046835811
chr5	13110492	13226927	4	3	10.26	10.71	-0.450000000000001	1	0.953103551799361	0.14687709056058	7.08524272416711
chr5	13226927	13464400	4	2	10.26	7.14	3.12	1	1.47724941340376	0.194470737823325	17.4929046835811
chr5	13464400	15486599	3	2	7.69	7.14	0.550000000000001	1	1.08206902804226	0.115243282358074	13.8124557860129
chr5	15486599	15704890	4	2	10.26	7.14	3.12	1	1.47724941340376	0.194470737823325	17.4929046835811
chr5	15704890	15705154	5	2	12.82	7.14	5.68	0.690157153753371	1.89440352096343	0.282027548133614	21.3895764464199
chr5	15705154	15721978	6	2	15.38	7.14	8.24	0.452610971630956	2.33566623971135	0.376598600150424	25.537474960256
chr5	15721978	16114449	4	2	10.26	7.14	3.12	1	1.47724941340376	0.194470737823325	17.4929046835811
chr5	16114449	16139542	3	2	7.69	7.14	0.550000000000001	1	1.08206902804226	0.115243282358074	13.8124557860129
chr5	16139542	18744979	4	2	10.26	7.14	3.12	1	1.47724941340376	0.194470737823325	17.4929046835811
chr5	18744979	18927748	5	2	12.82	7.14	5.68	0.690157153753371	1.89440352096343	0.282027548133614	21.3895764464199
chr5	18927748	19062710	4	2	10.26	7.14	3.12	1	1.47724941340376	0.194470737823325	17.4929046835811
chr5	19062710	19195203	5	2	12.82	7.14	5.68	0.690157153753371	1.89440352096343	0.282027548133614	21.3895764464199
chr5	19195203	19821758	4	2	10.26	7.14	3.12	1	1.47724941340376	0.194470737823325	17.4929046835811
chr5	19821758	19970105	4	2	10.26	7.14	3.12	1	1.47724941340376	0.194470737823325	17.4929046835811
chr5	19970105	20231067	4	2	10.26	7.14	3.12	1	1.47724941340376	0.194470737823325	17.4929046835811
chr5	20231067	21570231	3	2	7.69	7.14	0.550000000000001	1	1.08206902804226	0.115243282358074	13.8124557860129
chr5	21570231	21671983	3	3	7.69	10.71	-3.02	0.688454720532236	0.698321848708714	0.0863101311133194	5.64708144834845
chr5	21671983	21691044	3	2	7.69	7.14	0.550000000000001	1	1.08206902804226	0.115243282358074	13.8124557860129
chr5	21691044	21729854	2	2	5.13	7.14	-2.01	1	0.706496515603743	0.0483247951664508	10.3278425867678
chr5	21729854	23937387	3	2	7.69	7.14	0.550000000000001	1	1.08206902804226	0.115243282358074	13.8124557860129
chr5	23937387	23998747	3	3	7.69	10.71	-3.02	0.688454720532236	0.698321848708714	0.0863101311133194	5.64708144834845
chr5	23998747	24786961	3	3	7.69	10.71	-3.02	0.688454720532236	0.698321848708714	0.0863101311133194	5.64708144834845
chr5	24786961	24799681	3	2	7.69	7.14	0.550000000000001	1	1.08206902804226	0.115243282358074	13.8124557860129
chr5	24799681	25029095	3	3	7.69	10.71	-3.02	0.688454720532236	0.698321848708714	0.0863101311133194	5.64708144834845
chr5	25029095	25701550	3	2	7.69	7.14	0.550000000000001	1	1.08206902804226	0.115243282358074	13.8124557860129
chr5	25701550	25845543	4	2	10.26	7.14	3.12	1	1.47724941340376	0.194470737823325	17.4929046835811
chr5	25845543	26623529	3	2	7.69	7.14	0.550000000000001	1	1.08206902804226	0.115243282358074	13.8124557860129
chr5	26623529	26785083	4	2	10.26	7.14	3.12	1	1.47724941340376	0.194470737823325	17.4929046835811
chr5	26785083	27213730	3	2	7.69	7.14	0.550000000000001	1	1.08206902804226	0.115243282358074	13.8124557860129
chr5	27213730	27256668	2	2	5.13	7.14	-2.01	1	0.706496515603743	0.0483247951664508	10.3278425867678
chr5	27256668	29068326	3	2	7.69	7.14	0.550000000000001	1	1.08206902804226	0.115243282358074	13.8124557860129
chr5	29068326	29082617	2	2	5.13	7.14	-2.01	1	0.706496515603743	0.0483247951664508	10.3278425867678
chr5	29082617	33160168	3	2	7.69	7.14	0.550000000000001	1	1.08206902804226	0.115243282358074	13.8124557860129
chr5	33160168	34015745	2	2	5.13	7.14	-2.01	1	0.706496515603743	0.0483247951664508	10.3278425867678
chr5	34015745	34046322	2	2	5.13	7.14	-2.01	1	0.706496515603743	0.0483247951664508	10.3278425867678
chr5	34046322	34563002	2	2	5.13	7.14	-2.01	1	0.706496515603743	0.0483247951664508	10.3278425867678
chr5	34563002	34578242	1	2	2.56	7.14	-4.58	0.566892808683853	0.347668191638558	0.00565929193880628	7.00113716860258
chr5	34578242	38760967	2	2	5.13	7.14	-2.01	1	0.706496515603743	0.0483247951664508	10.3278425867678
chr5	38760967	38807680	3	2	7.69	7.14	0.550000000000001	1	1.08206902804226	0.115243282358074	13.8124557860129
chr5	38807680	39359264	3	3	7.69	10.71	-3.02	0.688454720532236	0.698321848708714	0.0863101311133194	5.64708144834845
chr5	39359264	39385503	2	3	5.13	10.71	-5.58	0.642299864314789	0.455973048612347	0.035674600286564	4.28079447868054
chr5	39385503	39416043	3	3	7.69	10.71	-3.02	0.688454720532236	0.698321848708714	0.0863101311133194	5.64708144834845
chr5	39416043	39441946	2	3	5.13	10.71	-5.58	0.642299864314789	0.455973048612347	0.035674600286564	4.28079447868054
chr5	39441946	39507898	3	3	7.69	10.71	-3.02	0.688454720532236	0.698321848708714	0.0863101311133194	5.64708144834845
chr5	39507898	39514073	2	3	5.13	10.71	-5.58	0.642299864314789	0.455973048612347	0.035674600286564	4.28079447868054
chr5	39514073	39775727	3	3	7.69	10.71	-3.02	0.688454720532236	0.698321848708714	0.0863101311133194	5.64708144834845
chr5	39775727	40133657	4	3	10.26	10.71	-0.450000000000001	1	0.953103551799361	0.14687709056058	7.08524272416711
chr5	40133657	40214370	4	2	10.26	7.14	3.12	1	1.47724941340376	0.194470737823325	17.4929046835811
chr5	40214370	40232910	3	2	7.69	7.14	0.550000000000001	1	1.08206902804226	0.115243282358074	13.8124557860129
chr5	40232910	40428656	4	2	10.26	7.14	3.12	1	1.47724941340376	0.194470737823325	17.4929046835811
chr5	40428656	40440379	4	2	10.26	7.14	3.12	1	1.47724941340376	0.194470737823325	17.4929046835811
chr5	40440379	40484423	3	2	7.69	7.14	0.550000000000001	1	1.08206902804226	0.115243282358074	13.8124557860129
chr5	40484423	40519672	3	3	7.69	10.71	-3.02	0.688454720532236	0.698321848708714	0.0863101311133194	5.64708144834845
chr5	40519672	40602741	3	2	7.69	7.14	0.550000000000001	1	1.08206902804226	0.115243282358074	13.8124557860129
chr5	40602741	41264241	3	2	7.69	7.14	0.550000000000001	1	1.08206902804226	0.115243282358074	13.8124557860129
chr5	41264241	41277733	2	2	5.13	7.14	-2.01	1	0.706496515603743	0.0483247951664508	10.3278425867678
chr5	41277733	41278440	3	2	7.69	7.14	0.550000000000001	1	1.08206902804226	0.115243282358074	13.8124557860129
chr5	41278440	41309295	4	2	10.26	7.14	3.12	1	1.47724941340376	0.194470737823325	17.4929046835811
chr5	41309295	41370704	4	3	10.26	10.71	-0.450000000000001	1	0.953103551799361	0.14687709056058	7.08524272416711
chr5	41370704	41759207	3	3	7.69	10.71	-3.02	0.688454720532236	0.698321848708714	0.0863101311133194	5.64708144834845
chr5	41759207	42546801	3	2	7.69	7.14	0.550000000000001	1	1.08206902804226	0.115243282358074	13.8124557860129
chr5	42546801	42714558	2	2	5.13	7.14	-2.01	1	0.706496515603743	0.0483247951664508	10.3278425867678
chr5	42714558	42912785	3	2	7.69	7.14	0.550000000000001	1	1.08206902804226	0.115243282358074	13.8124557860129
chr5	42912785	43221597	4	2	10.26	7.14	3.12	1	1.47724941340376	0.194470737823325	17.4929046835811
chr5	43221597	43385063	5	2	12.82	7.14	5.68	0.690157153753371	1.89440352096343	0.282027548133614	21.3895764464199
chr5	43385063	43418457	6	2	15.38	7.14	8.24	0.452610971630956	2.33566623971135	0.376598600150424	25.537474960256
chr5	43418457	43429590	7	2	17.95	7.14	10.81	0.285260824166676	2.80395558178708	0.47787033488466	29.9189920421904
chr5	43429590	43925335	6	2	15.38	7.14	8.24	0.452610971630956	2.33566623971135	0.376598600150424	25.537474960256
chr5	43925335	43996170	5	2	12.82	7.14	5.68	0.690157153753371	1.89440352096343	0.282027548133614	21.3895764464199
chr5	43996170	44272480	6	2	15.38	7.14	8.24	0.452610971630956	2.33566623971135	0.376598600150424	25.537474960256
chr5	44272480	44414364	5	2	12.82	7.14	5.68	0.690157153753371	1.89440352096343	0.282027548133614	21.3895764464199
chr5	44414364	44629009	4	2	10.26	7.14	3.12	1	1.47724941340376	0.194470737823325	17.4929046835811
chr5	44629009	44904243	5	2	12.82	7.14	5.68	0.690157153753371	1.89440352096343	0.282027548133614	21.3895764464199
chr5	44904243	44904728	6	2	15.38	7.14	8.24	0.452610971630956	2.33566623971135	0.376598600150424	25.537474960256
chr5	44904728	44950469	6	3	15.38	10.71	4.67	0.724292382577153	1.50605655807911	0.287195734413274	10.2118168379826
chr5	44950469	46108478	6	4	15.38	14.29	1.09	1	1.08953324514555	0.228777697439355	5.84898001960677
chr5	46108478	46383335	5	4	12.82	14.29	-1.47	1	0.884016750837732	0.170150760251753	4.94270890019748
chr5	46383335	49520000	0	0	0	0	0	1	0	0	Inf
chr5	49520000	50272298	10	3	25.64	10.71	14.93	0.210019175927111	2.83157245824219	0.633448722606144	17.7789043034082
chr5	50272298	50390143	10	4	25.64	14.29	11.35	0.364239516815332	2.0474928602249	0.507624553104601	10.1011704340548
chr5	50390143	50418494	9	4	23.08	14.29	8.79	0.533293451699955	1.78478099082913	0.43094530952115	8.92909870703237
chr5	50418494	50561111	8	4	20.51	14.29	6.22	0.747932633487701	1.53856634233689	0.359107764458661	7.83585527572577
chr5	50561111	50580597	7	4	17.95	14.29	3.66	0.750478768502977	1.30726813521468	0.291755135584387	6.80992210196982
chr5	50580597	50646943	6	4	15.38	14.29	1.09	1	1.08953324514555	0.228777697439355	5.84898001960677
chr5	50646943	51203666	7	4	17.95	14.29	3.66	0.750478768502977	1.30726813521468	0.291755135584387	6.80992210196982
chr5	51203666	51500278	6	4	15.38	14.29	1.09	1	1.08953324514555	0.228777697439355	5.84898001960677
chr5	51500278	51966186	6	3	15.38	10.71	4.67	0.724292382577153	1.50605655807911	0.287195734413274	10.2118168379826
chr5	51966186	52110847	7	3	17.95	10.71	7.24	0.502458667409344	1.80733530551949	0.36548634786601	11.928348272517
chr5	52110847	52143310	6	3	15.38	10.71	4.67	0.724292382577153	1.50605655807911	0.287195734413274	10.2118168379826
chr5	52143310	52163245	6	3	15.38	10.71	4.67	0.724292382577153	1.50605655807911	0.287195734413274	10.2118168379826
chr5	52163245	52183928	6	3	15.38	10.71	4.67	0.724292382577153	1.50605655807911	0.287195734413274	10.2118168379826
chr5	52183928	52278161	7	3	17.95	10.71	7.24	0.502458667409344	1.80733530551949	0.36548634786601	11.928348272517
chr5	52278161	52346085	6	3	15.38	10.71	4.67	0.724292382577153	1.50605655807911	0.287195734413274	10.2118168379826
chr5	52346085	52353413	7	3	17.95	10.71	7.24	0.502458667409344	1.80733530551949	0.36548634786601	11.928348272517
chr5	52353413	52527610	7	3	17.95	10.71	7.24	0.502458667409344	1.80733530551949	0.36548634786601	11.928348272517
chr5	52527610	52983295	7	4	17.95	14.29	3.66	0.750478768502977	1.30726813521468	0.291755135584387	6.80992210196982
chr5	52983295	53045496	6	4	15.38	14.29	1.09	1	1.08953324514555	0.228777697439355	5.84898001960677
chr5	53045496	53090900	7	4	17.95	14.29	3.66	0.750478768502977	1.30726813521468	0.291755135584387	6.80992210196982
chr5	53090900	53374994	8	4	20.51	14.29	6.22	0.747932633487701	1.53856634233689	0.359107764458661	7.83585527572577
chr5	53374994	53512375	7	4	17.95	14.29	3.66	0.750478768502977	1.30726813521468	0.291755135584387	6.80992210196982
chr5	53512375	54254384	8	4	20.51	14.29	6.22	0.747932633487701	1.53856634233689	0.359107764458661	7.83585527572577
chr5	54254384	54286307	9	4	23.08	14.29	8.79	0.533293451699955	1.78478099082913	0.43094530952115	8.92909870703237
chr5	54286307	54335632	9	3	23.08	10.71	12.37	0.332912625997754	2.46809033730878	0.538307277384712	15.696421152546
chr5	54335632	54408657	9	4	23.08	14.29	8.79	0.533293451699955	1.78478099082913	0.43094530952115	8.92909870703237
chr5	54408657	54440868	8	4	20.51	14.29	6.22	0.747932633487701	1.53856634233689	0.359107764458661	7.83585527572577
chr5	54440868	54938825	9	4	23.08	14.29	8.79	0.533293451699955	1.78478099082913	0.43094530952115	8.92909870703237
chr5	54938825	54944266	9	4	23.08	14.29	8.79	0.533293451699955	1.78478099082913	0.43094530952115	8.92909870703237
chr5	54944266	55020304	9	4	23.08	14.29	8.79	0.533293451699955	1.78478099082913	0.43094530952115	8.92909870703237
chr5	55020304	56412659	9	3	23.08	10.71	12.37	0.332912625997754	2.46809033730878	0.538307277384712	15.696421152546
chr5	56412659	56749298	10	3	25.64	10.71	14.93	0.210019175927111	2.83157245824219	0.633448722606144	17.7789043034082
chr5	56749298	56917125	10	4	25.64	14.29	11.35	0.364239516815332	2.0474928602249	0.507624553104601	10.1011704340548
chr5	56917125	57323830	10	4	25.64	14.29	11.35	0.364239516815332	2.0474928602249	0.507624553104601	10.1011704340548
chr5	57323830	57335951	7	3	17.95	10.71	7.24	0.502458667409344	1.80733530551949	0.36548634786601	11.928348272517
chr5	57335951	57339215	10	4	25.64	14.29	11.35	0.364239516815332	2.0474928602249	0.507624553104601	10.1011704340548
chr5	57339215	57341079	10	5	25.64	17.86	7.78	0.558438625617762	1.57554208522566	0.417655219678272	6.73595308637102
chr5	57341079	57645142	10	6	25.64	21.43	4.21	0.776722997346664	1.25998989354521	0.349913957283863	4.90329735453815
chr5	57645142	58099438	10	5	25.64	17.86	7.78	0.558438625617762	1.57554208522566	0.417655219678272	6.73595308637102
chr5	58099438	58370080	10	4	25.64	14.29	11.35	0.364239516815332	2.0474928602249	0.507624553104601	10.1011704340548
chr5	58370080	58521306	10	5	25.64	17.86	7.78	0.558438625617762	1.57554208522566	0.417655219678272	6.73595308637102
chr5	58521306	58557337	11	5	28.21	17.86	10.35	0.393436265885678	1.79162840406542	0.48529871130742	7.56821851953509
chr5	58557337	58728562	12	5	30.77	17.86	12.91	0.268017805584271	2.02332697363857	0.557620818201578	8.46553811233116
chr5	58728562	58829404	12	6	30.77	21.43	9.34	0.57709305906525	1.61797263021175	0.467545666792259	6.15620308927248
chr5	58829404	58896955	12	5	30.77	17.86	12.91	0.268017805584271	2.02332697363857	0.557620818201578	8.46553811233116
chr5	58896955	58927641	12	5	30.77	17.86	12.91	0.268017805584271	2.02332697363857	0.557620818201578	8.46553811233116
chr5	58927641	58938898	12	6	30.77	21.43	9.34	0.57709305906525	1.61797263021175	0.467545666792259	6.15620308927248
chr5	58938898	59016417	12	6	30.77	21.43	9.34	0.57709305906525	1.61797263021175	0.467545666792259	6.15620308927248
chr5	59016417	59029099	12	6	30.77	21.43	9.34	0.57709305906525	1.61797263021175	0.467545666792259	6.15620308927248
chr5	59029099	59072499	11	6	28.21	21.43	6.78	0.581355620024996	1.43275125181165	0.406785672862874	5.5060111348397
chr5	59072499	59091779	11	7	28.21	25	3.21	1	1.17570071395968	0.34528159019737	4.23023415811296
chr5	59091779	59140478	11	7	28.21	25	3.21	1	1.17570071395968	0.34528159019737	4.23023415811296
chr5	59140478	59181964	12	7	30.77	25	5.77	0.784305716332878	1.32766681882088	0.396985547900618	4.72728418254668
chr5	59181964	59215879	12	7	30.77	25	5.77	0.784305716332878	1.32766681882088	0.396985547900618	4.72728418254668
chr5	59215879	59222521	12	7	30.77	25	5.77	0.784305716332878	1.32766681882088	0.396985547900618	4.72728418254668
chr5	59222521	59266661	11	7	28.21	25	3.21	1	1.17570071395968	0.34528159019737	4.23023415811296
chr5	59266661	59389424	11	8	28.21	28.57	-0.359999999999999	1	0.982401859972848	0.295759775739972	3.36946324721196
chr5	59389424	59415102	11	7	28.21	25	3.21	1	1.17570071395968	0.34528159019737	4.23023415811296
chr5	59415102	59634886	11	7	28.21	25	3.21	1	1.17570071395968	0.34528159019737	4.23023415811296
chr5	59634886	59759068	10	7	25.64	25	0.640000000000001	1	1.03396754058403	0.296924738188513	3.76889942795107
chr5	59759068	59845911	10	7	25.64	25	0.640000000000001	1	1.03396754058403	0.296924738188513	3.76889942795107
chr5	59845911	60094975	10	8	25.64	28.57	-2.93	0.788089826572652	0.863995590717037	0.25427945713233	3.00262787483893
chr5	60094975	60845471	10	7	25.64	25	0.640000000000001	1	1.03396754058403	0.296924738188513	3.76889942795107
chr5	60845471	60936172	10	6	25.64	21.43	4.21	0.776722997346664	1.25998989354521	0.349913957283863	4.90329735453815
chr5	60936172	64740467	10	5	25.64	17.86	7.78	0.558438625617762	1.57554208522566	0.417655219678272	6.73595308637102
chr5	64740467	65536281	10	6	25.64	21.43	4.21	0.776722997346664	1.25998989354521	0.349913957283863	4.90329735453815
chr5	65536281	67519392	10	6	25.64	21.43	4.21	0.776722997346664	1.25998989354521	0.349913957283863	4.90329735453815
chr5	67519392	67692525	11	6	28.21	21.43	6.78	0.581355620024996	1.43275125181165	0.406785672862874	5.5060111348397
chr5	67692525	67827474	11	6	28.21	21.43	6.78	0.581355620024996	1.43275125181165	0.406785672862874	5.5060111348397
chr5	67827474	68302389	11	6	28.21	21.43	6.78	0.581355620024996	1.43275125181165	0.406785672862874	5.5060111348397
chr5	68302389	68431582	10	6	25.64	21.43	4.21	0.776722997346664	1.25998989354521	0.349913957283863	4.90329735453815
chr5	68431582	69273559	10	7	25.64	25	0.640000000000001	1	1.03396754058403	0.296924738188513	3.76889942795107
chr5	69273559	70616887	9	7	23.08	25	-1.92	1	0.901424398672253	0.251636822444292	3.3390618223398
chr5	70616887	71522857	10	7	25.64	25	0.640000000000001	1	1.03396754058403	0.296924738188513	3.76889942795107
chr5	71522857	72756278	11	7	28.21	25	3.21	1	1.17570071395968	0.34528159019737	4.23023415811296
chr5	72756278	74014318	11	8	28.21	28.57	-0.359999999999999	1	0.982401859972848	0.295759775739972	3.36946324721196
chr5	74014318	74759137	11	9	28.21	32.14	-3.93	0.790297224212521	0.831706188375505	0.254973950870375	2.75301817957441
chr5	74759137	75041063	12	9	30.77	32.14	-1.37	1	0.939168418272527	0.293242349603647	3.07544601481355
chr5	75041063	75568635	12	8	30.77	28.57	2.2	1	1.1093705404486	0.340109999221826	3.76440764981304
chr5	75568635	75829392	12	8	30.77	28.57	2.2	1	1.1093705404486	0.340109999221826	3.76440764981304
chr5	75829392	75909664	12	9	30.77	32.14	-1.37	1	0.939168418272527	0.293242349603647	3.07544601481355
chr5	75909664	76086696	12	8	30.77	28.57	2.2	1	1.1093705404486	0.340109999221826	3.76440764981304
chr5	76086696	76689512	11	8	28.21	28.57	-0.359999999999999	1	0.982401859972848	0.295759775739972	3.36946324721196
chr5	76689512	77612309	10	8	25.64	28.57	-2.93	0.788089826572652	0.863995590717037	0.25427945713233	3.00262787483893
chr5	77612309	77807728	11	8	28.21	28.57	-0.359999999999999	1	0.982401859972848	0.295759775739972	3.36946324721196
chr5	77807728	77933174	11	8	28.21	28.57	-0.359999999999999	1	0.982401859972848	0.295759775739972	3.36946324721196
chr5	77933174	79399852	11	8	28.21	28.57	-0.359999999999999	1	0.982401859972848	0.295759775739972	3.36946324721196
chr5	79399852	81888177	12	8	30.77	28.57	2.2	1	1.1093705404486	0.340109999221826	3.76440764981304
chr5	81888177	84402059	12	8	30.77	28.57	2.2	1	1.1093705404486	0.340109999221826	3.76440764981304
chr5	84402059	84562954	12	8	30.77	28.57	2.2	1	1.1093705404486	0.340109999221826	3.76440764981304
chr5	84562954	86980113	12	8	30.77	28.57	2.2	1	1.1093705404486	0.340109999221826	3.76440764981304
chr5	86980113	87140089	12	9	30.77	32.14	-1.37	1	0.939168418272527	0.293242349603647	3.07544601481355
chr5	87140089	87186642	12	9	30.77	32.14	-1.37	1	0.939168418272527	0.293242349603647	3.07544601481355
chr5	87186642	87459599	12	9	30.77	32.14	-1.37	1	0.939168418272527	0.293242349603647	3.07544601481355
chr5	87459599	88858570	13	9	33.33	32.14	1.19	1	1.05472854591205	0.334219709650251	3.42390949726657
chr5	88858570	89152548	14	9	35.9	32.14	3.76	0.799152104106656	1.17928077535927	0.378181705993962	3.80238603736087
chr5	89152548	89277836	13	9	33.33	32.14	1.19	1	1.05472854591205	0.334219709650251	3.42390949726657
chr5	89277836	90058738	13	10	33.33	35.71	-2.38	1	0.901422168724054	0.289415123890578	2.84862643714113
chr5	90058738	92854509	14	10	35.9	35.71	0.189999999999998	1	1.0078807221991	0.327491659751893	3.16328621586006
chr5	92854509	93107334	14	11	35.9	39.29	-3.39	0.802852412668872	0.867333215286916	0.284302484527107	2.6679582536375
chr5	93107334	93326381	14	10	35.9	35.71	0.189999999999998	1	1.0078807221991	0.327491659751893	3.16328621586006
chr5	93326381	94120948	14	9	35.9	32.14	3.76	0.799152104106656	1.17928077535927	0.378181705993962	3.80238603736087
chr5	94120948	94873205	14	9	35.9	32.14	3.76	0.799152104106656	1.17928077535927	0.378181705993962	3.80238603736087
chr5	94873205	96128995	15	9	38.46	32.14	6.32	0.617274493539721	1.3140123891115	0.425454359117328	4.21478832852152
chr5	96128995	96134754	16	9	41.03	32.14	8.89	0.609289326925581	1.46021347885043	0.476406107195256	4.66543468605179
chr5	96134754	96372922	16	10	41.03	35.71	5.32	0.800292054391844	1.24798323419105	0.412560729028943	3.88150616156347
chr5	96372922	96406400	16	11	41.03	39.29	1.74	1	1.07391958570614	0.358136811668035	3.27361814971911
chr5	96406400	96454992	16	11	41.03	39.29	1.74	1	1.07391958570614	0.358136811668035	3.27361814971911
chr5	96454992	96533536	16	10	41.03	35.71	5.32	0.800292054391844	1.24798323419105	0.412560729028943	3.88150616156347
chr5	96533536	96875991	15	10	38.46	35.71	2.75	1	1.1230271638893	0.368431408874392	3.50617840720806
chr5	96875991	97046793	16	10	41.03	35.71	5.32	0.800292054391844	1.24798323419105	0.412560729028943	3.88150616156347
chr5	97046793	97113593	17	11	43.59	39.29	4.3	0.804371454500303	1.19105608093238	0.399533956153146	3.62141386704044
chr5	97113593	97957723	16	10	41.03	35.71	5.32	0.800292054391844	1.24798323419105	0.412560729028943	3.88150616156347
chr5	97957723	98067552	15	10	38.46	35.71	2.75	1	1.1230271638893	0.368431408874392	3.50617840720806
chr5	98067552	98368983	15	11	38.46	39.29	-0.829999999999998	1	0.966390702618551	0.319842139268038	2.95695809637443
chr5	98368983	98408603	15	11	38.46	39.29	-0.829999999999998	1	0.966390702618551	0.319842139268038	2.95695809637443
chr5	98408603	99021491	15	11	38.46	39.29	-0.829999999999998	1	0.966390702618551	0.319842139268038	2.95695809637443
chr5	99021491	99250407	16	11	41.03	39.29	1.74	1	1.07391958570614	0.358136811668035	3.27361814971911
chr5	99250407	99315894	16	11	41.03	39.29	1.74	1	1.07391958570614	0.358136811668035	3.27361814971911
chr5	99315894	99701931	16	11	41.03	39.29	1.74	1	1.07391958570614	0.358136811668035	3.27361814971911
chr5	99701931	99772688	15	11	38.46	39.29	-0.829999999999998	1	0.966390702618551	0.319842139268038	2.95695809637443
chr5	99772688	100751514	16	11	41.03	39.29	1.74	1	1.07391958570614	0.358136811668035	3.27361814971911
chr5	100751514	101105858	17	11	43.59	39.29	4.3	0.804371454500303	1.19105608093238	0.399533956153146	3.62141386704044
chr5	101105858	101191521	16	11	41.03	39.29	1.74	1	1.07391958570614	0.358136811668035	3.27361814971911
chr5	101191521	101344390	17	11	43.59	39.29	4.3	0.804371454500303	1.19105608093238	0.399533956153146	3.62141386704044
chr5	101344390	102850391	17	11	43.59	39.29	4.3	0.804371454500303	1.19105608093238	0.399533956153146	3.62141386704044
chr5	102850391	104344590	17	11	43.59	39.29	4.3	0.804371454500303	1.19105608093238	0.399533956153146	3.62141386704044
chr5	104344590	104494598	17	11	43.59	39.29	4.3	0.804371454500303	1.19105608093238	0.399533956153146	3.62141386704044
chr5	104494598	104500681	17	11	43.59	39.29	4.3	0.804371454500303	1.19105608093238	0.399533956153146	3.62141386704044
chr5	104500681	104527996	17	11	43.59	39.29	4.3	0.804371454500303	1.19105608093238	0.399533956153146	3.62141386704044
chr5	104527996	104542353	17	11	43.59	39.29	4.3	0.804371454500303	1.19105608093238	0.399533956153146	3.62141386704044
chr5	104542353	104640541	17	11	43.59	39.29	4.3	0.804371454500303	1.19105608093238	0.399533956153146	3.62141386704044
chr5	104640541	104683171	17	11	43.59	39.29	4.3	0.804371454500303	1.19105608093238	0.399533956153146	3.62141386704044
chr5	104683171	105059297	17	11	43.59	39.29	4.3	0.804371454500303	1.19105608093238	0.399533956153146	3.62141386704044
chr5	105059297	105644730	17	11	43.59	39.29	4.3	0.804371454500303	1.19105608093238	0.399533956153146	3.62141386704044
chr5	105644730	105683305	17	11	43.59	39.29	4.3	0.804371454500303	1.19105608093238	0.399533956153146	3.62141386704044
chr5	105683305	107035955	17	11	43.59	39.29	4.3	0.804371454500303	1.19105608093238	0.399533956153146	3.62141386704044
chr5	107035955	107058063	17	11	43.59	39.29	4.3	0.804371454500303	1.19105608093238	0.399533956153146	3.62141386704044
chr5	107058063	107263669	16	11	41.03	39.29	1.74	1	1.07391958570614	0.358136811668035	3.27361814971911
chr5	107263669	107954478	17	11	43.59	39.29	4.3	0.804371454500303	1.19105608093238	0.399533956153146	3.62141386704044
chr5	107954478	109019417	17	11	43.59	39.29	4.3	0.804371454500303	1.19105608093238	0.399533956153146	3.62141386704044
chr5	109019417	109117490	17	11	43.59	39.29	4.3	0.804371454500303	1.19105608093238	0.399533956153146	3.62141386704044
chr5	109117490	109156994	17	11	43.59	39.29	4.3	0.804371454500303	1.19105608093238	0.399533956153146	3.62141386704044
chr5	109156994	109160222	18	11	46.15	39.29	6.86	0.624154416413797	1.31911762751048	0.444422944905645	4.00604131214375
chr5	109160222	109235694	18	11	46.15	39.29	6.86	0.624154416413797	1.31911762751048	0.444422944905645	4.00604131214375
chr5	109235694	109272810	19	11	48.72	39.29	9.43	0.467424651922926	1.45974884250949	0.493225368114988	4.43327467614142
chr5	109272810	109283772	19	11	48.72	39.29	9.43	0.467424651922926	1.45974884250949	0.493225368114988	4.43327467614142
chr5	109283772	109609728	19	11	48.72	39.29	9.43	0.467424651922926	1.45974884250949	0.493225368114988	4.43327467614142
chr5	109609728	109628685	20	11	51.28	39.29	11.99	0.456653185331257	1.6149164005428	0.546555775961165	4.91043973382828
chr5	109628685	109919271	20	11	51.28	39.29	11.99	0.456653185331257	1.6149164005428	0.546555775961165	4.91043973382828
chr5	109919271	110085402	19	11	48.72	39.29	9.43	0.467424651922926	1.45974884250949	0.493225368114988	4.43327467614142
chr5	110085402	110205619	19	11	48.72	39.29	9.43	0.467424651922926	1.45974884250949	0.493225368114988	4.43327467614142
chr5	110205619	110649522	19	11	48.72	39.29	9.43	0.467424651922926	1.45974884250949	0.493225368114988	4.43327467614142
chr5	110649522	110756681	18	11	46.15	39.29	6.86	0.624154416413797	1.31911762751048	0.444422944905645	4.00604131214375
chr5	110756681	111062086	17	11	43.59	39.29	4.3	0.804371454500303	1.19105608093238	0.399533956153146	3.62141386704044
chr5	111062086	111887740	18	11	46.15	39.29	6.86	0.624154416413797	1.31911762751048	0.444422944905645	4.00604131214375
chr5	111887740	111983539	18	12	46.15	42.86	3.29	0.80876876934318	1.14058091236033	0.38610456132455	3.41342565064041
chr5	111983539	112175347	18	12	46.15	42.86	3.29	0.80876876934318	1.14058091236033	0.38610456132455	3.41342565064041
chr5	112175347	112301966	18	11	46.15	39.29	6.86	0.624154416413797	1.31911762751048	0.444422944905645	4.00604131214375
chr5	112301966	112443262	18	12	46.15	42.86	3.29	0.80876876934318	1.14058091236033	0.38610456132455	3.41342565064041
chr5	112443262	112502236	18	12	46.15	42.86	3.29	0.80876876934318	1.14058091236033	0.38610456132455	3.41342565064041
chr5	112502236	112992697	18	11	46.15	39.29	6.86	0.624154416413797	1.31911762751048	0.444422944905645	4.00604131214375
chr5	112992697	113118293	18	10	46.15	35.71	10.44	0.457027079330404	1.53287214752853	0.511981102857743	4.74966762539043
chr5	113118293	113131301	18	10	46.15	35.71	10.44	0.457027079330404	1.53287214752853	0.511981102857743	4.74966762539043
chr5	113131301	113180604	18	11	46.15	39.29	6.86	0.624154416413797	1.31911762751048	0.444422944905645	4.00604131214375
chr5	113180604	113289197	18	11	46.15	39.29	6.86	0.624154416413797	1.31911762751048	0.444422944905645	4.00604131214375
chr5	113289197	114065186	18	11	46.15	39.29	6.86	0.624154416413797	1.31911762751048	0.444422944905645	4.00604131214375
chr5	114065186	114387967	18	11	46.15	39.29	6.86	0.624154416413797	1.31911762751048	0.444422944905645	4.00604131214375
chr5	114387967	114632790	17	11	43.59	39.29	4.3	0.804371454500303	1.19105608093238	0.399533956153146	3.62141386704044
chr5	114632790	114683779	17	11	43.59	39.29	4.3	0.804371454500303	1.19105608093238	0.399533956153146	3.62141386704044
chr5	114683779	115048978	17	11	43.59	39.29	4.3	0.804371454500303	1.19105608093238	0.399533956153146	3.62141386704044
chr5	115048978	115258891	17	10	43.59	35.71	7.88	0.616414616667261	1.38407294317907	0.460262541992795	4.29406003229699
chr5	115258891	115349954	17	10	43.59	35.71	7.88	0.616414616667261	1.38407294317907	0.460262541992795	4.29406003229699
chr5	115349954	115491839	17	10	43.59	35.71	7.88	0.616414616667261	1.38407294317907	0.460262541992795	4.29406003229699
chr5	115491839	115575630	17	10	43.59	35.71	7.88	0.616414616667261	1.38407294317907	0.460262541992795	4.29406003229699
chr5	115575630	115779151	17	10	43.59	35.71	7.88	0.616414616667261	1.38407294317907	0.460262541992795	4.29406003229699
chr5	115779151	115807331	17	10	43.59	35.71	7.88	0.616414616667261	1.38407294317907	0.460262541992795	4.29406003229699
chr5	115807331	115939082	17	10	43.59	35.71	7.88	0.616414616667261	1.38407294317907	0.460262541992795	4.29406003229699
chr5	115939082	115997986	18	10	46.15	35.71	10.44	0.457027079330404	1.53287214752853	0.511981102857743	4.74966762539043
chr5	115997986	116099551	18	10	46.15	35.71	10.44	0.457027079330404	1.53287214752853	0.511981102857743	4.74966762539043
chr5	116099551	116128876	18	10	46.15	35.71	10.44	0.457027079330404	1.53287214752853	0.511981102857743	4.74966762539043
chr5	116128876	116192278	17	10	43.59	35.71	7.88	0.616414616667261	1.38407294317907	0.460262541992795	4.29406003229699
chr5	116192278	116223010	17	10	43.59	35.71	7.88	0.616414616667261	1.38407294317907	0.460262541992795	4.29406003229699
chr5	116223010	116330719	17	10	43.59	35.71	7.88	0.616414616667261	1.38407294317907	0.460262541992795	4.29406003229699
chr5	116330719	116525651	17	11	43.59	39.29	4.3	0.804371454500303	1.19105608093238	0.399533956153146	3.62141386704044
chr5	116525651	116573844	17	10	43.59	35.71	7.88	0.616414616667261	1.38407294317907	0.460262541992795	4.29406003229699
chr5	116573844	117095503	17	11	43.59	39.29	4.3	0.804371454500303	1.19105608093238	0.399533956153146	3.62141386704044
chr5	117095503	117331730	17	10	43.59	35.71	7.88	0.616414616667261	1.38407294317907	0.460262541992795	4.29406003229699
chr5	117331730	117598447	17	10	43.59	35.71	7.88	0.616414616667261	1.38407294317907	0.460262541992795	4.29406003229699
chr5	117598447	117687373	17	10	43.59	35.71	7.88	0.616414616667261	1.38407294317907	0.460262541992795	4.29406003229699
chr5	117687373	119545940	17	10	43.59	35.71	7.88	0.616414616667261	1.38407294317907	0.460262541992795	4.29406003229699
chr5	119545940	119580410	16	10	41.03	35.71	5.32	0.800292054391844	1.24798323419105	0.412560729028943	3.88150616156347
chr5	119580410	120333063	17	10	43.59	35.71	7.88	0.616414616667261	1.38407294317907	0.460262541992795	4.29406003229699
chr5	120333063	120646956	17	10	43.59	35.71	7.88	0.616414616667261	1.38407294317907	0.460262541992795	4.29406003229699
chr5	120646956	123423780	16	10	41.03	35.71	5.32	0.800292054391844	1.24798323419105	0.412560729028943	3.88150616156347
chr5	123423780	124569587	16	10	41.03	35.71	5.32	0.800292054391844	1.24798323419105	0.412560729028943	3.88150616156347
chr5	124569587	124598600	16	10	41.03	35.71	5.32	0.800292054391844	1.24798323419105	0.412560729028943	3.88150616156347
chr5	124598600	126066413	16	10	41.03	35.71	5.32	0.800292054391844	1.24798323419105	0.412560729028943	3.88150616156347
chr5	126066413	126933940	16	10	41.03	35.71	5.32	0.800292054391844	1.24798323419105	0.412560729028943	3.88150616156347
chr5	126933940	127253717	17	10	43.59	35.71	7.88	0.616414616667261	1.38407294317907	0.460262541992795	4.29406003229699
chr5	127253717	127418865	17	10	43.59	35.71	7.88	0.616414616667261	1.38407294317907	0.460262541992795	4.29406003229699
chr5	127418865	128191558	17	10	43.59	35.71	7.88	0.616414616667261	1.38407294317907	0.460262541992795	4.29406003229699
chr5	128191558	128693415	16	10	41.03	35.71	5.32	0.800292054391844	1.24798323419105	0.412560729028943	3.88150616156347
chr5	128693415	129207698	17	10	43.59	35.71	7.88	0.616414616667261	1.38407294317907	0.460262541992795	4.29406003229699
chr5	129207698	129307086	17	10	43.59	35.71	7.88	0.616414616667261	1.38407294317907	0.460262541992795	4.29406003229699
chr5	129307086	129359306	17	11	43.59	39.29	4.3	0.804371454500303	1.19105608093238	0.399533956153146	3.62141386704044
chr5	129359306	129396048	17	11	43.59	39.29	4.3	0.804371454500303	1.19105608093238	0.399533956153146	3.62141386704044
chr5	129396048	129523597	17	11	43.59	39.29	4.3	0.804371454500303	1.19105608093238	0.399533956153146	3.62141386704044
chr5	129523597	129755082	16	11	41.03	39.29	1.74	1	1.07391958570614	0.358136811668035	3.27361814971911
chr5	129755082	129803046	16	11	41.03	39.29	1.74	1	1.07391958570614	0.358136811668035	3.27361814971911
chr5	129803046	129993380	16	10	41.03	35.71	5.32	0.800292054391844	1.24798323419105	0.412560729028943	3.88150616156347
chr5	129993380	130148003	17	10	43.59	35.71	7.88	0.616414616667261	1.38407294317907	0.460262541992795	4.29406003229699
chr5	130148003	131314169	17	10	43.59	35.71	7.88	0.616414616667261	1.38407294317907	0.460262541992795	4.29406003229699
chr5	131314169	131433544	17	10	43.59	35.71	7.88	0.616414616667261	1.38407294317907	0.460262541992795	4.29406003229699
chr5	131433544	131651847	17	10	43.59	35.71	7.88	0.616414616667261	1.38407294317907	0.460262541992795	4.29406003229699
chr5	131651847	132490369	16	10	41.03	35.71	5.32	0.800292054391844	1.24798323419105	0.412560729028943	3.88150616156347
chr5	132490369	133117686	16	9	41.03	32.14	8.89	0.609289326925581	1.46021347885043	0.476406107195256	4.66543468605179
chr5	133117686	134968930	17	9	43.59	32.14	11.45	0.447474683817434	1.61943393993908	0.531485260573576	5.16153630021606
chr5	134968930	135418540	17	9	43.59	32.14	11.45	0.447474683817434	1.61943393993908	0.531485260573576	5.16153630021606
chr5	135418540	135474093	17	9	43.59	32.14	11.45	0.447474683817434	1.61943393993908	0.531485260573576	5.16153630021606
chr5	135474093	135540685	17	9	43.59	32.14	11.45	0.447474683817434	1.61943393993908	0.531485260573576	5.16153630021606
chr5	135540685	135575561	17	9	43.59	32.14	11.45	0.447474683817434	1.61943393993908	0.531485260573576	5.16153630021606
chr5	135575561	135991343	18	9	46.15	32.14	14.01	0.315725332465615	1.79357883666115	0.591182050178126	5.708566612775
chr5	135991343	136165704	18	10	46.15	35.71	10.44	0.457027079330404	1.53287214752853	0.511981102857743	4.74966762539043
chr5	136165704	136414496	18	9	46.15	32.14	14.01	0.315725332465615	1.79357883666115	0.591182050178126	5.708566612775
chr5	136414496	136511186	18	9	46.15	32.14	14.01	0.315725332465615	1.79357883666115	0.591182050178126	5.708566612775
chr5	136511186	137804974	18	8	46.15	28.57	17.58	0.204620158571878	2.11856639447327	0.685474075566541	6.99161070107576
chr5	137804974	137816876	18	8	46.15	28.57	17.58	0.204620158571878	2.11856639447327	0.685474075566541	6.99161070107576
chr5	137816876	137989816	18	8	46.15	28.57	17.58	0.204620158571878	2.11856639447327	0.685474075566541	6.99161070107576
chr5	137989816	138059435	18	8	46.15	28.57	17.58	0.204620158571878	2.11856639447327	0.685474075566541	6.99161070107576
chr5	138059435	138550796	17	8	43.59	28.57	15.02	0.305992602492242	1.91298259380161	0.616244297823911	6.32100187289634
chr5	138550796	138914666	18	8	46.15	28.57	17.58	0.204620158571878	2.11856639447327	0.685474075566541	6.99161070107576
chr5	138914666	142529540	18	8	46.15	28.57	17.58	0.204620158571878	2.11856639447327	0.685474075566541	6.99161070107576
chr5	142529540	142532375	18	8	46.15	28.57	17.58	0.204620158571878	2.11856639447327	0.685474075566541	6.99161070107576
chr5	142532375	142636581	18	8	46.15	28.57	17.58	0.204620158571878	2.11856639447327	0.685474075566541	6.99161070107576
chr5	142636581	143460811	18	8	46.15	28.57	17.58	0.204620158571878	2.11856639447327	0.685474075566541	6.99161070107576
chr5	143460811	143486934	18	8	46.15	28.57	17.58	0.204620158571878	2.11856639447327	0.685474075566541	6.99161070107576
chr5	143486934	144785481	18	8	46.15	28.57	17.58	0.204620158571878	2.11856639447327	0.685474075566541	6.99161070107576
chr5	144785481	144901465	18	8	46.15	28.57	17.58	0.204620158571878	2.11856639447327	0.685474075566541	6.99161070107576
chr5	144901465	144943729	18	8	46.15	28.57	17.58	0.204620158571878	2.11856639447327	0.685474075566541	6.99161070107576
chr5	144943729	145349773	18	8	46.15	28.57	17.58	0.204620158571878	2.11856639447327	0.685474075566541	6.99161070107576
chr5	145349773	145436913	18	8	46.15	28.57	17.58	0.204620158571878	2.11856639447327	0.685474075566541	6.99161070107576
chr5	145436913	145442321	18	8	46.15	28.57	17.58	0.204620158571878	2.11856639447327	0.685474075566541	6.99161070107576
chr5	145442321	145804327	18	9	46.15	32.14	14.01	0.315725332465615	1.79357883666115	0.591182050178126	5.708566612775
chr5	145804327	145810131	18	8	46.15	28.57	17.58	0.204620158571878	2.11856639447327	0.685474075566541	6.99161070107576
chr5	145810131	145871965	18	8	46.15	28.57	17.58	0.204620158571878	2.11856639447327	0.685474075566541	6.99161070107576
chr5	145871965	146306967	18	8	46.15	28.57	17.58	0.204620158571878	2.11856639447327	0.685474075566541	6.99161070107576
chr5	146306967	146448636	18	8	46.15	28.57	17.58	0.204620158571878	2.11856639447327	0.685474075566541	6.99161070107576
chr5	146448636	146698772	18	8	46.15	28.57	17.58	0.204620158571878	2.11856639447327	0.685474075566541	6.99161070107576
chr5	146698772	146813885	18	8	46.15	28.57	17.58	0.204620158571878	2.11856639447327	0.685474075566541	6.99161070107576
chr5	146813885	146857454	18	8	46.15	28.57	17.58	0.204620158571878	2.11856639447327	0.685474075566541	6.99161070107576
chr5	146857454	147585543	18	8	46.15	28.57	17.58	0.204620158571878	2.11856639447327	0.685474075566541	6.99161070107576
chr5	147585543	147869821	19	8	48.72	28.57	20.15	0.131428480455694	2.34426866942124	0.760767887553808	7.73335179224906
chr5	147869821	147995486	18	8	46.15	28.57	17.58	0.204620158571878	2.11856639447327	0.685474075566541	6.99161070107576
chr5	147995486	148428318	18	8	46.15	28.57	17.58	0.204620158571878	2.11856639447327	0.685474075566541	6.99161070107576
chr5	148428318	148481306	18	8	46.15	28.57	17.58	0.204620158571878	2.11856639447327	0.685474075566541	6.99161070107576
chr5	148481306	149978321	18	8	46.15	28.57	17.58	0.204620158571878	2.11856639447327	0.685474075566541	6.99161070107576
chr5	149978321	150221002	19	8	48.72	28.57	20.15	0.131428480455694	2.34426866942124	0.760767887553808	7.73335179224906
chr5	150221002	150428491	19	8	48.72	28.57	20.15	0.131428480455694	2.34426866942124	0.760767887553808	7.73335179224906
chr5	150428491	150699066	19	9	48.72	32.14	16.58	0.214293543465066	1.98471767291481	0.65616583904086	6.31666264702275
chr5	150699066	150952175	19	8	48.72	28.57	20.15	0.131428480455694	2.34426866942124	0.760767887553808	7.73335179224906
chr5	150952175	150968351	18	8	46.15	28.57	17.58	0.204620158571878	2.11856639447327	0.685474075566541	6.99161070107576
chr5	150968351	151028158	19	8	48.72	28.57	20.15	0.131428480455694	2.34426866942124	0.760767887553808	7.73335179224906
chr5	151028158	151513880	18	8	46.15	28.57	17.58	0.204620158571878	2.11856639447327	0.685474075566541	6.99161070107576
chr5	151513880	151513958	18	9	46.15	32.14	14.01	0.315725332465615	1.79357883666115	0.591182050178126	5.708566612775
chr5	151513958	151519311	18	10	46.15	35.71	10.44	0.457027079330404	1.53287214752853	0.511981102857743	4.74966762539043
chr5	151519311	152785465	18	8	46.15	28.57	17.58	0.204620158571878	2.11856639447327	0.685474075566541	6.99161070107576
chr5	152785465	152901405	18	9	46.15	32.14	14.01	0.315725332465615	1.79357883666115	0.591182050178126	5.708566612775
chr5	152901405	152944672	18	8	46.15	28.57	17.58	0.204620158571878	2.11856639447327	0.685474075566541	6.99161070107576
chr5	152944672	153796992	18	9	46.15	32.14	14.01	0.315725332465615	1.79357883666115	0.591182050178126	5.708566612775
chr5	153796992	154529789	18	8	46.15	28.57	17.58	0.204620158571878	2.11856639447327	0.685474075566541	6.99161070107576
chr5	154529789	155475939	18	9	46.15	32.14	14.01	0.315725332465615	1.79357883666115	0.591182050178126	5.708566612775
chr5	155475939	155503298	19	9	48.72	32.14	16.58	0.214293543465066	1.98471767291481	0.65616583904086	6.31666264702275
chr5	155503298	157555846	18	9	46.15	32.14	14.01	0.315725332465615	1.79357883666115	0.591182050178126	5.708566612775
chr5	157555846	158268716	18	8	46.15	28.57	17.58	0.204620158571878	2.11856639447327	0.685474075566541	6.99161070107576
chr5	158268716	160187795	18	8	46.15	28.57	17.58	0.204620158571878	2.11856639447327	0.685474075566541	6.99161070107576
chr5	160187795	160889178	18	9	46.15	32.14	14.01	0.315725332465615	1.79357883666115	0.591182050178126	5.708566612775
chr5	160889178	161673838	18	8	46.15	28.57	17.58	0.204620158571878	2.11856639447327	0.685474075566541	6.99161070107576
chr5	161673838	164527371	17	8	43.59	28.57	15.02	0.305992602492242	1.91298259380161	0.616244297823911	6.32100187289634
chr5	164527371	164550106	17	8	43.59	28.57	15.02	0.305992602492242	1.91298259380161	0.616244297823911	6.32100187289634
chr5	164550106	165766850	17	8	43.59	28.57	15.02	0.305992602492242	1.91298259380161	0.616244297823911	6.32100187289634
chr5	165766850	165782368	17	8	43.59	28.57	15.02	0.305992602492242	1.91298259380161	0.616244297823911	6.32100187289634
chr5	165782368	165857808	17	8	43.59	28.57	15.02	0.305992602492242	1.91298259380161	0.616244297823911	6.32100187289634
chr5	165857808	166585718	17	8	43.59	28.57	15.02	0.305992602492242	1.91298259380161	0.616244297823911	6.32100187289634
chr5	166585718	167529261	18	8	46.15	28.57	17.58	0.204620158571878	2.11856639447327	0.685474075566541	6.99161070107576
chr5	167529261	167633137	18	8	46.15	28.57	17.58	0.204620158571878	2.11856639447327	0.685474075566541	6.99161070107576
chr5	167633137	168055794	18	8	46.15	28.57	17.58	0.204620158571878	2.11856639447327	0.685474075566541	6.99161070107576
chr5	168055794	168117723	18	8	46.15	28.57	17.58	0.204620158571878	2.11856639447327	0.685474075566541	6.99161070107576
chr5	168117723	168234111	18	8	46.15	28.57	17.58	0.204620158571878	2.11856639447327	0.685474075566541	6.99161070107576
chr5	168234111	168305499	18	8	46.15	28.57	17.58	0.204620158571878	2.11856639447327	0.685474075566541	6.99161070107576
chr5	168305499	168484558	18	8	46.15	28.57	17.58	0.204620158571878	2.11856639447327	0.685474075566541	6.99161070107576
chr5	168484558	168509060	18	8	46.15	28.57	17.58	0.204620158571878	2.11856639447327	0.685474075566541	6.99161070107576
chr5	168509060	169466708	18	8	46.15	28.57	17.58	0.204620158571878	2.11856639447327	0.685474075566541	6.99161070107576
chr5	169466708	170320579	18	9	46.15	32.14	14.01	0.315725332465615	1.79357883666115	0.591182050178126	5.708566612775
chr5	170320579	172908049	18	8	46.15	28.57	17.58	0.204620158571878	2.11856639447327	0.685474075566541	6.99161070107576
chr5	172908049	173008029	17	8	43.59	28.57	15.02	0.305992602492242	1.91298259380161	0.616244297823911	6.32100187289634
chr5	173008029	175690154	18	8	46.15	28.57	17.58	0.204620158571878	2.11856639447327	0.685474075566541	6.99161070107576
chr5	175690154	178833980	18	8	46.15	28.57	17.58	0.204620158571878	2.11856639447327	0.685474075566541	6.99161070107576
chr5	178833980	178944954	18	9	46.15	32.14	14.01	0.315725332465615	1.79357883666115	0.591182050178126	5.708566612775
chr5	178944954	180376610	18	8	46.15	28.57	17.58	0.204620158571878	2.11856639447327	0.685474075566541	6.99161070107576
chr5	180376610	180432060	21	9	53.85	32.14	21.71	0.088555802427218	2.42937420221482	0.804828348152864	7.75646938576728
chr5	180432060	180433244	18	8	46.15	28.57	17.58	0.204620158571878	2.11856639447327	0.685474075566541	6.99161070107576
chr5	180433244	180915260	18	8	46.15	28.57	17.58	0.204620158571878	2.11856639447327	0.685474075566541	6.99161070107576
chr6	0	231997	3	7	7.69	25	-17.31	0.0805497465300618	0.255441136187847	0.0384853293408469	1.26710748290382
chr6	231997	264935	4	7	10.26	25	-14.74	0.179777582093713	0.348616925490077	0.0665243070992973	1.56500382533195
chr6	264935	274608	3	7	7.69	25	-17.31	0.0805497465300618	0.255441136187847	0.0384853293408469	1.26710748290382
chr6	274608	277942	4	7	10.26	25	-14.74	0.179777582093713	0.348616925490077	0.0665243070992973	1.56500382533195
chr6	277942	294459	4	8	10.26	28.57	-18.31	0.103470914170219	0.291397106665699	0.0567637379099027	1.25313955802788
chr6	294459	331258	4	8	10.26	28.57	-18.31	0.103470914170219	0.291397106665699	0.0567637379099027	1.25313955802788
chr6	331258	378986	3	8	7.69	28.57	-20.88	0.041658014212263	0.213506959079151	0.032776813650756	1.01633687591019
chr6	378986	380985	2	8	5.13	28.57	-23.44	0.0129895665607938	0.139337768407779	0.0132302447636398	0.789443871602497
chr6	380985	381860	2	7	5.13	25	-19.87	0.0284723375120383	0.166712326058668	0.0155303376558077	0.981934379867155
chr6	381860	1679820	2	6	5.13	21.43	-16.3	0.059790269124547	0.203127267051309	0.0185268770871576	1.26289646717543
chr6	1679820	1792469	3	6	7.69	21.43	-13.74	0.149285462958572	0.311205316595916	0.0456908352588676	1.63459406760686
chr6	1792469	3416630	2	6	5.13	21.43	-16.3	0.059790269124547	0.203127267051309	0.0185268770871576	1.26289646717543
chr6	3416630	3511875	3	6	7.69	21.43	-13.74	0.149285462958572	0.311205316595916	0.0456908352588676	1.63459406760686
chr6	3511875	4995740	2	6	5.13	21.43	-16.3	0.059790269124547	0.203127267051309	0.0185268770871576	1.26289646717543
chr6	4995740	4999436	2	6	5.13	21.43	-16.3	0.059790269124547	0.203127267051309	0.0185268770871576	1.26289646717543
chr6	4999436	5049839	2	6	5.13	21.43	-16.3	0.059790269124547	0.203127267051309	0.0185268770871576	1.26289646717543
chr6	5049839	5103121	2	6	5.13	21.43	-16.3	0.059790269124547	0.203127267051309	0.0185268770871576	1.26289646717543
chr6	5103121	5541210	2	6	5.13	21.43	-16.3	0.059790269124547	0.203127267051309	0.0185268770871576	1.26289646717543
chr6	5541210	5610926	2	6	5.13	21.43	-16.3	0.059790269124547	0.203127267051309	0.0185268770871576	1.26289646717543
chr6	5610926	8293836	2	6	5.13	21.43	-16.3	0.059790269124547	0.203127267051309	0.0185268770871576	1.26289646717543
chr6	8293836	10795356	2	7	5.13	25	-19.87	0.0284723375120383	0.166712326058668	0.0155303376558077	0.981934379867155
chr6	10795356	10893995	3	7	7.69	25	-17.31	0.0805497465300618	0.255441136187847	0.0384853293408469	1.26710748290382
chr6	10893995	12731826	2	7	5.13	25	-19.87	0.0284723375120383	0.166712326058668	0.0155303376558077	0.981934379867155
chr6	12731826	13330281	3	7	7.69	25	-17.31	0.0805497465300618	0.255441136187847	0.0384853293408469	1.26710748290382
chr6	13330281	16408563	2	7	5.13	25	-19.87	0.0284723375120383	0.166712326058668	0.0155303376558077	0.981934379867155
chr6	16408563	17160432	3	7	7.69	25	-17.31	0.0805497465300618	0.255441136187847	0.0384853293408469	1.26710748290382
chr6	17160432	17310494	3	7	7.69	25	-17.31	0.0805497465300618	0.255441136187847	0.0384853293408469	1.26710748290382
chr6	17310494	17440241	2	7	5.13	25	-19.87	0.0284723375120383	0.166712326058668	0.0155303376558077	0.981934379867155
chr6	17440241	18102438	3	7	7.69	25	-17.31	0.0805497465300618	0.255441136187847	0.0384853293408469	1.26710748290382
chr6	18102438	19377226	2	7	5.13	25	-19.87	0.0284723375120383	0.166712326058668	0.0155303376558077	0.981934379867155
chr6	19377226	21132335	3	7	7.69	25	-17.31	0.0805497465300618	0.255441136187847	0.0384853293408469	1.26710748290382
chr6	21132335	23708386	3	7	7.69	25	-17.31	0.0805497465300618	0.255441136187847	0.0384853293408469	1.26710748290382
chr6	23708386	23770818	3	7	7.69	25	-17.31	0.0805497465300618	0.255441136187847	0.0384853293408469	1.26710748290382
chr6	23770818	23796210	3	7	7.69	25	-17.31	0.0805497465300618	0.255441136187847	0.0384853293408469	1.26710748290382
chr6	23796210	24358701	3	7	7.69	25	-17.31	0.0805497465300618	0.255441136187847	0.0384853293408469	1.26710748290382
chr6	24358701	26816035	2	7	5.13	25	-19.87	0.0284723375120383	0.166712326058668	0.0155303376558077	0.981934379867155
chr6	26816035	26948184	3	7	7.69	25	-17.31	0.0805497465300618	0.255441136187847	0.0384853293408469	1.26710748290382
chr6	26948184	27486209	3	8	7.69	28.57	-20.88	0.041658014212263	0.213506959079151	0.032776813650756	1.01633687591019
chr6	27486209	27529228	4	8	10.26	28.57	-18.31	0.103470914170219	0.291397106665699	0.0567637379099027	1.25313955802788
chr6	27529228	27777481	5	8	12.82	28.57	-15.75	0.127931783034621	0.373436652077213	0.0837887469827279	1.50223811772245
chr6	27777481	27940282	5	7	12.82	25	-12.18	0.217148353969883	0.446798455228105	0.0980401331595031	1.87861688946732
chr6	27940282	27977443	5	6	12.82	21.43	-8.61	0.505413273282686	0.544342468322904	0.115962517512108	2.43320308901814
chr6	27977443	28146621	5	7	12.82	25	-12.18	0.217148353969883	0.446798455228105	0.0980401331595031	1.87861688946732
chr6	28146621	28309530	5	7	12.82	25	-12.18	0.217148353969883	0.446798455228105	0.0980401331595031	1.87861688946732
chr6	28309530	28394178	4	7	10.26	25	-14.74	0.179777582093713	0.348616925490077	0.0665243070992973	1.56500382533195
chr6	28394178	28399093	4	6	10.26	21.43	-11.17	0.299277093190339	0.424717303065203	0.0787838012777996	2.02354934468486
chr6	28399093	28502672	3	6	7.69	21.43	-13.74	0.149285462958572	0.311205316595916	0.0456908352588676	1.63459406760686
chr6	28502672	28700698	4	7	10.26	25	-14.74	0.179777582093713	0.348616925490077	0.0665243070992973	1.56500382533195
chr6	28700698	29546514	3	7	7.69	25	-17.31	0.0805497465300618	0.255441136187847	0.0384853293408469	1.26710748290382
chr6	29546514	29647629	4	7	10.26	25	-14.74	0.179777582093713	0.348616925490077	0.0665243070992973	1.56500382533195
chr6	29647629	29666947	3	7	7.69	25	-17.31	0.0805497465300618	0.255441136187847	0.0384853293408469	1.26710748290382
chr6	29666947	30015570	3	6	7.69	21.43	-13.74	0.149285462958572	0.311205316595916	0.0456908352588676	1.63459406760686
chr6	30015570	30121569	2	6	5.13	21.43	-16.3	0.059790269124547	0.203127267051309	0.0185268770871576	1.26289646717543
chr6	30121569	30997230	1	6	2.56	21.43	-18.87	0.018256692595864	0.0996938114504577	0.00205089925577475	0.902803523106647
chr6	30997230	31273366	1	7	2.56	25	-22.44	0.00755641412188135	0.0817919764108996	0.00171352215887756	0.705060347337653
chr6	31273366	31322686	1	6	2.56	21.43	-18.87	0.018256692595864	0.0996938114504577	0.00205089925577475	0.902803523106647
chr6	31322686	31435593	1	7	2.56	25	-22.44	0.00755641412188135	0.0817919764108996	0.00171352215887756	0.705060347337653
chr6	31435593	31926111	1	7	2.56	25	-22.44	0.00755641412188135	0.0817919764108996	0.00171352215887756	0.705060347337653
chr6	31926111	32448616	2	7	5.13	25	-19.87	0.0284723375120383	0.166712326058668	0.0155303376558077	0.981934379867155
chr6	32448616	32449286	3	7	7.69	25	-17.31	0.0805497465300618	0.255441136187847	0.0384853293408469	1.26710748290382
chr6	32449286	32540544	3	6	7.69	21.43	-13.74	0.149285462958572	0.311205316595916	0.0456908352588676	1.63459406760686
chr6	32540544	32675330	3	7	7.69	25	-17.31	0.0805497465300618	0.255441136187847	0.0384853293408469	1.26710748290382
chr6	32675330	32908731	3	6	7.69	21.43	-13.74	0.149285462958572	0.311205316595916	0.0456908352588676	1.63459406760686
chr6	32908731	32962368	3	6	7.69	21.43	-13.74	0.149285462958572	0.311205316595916	0.0456908352588676	1.63459406760686
chr6	32962368	33797651	4	6	10.26	21.43	-11.17	0.299277093190339	0.424717303065203	0.0787838012777996	2.02354934468486
chr6	33797651	34369775	3	6	7.69	21.43	-13.74	0.149285462958572	0.311205316595916	0.0456908352588676	1.63459406760686
chr6	34369775	35476857	3	5	7.69	17.86	-10.17	0.26352738853686	0.389034107826882	0.0550560831739497	2.2200708694682
chr6	35476857	35941928	3	6	7.69	21.43	-13.74	0.149285462958572	0.311205316595916	0.0456908352588676	1.63459406760686
chr6	35941928	36562663	2	6	5.13	21.43	-16.3	0.059790269124547	0.203127267051309	0.0185268770871576	1.26289646717543
chr6	36562663	36630911	2	6	5.13	21.43	-16.3	0.059790269124547	0.203127267051309	0.0185268770871576	1.26289646717543
chr6	36630911	37756399	2	6	5.13	21.43	-16.3	0.059790269124547	0.203127267051309	0.0185268770871576	1.26289646717543
chr6	37756399	38196689	2	7	5.13	25	-19.87	0.0284723375120383	0.166712326058668	0.0155303376558077	0.981934379867155
chr6	38196689	38322138	3	7	7.69	25	-17.31	0.0805497465300618	0.255441136187847	0.0384853293408469	1.26710748290382
chr6	38322138	38332489	2	7	5.13	25	-19.87	0.0284723375120383	0.166712326058668	0.0155303376558077	0.981934379867155
chr6	38332489	38697271	1	7	2.56	25	-22.44	0.00755641412188135	0.0817919764108996	0.00171352215887756	0.705060347337653
chr6	38697271	38719573	1	6	2.56	21.43	-18.87	0.018256692595864	0.0996938114504577	0.00205089925577475	0.902803523106647
chr6	38719573	38795746	2	6	5.13	21.43	-16.3	0.059790269124547	0.203127267051309	0.0185268770871576	1.26289646717543
chr6	38795746	38832393	2	6	5.13	21.43	-16.3	0.059790269124547	0.203127267051309	0.0185268770871576	1.26289646717543
chr6	38832393	39024582	2	6	5.13	21.43	-16.3	0.059790269124547	0.203127267051309	0.0185268770871576	1.26289646717543
chr6	39024582	39628864	1	6	2.56	21.43	-18.87	0.018256692595864	0.0996938114504577	0.00205089925577475	0.902803523106647
chr6	39628864	41154324	1	5	2.56	17.86	-15.3	0.0748758042631418	0.124719675213315	0.00250098692512501	1.21347265807576
chr6	41154324	41205786	1	6	2.56	21.43	-18.87	0.018256692595864	0.0996938114504577	0.00205089925577475	0.902803523106647
chr6	41205786	41235014	0	6	0	21.43	-21.43	0.00377511270626341	0	0	0.540258795271508
chr6	41235014	43459683	1	6	2.56	21.43	-18.87	0.018256692595864	0.0996938114504577	0.00205089925577475	0.902803523106647
chr6	43459683	43815701	2	6	5.13	21.43	-16.3	0.059790269124547	0.203127267051309	0.0185268770871576	1.26289646717543
chr6	43815701	44526698	2	7	5.13	25	-19.87	0.0284723375120383	0.166712326058668	0.0155303376558077	0.981934379867155
chr6	44526698	44812517	2	6	5.13	21.43	-16.3	0.059790269124547	0.203127267051309	0.0185268770871576	1.26289646717543
chr6	44812517	44882434	2	5	5.13	17.86	-12.73	0.119684391967378	0.253959012952198	0.0224273666602866	1.70805453169814
[truncated: 5,005 more rows]
