# Supplementary material for: 1p36 deletion is a marker for tumour dissemination in microsatellite stable stage II-III colon cancer
Source: BMC Cancer. 2014 Nov 24;14:872. doi: 10.1186/1471-2407-14-872 (PMC4251789; doi:10.1186/1471-2407-14-872)
Supplement: Supplementary file 1 — Additional file 1: This file includes supplementary figures, genome-wide copy number estimates and statistics. (ZIP 5 MB) [file 12885_2014_5046_MOESM1_ESM.zip › Supplementary Data/TCGA COAD subset statistics/Relative Gain.Metastatic.longsurv.txt]

Chromosome	Start (hg19)	End (hg19)	Observations in G1	Observations in G2	Frequency G1 (%)	Frequency G2 (%)	Frequency difference	Fisher's Exact test p-value	Odds Ratio	Lower 95% CI	Upper 95% CI
chr1	0	6338129	1	0	2.56	0	2.56	1	Inf	0.0184242788461539	Inf
chr1	6338129	7818087	0	0	0	0	0	1	0	0	Inf
chr1	7818087	7894161	1	0	2.56	0	2.56	1	Inf	0.0184242788461539	Inf
chr1	7894161	16896224	0	0	0	0	0	1	0	0	Inf
chr1	16896224	17082652	0	2	0	7.14	-7.14	0.170963364993216	0	0	3.78396482381628
chr1	17082652	35297879	0	0	0	0	0	1	0	0	Inf
chr1	35297879	35406659	1	0	2.56	0	2.56	1	Inf	0.0184242788461539	Inf
chr1	35406659	36474796	2	0	5.13	0	5.13	0.506105834464043	Inf	0.134811059349198	Inf
chr1	36474796	37344924	1	0	2.56	0	2.56	1	Inf	0.0184242788461539	Inf
chr1	37344924	43424077	1	0	2.56	0	2.56	1	Inf	0.0184242788461539	Inf
chr1	43424077	43507260	2	0	5.13	0	5.13	0.506105834464043	Inf	0.134811059349198	Inf
chr1	43507260	43573995	2	0	5.13	0	5.13	0.506105834464043	Inf	0.134811059349198	Inf
chr1	43573995	44482202	1	0	2.56	0	2.56	1	Inf	0.0184242788461539	Inf
chr1	44482202	47405522	2	0	5.13	0	5.13	0.506105834464043	Inf	0.134811059349198	Inf
chr1	47405522	47605004	2	0	5.13	0	5.13	0.506105834464043	Inf	0.134811059349198	Inf
chr1	47605004	49041721	2	0	5.13	0	5.13	0.506105834464043	Inf	0.134811059349198	Inf
chr1	49041721	49139829	2	0	5.13	0	5.13	0.506105834464043	Inf	0.134811059349198	Inf
chr1	49139829	50157388	2	0	5.13	0	5.13	0.506105834464043	Inf	0.134811059349198	Inf
chr1	50157388	55326859	1	0	2.56	0	2.56	1	Inf	0.0184242788461539	Inf
chr1	55326859	55460653	1	0	2.56	0	2.56	1	Inf	0.0184242788461539	Inf
chr1	55460653	55891705	1	0	2.56	0	2.56	1	Inf	0.0184242788461539	Inf
chr1	55891705	56766893	1	0	2.56	0	2.56	1	Inf	0.0184242788461539	Inf
chr1	56766893	56848717	1	0	2.56	0	2.56	1	Inf	0.0184242788461539	Inf
chr1	56848717	57428366	1	0	2.56	0	2.56	1	Inf	0.0184242788461539	Inf
chr1	57428366	57529670	1	0	2.56	0	2.56	1	Inf	0.0184242788461539	Inf
chr1	57529670	57627375	1	0	2.56	0	2.56	1	Inf	0.0184242788461539	Inf
chr1	57627375	58226990	0	0	0	0	0	1	0	0	Inf
chr1	58226990	58236221	1	0	2.56	0	2.56	1	Inf	0.0184242788461539	Inf
chr1	58236221	58438155	2	0	5.13	0	5.13	0.506105834464043	Inf	0.134811059349198	Inf
chr1	58438155	61042122	1	0	2.56	0	2.56	1	Inf	0.0184242788461539	Inf
chr1	61042122	65910872	0	0	0	0	0	1	0	0	Inf
chr1	65910872	66072414	1	0	2.56	0	2.56	1	Inf	0.0184242788461539	Inf
chr1	66072414	72692628	0	0	0	0	0	1	0	0	Inf
chr1	72692628	72740013	1	0	2.56	0	2.56	1	Inf	0.0184242788461539	Inf
chr1	72740013	72746540	2	0	5.13	0	5.13	0.506105834464043	Inf	0.134811059349198	Inf
chr1	72746540	72748221	2	1	5.13	3.57	1.56	1	1.45154624814463	0.0720876075216783	89.2002946273177
chr1	72748221	72765894	3	1	7.69	3.57	4.12	0.634565807327001	2.22532620058641	0.167954158560902	122.342807812915
chr1	72765894	72768458	12	9	30.77	32.14	-1.37	1	0.939168418272527	0.293242349603647	3.07544601481355
chr1	72768458	72768707	14	11	35.9	39.29	-3.39	0.802852412668872	0.867333215286916	0.284302484527107	2.6679582536375
chr1	72768707	72768926	16	12	41.03	42.86	-1.83	1	0.928580065970117	0.311149290685772	2.78915459620135
chr1	72768926	72770040	23	18	58.97	64.29	-5.32000000000001	0.800292054391844	0.801292815963355	0.257631949654615	2.42388557523091
chr1	72770040	72771255	24	18	61.54	64.29	-2.75000000000001	1	0.890450411312197	0.285210814699042	2.71420941839659
chr1	72771255	72811532	25	18	64.1	64.29	-0.190000000000012	1	0.992180897971826	0.316126942603615	3.05351287650378
chr1	72811532	72812172	15	11	38.46	39.29	-0.829999999999998	1	0.966390702618551	0.319842139268038	2.95695809637443
chr1	72812172	72814597	14	8	35.9	28.57	7.33	0.603972684298785	1.39302533787441	0.438557838619044	4.65607015817292
chr1	72814597	72822827	4	0	10.26	0	10.26	0.134023066485753	Inf	0.485033949305586	Inf
chr1	72822827	72915714	3	0	7.69	0	7.69	0.259158751696065	Inf	0.299163409947881	Inf
chr1	72915714	73528180	2	0	5.13	0	5.13	0.506105834464043	Inf	0.134811059349198	Inf
chr1	73528180	73670066	2	0	5.13	0	5.13	0.506105834464043	Inf	0.134811059349198	Inf
chr1	73670066	74308998	1	0	2.56	0	2.56	1	Inf	0.0184242788461539	Inf
chr1	74308998	76836767	0	0	0	0	0	1	0	0	Inf
chr1	76836767	76860687	0	1	0	3.57	-3.57	0.417910447761194	0	0	28.0001993373566
chr1	76860687	81808272	0	0	0	0	0	1	0	0	Inf
chr1	81808272	81980413	0	1	0	3.57	-3.57	0.417910447761194	0	0	28.0001993373566
chr1	81980413	82412011	0	0	0	0	0	1	0	0	Inf
chr1	82412011	82550102	0	1	0	3.57	-3.57	0.417910447761194	0	0	28.0001993373566
chr1	82550102	89484457	0	0	0	0	0	1	0	0	Inf
chr1	89484457	89612828	0	1	0	3.57	-3.57	0.417910447761194	0	0	28.0001993373566
chr1	89612828	98926334	0	0	0	0	0	1	0	0	Inf
chr1	98926334	99108403	1	0	2.56	0	2.56	1	Inf	0.0184242788461539	Inf
chr1	99108403	100100088	0	0	0	0	0	1	0	0	Inf
chr1	100100088	100141467	1	0	2.56	0	2.56	1	Inf	0.0184242788461539	Inf
chr1	100141467	108583081	0	0	0	0	0	1	0	0	Inf
chr1	108583081	108663192	1	0	2.56	0	2.56	1	Inf	0.0184242788461539	Inf
chr1	108663192	111327075	0	0	0	0	0	1	0	0	Inf
chr1	111327075	112711113	0	1	0	3.57	-3.57	0.417910447761194	0	0	28.0001993373566
chr1	112711113	112750269	1	1	2.56	3.57	-1.01	1	0.714239541851673	0.00883081332944379	57.7927180509577
chr1	112750269	113028365	0	1	0	3.57	-3.57	0.417910447761194	0	0	28.0001993373566
chr1	113028365	118972537	0	0	0	0	0	1	0	0	Inf
chr1	118972537	119109177	1	0	2.56	0	2.56	1	Inf	0.0184242788461539	Inf
chr1	119109177	143458436	0	0	0	0	0	1	0	0	Inf
chr1	143458436	146891059	8	5	20.51	17.86	2.65	1	1.18408795541755	0.294963002397035	5.23558530402848
chr1	146891059	146902173	9	5	23.08	17.86	5.22	0.763152862801238	1.37348238841154	0.354317161969272	5.9606730616736
chr1	146902173	146969670	9	5	23.08	17.86	5.22	0.763152862801238	1.37348238841154	0.354317161969272	5.9606730616736
chr1	146969670	146973166	9	5	23.08	17.86	5.22	0.763152862801238	1.37348238841154	0.354317161969272	5.9606730616736
chr1	146973166	149115581	9	5	23.08	17.86	5.22	0.763152862801238	1.37348238841154	0.354317161969272	5.9606730616736
chr1	149115581	149291187	10	5	25.64	17.86	7.78	0.558438625617762	1.57554208522566	0.417655219678272	6.73595308637102
chr1	149291187	151740068	9	5	23.08	17.86	5.22	0.763152862801238	1.37348238841154	0.354317161969272	5.9606730616736
chr1	151740068	151804961	10	5	25.64	17.86	7.78	0.558438625617762	1.57554208522566	0.417655219678272	6.73595308637102
chr1	151804961	152430116	9	5	23.08	17.86	5.22	0.763152862801238	1.37348238841154	0.354317161969272	5.9606730616736
chr1	152430116	152488600	10	5	25.64	17.86	7.78	0.558438625617762	1.57554208522566	0.417655219678272	6.73595308637102
chr1	152488600	152533291	10	5	25.64	17.86	7.78	0.558438625617762	1.57554208522566	0.417655219678272	6.73595308637102
chr1	152533291	152537988	10	5	25.64	17.86	7.78	0.558438625617762	1.57554208522566	0.417655219678272	6.73595308637102
chr1	152537988	152554022	10	5	25.64	17.86	7.78	0.558438625617762	1.57554208522566	0.417655219678272	6.73595308637102
chr1	152554022	152555090	9	5	23.08	17.86	5.22	0.763152862801238	1.37348238841154	0.354317161969272	5.9606730616736
chr1	152555090	152555345	8	5	20.51	17.86	2.65	1	1.18408795541755	0.294963002397035	5.23558530402848
chr1	152555345	152555617	7	5	17.95	17.86	0.0899999999999999	1	1.00615666360625	0.239392241976746	4.55783047462478
chr1	152555617	152556104	5	3	12.82	10.71	2.11	1	1.22182804785069	0.214213274937142	8.60621135520067
chr1	152556104	152585918	5	3	12.82	10.71	2.11	1	1.22182804785069	0.214213274937142	8.60621135520067
chr1	152585918	152588544	6	3	15.38	10.71	4.67	0.724292382577153	1.50605655807911	0.287195734413274	10.2118168379826
chr1	152588544	152592396	9	5	23.08	17.86	5.22	0.763152862801238	1.37348238841154	0.354317161969272	5.9606730616736
chr1	152592396	152626115	9	5	23.08	17.86	5.22	0.763152862801238	1.37348238841154	0.354317161969272	5.9606730616736
chr1	152626115	152627231	9	5	23.08	17.86	5.22	0.763152862801238	1.37348238841154	0.354317161969272	5.9606730616736
chr1	152627231	152717723	9	5	23.08	17.86	5.22	0.763152862801238	1.37348238841154	0.354317161969272	5.9606730616736
chr1	152717723	152748429	9	6	23.08	21.43	1.65	1	1.09841923649564	0.296678525077835	4.3419466686276
chr1	152748429	152750582	8	6	20.51	21.43	-0.919999999999998	1	0.947035802866762	0.24678154835532	3.81825686509133
chr1	152750582	152757248	7	6	17.95	21.43	-3.48	0.76168176257019	0.804764518252769	0.200114563812684	3.32740237797851
chr1	152757248	152758684	6	6	15.38	21.43	-6.05	0.537876494727452	0.67081346957719	0.156478978316614	2.86681622643448
chr1	152758684	152768270	4	6	10.26	21.43	-11.17	0.299277093190339	0.424717303065203	0.0787838012777996	2.02354934468486
chr1	152768270	152771309	5	6	12.82	21.43	-8.61	0.505413273282686	0.544342468322904	0.115962517512108	2.43320308901814
chr1	152771309	152775324	6	6	15.38	21.43	-6.05	0.537876494727452	0.67081346957719	0.156478978316614	2.86681622643448
chr1	152775324	152778542	8	6	20.51	21.43	-0.919999999999998	1	0.947035802866762	0.24678154835532	3.81825686509133
chr1	152778542	152779500	8	5	20.51	17.86	2.65	1	1.18408795541755	0.294963002397035	5.23558530402848
chr1	152779500	152953023	9	5	23.08	17.86	5.22	0.763152862801238	1.37348238841154	0.354317161969272	5.9606730616736
chr1	152953023	152960865	9	5	23.08	17.86	5.22	0.763152862801238	1.37348238841154	0.354317161969272	5.9606730616736
chr1	152960865	153019514	9	5	23.08	17.86	5.22	0.763152862801238	1.37348238841154	0.354317161969272	5.9606730616736
chr1	153019514	153051975	9	5	23.08	17.86	5.22	0.763152862801238	1.37348238841154	0.354317161969272	5.9606730616736
chr1	153051975	153197859	9	5	23.08	17.86	5.22	0.763152862801238	1.37348238841154	0.354317161969272	5.9606730616736
chr1	153197859	153199383	9	5	23.08	17.86	5.22	0.763152862801238	1.37348238841154	0.354317161969272	5.9606730616736
chr1	153199383	153230264	9	5	23.08	17.86	5.22	0.763152862801238	1.37348238841154	0.354317161969272	5.9606730616736
chr1	153230264	153275415	9	5	23.08	17.86	5.22	0.763152862801238	1.37348238841154	0.354317161969272	5.9606730616736
chr1	153275415	153309281	10	5	25.64	17.86	7.78	0.558438625617762	1.57554208522566	0.417655219678272	6.73595308637102
chr1	153309281	154552564	9	5	23.08	17.86	5.22	0.763152862801238	1.37348238841154	0.354317161969272	5.9606730616736
chr1	154552564	154742483	9	5	23.08	17.86	5.22	0.763152862801238	1.37348238841154	0.354317161969272	5.9606730616736
chr1	154742483	158450276	9	5	23.08	17.86	5.22	0.763152862801238	1.37348238841154	0.354317161969272	5.9606730616736
chr1	158450276	158519524	9	5	23.08	17.86	5.22	0.763152862801238	1.37348238841154	0.354317161969272	5.9606730616736
chr1	158519524	158726845	9	5	23.08	17.86	5.22	0.763152862801238	1.37348238841154	0.354317161969272	5.9606730616736
chr1	158726845	158742491	10	5	25.64	17.86	7.78	0.558438625617762	1.57554208522566	0.417655219678272	6.73595308637102
chr1	158742491	158816803	9	5	23.08	17.86	5.22	0.763152862801238	1.37348238841154	0.354317161969272	5.9606730616736
chr1	158816803	159972073	9	5	23.08	17.86	5.22	0.763152862801238	1.37348238841154	0.354317161969272	5.9606730616736
chr1	159972073	159989849	9	5	23.08	17.86	5.22	0.763152862801238	1.37348238841154	0.354317161969272	5.9606730616736
chr1	159989849	160680903	9	5	23.08	17.86	5.22	0.763152862801238	1.37348238841154	0.354317161969272	5.9606730616736
chr1	160680903	161478866	9	5	23.08	17.86	5.22	0.763152862801238	1.37348238841154	0.354317161969272	5.9606730616736
chr1	161478866	161926603	9	5	23.08	17.86	5.22	0.763152862801238	1.37348238841154	0.354317161969272	5.9606730616736
chr1	161926603	162002386	9	5	23.08	17.86	5.22	0.763152862801238	1.37348238841154	0.354317161969272	5.9606730616736
chr1	162002386	162039304	9	5	23.08	17.86	5.22	0.763152862801238	1.37348238841154	0.354317161969272	5.9606730616736
chr1	162039304	162116991	9	5	23.08	17.86	5.22	0.763152862801238	1.37348238841154	0.354317161969272	5.9606730616736
chr1	162116991	162330229	9	5	23.08	17.86	5.22	0.763152862801238	1.37348238841154	0.354317161969272	5.9606730616736
chr1	162330229	162390144	9	5	23.08	17.86	5.22	0.763152862801238	1.37348238841154	0.354317161969272	5.9606730616736
chr1	162390144	162550652	9	5	23.08	17.86	5.22	0.763152862801238	1.37348238841154	0.354317161969272	5.9606730616736
chr1	162550652	162600516	9	5	23.08	17.86	5.22	0.763152862801238	1.37348238841154	0.354317161969272	5.9606730616736
chr1	162600516	162758475	9	5	23.08	17.86	5.22	0.763152862801238	1.37348238841154	0.354317161969272	5.9606730616736
chr1	162758475	166457582	9	5	23.08	17.86	5.22	0.763152862801238	1.37348238841154	0.354317161969272	5.9606730616736
chr1	166457582	166499860	9	6	23.08	21.43	1.65	1	1.09841923649564	0.296678525077835	4.3419466686276
chr1	166499860	166668677	9	5	23.08	17.86	5.22	0.763152862801238	1.37348238841154	0.354317161969272	5.9606730616736
chr1	166668677	168695037	9	5	23.08	17.86	5.22	0.763152862801238	1.37348238841154	0.354317161969272	5.9606730616736
chr1	168695037	169671192	9	5	23.08	17.86	5.22	0.763152862801238	1.37348238841154	0.354317161969272	5.9606730616736
chr1	169671192	171294233	9	5	23.08	17.86	5.22	0.763152862801238	1.37348238841154	0.354317161969272	5.9606730616736
chr1	171294233	171759573	9	5	23.08	17.86	5.22	0.763152862801238	1.37348238841154	0.354317161969272	5.9606730616736
chr1	171759573	171766531	9	5	23.08	17.86	5.22	0.763152862801238	1.37348238841154	0.354317161969272	5.9606730616736
chr1	171766531	171873914	10	5	25.64	17.86	7.78	0.558438625617762	1.57554208522566	0.417655219678272	6.73595308637102
chr1	171873914	171875093	10	5	25.64	17.86	7.78	0.558438625617762	1.57554208522566	0.417655219678272	6.73595308637102
chr1	171875093	172629444	9	5	23.08	17.86	5.22	0.763152862801238	1.37348238841154	0.354317161969272	5.9606730616736
chr1	172629444	172659590	10	5	25.64	17.86	7.78	0.558438625617762	1.57554208522566	0.417655219678272	6.73595308637102
chr1	172659590	173304091	9	5	23.08	17.86	5.22	0.763152862801238	1.37348238841154	0.354317161969272	5.9606730616736
chr1	173304091	174022003	9	5	23.08	17.86	5.22	0.763152862801238	1.37348238841154	0.354317161969272	5.9606730616736
chr1	174022003	174076660	9	5	23.08	17.86	5.22	0.763152862801238	1.37348238841154	0.354317161969272	5.9606730616736
chr1	174076660	174796336	9	5	23.08	17.86	5.22	0.763152862801238	1.37348238841154	0.354317161969272	5.9606730616736
chr1	174796336	174801964	9	4	23.08	14.29	8.79	0.533293451699955	1.78478099082913	0.43094530952115	8.92909870703237
chr1	174801964	175198692	9	5	23.08	17.86	5.22	0.763152862801238	1.37348238841154	0.354317161969272	5.9606730616736
chr1	175198692	175618906	9	5	23.08	17.86	5.22	0.763152862801238	1.37348238841154	0.354317161969272	5.9606730616736
chr1	175618906	175648494	9	5	23.08	17.86	5.22	0.763152862801238	1.37348238841154	0.354317161969272	5.9606730616736
chr1	175648494	175723120	9	5	23.08	17.86	5.22	0.763152862801238	1.37348238841154	0.354317161969272	5.9606730616736
chr1	175723120	179666243	9	5	23.08	17.86	5.22	0.763152862801238	1.37348238841154	0.354317161969272	5.9606730616736
chr1	179666243	179731373	9	6	23.08	21.43	1.65	1	1.09841923649564	0.296678525077835	4.3419466686276
chr1	179731373	180897937	9	5	23.08	17.86	5.22	0.763152862801238	1.37348238841154	0.354317161969272	5.9606730616736
chr1	180897937	180981145	9	5	23.08	17.86	5.22	0.763152862801238	1.37348238841154	0.354317161969272	5.9606730616736
chr1	180981145	181015387	9	5	23.08	17.86	5.22	0.763152862801238	1.37348238841154	0.354317161969272	5.9606730616736
chr1	181015387	181049408	9	5	23.08	17.86	5.22	0.763152862801238	1.37348238841154	0.354317161969272	5.9606730616736
chr1	181049408	181088226	9	5	23.08	17.86	5.22	0.763152862801238	1.37348238841154	0.354317161969272	5.9606730616736
chr1	181088226	181171820	9	5	23.08	17.86	5.22	0.763152862801238	1.37348238841154	0.354317161969272	5.9606730616736
chr1	181171820	181231155	9	5	23.08	17.86	5.22	0.763152862801238	1.37348238841154	0.354317161969272	5.9606730616736
chr1	181231155	181237091	9	5	23.08	17.86	5.22	0.763152862801238	1.37348238841154	0.354317161969272	5.9606730616736
chr1	181237091	182507549	9	5	23.08	17.86	5.22	0.763152862801238	1.37348238841154	0.354317161969272	5.9606730616736
chr1	182507549	184299263	9	5	23.08	17.86	5.22	0.763152862801238	1.37348238841154	0.354317161969272	5.9606730616736
chr1	184299263	184366807	9	5	23.08	17.86	5.22	0.763152862801238	1.37348238841154	0.354317161969272	5.9606730616736
chr1	184366807	184448017	9	5	23.08	17.86	5.22	0.763152862801238	1.37348238841154	0.354317161969272	5.9606730616736
chr1	184448017	184636573	9	5	23.08	17.86	5.22	0.763152862801238	1.37348238841154	0.354317161969272	5.9606730616736
chr1	184636573	184730123	9	5	23.08	17.86	5.22	0.763152862801238	1.37348238841154	0.354317161969272	5.9606730616736
chr1	184730123	185497899	9	5	23.08	17.86	5.22	0.763152862801238	1.37348238841154	0.354317161969272	5.9606730616736
chr1	185497899	185570578	9	5	23.08	17.86	5.22	0.763152862801238	1.37348238841154	0.354317161969272	5.9606730616736
chr1	185570578	185972181	9	5	23.08	17.86	5.22	0.763152862801238	1.37348238841154	0.354317161969272	5.9606730616736
chr1	185972181	186089642	9	5	23.08	17.86	5.22	0.763152862801238	1.37348238841154	0.354317161969272	5.9606730616736
chr1	186089642	186101612	9	5	23.08	17.86	5.22	0.763152862801238	1.37348238841154	0.354317161969272	5.9606730616736
chr1	186101612	186113011	10	5	25.64	17.86	7.78	0.558438625617762	1.57554208522566	0.417655219678272	6.73595308637102
chr1	186113011	186113974	10	5	25.64	17.86	7.78	0.558438625617762	1.57554208522566	0.417655219678272	6.73595308637102
chr1	186113974	186182751	10	5	25.64	17.86	7.78	0.558438625617762	1.57554208522566	0.417655219678272	6.73595308637102
chr1	186182751	186185255	10	5	25.64	17.86	7.78	0.558438625617762	1.57554208522566	0.417655219678272	6.73595308637102
chr1	186185255	186316610	11	6	28.21	21.43	6.78	0.581355620024996	1.43275125181165	0.406785672862874	5.5060111348397
chr1	186316610	186340543	11	6	28.21	21.43	6.78	0.581355620024996	1.43275125181165	0.406785672862874	5.5060111348397
chr1	186340543	186858091	10	5	25.64	17.86	7.78	0.558438625617762	1.57554208522566	0.417655219678272	6.73595308637102
chr1	186858091	186876575	11	5	28.21	17.86	10.35	0.393436265885678	1.79162840406542	0.48529871130742	7.56821851953509
chr1	186876575	186977760	10	5	25.64	17.86	7.78	0.558438625617762	1.57554208522566	0.417655219678272	6.73595308637102
chr1	186977760	187626593	10	5	25.64	17.86	7.78	0.558438625617762	1.57554208522566	0.417655219678272	6.73595308637102
chr1	187626593	187730578	10	5	25.64	17.86	7.78	0.558438625617762	1.57554208522566	0.417655219678272	6.73595308637102
chr1	187730578	187903487	10	5	25.64	17.86	7.78	0.558438625617762	1.57554208522566	0.417655219678272	6.73595308637102
chr1	187903487	188124139	10	5	25.64	17.86	7.78	0.558438625617762	1.57554208522566	0.417655219678272	6.73595308637102
chr1	188124139	188411594	10	5	25.64	17.86	7.78	0.558438625617762	1.57554208522566	0.417655219678272	6.73595308637102
chr1	188411594	188524805	10	5	25.64	17.86	7.78	0.558438625617762	1.57554208522566	0.417655219678272	6.73595308637102
chr1	188524805	188552890	10	5	25.64	17.86	7.78	0.558438625617762	1.57554208522566	0.417655219678272	6.73595308637102
chr1	188552890	188622586	10	5	25.64	17.86	7.78	0.558438625617762	1.57554208522566	0.417655219678272	6.73595308637102
chr1	188622586	188629187	10	5	25.64	17.86	7.78	0.558438625617762	1.57554208522566	0.417655219678272	6.73595308637102
chr1	188629187	188708053	10	5	25.64	17.86	7.78	0.558438625617762	1.57554208522566	0.417655219678272	6.73595308637102
chr1	188708053	188754427	10	5	25.64	17.86	7.78	0.558438625617762	1.57554208522566	0.417655219678272	6.73595308637102
chr1	188754427	188810686	11	5	28.21	17.86	10.35	0.393436265885678	1.79162840406542	0.48529871130742	7.56821851953509
chr1	188810686	188939533	10	5	25.64	17.86	7.78	0.558438625617762	1.57554208522566	0.417655219678272	6.73595308637102
chr1	188939533	188946197	9	5	23.08	17.86	5.22	0.763152862801238	1.37348238841154	0.354317161969272	5.9606730616736
chr1	188946197	188960367	9	5	23.08	17.86	5.22	0.763152862801238	1.37348238841154	0.354317161969272	5.9606730616736
chr1	188960367	189086961	9	5	23.08	17.86	5.22	0.763152862801238	1.37348238841154	0.354317161969272	5.9606730616736
chr1	189086961	189289398	9	5	23.08	17.86	5.22	0.763152862801238	1.37348238841154	0.354317161969272	5.9606730616736
chr1	189289398	189513414	9	5	23.08	17.86	5.22	0.763152862801238	1.37348238841154	0.354317161969272	5.9606730616736
chr1	189513414	189527043	10	5	25.64	17.86	7.78	0.558438625617762	1.57554208522566	0.417655219678272	6.73595308637102
chr1	189527043	189554117	10	4	25.64	14.29	11.35	0.364239516815332	2.0474928602249	0.507624553104601	10.1011704340548
chr1	189554117	189610706	10	5	25.64	17.86	7.78	0.558438625617762	1.57554208522566	0.417655219678272	6.73595308637102
chr1	189610706	189615728	10	5	25.64	17.86	7.78	0.558438625617762	1.57554208522566	0.417655219678272	6.73595308637102
chr1	189615728	189617879	10	5	25.64	17.86	7.78	0.558438625617762	1.57554208522566	0.417655219678272	6.73595308637102
chr1	189617879	189660432	10	5	25.64	17.86	7.78	0.558438625617762	1.57554208522566	0.417655219678272	6.73595308637102
chr1	189660432	189722573	11	5	28.21	17.86	10.35	0.393436265885678	1.79162840406542	0.48529871130742	7.56821851953509
chr1	189722573	189737821	11	5	28.21	17.86	10.35	0.393436265885678	1.79162840406542	0.48529871130742	7.56821851953509
chr1	189737821	189738494	11	5	28.21	17.86	10.35	0.393436265885678	1.79162840406542	0.48529871130742	7.56821851953509
chr1	189738494	189739914	10	5	25.64	17.86	7.78	0.558438625617762	1.57554208522566	0.417655219678272	6.73595308637102
chr1	189739914	189807715	10	5	25.64	17.86	7.78	0.558438625617762	1.57554208522566	0.417655219678272	6.73595308637102
chr1	189807715	189840429	10	6	25.64	21.43	4.21	0.776722997346664	1.25998989354521	0.349913957283863	4.90329735453815
chr1	189840429	189902087	10	6	25.64	21.43	4.21	0.776722997346664	1.25998989354521	0.349913957283863	4.90329735453815
chr1	189902087	189929411	10	6	25.64	21.43	4.21	0.776722997346664	1.25998989354521	0.349913957283863	4.90329735453815
chr1	189929411	189941989	10	6	25.64	21.43	4.21	0.776722997346664	1.25998989354521	0.349913957283863	4.90329735453815
chr1	189941989	189970509	10	5	25.64	17.86	7.78	0.558438625617762	1.57554208522566	0.417655219678272	6.73595308637102
chr1	189970509	189995205	10	5	25.64	17.86	7.78	0.558438625617762	1.57554208522566	0.417655219678272	6.73595308637102
chr1	189995205	190088034	10	6	25.64	21.43	4.21	0.776722997346664	1.25998989354521	0.349913957283863	4.90329735453815
chr1	190088034	190566648	10	5	25.64	17.86	7.78	0.558438625617762	1.57554208522566	0.417655219678272	6.73595308637102
chr1	190566648	190632926	10	5	25.64	17.86	7.78	0.558438625617762	1.57554208522566	0.417655219678272	6.73595308637102
chr1	190632926	190653754	10	5	25.64	17.86	7.78	0.558438625617762	1.57554208522566	0.417655219678272	6.73595308637102
chr1	190653754	191446846	10	5	25.64	17.86	7.78	0.558438625617762	1.57554208522566	0.417655219678272	6.73595308637102
chr1	191446846	191483363	10	5	25.64	17.86	7.78	0.558438625617762	1.57554208522566	0.417655219678272	6.73595308637102
chr1	191483363	191622353	10	5	25.64	17.86	7.78	0.558438625617762	1.57554208522566	0.417655219678272	6.73595308637102
chr1	191622353	191628224	10	5	25.64	17.86	7.78	0.558438625617762	1.57554208522566	0.417655219678272	6.73595308637102
chr1	191628224	192089356	10	5	25.64	17.86	7.78	0.558438625617762	1.57554208522566	0.417655219678272	6.73595308637102
chr1	192089356	192289003	9	5	23.08	17.86	5.22	0.763152862801238	1.37348238841154	0.354317161969272	5.9606730616736
chr1	192289003	192888755	9	5	23.08	17.86	5.22	0.763152862801238	1.37348238841154	0.354317161969272	5.9606730616736
chr1	192888755	193454435	9	5	23.08	17.86	5.22	0.763152862801238	1.37348238841154	0.354317161969272	5.9606730616736
chr1	193454435	193502872	9	5	23.08	17.86	5.22	0.763152862801238	1.37348238841154	0.354317161969272	5.9606730616736
chr1	193502872	193777712	9	5	23.08	17.86	5.22	0.763152862801238	1.37348238841154	0.354317161969272	5.9606730616736
chr1	193777712	193883523	9	5	23.08	17.86	5.22	0.763152862801238	1.37348238841154	0.354317161969272	5.9606730616736
chr1	193883523	194518082	9	5	23.08	17.86	5.22	0.763152862801238	1.37348238841154	0.354317161969272	5.9606730616736
chr1	194518082	194949740	9	5	23.08	17.86	5.22	0.763152862801238	1.37348238841154	0.354317161969272	5.9606730616736
chr1	194949740	194966395	9	5	23.08	17.86	5.22	0.763152862801238	1.37348238841154	0.354317161969272	5.9606730616736
chr1	194966395	195000956	9	5	23.08	17.86	5.22	0.763152862801238	1.37348238841154	0.354317161969272	5.9606730616736
chr1	195000956	195053079	9	5	23.08	17.86	5.22	0.763152862801238	1.37348238841154	0.354317161969272	5.9606730616736
chr1	195053079	195096026	9	5	23.08	17.86	5.22	0.763152862801238	1.37348238841154	0.354317161969272	5.9606730616736
chr1	195096026	195113935	9	5	23.08	17.86	5.22	0.763152862801238	1.37348238841154	0.354317161969272	5.9606730616736
chr1	195113935	195854425	9	5	23.08	17.86	5.22	0.763152862801238	1.37348238841154	0.354317161969272	5.9606730616736
chr1	195854425	196533435	9	5	23.08	17.86	5.22	0.763152862801238	1.37348238841154	0.354317161969272	5.9606730616736
chr1	196533435	196726535	9	5	23.08	17.86	5.22	0.763152862801238	1.37348238841154	0.354317161969272	5.9606730616736
chr1	196726535	196823471	8	5	20.51	17.86	2.65	1	1.18408795541755	0.294963002397035	5.23558530402848
chr1	196823471	197304321	9	5	23.08	17.86	5.22	0.763152862801238	1.37348238841154	0.354317161969272	5.9606730616736
chr1	197304321	197865800	9	4	23.08	14.29	8.79	0.533293451699955	1.78478099082913	0.43094530952115	8.92909870703237
chr1	197865800	198007286	9	4	23.08	14.29	8.79	0.533293451699955	1.78478099082913	0.43094530952115	8.92909870703237
chr1	198007286	198436469	9	4	23.08	14.29	8.79	0.533293451699955	1.78478099082913	0.43094530952115	8.92909870703237
chr1	198436469	198496171	8	4	20.51	14.29	6.22	0.747932633487701	1.53856634233689	0.359107764458661	7.83585527572577
chr1	198496171	200259619	9	4	23.08	14.29	8.79	0.533293451699955	1.78478099082913	0.43094530952115	8.92909870703237
chr1	200259619	200336671	9	4	23.08	14.29	8.79	0.533293451699955	1.78478099082913	0.43094530952115	8.92909870703237
chr1	200336671	202292451	9	4	23.08	14.29	8.79	0.533293451699955	1.78478099082913	0.43094530952115	8.92909870703237
chr1	202292451	204144761	9	4	23.08	14.29	8.79	0.533293451699955	1.78478099082913	0.43094530952115	8.92909870703237
chr1	204144761	204157385	9	4	23.08	14.29	8.79	0.533293451699955	1.78478099082913	0.43094530952115	8.92909870703237
chr1	204157385	204182194	9	4	23.08	14.29	8.79	0.533293451699955	1.78478099082913	0.43094530952115	8.92909870703237
chr1	204182194	204256483	9	4	23.08	14.29	8.79	0.533293451699955	1.78478099082913	0.43094530952115	8.92909870703237
chr1	204256483	204787697	9	4	23.08	14.29	8.79	0.533293451699955	1.78478099082913	0.43094530952115	8.92909870703237
chr1	204787697	205094664	8	4	20.51	14.29	6.22	0.747932633487701	1.53856634233689	0.359107764458661	7.83585527572577
chr1	205094664	205268282	8	4	20.51	14.29	6.22	0.747932633487701	1.53856634233689	0.359107764458661	7.83585527572577
chr1	205268282	205861973	8	4	20.51	14.29	6.22	0.747932633487701	1.53856634233689	0.359107764458661	7.83585527572577
chr1	205861973	206569261	7	4	17.95	14.29	3.66	0.750478768502977	1.30726813521468	0.291755135584387	6.80992210196982
chr1	206569261	207235991	8	4	20.51	14.29	6.22	0.747932633487701	1.53856634233689	0.359107764458661	7.83585527572577
chr1	207235991	207315332	8	4	20.51	14.29	6.22	0.747932633487701	1.53856634233689	0.359107764458661	7.83585527572577
chr1	207315332	207391964	8	4	20.51	14.29	6.22	0.747932633487701	1.53856634233689	0.359107764458661	7.83585527572577
chr1	207391964	207408095	8	4	20.51	14.29	6.22	0.747932633487701	1.53856634233689	0.359107764458661	7.83585527572577
chr1	207408095	207527219	8	4	20.51	14.29	6.22	0.747932633487701	1.53856634233689	0.359107764458661	7.83585527572577
chr1	207527219	207530115	8	4	20.51	14.29	6.22	0.747932633487701	1.53856634233689	0.359107764458661	7.83585527572577
chr1	207530115	207660833	8	4	20.51	14.29	6.22	0.747932633487701	1.53856634233689	0.359107764458661	7.83585527572577
chr1	207660833	207827032	8	4	20.51	14.29	6.22	0.747932633487701	1.53856634233689	0.359107764458661	7.83585527572577
chr1	207827032	207880637	8	4	20.51	14.29	6.22	0.747932633487701	1.53856634233689	0.359107764458661	7.83585527572577
chr1	207880637	207980732	9	4	23.08	14.29	8.79	0.533293451699955	1.78478099082913	0.43094530952115	8.92909870703237
chr1	207980732	208038281	9	4	23.08	14.29	8.79	0.533293451699955	1.78478099082913	0.43094530952115	8.92909870703237
chr1	208038281	208553064	9	4	23.08	14.29	8.79	0.533293451699955	1.78478099082913	0.43094530952115	8.92909870703237
chr1	208553064	209512100	8	4	20.51	14.29	6.22	0.747932633487701	1.53856634233689	0.359107764458661	7.83585527572577
chr1	209512100	209573761	8	4	20.51	14.29	6.22	0.747932633487701	1.53856634233689	0.359107764458661	7.83585527572577
chr1	209573761	209619112	9	4	23.08	14.29	8.79	0.533293451699955	1.78478099082913	0.43094530952115	8.92909870703237
chr1	209619112	209619899	9	4	23.08	14.29	8.79	0.533293451699955	1.78478099082913	0.43094530952115	8.92909870703237
chr1	209619899	209628867	9	4	23.08	14.29	8.79	0.533293451699955	1.78478099082913	0.43094530952115	8.92909870703237
chr1	209628867	209629836	9	4	23.08	14.29	8.79	0.533293451699955	1.78478099082913	0.43094530952115	8.92909870703237
chr1	209629836	209656847	8	4	20.51	14.29	6.22	0.747932633487701	1.53856634233689	0.359107764458661	7.83585527572577
chr1	209656847	209662316	8	4	20.51	14.29	6.22	0.747932633487701	1.53856634233689	0.359107764458661	7.83585527572577
chr1	209662316	209687779	9	4	23.08	14.29	8.79	0.533293451699955	1.78478099082913	0.43094530952115	8.92909870703237
chr1	209687779	209723444	9	4	23.08	14.29	8.79	0.533293451699955	1.78478099082913	0.43094530952115	8.92909870703237
chr1	209723444	211359046	9	4	23.08	14.29	8.79	0.533293451699955	1.78478099082913	0.43094530952115	8.92909870703237
chr1	211359046	211632040	9	4	23.08	14.29	8.79	0.533293451699955	1.78478099082913	0.43094530952115	8.92909870703237
chr1	211632040	211978515	9	5	23.08	17.86	5.22	0.763152862801238	1.37348238841154	0.354317161969272	5.9606730616736
chr1	211978515	212059451	9	5	23.08	17.86	5.22	0.763152862801238	1.37348238841154	0.354317161969272	5.9606730616736
chr1	212059451	212634324	9	5	23.08	17.86	5.22	0.763152862801238	1.37348238841154	0.354317161969272	5.9606730616736
chr1	212634324	213831739	9	5	23.08	17.86	5.22	0.763152862801238	1.37348238841154	0.354317161969272	5.9606730616736
chr1	213831739	213927400	9	5	23.08	17.86	5.22	0.763152862801238	1.37348238841154	0.354317161969272	5.9606730616736
chr1	213927400	214852569	9	5	23.08	17.86	5.22	0.763152862801238	1.37348238841154	0.354317161969272	5.9606730616736
chr1	214852569	214854485	10	5	25.64	17.86	7.78	0.558438625617762	1.57554208522566	0.417655219678272	6.73595308637102
chr1	214854485	214862771	11	5	28.21	17.86	10.35	0.393436265885678	1.79162840406542	0.48529871130742	7.56821851953509
chr1	214862771	214916836	11	5	28.21	17.86	10.35	0.393436265885678	1.79162840406542	0.48529871130742	7.56821851953509
chr1	214916836	214919997	12	5	30.77	17.86	12.91	0.268017805584271	2.02332697363857	0.557620818201578	8.46553811233116
chr1	214919997	214946019	12	5	30.77	17.86	12.91	0.268017805584271	2.02332697363857	0.557620818201578	8.46553811233116
chr1	214946019	214991189	14	5	35.9	17.86	18.04	0.168917513396381	2.54077420836417	0.718158986938996	10.4875669515419
chr1	214991189	214991612	13	5	33.33	17.86	15.47	0.177258174279113	2.27234604437043	0.635081335866981	9.43536932428245
chr1	214991612	214999361	13	5	33.33	17.86	15.47	0.177258174279113	2.27234604437043	0.635081335866981	9.43536932428245
chr1	214999361	215004882	11	5	28.21	17.86	10.35	0.393436265885678	1.79162840406542	0.48529871130742	7.56821851953509
chr1	215004882	215008201	11	5	28.21	17.86	10.35	0.393436265885678	1.79162840406542	0.48529871130742	7.56821851953509
chr1	215008201	215009704	10	5	25.64	17.86	7.78	0.558438625617762	1.57554208522566	0.417655219678272	6.73595308637102
chr1	215009704	215018405	10	4	25.64	14.29	11.35	0.364239516815332	2.0474928602249	0.507624553104601	10.1011704340548
chr1	215018405	216217785	9	4	23.08	14.29	8.79	0.533293451699955	1.78478099082913	0.43094530952115	8.92909870703237
chr1	216217785	216249336	10	4	25.64	14.29	11.35	0.364239516815332	2.0474928602249	0.507624553104601	10.1011704340548
chr1	216249336	219590618	9	4	23.08	14.29	8.79	0.533293451699955	1.78478099082913	0.43094530952115	8.92909870703237
chr1	219590618	220071841	9	4	23.08	14.29	8.79	0.533293451699955	1.78478099082913	0.43094530952115	8.92909870703237
chr1	220071841	220133115	9	4	23.08	14.29	8.79	0.533293451699955	1.78478099082913	0.43094530952115	8.92909870703237
chr1	220133115	220194693	9	4	23.08	14.29	8.79	0.533293451699955	1.78478099082913	0.43094530952115	8.92909870703237
chr1	220194693	220208974	9	4	23.08	14.29	8.79	0.533293451699955	1.78478099082913	0.43094530952115	8.92909870703237
chr1	220208974	220398492	9	4	23.08	14.29	8.79	0.533293451699955	1.78478099082913	0.43094530952115	8.92909870703237
chr1	220398492	220509120	10	4	25.64	14.29	11.35	0.364239516815332	2.0474928602249	0.507624553104601	10.1011704340548
chr1	220509120	226638907	9	4	23.08	14.29	8.79	0.533293451699955	1.78478099082913	0.43094530952115	8.92909870703237
chr1	226638907	227110832	10	4	25.64	14.29	11.35	0.364239516815332	2.0474928602249	0.507624553104601	10.1011704340548
chr1	227110832	227621868	11	4	28.21	14.29	13.92	0.239489176349638	2.3284050736545	0.589488377870726	11.3597611888268
chr1	227621868	228649487	11	4	28.21	14.29	13.92	0.239489176349638	2.3284050736545	0.589488377870726	11.3597611888268
chr1	228649487	228810015	10	4	25.64	14.29	11.35	0.364239516815332	2.0474928602249	0.507624553104601	10.1011704340548
chr1	228810015	229391448	10	4	25.64	14.29	11.35	0.364239516815332	2.0474928602249	0.507624553104601	10.1011704340548
chr1	229391448	229531354	10	4	25.64	14.29	11.35	0.364239516815332	2.0474928602249	0.507624553104601	10.1011704340548
chr1	229531354	233397316	10	4	25.64	14.29	11.35	0.364239516815332	2.0474928602249	0.507624553104601	10.1011704340548
chr1	233397316	233428892	11	4	28.21	14.29	13.92	0.239489176349638	2.3284050736545	0.589488377870726	11.3597611888268
chr1	233428892	233433704	11	4	28.21	14.29	13.92	0.239489176349638	2.3284050736545	0.589488377870726	11.3597611888268
chr1	233433704	233507540	11	4	28.21	14.29	13.92	0.239489176349638	2.3284050736545	0.589488377870726	11.3597611888268
chr1	233507540	233525646	10	4	25.64	14.29	11.35	0.364239516815332	2.0474928602249	0.507624553104601	10.1011704340548
chr1	233525646	233544878	10	4	25.64	14.29	11.35	0.364239516815332	2.0474928602249	0.507624553104601	10.1011704340548
chr1	233544878	234455696	10	4	25.64	14.29	11.35	0.364239516815332	2.0474928602249	0.507624553104601	10.1011704340548
chr1	234455696	234481088	10	4	25.64	14.29	11.35	0.364239516815332	2.0474928602249	0.507624553104601	10.1011704340548
chr1	234481088	234585207	10	5	25.64	17.86	7.78	0.558438625617762	1.57554208522566	0.417655219678272	6.73595308637102
chr1	234585207	234667759	10	5	25.64	17.86	7.78	0.558438625617762	1.57554208522566	0.417655219678272	6.73595308637102
chr1	234667759	234758193	10	6	25.64	21.43	4.21	0.776722997346664	1.25998989354521	0.349913957283863	4.90329735453815
chr1	234758193	235728635	10	5	25.64	17.86	7.78	0.558438625617762	1.57554208522566	0.417655219678272	6.73595308637102
chr1	235728635	236204200	10	5	25.64	17.86	7.78	0.558438625617762	1.57554208522566	0.417655219678272	6.73595308637102
chr1	236204200	236296341	10	5	25.64	17.86	7.78	0.558438625617762	1.57554208522566	0.417655219678272	6.73595308637102
chr1	236296341	236615405	10	5	25.64	17.86	7.78	0.558438625617762	1.57554208522566	0.417655219678272	6.73595308637102
chr1	236615405	236688838	10	5	25.64	17.86	7.78	0.558438625617762	1.57554208522566	0.417655219678272	6.73595308637102
chr1	236688838	237499150	10	5	25.64	17.86	7.78	0.558438625617762	1.57554208522566	0.417655219678272	6.73595308637102
chr1	237499150	237547411	10	5	25.64	17.86	7.78	0.558438625617762	1.57554208522566	0.417655219678272	6.73595308637102
chr1	237547411	237790766	10	5	25.64	17.86	7.78	0.558438625617762	1.57554208522566	0.417655219678272	6.73595308637102
chr1	237790766	238359755	10	5	25.64	17.86	7.78	0.558438625617762	1.57554208522566	0.417655219678272	6.73595308637102
chr1	238359755	238556558	10	5	25.64	17.86	7.78	0.558438625617762	1.57554208522566	0.417655219678272	6.73595308637102
chr1	238556558	238672225	10	5	25.64	17.86	7.78	0.558438625617762	1.57554208522566	0.417655219678272	6.73595308637102
chr1	238672225	239789714	10	5	25.64	17.86	7.78	0.558438625617762	1.57554208522566	0.417655219678272	6.73595308637102
chr1	239789714	241131140	10	5	25.64	17.86	7.78	0.558438625617762	1.57554208522566	0.417655219678272	6.73595308637102
chr1	241131140	242301322	10	5	25.64	17.86	7.78	0.558438625617762	1.57554208522566	0.417655219678272	6.73595308637102
chr1	242301322	242398152	11	5	28.21	17.86	10.35	0.393436265885678	1.79162840406542	0.48529871130742	7.56821851953509
chr1	242398152	242635938	11	5	28.21	17.86	10.35	0.393436265885678	1.79162840406542	0.48529871130742	7.56821851953509
chr1	242635938	242656924	10	5	25.64	17.86	7.78	0.558438625617762	1.57554208522566	0.417655219678272	6.73595308637102
chr1	242656924	245650595	10	5	25.64	17.86	7.78	0.558438625617762	1.57554208522566	0.417655219678272	6.73595308637102
chr1	245650595	245779715	10	5	25.64	17.86	7.78	0.558438625617762	1.57554208522566	0.417655219678272	6.73595308637102
chr1	245779715	245906062	10	5	25.64	17.86	7.78	0.558438625617762	1.57554208522566	0.417655219678272	6.73595308637102
chr1	245906062	247499238	10	5	25.64	17.86	7.78	0.558438625617762	1.57554208522566	0.417655219678272	6.73595308637102
chr1	247499238	247542235	10	5	25.64	17.86	7.78	0.558438625617762	1.57554208522566	0.417655219678272	6.73595308637102
chr1	247542235	247857637	10	5	25.64	17.86	7.78	0.558438625617762	1.57554208522566	0.417655219678272	6.73595308637102
chr1	247857637	248006101	10	5	25.64	17.86	7.78	0.558438625617762	1.57554208522566	0.417655219678272	6.73595308637102
chr1	248006101	248060570	10	5	25.64	17.86	7.78	0.558438625617762	1.57554208522566	0.417655219678272	6.73595308637102
chr1	248060570	248128721	10	5	25.64	17.86	7.78	0.558438625617762	1.57554208522566	0.417655219678272	6.73595308637102
chr1	248128721	248158682	10	6	25.64	21.43	4.21	0.776722997346664	1.25998989354521	0.349913957283863	4.90329735453815
chr1	248158682	248186579	10	5	25.64	17.86	7.78	0.558438625617762	1.57554208522566	0.417655219678272	6.73595308637102
chr1	248186579	248259912	10	5	25.64	17.86	7.78	0.558438625617762	1.57554208522566	0.417655219678272	6.73595308637102
chr1	248259912	248337882	10	5	25.64	17.86	7.78	0.558438625617762	1.57554208522566	0.417655219678272	6.73595308637102
chr1	248337882	248339017	10	5	25.64	17.86	7.78	0.558438625617762	1.57554208522566	0.417655219678272	6.73595308637102
chr1	248339017	248343933	10	5	25.64	17.86	7.78	0.558438625617762	1.57554208522566	0.417655219678272	6.73595308637102
chr1	248343933	248411489	10	5	25.64	17.86	7.78	0.558438625617762	1.57554208522566	0.417655219678272	6.73595308637102
chr1	248411489	248453329	10	5	25.64	17.86	7.78	0.558438625617762	1.57554208522566	0.417655219678272	6.73595308637102
chr1	248453329	248485046	10	5	25.64	17.86	7.78	0.558438625617762	1.57554208522566	0.417655219678272	6.73595308637102
chr1	248485046	248488567	10	5	25.64	17.86	7.78	0.558438625617762	1.57554208522566	0.417655219678272	6.73595308637102
chr1	248488567	248539480	10	5	25.64	17.86	7.78	0.558438625617762	1.57554208522566	0.417655219678272	6.73595308637102
chr1	248539480	248621274	10	5	25.64	17.86	7.78	0.558438625617762	1.57554208522566	0.417655219678272	6.73595308637102
chr1	248621274	248683402	10	6	25.64	21.43	4.21	0.776722997346664	1.25998989354521	0.349913957283863	4.90329735453815
chr1	248683402	249250621	10	5	25.64	17.86	7.78	0.558438625617762	1.57554208522566	0.417655219678272	6.73595308637102
chr2	0	590360	2	3	5.13	10.71	-5.58	0.642299864314789	0.455973048612347	0.035674600286564	4.28079447868054
chr2	590360	651503	3	3	7.69	10.71	-3.02	0.688454720532236	0.698321848708714	0.0863101311133194	5.64708144834845
chr2	651503	651620	2	3	5.13	10.71	-5.58	0.642299864314789	0.455973048612347	0.035674600286564	4.28079447868054
chr2	651620	4426851	2	3	5.13	10.71	-5.58	0.642299864314789	0.455973048612347	0.035674600286564	4.28079447868054
chr2	4426851	5715056	2	2	5.13	7.14	-2.01	1	0.706496515603743	0.0483247951664508	10.3278425867678
chr2	5715056	5737689	3	2	7.69	7.14	0.550000000000001	1	1.08206902804226	0.115243282358074	13.8124557860129
chr2	5737689	12949432	2	2	5.13	7.14	-2.01	1	0.706496515603743	0.0483247951664508	10.3278425867678
chr2	12949432	13094339	2	3	5.13	10.71	-5.58	0.642299864314789	0.455973048612347	0.035674600286564	4.28079447868054
chr2	13094339	13617954	2	3	5.13	10.71	-5.58	0.642299864314789	0.455973048612347	0.035674600286564	4.28079447868054
chr2	13617954	16673052	2	2	5.13	7.14	-2.01	1	0.706496515603743	0.0483247951664508	10.3278425867678
chr2	16673052	16761174	2	2	5.13	7.14	-2.01	1	0.706496515603743	0.0483247951664508	10.3278425867678
chr2	16761174	16995807	2	2	5.13	7.14	-2.01	1	0.706496515603743	0.0483247951664508	10.3278425867678
chr2	16995807	17033919	3	2	7.69	7.14	0.550000000000001	1	1.08206902804226	0.115243282358074	13.8124557860129
chr2	17033919	17126789	3	2	7.69	7.14	0.550000000000001	1	1.08206902804226	0.115243282358074	13.8124557860129
chr2	17126789	17128760	3	2	7.69	7.14	0.550000000000001	1	1.08206902804226	0.115243282358074	13.8124557860129
chr2	17128760	17927412	2	2	5.13	7.14	-2.01	1	0.706496515603743	0.0483247951664508	10.3278425867678
chr2	17927412	18179900	3	2	7.69	7.14	0.550000000000001	1	1.08206902804226	0.115243282358074	13.8124557860129
chr2	18179900	18266602	3	2	7.69	7.14	0.550000000000001	1	1.08206902804226	0.115243282358074	13.8124557860129
chr2	18266602	21565819	2	2	5.13	7.14	-2.01	1	0.706496515603743	0.0483247951664508	10.3278425867678
chr2	21565819	21671504	2	3	5.13	10.71	-5.58	0.642299864314789	0.455973048612347	0.035674600286564	4.28079447868054
chr2	21671504	32451289	2	2	5.13	7.14	-2.01	1	0.706496515603743	0.0483247951664508	10.3278425867678
chr2	32451289	34695192	2	2	5.13	7.14	-2.01	1	0.706496515603743	0.0483247951664508	10.3278425867678
chr2	34695192	34737116	1	2	2.56	7.14	-4.58	0.566892808683853	0.347668191638558	0.00565929193880628	7.00113716860258
chr2	34737116	34828960	2	2	5.13	7.14	-2.01	1	0.706496515603743	0.0483247951664508	10.3278425867678
chr2	34828960	35859206	2	2	5.13	7.14	-2.01	1	0.706496515603743	0.0483247951664508	10.3278425867678
chr2	35859206	35954395	3	3	7.69	10.71	-3.02	0.688454720532236	0.698321848708714	0.0863101311133194	5.64708144834845
chr2	35954395	38772566	2	2	5.13	7.14	-2.01	1	0.706496515603743	0.0483247951664508	10.3278425867678
chr2	38772566	39888490	2	2	5.13	7.14	-2.01	1	0.706496515603743	0.0483247951664508	10.3278425867678
chr2	39888490	39914937	3	2	7.69	7.14	0.550000000000001	1	1.08206902804226	0.115243282358074	13.8124557860129
chr2	39914937	40372644	2	2	5.13	7.14	-2.01	1	0.706496515603743	0.0483247951664508	10.3278425867678
chr2	40372644	40456882	2	2	5.13	7.14	-2.01	1	0.706496515603743	0.0483247951664508	10.3278425867678
chr2	40456882	40485452	2	1	5.13	3.57	1.56	1	1.45154624814463	0.0720876075216783	89.2002946273177
chr2	40485452	40496892	3	1	7.69	3.57	4.12	0.634565807327001	2.22532620058641	0.167954158560902	122.342807812915
chr2	40496892	40556060	3	2	7.69	7.14	0.550000000000001	1	1.08206902804226	0.115243282358074	13.8124557860129
chr2	40556060	40605219	2	1	5.13	3.57	1.56	1	1.45154624814463	0.0720876075216783	89.2002946273177
chr2	40605219	40627060	2	2	5.13	7.14	-2.01	1	0.706496515603743	0.0483247951664508	10.3278425867678
chr2	40627060	41099175	2	2	5.13	7.14	-2.01	1	0.706496515603743	0.0483247951664508	10.3278425867678
chr2	41099175	41224491	2	2	5.13	7.14	-2.01	1	0.706496515603743	0.0483247951664508	10.3278425867678
chr2	41224491	41255644	2	2	5.13	7.14	-2.01	1	0.706496515603743	0.0483247951664508	10.3278425867678
chr2	41255644	41381349	2	2	5.13	7.14	-2.01	1	0.706496515603743	0.0483247951664508	10.3278425867678
chr2	41381349	41546844	2	2	5.13	7.14	-2.01	1	0.706496515603743	0.0483247951664508	10.3278425867678
chr2	41546844	41558250	2	3	5.13	10.71	-5.58	0.642299864314789	0.455973048612347	0.035674600286564	4.28079447868054
chr2	41558250	41569939	6	3	15.38	10.71	4.67	0.724292382577153	1.50605655807911	0.287195734413274	10.2118168379826
chr2	41569939	41671964	6	4	15.38	14.29	1.09	1	1.08953324514555	0.228777697439355	5.84898001960677
chr2	41671964	41690447	2	4	5.13	14.29	-9.16	0.226906158357771	0.32993654256078	0.0277757672740517	2.50742719394361
chr2	41690447	41702199	2	4	5.13	14.29	-9.16	0.226906158357771	0.32993654256078	0.0277757672740517	2.50742719394361
chr2	41702199	41857336	2	3	5.13	10.71	-5.58	0.642299864314789	0.455973048612347	0.035674600286564	4.28079447868054
chr2	41857336	47671360	2	2	5.13	7.14	-2.01	1	0.706496515603743	0.0483247951664508	10.3278425867678
chr2	47671360	48368405	3	2	7.69	7.14	0.550000000000001	1	1.08206902804226	0.115243282358074	13.8124557860129
chr2	48368405	48400471	3	2	7.69	7.14	0.550000000000001	1	1.08206902804226	0.115243282358074	13.8124557860129
chr2	48400471	49520248	3	2	7.69	7.14	0.550000000000001	1	1.08206902804226	0.115243282358074	13.8124557860129
chr2	49520248	49558937	2	2	5.13	7.14	-2.01	1	0.706496515603743	0.0483247951664508	10.3278425867678
chr2	49558937	52699230	3	2	7.69	7.14	0.550000000000001	1	1.08206902804226	0.115243282358074	13.8124557860129
chr2	52699230	52742831	3	2	7.69	7.14	0.550000000000001	1	1.08206902804226	0.115243282358074	13.8124557860129
chr2	52742831	52747747	4	2	10.26	7.14	3.12	1	1.47724941340376	0.194470737823325	17.4929046835811
chr2	52747747	52784752	3	2	7.69	7.14	0.550000000000001	1	1.08206902804226	0.115243282358074	13.8124557860129
chr2	52784752	52789044	4	3	10.26	10.71	-0.450000000000001	1	0.953103551799361	0.14687709056058	7.08524272416711
chr2	52789044	52835312	3	3	7.69	10.71	-3.02	0.688454720532236	0.698321848708714	0.0863101311133194	5.64708144834845
chr2	52835312	52873956	3	3	7.69	10.71	-3.02	0.688454720532236	0.698321848708714	0.0863101311133194	5.64708144834845
chr2	52873956	53005280	3	2	7.69	7.14	0.550000000000001	1	1.08206902804226	0.115243282358074	13.8124557860129
chr2	53005280	53109117	3	2	7.69	7.14	0.550000000000001	1	1.08206902804226	0.115243282358074	13.8124557860129
chr2	53109117	53209473	3	2	7.69	7.14	0.550000000000001	1	1.08206902804226	0.115243282358074	13.8124557860129
chr2	53209473	53338492	3	3	7.69	10.71	-3.02	0.688454720532236	0.698321848708714	0.0863101311133194	5.64708144834845
chr2	53338492	56635153	3	2	7.69	7.14	0.550000000000001	1	1.08206902804226	0.115243282358074	13.8124557860129
chr2	56635153	56743435	3	2	7.69	7.14	0.550000000000001	1	1.08206902804226	0.115243282358074	13.8124557860129
chr2	56743435	56845627	4	2	10.26	7.14	3.12	1	1.47724941340376	0.194470737823325	17.4929046835811
chr2	56845627	56984451	3	2	7.69	7.14	0.550000000000001	1	1.08206902804226	0.115243282358074	13.8124557860129
chr2	56984451	57138312	4	2	10.26	7.14	3.12	1	1.47724941340376	0.194470737823325	17.4929046835811
chr2	57138312	57147243	3	2	7.69	7.14	0.550000000000001	1	1.08206902804226	0.115243282358074	13.8124557860129
chr2	57147243	57398467	3	2	7.69	7.14	0.550000000000001	1	1.08206902804226	0.115243282358074	13.8124557860129
chr2	57398467	57446428	4	2	10.26	7.14	3.12	1	1.47724941340376	0.194470737823325	17.4929046835811
chr2	57446428	59411130	3	2	7.69	7.14	0.550000000000001	1	1.08206902804226	0.115243282358074	13.8124557860129
chr2	59411130	59450108	3	2	7.69	7.14	0.550000000000001	1	1.08206902804226	0.115243282358074	13.8124557860129
chr2	59450108	60484431	3	2	7.69	7.14	0.550000000000001	1	1.08206902804226	0.115243282358074	13.8124557860129
chr2	60484431	60538409	3	2	7.69	7.14	0.550000000000001	1	1.08206902804226	0.115243282358074	13.8124557860129
chr2	60538409	60582083	3	2	7.69	7.14	0.550000000000001	1	1.08206902804226	0.115243282358074	13.8124557860129
chr2	60582083	63470451	3	2	7.69	7.14	0.550000000000001	1	1.08206902804226	0.115243282358074	13.8124557860129
chr2	63470451	63575875	3	3	7.69	10.71	-3.02	0.688454720532236	0.698321848708714	0.0863101311133194	5.64708144834845
chr2	63575875	64715138	3	2	7.69	7.14	0.550000000000001	1	1.08206902804226	0.115243282358074	13.8124557860129
chr2	64715138	64898602	4	2	10.26	7.14	3.12	1	1.47724941340376	0.194470737823325	17.4929046835811
chr2	64898602	66591262	3	2	7.69	7.14	0.550000000000001	1	1.08206902804226	0.115243282358074	13.8124557860129
chr2	66591262	66621271	3	2	7.69	7.14	0.550000000000001	1	1.08206902804226	0.115243282358074	13.8124557860129
chr2	66621271	68011852	3	2	7.69	7.14	0.550000000000001	1	1.08206902804226	0.115243282358074	13.8124557860129
chr2	68011852	71342253	3	2	7.69	7.14	0.550000000000001	1	1.08206902804226	0.115243282358074	13.8124557860129
chr2	71342253	71369494	3	2	7.69	7.14	0.550000000000001	1	1.08206902804226	0.115243282358074	13.8124557860129
chr2	71369494	71784540	3	2	7.69	7.14	0.550000000000001	1	1.08206902804226	0.115243282358074	13.8124557860129
chr2	71784540	71812358	3	2	7.69	7.14	0.550000000000001	1	1.08206902804226	0.115243282358074	13.8124557860129
chr2	71812358	72905865	3	2	7.69	7.14	0.550000000000001	1	1.08206902804226	0.115243282358074	13.8124557860129
chr2	72905865	72961972	3	2	7.69	7.14	0.550000000000001	1	1.08206902804226	0.115243282358074	13.8124557860129
chr2	72961972	75167595	3	2	7.69	7.14	0.550000000000001	1	1.08206902804226	0.115243282358074	13.8124557860129
chr2	75167595	75202172	3	2	7.69	7.14	0.550000000000001	1	1.08206902804226	0.115243282358074	13.8124557860129
chr2	75202172	75297704	3	2	7.69	7.14	0.550000000000001	1	1.08206902804226	0.115243282358074	13.8124557860129
chr2	75297704	75343370	4	2	10.26	7.14	3.12	1	1.47724941340376	0.194470737823325	17.4929046835811
chr2	75343370	76387100	5	2	12.82	7.14	5.68	0.690157153753371	1.89440352096343	0.282027548133614	21.3895764464199
chr2	76387100	76792827	5	3	12.82	10.71	2.11	1	1.22182804785069	0.214213274937142	8.60621135520067
chr2	76792827	77530044	5	3	12.82	10.71	2.11	1	1.22182804785069	0.214213274937142	8.60621135520067
chr2	77530044	77950364	5	2	12.82	7.14	5.68	0.690157153753371	1.89440352096343	0.282027548133614	21.3895764464199
chr2	77950364	78026515	5	3	12.82	10.71	2.11	1	1.22182804785069	0.214213274937142	8.60621135520067
chr2	78026515	78064287	5	3	12.82	10.71	2.11	1	1.22182804785069	0.214213274937142	8.60621135520067
chr2	78064287	78124889	5	3	12.82	10.71	2.11	1	1.22182804785069	0.214213274937142	8.60621135520067
chr2	78124889	80802999	5	2	12.82	7.14	5.68	0.690157153753371	1.89440352096343	0.282027548133614	21.3895764464199
chr2	80802999	81532380	5	2	12.82	7.14	5.68	0.690157153753371	1.89440352096343	0.282027548133614	21.3895764464199
chr2	81532380	81571887	6	2	15.38	7.14	8.24	0.452610971630956	2.33566623971135	0.376598600150424	25.537474960256
chr2	81571887	81777280	5	2	12.82	7.14	5.68	0.690157153753371	1.89440352096343	0.282027548133614	21.3895764464199
chr2	81777280	81800537	6	2	15.38	7.14	8.24	0.452610971630956	2.33566623971135	0.376598600150424	25.537474960256
chr2	81800537	82325855	5	2	12.82	7.14	5.68	0.690157153753371	1.89440352096343	0.282027548133614	21.3895764464199
chr2	82325855	82474915	5	3	12.82	10.71	2.11	1	1.22182804785069	0.214213274937142	8.60621135520067
chr2	82474915	82547117	5	3	12.82	10.71	2.11	1	1.22182804785069	0.214213274937142	8.60621135520067
chr2	82547117	83352636	4	3	10.26	10.71	-0.450000000000001	1	0.953103551799361	0.14687709056058	7.08524272416711
chr2	83352636	83373301	5	3	12.82	10.71	2.11	1	1.22182804785069	0.214213274937142	8.60621135520067
chr2	83373301	83452067	5	3	12.82	10.71	2.11	1	1.22182804785069	0.214213274937142	8.60621135520067
chr2	83452067	83453087	6	3	15.38	10.71	4.67	0.724292382577153	1.50605655807911	0.287195734413274	10.2118168379826
chr2	83453087	83484166	6	3	15.38	10.71	4.67	0.724292382577153	1.50605655807911	0.287195734413274	10.2118168379826
chr2	83484166	83509786	5	3	12.82	10.71	2.11	1	1.22182804785069	0.214213274937142	8.60621135520067
chr2	83509786	83595248	4	3	10.26	10.71	-0.450000000000001	1	0.953103551799361	0.14687709056058	7.08524272416711
chr2	83595248	83714099	3	3	7.69	10.71	-3.02	0.688454720532236	0.698321848708714	0.0863101311133194	5.64708144834845
chr2	83714099	83895736	4	3	10.26	10.71	-0.450000000000001	1	0.953103551799361	0.14687709056058	7.08524272416711
chr2	83895736	84323934	3	3	7.69	10.71	-3.02	0.688454720532236	0.698321848708714	0.0863101311133194	5.64708144834845
chr2	84323934	84333481	3	4	7.69	14.29	-6.6	0.439899470246479	0.505336362595415	0.0678402002557203	3.27816686216555
chr2	84333481	84371860	4	4	10.26	14.29	-4.03	0.710813343503147	0.689678357227139	0.116177835482169	4.08845960139407
chr2	84371860	84381636	4	3	10.26	10.71	-0.450000000000001	1	0.953103551799361	0.14687709056058	7.08524272416711
chr2	84381636	85135599	3	3	7.69	10.71	-3.02	0.688454720532236	0.698321848708714	0.0863101311133194	5.64708144834845
chr2	85135599	88387557	3	2	7.69	7.14	0.550000000000001	1	1.08206902804226	0.115243282358074	13.8124557860129
chr2	88387557	89125810	2	2	5.13	7.14	-2.01	1	0.706496515603743	0.0483247951664508	10.3278425867678
chr2	89125810	89126187	4	6	10.26	21.43	-11.17	0.299277093190339	0.424717303065203	0.0787838012777996	2.02354934468486
chr2	89126187	89126253	5	6	12.82	21.43	-8.61	0.505413273282686	0.544342468322904	0.115962517512108	2.43320308901814
chr2	89126253	89129536	8	10	20.51	35.71	-15.2	0.263471907239127	0.470067494512691	0.133577548484312	1.59656948975407
chr2	89129536	89132096	8	11	20.51	39.29	-18.78	0.107534159941706	0.404610498983298	0.115980680017909	1.34789333547203
chr2	89132096	89133378	13	12	33.33	42.86	-9.53	0.453646494822059	0.670789842121229	0.218338048459062	2.04733674173747
chr2	89133378	89134842	27	21	69.23	75	-5.77	0.784305716332878	0.753201018376066	0.21153794893314	2.51898338689735
chr2	89134842	89136090	36	21	92.31	75	17.31	0.0805497465300618	3.91479624199847	0.789199032830513	25.9839273075583
chr2	89136090	89136136	38	25	97.44	89.29	8.14999999999999	0.300712347354138	4.45985209613881	0.336481630054231	245.189791402093
chr2	89136136	89144104	38	26	97.44	92.86	4.58	0.566892808683853	2.87630569620707	0.142833939104153	176.700550318479
chr2	89144104	89144968	38	27	97.44	96.43	1.00999999999999	1	1.40009050382102	0.0173032180130075	113.239852626688
chr2	89144968	89270512	39	28	100	100	0	1	0	0	Inf
chr2	89270512	89297281	39	28	100	100	0	1	0	0	Inf
chr2	89297281	89311446	38	28	97.44	100	-2.56	1	0	0	54.276208493704
chr2	89311446	89349711	37	28	94.87	100	-5.13	0.506105834464043	0	0	7.41778905104313
chr2	89349711	89355441	37	28	94.87	100	-5.13	0.506105834464043	0	0	7.41778905104313
chr2	89355441	89369049	36	28	92.31	100	-7.69	0.259158751696065	0	0	3.34265477243428
chr2	89369049	89377330	35	28	89.74	100	-10.26	0.134023066485753	0	0	2.06171135326028
chr2	89377330	89388678	34	28	87.18	100	-12.82	0.0697930800542741	0	0	1.45733574648941
chr2	89388678	89393056	33	28	84.62	100	-15.38	0.036468135860288	0	0	1.10967605081831
chr2	89393056	89413132	33	28	84.62	100	-15.38	0.036468135860288	0	0	1.10967605081831
chr2	89413132	89418269	33	27	84.62	96.43	-11.81	0.224730827019654	0.207709847865429	0.00427826128780057	1.87529023238988
chr2	89418269	89428877	18	20	46.15	71.43	-25.28	0.0484809647957358	0.348525204566008	0.105366619918512	1.0716796232019
chr2	89428877	89464861	17	20	43.59	71.43	-27.84	0.0279802738490812	0.314765388486491	0.094827017657835	0.968649091823809
chr2	89464861	89469407	15	15	38.46	53.57	-15.11	0.319264851700421	0.54673687381346	0.180675246280924	1.61731771919243
chr2	89469407	89499081	15	15	38.46	53.57	-15.11	0.319264851700421	0.54673687381346	0.180675246280924	1.61731771919243
chr2	89499081	89500819	14	14	35.9	50	-14.1	0.317482226805566	0.564957063809124	0.186008591529443	1.6844303528127
chr2	89500819	89569727	13	14	33.33	50	-16.67	0.210804390717616	0.505344571734688	0.164445239305896	1.51716821150794
chr2	89569727	89577447	12	13	30.77	46.43	-15.66	0.211233584123332	0.518101081276275	0.166446987660922	1.57931185403575
chr2	89577447	90301276	11	13	28.21	46.43	-18.22	0.196057196513084	0.458888460226031	0.14475960582235	1.41447356322129
chr2	90301276	91618895	0	0	0	0	0	1	0	0	Inf
chr2	91618895	92285930	8	13	20.51	46.43	-25.92	0.0334480918555466	0.303615561771757	0.0876978338918565	0.987325748209428
chr2	92285930	95341388	0	0	0	0	0	1	0	0	Inf
chr2	95341388	98371869	4	3	10.26	10.71	-0.450000000000001	1	0.953103551799361	0.14687709056058	7.08524272416711
chr2	98371869	98495847	3	3	7.69	10.71	-3.02	0.688454720532236	0.698321848708714	0.0863101311133194	5.64708144834845
chr2	98495847	101064723	4	3	10.26	10.71	-0.450000000000001	1	0.953103551799361	0.14687709056058	7.08524272416711
chr2	101064723	101108053	4	3	10.26	10.71	-0.450000000000001	1	0.953103551799361	0.14687709056058	7.08524272416711
chr2	101108053	101198527	5	3	12.82	10.71	2.11	1	1.22182804785069	0.214213274937142	8.60621135520067
chr2	101198527	101339473	4	3	10.26	10.71	-0.450000000000001	1	0.953103551799361	0.14687709056058	7.08524272416711
chr2	101339473	104613548	5	3	12.82	10.71	2.11	1	1.22182804785069	0.214213274937142	8.60621135520067
chr2	104613548	104658207	6	3	15.38	10.71	4.67	0.724292382577153	1.50605655807911	0.287195734413274	10.2118168379826
chr2	104658207	105946759	5	3	12.82	10.71	2.11	1	1.22182804785069	0.214213274937142	8.60621135520067
chr2	105946759	105982494	6	3	15.38	10.71	4.67	0.724292382577153	1.50605655807911	0.287195734413274	10.2118168379826
chr2	105982494	108038460	5	3	12.82	10.71	2.11	1	1.22182804785069	0.214213274937142	8.60621135520067
chr2	108038460	108165822	6	3	15.38	10.71	4.67	0.724292382577153	1.50605655807911	0.287195734413274	10.2118168379826
chr2	108165822	108172600	6	3	15.38	10.71	4.67	0.724292382577153	1.50605655807911	0.287195734413274	10.2118168379826
chr2	108172600	108324977	5	3	12.82	10.71	2.11	1	1.22182804785069	0.214213274937142	8.60621135520067
chr2	108324977	109946577	5	3	12.82	10.71	2.11	1	1.22182804785069	0.214213274937142	8.60621135520067
chr2	109946577	109973678	5	3	12.82	10.71	2.11	1	1.22182804785069	0.214213274937142	8.60621135520067
chr2	109973678	111075591	5	3	12.82	10.71	2.11	1	1.22182804785069	0.214213274937142	8.60621135520067
chr2	111075591	111426304	6	3	15.38	10.71	4.67	0.724292382577153	1.50605655807911	0.287195734413274	10.2118168379826
chr2	111426304	111795402	5	3	12.82	10.71	2.11	1	1.22182804785069	0.214213274937142	8.60621135520067
chr2	111795402	113540518	5	3	12.82	10.71	2.11	1	1.22182804785069	0.214213274937142	8.60621135520067
chr2	113540518	113570126	5	3	12.82	10.71	2.11	1	1.22182804785069	0.214213274937142	8.60621135520067
chr2	113570126	114377843	5	3	12.82	10.71	2.11	1	1.22182804785069	0.214213274937142	8.60621135520067
chr2	114377843	114439835	4	3	10.26	10.71	-0.450000000000001	1	0.953103551799361	0.14687709056058	7.08524272416711
chr2	114439835	115254936	5	3	12.82	10.71	2.11	1	1.22182804785069	0.214213274937142	8.60621135520067
chr2	115254936	115277902	5	3	12.82	10.71	2.11	1	1.22182804785069	0.214213274937142	8.60621135520067
chr2	115277902	117204128	5	3	12.82	10.71	2.11	1	1.22182804785069	0.214213274937142	8.60621135520067
chr2	117204128	117227875	5	3	12.82	10.71	2.11	1	1.22182804785069	0.214213274937142	8.60621135520067
chr2	117227875	117483926	5	3	12.82	10.71	2.11	1	1.22182804785069	0.214213274937142	8.60621135520067
chr2	117483926	117661440	6	3	15.38	10.71	4.67	0.724292382577153	1.50605655807911	0.287195734413274	10.2118168379826
chr2	117661440	117777798	5	3	12.82	10.71	2.11	1	1.22182804785069	0.214213274937142	8.60621135520067
chr2	117777798	117924856	6	3	15.38	10.71	4.67	0.724292382577153	1.50605655807911	0.287195734413274	10.2118168379826
chr2	117924856	119581663	5	3	12.82	10.71	2.11	1	1.22182804785069	0.214213274937142	8.60621135520067
chr2	119581663	119628155	5	3	12.82	10.71	2.11	1	1.22182804785069	0.214213274937142	8.60621135520067
chr2	119628155	119638490	5	3	12.82	10.71	2.11	1	1.22182804785069	0.214213274937142	8.60621135520067
chr2	119638490	119987399	5	3	12.82	10.71	2.11	1	1.22182804785069	0.214213274937142	8.60621135520067
chr2	119987399	120007003	5	3	12.82	10.71	2.11	1	1.22182804785069	0.214213274937142	8.60621135520067
chr2	120007003	121992536	5	3	12.82	10.71	2.11	1	1.22182804785069	0.214213274937142	8.60621135520067
chr2	121992536	122259127	5	3	12.82	10.71	2.11	1	1.22182804785069	0.214213274937142	8.60621135520067
chr2	122259127	122320940	5	3	12.82	10.71	2.11	1	1.22182804785069	0.214213274937142	8.60621135520067
chr2	122320940	124055708	5	3	12.82	10.71	2.11	1	1.22182804785069	0.214213274937142	8.60621135520067
chr2	124055708	124078423	5	3	12.82	10.71	2.11	1	1.22182804785069	0.214213274937142	8.60621135520067
chr2	124078423	124665243	5	3	12.82	10.71	2.11	1	1.22182804785069	0.214213274937142	8.60621135520067
chr2	124665243	124732664	5	3	12.82	10.71	2.11	1	1.22182804785069	0.214213274937142	8.60621135520067
chr2	124732664	125032674	5	3	12.82	10.71	2.11	1	1.22182804785069	0.214213274937142	8.60621135520067
chr2	125032674	125057667	5	3	12.82	10.71	2.11	1	1.22182804785069	0.214213274937142	8.60621135520067
chr2	125057667	125194269	5	3	12.82	10.71	2.11	1	1.22182804785069	0.214213274937142	8.60621135520067
chr2	125194269	125319773	6	3	15.38	10.71	4.67	0.724292382577153	1.50605655807911	0.287195734413274	10.2118168379826
chr2	125319773	125353694	5	3	12.82	10.71	2.11	1	1.22182804785069	0.214213274937142	8.60621135520067
chr2	125353694	125492096	5	3	12.82	10.71	2.11	1	1.22182804785069	0.214213274937142	8.60621135520067
chr2	125492096	125760065	5	3	12.82	10.71	2.11	1	1.22182804785069	0.214213274937142	8.60621135520067
chr2	125760065	126819567	5	3	12.82	10.71	2.11	1	1.22182804785069	0.214213274937142	8.60621135520067
chr2	126819567	126877874	5	3	12.82	10.71	2.11	1	1.22182804785069	0.214213274937142	8.60621135520067
chr2	126877874	127533039	5	3	12.82	10.71	2.11	1	1.22182804785069	0.214213274937142	8.60621135520067
chr2	127533039	127595074	5	3	12.82	10.71	2.11	1	1.22182804785069	0.214213274937142	8.60621135520067
chr2	127595074	128073420	5	3	12.82	10.71	2.11	1	1.22182804785069	0.214213274937142	8.60621135520067
chr2	128073420	128129182	6	3	15.38	10.71	4.67	0.724292382577153	1.50605655807911	0.287195734413274	10.2118168379826
chr2	128129182	128188943	6	3	15.38	10.71	4.67	0.724292382577153	1.50605655807911	0.287195734413274	10.2118168379826
chr2	128188943	129071204	5	3	12.82	10.71	2.11	1	1.22182804785069	0.214213274937142	8.60621135520067
chr2	129071204	129117781	5	3	12.82	10.71	2.11	1	1.22182804785069	0.214213274937142	8.60621135520067
chr2	129117781	130116941	5	3	12.82	10.71	2.11	1	1.22182804785069	0.214213274937142	8.60621135520067
chr2	130116941	130199373	5	2	12.82	7.14	5.68	0.690157153753371	1.89440352096343	0.282027548133614	21.3895764464199
chr2	130199373	130223093	4	2	10.26	7.14	3.12	1	1.47724941340376	0.194470737823325	17.4929046835811
chr2	130223093	130791315	5	2	12.82	7.14	5.68	0.690157153753371	1.89440352096343	0.282027548133614	21.3895764464199
chr2	130791315	132697380	4	2	10.26	7.14	3.12	1	1.47724941340376	0.194470737823325	17.4929046835811
chr2	132697380	133156616	4	3	10.26	10.71	-0.450000000000001	1	0.953103551799361	0.14687709056058	7.08524272416711
chr2	133156616	133197485	5	3	12.82	10.71	2.11	1	1.22182804785069	0.214213274937142	8.60621135520067
chr2	133197485	133359830	4	3	10.26	10.71	-0.450000000000001	1	0.953103551799361	0.14687709056058	7.08524272416711
chr2	133359830	137741143	4	2	10.26	7.14	3.12	1	1.47724941340376	0.194470737823325	17.4929046835811
chr2	137741143	137865508	4	3	10.26	10.71	-0.450000000000001	1	0.953103551799361	0.14687709056058	7.08524272416711
chr2	137865508	137918623	4	4	10.26	14.29	-4.03	0.710813343503147	0.689678357227139	0.116177835482169	4.08845960139407
chr2	137918623	139410780	4	3	10.26	10.71	-0.450000000000001	1	0.953103551799361	0.14687709056058	7.08524272416711
chr2	139410780	139457799	5	3	12.82	10.71	2.11	1	1.22182804785069	0.214213274937142	8.60621135520067
chr2	139457799	143268096	4	3	10.26	10.71	-0.450000000000001	1	0.953103551799361	0.14687709056058	7.08524272416711
chr2	143268096	143384177	4	3	10.26	10.71	-0.450000000000001	1	0.953103551799361	0.14687709056058	7.08524272416711
chr2	143384177	144735756	4	3	10.26	10.71	-0.450000000000001	1	0.953103551799361	0.14687709056058	7.08524272416711
chr2	144735756	146863238	3	3	7.69	10.71	-3.02	0.688454720532236	0.698321848708714	0.0863101311133194	5.64708144834845
chr2	146863238	146872376	3	2	7.69	7.14	0.550000000000001	1	1.08206902804226	0.115243282358074	13.8124557860129
chr2	146872376	146878094	3	3	7.69	10.71	-3.02	0.688454720532236	0.698321848708714	0.0863101311133194	5.64708144834845
chr2	146878094	151479381	4	3	10.26	10.71	-0.450000000000001	1	0.953103551799361	0.14687709056058	7.08524272416711
chr2	151479381	151621064	4	3	10.26	10.71	-0.450000000000001	1	0.953103551799361	0.14687709056058	7.08524272416711
chr2	151621064	152209637	4	3	10.26	10.71	-0.450000000000001	1	0.953103551799361	0.14687709056058	7.08524272416711
chr2	152209637	152322021	4	4	10.26	14.29	-4.03	0.710813343503147	0.689678357227139	0.116177835482169	4.08845960139407
chr2	152322021	152381695	4	3	10.26	10.71	-0.450000000000001	1	0.953103551799361	0.14687709056058	7.08524272416711
chr2	152381695	152410943	4	4	10.26	14.29	-4.03	0.710813343503147	0.689678357227139	0.116177835482169	4.08845960139407
chr2	152410943	161144055	4	3	10.26	10.71	-0.450000000000001	1	0.953103551799361	0.14687709056058	7.08524272416711
chr2	161144055	161299262	4	3	10.26	10.71	-0.450000000000001	1	0.953103551799361	0.14687709056058	7.08524272416711
chr2	161299262	162180280	4	3	10.26	10.71	-0.450000000000001	1	0.953103551799361	0.14687709056058	7.08524272416711
chr2	162180280	162563498	5	3	12.82	10.71	2.11	1	1.22182804785069	0.214213274937142	8.60621135520067
chr2	162563498	162780399	5	3	12.82	10.71	2.11	1	1.22182804785069	0.214213274937142	8.60621135520067
chr2	162780399	162925061	5	3	12.82	10.71	2.11	1	1.22182804785069	0.214213274937142	8.60621135520067
chr2	162925061	162997681	6	3	15.38	10.71	4.67	0.724292382577153	1.50605655807911	0.287195734413274	10.2118168379826
chr2	162997681	164860165	5	3	12.82	10.71	2.11	1	1.22182804785069	0.214213274937142	8.60621135520067
chr2	164860165	166733132	4	3	10.26	10.71	-0.450000000000001	1	0.953103551799361	0.14687709056058	7.08524272416711
chr2	166733132	168616424	4	3	10.26	10.71	-0.450000000000001	1	0.953103551799361	0.14687709056058	7.08524272416711
chr2	168616424	168777629	4	3	10.26	10.71	-0.450000000000001	1	0.953103551799361	0.14687709056058	7.08524272416711
chr2	168777629	168947911	4	2	10.26	7.14	3.12	1	1.47724941340376	0.194470737823325	17.4929046835811
chr2	168947911	169072192	4	3	10.26	10.71	-0.450000000000001	1	0.953103551799361	0.14687709056058	7.08524272416711
chr2	169072192	176182141	4	3	10.26	10.71	-0.450000000000001	1	0.953103551799361	0.14687709056058	7.08524272416711
chr2	176182141	176214384	5	3	12.82	10.71	2.11	1	1.22182804785069	0.214213274937142	8.60621135520067
chr2	176214384	178195434	4	3	10.26	10.71	-0.450000000000001	1	0.953103551799361	0.14687709056058	7.08524272416711
chr2	178195434	178391172	5	3	12.82	10.71	2.11	1	1.22182804785069	0.214213274937142	8.60621135520067
chr2	178391172	179040934	4	3	10.26	10.71	-0.450000000000001	1	0.953103551799361	0.14687709056058	7.08524272416711
chr2	179040934	179093821	4	4	10.26	14.29	-4.03	0.710813343503147	0.689678357227139	0.116177835482169	4.08845960139407
chr2	179093821	181321657	4	3	10.26	10.71	-0.450000000000001	1	0.953103551799361	0.14687709056058	7.08524272416711
chr2	181321657	182095823	4	3	10.26	10.71	-0.450000000000001	1	0.953103551799361	0.14687709056058	7.08524272416711
chr2	182095823	189108893	4	3	10.26	10.71	-0.450000000000001	1	0.953103551799361	0.14687709056058	7.08524272416711
chr2	189108893	189338924	5	3	12.82	10.71	2.11	1	1.22182804785069	0.214213274937142	8.60621135520067
chr2	189338924	191061929	4	3	10.26	10.71	-0.450000000000001	1	0.953103551799361	0.14687709056058	7.08524272416711
chr2	191061929	191232557	5	3	12.82	10.71	2.11	1	1.22182804785069	0.214213274937142	8.60621135520067
chr2	191232557	193351714	4	3	10.26	10.71	-0.450000000000001	1	0.953103551799361	0.14687709056058	7.08524272416711
chr2	193351714	193400069	5	3	12.82	10.71	2.11	1	1.22182804785069	0.214213274937142	8.60621135520067
chr2	193400069	194668364	4	3	10.26	10.71	-0.450000000000001	1	0.953103551799361	0.14687709056058	7.08524272416711
chr2	194668364	196221258	4	3	10.26	10.71	-0.450000000000001	1	0.953103551799361	0.14687709056058	7.08524272416711
chr2	196221258	196531329	5	3	12.82	10.71	2.11	1	1.22182804785069	0.214213274937142	8.60621135520067
chr2	196531329	196624194	5	3	12.82	10.71	2.11	1	1.22182804785069	0.214213274937142	8.60621135520067
chr2	196624194	196806739	5	3	12.82	10.71	2.11	1	1.22182804785069	0.214213274937142	8.60621135520067
chr2	196806739	197039763	5	3	12.82	10.71	2.11	1	1.22182804785069	0.214213274937142	8.60621135520067
chr2	197039763	197118346	5	3	12.82	10.71	2.11	1	1.22182804785069	0.214213274937142	8.60621135520067
chr2	197118346	198956826	5	3	12.82	10.71	2.11	1	1.22182804785069	0.214213274937142	8.60621135520067
chr2	198956826	199492997	5	3	12.82	10.71	2.11	1	1.22182804785069	0.214213274937142	8.60621135520067
chr2	199492997	199631633	5	3	12.82	10.71	2.11	1	1.22182804785069	0.214213274937142	8.60621135520067
chr2	199631633	200159131	5	3	12.82	10.71	2.11	1	1.22182804785069	0.214213274937142	8.60621135520067
chr2	200159131	206250409	5	3	12.82	10.71	2.11	1	1.22182804785069	0.214213274937142	8.60621135520067
chr2	206250409	211541894	5	3	12.82	10.71	2.11	1	1.22182804785069	0.214213274937142	8.60621135520067
chr2	211541894	215061231	5	3	12.82	10.71	2.11	1	1.22182804785069	0.214213274937142	8.60621135520067
chr2	215061231	215622073	5	3	12.82	10.71	2.11	1	1.22182804785069	0.214213274937142	8.60621135520067
chr2	215622073	218255344	5	3	12.82	10.71	2.11	1	1.22182804785069	0.214213274937142	8.60621135520067
chr2	218255344	218313060	4	3	10.26	10.71	-0.450000000000001	1	0.953103551799361	0.14687709056058	7.08524272416711
chr2	218313060	218429565	4	3	10.26	10.71	-0.450000000000001	1	0.953103551799361	0.14687709056058	7.08524272416711
chr2	218429565	220861229	4	3	10.26	10.71	-0.450000000000001	1	0.953103551799361	0.14687709056058	7.08524272416711
chr2	220861229	220925102	4	3	10.26	10.71	-0.450000000000001	1	0.953103551799361	0.14687709056058	7.08524272416711
chr2	220925102	221003545	4	3	10.26	10.71	-0.450000000000001	1	0.953103551799361	0.14687709056058	7.08524272416711
chr2	221003545	221072827	4	3	10.26	10.71	-0.450000000000001	1	0.953103551799361	0.14687709056058	7.08524272416711
chr2	221072827	223892785	4	3	10.26	10.71	-0.450000000000001	1	0.953103551799361	0.14687709056058	7.08524272416711
chr2	223892785	223908361	4	4	10.26	14.29	-4.03	0.710813343503147	0.689678357227139	0.116177835482169	4.08845960139407
chr2	223908361	224004298	5	4	12.82	14.29	-1.47	1	0.884016750837732	0.170150760251753	4.94270890019748
chr2	224004298	224036503	5	3	12.82	10.71	2.11	1	1.22182804785069	0.214213274937142	8.60621135520067
chr2	224036503	225935972	4	3	10.26	10.71	-0.450000000000001	1	0.953103551799361	0.14687709056058	7.08524272416711
chr2	225935972	226061879	4	3	10.26	10.71	-0.450000000000001	1	0.953103551799361	0.14687709056058	7.08524272416711
chr2	226061879	227467568	4	3	10.26	10.71	-0.450000000000001	1	0.953103551799361	0.14687709056058	7.08524272416711
chr2	227467568	227757079	4	3	10.26	10.71	-0.450000000000001	1	0.953103551799361	0.14687709056058	7.08524272416711
chr2	227757079	227763183	4	3	10.26	10.71	-0.450000000000001	1	0.953103551799361	0.14687709056058	7.08524272416711
chr2	227763183	227923038	4	3	10.26	10.71	-0.450000000000001	1	0.953103551799361	0.14687709056058	7.08524272416711
chr2	227923038	227938794	4	3	10.26	10.71	-0.450000000000001	1	0.953103551799361	0.14687709056058	7.08524272416711
chr2	227938794	230225711	4	3	10.26	10.71	-0.450000000000001	1	0.953103551799361	0.14687709056058	7.08524272416711
chr2	230225711	230301102	4	2	10.26	7.14	3.12	1	1.47724941340376	0.194470737823325	17.4929046835811
chr2	230301102	236118695	4	2	10.26	7.14	3.12	1	1.47724941340376	0.194470737823325	17.4929046835811
chr2	236118695	236216276	4	3	10.26	10.71	-0.450000000000001	1	0.953103551799361	0.14687709056058	7.08524272416711
chr2	236216276	236617665	4	3	10.26	10.71	-0.450000000000001	1	0.953103551799361	0.14687709056058	7.08524272416711
chr2	236617665	236774417	4	4	10.26	14.29	-4.03	0.710813343503147	0.689678357227139	0.116177835482169	4.08845960139407
chr2	236774417	237132476	4	4	10.26	14.29	-4.03	0.710813343503147	0.689678357227139	0.116177835482169	4.08845960139407
chr2	237132476	238154279	4	3	10.26	10.71	-0.450000000000001	1	0.953103551799361	0.14687709056058	7.08524272416711
chr2	238154279	243199373	4	3	10.26	10.71	-0.450000000000001	1	0.953103551799361	0.14687709056058	7.08524272416711
chr3	0	536060	2	2	5.13	7.14	-2.01	1	0.706496515603743	0.0483247951664508	10.3278425867678
chr3	536060	921385	2	1	5.13	3.57	1.56	1	1.45154624814463	0.0720876075216783	89.2002946273177
chr3	921385	1179125	2	1	5.13	3.57	1.56	1	1.45154624814463	0.0720876075216783	89.2002946273177
chr3	1179125	1367154	3	1	7.69	3.57	4.12	0.634565807327001	2.22532620058641	0.167954158560902	122.342807812915
chr3	1367154	1460353	3	1	7.69	3.57	4.12	0.634565807327001	2.22532620058641	0.167954158560902	122.342807812915
chr3	1460353	3262046	2	1	5.13	3.57	1.56	1	1.45154624814463	0.0720876075216783	89.2002946273177
chr3	3262046	3301195	3	1	7.69	3.57	4.12	0.634565807327001	2.22532620058641	0.167954158560902	122.342807812915
chr3	3301195	7519250	2	1	5.13	3.57	1.56	1	1.45154624814463	0.0720876075216783	89.2002946273177
chr3	7519250	7620083	3	1	7.69	3.57	4.12	0.634565807327001	2.22532620058641	0.167954158560902	122.342807812915
chr3	7620083	8239673	2	1	5.13	3.57	1.56	1	1.45154624814463	0.0720876075216783	89.2002946273177
chr3	8239673	8312860	2	1	5.13	3.57	1.56	1	1.45154624814463	0.0720876075216783	89.2002946273177
chr3	8312860	11979903	2	1	5.13	3.57	1.56	1	1.45154624814463	0.0720876075216783	89.2002946273177
chr3	11979903	13181218	3	1	7.69	3.57	4.12	0.634565807327001	2.22532620058641	0.167954158560902	122.342807812915
chr3	13181218	17814612	3	1	7.69	3.57	4.12	0.634565807327001	2.22532620058641	0.167954158560902	122.342807812915
chr3	17814612	18400274	3	1	7.69	3.57	4.12	0.634565807327001	2.22532620058641	0.167954158560902	122.342807812915
chr3	18400274	22415089	3	1	7.69	3.57	4.12	0.634565807327001	2.22532620058641	0.167954158560902	122.342807812915
chr3	22415089	25568588	2	1	5.13	3.57	1.56	1	1.45154624814463	0.0720876075216783	89.2002946273177
chr3	25568588	25577785	3	1	7.69	3.57	4.12	0.634565807327001	2.22532620058641	0.167954158560902	122.342807812915
chr3	25577785	26360238	2	1	5.13	3.57	1.56	1	1.45154624814463	0.0720876075216783	89.2002946273177
chr3	26360238	26416567	3	1	7.69	3.57	4.12	0.634565807327001	2.22532620058641	0.167954158560902	122.342807812915
chr3	26416567	27675920	2	1	5.13	3.57	1.56	1	1.45154624814463	0.0720876075216783	89.2002946273177
chr3	27675920	29791037	3	1	7.69	3.57	4.12	0.634565807327001	2.22532620058641	0.167954158560902	122.342807812915
chr3	29791037	30570658	2	1	5.13	3.57	1.56	1	1.45154624814463	0.0720876075216783	89.2002946273177
chr3	30570658	30648492	3	1	7.69	3.57	4.12	0.634565807327001	2.22532620058641	0.167954158560902	122.342807812915
chr3	30648492	30712854	2	1	5.13	3.57	1.56	1	1.45154624814463	0.0720876075216783	89.2002946273177
chr3	30712854	31101734	2	1	5.13	3.57	1.56	1	1.45154624814463	0.0720876075216783	89.2002946273177
chr3	31101734	31249272	3	1	7.69	3.57	4.12	0.634565807327001	2.22532620058641	0.167954158560902	122.342807812915
chr3	31249272	31445637	2	1	5.13	3.57	1.56	1	1.45154624814463	0.0720876075216783	89.2002946273177
chr3	31445637	31465095	2	1	5.13	3.57	1.56	1	1.45154624814463	0.0720876075216783	89.2002946273177
chr3	31465095	34223909	2	1	5.13	3.57	1.56	1	1.45154624814463	0.0720876075216783	89.2002946273177
chr3	34223909	34303297	2	1	5.13	3.57	1.56	1	1.45154624814463	0.0720876075216783	89.2002946273177
chr3	34303297	35117771	2	1	5.13	3.57	1.56	1	1.45154624814463	0.0720876075216783	89.2002946273177
chr3	35117771	35284498	2	2	5.13	7.14	-2.01	1	0.706496515603743	0.0483247951664508	10.3278425867678
chr3	35284498	35920084	2	1	5.13	3.57	1.56	1	1.45154624814463	0.0720876075216783	89.2002946273177
chr3	35920084	36144951	2	1	5.13	3.57	1.56	1	1.45154624814463	0.0720876075216783	89.2002946273177
chr3	36144951	36179566	3	1	7.69	3.57	4.12	0.634565807327001	2.22532620058641	0.167954158560902	122.342807812915
chr3	36179566	36767419	2	1	5.13	3.57	1.56	1	1.45154624814463	0.0720876075216783	89.2002946273177
chr3	36767419	36831419	2	1	5.13	3.57	1.56	1	1.45154624814463	0.0720876075216783	89.2002946273177
chr3	36831419	37670302	2	1	5.13	3.57	1.56	1	1.45154624814463	0.0720876075216783	89.2002946273177
chr3	37670302	37768638	2	1	5.13	3.57	1.56	1	1.45154624814463	0.0720876075216783	89.2002946273177
chr3	37768638	37989421	1	1	2.56	3.57	-1.01	1	0.714239541851673	0.00883081332944379	57.7927180509577
chr3	37989421	38055677	2	1	5.13	3.57	1.56	1	1.45154624814463	0.0720876075216783	89.2002946273177
chr3	38055677	38139292	2	1	5.13	3.57	1.56	1	1.45154624814463	0.0720876075216783	89.2002946273177
chr3	38139292	38444323	2	1	5.13	3.57	1.56	1	1.45154624814463	0.0720876075216783	89.2002946273177
chr3	38444323	38566869	2	1	5.13	3.57	1.56	1	1.45154624814463	0.0720876075216783	89.2002946273177
chr3	38566869	38698534	2	1	5.13	3.57	1.56	1	1.45154624814463	0.0720876075216783	89.2002946273177
chr3	38698534	38824370	2	1	5.13	3.57	1.56	1	1.45154624814463	0.0720876075216783	89.2002946273177
chr3	38824370	39694543	2	1	5.13	3.57	1.56	1	1.45154624814463	0.0720876075216783	89.2002946273177
chr3	39694543	39879643	2	1	5.13	3.57	1.56	1	1.45154624814463	0.0720876075216783	89.2002946273177
chr3	39879643	39960879	2	0	5.13	0	5.13	0.506105834464043	Inf	0.134811059349198	Inf
chr3	39960879	41017528	2	1	5.13	3.57	1.56	1	1.45154624814463	0.0720876075216783	89.2002946273177
chr3	41017528	42104120	2	1	5.13	3.57	1.56	1	1.45154624814463	0.0720876075216783	89.2002946273177
chr3	42104120	42234749	2	1	5.13	3.57	1.56	1	1.45154624814463	0.0720876075216783	89.2002946273177
chr3	42234749	45833884	2	1	5.13	3.57	1.56	1	1.45154624814463	0.0720876075216783	89.2002946273177
chr3	45833884	46482609	2	1	5.13	3.57	1.56	1	1.45154624814463	0.0720876075216783	89.2002946273177
chr3	46482609	46542624	2	1	5.13	3.57	1.56	1	1.45154624814463	0.0720876075216783	89.2002946273177
chr3	46542624	48234854	2	1	5.13	3.57	1.56	1	1.45154624814463	0.0720876075216783	89.2002946273177
chr3	48234854	48410959	2	1	5.13	3.57	1.56	1	1.45154624814463	0.0720876075216783	89.2002946273177
chr3	48410959	48526467	2	0	5.13	0	5.13	0.506105834464043	Inf	0.134811059349198	Inf
chr3	48526467	48757984	2	1	5.13	3.57	1.56	1	1.45154624814463	0.0720876075216783	89.2002946273177
chr3	48757984	51866685	2	1	5.13	3.57	1.56	1	1.45154624814463	0.0720876075216783	89.2002946273177
chr3	51866685	51907981	2	1	5.13	3.57	1.56	1	1.45154624814463	0.0720876075216783	89.2002946273177
chr3	51907981	52568197	2	1	5.13	3.57	1.56	1	1.45154624814463	0.0720876075216783	89.2002946273177
chr3	52568197	52782335	2	1	5.13	3.57	1.56	1	1.45154624814463	0.0720876075216783	89.2002946273177
chr3	52782335	53634942	2	1	5.13	3.57	1.56	1	1.45154624814463	0.0720876075216783	89.2002946273177
chr3	53634942	53659984	2	1	5.13	3.57	1.56	1	1.45154624814463	0.0720876075216783	89.2002946273177
chr3	53659984	53720541	2	1	5.13	3.57	1.56	1	1.45154624814463	0.0720876075216783	89.2002946273177
chr3	53720541	53886522	2	0	5.13	0	5.13	0.506105834464043	Inf	0.134811059349198	Inf
chr3	53886522	56272459	2	1	5.13	3.57	1.56	1	1.45154624814463	0.0720876075216783	89.2002946273177
chr3	56272459	56303661	2	0	5.13	0	5.13	0.506105834464043	Inf	0.134811059349198	Inf
chr3	56303661	56305921	2	0	5.13	0	5.13	0.506105834464043	Inf	0.134811059349198	Inf
chr3	56305921	56444871	2	1	5.13	3.57	1.56	1	1.45154624814463	0.0720876075216783	89.2002946273177
chr3	56444871	60589432	2	1	5.13	3.57	1.56	1	1.45154624814463	0.0720876075216783	89.2002946273177
chr3	60589432	63270117	3	1	7.69	3.57	4.12	0.634565807327001	2.22532620058641	0.167954158560902	122.342807812915
chr3	63270117	63346384	4	1	10.26	3.57	6.69	0.390943012211669	3.04077117232887	0.279516485329784	157.367313156765
chr3	63346384	65188838	3	1	7.69	3.57	4.12	0.634565807327001	2.22532620058641	0.167954158560902	122.342807812915
chr3	65188838	65197041	3	0	7.69	0	7.69	0.259158751696065	Inf	0.299163409947881	Inf
chr3	65197041	65210384	3	1	7.69	3.57	4.12	0.634565807327001	2.22532620058641	0.167954158560902	122.342807812915
chr3	65210384	65213401	3	0	7.69	0	7.69	0.259158751696065	Inf	0.299163409947881	Inf
chr3	65213401	65384251	3	1	7.69	3.57	4.12	0.634565807327001	2.22532620058641	0.167954158560902	122.342807812915
chr3	65384251	65474953	4	1	10.26	3.57	6.69	0.390943012211669	3.04077117232887	0.279516485329784	157.367313156765
chr3	65474953	65846892	3	1	7.69	3.57	4.12	0.634565807327001	2.22532620058641	0.167954158560902	122.342807812915
chr3	65846892	65910375	3	1	7.69	3.57	4.12	0.634565807327001	2.22532620058641	0.167954158560902	122.342807812915
chr3	65910375	65953251	3	2	7.69	7.14	0.550000000000001	1	1.08206902804226	0.115243282358074	13.8124557860129
chr3	65953251	66628788	3	2	7.69	7.14	0.550000000000001	1	1.08206902804226	0.115243282358074	13.8124557860129
chr3	66628788	66667396	3	2	7.69	7.14	0.550000000000001	1	1.08206902804226	0.115243282358074	13.8124557860129
chr3	66667396	66668354	3	2	7.69	7.14	0.550000000000001	1	1.08206902804226	0.115243282358074	13.8124557860129
chr3	66668354	66700887	3	2	7.69	7.14	0.550000000000001	1	1.08206902804226	0.115243282358074	13.8124557860129
chr3	66700887	66724976	3	2	7.69	7.14	0.550000000000001	1	1.08206902804226	0.115243282358074	13.8124557860129
chr3	66724976	66744140	3	2	7.69	7.14	0.550000000000001	1	1.08206902804226	0.115243282358074	13.8124557860129
chr3	66744140	67073432	3	2	7.69	7.14	0.550000000000001	1	1.08206902804226	0.115243282358074	13.8124557860129
chr3	67073432	67099808	3	2	7.69	7.14	0.550000000000001	1	1.08206902804226	0.115243282358074	13.8124557860129
chr3	67099808	67164236	3	2	7.69	7.14	0.550000000000001	1	1.08206902804226	0.115243282358074	13.8124557860129
chr3	67164236	67212823	3	2	7.69	7.14	0.550000000000001	1	1.08206902804226	0.115243282358074	13.8124557860129
chr3	67212823	67356089	3	1	7.69	3.57	4.12	0.634565807327001	2.22532620058641	0.167954158560902	122.342807812915
chr3	67356089	67458264	3	2	7.69	7.14	0.550000000000001	1	1.08206902804226	0.115243282358074	13.8124557860129
chr3	67458264	67499383	3	2	7.69	7.14	0.550000000000001	1	1.08206902804226	0.115243282358074	13.8124557860129
chr3	67499383	67521887	3	2	7.69	7.14	0.550000000000001	1	1.08206902804226	0.115243282358074	13.8124557860129
chr3	67521887	67626239	3	2	7.69	7.14	0.550000000000001	1	1.08206902804226	0.115243282358074	13.8124557860129
chr3	67626239	67649922	4	2	10.26	7.14	3.12	1	1.47724941340376	0.194470737823325	17.4929046835811
chr3	67649922	67713896	4	2	10.26	7.14	3.12	1	1.47724941340376	0.194470737823325	17.4929046835811
chr3	67713896	67742648	4	2	10.26	7.14	3.12	1	1.47724941340376	0.194470737823325	17.4929046835811
chr3	67742648	68318456	3	3	7.69	10.71	-3.02	0.688454720532236	0.698321848708714	0.0863101311133194	5.64708144834845
chr3	68318456	68387482	4	3	10.26	10.71	-0.450000000000001	1	0.953103551799361	0.14687709056058	7.08524272416711
chr3	68387482	68486761	4	2	10.26	7.14	3.12	1	1.47724941340376	0.194470737823325	17.4929046835811
chr3	68486761	68534273	4	2	10.26	7.14	3.12	1	1.47724941340376	0.194470737823325	17.4929046835811
chr3	68534273	68586592	4	2	10.26	7.14	3.12	1	1.47724941340376	0.194470737823325	17.4929046835811
chr3	68586592	68589865	4	2	10.26	7.14	3.12	1	1.47724941340376	0.194470737823325	17.4929046835811
chr3	68589865	68642625	4	2	10.26	7.14	3.12	1	1.47724941340376	0.194470737823325	17.4929046835811
chr3	68642625	68697692	4	2	10.26	7.14	3.12	1	1.47724941340376	0.194470737823325	17.4929046835811
chr3	68697692	68706668	3	2	7.69	7.14	0.550000000000001	1	1.08206902804226	0.115243282358074	13.8124557860129
chr3	68706668	68840901	3	2	7.69	7.14	0.550000000000001	1	1.08206902804226	0.115243282358074	13.8124557860129
chr3	68840901	68905983	3	2	7.69	7.14	0.550000000000001	1	1.08206902804226	0.115243282358074	13.8124557860129
chr3	68905983	69147336	3	2	7.69	7.14	0.550000000000001	1	1.08206902804226	0.115243282358074	13.8124557860129
chr3	69147336	69328936	3	2	7.69	7.14	0.550000000000001	1	1.08206902804226	0.115243282358074	13.8124557860129
chr3	69328936	70674032	3	2	7.69	7.14	0.550000000000001	1	1.08206902804226	0.115243282358074	13.8124557860129
chr3	70674032	71377908	3	2	7.69	7.14	0.550000000000001	1	1.08206902804226	0.115243282358074	13.8124557860129
chr3	71377908	71500593	3	2	7.69	7.14	0.550000000000001	1	1.08206902804226	0.115243282358074	13.8124557860129
chr3	71500593	72284246	3	2	7.69	7.14	0.550000000000001	1	1.08206902804226	0.115243282358074	13.8124557860129
chr3	72284246	72402326	3	2	7.69	7.14	0.550000000000001	1	1.08206902804226	0.115243282358074	13.8124557860129
chr3	72402326	73050544	3	2	7.69	7.14	0.550000000000001	1	1.08206902804226	0.115243282358074	13.8124557860129
chr3	73050544	73117777	3	2	7.69	7.14	0.550000000000001	1	1.08206902804226	0.115243282358074	13.8124557860129
chr3	73117777	73144946	3	2	7.69	7.14	0.550000000000001	1	1.08206902804226	0.115243282358074	13.8124557860129
chr3	73144946	74734149	3	2	7.69	7.14	0.550000000000001	1	1.08206902804226	0.115243282358074	13.8124557860129
chr3	74734149	74760417	3	2	7.69	7.14	0.550000000000001	1	1.08206902804226	0.115243282358074	13.8124557860129
chr3	74760417	74836987	3	2	7.69	7.14	0.550000000000001	1	1.08206902804226	0.115243282358074	13.8124557860129
chr3	74836987	74863139	3	2	7.69	7.14	0.550000000000001	1	1.08206902804226	0.115243282358074	13.8124557860129
chr3	74863139	75955824	3	2	7.69	7.14	0.550000000000001	1	1.08206902804226	0.115243282358074	13.8124557860129
chr3	75955824	76659110	3	2	7.69	7.14	0.550000000000001	1	1.08206902804226	0.115243282358074	13.8124557860129
chr3	76659110	77175113	3	2	7.69	7.14	0.550000000000001	1	1.08206902804226	0.115243282358074	13.8124557860129
chr3	77175113	78733609	3	2	7.69	7.14	0.550000000000001	1	1.08206902804226	0.115243282358074	13.8124557860129
chr3	78733609	79464539	3	2	7.69	7.14	0.550000000000001	1	1.08206902804226	0.115243282358074	13.8124557860129
chr3	79464539	79640168	3	2	7.69	7.14	0.550000000000001	1	1.08206902804226	0.115243282358074	13.8124557860129
chr3	79640168	79712967	3	2	7.69	7.14	0.550000000000001	1	1.08206902804226	0.115243282358074	13.8124557860129
chr3	79712967	81078424	3	2	7.69	7.14	0.550000000000001	1	1.08206902804226	0.115243282358074	13.8124557860129
chr3	81078424	81126912	3	2	7.69	7.14	0.550000000000001	1	1.08206902804226	0.115243282358074	13.8124557860129
chr3	81126912	81155878	3	2	7.69	7.14	0.550000000000001	1	1.08206902804226	0.115243282358074	13.8124557860129
chr3	81155878	81273102	3	2	7.69	7.14	0.550000000000001	1	1.08206902804226	0.115243282358074	13.8124557860129
chr3	81273102	82233251	3	2	7.69	7.14	0.550000000000001	1	1.08206902804226	0.115243282358074	13.8124557860129
chr3	82233251	82277873	4	2	10.26	7.14	3.12	1	1.47724941340376	0.194470737823325	17.4929046835811
chr3	82277873	82510470	3	2	7.69	7.14	0.550000000000001	1	1.08206902804226	0.115243282358074	13.8124557860129
chr3	82510470	82570275	3	1	7.69	3.57	4.12	0.634565807327001	2.22532620058641	0.167954158560902	122.342807812915
chr3	82570275	82618448	4	1	10.26	3.57	6.69	0.390943012211669	3.04077117232887	0.279516485329784	157.367313156765
chr3	82618448	84105800	3	1	7.69	3.57	4.12	0.634565807327001	2.22532620058641	0.167954158560902	122.342807812915
chr3	84105800	84806889	3	2	7.69	7.14	0.550000000000001	1	1.08206902804226	0.115243282358074	13.8124557860129
chr3	84806889	85306549	3	2	7.69	7.14	0.550000000000001	1	1.08206902804226	0.115243282358074	13.8124557860129
chr3	85306549	85659213	3	1	7.69	3.57	4.12	0.634565807327001	2.22532620058641	0.167954158560902	122.342807812915
chr3	85659213	85690312	4	1	10.26	3.57	6.69	0.390943012211669	3.04077117232887	0.279516485329784	157.367313156765
chr3	85690312	85819153	3	1	7.69	3.57	4.12	0.634565807327001	2.22532620058641	0.167954158560902	122.342807812915
chr3	85819153	85850630	4	1	10.26	3.57	6.69	0.390943012211669	3.04077117232887	0.279516485329784	157.367313156765
chr3	85850630	86162870	3	1	7.69	3.57	4.12	0.634565807327001	2.22532620058641	0.167954158560902	122.342807812915
chr3	86162870	86287700	3	1	7.69	3.57	4.12	0.634565807327001	2.22532620058641	0.167954158560902	122.342807812915
chr3	86287700	86385730	3	2	7.69	7.14	0.550000000000001	1	1.08206902804226	0.115243282358074	13.8124557860129
chr3	86385730	86475267	4	2	10.26	7.14	3.12	1	1.47724941340376	0.194470737823325	17.4929046835811
chr3	86475267	87380905	3	2	7.69	7.14	0.550000000000001	1	1.08206902804226	0.115243282358074	13.8124557860129
chr3	87380905	87403908	4	2	10.26	7.14	3.12	1	1.47724941340376	0.194470737823325	17.4929046835811
chr3	87403908	87463162	3	2	7.69	7.14	0.550000000000001	1	1.08206902804226	0.115243282358074	13.8124557860129
chr3	87463162	87485911	3	2	7.69	7.14	0.550000000000001	1	1.08206902804226	0.115243282358074	13.8124557860129
chr3	87485911	87567596	4	2	10.26	7.14	3.12	1	1.47724941340376	0.194470737823325	17.4929046835811
chr3	87567596	87611078	4	2	10.26	7.14	3.12	1	1.47724941340376	0.194470737823325	17.4929046835811
chr3	87611078	88456545	3	2	7.69	7.14	0.550000000000001	1	1.08206902804226	0.115243282358074	13.8124557860129
chr3	88456545	88989263	4	2	10.26	7.14	3.12	1	1.47724941340376	0.194470737823325	17.4929046835811
chr3	88989263	89066051	5	2	12.82	7.14	5.68	0.690157153753371	1.89440352096343	0.282027548133614	21.3895764464199
chr3	89066051	89924758	4	2	10.26	7.14	3.12	1	1.47724941340376	0.194470737823325	17.4929046835811
chr3	89924758	91000000	4	2	10.26	7.14	3.12	1	1.47724941340376	0.194470737823325	17.4929046835811
chr3	91000000	93543006	0	0	0	0	0	1	0	0	Inf
chr3	93543006	94049378	4	1	10.26	3.57	6.69	0.390943012211669	3.04077117232887	0.279516485329784	157.367313156765
chr3	94049378	94206638	4	1	10.26	3.57	6.69	0.390943012211669	3.04077117232887	0.279516485329784	157.367313156765
chr3	94206638	94248536	4	1	10.26	3.57	6.69	0.390943012211669	3.04077117232887	0.279516485329784	157.367313156765
chr3	94248536	94260329	4	2	10.26	7.14	3.12	1	1.47724941340376	0.194470737823325	17.4929046835811
chr3	94260329	94328899	4	2	10.26	7.14	3.12	1	1.47724941340376	0.194470737823325	17.4929046835811
chr3	94328899	94342919	4	3	10.26	10.71	-0.450000000000001	1	0.953103551799361	0.14687709056058	7.08524272416711
chr3	94342919	94461760	4	2	10.26	7.14	3.12	1	1.47724941340376	0.194470737823325	17.4929046835811
chr3	94461760	94525518	4	1	10.26	3.57	6.69	0.390943012211669	3.04077117232887	0.279516485329784	157.367313156765
chr3	94525518	94677871	4	1	10.26	3.57	6.69	0.390943012211669	3.04077117232887	0.279516485329784	157.367313156765
chr3	94677871	95094725	4	1	10.26	3.57	6.69	0.390943012211669	3.04077117232887	0.279516485329784	157.367313156765
chr3	95094725	95150728	5	1	12.82	3.57	9.25	0.388448155118834	3.90236511849191	0.401779613564162	194.438208084634
chr3	95150728	95155172	4	1	10.26	3.57	6.69	0.390943012211669	3.04077117232887	0.279516485329784	157.367313156765
chr3	95155172	95232032	4	1	10.26	3.57	6.69	0.390943012211669	3.04077117232887	0.279516485329784	157.367313156765
chr3	95232032	95319234	4	1	10.26	3.57	6.69	0.390943012211669	3.04077117232887	0.279516485329784	157.367313156765
chr3	95319234	95975891	4	1	10.26	3.57	6.69	0.390943012211669	3.04077117232887	0.279516485329784	157.367313156765
chr3	95975891	96059773	4	2	10.26	7.14	3.12	1	1.47724941340376	0.194470737823325	17.4929046835811
chr3	96059773	96097929	4	1	10.26	3.57	6.69	0.390943012211669	3.04077117232887	0.279516485329784	157.367313156765
chr3	96097929	96167672	4	2	10.26	7.14	3.12	1	1.47724941340376	0.194470737823325	17.4929046835811
chr3	96167672	96346819	4	1	10.26	3.57	6.69	0.390943012211669	3.04077117232887	0.279516485329784	157.367313156765
chr3	96346819	96406458	4	2	10.26	7.14	3.12	1	1.47724941340376	0.194470737823325	17.4929046835811
chr3	96406458	97362195	4	1	10.26	3.57	6.69	0.390943012211669	3.04077117232887	0.279516485329784	157.367313156765
chr3	97362195	97393866	5	1	12.82	3.57	9.25	0.388448155118834	3.90236511849191	0.401779613564162	194.438208084634
chr3	97393866	97701385	4	1	10.26	3.57	6.69	0.390943012211669	3.04077117232887	0.279516485329784	157.367313156765
chr3	97701385	97726742	4	1	10.26	3.57	6.69	0.390943012211669	3.04077117232887	0.279516485329784	157.367313156765
chr3	97726742	97778567	3	1	7.69	3.57	4.12	0.634565807327001	2.22532620058641	0.167954158560902	122.342807812915
chr3	97778567	97784546	3	1	7.69	3.57	4.12	0.634565807327001	2.22532620058641	0.167954158560902	122.342807812915
chr3	97784546	97805828	4	1	10.26	3.57	6.69	0.390943012211669	3.04077117232887	0.279516485329784	157.367313156765
chr3	97805828	97823740	5	1	12.82	3.57	9.25	0.388448155118834	3.90236511849191	0.401779613564162	194.438208084634
chr3	97823740	97921432	4	1	10.26	3.57	6.69	0.390943012211669	3.04077117232887	0.279516485329784	157.367313156765
chr3	97921432	97930958	4	1	10.26	3.57	6.69	0.390943012211669	3.04077117232887	0.279516485329784	157.367313156765
chr3	97930958	97942837	4	1	10.26	3.57	6.69	0.390943012211669	3.04077117232887	0.279516485329784	157.367313156765
chr3	97942837	98715729	4	1	10.26	3.57	6.69	0.390943012211669	3.04077117232887	0.279516485329784	157.367313156765
chr3	98715729	98770655	4	1	10.26	3.57	6.69	0.390943012211669	3.04077117232887	0.279516485329784	157.367313156765
chr3	98770655	98974138	4	1	10.26	3.57	6.69	0.390943012211669	3.04077117232887	0.279516485329784	157.367313156765
chr3	98974138	99041630	4	2	10.26	7.14	3.12	1	1.47724941340376	0.194470737823325	17.4929046835811
chr3	99041630	99922946	4	1	10.26	3.57	6.69	0.390943012211669	3.04077117232887	0.279516485329784	157.367313156765
chr3	99922946	100044521	4	0	10.26	0	10.26	0.134023066485753	Inf	0.485033949305586	Inf
chr3	100044521	100333187	4	1	10.26	3.57	6.69	0.390943012211669	3.04077117232887	0.279516485329784	157.367313156765
chr3	100333187	100341493	5	1	12.82	3.57	9.25	0.388448155118834	3.90236511849191	0.401779613564162	194.438208084634
chr3	100341493	100444563	5	2	12.82	7.14	5.68	0.690157153753371	1.89440352096343	0.282027548133614	21.3895764464199
chr3	100444563	100446797	4	2	10.26	7.14	3.12	1	1.47724941340376	0.194470737823325	17.4929046835811
chr3	100446797	100594612	4	1	10.26	3.57	6.69	0.390943012211669	3.04077117232887	0.279516485329784	157.367313156765
chr3	100594612	101046812	4	1	10.26	3.57	6.69	0.390943012211669	3.04077117232887	0.279516485329784	157.367313156765
chr3	101046812	102321803	4	1	10.26	3.57	6.69	0.390943012211669	3.04077117232887	0.279516485329784	157.367313156765
chr3	102321803	102838279	4	1	10.26	3.57	6.69	0.390943012211669	3.04077117232887	0.279516485329784	157.367313156765
chr3	102838279	103450835	4	1	10.26	3.57	6.69	0.390943012211669	3.04077117232887	0.279516485329784	157.367313156765
chr3	103450835	103480218	4	1	10.26	3.57	6.69	0.390943012211669	3.04077117232887	0.279516485329784	157.367313156765
chr3	103480218	103773181	4	1	10.26	3.57	6.69	0.390943012211669	3.04077117232887	0.279516485329784	157.367313156765
chr3	103773181	103914786	5	1	12.82	3.57	9.25	0.388448155118834	3.90236511849191	0.401779613564162	194.438208084634
chr3	103914786	104152986	4	1	10.26	3.57	6.69	0.390943012211669	3.04077117232887	0.279516485329784	157.367313156765
chr3	104152986	104277698	4	1	10.26	3.57	6.69	0.390943012211669	3.04077117232887	0.279516485329784	157.367313156765
chr3	104277698	105000448	4	1	10.26	3.57	6.69	0.390943012211669	3.04077117232887	0.279516485329784	157.367313156765
chr3	105000448	105267723	4	1	10.26	3.57	6.69	0.390943012211669	3.04077117232887	0.279516485329784	157.367313156765
chr3	105267723	110046722	4	1	10.26	3.57	6.69	0.390943012211669	3.04077117232887	0.279516485329784	157.367313156765
chr3	110046722	110078536	5	1	12.82	3.57	9.25	0.388448155118834	3.90236511849191	0.401779613564162	194.438208084634
chr3	110078536	110527237	4	1	10.26	3.57	6.69	0.390943012211669	3.04077117232887	0.279516485329784	157.367313156765
chr3	110527237	110732966	4	2	10.26	7.14	3.12	1	1.47724941340376	0.194470737823325	17.4929046835811
chr3	110732966	110810563	4	2	10.26	7.14	3.12	1	1.47724941340376	0.194470737823325	17.4929046835811
chr3	110810563	113447488	4	1	10.26	3.57	6.69	0.390943012211669	3.04077117232887	0.279516485329784	157.367313156765
chr3	113447488	117485129	4	0	10.26	0	10.26	0.134023066485753	Inf	0.485033949305586	Inf
chr3	117485129	117522066	5	0	12.82	0	12.82	0.0697930800542741	Inf	0.686183676211135	Inf
chr3	117522066	123541929	4	0	10.26	0	10.26	0.134023066485753	Inf	0.485033949305586	Inf
chr3	123541929	123584359	5	0	12.82	0	12.82	0.0697930800542741	Inf	0.686183676211135	Inf
chr3	123584359	127929568	4	0	10.26	0	10.26	0.134023066485753	Inf	0.485033949305586	Inf
chr3	127929568	128058165	4	0	10.26	0	10.26	0.134023066485753	Inf	0.485033949305586	Inf
chr3	128058165	128290829	4	0	10.26	0	10.26	0.134023066485753	Inf	0.485033949305586	Inf
chr3	128290829	128425102	4	0	10.26	0	10.26	0.134023066485753	Inf	0.485033949305586	Inf
chr3	128425102	129137821	3	0	7.69	0	7.69	0.259158751696065	Inf	0.299163409947881	Inf
chr3	129137821	129309359	4	0	10.26	0	10.26	0.134023066485753	Inf	0.485033949305586	Inf
chr3	129309359	129763279	4	0	10.26	0	10.26	0.134023066485753	Inf	0.485033949305586	Inf
chr3	129763279	129806580	3	0	7.69	0	7.69	0.259158751696065	Inf	0.299163409947881	Inf
chr3	129806580	130512254	4	0	10.26	0	10.26	0.134023066485753	Inf	0.485033949305586	Inf
chr3	130512254	130564979	4	0	10.26	0	10.26	0.134023066485753	Inf	0.485033949305586	Inf
chr3	130564979	130963102	4	0	10.26	0	10.26	0.134023066485753	Inf	0.485033949305586	Inf
chr3	130963102	131320019	4	1	10.26	3.57	6.69	0.390943012211669	3.04077117232887	0.279516485329784	157.367313156765
chr3	131320019	131374584	4	1	10.26	3.57	6.69	0.390943012211669	3.04077117232887	0.279516485329784	157.367313156765
chr3	131374584	134059129	4	1	10.26	3.57	6.69	0.390943012211669	3.04077117232887	0.279516485329784	157.367313156765
chr3	134059129	134159960	4	1	10.26	3.57	6.69	0.390943012211669	3.04077117232887	0.279516485329784	157.367313156765
chr3	134159960	134234744	4	1	10.26	3.57	6.69	0.390943012211669	3.04077117232887	0.279516485329784	157.367313156765
chr3	134234744	137650773	4	1	10.26	3.57	6.69	0.390943012211669	3.04077117232887	0.279516485329784	157.367313156765
chr3	137650773	137686049	4	2	10.26	7.14	3.12	1	1.47724941340376	0.194470737823325	17.4929046835811
chr3	137686049	138848667	4	1	10.26	3.57	6.69	0.390943012211669	3.04077117232887	0.279516485329784	157.367313156765
chr3	138848667	138893053	4	2	10.26	7.14	3.12	1	1.47724941340376	0.194470737823325	17.4929046835811
chr3	138893053	139034016	4	1	10.26	3.57	6.69	0.390943012211669	3.04077117232887	0.279516485329784	157.367313156765
chr3	139034016	139058142	5	1	12.82	3.57	9.25	0.388448155118834	3.90236511849191	0.401779613564162	194.438208084634
chr3	139058142	139089325	4	1	10.26	3.57	6.69	0.390943012211669	3.04077117232887	0.279516485329784	157.367313156765
chr3	139089325	139090854	5	1	12.82	3.57	9.25	0.388448155118834	3.90236511849191	0.401779613564162	194.438208084634
chr3	139090854	139241086	6	1	15.38	3.57	11.81	0.224730827019654	4.81440822511162	0.533250791119194	233.739814548377
chr3	139241086	139245030	5	1	12.82	3.57	9.25	0.388448155118834	3.90236511849191	0.401779613564162	194.438208084634
chr3	139245030	140221094	4	1	10.26	3.57	6.69	0.390943012211669	3.04077117232887	0.279516485329784	157.367313156765
chr3	140221094	140247125	5	1	12.82	3.57	9.25	0.388448155118834	3.90236511849191	0.401779613564162	194.438208084634
chr3	140247125	140353143	4	1	10.26	3.57	6.69	0.390943012211669	3.04077117232887	0.279516485329784	157.367313156765
chr3	140353143	140562603	4	2	10.26	7.14	3.12	1	1.47724941340376	0.194470737823325	17.4929046835811
chr3	140562603	140831032	4	1	10.26	3.57	6.69	0.390943012211669	3.04077117232887	0.279516485329784	157.367313156765
chr3	140831032	143620433	4	1	10.26	3.57	6.69	0.390943012211669	3.04077117232887	0.279516485329784	157.367313156765
chr3	143620433	143820015	4	2	10.26	7.14	3.12	1	1.47724941340376	0.194470737823325	17.4929046835811
chr3	143820015	144144553	4	1	10.26	3.57	6.69	0.390943012211669	3.04077117232887	0.279516485329784	157.367313156765
chr3	144144553	144268070	4	1	10.26	3.57	6.69	0.390943012211669	3.04077117232887	0.279516485329784	157.367313156765
chr3	144268070	146102582	4	1	10.26	3.57	6.69	0.390943012211669	3.04077117232887	0.279516485329784	157.367313156765
chr3	146102582	146276916	5	1	12.82	3.57	9.25	0.388448155118834	3.90236511849191	0.401779613564162	194.438208084634
chr3	146276916	146983075	4	1	10.26	3.57	6.69	0.390943012211669	3.04077117232887	0.279516485329784	157.367313156765
chr3	146983075	148358467	5	1	12.82	3.57	9.25	0.388448155118834	3.90236511849191	0.401779613564162	194.438208084634
chr3	148358467	152860958	5	1	12.82	3.57	9.25	0.388448155118834	3.90236511849191	0.401779613564162	194.438208084634
chr3	152860958	157760696	5	2	12.82	7.14	5.68	0.690157153753371	1.89440352096343	0.282027548133614	21.3895764464199
chr3	157760696	157828458	6	2	15.38	7.14	8.24	0.452610971630956	2.33566623971135	0.376598600150424	25.537474960256
chr3	157828458	158350495	6	2	15.38	7.14	8.24	0.452610971630956	2.33566623971135	0.376598600150424	25.537474960256
chr3	158350495	158627614	6	1	15.38	3.57	11.81	0.224730827019654	4.81440822511162	0.533250791119194	233.739814548377
chr3	158627614	160235618	6	1	15.38	3.57	11.81	0.224730827019654	4.81440822511162	0.533250791119194	233.739814548377
chr3	160235618	161451792	6	1	15.38	3.57	11.81	0.224730827019654	4.81440822511162	0.533250791119194	233.739814548377
chr3	161451792	161496709	6	2	15.38	7.14	8.24	0.452610971630956	2.33566623971135	0.376598600150424	25.537474960256
chr3	161496709	161885999	6	1	15.38	3.57	11.81	0.224730827019654	4.81440822511162	0.533250791119194	233.739814548377
chr3	161885999	162489666	6	1	15.38	3.57	11.81	0.224730827019654	4.81440822511162	0.533250791119194	233.739814548377
chr3	162489666	162490126	6	2	15.38	7.14	8.24	0.452610971630956	2.33566623971135	0.376598600150424	25.537474960256
chr3	162490126	162491510	6	3	15.38	10.71	4.67	0.724292382577153	1.50605655807911	0.287195734413274	10.2118168379826
chr3	162491510	162503213	7	3	17.95	10.71	7.24	0.502458667409344	1.80733530551949	0.36548634786601	11.928348272517
chr3	162503213	162508230	8	3	20.51	10.71	9.8	0.336619499034699	2.12739426351934	0.449140543826995	13.7497241842113
chr3	162508230	162510463	9	4	23.08	14.29	8.79	0.533293451699955	1.78478099082913	0.43094530952115	8.92909870703237
chr3	162510463	162512916	11	11	28.21	39.29	-11.08	0.431127935707995	0.611798459454988	0.19167933305909	1.93295552045708
chr3	162512916	162543103	11	12	28.21	42.86	-14.65	0.297352695945695	0.529030413206752	0.166601265263046	1.64735911731514
chr3	162543103	162619879	12	15	30.77	53.57	-22.8	0.0792441173231365	0.39095751413853	0.124758872286341	1.18114031704498
chr3	162619879	162623889	12	15	30.77	53.57	-22.8	0.0792441173231365	0.39095751413853	0.124758872286341	1.18114031704498
chr3	162623889	162625988	12	15	30.77	53.57	-22.8	0.0792441173231365	0.39095751413853	0.124758872286341	1.18114031704498
chr3	162625988	162626284	11	15	28.21	53.57	-25.36	0.0447016143671163	0.346338427735036	0.108577530154674	1.05803870607077
chr3	162626284	162626588	8	8	20.51	28.57	-8.06	0.56359494935939	0.649503267270429	0.179091426713237	2.34348358081032
chr3	162626588	162627609	7	6	17.95	21.43	-3.48	0.76168176257019	0.804764518252769	0.200114563812684	3.32740237797851
chr3	162627609	162628629	7	5	17.95	17.86	0.0899999999999999	1	1.00615666360625	0.239392241976746	4.55783047462478
chr3	162628629	162628661	7	4	17.95	14.29	3.66	0.750478768502977	1.30726813521468	0.291755135584387	6.80992210196982
chr3	162628661	162632010	7	3	17.95	10.71	7.24	0.502458667409344	1.80733530551949	0.36548634786601	11.928348272517
chr3	162632010	162632347	7	2	17.95	7.14	10.81	0.285260824166676	2.80395558178708	0.47787033488466	29.9189920421904
chr3	162632347	162633408	6	2	15.38	7.14	8.24	0.452610971630956	2.33566623971135	0.376598600150424	25.537474960256
chr3	162633408	163671093	6	1	15.38	3.57	11.81	0.224730827019654	4.81440822511162	0.533250791119194	233.739814548377
chr3	163671093	163790734	7	1	17.95	3.57	14.38	0.125819456871692	5.78165294924593	0.673688176524297	275.479420857444
chr3	163790734	164733328	6	1	15.38	3.57	11.81	0.224730827019654	4.81440822511162	0.533250791119194	233.739814548377
chr3	164733328	164808506	7	1	17.95	3.57	14.38	0.125819456871692	5.78165294924593	0.673688176524297	275.479420857444
chr3	164808506	164892258	6	1	15.38	3.57	11.81	0.224730827019654	4.81440822511162	0.533250791119194	233.739814548377
chr3	164892258	165861299	6	1	15.38	3.57	11.81	0.224730827019654	4.81440822511162	0.533250791119194	233.739814548377
chr3	165861299	166526834	6	1	15.38	3.57	11.81	0.224730827019654	4.81440822511162	0.533250791119194	233.739814548377
chr3	166526834	166658044	6	2	15.38	7.14	8.24	0.452610971630956	2.33566623971135	0.376598600150424	25.537474960256
chr3	166658044	168324728	6	1	15.38	3.57	11.81	0.224730827019654	4.81440822511162	0.533250791119194	233.739814548377
chr3	168324728	168461570	7	1	17.95	3.57	14.38	0.125819456871692	5.78165294924593	0.673688176524297	275.479420857444
chr3	168461570	173430688	6	1	15.38	3.57	11.81	0.224730827019654	4.81440822511162	0.533250791119194	233.739814548377
chr3	173430688	173559562	6	1	15.38	3.57	11.81	0.224730827019654	4.81440822511162	0.533250791119194	233.739814548377
chr3	173559562	174122766	6	1	15.38	3.57	11.81	0.224730827019654	4.81440822511162	0.533250791119194	233.739814548377
chr3	174122766	174553404	6	0	15.38	0	15.38	0.036468135860288	Inf	0.901163902079861	Inf
chr3	174553404	174630413	6	1	15.38	3.57	11.81	0.224730827019654	4.81440822511162	0.533250791119194	233.739814548377
chr3	174630413	174765791	7	1	17.95	3.57	14.38	0.125819456871692	5.78165294924593	0.673688176524297	275.479420857444
chr3	174765791	175118388	6	1	15.38	3.57	11.81	0.224730827019654	4.81440822511162	0.533250791119194	233.739814548377
chr3	175118388	175216389	6	1	15.38	3.57	11.81	0.224730827019654	4.81440822511162	0.533250791119194	233.739814548377
chr3	175216389	175354176	5	1	12.82	3.57	9.25	0.388448155118834	3.90236511849191	0.401779613564162	194.438208084634
chr3	175354176	176046822	6	1	15.38	3.57	11.81	0.224730827019654	4.81440822511162	0.533250791119194	233.739814548377
chr3	176046822	176051107	6	2	15.38	7.14	8.24	0.452610971630956	2.33566623971135	0.376598600150424	25.537474960256
chr3	176051107	176070770	7	2	17.95	7.14	10.81	0.285260824166676	2.80395558178708	0.47787033488466	29.9189920421904
chr3	176070770	176157156	8	2	20.51	7.14	13.37	0.174325857708064	3.30094800390498	0.585850360326557	34.5971603467713
chr3	176157156	176161744	8	1	20.51	3.57	16.94	0.0687613334255504	6.80938024527122	0.82325044058611	319.890897450789
chr3	176161744	176213591	7	1	17.95	3.57	14.38	0.125819456871692	5.78165294924593	0.673688176524297	275.479420857444
chr3	176213591	187935248	6	1	15.38	3.57	11.81	0.224730827019654	4.81440822511162	0.533250791119194	233.739814548377
chr3	187935248	188209479	5	1	12.82	3.57	9.25	0.388448155118834	3.90236511849191	0.401779613564162	194.438208084634
chr3	188209479	188238071	5	1	12.82	3.57	9.25	0.388448155118834	3.90236511849191	0.401779613564162	194.438208084634
chr3	188238071	188294959	5	1	12.82	3.57	9.25	0.388448155118834	3.90236511849191	0.401779613564162	194.438208084634
chr3	188294959	188858179	5	1	12.82	3.57	9.25	0.388448155118834	3.90236511849191	0.401779613564162	194.438208084634
chr3	188858179	188923900	6	1	15.38	3.57	11.81	0.224730827019654	4.81440822511162	0.533250791119194	233.739814548377
chr3	188923900	189153051	6	1	15.38	3.57	11.81	0.224730827019654	4.81440822511162	0.533250791119194	233.739814548377
chr3	189153051	189215151	6	2	15.38	7.14	8.24	0.452610971630956	2.33566623971135	0.376598600150424	25.537474960256
chr3	189215151	189215415	6	1	15.38	3.57	11.81	0.224730827019654	4.81440822511162	0.533250791119194	233.739814548377
chr3	189215415	189298580	6	1	15.38	3.57	11.81	0.224730827019654	4.81440822511162	0.533250791119194	233.739814548377
chr3	189298580	190769030	6	1	15.38	3.57	11.81	0.224730827019654	4.81440822511162	0.533250791119194	233.739814548377
chr3	190769030	190953602	6	1	15.38	3.57	11.81	0.224730827019654	4.81440822511162	0.533250791119194	233.739814548377
chr3	190953602	190992697	5	1	12.82	3.57	9.25	0.388448155118834	3.90236511849191	0.401779613564162	194.438208084634
chr3	190992697	191672773	6	1	15.38	3.57	11.81	0.224730827019654	4.81440822511162	0.533250791119194	233.739814548377
chr3	191672773	191781745	6	1	15.38	3.57	11.81	0.224730827019654	4.81440822511162	0.533250791119194	233.739814548377
chr3	191781745	191950835	6	1	15.38	3.57	11.81	0.224730827019654	4.81440822511162	0.533250791119194	233.739814548377
chr3	191950835	192083158	7	1	17.95	3.57	14.38	0.125819456871692	5.78165294924593	0.673688176524297	275.479420857444
chr3	192083158	192245878	6	1	15.38	3.57	11.81	0.224730827019654	4.81440822511162	0.533250791119194	233.739814548377
chr3	192245878	192575669	6	1	15.38	3.57	11.81	0.224730827019654	4.81440822511162	0.533250791119194	233.739814548377
chr3	192575669	192582091	7	1	17.95	3.57	14.38	0.125819456871692	5.78165294924593	0.673688176524297	275.479420857444
chr3	192582091	192690727	8	1	20.51	3.57	16.94	0.0687613334255504	6.80938024527122	0.82325044058611	319.890897450789
chr3	192690727	192849879	6	1	15.38	3.57	11.81	0.224730827019654	4.81440822511162	0.533250791119194	233.739814548377
chr3	192849879	192876534	7	3	17.95	10.71	7.24	0.502458667409344	1.80733530551949	0.36548634786601	11.928348272517
chr3	192876534	192878120	16	9	41.03	32.14	8.89	0.609289326925581	1.46021347885043	0.476406107195256	4.66543468605179
chr3	192878120	192884669	16	10	41.03	35.71	5.32	0.800292054391844	1.24798323419105	0.412560729028943	3.88150616156347
chr3	192884669	192886447	8	7	20.51	25	-4.49	0.769111281347119	0.777202399071217	0.209240999451785	2.9379961078175
chr3	192886447	192886481	7	6	17.95	21.43	-3.48	0.76168176257019	0.804764518252769	0.200114563812684	3.32740237797851
chr3	192886481	192886513	7	5	17.95	17.86	0.0899999999999999	1	1.00615666360625	0.239392241976746	4.55783047462478
chr3	192886513	192929887	7	3	17.95	10.71	7.24	0.502458667409344	1.80733530551949	0.36548634786601	11.928348272517
chr3	192929887	193423019	6	1	15.38	3.57	11.81	0.224730827019654	4.81440822511162	0.533250791119194	233.739814548377
chr3	193423019	195394883	6	1	15.38	3.57	11.81	0.224730827019654	4.81440822511162	0.533250791119194	233.739814548377
chr3	195394883	196645036	6	1	15.38	3.57	11.81	0.224730827019654	4.81440822511162	0.533250791119194	233.739814548377
chr3	196645036	197711063	5	1	12.82	3.57	9.25	0.388448155118834	3.90236511849191	0.401779613564162	194.438208084634
chr3	197711063	198022430	5	1	12.82	3.57	9.25	0.388448155118834	3.90236511849191	0.401779613564162	194.438208084634
chr4	0	67770	1	2	2.56	7.14	-4.58	0.566892808683853	0.347668191638558	0.00565929193880628	7.00113716860258
chr4	67770	1511881	1	0	2.56	0	2.56	1	Inf	0.0184242788461539	Inf
chr4	1511881	10212275	0	0	0	0	0	1	0	0	Inf
chr4	10212275	10234437	1	6	2.56	21.43	-18.87	0.018256692595864	0.0996938114504577	0.00205089925577475	0.902803523106647
chr4	10234437	10235087	1	5	2.56	17.86	-15.3	0.0748758042631418	0.124719675213315	0.00250098692512501	1.21347265807576
chr4	10235087	10235225	0	2	0	7.14	-7.14	0.170963364993216	0	0	3.78396482381628
chr4	10235225	10235711	0	1	0	3.57	-3.57	0.417910447761194	0	0	28.0001993373566
chr4	10235711	10250351	0	0	0	0	0	1	0	0	Inf
chr4	10250351	10312920	1	0	2.56	0	2.56	1	Inf	0.0184242788461539	Inf
chr4	10312920	10643420	0	0	0	0	0	1	0	0	Inf
chr4	10643420	10728633	0	1	0	3.57	-3.57	0.417910447761194	0	0	28.0001993373566
chr4	10728633	12509393	0	0	0	0	0	1	0	0	Inf
chr4	12509393	12560459	0	1	0	3.57	-3.57	0.417910447761194	0	0	28.0001993373566
chr4	12560459	12793512	0	0	0	0	0	1	0	0	Inf
chr4	12793512	12819946	1	0	2.56	0	2.56	1	Inf	0.0184242788461539	Inf
chr4	12819946	21598036	0	0	0	0	0	1	0	0	Inf
chr4	21598036	21633024	1	0	2.56	0	2.56	1	Inf	0.0184242788461539	Inf
chr4	21633024	30623117	0	0	0	0	0	1	0	0	Inf
chr4	30623117	30778035	1	0	2.56	0	2.56	1	Inf	0.0184242788461539	Inf
chr4	30778035	32339407	0	0	0	0	0	1	0	0	Inf
chr4	32339407	32367407	0	1	0	3.57	-3.57	0.417910447761194	0	0	28.0001993373566
chr4	32367407	32412604	1	1	2.56	3.57	-1.01	1	0.714239541851673	0.00883081332944379	57.7927180509577
chr4	32412604	32517829	1	0	2.56	0	2.56	1	Inf	0.0184242788461539	Inf
chr4	32517829	42003101	0	0	0	0	0	1	0	0	Inf
chr4	42003101	42108227	1	0	2.56	0	2.56	1	Inf	0.0184242788461539	Inf
chr4	42108227	52696792	0	0	0	0	0	1	0	0	Inf
chr4	52696792	59997908	1	0	2.56	0	2.56	1	Inf	0.0184242788461539	Inf
chr4	59997908	60105720	2	0	5.13	0	5.13	0.506105834464043	Inf	0.134811059349198	Inf
chr4	60105720	64695705	1	0	2.56	0	2.56	1	Inf	0.0184242788461539	Inf
chr4	64695705	64712345	0	0	0	0	0	1	0	0	Inf
chr4	64712345	65385250	1	0	2.56	0	2.56	1	Inf	0.0184242788461539	Inf
chr4	65385250	65432673	2	0	5.13	0	5.13	0.506105834464043	Inf	0.134811059349198	Inf
chr4	65432673	65522766	1	0	2.56	0	2.56	1	Inf	0.0184242788461539	Inf
chr4	65522766	65587409	2	0	5.13	0	5.13	0.506105834464043	Inf	0.134811059349198	Inf
chr4	65587409	65644453	2	0	5.13	0	5.13	0.506105834464043	Inf	0.134811059349198	Inf
chr4	65644453	65667114	3	0	7.69	0	7.69	0.259158751696065	Inf	0.299163409947881	Inf
chr4	65667114	65791436	2	0	5.13	0	5.13	0.506105834464043	Inf	0.134811059349198	Inf
chr4	65791436	67686126	1	0	2.56	0	2.56	1	Inf	0.0184242788461539	Inf
chr4	67686126	67709939	2	0	5.13	0	5.13	0.506105834464043	Inf	0.134811059349198	Inf
chr4	67709939	69343943	1	0	2.56	0	2.56	1	Inf	0.0184242788461539	Inf
chr4	69343943	69352550	2	0	5.13	0	5.13	0.506105834464043	Inf	0.134811059349198	Inf
chr4	69352550	69373472	10	5	25.64	17.86	7.78	0.558438625617762	1.57554208522566	0.417655219678272	6.73595308637102
chr4	69373472	69485910	11	5	28.21	17.86	10.35	0.393436265885678	1.79162840406542	0.48529871130742	7.56821851953509
chr4	69485910	69497225	11	6	28.21	21.43	6.78	0.581355620024996	1.43275125181165	0.406785672862874	5.5060111348397
chr4	69497225	69505725	11	5	28.21	17.86	10.35	0.393436265885678	1.79162840406542	0.48529871130742	7.56821851953509
chr4	69505725	69513872	10	4	25.64	14.29	11.35	0.364239516815332	2.0474928602249	0.507624553104601	10.1011704340548
chr4	69513872	69525184	8	3	20.51	10.71	9.8	0.336619499034699	2.12739426351934	0.449140543826995	13.7497241842113
chr4	69525184	69532874	6	1	15.38	3.57	11.81	0.224730827019654	4.81440822511162	0.533250791119194	233.739814548377
chr4	69532874	69586872	4	1	10.26	3.57	6.69	0.390943012211669	3.04077117232887	0.279516485329784	157.367313156765
chr4	69586872	69600450	1	1	2.56	3.57	-1.01	1	0.714239541851673	0.00883081332944379	57.7927180509577
chr4	69600450	70387276	1	0	2.56	0	2.56	1	Inf	0.0184242788461539	Inf
chr4	70387276	70432445	1	0	2.56	0	2.56	1	Inf	0.0184242788461539	Inf
chr4	70432445	73062963	1	0	2.56	0	2.56	1	Inf	0.0184242788461539	Inf
chr4	73062963	73149111	2	0	5.13	0	5.13	0.506105834464043	Inf	0.134811059349198	Inf
chr4	73149111	73732142	1	0	2.56	0	2.56	1	Inf	0.0184242788461539	Inf
chr4	73732142	73770404	2	0	5.13	0	5.13	0.506105834464043	Inf	0.134811059349198	Inf
chr4	73770404	74116594	1	0	2.56	0	2.56	1	Inf	0.0184242788461539	Inf
chr4	74116594	74188370	2	0	5.13	0	5.13	0.506105834464043	Inf	0.134811059349198	Inf
chr4	74188370	74406457	1	0	2.56	0	2.56	1	Inf	0.0184242788461539	Inf
chr4	74406457	74473196	2	0	5.13	0	5.13	0.506105834464043	Inf	0.134811059349198	Inf
chr4	74473196	76941103	1	0	2.56	0	2.56	1	Inf	0.0184242788461539	Inf
chr4	76941103	77001046	2	0	5.13	0	5.13	0.506105834464043	Inf	0.134811059349198	Inf
chr4	77001046	78181845	1	0	2.56	0	2.56	1	Inf	0.0184242788461539	Inf
chr4	78181845	78183179	1	1	2.56	3.57	-1.01	1	0.714239541851673	0.00883081332944379	57.7927180509577
chr4	78183179	78238004	2	1	5.13	3.57	1.56	1	1.45154624814463	0.0720876075216783	89.2002946273177
chr4	78238004	78241738	2	0	5.13	0	5.13	0.506105834464043	Inf	0.134811059349198	Inf
chr4	78241738	84805224	1	0	2.56	0	2.56	1	Inf	0.0184242788461539	Inf
chr4	84805224	91177115	2	0	5.13	0	5.13	0.506105834464043	Inf	0.134811059349198	Inf
chr4	91177115	91295159	1	0	2.56	0	2.56	1	Inf	0.0184242788461539	Inf
chr4	91295159	92325556	2	0	5.13	0	5.13	0.506105834464043	Inf	0.134811059349198	Inf
chr4	92325556	92422985	1	0	2.56	0	2.56	1	Inf	0.0184242788461539	Inf
chr4	92422985	92487734	1	0	2.56	0	2.56	1	Inf	0.0184242788461539	Inf
chr4	92487734	93290133	2	0	5.13	0	5.13	0.506105834464043	Inf	0.134811059349198	Inf
chr4	93290133	93441592	2	0	5.13	0	5.13	0.506105834464043	Inf	0.134811059349198	Inf
chr4	93441592	94213268	2	0	5.13	0	5.13	0.506105834464043	Inf	0.134811059349198	Inf
chr4	94213268	94253408	2	0	5.13	0	5.13	0.506105834464043	Inf	0.134811059349198	Inf
chr4	94253408	94760977	2	0	5.13	0	5.13	0.506105834464043	Inf	0.134811059349198	Inf
chr4	94760977	94815106	2	0	5.13	0	5.13	0.506105834464043	Inf	0.134811059349198	Inf
chr4	94815106	94966256	2	0	5.13	0	5.13	0.506105834464043	Inf	0.134811059349198	Inf
chr4	94966256	96597031	2	0	5.13	0	5.13	0.506105834464043	Inf	0.134811059349198	Inf
chr4	96597031	96631092	2	0	5.13	0	5.13	0.506105834464043	Inf	0.134811059349198	Inf
chr4	96631092	96719506	2	0	5.13	0	5.13	0.506105834464043	Inf	0.134811059349198	Inf
chr4	96719506	96756047	2	1	5.13	3.57	1.56	1	1.45154624814463	0.0720876075216783	89.2002946273177
chr4	96756047	98893344	2	0	5.13	0	5.13	0.506105834464043	Inf	0.134811059349198	Inf
chr4	98893344	98893598	2	0	5.13	0	5.13	0.506105834464043	Inf	0.134811059349198	Inf
chr4	98893598	98918397	3	0	7.69	0	7.69	0.259158751696065	Inf	0.299163409947881	Inf
chr4	98918397	99074285	3	1	7.69	3.57	4.12	0.634565807327001	2.22532620058641	0.167954158560902	122.342807812915
chr4	99074285	99794654	2	0	5.13	0	5.13	0.506105834464043	Inf	0.134811059349198	Inf
chr4	99794654	101714338	2	0	5.13	0	5.13	0.506105834464043	Inf	0.134811059349198	Inf
chr4	101714338	102075408	2	0	5.13	0	5.13	0.506105834464043	Inf	0.134811059349198	Inf
chr4	102075408	102093401	3	0	7.69	0	7.69	0.259158751696065	Inf	0.299163409947881	Inf
chr4	102093401	102943913	2	0	5.13	0	5.13	0.506105834464043	Inf	0.134811059349198	Inf
chr4	102943913	103087173	2	0	5.13	0	5.13	0.506105834464043	Inf	0.134811059349198	Inf
chr4	103087173	103357847	2	0	5.13	0	5.13	0.506105834464043	Inf	0.134811059349198	Inf
chr4	103357847	103516051	2	0	5.13	0	5.13	0.506105834464043	Inf	0.134811059349198	Inf
chr4	103516051	104302226	2	0	5.13	0	5.13	0.506105834464043	Inf	0.134811059349198	Inf
chr4	104302226	106765158	2	0	5.13	0	5.13	0.506105834464043	Inf	0.134811059349198	Inf
chr4	106765158	106912338	2	0	5.13	0	5.13	0.506105834464043	Inf	0.134811059349198	Inf
chr4	106912338	108388608	2	0	5.13	0	5.13	0.506105834464043	Inf	0.134811059349198	Inf
chr4	108388608	108509991	3	0	7.69	0	7.69	0.259158751696065	Inf	0.299163409947881	Inf
chr4	108509991	108536671	3	0	7.69	0	7.69	0.259158751696065	Inf	0.299163409947881	Inf
chr4	108536671	109475997	2	0	5.13	0	5.13	0.506105834464043	Inf	0.134811059349198	Inf
chr4	109475997	109662033	2	1	5.13	3.57	1.56	1	1.45154624814463	0.0720876075216783	89.2002946273177
chr4	109662033	109927869	2	0	5.13	0	5.13	0.506105834464043	Inf	0.134811059349198	Inf
chr4	109927869	109991899	2	0	5.13	0	5.13	0.506105834464043	Inf	0.134811059349198	Inf
chr4	109991899	112169075	2	0	5.13	0	5.13	0.506105834464043	Inf	0.134811059349198	Inf
chr4	112169075	112286172	2	0	5.13	0	5.13	0.506105834464043	Inf	0.134811059349198	Inf
chr4	112286172	113886016	2	0	5.13	0	5.13	0.506105834464043	Inf	0.134811059349198	Inf
chr4	113886016	113944841	2	0	5.13	0	5.13	0.506105834464043	Inf	0.134811059349198	Inf
chr4	113944841	116221974	2	0	5.13	0	5.13	0.506105834464043	Inf	0.134811059349198	Inf
chr4	116221974	116288079	2	0	5.13	0	5.13	0.506105834464043	Inf	0.134811059349198	Inf
chr4	116288079	116391546	3	0	7.69	0	7.69	0.259158751696065	Inf	0.299163409947881	Inf
chr4	116391546	116451398	3	0	7.69	0	7.69	0.259158751696065	Inf	0.299163409947881	Inf
chr4	116451398	116509442	2	0	5.13	0	5.13	0.506105834464043	Inf	0.134811059349198	Inf
chr4	116509442	116581519	2	1	5.13	3.57	1.56	1	1.45154624814463	0.0720876075216783	89.2002946273177
chr4	116581519	129078012	2	0	5.13	0	5.13	0.506105834464043	Inf	0.134811059349198	Inf
chr4	129078012	130364710	1	0	2.56	0	2.56	1	Inf	0.0184242788461539	Inf
chr4	130364710	130399293	2	0	5.13	0	5.13	0.506105834464043	Inf	0.134811059349198	Inf
chr4	130399293	130591384	1	0	2.56	0	2.56	1	Inf	0.0184242788461539	Inf
chr4	130591384	130654097	2	0	5.13	0	5.13	0.506105834464043	Inf	0.134811059349198	Inf
chr4	130654097	131100916	1	0	2.56	0	2.56	1	Inf	0.0184242788461539	Inf
chr4	131100916	131124512	2	0	5.13	0	5.13	0.506105834464043	Inf	0.134811059349198	Inf
chr4	131124512	132951496	1	0	2.56	0	2.56	1	Inf	0.0184242788461539	Inf
chr4	132951496	133069652	1	0	2.56	0	2.56	1	Inf	0.0184242788461539	Inf
chr4	133069652	133533090	1	0	2.56	0	2.56	1	Inf	0.0184242788461539	Inf
chr4	133533090	133663091	1	0	2.56	0	2.56	1	Inf	0.0184242788461539	Inf
chr4	133663091	133787589	1	0	2.56	0	2.56	1	Inf	0.0184242788461539	Inf
chr4	133787589	133853071	2	0	5.13	0	5.13	0.506105834464043	Inf	0.134811059349198	Inf
chr4	133853071	134123981	1	0	2.56	0	2.56	1	Inf	0.0184242788461539	Inf
chr4	134123981	134165294	2	0	5.13	0	5.13	0.506105834464043	Inf	0.134811059349198	Inf
chr4	134165294	134952386	1	0	2.56	0	2.56	1	Inf	0.0184242788461539	Inf
chr4	134952386	135137489	1	0	2.56	0	2.56	1	Inf	0.0184242788461539	Inf
chr4	135137489	135471452	1	0	2.56	0	2.56	1	Inf	0.0184242788461539	Inf
chr4	135471452	135535730	2	0	5.13	0	5.13	0.506105834464043	Inf	0.134811059349198	Inf
chr4	135535730	135745455	1	0	2.56	0	2.56	1	Inf	0.0184242788461539	Inf
chr4	135745455	135780302	2	0	5.13	0	5.13	0.506105834464043	Inf	0.134811059349198	Inf
chr4	135780302	141035008	1	0	2.56	0	2.56	1	Inf	0.0184242788461539	Inf
chr4	141035008	144612245	1	0	2.56	0	2.56	1	Inf	0.0184242788461539	Inf
chr4	144612245	144649204	2	0	5.13	0	5.13	0.506105834464043	Inf	0.134811059349198	Inf
chr4	144649204	144653740	4	0	10.26	0	10.26	0.134023066485753	Inf	0.485033949305586	Inf
chr4	144653740	144656745	4	1	10.26	3.57	6.69	0.390943012211669	3.04077117232887	0.279516485329784	157.367313156765
chr4	144656745	144722967	4	3	10.26	10.71	-0.450000000000001	1	0.953103551799361	0.14687709056058	7.08524272416711
chr4	144722967	144725225	2	1	5.13	3.57	1.56	1	1.45154624814463	0.0720876075216783	89.2002946273177
chr4	144725225	144837195	2	0	5.13	0	5.13	0.506105834464043	Inf	0.134811059349198	Inf
chr4	144837195	144972382	3	0	7.69	0	7.69	0.259158751696065	Inf	0.299163409947881	Inf
chr4	144972382	145010650	4	0	10.26	0	10.26	0.134023066485753	Inf	0.485033949305586	Inf
chr4	145010650	145029852	3	0	7.69	0	7.69	0.259158751696065	Inf	0.299163409947881	Inf
chr4	145029852	145278815	2	0	5.13	0	5.13	0.506105834464043	Inf	0.134811059349198	Inf
chr4	145278815	145323211	2	0	5.13	0	5.13	0.506105834464043	Inf	0.134811059349198	Inf
chr4	145323211	145457251	1	0	2.56	0	2.56	1	Inf	0.0184242788461539	Inf
chr4	145457251	148319104	1	0	2.56	0	2.56	1	Inf	0.0184242788461539	Inf
chr4	148319104	148364868	1	1	2.56	3.57	-1.01	1	0.714239541851673	0.00883081332944379	57.7927180509577
chr4	148364868	152593395	1	0	2.56	0	2.56	1	Inf	0.0184242788461539	Inf
chr4	152593395	152731268	1	0	2.56	0	2.56	1	Inf	0.0184242788461539	Inf
chr4	152731268	155658012	1	0	2.56	0	2.56	1	Inf	0.0184242788461539	Inf
chr4	155658012	157065744	2	0	5.13	0	5.13	0.506105834464043	Inf	0.134811059349198	Inf
chr4	157065744	157120657	3	0	7.69	0	7.69	0.259158751696065	Inf	0.299163409947881	Inf
chr4	157120657	160150277	2	0	5.13	0	5.13	0.506105834464043	Inf	0.134811059349198	Inf
chr4	160150277	165561178	2	0	5.13	0	5.13	0.506105834464043	Inf	0.134811059349198	Inf
chr4	165561178	165658283	3	0	7.69	0	7.69	0.259158751696065	Inf	0.299163409947881	Inf
chr4	165658283	165909168	3	0	7.69	0	7.69	0.259158751696065	Inf	0.299163409947881	Inf
chr4	165909168	167808232	2	0	5.13	0	5.13	0.506105834464043	Inf	0.134811059349198	Inf
chr4	167808232	171045430	2	0	5.13	0	5.13	0.506105834464043	Inf	0.134811059349198	Inf
chr4	171045430	171180493	2	1	5.13	3.57	1.56	1	1.45154624814463	0.0720876075216783	89.2002946273177
chr4	171180493	174899206	2	0	5.13	0	5.13	0.506105834464043	Inf	0.134811059349198	Inf
chr4	174899206	175037494	3	0	7.69	0	7.69	0.259158751696065	Inf	0.299163409947881	Inf
chr4	175037494	177140590	2	0	5.13	0	5.13	0.506105834464043	Inf	0.134811059349198	Inf
chr4	177140590	184928994	1	0	2.56	0	2.56	1	Inf	0.0184242788461539	Inf
chr4	184928994	184999727	1	0	2.56	0	2.56	1	Inf	0.0184242788461539	Inf
chr4	184999727	186588990	1	0	2.56	0	2.56	1	Inf	0.0184242788461539	Inf
chr4	186588990	186791407	2	0	5.13	0	5.13	0.506105834464043	Inf	0.134811059349198	Inf
chr4	186791407	186882476	2	0	5.13	0	5.13	0.506105834464043	Inf	0.134811059349198	Inf
chr4	186882476	188073982	2	0	5.13	0	5.13	0.506105834464043	Inf	0.134811059349198	Inf
chr4	188073982	191154276	1	0	2.56	0	2.56	1	Inf	0.0184242788461539	Inf
chr6	0	231997	5	3	12.82	10.71	2.11	1	1.22182804785069	0.214213274937142	8.60621135520067
chr6	231997	264935	4	3	10.26	10.71	-0.450000000000001	1	0.953103551799361	0.14687709056058	7.08524272416711
chr6	264935	303069	5	3	12.82	10.71	2.11	1	1.22182804785069	0.214213274937142	8.60621135520067
chr6	303069	331258	5	4	12.82	14.29	-1.47	1	0.884016750837732	0.170150760251753	4.94270890019748
chr6	331258	366721	6	4	15.38	14.29	1.09	1	1.08953324514555	0.228777697439355	5.84898001960677
chr6	366721	381860	5	4	12.82	14.29	-1.47	1	0.884016750837732	0.170150760251753	4.94270890019748
chr6	381860	1028065	5	3	12.82	10.71	2.11	1	1.22182804785069	0.214213274937142	8.60621135520067
chr6	1028065	1037155	4	3	10.26	10.71	-0.450000000000001	1	0.953103551799361	0.14687709056058	7.08524272416711
chr6	1037155	1151726	3	3	7.69	10.71	-3.02	0.688454720532236	0.698321848708714	0.0863101311133194	5.64708144834845
chr6	1151726	4956050	4	3	10.26	10.71	-0.450000000000001	1	0.953103551799361	0.14687709056058	7.08524272416711
chr6	4956050	5052853	4	3	10.26	10.71	-0.450000000000001	1	0.953103551799361	0.14687709056058	7.08524272416711
chr6	5052853	5057514	4	3	10.26	10.71	-0.450000000000001	1	0.953103551799361	0.14687709056058	7.08524272416711
chr6	5057514	6470562	4	3	10.26	10.71	-0.450000000000001	1	0.953103551799361	0.14687709056058	7.08524272416711
chr6	6470562	7798131	4	3	10.26	10.71	-0.450000000000001	1	0.953103551799361	0.14687709056058	7.08524272416711
chr6	7798131	8291794	4	3	10.26	10.71	-0.450000000000001	1	0.953103551799361	0.14687709056058	7.08524272416711
chr6	8291794	8441048	4	3	10.26	10.71	-0.450000000000001	1	0.953103551799361	0.14687709056058	7.08524272416711
chr6	8441048	8569669	4	3	10.26	10.71	-0.450000000000001	1	0.953103551799361	0.14687709056058	7.08524272416711
chr6	8569669	8799296	4	3	10.26	10.71	-0.450000000000001	1	0.953103551799361	0.14687709056058	7.08524272416711
chr6	8799296	8852068	4	3	10.26	10.71	-0.450000000000001	1	0.953103551799361	0.14687709056058	7.08524272416711
chr6	8852068	8965725	4	3	10.26	10.71	-0.450000000000001	1	0.953103551799361	0.14687709056058	7.08524272416711
chr6	8965725	9151750	4	3	10.26	10.71	-0.450000000000001	1	0.953103551799361	0.14687709056058	7.08524272416711
chr6	9151750	9535006	3	3	7.69	10.71	-3.02	0.688454720532236	0.698321848708714	0.0863101311133194	5.64708144834845
chr6	9535006	9694572	3	3	7.69	10.71	-3.02	0.688454720532236	0.698321848708714	0.0863101311133194	5.64708144834845
chr6	9694572	12899163	3	3	7.69	10.71	-3.02	0.688454720532236	0.698321848708714	0.0863101311133194	5.64708144834845
chr6	12899163	13033452	4	3	10.26	10.71	-0.450000000000001	1	0.953103551799361	0.14687709056058	7.08524272416711
chr6	13033452	13718120	3	3	7.69	10.71	-3.02	0.688454720532236	0.698321848708714	0.0863101311133194	5.64708144834845
chr6	13718120	18785041	4	3	10.26	10.71	-0.450000000000001	1	0.953103551799361	0.14687709056058	7.08524272416711
chr6	18785041	18842998	4	3	10.26	10.71	-0.450000000000001	1	0.953103551799361	0.14687709056058	7.08524272416711
chr6	18842998	21385000	4	3	10.26	10.71	-0.450000000000001	1	0.953103551799361	0.14687709056058	7.08524272416711
chr6	21385000	22240031	4	3	10.26	10.71	-0.450000000000001	1	0.953103551799361	0.14687709056058	7.08524272416711
chr6	22240031	26773286	5	3	12.82	10.71	2.11	1	1.22182804785069	0.214213274937142	8.60621135520067
chr6	26773286	26948184	5	2	12.82	7.14	5.68	0.690157153753371	1.89440352096343	0.282027548133614	21.3895764464199
chr6	26948184	27309951	5	3	12.82	10.71	2.11	1	1.22182804785069	0.214213274937142	8.60621135520067
chr6	27309951	27486209	5	3	12.82	10.71	2.11	1	1.22182804785069	0.214213274937142	8.60621135520067
chr6	27486209	27529228	5	3	12.82	10.71	2.11	1	1.22182804785069	0.214213274937142	8.60621135520067
chr6	27529228	27940282	6	3	15.38	10.71	4.67	0.724292382577153	1.50605655807911	0.287195734413274	10.2118168379826
chr6	27940282	27977443	6	3	15.38	10.71	4.67	0.724292382577153	1.50605655807911	0.287195734413274	10.2118168379826
chr6	27977443	28146621	6	3	15.38	10.71	4.67	0.724292382577153	1.50605655807911	0.287195734413274	10.2118168379826
chr6	28146621	28224291	6	3	15.38	10.71	4.67	0.724292382577153	1.50605655807911	0.287195734413274	10.2118168379826
chr6	28224291	28309530	7	3	17.95	10.71	7.24	0.502458667409344	1.80733530551949	0.36548634786601	11.928348272517
chr6	28309530	28394178	7	3	17.95	10.71	7.24	0.502458667409344	1.80733530551949	0.36548634786601	11.928348272517
chr6	28394178	28502672	7	3	17.95	10.71	7.24	0.502458667409344	1.80733530551949	0.36548634786601	11.928348272517
chr6	28502672	28602103	7	3	17.95	10.71	7.24	0.502458667409344	1.80733530551949	0.36548634786601	11.928348272517
chr6	28602103	28700698	6	3	15.38	10.71	4.67	0.724292382577153	1.50605655807911	0.287195734413274	10.2118168379826
chr6	28700698	29546514	5	3	12.82	10.71	2.11	1	1.22182804785069	0.214213274937142	8.60621135520067
chr6	29546514	29652255	5	3	12.82	10.71	2.11	1	1.22182804785069	0.214213274937142	8.60621135520067
chr6	29652255	29937183	5	3	12.82	10.71	2.11	1	1.22182804785069	0.214213274937142	8.60621135520067
chr6	29937183	30103190	5	3	12.82	10.71	2.11	1	1.22182804785069	0.214213274937142	8.60621135520067
chr6	30103190	30121569	5	2	12.82	7.14	5.68	0.690157153753371	1.89440352096343	0.282027548133614	21.3895764464199
chr6	30121569	30187672	5	2	12.82	7.14	5.68	0.690157153753371	1.89440352096343	0.282027548133614	21.3895764464199
chr6	30187672	30244664	5	2	12.82	7.14	5.68	0.690157153753371	1.89440352096343	0.282027548133614	21.3895764464199
chr6	30244664	30337212	5	2	12.82	7.14	5.68	0.690157153753371	1.89440352096343	0.282027548133614	21.3895764464199
chr6	30337212	30363400	4	1	10.26	3.57	6.69	0.390943012211669	3.04077117232887	0.279516485329784	157.367313156765
chr6	30363400	30375899	3	1	7.69	3.57	4.12	0.634565807327001	2.22532620058641	0.167954158560902	122.342807812915
chr6	30375899	30528160	3	1	7.69	3.57	4.12	0.634565807327001	2.22532620058641	0.167954158560902	122.342807812915
chr6	30528160	30763694	5	2	12.82	7.14	5.68	0.690157153753371	1.89440352096343	0.282027548133614	21.3895764464199
chr6	30763694	30787892	5	3	12.82	10.71	2.11	1	1.22182804785069	0.214213274937142	8.60621135520067
chr6	30787892	30940822	5	3	12.82	10.71	2.11	1	1.22182804785069	0.214213274937142	8.60621135520067
chr6	30940822	31086282	5	3	12.82	10.71	2.11	1	1.22182804785069	0.214213274937142	8.60621135520067
chr6	31086282	31116384	5	3	12.82	10.71	2.11	1	1.22182804785069	0.214213274937142	8.60621135520067
chr6	31116384	31135152	5	3	12.82	10.71	2.11	1	1.22182804785069	0.214213274937142	8.60621135520067
chr6	31135152	31273366	5	3	12.82	10.71	2.11	1	1.22182804785069	0.214213274937142	8.60621135520067
chr6	31273366	31279254	5	4	12.82	14.29	-1.47	1	0.884016750837732	0.170150760251753	4.94270890019748
chr6	31279254	31313635	5	3	12.82	10.71	2.11	1	1.22182804785069	0.214213274937142	8.60621135520067
chr6	31313635	31322686	5	3	12.82	10.71	2.11	1	1.22182804785069	0.214213274937142	8.60621135520067
chr6	31322686	31344283	5	2	12.82	7.14	5.68	0.690157153753371	1.89440352096343	0.282027548133614	21.3895764464199
chr6	31344283	31347873	5	3	12.82	10.71	2.11	1	1.22182804785069	0.214213274937142	8.60621135520067
chr6	31347873	31926111	5	3	12.82	10.71	2.11	1	1.22182804785069	0.214213274937142	8.60621135520067
chr6	31926111	32363830	4	3	10.26	10.71	-0.450000000000001	1	0.953103551799361	0.14687709056058	7.08524272416711
chr6	32363830	32379025	5	3	12.82	10.71	2.11	1	1.22182804785069	0.214213274937142	8.60621135520067
chr6	32379025	32412457	5	3	12.82	10.71	2.11	1	1.22182804785069	0.214213274937142	8.60621135520067
chr6	32412457	32429681	6	3	15.38	10.71	4.67	0.724292382577153	1.50605655807911	0.287195734413274	10.2118168379826
chr6	32429681	32431416	6	3	15.38	10.71	4.67	0.724292382577153	1.50605655807911	0.287195734413274	10.2118168379826
chr6	32431416	32448616	8	3	20.51	10.71	9.8	0.336619499034699	2.12739426351934	0.449140543826995	13.7497241842113
chr6	32448616	32449286	7	3	17.95	10.71	7.24	0.502458667409344	1.80733530551949	0.36548634786601	11.928348272517
chr6	32449286	32451156	7	4	17.95	14.29	3.66	0.750478768502977	1.30726813521468	0.291755135584387	6.80992210196982
chr6	32451156	32540544	8	4	20.51	14.29	6.22	0.747932633487701	1.53856634233689	0.359107764458661	7.83585527572577
chr6	32540544	32562652	7	3	17.95	10.71	7.24	0.502458667409344	1.80733530551949	0.36548634786601	11.928348272517
chr6	32562652	32578526	6	3	15.38	10.71	4.67	0.724292382577153	1.50605655807911	0.287195734413274	10.2118168379826
chr6	32578526	32614520	4	3	10.26	10.71	-0.450000000000001	1	0.953103551799361	0.14687709056058	7.08524272416711
chr6	32614520	32731176	4	3	10.26	10.71	-0.450000000000001	1	0.953103551799361	0.14687709056058	7.08524272416711
chr6	32731176	32801307	4	3	10.26	10.71	-0.450000000000001	1	0.953103551799361	0.14687709056058	7.08524272416711
chr6	32801307	32984993	4	3	10.26	10.71	-0.450000000000001	1	0.953103551799361	0.14687709056058	7.08524272416711
chr6	32984993	33099195	4	3	10.26	10.71	-0.450000000000001	1	0.953103551799361	0.14687709056058	7.08524272416711
chr6	33099195	33642637	4	3	10.26	10.71	-0.450000000000001	1	0.953103551799361	0.14687709056058	7.08524272416711
chr6	33642637	33708466	4	3	10.26	10.71	-0.450000000000001	1	0.953103551799361	0.14687709056058	7.08524272416711
chr6	33708466	33843933	3	3	7.69	10.71	-3.02	0.688454720532236	0.698321848708714	0.0863101311133194	5.64708144834845
chr6	33843933	35569200	4	3	10.26	10.71	-0.450000000000001	1	0.953103551799361	0.14687709056058	7.08524272416711
chr6	35569200	35738447	4	3	10.26	10.71	-0.450000000000001	1	0.953103551799361	0.14687709056058	7.08524272416711
chr6	35738447	35803912	4	3	10.26	10.71	-0.450000000000001	1	0.953103551799361	0.14687709056058	7.08524272416711
chr6	35803912	35905978	5	3	12.82	10.71	2.11	1	1.22182804785069	0.214213274937142	8.60621135520067
chr6	35905978	39628864	5	3	12.82	10.71	2.11	1	1.22182804785069	0.214213274937142	8.60621135520067
chr6	39628864	40896348	5	4	12.82	14.29	-1.47	1	0.884016750837732	0.170150760251753	4.94270890019748
chr6	40896348	40909168	6	4	15.38	14.29	1.09	1	1.08953324514555	0.228777697439355	5.84898001960677
chr6	40909168	41043041	6	4	15.38	14.29	1.09	1	1.08953324514555	0.228777697439355	5.84898001960677
chr6	41043041	41051787	6	4	15.38	14.29	1.09	1	1.08953324514555	0.228777697439355	5.84898001960677
chr6	41051787	41298788	5	4	12.82	14.29	-1.47	1	0.884016750837732	0.170150760251753	4.94270890019748
chr6	41298788	44458522	5	4	12.82	14.29	-1.47	1	0.884016750837732	0.170150760251753	4.94270890019748
chr6	44458522	44812517	5	4	12.82	14.29	-1.47	1	0.884016750837732	0.170150760251753	4.94270890019748
chr6	44812517	44882434	5	5	12.82	17.86	-5.04	0.730630488724804	0.680524452693754	0.139063932450118	3.32247608395633
chr6	44882434	45340055	5	4	12.82	14.29	-1.47	1	0.884016750837732	0.170150760251753	4.94270890019748
chr6	45340055	46293657	5	4	12.82	14.29	-1.47	1	0.884016750837732	0.170150760251753	4.94270890019748
chr6	46293657	46456717	5	4	12.82	14.29	-1.47	1	0.884016750837732	0.170150760251753	4.94270890019748
chr6	46456717	46873078	5	4	12.82	14.29	-1.47	1	0.884016750837732	0.170150760251753	4.94270890019748
chr6	46873078	47445819	5	4	12.82	14.29	-1.47	1	0.884016750837732	0.170150760251753	4.94270890019748
chr6	47445819	47753389	5	3	12.82	10.71	2.11	1	1.22182804785069	0.214213274937142	8.60621135520067
chr6	47753389	47896415	5	3	12.82	10.71	2.11	1	1.22182804785069	0.214213274937142	8.60621135520067
chr6	47896415	47997437	5	3	12.82	10.71	2.11	1	1.22182804785069	0.214213274937142	8.60621135520067
chr6	47997437	48122669	6	3	15.38	10.71	4.67	0.724292382577153	1.50605655807911	0.287195734413274	10.2118168379826
chr6	48122669	49271499	5	3	12.82	10.71	2.11	1	1.22182804785069	0.214213274937142	8.60621135520067
chr6	49271499	49363258	5	3	12.82	10.71	2.11	1	1.22182804785069	0.214213274937142	8.60621135520067
chr6	49363258	49440836	6	3	15.38	10.71	4.67	0.724292382577153	1.50605655807911	0.287195734413274	10.2118168379826
chr6	49440836	49458403	6	3	15.38	10.71	4.67	0.724292382577153	1.50605655807911	0.287195734413274	10.2118168379826
chr6	49458403	51088156	5	3	12.82	10.71	2.11	1	1.22182804785069	0.214213274937142	8.60621135520067
chr6	51088156	51641089	5	3	12.82	10.71	2.11	1	1.22182804785069	0.214213274937142	8.60621135520067
chr6	51641089	51676210	6	3	15.38	10.71	4.67	0.724292382577153	1.50605655807911	0.287195734413274	10.2118168379826
chr6	51676210	51704436	7	3	17.95	10.71	7.24	0.502458667409344	1.80733530551949	0.36548634786601	11.928348272517
chr6	51704436	51709444	6	3	15.38	10.71	4.67	0.724292382577153	1.50605655807911	0.287195734413274	10.2118168379826
chr6	51709444	51735523	6	3	15.38	10.71	4.67	0.724292382577153	1.50605655807911	0.287195734413274	10.2118168379826
chr6	51735523	51796592	5	3	12.82	10.71	2.11	1	1.22182804785069	0.214213274937142	8.60621135520067
chr6	51796592	53210584	5	3	12.82	10.71	2.11	1	1.22182804785069	0.214213274937142	8.60621135520067
chr6	53210584	53310750	6	3	15.38	10.71	4.67	0.724292382577153	1.50605655807911	0.287195734413274	10.2118168379826
chr6	53310750	53661021	5	3	12.82	10.71	2.11	1	1.22182804785069	0.214213274937142	8.60621135520067
chr6	53661021	53723391	6	3	15.38	10.71	4.67	0.724292382577153	1.50605655807911	0.287195734413274	10.2118168379826
chr6	53723391	54161517	5	3	12.82	10.71	2.11	1	1.22182804785069	0.214213274937142	8.60621135520067
chr6	54161517	54162851	5	3	12.82	10.71	2.11	1	1.22182804785069	0.214213274937142	8.60621135520067
chr6	54162851	54710053	5	3	12.82	10.71	2.11	1	1.22182804785069	0.214213274937142	8.60621135520067
chr6	54710053	55317025	6	3	15.38	10.71	4.67	0.724292382577153	1.50605655807911	0.287195734413274	10.2118168379826
chr6	55317025	55335450	7	3	17.95	10.71	7.24	0.502458667409344	1.80733530551949	0.36548634786601	11.928348272517
chr6	55335450	55341645	6	3	15.38	10.71	4.67	0.724292382577153	1.50605655807911	0.287195734413274	10.2118168379826
chr6	55341645	55351239	6	2	15.38	7.14	8.24	0.452610971630956	2.33566623971135	0.376598600150424	25.537474960256
chr6	55351239	55361900	6	2	15.38	7.14	8.24	0.452610971630956	2.33566623971135	0.376598600150424	25.537474960256
chr6	55361900	55428050	5	2	12.82	7.14	5.68	0.690157153753371	1.89440352096343	0.282027548133614	21.3895764464199
chr6	55428050	55428598	5	2	12.82	7.14	5.68	0.690157153753371	1.89440352096343	0.282027548133614	21.3895764464199
chr6	55428598	55433072	5	2	12.82	7.14	5.68	0.690157153753371	1.89440352096343	0.282027548133614	21.3895764464199
chr6	55433072	55460216	6	3	15.38	10.71	4.67	0.724292382577153	1.50605655807911	0.287195734413274	10.2118168379826
chr6	55460216	56104499	7	3	17.95	10.71	7.24	0.502458667409344	1.80733530551949	0.36548634786601	11.928348272517
chr6	56104499	56130661	8	3	20.51	10.71	9.8	0.336619499034699	2.12739426351934	0.449140543826995	13.7497241842113
chr6	56130661	56177166	9	3	23.08	10.71	12.37	0.332912625997754	2.46809033730878	0.538307277384712	15.696421152546
chr6	56177166	56312403	8	3	20.51	10.71	9.8	0.336619499034699	2.12739426351934	0.449140543826995	13.7497241842113
chr6	56312403	56543676	7	3	17.95	10.71	7.24	0.502458667409344	1.80733530551949	0.36548634786601	11.928348272517
chr6	56543676	56893994	7	3	17.95	10.71	7.24	0.502458667409344	1.80733530551949	0.36548634786601	11.928348272517
chr6	56893994	57418879	7	3	17.95	10.71	7.24	0.502458667409344	1.80733530551949	0.36548634786601	11.928348272517
chr6	57418879	58774716	7	3	17.95	10.71	7.24	0.502458667409344	1.80733530551949	0.36548634786601	11.928348272517
chr6	58774716	61000000	0	0	0	0	0	1	0	0	Inf
chr6	61000000	63565555	4	3	10.26	10.71	-0.450000000000001	1	0.953103551799361	0.14687709056058	7.08524272416711
chr6	63565555	63620120	5	3	12.82	10.71	2.11	1	1.22182804785069	0.214213274937142	8.60621135520067
chr6	63620120	63755447	6	3	15.38	10.71	4.67	0.724292382577153	1.50605655807911	0.287195734413274	10.2118168379826
chr6	63755447	63756912	5	3	12.82	10.71	2.11	1	1.22182804785069	0.214213274937142	8.60621135520067
chr6	63756912	64190434	4	3	10.26	10.71	-0.450000000000001	1	0.953103551799361	0.14687709056058	7.08524272416711
chr6	64190434	64889894	5	3	12.82	10.71	2.11	1	1.22182804785069	0.214213274937142	8.60621135520067
chr6	64889894	64920154	5	3	12.82	10.71	2.11	1	1.22182804785069	0.214213274937142	8.60621135520067
chr6	64920154	65074177	4	3	10.26	10.71	-0.450000000000001	1	0.953103551799361	0.14687709056058	7.08524272416711
chr6	65074177	65391244	4	3	10.26	10.71	-0.450000000000001	1	0.953103551799361	0.14687709056058	7.08524272416711
chr6	65391244	65422035	5	3	12.82	10.71	2.11	1	1.22182804785069	0.214213274937142	8.60621135520067
chr6	65422035	66454402	4	3	10.26	10.71	-0.450000000000001	1	0.953103551799361	0.14687709056058	7.08524272416711
chr6	66454402	66608941	5	3	12.82	10.71	2.11	1	1.22182804785069	0.214213274937142	8.60621135520067
chr6	66608941	67008548	5	3	12.82	10.71	2.11	1	1.22182804785069	0.214213274937142	8.60621135520067
chr6	67008548	67054429	4	3	10.26	10.71	-0.450000000000001	1	0.953103551799361	0.14687709056058	7.08524272416711
chr6	67054429	67511925	5	3	12.82	10.71	2.11	1	1.22182804785069	0.214213274937142	8.60621135520067
chr6	67511925	67562566	5	4	12.82	14.29	-1.47	1	0.884016750837732	0.170150760251753	4.94270890019748
chr6	67562566	67577180	5	4	12.82	14.29	-1.47	1	0.884016750837732	0.170150760251753	4.94270890019748
chr6	67577180	67660898	5	4	12.82	14.29	-1.47	1	0.884016750837732	0.170150760251753	4.94270890019748
chr6	67660898	67683814	5	4	12.82	14.29	-1.47	1	0.884016750837732	0.170150760251753	4.94270890019748
chr6	67683814	67912667	5	4	12.82	14.29	-1.47	1	0.884016750837732	0.170150760251753	4.94270890019748
chr6	67912667	70179033	5	3	12.82	10.71	2.11	1	1.22182804785069	0.214213274937142	8.60621135520067
chr6	70179033	70508255	5	3	12.82	10.71	2.11	1	1.22182804785069	0.214213274937142	8.60621135520067
chr6	70508255	70536351	5	3	12.82	10.71	2.11	1	1.22182804785069	0.214213274937142	8.60621135520067
chr6	70536351	70740474	5	3	12.82	10.71	2.11	1	1.22182804785069	0.214213274937142	8.60621135520067
chr6	70740474	72704162	5	3	12.82	10.71	2.11	1	1.22182804785069	0.214213274937142	8.60621135520067
chr6	72704162	74188558	5	3	12.82	10.71	2.11	1	1.22182804785069	0.214213274937142	8.60621135520067
chr6	74188558	74347061	5	3	12.82	10.71	2.11	1	1.22182804785069	0.214213274937142	8.60621135520067
chr6	74347061	74379308	5	3	12.82	10.71	2.11	1	1.22182804785069	0.214213274937142	8.60621135520067
chr6	74379308	74438513	6	3	15.38	10.71	4.67	0.724292382577153	1.50605655807911	0.287195734413274	10.2118168379826
chr6	74438513	74857240	5	3	12.82	10.71	2.11	1	1.22182804785069	0.214213274937142	8.60621135520067
chr6	74857240	74918015	5	3	12.82	10.71	2.11	1	1.22182804785069	0.214213274937142	8.60621135520067
chr6	74918015	74966915	6	3	15.38	10.71	4.67	0.724292382577153	1.50605655807911	0.287195734413274	10.2118168379826
chr6	74966915	75462134	5	3	12.82	10.71	2.11	1	1.22182804785069	0.214213274937142	8.60621135520067
chr6	75462134	75525833	6	3	15.38	10.71	4.67	0.724292382577153	1.50605655807911	0.287195734413274	10.2118168379826
chr6	75525833	75540560	5	3	12.82	10.71	2.11	1	1.22182804785069	0.214213274937142	8.60621135520067
chr6	75540560	75561775	4	3	10.26	10.71	-0.450000000000001	1	0.953103551799361	0.14687709056058	7.08524272416711
chr6	75561775	75872833	5	3	12.82	10.71	2.11	1	1.22182804785069	0.214213274937142	8.60621135520067
chr6	75872833	75993206	6	3	15.38	10.71	4.67	0.724292382577153	1.50605655807911	0.287195734413274	10.2118168379826
chr6	75993206	76007667	5	3	12.82	10.71	2.11	1	1.22182804785069	0.214213274937142	8.60621135520067
chr6	76007667	76174816	5	3	12.82	10.71	2.11	1	1.22182804785069	0.214213274937142	8.60621135520067
chr6	76174816	76927401	5	3	12.82	10.71	2.11	1	1.22182804785069	0.214213274937142	8.60621135520067
chr6	76927401	77024369	5	3	12.82	10.71	2.11	1	1.22182804785069	0.214213274937142	8.60621135520067
chr6	77024369	77024630	5	4	12.82	14.29	-1.47	1	0.884016750837732	0.170150760251753	4.94270890019748
chr6	77024630	77034889	5	5	12.82	17.86	-5.04	0.730630488724804	0.680524452693754	0.139063932450118	3.32247608395633
chr6	77034889	77035474	5	5	12.82	17.86	-5.04	0.730630488724804	0.680524452693754	0.139063932450118	3.32247608395633
chr6	77035474	77035924	7	3	17.95	10.71	7.24	0.502458667409344	1.80733530551949	0.36548634786601	11.928348272517
chr6	77035924	77056907	7	3	17.95	10.71	7.24	0.502458667409344	1.80733530551949	0.36548634786601	11.928348272517
chr6	77056907	77068129	6	3	15.38	10.71	4.67	0.724292382577153	1.50605655807911	0.287195734413274	10.2118168379826
chr6	77068129	77198270	6	3	15.38	10.71	4.67	0.724292382577153	1.50605655807911	0.287195734413274	10.2118168379826
chr6	77198270	77198358	4	3	10.26	10.71	-0.450000000000001	1	0.953103551799361	0.14687709056058	7.08524272416711
chr6	77198358	77289299	4	3	10.26	10.71	-0.450000000000001	1	0.953103551799361	0.14687709056058	7.08524272416711
chr6	77289299	77359060	4	3	10.26	10.71	-0.450000000000001	1	0.953103551799361	0.14687709056058	7.08524272416711
chr6	77359060	77378680	4	3	10.26	10.71	-0.450000000000001	1	0.953103551799361	0.14687709056058	7.08524272416711
chr6	77378680	77438206	3	3	7.69	10.71	-3.02	0.688454720532236	0.698321848708714	0.0863101311133194	5.64708144834845
chr6	77438206	77456938	2	2	5.13	7.14	-2.01	1	0.706496515603743	0.0483247951664508	10.3278425867678
chr6	77456938	78166219	3	3	7.69	10.71	-3.02	0.688454720532236	0.698321848708714	0.0863101311133194	5.64708144834845
chr6	78166219	78183120	3	3	7.69	10.71	-3.02	0.688454720532236	0.698321848708714	0.0863101311133194	5.64708144834845
chr6	78183120	78212735	4	3	10.26	10.71	-0.450000000000001	1	0.953103551799361	0.14687709056058	7.08524272416711
chr6	78212735	78227018	5	3	12.82	10.71	2.11	1	1.22182804785069	0.214213274937142	8.60621135520067
chr6	78227018	78269599	5	4	12.82	14.29	-1.47	1	0.884016750837732	0.170150760251753	4.94270890019748
chr6	78269599	78316607	5	4	12.82	14.29	-1.47	1	0.884016750837732	0.170150760251753	4.94270890019748
chr6	78316607	78354183	4	4	10.26	14.29	-4.03	0.710813343503147	0.689678357227139	0.116177835482169	4.08845960139407
chr6	78354183	78355919	4	5	10.26	17.86	-7.6	0.474317476113771	0.530918933406195	0.0947023418265727	2.7565970582668
chr6	78355919	78388819	4	4	10.26	14.29	-4.03	0.710813343503147	0.689678357227139	0.116177835482169	4.08845960139407
chr6	78388819	79020748	4	3	10.26	10.71	-0.450000000000001	1	0.953103551799361	0.14687709056058	7.08524272416711
chr6	79020748	79026070	5	3	12.82	10.71	2.11	1	1.22182804785069	0.214213274937142	8.60621135520067
chr6	79026070	79040433	4	3	10.26	10.71	-0.450000000000001	1	0.953103551799361	0.14687709056058	7.08524272416711
chr6	79040433	79230028	5	3	12.82	10.71	2.11	1	1.22182804785069	0.214213274937142	8.60621135520067
chr6	79230028	79308707	5	3	12.82	10.71	2.11	1	1.22182804785069	0.214213274937142	8.60621135520067
chr6	79308707	79736781	4	3	10.26	10.71	-0.450000000000001	1	0.953103551799361	0.14687709056058	7.08524272416711
chr6	79736781	79863847	5	3	12.82	10.71	2.11	1	1.22182804785069	0.214213274937142	8.60621135520067
chr6	79863847	80960189	5	3	12.82	10.71	2.11	1	1.22182804785069	0.214213274937142	8.60621135520067
chr6	80960189	80965911	6	3	15.38	10.71	4.67	0.724292382577153	1.50605655807911	0.287195734413274	10.2118168379826
chr6	80965911	80978240	7	3	17.95	10.71	7.24	0.502458667409344	1.80733530551949	0.36548634786601	11.928348272517
chr6	80978240	81067124	7	3	17.95	10.71	7.24	0.502458667409344	1.80733530551949	0.36548634786601	11.928348272517
chr6	81067124	81072506	7	3	17.95	10.71	7.24	0.502458667409344	1.80733530551949	0.36548634786601	11.928348272517
chr6	81072506	81104451	7	3	17.95	10.71	7.24	0.502458667409344	1.80733530551949	0.36548634786601	11.928348272517
chr6	81104451	81583979	5	3	12.82	10.71	2.11	1	1.22182804785069	0.214213274937142	8.60621135520067
chr6	81583979	81670029	5	3	12.82	10.71	2.11	1	1.22182804785069	0.214213274937142	8.60621135520067
chr6	81670029	81749251	5	3	12.82	10.71	2.11	1	1.22182804785069	0.214213274937142	8.60621135520067
chr6	81749251	81799836	5	3	12.82	10.71	2.11	1	1.22182804785069	0.214213274937142	8.60621135520067
chr6	81799836	82651180	6	3	15.38	10.71	4.67	0.724292382577153	1.50605655807911	0.287195734413274	10.2118168379826
chr6	82651180	82725278	7	3	17.95	10.71	7.24	0.502458667409344	1.80733530551949	0.36548634786601	11.928348272517
chr6	82725278	82822041	6	3	15.38	10.71	4.67	0.724292382577153	1.50605655807911	0.287195734413274	10.2118168379826
chr6	82822041	83002958	6	3	15.38	10.71	4.67	0.724292382577153	1.50605655807911	0.287195734413274	10.2118168379826
chr6	83002958	83542410	5	3	12.82	10.71	2.11	1	1.22182804785069	0.214213274937142	8.60621135520067
chr6	83542410	83574358	5	4	12.82	14.29	-1.47	1	0.884016750837732	0.170150760251753	4.94270890019748
chr6	83574358	83586573	6	4	15.38	14.29	1.09	1	1.08953324514555	0.228777697439355	5.84898001960677
chr6	83586573	83759219	6	3	15.38	10.71	4.67	0.724292382577153	1.50605655807911	0.287195734413274	10.2118168379826
chr6	83759219	83976136	5	3	12.82	10.71	2.11	1	1.22182804785069	0.214213274937142	8.60621135520067
chr6	83976136	84102783	4	3	10.26	10.71	-0.450000000000001	1	0.953103551799361	0.14687709056058	7.08524272416711
chr6	84102783	84228033	5	3	12.82	10.71	2.11	1	1.22182804785069	0.214213274937142	8.60621135520067
chr6	84228033	84747976	4	3	10.26	10.71	-0.450000000000001	1	0.953103551799361	0.14687709056058	7.08524272416711
chr6	84747976	84836960	4	4	10.26	14.29	-4.03	0.710813343503147	0.689678357227139	0.116177835482169	4.08845960139407
chr6	84836960	84935538	4	3	10.26	10.71	-0.450000000000001	1	0.953103551799361	0.14687709056058	7.08524272416711
chr6	84935538	84981534	4	3	10.26	10.71	-0.450000000000001	1	0.953103551799361	0.14687709056058	7.08524272416711
chr6	84981534	85116391	4	3	10.26	10.71	-0.450000000000001	1	0.953103551799361	0.14687709056058	7.08524272416711
chr6	85116391	85138527	3	3	7.69	10.71	-3.02	0.688454720532236	0.698321848708714	0.0863101311133194	5.64708144834845
chr6	85138527	85876856	4	3	10.26	10.71	-0.450000000000001	1	0.953103551799361	0.14687709056058	7.08524272416711
chr6	85876856	86030020	4	3	10.26	10.71	-0.450000000000001	1	0.953103551799361	0.14687709056058	7.08524272416711
chr6	86030020	86438484	4	3	10.26	10.71	-0.450000000000001	1	0.953103551799361	0.14687709056058	7.08524272416711
chr6	86438484	87249499	3	3	7.69	10.71	-3.02	0.688454720532236	0.698321848708714	0.0863101311133194	5.64708144834845
chr6	87249499	96848292	2	3	5.13	10.71	-5.58	0.642299864314789	0.455973048612347	0.035674600286564	4.28079447868054
chr6	96848292	96941353	3	3	7.69	10.71	-3.02	0.688454720532236	0.698321848708714	0.0863101311133194	5.64708144834845
chr6	96941353	96946416	3	3	7.69	10.71	-3.02	0.688454720532236	0.698321848708714	0.0863101311133194	5.64708144834845
chr6	96946416	98938941	2	3	5.13	10.71	-5.58	0.642299864314789	0.455973048612347	0.035674600286564	4.28079447868054
chr6	98938941	100351363	2	3	5.13	10.71	-5.58	0.642299864314789	0.455973048612347	0.035674600286564	4.28079447868054
chr6	100351363	100530038	2	3	5.13	10.71	-5.58	0.642299864314789	0.455973048612347	0.035674600286564	4.28079447868054
chr6	100530038	101879357	2	3	5.13	10.71	-5.58	0.642299864314789	0.455973048612347	0.035674600286564	4.28079447868054
chr6	101879357	101888870	2	3	5.13	10.71	-5.58	0.642299864314789	0.455973048612347	0.035674600286564	4.28079447868054
chr6	101888870	101945649	2	4	5.13	14.29	-9.16	0.226906158357771	0.32993654256078	0.0277757672740517	2.50742719394361
chr6	101945649	102683372	2	3	5.13	10.71	-5.58	0.642299864314789	0.455973048612347	0.035674600286564	4.28079447868054
chr6	102683372	103734820	2	2	5.13	7.14	-2.01	1	0.706496515603743	0.0483247951664508	10.3278425867678
chr6	103734820	103736403	2	3	5.13	10.71	-5.58	0.642299864314789	0.455973048612347	0.035674600286564	4.28079447868054
chr6	103736403	103738062	7	3	17.95	10.71	7.24	0.502458667409344	1.80733530551949	0.36548634786601	11.928348272517
chr6	103738062	103738136	7	4	17.95	14.29	3.66	0.750478768502977	1.30726813521468	0.291755135584387	6.80992210196982
chr6	103738136	103759775	8	4	20.51	14.29	6.22	0.747932633487701	1.53856634233689	0.359107764458661	7.83585527572577
chr6	103759775	103763766	7	4	17.95	14.29	3.66	0.750478768502977	1.30726813521468	0.291755135584387	6.80992210196982
chr6	103763766	103765576	6	4	15.38	14.29	1.09	1	1.08953324514555	0.228777697439355	5.84898001960677
chr6	103765576	103990784	2	2	5.13	7.14	-2.01	1	0.706496515603743	0.0483247951664508	10.3278425867678
chr6	103990784	104072306	3	2	7.69	7.14	0.550000000000001	1	1.08206902804226	0.115243282358074	13.8124557860129
chr6	104072306	106985614	2	2	5.13	7.14	-2.01	1	0.706496515603743	0.0483247951664508	10.3278425867678
chr6	106985614	107030780	2	3	5.13	10.71	-5.58	0.642299864314789	0.455973048612347	0.035674600286564	4.28079447868054
chr6	107030780	109521442	2	2	5.13	7.14	-2.01	1	0.706496515603743	0.0483247951664508	10.3278425867678
chr6	109521442	109523203	2	2	5.13	7.14	-2.01	1	0.706496515603743	0.0483247951664508	10.3278425867678
chr6	109523203	109524633	3	2	7.69	7.14	0.550000000000001	1	1.08206902804226	0.115243282358074	13.8124557860129
chr6	109524633	109631542	4	2	10.26	7.14	3.12	1	1.47724941340376	0.194470737823325	17.4929046835811
chr6	109631542	109636401	4	2	10.26	7.14	3.12	1	1.47724941340376	0.194470737823325	17.4929046835811
chr6	109636401	109640762	3	2	7.69	7.14	0.550000000000001	1	1.08206902804226	0.115243282358074	13.8124557860129
chr6	109640762	111549459	2	2	5.13	7.14	-2.01	1	0.706496515603743	0.0483247951664508	10.3278425867678
chr6	111549459	111917103	3	2	7.69	7.14	0.550000000000001	1	1.08206902804226	0.115243282358074	13.8124557860129
chr6	111917103	115589637	2	2	5.13	7.14	-2.01	1	0.706496515603743	0.0483247951664508	10.3278425867678
chr6	115589637	121077497	2	3	5.13	10.71	-5.58	0.642299864314789	0.455973048612347	0.035674600286564	4.28079447868054
chr6	121077497	122398079	2	3	5.13	10.71	-5.58	0.642299864314789	0.455973048612347	0.035674600286564	4.28079447868054
chr6	122398079	124749568	2	3	5.13	10.71	-5.58	0.642299864314789	0.455973048612347	0.035674600286564	4.28079447868054
chr6	124749568	124809052	2	3	5.13	10.71	-5.58	0.642299864314789	0.455973048612347	0.035674600286564	4.28079447868054
chr6	124809052	127146687	2	3	5.13	10.71	-5.58	0.642299864314789	0.455973048612347	0.035674600286564	4.28079447868054
chr6	127146687	127323076	2	3	5.13	10.71	-5.58	0.642299864314789	0.455973048612347	0.035674600286564	4.28079447868054
chr6	127323076	127419662	2	3	5.13	10.71	-5.58	0.642299864314789	0.455973048612347	0.035674600286564	4.28079447868054
chr6	127419662	127540210	3	3	7.69	10.71	-3.02	0.688454720532236	0.698321848708714	0.0863101311133194	5.64708144834845
chr6	127540210	127826211	2	3	5.13	10.71	-5.58	0.642299864314789	0.455973048612347	0.035674600286564	4.28079447868054
chr6	127826211	129720095	3	3	7.69	10.71	-3.02	0.688454720532236	0.698321848708714	0.0863101311133194	5.64708144834845
chr6	129720095	129722114	3	3	7.69	10.71	-3.02	0.688454720532236	0.698321848708714	0.0863101311133194	5.64708144834845
chr6	129722114	129787238	3	3	7.69	10.71	-3.02	0.688454720532236	0.698321848708714	0.0863101311133194	5.64708144834845
chr6	129787238	129835784	4	3	10.26	10.71	-0.450000000000001	1	0.953103551799361	0.14687709056058	7.08524272416711
chr6	129835784	129838100	3	3	7.69	10.71	-3.02	0.688454720532236	0.698321848708714	0.0863101311133194	5.64708144834845
chr6	129838100	130095241	2	3	5.13	10.71	-5.58	0.642299864314789	0.455973048612347	0.035674600286564	4.28079447868054
chr6	130095241	130218114	3	3	7.69	10.71	-3.02	0.688454720532236	0.698321848708714	0.0863101311133194	5.64708144834845
chr6	130218114	130591133	2	3	5.13	10.71	-5.58	0.642299864314789	0.455973048612347	0.035674600286564	4.28079447868054
chr6	130591133	130695537	3	3	7.69	10.71	-3.02	0.688454720532236	0.698321848708714	0.0863101311133194	5.64708144834845
chr6	130695537	135021448	2	3	5.13	10.71	-5.58	0.642299864314789	0.455973048612347	0.035674600286564	4.28079447868054
chr6	135021448	135090956	3	3	7.69	10.71	-3.02	0.688454720532236	0.698321848708714	0.0863101311133194	5.64708144834845
chr6	135090956	135518657	2	3	5.13	10.71	-5.58	0.642299864314789	0.455973048612347	0.035674600286564	4.28079447868054
chr6	135518657	135613919	3	3	7.69	10.71	-3.02	0.688454720532236	0.698321848708714	0.0863101311133194	5.64708144834845
chr6	135613919	137013782	2	3	5.13	10.71	-5.58	0.642299864314789	0.455973048612347	0.035674600286564	4.28079447868054
chr6	137013782	137027229	2	4	5.13	14.29	-9.16	0.226906158357771	0.32993654256078	0.0277757672740517	2.50742719394361
chr6	137027229	137158820	2	4	5.13	14.29	-9.16	0.226906158357771	0.32993654256078	0.0277757672740517	2.50742719394361
chr6	137158820	137208484	2	3	5.13	10.71	-5.58	0.642299864314789	0.455973048612347	0.035674600286564	4.28079447868054
chr6	137208484	138730597	2	3	5.13	10.71	-5.58	0.642299864314789	0.455973048612347	0.035674600286564	4.28079447868054
chr6	138730597	143746944	2	3	5.13	10.71	-5.58	0.642299864314789	0.455973048612347	0.035674600286564	4.28079447868054
chr6	143746944	145337274	2	3	5.13	10.71	-5.58	0.642299864314789	0.455973048612347	0.035674600286564	4.28079447868054
chr6	145337274	150305184	2	3	5.13	10.71	-5.58	0.642299864314789	0.455973048612347	0.035674600286564	4.28079447868054
chr6	150305184	152149719	2	3	5.13	10.71	-5.58	0.642299864314789	0.455973048612347	0.035674600286564	4.28079447868054
chr6	152149719	158642142	2	3	5.13	10.71	-5.58	0.642299864314789	0.455973048612347	0.035674600286564	4.28079447868054
chr6	158642142	158708814	3	3	7.69	10.71	-3.02	0.688454720532236	0.698321848708714	0.0863101311133194	5.64708144834845
chr6	158708814	158737089	2	3	5.13	10.71	-5.58	0.642299864314789	0.455973048612347	0.035674600286564	4.28079447868054
chr6	158737089	158867564	2	3	5.13	10.71	-5.58	0.642299864314789	0.455973048612347	0.035674600286564	4.28079447868054
chr6	158867564	161031816	2	3	5.13	10.71	-5.58	0.642299864314789	0.455973048612347	0.035674600286564	4.28079447868054
chr6	161031816	161068652	2	4	5.13	14.29	-9.16	0.226906158357771	0.32993654256078	0.0277757672740517	2.50742719394361
chr6	161068652	161812511	2	3	5.13	10.71	-5.58	0.642299864314789	0.455973048612347	0.035674600286564	4.28079447868054
chr6	161812511	161984344	1	3	2.56	10.71	-8.15	0.300712347354138	0.22422268237679	0.00407847322794967	2.971930443391
chr6	161984344	164146891	1	2	2.56	7.14	-4.58	0.566892808683853	0.347668191638558	0.00565929193880628	7.00113716860258
chr6	164146891	166444480	1	3	2.56	10.71	-8.15	0.300712347354138	0.22422268237679	0.00407847322794967	2.971930443391
chr6	166444480	166537281	2	3	5.13	10.71	-5.58	0.642299864314789	0.455973048612347	0.035674600286564	4.28079447868054
chr6	166537281	167454930	1	3	2.56	10.71	-8.15	0.300712347354138	0.22422268237679	0.00407847322794967	2.971930443391
chr6	167454930	171115067	1	2	2.56	7.14	-4.58	0.566892808683853	0.347668191638558	0.00565929193880628	7.00113716860258
chr7	0	63405	24	19	61.54	67.86	-6.32	0.617274493539721	0.761027832223236	0.237259838942086	2.35042837984938
chr7	63405	75269	24	19	61.54	67.86	-6.32	0.617274493539721	0.761027832223236	0.237259838942086	2.35042837984938
chr7	75269	124901	24	19	61.54	67.86	-6.32	0.617274493539721	0.761027832223236	0.237259838942086	2.35042837984938
chr7	124901	207147	24	19	61.54	67.86	-6.32	0.617274493539721	0.761027832223236	0.237259838942086	2.35042837984938
chr7	207147	787993	24	19	61.54	67.86	-6.32	0.617274493539721	0.761027832223236	0.237259838942086	2.35042837984938
chr7	787993	1587835	24	19	61.54	67.86	-6.32	0.617274493539721	0.761027832223236	0.237259838942086	2.35042837984938
chr7	1587835	1757537	24	19	61.54	67.86	-6.32	0.617274493539721	0.761027832223236	0.237259838942086	2.35042837984938
chr7	1757537	1838892	24	19	61.54	67.86	-6.32	0.617274493539721	0.761027832223236	0.237259838942086	2.35042837984938
chr7	1838892	1886383	24	19	61.54	67.86	-6.32	0.617274493539721	0.761027832223236	0.237259838942086	2.35042837984938
chr7	1886383	1892437	24	19	61.54	67.86	-6.32	0.617274493539721	0.761027832223236	0.237259838942086	2.35042837984938
chr7	1892437	1935571	24	19	61.54	67.86	-6.32	0.617274493539721	0.761027832223236	0.237259838942086	2.35042837984938
chr7	1935571	1978904	24	18	61.54	64.29	-2.75000000000001	1	0.890450411312197	0.285210814699042	2.71420941839659
chr7	1978904	2488079	24	18	61.54	64.29	-2.75000000000001	1	0.890450411312197	0.285210814699042	2.71420941839659
chr7	2488079	2757237	24	18	61.54	64.29	-2.75000000000001	1	0.890450411312197	0.285210814699042	2.71420941839659
chr7	2757237	3297877	24	19	61.54	67.86	-6.32	0.617274493539721	0.761027832223236	0.237259838942086	2.35042837984938
chr7	3297877	3315029	24	19	61.54	67.86	-6.32	0.617274493539721	0.761027832223236	0.237259838942086	2.35042837984938
chr7	3315029	3512109	24	19	61.54	67.86	-6.32	0.617274493539721	0.761027832223236	0.237259838942086	2.35042837984938
chr7	3512109	3960177	24	19	61.54	67.86	-6.32	0.617274493539721	0.761027832223236	0.237259838942086	2.35042837984938
chr7	3960177	4025444	24	19	61.54	67.86	-6.32	0.617274493539721	0.761027832223236	0.237259838942086	2.35042837984938
chr7	4025444	4068642	24	19	61.54	67.86	-6.32	0.617274493539721	0.761027832223236	0.237259838942086	2.35042837984938
chr7	4068642	4106919	24	19	61.54	67.86	-6.32	0.617274493539721	0.761027832223236	0.237259838942086	2.35042837984938
chr7	4106919	4254045	24	19	61.54	67.86	-6.32	0.617274493539721	0.761027832223236	0.237259838942086	2.35042837984938
chr7	4254045	5637473	24	19	61.54	67.86	-6.32	0.617274493539721	0.761027832223236	0.237259838942086	2.35042837984938
chr7	5637473	6601955	24	19	61.54	67.86	-6.32	0.617274493539721	0.761027832223236	0.237259838942086	2.35042837984938
chr7	6601955	6640940	24	19	61.54	67.86	-6.32	0.617274493539721	0.761027832223236	0.237259838942086	2.35042837984938
chr7	6640940	6863388	24	19	61.54	67.86	-6.32	0.617274493539721	0.761027832223236	0.237259838942086	2.35042837984938
chr7	6863388	7110677	25	19	64.1	67.86	-3.76000000000001	0.799152104106656	0.847974478084191	0.262992760381076	2.6442315536436
chr7	7110677	7603620	25	19	64.1	67.86	-3.76000000000001	0.799152104106656	0.847974478084191	0.262992760381076	2.6442315536436
chr7	7603620	8155945	25	19	64.1	67.86	-3.76000000000001	0.799152104106656	0.847974478084191	0.262992760381076	2.6442315536436
chr7	8155945	8320493	25	19	64.1	67.86	-3.76000000000001	0.799152104106656	0.847974478084191	0.262992760381076	2.6442315536436
chr7	8320493	8416721	25	19	64.1	67.86	-3.76000000000001	0.799152104106656	0.847974478084191	0.262992760381076	2.6442315536436
chr7	8416721	8522342	25	19	64.1	67.86	-3.76000000000001	0.799152104106656	0.847974478084191	0.262992760381076	2.6442315536436
chr7	8522342	8789191	25	19	64.1	67.86	-3.76000000000001	0.799152104106656	0.847974478084191	0.262992760381076	2.6442315536436
chr7	8789191	9677182	25	19	64.1	67.86	-3.76000000000001	0.799152104106656	0.847974478084191	0.262992760381076	2.6442315536436
chr7	9677182	9771546	25	19	64.1	67.86	-3.76000000000001	0.799152104106656	0.847974478084191	0.262992760381076	2.6442315536436
chr7	9771546	10524482	25	19	64.1	67.86	-3.76000000000001	0.799152104106656	0.847974478084191	0.262992760381076	2.6442315536436
chr7	10524482	10958399	25	19	64.1	67.86	-3.76000000000001	0.799152104106656	0.847974478084191	0.262992760381076	2.6442315536436
chr7	10958399	11384382	25	19	64.1	67.86	-3.76000000000001	0.799152104106656	0.847974478084191	0.262992760381076	2.6442315536436
chr7	11384382	11936438	25	19	64.1	67.86	-3.76000000000001	0.799152104106656	0.847974478084191	0.262992760381076	2.6442315536436
chr7	11936438	12866912	25	19	64.1	67.86	-3.76000000000001	0.799152104106656	0.847974478084191	0.262992760381076	2.6442315536436
chr7	12866912	12988112	25	19	64.1	67.86	-3.76000000000001	0.799152104106656	0.847974478084191	0.262992760381076	2.6442315536436
chr7	12988112	13134409	25	19	64.1	67.86	-3.76000000000001	0.799152104106656	0.847974478084191	0.262992760381076	2.6442315536436
chr7	13134409	13677406	25	19	64.1	67.86	-3.76000000000001	0.799152104106656	0.847974478084191	0.262992760381076	2.6442315536436
chr7	13677406	13758615	25	20	64.1	71.43	-7.33000000000001	0.603972684298785	0.717862032234013	0.214773396024687	2.28020094943202
chr7	13758615	13856211	25	19	64.1	67.86	-3.76000000000001	0.799152104106656	0.847974478084191	0.262992760381076	2.6442315536436
chr7	13856211	13868965	25	19	64.1	67.86	-3.76000000000001	0.799152104106656	0.847974478084191	0.262992760381076	2.6442315536436
chr7	13868965	13916111	25	19	64.1	67.86	-3.76000000000001	0.799152104106656	0.847974478084191	0.262992760381076	2.6442315536436
chr7	13916111	15523964	25	19	64.1	67.86	-3.76000000000001	0.799152104106656	0.847974478084191	0.262992760381076	2.6442315536436
chr7	15523964	16228999	25	19	64.1	67.86	-3.76000000000001	0.799152104106656	0.847974478084191	0.262992760381076	2.6442315536436
chr7	16228999	16909435	25	19	64.1	67.86	-3.76000000000001	0.799152104106656	0.847974478084191	0.262992760381076	2.6442315536436
chr7	16909435	17422091	25	19	64.1	67.86	-3.76000000000001	0.799152104106656	0.847974478084191	0.262992760381076	2.6442315536436
chr7	17422091	17523162	25	19	64.1	67.86	-3.76000000000001	0.799152104106656	0.847974478084191	0.262992760381076	2.6442315536436
chr7	17523162	17948113	25	19	64.1	67.86	-3.76000000000001	0.799152104106656	0.847974478084191	0.262992760381076	2.6442315536436
chr7	17948113	17948365	24	19	61.54	67.86	-6.32	0.617274493539721	0.761027832223236	0.237259838942086	2.35042837984938
chr7	17948365	18064568	24	19	61.54	67.86	-6.32	0.617274493539721	0.761027832223236	0.237259838942086	2.35042837984938
chr7	18064568	18083023	24	19	61.54	67.86	-6.32	0.617274493539721	0.761027832223236	0.237259838942086	2.35042837984938
chr7	18083023	19658670	25	19	64.1	67.86	-3.76000000000001	0.799152104106656	0.847974478084191	0.262992760381076	2.6442315536436
chr7	19658670	19659589	25	19	64.1	67.86	-3.76000000000001	0.799152104106656	0.847974478084191	0.262992760381076	2.6442315536436
chr7	19659589	19862318	25	19	64.1	67.86	-3.76000000000001	0.799152104106656	0.847974478084191	0.262992760381076	2.6442315536436
chr7	19862318	20017532	25	19	64.1	67.86	-3.76000000000001	0.799152104106656	0.847974478084191	0.262992760381076	2.6442315536436
chr7	20017532	20501049	25	19	64.1	67.86	-3.76000000000001	0.799152104106656	0.847974478084191	0.262992760381076	2.6442315536436
chr7	20501049	20592526	25	19	64.1	67.86	-3.76000000000001	0.799152104106656	0.847974478084191	0.262992760381076	2.6442315536436
chr7	20592526	20593450	25	19	64.1	67.86	-3.76000000000001	0.799152104106656	0.847974478084191	0.262992760381076	2.6442315536436
chr7	20593450	21032599	25	19	64.1	67.86	-3.76000000000001	0.799152104106656	0.847974478084191	0.262992760381076	2.6442315536436
chr7	21032599	21590038	25	19	64.1	67.86	-3.76000000000001	0.799152104106656	0.847974478084191	0.262992760381076	2.6442315536436
chr7	21590038	21681901	25	18	64.1	64.29	-0.190000000000012	1	0.992180897971826	0.316126942603615	3.05351287650378
chr7	21681901	21719749	25	18	64.1	64.29	-0.190000000000012	1	0.992180897971826	0.316126942603615	3.05351287650378
chr7	21719749	21826176	25	19	64.1	67.86	-3.76000000000001	0.799152104106656	0.847974478084191	0.262992760381076	2.6442315536436
chr7	21826176	22045482	25	19	64.1	67.86	-3.76000000000001	0.799152104106656	0.847974478084191	0.262992760381076	2.6442315536436
chr7	22045482	22281266	24	19	61.54	67.86	-6.32	0.617274493539721	0.761027832223236	0.237259838942086	2.35042837984938
chr7	22281266	22723666	24	19	61.54	67.86	-6.32	0.617274493539721	0.761027832223236	0.237259838942086	2.35042837984938
chr7	22723666	23300093	24	20	61.54	71.43	-9.89000000000001	0.444590815115627	0.644256553520857	0.193748629539596	2.0270813621548
chr7	23300093	23450416	24	20	61.54	71.43	-9.89000000000001	0.444590815115627	0.644256553520857	0.193748629539596	2.0270813621548
chr7	23450416	23998880	24	19	61.54	67.86	-6.32	0.617274493539721	0.761027832223236	0.237259838942086	2.35042837984938
chr7	23998880	24007390	24	19	61.54	67.86	-6.32	0.617274493539721	0.761027832223236	0.237259838942086	2.35042837984938
chr7	24007390	24065066	24	19	61.54	67.86	-6.32	0.617274493539721	0.761027832223236	0.237259838942086	2.35042837984938
chr7	24065066	24085258	24	19	61.54	67.86	-6.32	0.617274493539721	0.761027832223236	0.237259838942086	2.35042837984938
chr7	24085258	24894452	24	19	61.54	67.86	-6.32	0.617274493539721	0.761027832223236	0.237259838942086	2.35042837984938
chr7	24894452	25445231	24	19	61.54	67.86	-6.32	0.617274493539721	0.761027832223236	0.237259838942086	2.35042837984938
chr7	25445231	25690643	24	19	61.54	67.86	-6.32	0.617274493539721	0.761027832223236	0.237259838942086	2.35042837984938
chr7	25690643	25802983	24	19	61.54	67.86	-6.32	0.617274493539721	0.761027832223236	0.237259838942086	2.35042837984938
chr7	25802983	28834449	24	19	61.54	67.86	-6.32	0.617274493539721	0.761027832223236	0.237259838942086	2.35042837984938
chr7	28834449	29376867	24	19	61.54	67.86	-6.32	0.617274493539721	0.761027832223236	0.237259838942086	2.35042837984938
chr7	29376867	30512124	23	19	58.97	67.86	-8.89	0.609289326925581	0.684831371908208	0.214342299762483	2.09904949768024
chr7	30512124	31513751	24	19	61.54	67.86	-6.32	0.617274493539721	0.761027832223236	0.237259838942086	2.35042837984938
chr7	31513751	31518037	25	19	64.1	67.86	-3.76000000000001	0.799152104106656	0.847974478084191	0.262992760381076	2.6442315536436
chr7	31518037	31605459	25	19	64.1	67.86	-3.76000000000001	0.799152104106656	0.847974478084191	0.262992760381076	2.6442315536436
chr7	31605459	31614642	24	19	61.54	67.86	-6.32	0.617274493539721	0.761027832223236	0.237259838942086	2.35042837984938
chr7	31614642	32252225	24	19	61.54	67.86	-6.32	0.617274493539721	0.761027832223236	0.237259838942086	2.35042837984938
chr7	32252225	32349764	24	19	61.54	67.86	-6.32	0.617274493539721	0.761027832223236	0.237259838942086	2.35042837984938
chr7	32349764	33083784	24	19	61.54	67.86	-6.32	0.617274493539721	0.761027832223236	0.237259838942086	2.35042837984938
chr7	33083784	33221640	24	19	61.54	67.86	-6.32	0.617274493539721	0.761027832223236	0.237259838942086	2.35042837984938
chr7	33221640	34434531	24	19	61.54	67.86	-6.32	0.617274493539721	0.761027832223236	0.237259838942086	2.35042837984938
chr7	34434531	34610554	24	19	61.54	67.86	-6.32	0.617274493539721	0.761027832223236	0.237259838942086	2.35042837984938
chr7	34610554	34711871	25	19	64.1	67.86	-3.76000000000001	0.799152104106656	0.847974478084191	0.262992760381076	2.6442315536436
chr7	34711871	35663608	24	19	61.54	67.86	-6.32	0.617274493539721	0.761027832223236	0.237259838942086	2.35042837984938
chr7	35663608	36688119	24	19	61.54	67.86	-6.32	0.617274493539721	0.761027832223236	0.237259838942086	2.35042837984938
chr7	36688119	36775802	24	20	61.54	71.43	-9.89000000000001	0.444590815115627	0.644256553520857	0.193748629539596	2.0270813621548
chr7	36775802	36849254	24	19	61.54	67.86	-6.32	0.617274493539721	0.761027832223236	0.237259838942086	2.35042837984938
chr7	36849254	37395223	24	19	61.54	67.86	-6.32	0.617274493539721	0.761027832223236	0.237259838942086	2.35042837984938
chr7	37395223	37420101	24	19	61.54	67.86	-6.32	0.617274493539721	0.761027832223236	0.237259838942086	2.35042837984938
chr7	37420101	37862583	24	19	61.54	67.86	-6.32	0.617274493539721	0.761027832223236	0.237259838942086	2.35042837984938
chr7	37862583	37891818	24	19	61.54	67.86	-6.32	0.617274493539721	0.761027832223236	0.237259838942086	2.35042837984938
chr7	37891818	37938788	24	19	61.54	67.86	-6.32	0.617274493539721	0.761027832223236	0.237259838942086	2.35042837984938
chr7	37938788	38532340	24	19	61.54	67.86	-6.32	0.617274493539721	0.761027832223236	0.237259838942086	2.35042837984938
chr7	38532340	38583269	24	20	61.54	71.43	-9.89000000000001	0.444590815115627	0.644256553520857	0.193748629539596	2.0270813621548
chr7	38583269	38616024	24	19	61.54	67.86	-6.32	0.617274493539721	0.761027832223236	0.237259838942086	2.35042837984938
chr7	38616024	39131438	24	19	61.54	67.86	-6.32	0.617274493539721	0.761027832223236	0.237259838942086	2.35042837984938
chr7	39131438	39134433	24	19	61.54	67.86	-6.32	0.617274493539721	0.761027832223236	0.237259838942086	2.35042837984938
chr7	39134433	39429178	24	19	61.54	67.86	-6.32	0.617274493539721	0.761027832223236	0.237259838942086	2.35042837984938
chr7	39429178	40359431	24	19	61.54	67.86	-6.32	0.617274493539721	0.761027832223236	0.237259838942086	2.35042837984938
chr7	40359431	40484403	24	19	61.54	67.86	-6.32	0.617274493539721	0.761027832223236	0.237259838942086	2.35042837984938
chr7	40484403	41127901	24	19	61.54	67.86	-6.32	0.617274493539721	0.761027832223236	0.237259838942086	2.35042837984938
chr7	41127901	41154300	24	19	61.54	67.86	-6.32	0.617274493539721	0.761027832223236	0.237259838942086	2.35042837984938
chr7	41154300	41307815	24	20	61.54	71.43	-9.89000000000001	0.444590815115627	0.644256553520857	0.193748629539596	2.0270813621548
chr7	41307815	41313875	24	19	61.54	67.86	-6.32	0.617274493539721	0.761027832223236	0.237259838942086	2.35042837984938
chr7	41313875	41819194	24	19	61.54	67.86	-6.32	0.617274493539721	0.761027832223236	0.237259838942086	2.35042837984938
chr7	41819194	41855115	24	19	61.54	67.86	-6.32	0.617274493539721	0.761027832223236	0.237259838942086	2.35042837984938
chr7	41855115	41946135	24	19	61.54	67.86	-6.32	0.617274493539721	0.761027832223236	0.237259838942086	2.35042837984938
chr7	41946135	41970890	24	19	61.54	67.86	-6.32	0.617274493539721	0.761027832223236	0.237259838942086	2.35042837984938
chr7	41970890	42000152	24	19	61.54	67.86	-6.32	0.617274493539721	0.761027832223236	0.237259838942086	2.35042837984938
chr7	42000152	42081158	24	19	61.54	67.86	-6.32	0.617274493539721	0.761027832223236	0.237259838942086	2.35042837984938
chr7	42081158	42526283	24	19	61.54	67.86	-6.32	0.617274493539721	0.761027832223236	0.237259838942086	2.35042837984938
chr7	42526283	42636494	24	19	61.54	67.86	-6.32	0.617274493539721	0.761027832223236	0.237259838942086	2.35042837984938
chr7	42636494	43123923	24	19	61.54	67.86	-6.32	0.617274493539721	0.761027832223236	0.237259838942086	2.35042837984938
chr7	43123923	44564622	24	19	61.54	67.86	-6.32	0.617274493539721	0.761027832223236	0.237259838942086	2.35042837984938
chr7	44564622	44838563	24	19	61.54	67.86	-6.32	0.617274493539721	0.761027832223236	0.237259838942086	2.35042837984938
chr7	44838563	45231979	24	18	61.54	64.29	-2.75000000000001	1	0.890450411312197	0.285210814699042	2.71420941839659
chr7	45231979	45294056	24	18	61.54	64.29	-2.75000000000001	1	0.890450411312197	0.285210814699042	2.71420941839659
chr7	45294056	45678388	23	18	58.97	64.29	-5.32000000000001	0.800292054391844	0.801292815963355	0.257631949654615	2.42388557523091
chr7	45678388	46200935	24	18	61.54	64.29	-2.75000000000001	1	0.890450411312197	0.285210814699042	2.71420941839659
chr7	46200935	46214903	24	18	61.54	64.29	-2.75000000000001	1	0.890450411312197	0.285210814699042	2.71420941839659
chr7	46214903	46715134	24	18	61.54	64.29	-2.75000000000001	1	0.890450411312197	0.285210814699042	2.71420941839659
chr7	46715134	46880628	24	18	61.54	64.29	-2.75000000000001	1	0.890450411312197	0.285210814699042	2.71420941839659
chr7	46880628	46961839	24	18	61.54	64.29	-2.75000000000001	1	0.890450411312197	0.285210814699042	2.71420941839659
chr7	46961839	47333921	24	18	61.54	64.29	-2.75000000000001	1	0.890450411312197	0.285210814699042	2.71420941839659
chr7	47333921	47568440	24	18	61.54	64.29	-2.75000000000001	1	0.890450411312197	0.285210814699042	2.71420941839659
chr7	47568440	47891549	24	18	61.54	64.29	-2.75000000000001	1	0.890450411312197	0.285210814699042	2.71420941839659
chr7	47891549	47922972	24	18	61.54	64.29	-2.75000000000001	1	0.890450411312197	0.285210814699042	2.71420941839659
chr7	47922972	48029158	24	18	61.54	64.29	-2.75000000000001	1	0.890450411312197	0.285210814699042	2.71420941839659
chr7	48029158	48939181	23	18	58.97	64.29	-5.32000000000001	0.800292054391844	0.801292815963355	0.257631949654615	2.42388557523091
chr7	48939181	48993644	23	18	58.97	64.29	-5.32000000000001	0.800292054391844	0.801292815963355	0.257631949654615	2.42388557523091
chr7	48993644	49063047	23	18	58.97	64.29	-5.32000000000001	0.800292054391844	0.801292815963355	0.257631949654615	2.42388557523091
chr7	49063047	49149649	23	18	58.97	64.29	-5.32000000000001	0.800292054391844	0.801292815963355	0.257631949654615	2.42388557523091
chr7	49149649	49149867	23	18	58.97	64.29	-5.32000000000001	0.800292054391844	0.801292815963355	0.257631949654615	2.42388557523091
chr7	49149867	49166335	23	18	58.97	64.29	-5.32000000000001	0.800292054391844	0.801292815963355	0.257631949654615	2.42388557523091
chr7	49166335	49617423	23	18	58.97	64.29	-5.32000000000001	0.800292054391844	0.801292815963355	0.257631949654615	2.42388557523091
chr7	49617423	50064078	23	18	58.97	64.29	-5.32000000000001	0.800292054391844	0.801292815963355	0.257631949654615	2.42388557523091
chr7	50064078	50098526	23	18	58.97	64.29	-5.32000000000001	0.800292054391844	0.801292815963355	0.257631949654615	2.42388557523091
chr7	50098526	50210354	23	18	58.97	64.29	-5.32000000000001	0.800292054391844	0.801292815963355	0.257631949654615	2.42388557523091
chr7	50210354	50255340	23	18	58.97	64.29	-5.32000000000001	0.800292054391844	0.801292815963355	0.257631949654615	2.42388557523091
chr7	50255340	50321150	23	18	58.97	64.29	-5.32000000000001	0.800292054391844	0.801292815963355	0.257631949654615	2.42388557523091
chr7	50321150	50424060	23	18	58.97	64.29	-5.32000000000001	0.800292054391844	0.801292815963355	0.257631949654615	2.42388557523091
chr7	50424060	50540551	23	18	58.97	64.29	-5.32000000000001	0.800292054391844	0.801292815963355	0.257631949654615	2.42388557523091
chr7	50540551	50609486	23	18	58.97	64.29	-5.32000000000001	0.800292054391844	0.801292815963355	0.257631949654615	2.42388557523091
chr7	50609486	50612524	23	18	58.97	64.29	-5.32000000000001	0.800292054391844	0.801292815963355	0.257631949654615	2.42388557523091
chr7	50612524	50649265	23	18	58.97	64.29	-5.32000000000001	0.800292054391844	0.801292815963355	0.257631949654615	2.42388557523091
chr7	50649265	50686858	23	18	58.97	64.29	-5.32000000000001	0.800292054391844	0.801292815963355	0.257631949654615	2.42388557523091
chr7	50686858	50727376	23	18	58.97	64.29	-5.32000000000001	0.800292054391844	0.801292815963355	0.257631949654615	2.42388557523091
chr7	50727376	50896771	23	18	58.97	64.29	-5.32000000000001	0.800292054391844	0.801292815963355	0.257631949654615	2.42388557523091
chr7	50896771	50929032	23	18	58.97	64.29	-5.32000000000001	0.800292054391844	0.801292815963355	0.257631949654615	2.42388557523091
chr7	50929032	51077095	23	18	58.97	64.29	-5.32000000000001	0.800292054391844	0.801292815963355	0.257631949654615	2.42388557523091
chr7	51077095	51194464	23	18	58.97	64.29	-5.32000000000001	0.800292054391844	0.801292815963355	0.257631949654615	2.42388557523091
chr7	51194464	51333770	23	18	58.97	64.29	-5.32000000000001	0.800292054391844	0.801292815963355	0.257631949654615	2.42388557523091
chr7	51333770	51371191	23	18	58.97	64.29	-5.32000000000001	0.800292054391844	0.801292815963355	0.257631949654615	2.42388557523091
chr7	51371191	51409036	23	18	58.97	64.29	-5.32000000000001	0.800292054391844	0.801292815963355	0.257631949654615	2.42388557523091
chr7	51409036	51722138	23	18	58.97	64.29	-5.32000000000001	0.800292054391844	0.801292815963355	0.257631949654615	2.42388557523091
chr7	51722138	51822941	23	18	58.97	64.29	-5.32000000000001	0.800292054391844	0.801292815963355	0.257631949654615	2.42388557523091
chr7	51822941	51878833	23	18	58.97	64.29	-5.32000000000001	0.800292054391844	0.801292815963355	0.257631949654615	2.42388557523091
chr7	51878833	51898292	23	18	58.97	64.29	-5.32000000000001	0.800292054391844	0.801292815963355	0.257631949654615	2.42388557523091
chr7	51898292	52024223	23	18	58.97	64.29	-5.32000000000001	0.800292054391844	0.801292815963355	0.257631949654615	2.42388557523091
chr7	52024223	52095635	23	18	58.97	64.29	-5.32000000000001	0.800292054391844	0.801292815963355	0.257631949654615	2.42388557523091
chr7	52095635	52116214	23	18	58.97	64.29	-5.32000000000001	0.800292054391844	0.801292815963355	0.257631949654615	2.42388557523091
chr7	52116214	52158460	23	18	58.97	64.29	-5.32000000000001	0.800292054391844	0.801292815963355	0.257631949654615	2.42388557523091
chr7	52158460	52252414	23	18	58.97	64.29	-5.32000000000001	0.800292054391844	0.801292815963355	0.257631949654615	2.42388557523091
chr7	52252414	52542614	23	18	58.97	64.29	-5.32000000000001	0.800292054391844	0.801292815963355	0.257631949654615	2.42388557523091
chr7	52542614	52640670	23	18	58.97	64.29	-5.32000000000001	0.800292054391844	0.801292815963355	0.257631949654615	2.42388557523091
chr7	52640670	52683724	23	18	58.97	64.29	-5.32000000000001	0.800292054391844	0.801292815963355	0.257631949654615	2.42388557523091
chr7	52683724	52792611	23	18	58.97	64.29	-5.32000000000001	0.800292054391844	0.801292815963355	0.257631949654615	2.42388557523091
chr7	52792611	53070762	23	18	58.97	64.29	-5.32000000000001	0.800292054391844	0.801292815963355	0.257631949654615	2.42388557523091
chr7	53070762	53127976	23	18	58.97	64.29	-5.32000000000001	0.800292054391844	0.801292815963355	0.257631949654615	2.42388557523091
chr7	53127976	53133700	23	18	58.97	64.29	-5.32000000000001	0.800292054391844	0.801292815963355	0.257631949654615	2.42388557523091
chr7	53133700	53161879	23	18	58.97	64.29	-5.32000000000001	0.800292054391844	0.801292815963355	0.257631949654615	2.42388557523091
chr7	53161879	53462439	23	18	58.97	64.29	-5.32000000000001	0.800292054391844	0.801292815963355	0.257631949654615	2.42388557523091
chr7	53462439	53592135	23	17	58.97	60.71	-1.74	1	0.931168416434515	0.305472402175497	2.79222902371433
chr7	53592135	53593549	23	18	58.97	64.29	-5.32000000000001	0.800292054391844	0.801292815963355	0.257631949654615	2.42388557523091
chr7	53593549	53616807	24	18	61.54	64.29	-2.75000000000001	1	0.890450411312197	0.285210814699042	2.71420941839659
chr7	53616807	54140020	24	18	61.54	64.29	-2.75000000000001	1	0.890450411312197	0.285210814699042	2.71420941839659
chr7	54140020	54257342	24	18	61.54	64.29	-2.75000000000001	1	0.890450411312197	0.285210814699042	2.71420941839659
chr7	54257342	54308219	24	18	61.54	64.29	-2.75000000000001	1	0.890450411312197	0.285210814699042	2.71420941839659
chr7	54308219	54310797	24	18	61.54	64.29	-2.75000000000001	1	0.890450411312197	0.285210814699042	2.71420941839659
chr7	54310797	54441713	24	18	61.54	64.29	-2.75000000000001	1	0.890450411312197	0.285210814699042	2.71420941839659
chr7	54441713	54456357	24	18	61.54	64.29	-2.75000000000001	1	0.890450411312197	0.285210814699042	2.71420941839659
chr7	54456357	54686478	24	18	61.54	64.29	-2.75000000000001	1	0.890450411312197	0.285210814699042	2.71420941839659
chr7	54686478	54705819	24	18	61.54	64.29	-2.75000000000001	1	0.890450411312197	0.285210814699042	2.71420941839659
chr7	54705819	54864327	24	18	61.54	64.29	-2.75000000000001	1	0.890450411312197	0.285210814699042	2.71420941839659
chr7	54864327	54911016	24	18	61.54	64.29	-2.75000000000001	1	0.890450411312197	0.285210814699042	2.71420941839659
chr7	54911016	54972885	23	18	58.97	64.29	-5.32000000000001	0.800292054391844	0.801292815963355	0.257631949654615	2.42388557523091
chr7	54972885	55221411	24	18	61.54	64.29	-2.75000000000001	1	0.890450411312197	0.285210814699042	2.71420941839659
chr7	55221411	55285220	23	18	58.97	64.29	-5.32000000000001	0.800292054391844	0.801292815963355	0.257631949654615	2.42388557523091
chr7	55285220	55329046	22	18	56.41	64.29	-7.88000000000001	0.616414616667261	0.722505273243118	0.232879836909284	2.17267300456454
chr7	55329046	55335736	23	18	58.97	64.29	-5.32000000000001	0.800292054391844	0.801292815963355	0.257631949654615	2.42388557523091
chr7	55335736	55828321	23	18	58.97	64.29	-5.32000000000001	0.800292054391844	0.801292815963355	0.257631949654615	2.42388557523091
chr7	55828321	56026752	23	18	58.97	64.29	-5.32000000000001	0.800292054391844	0.801292815963355	0.257631949654615	2.42388557523091
chr7	56026752	56076973	22	18	56.41	64.29	-7.88000000000001	0.616414616667261	0.722505273243118	0.232879836909284	2.17267300456454
chr7	56076973	56255961	23	18	58.97	64.29	-5.32000000000001	0.800292054391844	0.801292815963355	0.257631949654615	2.42388557523091
chr7	56255961	56300465	23	18	58.97	64.29	-5.32000000000001	0.800292054391844	0.801292815963355	0.257631949654615	2.42388557523091
chr7	56300465	56556864	23	18	58.97	64.29	-5.32000000000001	0.800292054391844	0.801292815963355	0.257631949654615	2.42388557523091
chr7	56556864	56659564	23	18	58.97	64.29	-5.32000000000001	0.800292054391844	0.801292815963355	0.257631949654615	2.42388557523091
chr7	56659564	56716305	23	18	58.97	64.29	-5.32000000000001	0.800292054391844	0.801292815963355	0.257631949654615	2.42388557523091
chr7	56716305	57404314	23	18	58.97	64.29	-5.32000000000001	0.800292054391844	0.801292815963355	0.257631949654615	2.42388557523091
chr7	57404314	58019983	23	18	58.97	64.29	-5.32000000000001	0.800292054391844	0.801292815963355	0.257631949654615	2.42388557523091
chr7	58019983	61072037	0	0	0	0	0	1	0	0	Inf
chr7	61072037	62182109	21	17	53.85	60.71	-6.86	0.624154416413797	0.75808250844715	0.249622987403709	2.25010884668052
chr7	62182109	62569596	21	16	53.85	57.14	-3.29	0.80876876934318	0.876746216917301	0.292960826556274	2.58997199248165
chr7	62569596	62623513	21	16	53.85	57.14	-3.29	0.80876876934318	0.876746216917301	0.292960826556274	2.58997199248165
chr7	62623513	62663862	21	16	53.85	57.14	-3.29	0.80876876934318	0.876746216917301	0.292960826556274	2.58997199248165
chr7	62663862	62687749	20	16	51.28	57.14	-5.86	0.804174625663737	0.792271515145479	0.264743215107508	2.3336280967255
chr7	62687749	62689598	20	16	51.28	57.14	-5.86	0.804174625663737	0.792271515145479	0.264743215107508	2.3336280967255
chr7	62689598	62907820	20	16	51.28	57.14	-5.86	0.804174625663737	0.792271515145479	0.264743215107508	2.3336280967255
chr7	62907820	63115689	19	16	48.72	57.14	-8.42	0.621109802036103	0.71613643825386	0.238950673925438	2.10607805496913
chr7	63115689	63131022	19	16	48.72	57.14	-8.42	0.621109802036103	0.71613643825386	0.238950673925438	2.10607805496913
chr7	63131022	63146847	18	16	46.15	57.14	-10.99	0.460130546942633	0.647155600231887	0.215370476740785	1.90264151468032
chr7	63146847	63256124	18	16	46.15	57.14	-10.99	0.460130546942633	0.647155600231887	0.215370476740785	1.90264151468032
chr7	63256124	63343706	19	16	48.72	57.14	-8.42	0.621109802036103	0.71613643825386	0.238950673925438	2.10607805496913
chr7	63343706	63943424	19	16	48.72	57.14	-8.42	0.621109802036103	0.71613643825386	0.238950673925438	2.10607805496913
chr7	63943424	64060504	19	16	48.72	57.14	-8.42	0.621109802036103	0.71613643825386	0.238950673925438	2.10607805496913
chr7	64060504	64092949	19	16	48.72	57.14	-8.42	0.621109802036103	0.71613643825386	0.238950673925438	2.10607805496913
chr7	64092949	64265141	19	16	48.72	57.14	-8.42	0.621109802036103	0.71613643825386	0.238950673925438	2.10607805496913
chr7	64265141	64858927	19	16	48.72	57.14	-8.42	0.621109802036103	0.71613643825386	0.238950673925438	2.10607805496913
chr7	64858927	64910874	19	16	48.72	57.14	-8.42	0.621109802036103	0.71613643825386	0.238950673925438	2.10607805496913
chr7	64910874	66462474	19	16	48.72	57.14	-8.42	0.621109802036103	0.71613643825386	0.238950673925438	2.10607805496913
chr7	66462474	66497572	19	16	48.72	57.14	-8.42	0.621109802036103	0.71613643825386	0.238950673925438	2.10607805496913
chr7	66497572	66532041	19	16	48.72	57.14	-8.42	0.621109802036103	0.71613643825386	0.238950673925438	2.10607805496913
chr7	66532041	66725746	19	16	48.72	57.14	-8.42	0.621109802036103	0.71613643825386	0.238950673925438	2.10607805496913
chr7	66725746	66726018	19	16	48.72	57.14	-8.42	0.621109802036103	0.71613643825386	0.238950673925438	2.10607805496913
chr7	66726018	66926171	19	16	48.72	57.14	-8.42	0.621109802036103	0.71613643825386	0.238950673925438	2.10607805496913
chr7	66926171	66954131	18	16	46.15	57.14	-10.99	0.460130546942633	0.647155600231887	0.215370476740785	1.90264151468032
chr7	66954131	67013259	18	16	46.15	57.14	-10.99	0.460130546942633	0.647155600231887	0.215370476740785	1.90264151468032
chr7	67013259	67372876	18	16	46.15	57.14	-10.99	0.460130546942633	0.647155600231887	0.215370476740785	1.90264151468032
chr7	67372876	67571188	18	16	46.15	57.14	-10.99	0.460130546942633	0.647155600231887	0.215370476740785	1.90264151468032
chr7	67571188	68094988	18	16	46.15	57.14	-10.99	0.460130546942633	0.647155600231887	0.215370476740785	1.90264151468032
chr7	68094988	68124900	18	16	46.15	57.14	-10.99	0.460130546942633	0.647155600231887	0.215370476740785	1.90264151468032
chr7	68124900	68125841	18	16	46.15	57.14	-10.99	0.460130546942633	0.647155600231887	0.215370476740785	1.90264151468032
chr7	68125841	68130783	19	16	48.72	57.14	-8.42	0.621109802036103	0.71613643825386	0.238950673925438	2.10607805496913
chr7	68130783	68232498	19	16	48.72	57.14	-8.42	0.621109802036103	0.71613643825386	0.238950673925438	2.10607805496913
chr7	68232498	68234313	18	16	46.15	57.14	-10.99	0.460130546942633	0.647155600231887	0.215370476740785	1.90264151468032
chr7	68234313	68238481	18	16	46.15	57.14	-10.99	0.460130546942633	0.647155600231887	0.215370476740785	1.90264151468032
chr7	68238481	68239508	18	16	46.15	57.14	-10.99	0.460130546942633	0.647155600231887	0.215370476740785	1.90264151468032
chr7	68239508	68248293	18	16	46.15	57.14	-10.99	0.460130546942633	0.647155600231887	0.215370476740785	1.90264151468032
chr7	68248293	68611997	18	16	46.15	57.14	-10.99	0.460130546942633	0.647155600231887	0.215370476740785	1.90264151468032
chr7	68611997	68735239	18	16	46.15	57.14	-10.99	0.460130546942633	0.647155600231887	0.215370476740785	1.90264151468032
chr7	68735239	68752053	18	16	46.15	57.14	-10.99	0.460130546942633	0.647155600231887	0.215370476740785	1.90264151468032
chr7	68752053	68824906	18	16	46.15	57.14	-10.99	0.460130546942633	0.647155600231887	0.215370476740785	1.90264151468032
chr7	68824906	68869607	18	16	46.15	57.14	-10.99	0.460130546942633	0.647155600231887	0.215370476740785	1.90264151468032
chr7	68869607	68895145	18	16	46.15	57.14	-10.99	0.460130546942633	0.647155600231887	0.215370476740785	1.90264151468032
chr7	68895145	68906499	18	16	46.15	57.14	-10.99	0.460130546942633	0.647155600231887	0.215370476740785	1.90264151468032
chr7	68906499	68909287	18	16	46.15	57.14	-10.99	0.460130546942633	0.647155600231887	0.215370476740785	1.90264151468032
chr7	68909287	69893783	18	16	46.15	57.14	-10.99	0.460130546942633	0.647155600231887	0.215370476740785	1.90264151468032
chr7	69893783	69939795	18	16	46.15	57.14	-10.99	0.460130546942633	0.647155600231887	0.215370476740785	1.90264151468032
chr7	69939795	69952223	18	16	46.15	57.14	-10.99	0.460130546942633	0.647155600231887	0.215370476740785	1.90264151468032
chr7	69952223	69991247	18	16	46.15	57.14	-10.99	0.460130546942633	0.647155600231887	0.215370476740785	1.90264151468032
chr7	69991247	70032505	18	16	46.15	57.14	-10.99	0.460130546942633	0.647155600231887	0.215370476740785	1.90264151468032
chr7	70032505	70043490	18	16	46.15	57.14	-10.99	0.460130546942633	0.647155600231887	0.215370476740785	1.90264151468032
chr7	70043490	70089678	18	16	46.15	57.14	-10.99	0.460130546942633	0.647155600231887	0.215370476740785	1.90264151468032
chr7	70089678	70134381	18	16	46.15	57.14	-10.99	0.460130546942633	0.647155600231887	0.215370476740785	1.90264151468032
chr7	70134381	70206536	18	16	46.15	57.14	-10.99	0.460130546942633	0.647155600231887	0.215370476740785	1.90264151468032
chr7	70206536	70666402	19	16	48.72	57.14	-8.42	0.621109802036103	0.71613643825386	0.238950673925438	2.10607805496913
chr7	70666402	70669312	18	16	46.15	57.14	-10.99	0.460130546942633	0.647155600231887	0.215370476740785	1.90264151468032
chr7	70669312	70691633	18	16	46.15	57.14	-10.99	0.460130546942633	0.647155600231887	0.215370476740785	1.90264151468032
chr7	70691633	70767019	19	16	48.72	57.14	-8.42	0.621109802036103	0.71613643825386	0.238950673925438	2.10607805496913
chr7	70767019	70802458	19	16	48.72	57.14	-8.42	0.621109802036103	0.71613643825386	0.238950673925438	2.10607805496913
chr7	70802458	70962675	19	16	48.72	57.14	-8.42	0.621109802036103	0.71613643825386	0.238950673925438	2.10607805496913
chr7	70962675	71055741	19	16	48.72	57.14	-8.42	0.621109802036103	0.71613643825386	0.238950673925438	2.10607805496913
chr7	71055741	71088162	19	16	48.72	57.14	-8.42	0.621109802036103	0.71613643825386	0.238950673925438	2.10607805496913
chr7	71088162	71134472	19	16	48.72	57.14	-8.42	0.621109802036103	0.71613643825386	0.238950673925438	2.10607805496913
chr7	71134472	72020557	19	16	48.72	57.14	-8.42	0.621109802036103	0.71613643825386	0.238950673925438	2.10607805496913
chr7	72020557	72779876	19	16	48.72	57.14	-8.42	0.621109802036103	0.71613643825386	0.238950673925438	2.10607805496913
chr7	72779876	72857766	20	16	51.28	57.14	-5.86	0.804174625663737	0.792271515145479	0.264743215107508	2.3336280967255
chr7	72857766	73295040	19	16	48.72	57.14	-8.42	0.621109802036103	0.71613643825386	0.238950673925438	2.10607805496913
chr7	73295040	75696769	19	16	48.72	57.14	-8.42	0.621109802036103	0.71613643825386	0.238950673925438	2.10607805496913
chr7	75696769	76527455	19	16	48.72	57.14	-8.42	0.621109802036103	0.71613643825386	0.238950673925438	2.10607805496913
chr7	76527455	76754712	19	16	48.72	57.14	-8.42	0.621109802036103	0.71613643825386	0.238950673925438	2.10607805496913
chr7	76754712	76765200	19	16	48.72	57.14	-8.42	0.621109802036103	0.71613643825386	0.238950673925438	2.10607805496913
chr7	76765200	77672020	19	16	48.72	57.14	-8.42	0.621109802036103	0.71613643825386	0.238950673925438	2.10607805496913
chr7	77672020	77767156	19	16	48.72	57.14	-8.42	0.621109802036103	0.71613643825386	0.238950673925438	2.10607805496913
chr7	77767156	78118925	19	16	48.72	57.14	-8.42	0.621109802036103	0.71613643825386	0.238950673925438	2.10607805496913
chr7	78118925	82713565	19	16	48.72	57.14	-8.42	0.621109802036103	0.71613643825386	0.238950673925438	2.10607805496913
chr7	82713565	82806405	19	16	48.72	57.14	-8.42	0.621109802036103	0.71613643825386	0.238950673925438	2.10607805496913
chr7	82806405	83288578	19	16	48.72	57.14	-8.42	0.621109802036103	0.71613643825386	0.238950673925438	2.10607805496913
chr7	83288578	83427033	19	16	48.72	57.14	-8.42	0.621109802036103	0.71613643825386	0.238950673925438	2.10607805496913
chr7	83427033	83446702	19	16	48.72	57.14	-8.42	0.621109802036103	0.71613643825386	0.238950673925438	2.10607805496913
chr7	83446702	83637085	19	16	48.72	57.14	-8.42	0.621109802036103	0.71613643825386	0.238950673925438	2.10607805496913
chr7	83637085	83698478	19	15	48.72	53.57	-4.85	0.805646996899348	0.825732867250834	0.278296056325108	2.42581334246501
chr7	83698478	83705639	19	14	48.72	50	-1.28	1	0.950756678597766	0.32235883316547	2.79988812300706
chr7	83705639	83766970	19	14	48.72	50	-1.28	1	0.950756678597766	0.32235883316547	2.79988812300706
chr7	83766970	83769318	19	15	48.72	53.57	-4.85	0.805646996899348	0.825732867250834	0.278296056325108	2.42581334246501
chr7	83769318	83779676	19	16	48.72	57.14	-8.42	0.621109802036103	0.71613643825386	0.238950673925438	2.10607805496913
chr7	83779676	85007850	19	16	48.72	57.14	-8.42	0.621109802036103	0.71613643825386	0.238950673925438	2.10607805496913
chr7	85007850	85492376	19	16	48.72	57.14	-8.42	0.621109802036103	0.71613643825386	0.238950673925438	2.10607805496913
chr7	85492376	85644980	19	16	48.72	57.14	-8.42	0.621109802036103	0.71613643825386	0.238950673925438	2.10607805496913
chr7	85644980	86472407	19	16	48.72	57.14	-8.42	0.621109802036103	0.71613643825386	0.238950673925438	2.10607805496913
chr7	86472407	86536300	19	16	48.72	57.14	-8.42	0.621109802036103	0.71613643825386	0.238950673925438	2.10607805496913
chr7	86536300	86594191	19	16	48.72	57.14	-8.42	0.621109802036103	0.71613643825386	0.238950673925438	2.10607805496913
chr7	86594191	86604352	19	16	48.72	57.14	-8.42	0.621109802036103	0.71613643825386	0.238950673925438	2.10607805496913
chr7	86604352	86605618	19	16	48.72	57.14	-8.42	0.621109802036103	0.71613643825386	0.238950673925438	2.10607805496913
chr7	86605618	86633896	19	16	48.72	57.14	-8.42	0.621109802036103	0.71613643825386	0.238950673925438	2.10607805496913
chr7	86633896	86643601	19	16	48.72	57.14	-8.42	0.621109802036103	0.71613643825386	0.238950673925438	2.10607805496913
chr7	86643601	86684616	19	16	48.72	57.14	-8.42	0.621109802036103	0.71613643825386	0.238950673925438	2.10607805496913
chr7	86684616	86738309	19	16	48.72	57.14	-8.42	0.621109802036103	0.71613643825386	0.238950673925438	2.10607805496913
chr7	86738309	87296985	19	16	48.72	57.14	-8.42	0.621109802036103	0.71613643825386	0.238950673925438	2.10607805496913
chr7	87296985	88352179	19	16	48.72	57.14	-8.42	0.621109802036103	0.71613643825386	0.238950673925438	2.10607805496913
chr7	88352179	88465426	19	16	48.72	57.14	-8.42	0.621109802036103	0.71613643825386	0.238950673925438	2.10607805496913
chr7	88465426	88623495	19	16	48.72	57.14	-8.42	0.621109802036103	0.71613643825386	0.238950673925438	2.10607805496913
chr7	88623495	89086542	19	16	48.72	57.14	-8.42	0.621109802036103	0.71613643825386	0.238950673925438	2.10607805496913
chr7	89086542	89241597	19	16	48.72	57.14	-8.42	0.621109802036103	0.71613643825386	0.238950673925438	2.10607805496913
chr7	89241597	89277549	19	16	48.72	57.14	-8.42	0.621109802036103	0.71613643825386	0.238950673925438	2.10607805496913
chr7	89277549	89352474	19	16	48.72	57.14	-8.42	0.621109802036103	0.71613643825386	0.238950673925438	2.10607805496913
chr7	89352474	89577569	19	16	48.72	57.14	-8.42	0.621109802036103	0.71613643825386	0.238950673925438	2.10607805496913
chr7	89577569	89621958	19	16	48.72	57.14	-8.42	0.621109802036103	0.71613643825386	0.238950673925438	2.10607805496913
chr7	89621958	89635812	19	16	48.72	57.14	-8.42	0.621109802036103	0.71613643825386	0.238950673925438	2.10607805496913
chr7	89635812	89668734	19	16	48.72	57.14	-8.42	0.621109802036103	0.71613643825386	0.238950673925438	2.10607805496913
chr7	89668734	89676014	19	16	48.72	57.14	-8.42	0.621109802036103	0.71613643825386	0.238950673925438	2.10607805496913
chr7	89676014	90042833	19	16	48.72	57.14	-8.42	0.621109802036103	0.71613643825386	0.238950673925438	2.10607805496913
chr7	90042833	90073197	19	16	48.72	57.14	-8.42	0.621109802036103	0.71613643825386	0.238950673925438	2.10607805496913
chr7	90073197	90859696	19	16	48.72	57.14	-8.42	0.621109802036103	0.71613643825386	0.238950673925438	2.10607805496913
chr7	90859696	90880080	19	16	48.72	57.14	-8.42	0.621109802036103	0.71613643825386	0.238950673925438	2.10607805496913
chr7	90880080	90983774	19	16	48.72	57.14	-8.42	0.621109802036103	0.71613643825386	0.238950673925438	2.10607805496913
chr7	90983774	91185984	19	16	48.72	57.14	-8.42	0.621109802036103	0.71613643825386	0.238950673925438	2.10607805496913
chr7	91185984	91208134	20	16	51.28	57.14	-5.86	0.804174625663737	0.792271515145479	0.264743215107508	2.3336280967255
chr7	91208134	91555873	19	16	48.72	57.14	-8.42	0.621109802036103	0.71613643825386	0.238950673925438	2.10607805496913
chr7	91555873	91571276	19	16	48.72	57.14	-8.42	0.621109802036103	0.71613643825386	0.238950673925438	2.10607805496913
chr7	91571276	91584229	20	16	51.28	57.14	-5.86	0.804174625663737	0.792271515145479	0.264743215107508	2.3336280967255
chr7	91584229	91787283	20	16	51.28	57.14	-5.86	0.804174625663737	0.792271515145479	0.264743215107508	2.3336280967255
chr7	91787283	91809286	19	16	48.72	57.14	-8.42	0.621109802036103	0.71613643825386	0.238950673925438	2.10607805496913
chr7	91809286	92057147	19	16	48.72	57.14	-8.42	0.621109802036103	0.71613643825386	0.238950673925438	2.10607805496913
chr7	92057147	92218840	19	16	48.72	57.14	-8.42	0.621109802036103	0.71613643825386	0.238950673925438	2.10607805496913
chr7	92218840	93531012	19	16	48.72	57.14	-8.42	0.621109802036103	0.71613643825386	0.238950673925438	2.10607805496913
chr7	93531012	94056651	19	17	48.72	60.71	-11.99	0.456653185331257	0.619227100340231	0.203647749327	1.82963943294061
chr7	94056651	94982589	20	17	51.28	60.71	-9.43	0.467424651922926	0.685049352929013	0.22556689423773	2.02747073578516
chr7	94982589	95060398	20	17	51.28	60.71	-9.43	0.467424651922926	0.685049352929013	0.22556689423773	2.02747073578516
chr7	95060398	95174684	20	17	51.28	60.71	-9.43	0.467424651922926	0.685049352929013	0.22556689423773	2.02747073578516
chr7	95174684	95187721	20	17	51.28	60.71	-9.43	0.467424651922926	0.685049352929013	0.22556689423773	2.02747073578516
chr7	95187721	95261721	20	16	51.28	57.14	-5.86	0.804174625663737	0.792271515145479	0.264743215107508	2.3336280967255
chr7	95261721	95764509	20	16	51.28	57.14	-5.86	0.804174625663737	0.792271515145479	0.264743215107508	2.3336280967255
chr7	95764509	95766425	20	16	51.28	57.14	-5.86	0.804174625663737	0.792271515145479	0.264743215107508	2.3336280967255
chr7	95766425	95950191	20	16	51.28	57.14	-5.86	0.804174625663737	0.792271515145479	0.264743215107508	2.3336280967255
chr7	95950191	97147062	20	16	51.28	57.14	-5.86	0.804174625663737	0.792271515145479	0.264743215107508	2.3336280967255
chr7	97147062	97303496	20	16	51.28	57.14	-5.86	0.804174625663737	0.792271515145479	0.264743215107508	2.3336280967255
chr7	97303496	97390715	20	16	51.28	57.14	-5.86	0.804174625663737	0.792271515145479	0.264743215107508	2.3336280967255
chr7	97390715	97404428	19	16	48.72	57.14	-8.42	0.621109802036103	0.71613643825386	0.238950673925438	2.10607805496913
chr7	97404428	98862467	20	16	51.28	57.14	-5.86	0.804174625663737	0.792271515145479	0.264743215107508	2.3336280967255
chr7	98862467	101819478	20	16	51.28	57.14	-5.86	0.804174625663737	0.792271515145479	0.264743215107508	2.3336280967255
chr7	101819478	103538367	19	16	48.72	57.14	-8.42	0.621109802036103	0.71613643825386	0.238950673925438	2.10607805496913
chr7	103538367	104317147	19	16	48.72	57.14	-8.42	0.621109802036103	0.71613643825386	0.238950673925438	2.10607805496913
chr7	104317147	104458717	19	16	48.72	57.14	-8.42	0.621109802036103	0.71613643825386	0.238950673925438	2.10607805496913
chr7	104458717	107413023	19	16	48.72	57.14	-8.42	0.621109802036103	0.71613643825386	0.238950673925438	2.10607805496913
chr7	107413023	107429012	19	16	48.72	57.14	-8.42	0.621109802036103	0.71613643825386	0.238950673925438	2.10607805496913
chr7	107429012	107468072	19	16	48.72	57.14	-8.42	0.621109802036103	0.71613643825386	0.238950673925438	2.10607805496913
chr7	107468072	107495118	19	16	48.72	57.14	-8.42	0.621109802036103	0.71613643825386	0.238950673925438	2.10607805496913
chr7	107495118	107592056	19	16	48.72	57.14	-8.42	0.621109802036103	0.71613643825386	0.238950673925438	2.10607805496913
chr7	107592056	107594985	19	16	48.72	57.14	-8.42	0.621109802036103	0.71613643825386	0.238950673925438	2.10607805496913
chr7	107594985	107659753	19	16	48.72	57.14	-8.42	0.621109802036103	0.71613643825386	0.238950673925438	2.10607805496913
chr7	107659753	107745937	19	17	48.72	60.71	-11.99	0.456653185331257	0.619227100340231	0.203647749327	1.82963943294061
chr7	107745937	107779293	19	16	48.72	57.14	-8.42	0.621109802036103	0.71613643825386	0.238950673925438	2.10607805496913
chr7	107779293	107886150	20	16	51.28	57.14	-5.86	0.804174625663737	0.792271515145479	0.264743215107508	2.3336280967255
chr7	107886150	108023979	20	16	51.28	57.14	-5.86	0.804174625663737	0.792271515145479	0.264743215107508	2.3336280967255
chr7	108023979	108111461	20	16	51.28	57.14	-5.86	0.804174625663737	0.792271515145479	0.264743215107508	2.3336280967255
chr7	108111461	108249544	19	16	48.72	57.14	-8.42	0.621109802036103	0.71613643825386	0.238950673925438	2.10607805496913
chr7	108249544	108607201	19	16	48.72	57.14	-8.42	0.621109802036103	0.71613643825386	0.238950673925438	2.10607805496913
chr7	108607201	108743634	19	16	48.72	57.14	-8.42	0.621109802036103	0.71613643825386	0.238950673925438	2.10607805496913
chr7	108743634	108855973	19	16	48.72	57.14	-8.42	0.621109802036103	0.71613643825386	0.238950673925438	2.10607805496913
chr7	108855973	108930839	19	16	48.72	57.14	-8.42	0.621109802036103	0.71613643825386	0.238950673925438	2.10607805496913
chr7	108930839	109435445	19	16	48.72	57.14	-8.42	0.621109802036103	0.71613643825386	0.238950673925438	2.10607805496913
chr7	109435445	109437100	18	15	46.15	53.57	-7.42	0.624250860672073	0.746183189718174	0.250790002396938	2.19155223042285
chr7	109437100	109453946	18	14	46.15	50	-3.85	0.807610158546829	0.859123041378517	0.290491158129008	2.52964753577458
chr7	109453946	109853362	19	16	48.72	57.14	-8.42	0.621109802036103	0.71613643825386	0.238950673925438	2.10607805496913
chr7	109853362	110438497	19	16	48.72	57.14	-8.42	0.621109802036103	0.71613643825386	0.238950673925438	2.10607805496913
chr7	110438497	111065502	19	16	48.72	57.14	-8.42	0.621109802036103	0.71613643825386	0.238950673925438	2.10607805496913
chr7	111065502	111262646	18	16	46.15	57.14	-10.99	0.460130546942633	0.647155600231887	0.215370476740785	1.90264151468032
chr7	111262646	111265289	19	16	48.72	57.14	-8.42	0.621109802036103	0.71613643825386	0.238950673925438	2.10607805496913
chr7	111265289	111397136	19	16	48.72	57.14	-8.42	0.621109802036103	0.71613643825386	0.238950673925438	2.10607805496913
chr7	111397136	111714454	18	16	46.15	57.14	-10.99	0.460130546942633	0.647155600231887	0.215370476740785	1.90264151468032
chr7	111714454	111803126	19	16	48.72	57.14	-8.42	0.621109802036103	0.71613643825386	0.238950673925438	2.10607805496913
chr7	111803126	112608226	19	16	48.72	57.14	-8.42	0.621109802036103	0.71613643825386	0.238950673925438	2.10607805496913
chr7	112608226	112678303	18	16	46.15	57.14	-10.99	0.460130546942633	0.647155600231887	0.215370476740785	1.90264151468032
chr7	112678303	113285599	19	16	48.72	57.14	-8.42	0.621109802036103	0.71613643825386	0.238950673925438	2.10607805496913
chr7	113285599	113325768	19	16	48.72	57.14	-8.42	0.621109802036103	0.71613643825386	0.238950673925438	2.10607805496913
chr7	113325768	113844721	19	16	48.72	57.14	-8.42	0.621109802036103	0.71613643825386	0.238950673925438	2.10607805496913
chr7	113844721	115318474	19	16	48.72	57.14	-8.42	0.621109802036103	0.71613643825386	0.238950673925438	2.10607805496913
chr7	115318474	115516377	19	16	48.72	57.14	-8.42	0.621109802036103	0.71613643825386	0.238950673925438	2.10607805496913
chr7	115516377	115837469	19	16	48.72	57.14	-8.42	0.621109802036103	0.71613643825386	0.238950673925438	2.10607805496913
chr7	115837469	115837814	18	16	46.15	57.14	-10.99	0.460130546942633	0.647155600231887	0.215370476740785	1.90264151468032
chr7	115837814	115921723	18	16	46.15	57.14	-10.99	0.460130546942633	0.647155600231887	0.215370476740785	1.90264151468032
chr7	115921723	115921830	19	16	48.72	57.14	-8.42	0.621109802036103	0.71613643825386	0.238950673925438	2.10607805496913
chr7	115921830	117450572	19	16	48.72	57.14	-8.42	0.621109802036103	0.71613643825386	0.238950673925438	2.10607805496913
chr7	117450572	117614154	19	16	48.72	57.14	-8.42	0.621109802036103	0.71613643825386	0.238950673925438	2.10607805496913
chr7	117614154	117944031	19	16	48.72	57.14	-8.42	0.621109802036103	0.71613643825386	0.238950673925438	2.10607805496913
chr7	117944031	118070588	19	16	48.72	57.14	-8.42	0.621109802036103	0.71613643825386	0.238950673925438	2.10607805496913
chr7	118070588	118070700	19	16	48.72	57.14	-8.42	0.621109802036103	0.71613643825386	0.238950673925438	2.10607805496913
chr7	118070700	118221578	19	16	48.72	57.14	-8.42	0.621109802036103	0.71613643825386	0.238950673925438	2.10607805496913
chr7	118221578	119575137	19	16	48.72	57.14	-8.42	0.621109802036103	0.71613643825386	0.238950673925438	2.10607805496913
chr7	119575137	120238300	19	16	48.72	57.14	-8.42	0.621109802036103	0.71613643825386	0.238950673925438	2.10607805496913
chr7	120238300	120412752	19	16	48.72	57.14	-8.42	0.621109802036103	0.71613643825386	0.238950673925438	2.10607805496913
chr7	120412752	120701707	19	16	48.72	57.14	-8.42	0.621109802036103	0.71613643825386	0.238950673925438	2.10607805496913
chr7	120701707	120822495	19	16	48.72	57.14	-8.42	0.621109802036103	0.71613643825386	0.238950673925438	2.10607805496913
chr7	120822495	121108996	19	16	48.72	57.14	-8.42	0.621109802036103	0.71613643825386	0.238950673925438	2.10607805496913
chr7	121108996	121144964	19	16	48.72	57.14	-8.42	0.621109802036103	0.71613643825386	0.238950673925438	2.10607805496913
chr7	121144964	121146314	19	16	48.72	57.14	-8.42	0.621109802036103	0.71613643825386	0.238950673925438	2.10607805496913
chr7	121146314	121230929	19	16	48.72	57.14	-8.42	0.621109802036103	0.71613643825386	0.238950673925438	2.10607805496913
chr7	121230929	121297991	19	16	48.72	57.14	-8.42	0.621109802036103	0.71613643825386	0.238950673925438	2.10607805496913
chr7	121297991	123281711	19	16	48.72	57.14	-8.42	0.621109802036103	0.71613643825386	0.238950673925438	2.10607805496913
chr7	123281711	123319721	18	16	46.15	57.14	-10.99	0.460130546942633	0.647155600231887	0.215370476740785	1.90264151468032
chr7	123319721	124533622	18	16	46.15	57.14	-10.99	0.460130546942633	0.647155600231887	0.215370476740785	1.90264151468032
chr7	124533622	124557611	18	16	46.15	57.14	-10.99	0.460130546942633	0.647155600231887	0.215370476740785	1.90264151468032
chr7	124557611	124557844	18	16	46.15	57.14	-10.99	0.460130546942633	0.647155600231887	0.215370476740785	1.90264151468032
chr7	124557844	124576177	18	16	46.15	57.14	-10.99	0.460130546942633	0.647155600231887	0.215370476740785	1.90264151468032
chr7	124576177	124695650	18	16	46.15	57.14	-10.99	0.460130546942633	0.647155600231887	0.215370476740785	1.90264151468032
chr7	124695650	124701996	18	16	46.15	57.14	-10.99	0.460130546942633	0.647155600231887	0.215370476740785	1.90264151468032
chr7	124701996	124734915	17	16	43.59	57.14	-13.55	0.326782792037464	0.584329432639935	0.193709030361361	1.7196525020126
chr7	124734915	124957648	17	16	43.59	57.14	-13.55	0.326782792037464	0.584329432639935	0.193709030361361	1.7196525020126
chr7	124957648	124992223	17	16	43.59	57.14	-13.55	0.326782792037464	0.584329432639935	0.193709030361361	1.7196525020126
chr7	124992223	125089467	17	16	43.59	57.14	-13.55	0.326782792037464	0.584329432639935	0.193709030361361	1.7196525020126
chr7	125089467	125473712	17	16	43.59	57.14	-13.55	0.326782792037464	0.584329432639935	0.193709030361361	1.7196525020126
chr7	125473712	125530545	17	16	43.59	57.14	-13.55	0.326782792037464	0.584329432639935	0.193709030361361	1.7196525020126
chr7	125530545	126045228	17	16	43.59	57.14	-13.55	0.326782792037464	0.584329432639935	0.193709030361361	1.7196525020126
chr7	126045228	126054799	16	16	41.03	57.14	-16.11	0.222542058013393	0.526919983894457	0.173728888373424	1.55430041210444
chr7	126054799	126151609	17	16	43.59	57.14	-13.55	0.326782792037464	0.584329432639935	0.193709030361361	1.7196525020126
chr7	126151609	126186799	17	15	43.59	53.57	-9.98	0.464793055855401	0.673763596060475	0.225526628605029	1.98085209109954
chr7	126186799	126313635	17	15	43.59	53.57	-9.98	0.464793055855401	0.673763596060475	0.225526628605029	1.98085209109954
chr7	126313635	126324383	17	16	43.59	57.14	-13.55	0.326782792037464	0.584329432639935	0.193709030361361	1.7196525020126
chr7	126324383	126512283	17	16	43.59	57.14	-13.55	0.326782792037464	0.584329432639935	0.193709030361361	1.7196525020126
chr7	126512283	126535675	17	16	43.59	57.14	-13.55	0.326782792037464	0.584329432639935	0.193709030361361	1.7196525020126
chr7	126535675	126610900	17	16	43.59	57.14	-13.55	0.326782792037464	0.584329432639935	0.193709030361361	1.7196525020126
chr7	126610900	126642400	17	16	43.59	57.14	-13.55	0.326782792037464	0.584329432639935	0.193709030361361	1.7196525020126
chr7	126642400	126645495	17	16	43.59	57.14	-13.55	0.326782792037464	0.584329432639935	0.193709030361361	1.7196525020126
chr7	126645495	126718101	17	16	43.59	57.14	-13.55	0.326782792037464	0.584329432639935	0.193709030361361	1.7196525020126
chr7	126718101	126736649	17	16	43.59	57.14	-13.55	0.326782792037464	0.584329432639935	0.193709030361361	1.7196525020126
chr7	126736649	126863248	17	16	43.59	57.14	-13.55	0.326782792037464	0.584329432639935	0.193709030361361	1.7196525020126
chr7	126863248	127062752	17	16	43.59	57.14	-13.55	0.326782792037464	0.584329432639935	0.193709030361361	1.7196525020126
chr7	127062752	127146570	17	16	43.59	57.14	-13.55	0.326782792037464	0.584329432639935	0.193709030361361	1.7196525020126
chr7	127146570	127203297	17	16	43.59	57.14	-13.55	0.326782792037464	0.584329432639935	0.193709030361361	1.7196525020126
chr7	127203297	127327016	17	16	43.59	57.14	-13.55	0.326782792037464	0.584329432639935	0.193709030361361	1.7196525020126
chr7	127327016	127369997	18	16	46.15	57.14	-10.99	0.460130546942633	0.647155600231887	0.215370476740785	1.90264151468032
chr7	127369997	127840711	18	16	46.15	57.14	-10.99	0.460130546942633	0.647155600231887	0.215370476740785	1.90264151468032
chr7	127840711	127963148	18	16	46.15	57.14	-10.99	0.460130546942633	0.647155600231887	0.215370476740785	1.90264151468032
chr7	127963148	128870712	18	16	46.15	57.14	-10.99	0.460130546942633	0.647155600231887	0.215370476740785	1.90264151468032
chr7	128870712	131409301	19	16	48.72	57.14	-8.42	0.621109802036103	0.71613643825386	0.238950673925438	2.10607805496913
chr7	131409301	132378687	19	16	48.72	57.14	-8.42	0.621109802036103	0.71613643825386	0.238950673925438	2.10607805496913
chr7	132378687	132750613	19	16	48.72	57.14	-8.42	0.621109802036103	0.71613643825386	0.238950673925438	2.10607805496913
chr7	132750613	132915653	19	16	48.72	57.14	-8.42	0.621109802036103	0.71613643825386	0.238950673925438	2.10607805496913
chr7	132915653	133003735	19	16	48.72	57.14	-8.42	0.621109802036103	0.71613643825386	0.238950673925438	2.10607805496913
chr7	133003735	133571767	19	16	48.72	57.14	-8.42	0.621109802036103	0.71613643825386	0.238950673925438	2.10607805496913
chr7	133571767	133706545	19	17	48.72	60.71	-11.99	0.456653185331257	0.619227100340231	0.203647749327	1.82963943294061
chr7	133706545	133723657	19	16	48.72	57.14	-8.42	0.621109802036103	0.71613643825386	0.238950673925438	2.10607805496913
chr7	133723657	133781915	19	16	48.72	57.14	-8.42	0.621109802036103	0.71613643825386	0.238950673925438	2.10607805496913
chr7	133781915	133785186	18	16	46.15	57.14	-10.99	0.460130546942633	0.647155600231887	0.215370476740785	1.90264151468032
chr7	133785186	133796947	18	14	46.15	50	-3.85	0.807610158546829	0.859123041378517	0.290491158129008	2.52964753577458
chr7	133796947	133802727	18	16	46.15	57.14	-10.99	0.460130546942633	0.647155600231887	0.215370476740785	1.90264151468032
chr7	133802727	133812091	19	16	48.72	57.14	-8.42	0.621109802036103	0.71613643825386	0.238950673925438	2.10607805496913
chr7	133812091	133970597	19	16	48.72	57.14	-8.42	0.621109802036103	0.71613643825386	0.238950673925438	2.10607805496913
chr7	133970597	134046837	19	16	48.72	57.14	-8.42	0.621109802036103	0.71613643825386	0.238950673925438	2.10607805496913
chr7	134046837	134389794	19	16	48.72	57.14	-8.42	0.621109802036103	0.71613643825386	0.238950673925438	2.10607805496913
chr7	134389794	134495896	19	15	48.72	53.57	-4.85	0.805646996899348	0.825732867250834	0.278296056325108	2.42581334246501
chr7	134495896	134595790	19	15	48.72	53.57	-4.85	0.805646996899348	0.825732867250834	0.278296056325108	2.42581334246501
chr7	134595790	134663512	19	15	48.72	53.57	-4.85	0.805646996899348	0.825732867250834	0.278296056325108	2.42581334246501
chr7	134663512	134801057	19	15	48.72	53.57	-4.85	0.805646996899348	0.825732867250834	0.278296056325108	2.42581334246501
chr7	134801057	134904694	19	15	48.72	53.57	-4.85	0.805646996899348	0.825732867250834	0.278296056325108	2.42581334246501
chr7	134904694	134995630	19	15	48.72	53.57	-4.85	0.805646996899348	0.825732867250834	0.278296056325108	2.42581334246501
chr7	134995630	135031476	20	15	51.28	53.57	-2.29	1	0.913532240543124	0.308312716980318	2.68783036415075
[truncated: 4,823 more rows]
