# Supplementary material for: 1p36 deletion is a marker for tumour dissemination in microsatellite stable stage II-III colon cancer
Source: BMC Cancer. 2014 Nov 24;14:872. doi: 10.1186/1471-2407-14-872 (PMC4251789; doi:10.1186/1471-2407-14-872)
Supplement: Supplementary file 1 — Additional file 1: This file includes supplementary figures, genome-wide copy number estimates and statistics. (ZIP 5 MB) [file 12885_2014_5046_MOESM1_ESM.zip › Supplementary Data/TCGA COAD subset statistics/Relative Loss.Metastatic.longsurv.txt]

Chromosome	Start (hg19)	End (hg19)	Observations in G1	Observations in G2	Frequency G1 (%)	Frequency G2 (%)	Frequency difference	Fisher's Exact test p-value	Odds Ratio	Lower 95% CI	Upper 95% CI
chr2	0	3262664	1	0	2.56	0	2.56	1	Inf	0.0184242788461539	Inf
chr2	3262664	3434250	2	0	5.13	0	5.13	0.506105834464043	Inf	0.134811059349198	Inf
chr2	3434250	4209776	1	0	2.56	0	2.56	1	Inf	0.0184242788461539	Inf
chr2	4209776	4222676	5	0	12.82	0	12.82	0.0697930800542741	Inf	0.686183676211135	Inf
chr2	4222676	4223340	5	0	12.82	0	12.82	0.0697930800542741	Inf	0.686183676211135	Inf
chr2	4223340	4227047	4	0	10.26	0	10.26	0.134023066485753	Inf	0.485033949305586	Inf
chr2	4227047	4239575	3	0	7.69	0	7.69	0.259158751696065	Inf	0.299163409947881	Inf
chr2	4239575	4246050	2	0	5.13	0	5.13	0.506105834464043	Inf	0.134811059349198	Inf
chr2	4246050	14382609	1	0	2.56	0	2.56	1	Inf	0.0184242788461539	Inf
chr2	14382609	14700622	2	0	5.13	0	5.13	0.506105834464043	Inf	0.134811059349198	Inf
chr2	14700622	14710228	3	1	7.69	3.57	4.12	0.634565807327001	2.22532620058641	0.167954158560902	122.342807812915
chr2	14710228	14767152	2	0	5.13	0	5.13	0.506105834464043	Inf	0.134811059349198	Inf
chr2	14767152	14933548	2	0	5.13	0	5.13	0.506105834464043	Inf	0.134811059349198	Inf
chr2	14933548	21894454	1	0	2.56	0	2.56	1	Inf	0.0184242788461539	Inf
chr2	21894454	22045162	2	0	5.13	0	5.13	0.506105834464043	Inf	0.134811059349198	Inf
chr2	22045162	22234845	2	0	5.13	0	5.13	0.506105834464043	Inf	0.134811059349198	Inf
chr2	22234845	24601492	1	0	2.56	0	2.56	1	Inf	0.0184242788461539	Inf
chr2	24601492	24611428	1	1	2.56	3.57	-1.01	1	0.714239541851673	0.00883081332944379	57.7927180509577
chr2	24611428	32663253	1	0	2.56	0	2.56	1	Inf	0.0184242788461539	Inf
chr2	32663253	32870588	2	0	5.13	0	5.13	0.506105834464043	Inf	0.134811059349198	Inf
chr2	32870588	34695192	1	0	2.56	0	2.56	1	Inf	0.0184242788461539	Inf
chr2	34695192	34700348	10	0	25.64	0	25.64	0.00370265041008413	Inf	1.9082732112772	Inf
chr2	34700348	34701598	11	0	28.21	0	28.21	0.00171923938403006	Inf	2.20246845218331	Inf
chr2	34701598	34737116	11	1	28.21	3.57	24.64	0.0102439373653577	10.3187769314713	1.33348919895923	471.991516323815
chr2	34737116	34820736	1	0	2.56	0	2.56	1	Inf	0.0184242788461539	Inf
chr2	34820736	37475744	1	0	2.56	0	2.56	1	Inf	0.0184242788461539	Inf
chr2	37475744	41238339	0	0	0	0	0	1	0	0	Inf
chr2	41238339	41248560	1	0	2.56	0	2.56	1	Inf	0.0184242788461539	Inf
chr2	41248560	42209418	0	0	0	0	0	1	0	0	Inf
chr2	42209418	42291997	0	1	0	3.57	-3.57	0.417910447761194	0	0	28.0001993373566
chr2	42291997	52742831	0	0	0	0	0	1	0	0	Inf
chr2	52742831	52747747	5	0	12.82	0	12.82	0.0697930800542741	Inf	0.686183676211135	Inf
chr2	52747747	52754474	8	2	20.51	7.14	13.37	0.174325857708064	3.30094800390498	0.585850360326557	34.5971603467713
chr2	52754474	52781501	9	4	23.08	14.29	8.79	0.533293451699955	1.78478099082913	0.43094530952115	8.92909870703237
chr2	52781501	52781532	8	4	20.51	14.29	6.22	0.747932633487701	1.53856634233689	0.359107764458661	7.83585527572577
chr2	52781532	52784752	7	4	17.95	14.29	3.66	0.750478768502977	1.30726813521468	0.291755135584387	6.80992210196982
chr2	52784752	52789044	2	0	5.13	0	5.13	0.506105834464043	Inf	0.134811059349198	Inf
chr2	52789044	52843796	1	0	2.56	0	2.56	1	Inf	0.0184242788461539	Inf
chr2	52843796	54499067	0	0	0	0	0	1	0	0	Inf
chr2	54499067	54562583	1	0	2.56	0	2.56	1	Inf	0.0184242788461539	Inf
chr2	54562583	75445507	0	0	0	0	0	1	0	0	Inf
chr2	75445507	75520685	1	0	2.56	0	2.56	1	Inf	0.0184242788461539	Inf
chr2	75520685	77691800	0	0	0	0	0	1	0	0	Inf
chr2	77691800	77848301	0	1	0	3.57	-3.57	0.417910447761194	0	0	28.0001993373566
chr2	77848301	77921667	0	1	0	3.57	-3.57	0.417910447761194	0	0	28.0001993373566
chr2	77921667	77990281	1	1	2.56	3.57	-1.01	1	0.714239541851673	0.00883081332944379	57.7927180509577
chr2	77990281	78019306	2	1	5.13	3.57	1.56	1	1.45154624814463	0.0720876075216783	89.2002946273177
chr2	78019306	78115119	2	1	5.13	3.57	1.56	1	1.45154624814463	0.0720876075216783	89.2002946273177
chr2	78115119	78149477	2	1	5.13	3.57	1.56	1	1.45154624814463	0.0720876075216783	89.2002946273177
chr2	78149477	78282586	1	1	2.56	3.57	-1.01	1	0.714239541851673	0.00883081332944379	57.7927180509577
chr2	78282586	78384519	1	1	2.56	3.57	-1.01	1	0.714239541851673	0.00883081332944379	57.7927180509577
chr2	78384519	78486754	1	1	2.56	3.57	-1.01	1	0.714239541851673	0.00883081332944379	57.7927180509577
chr2	78486754	78497198	0	1	0	3.57	-3.57	0.417910447761194	0	0	28.0001993373566
chr2	78497198	89499081	0	0	0	0	0	1	0	0	Inf
chr2	89499081	89569727	1	1	2.56	3.57	-1.01	1	0.714239541851673	0.00883081332944379	57.7927180509577
chr2	89569727	89577447	2	2	5.13	7.14	-2.01	1	0.706496515603743	0.0483247951664508	10.3278425867678
chr2	89577447	90301276	3	2	7.69	7.14	0.550000000000001	1	1.08206902804226	0.115243282358074	13.8124557860129
chr2	90301276	91618895	0	0	0	0	0	1	0	0	Inf
chr2	91618895	92285930	1	0	2.56	0	2.56	1	Inf	0.0184242788461539	Inf
chr2	92285930	101949132	0	0	0	0	0	1	0	0	Inf
chr2	101949132	101986047	1	0	2.56	0	2.56	1	Inf	0.0184242788461539	Inf
chr2	101986047	102735659	0	0	0	0	0	1	0	0	Inf
chr2	102735659	103077658	0	1	0	3.57	-3.57	0.417910447761194	0	0	28.0001993373566
chr2	103077658	103152863	0	1	0	3.57	-3.57	0.417910447761194	0	0	28.0001993373566
chr2	103152863	106889731	0	0	0	0	0	1	0	0	Inf
chr2	106889731	107412821	0	1	0	3.57	-3.57	0.417910447761194	0	0	28.0001993373566
chr2	107412821	107517183	0	1	0	3.57	-3.57	0.417910447761194	0	0	28.0001993373566
chr2	107517183	108709480	0	1	0	3.57	-3.57	0.417910447761194	0	0	28.0001993373566
chr2	108709480	114324782	0	0	0	0	0	1	0	0	Inf
chr2	114324782	124663021	0	1	0	3.57	-3.57	0.417910447761194	0	0	28.0001993373566
chr2	124663021	131864637	0	2	0	7.14	-7.14	0.170963364993216	0	0	3.78396482381628
chr2	131864637	138893223	0	3	0	10.71	-10.71	0.0683853459972863	0	0	1.68680065167164
chr2	138893223	139040514	0	4	0	14.29	-14.29	0.02671302578019	0	0	1.0287164717827
chr2	139040514	139076837	0	5	0	17.86	-17.86	0.0101763907734057	0	0	0.718538708388191
chr2	139076837	139185853	0	4	0	14.29	-14.29	0.02671302578019	0	0	1.0287164717827
chr2	139185853	145675363	0	3	0	10.71	-10.71	0.0683853459972863	0	0	1.68680065167164
chr2	145675363	146863238	0	2	0	7.14	-7.14	0.170963364993216	0	0	3.78396482381628
chr2	146863238	146864436	4	5	10.26	17.86	-7.6	0.474317476113771	0.530918933406195	0.0947023418265727	2.7565970582668
chr2	146864436	146864450	4	7	10.26	25	-14.74	0.179777582093713	0.348616925490077	0.0665243070992973	1.56500382533195
chr2	146864450	146872376	5	7	12.82	25	-12.18	0.217148353969883	0.446798455228105	0.0980401331595031	1.87861688946732
chr2	146872376	146878094	1	2	2.56	7.14	-4.58	0.566892808683853	0.347668191638558	0.00565929193880628	7.00113716860258
chr2	146878094	148152108	0	2	0	7.14	-7.14	0.170963364993216	0	0	3.78396482381628
chr2	148152108	151502566	0	1	0	3.57	-3.57	0.417910447761194	0	0	28.0001993373566
chr2	151502566	184068107	0	0	0	0	0	1	0	0	Inf
chr2	184068107	184094694	1	0	2.56	0	2.56	1	Inf	0.0184242788461539	Inf
chr2	184094694	213183735	0	0	0	0	0	1	0	0	Inf
chr2	213183735	213191976	0	1	0	3.57	-3.57	0.417910447761194	0	0	28.0001993373566
chr2	213191976	214073263	0	0	0	0	0	1	0	0	Inf
chr2	214073263	237445104	1	0	2.56	0	2.56	1	Inf	0.0184242788461539	Inf
chr2	237445104	237574901	2	0	5.13	0	5.13	0.506105834464043	Inf	0.134811059349198	Inf
chr2	237574901	237696671	2	0	5.13	0	5.13	0.506105834464043	Inf	0.134811059349198	Inf
chr2	237696671	237817629	2	0	5.13	0	5.13	0.506105834464043	Inf	0.134811059349198	Inf
chr2	237817629	238445698	1	0	2.56	0	2.56	1	Inf	0.0184242788461539	Inf
chr2	238445698	238570745	2	0	5.13	0	5.13	0.506105834464043	Inf	0.134811059349198	Inf
chr2	238570745	242849431	1	0	2.56	0	2.56	1	Inf	0.0184242788461539	Inf
chr2	242849431	243015900	1	2	2.56	7.14	-4.58	0.566892808683853	0.347668191638558	0.00565929193880628	7.00113716860258
chr2	243015900	243199373	1	1	2.56	3.57	-1.01	1	0.714239541851673	0.00883081332944379	57.7927180509577
chr4	0	67770	8	0	20.51	0	20.51	0.0169891552286163	Inf	1.37343707201479	Inf
chr4	67770	360479	10	0	25.64	0	25.64	0.00370265041008413	Inf	1.9082732112772	Inf
chr4	360479	1136754	11	0	28.21	0	28.21	0.00171923938403006	Inf	2.20246845218331	Inf
chr4	1136754	1511881	11	1	28.21	3.57	24.64	0.0102439373653577	10.3187769314713	1.33348919895923	471.991516323815
chr4	1511881	3756070	12	1	30.77	3.57	27.2	0.00531145624679601	11.6562253482628	1.52720319077583	530.132991454406
chr4	3756070	6098050	12	1	30.77	3.57	27.2	0.00531145624679601	11.6562253482628	1.52720319077583	530.132991454406
chr4	6098050	8723398	11	1	28.21	3.57	24.64	0.0102439373653577	10.3187769314713	1.33348919895923	471.991516323815
chr4	8723398	8901503	10	1	25.64	3.57	22.07	0.0195540675845504	9.07077849961487	1.15236778255031	417.82475936565
chr4	8901503	9494075	9	1	23.08	3.57	19.51	0.0369159817584734	7.90352043648252	0.982568133185792	367.239031631248
chr4	9494075	9789708	10	1	25.64	3.57	22.07	0.0195540675845504	9.07077849961487	1.15236778255031	417.82475936565
chr4	9789708	9911267	10	1	25.64	3.57	22.07	0.0195540675845504	9.07077849961487	1.15236778255031	417.82475936565
chr4	9911267	9946004	10	2	25.64	7.14	18.5	0.0608418742453445	4.39500246777704	0.823786832805583	44.9206625508777
chr4	9946004	10040338	10	2	25.64	7.14	18.5	0.0608418742453445	4.39500246777704	0.823786832805583	44.9206625508777
chr4	10040338	10209955	10	2	25.64	7.14	18.5	0.0608418742453445	4.39500246777704	0.823786832805583	44.9206625508777
chr4	10209955	10210038	11	2	28.21	7.14	21.07	0.0574000987952836	4.99887586000742	0.954800365430633	50.6341135390304
chr4	10210038	10210244	12	4	30.77	14.29	16.48	0.152325480755104	2.6295492496854	0.676989734825814	12.71490464434
chr4	10210244	10210348	12	5	30.77	17.86	12.91	0.268017805584271	2.02332697363857	0.557620818201578	8.46553811233116
chr4	10210348	10212275	13	5	33.33	17.86	15.47	0.177258174279113	2.27234604437043	0.635081335866981	9.43536932428245
chr4	10212275	10231374	24	15	61.54	53.57	7.97	0.617542808971181	1.37983117610538	0.462357134370772	4.143455848381
chr4	10231374	10232856	23	14	58.97	50	8.97	0.618865533343699	1.42963865172029	0.483870237273644	4.27031410233998
chr4	10232856	10234437	16	2	41.03	7.14	33.89	0.00207274145028858	8.77869120707793	1.76536702130613	86.9945088807764
chr4	10234437	10235174	16	1	41.03	3.57	37.46	0.000445669686223268	18.1270585804033	2.45446985964639	812.680521492331
chr4	10235174	10235711	15	1	38.46	3.57	34.89	0.00099222973562227	16.3144712495386	2.19620214690716	733.312834776167
chr4	10235711	10270718	10	1	25.64	3.57	22.07	0.0195540675845504	9.07077849961487	1.15236778255031	417.82475936565
chr4	10270718	10278690	11	1	28.21	3.57	24.64	0.0102439373653577	10.3187769314713	1.33348919895923	471.991516323815
chr4	10278690	10386854	10	1	25.64	3.57	22.07	0.0195540675845504	9.07077849961487	1.15236778255031	417.82475936565
chr4	10386854	10401693	10	2	25.64	7.14	18.5	0.0608418742453445	4.39500246777704	0.823786832805583	44.9206625508777
chr4	10401693	10482521	10	1	25.64	3.57	22.07	0.0195540675845504	9.07077849961487	1.15236778255031	417.82475936565
chr4	10482521	11095478	10	1	25.64	3.57	22.07	0.0195540675845504	9.07077849961487	1.15236778255031	417.82475936565
chr4	11095478	11163009	10	2	25.64	7.14	18.5	0.0608418742453445	4.39500246777704	0.823786832805583	44.9206625508777
chr4	11163009	12172181	10	1	25.64	3.57	22.07	0.0195540675845504	9.07077849961487	1.15236778255031	417.82475936565
chr4	12172181	12412239	11	1	28.21	3.57	24.64	0.0102439373653577	10.3187769314713	1.33348919895923	471.991516323815
chr4	12412239	12797152	11	1	28.21	3.57	24.64	0.0102439373653577	10.3187769314713	1.33348919895923	471.991516323815
chr4	12797152	12888041	10	1	25.64	3.57	22.07	0.0195540675845504	9.07077849961487	1.15236778255031	417.82475936565
chr4	12888041	13182749	11	1	28.21	3.57	24.64	0.0102439373653577	10.3187769314713	1.33348919895923	471.991516323815
chr4	13182749	13266388	10	1	25.64	3.57	22.07	0.0195540675845504	9.07077849961487	1.15236778255031	417.82475936565
chr4	13266388	14288177	11	1	28.21	3.57	24.64	0.0102439373653577	10.3187769314713	1.33348919895923	471.991516323815
chr4	14288177	14807698	10	1	25.64	3.57	22.07	0.0195540675845504	9.07077849961487	1.15236778255031	417.82475936565
chr4	14807698	16057759	9	1	23.08	3.57	19.51	0.0369159817584734	7.90352043648252	0.982568133185792	367.239031631248
chr4	16057759	16756276	8	1	20.51	3.57	16.94	0.0687613334255504	6.80938024527122	0.82325044058611	319.890897450789
chr4	16756276	18439313	9	1	23.08	3.57	19.51	0.0369159817584734	7.90352043648252	0.982568133185792	367.239031631248
chr4	18439313	18540728	8	1	20.51	3.57	16.94	0.0687613334255504	6.80938024527122	0.82325044058611	319.890897450789
chr4	18540728	20076568	9	1	23.08	3.57	19.51	0.0369159817584734	7.90352043648252	0.982568133185792	367.239031631248
chr4	20076568	20100595	9	1	23.08	3.57	19.51	0.0369159817584734	7.90352043648252	0.982568133185792	367.239031631248
chr4	20100595	21986523	9	1	23.08	3.57	19.51	0.0369159817584734	7.90352043648252	0.982568133185792	367.239031631248
chr4	21986523	22050807	10	1	25.64	3.57	22.07	0.0195540675845504	9.07077849961487	1.15236778255031	417.82475936565
chr4	22050807	22172457	9	1	23.08	3.57	19.51	0.0369159817584734	7.90352043648252	0.982568133185792	367.239031631248
chr4	22172457	25449500	10	1	25.64	3.57	22.07	0.0195540675845504	9.07077849961487	1.15236778255031	417.82475936565
chr4	25449500	28014801	9	1	23.08	3.57	19.51	0.0369159817584734	7.90352043648252	0.982568133185792	367.239031631248
chr4	28014801	28179264	10	1	25.64	3.57	22.07	0.0195540675845504	9.07077849961487	1.15236778255031	417.82475936565
chr4	28179264	28181372	10	1	25.64	3.57	22.07	0.0195540675845504	9.07077849961487	1.15236778255031	417.82475936565
chr4	28181372	28277932	11	1	28.21	3.57	24.64	0.0102439373653577	10.3187769314713	1.33348919895923	471.991516323815
chr4	28277932	28280484	11	1	28.21	3.57	24.64	0.0102439373653577	10.3187769314713	1.33348919895923	471.991516323815
chr4	28280484	28515624	10	1	25.64	3.57	22.07	0.0195540675845504	9.07077849961487	1.15236778255031	417.82475936565
chr4	28515624	28652172	10	2	25.64	7.14	18.5	0.0608418742453445	4.39500246777704	0.823786832805583	44.9206625508777
chr4	28652172	29529194	10	1	25.64	3.57	22.07	0.0195540675845504	9.07077849961487	1.15236778255031	417.82475936565
chr4	29529194	29683908	11	1	28.21	3.57	24.64	0.0102439373653577	10.3187769314713	1.33348919895923	471.991516323815
chr4	29683908	30827796	10	1	25.64	3.57	22.07	0.0195540675845504	9.07077849961487	1.15236778255031	417.82475936565
chr4	30827796	30943128	11	1	28.21	3.57	24.64	0.0102439373653577	10.3187769314713	1.33348919895923	471.991516323815
chr4	30943128	32471722	10	1	25.64	3.57	22.07	0.0195540675845504	9.07077849961487	1.15236778255031	417.82475936565
chr4	32471722	32813387	11	1	28.21	3.57	24.64	0.0102439373653577	10.3187769314713	1.33348919895923	471.991516323815
chr4	32813387	32860965	11	1	28.21	3.57	24.64	0.0102439373653577	10.3187769314713	1.33348919895923	471.991516323815
chr4	32860965	33285408	10	1	25.64	3.57	22.07	0.0195540675845504	9.07077849961487	1.15236778255031	417.82475936565
chr4	33285408	33297694	11	1	28.21	3.57	24.64	0.0102439373653577	10.3187769314713	1.33348919895923	471.991516323815
chr4	33297694	34539251	12	1	30.77	3.57	27.2	0.00531145624679601	11.6562253482628	1.52720319077583	530.132991454406
chr4	34539251	34575262	13	1	33.33	3.57	29.76	0.0047291633886481	13.0931258954953	1.73442847098771	592.7026508264
chr4	34575262	34756923	12	1	30.77	3.57	27.2	0.00531145624679601	11.6562253482628	1.52720319077583	530.132991454406
chr4	34756923	34761557	12	2	30.77	7.14	23.63	0.0308645055857642	5.64613344296279	1.0948092343981	56.7420036080478
chr4	34761557	34761674	13	2	33.33	7.14	26.19	0.0161704355483985	6.34164915391264	1.24479088868005	63.4869012127205
chr4	34761674	34776188	14	2	35.9	7.14	28.76	0.00829268426631555	7.09104744982965	1.40571100964105	70.7447646367976
chr4	34776188	34778911	14	3	35.9	10.71	25.19	0.0240311606242182	4.56727880982883	1.08452001144777	27.8103516194153
chr4	34778911	34778990	14	4	35.9	14.29	21.61	0.0567480687327225	3.30209826854239	0.871240554214674	15.754979377307
chr4	34778990	34779047	16	4	41.03	14.29	26.74	0.0292579295835898	4.08828198699908	1.09593808596496	19.3520180215642
chr4	34779047	34782777	18	4	46.15	14.29	31.86	0.00818101789652645	5.01986275645297	1.3586037921788	23.6735646520242
chr4	34782777	34787070	20	5	51.28	17.86	33.42	0.00969644284511832	4.72692462021742	1.37799143201436	19.252826904661
chr4	34787070	34787156	20	5	51.28	17.86	33.42	0.00969644284511832	4.72692462021742	1.37799143201436	19.252826904661
chr4	34787156	34822762	20	5	51.28	17.86	33.42	0.00969644284511832	4.72692462021742	1.37799143201436	19.252826904661
chr4	34822762	34827299	19	5	48.72	17.86	30.86	0.0109548281493743	4.27392971827749	1.24376405680224	17.4179891489291
chr4	34827299	34867942	12	3	30.77	10.71	20.06	0.0750733286285698	3.63692031781498	0.843567656221324	22.4196330306642
chr4	34867942	35149647	11	3	28.21	10.71	17.5	0.127606915066931	3.22026747388311	0.735006597120683	20.0143523853211
chr4	35149647	35255974	11	2	28.21	7.14	21.07	0.0574000987952836	4.99887586000742	0.954800365430633	50.6341135390304
chr4	35255974	35376913	12	2	30.77	7.14	23.63	0.0308645055857642	5.64613344296279	1.0948092343981	56.7420036080478
chr4	35376913	35442556	11	2	28.21	7.14	21.07	0.0574000987952836	4.99887586000742	0.954800365430633	50.6341135390304
chr4	35442556	35470165	11	3	28.21	10.71	17.5	0.127606915066931	3.22026747388311	0.735006597120683	20.0143523853211
chr4	35470165	35533365	11	3	28.21	10.71	17.5	0.127606915066931	3.22026747388311	0.735006597120683	20.0143523853211
chr4	35533365	35535695	11	3	28.21	10.71	17.5	0.127606915066931	3.22026747388311	0.735006597120683	20.0143523853211
chr4	35535695	35571649	11	2	28.21	7.14	21.07	0.0574000987952836	4.99887586000742	0.954800365430633	50.6341135390304
chr4	35571649	35657617	11	1	28.21	3.57	24.64	0.0102439373653577	10.3187769314713	1.33348919895923	471.991516323815
chr4	35657617	35728626	12	1	30.77	3.57	27.2	0.00531145624679601	11.6562253482628	1.52720319077583	530.132991454406
chr4	35728626	35991915	12	1	30.77	3.57	27.2	0.00531145624679601	11.6562253482628	1.52720319077583	530.132991454406
chr4	35991915	36058707	13	1	33.33	3.57	29.76	0.0047291633886481	13.0931258954953	1.73442847098771	592.7026508264
chr4	36058707	36066406	12	1	30.77	3.57	27.2	0.00531145624679601	11.6562253482628	1.52720319077583	530.132991454406
chr4	36066406	38267873	11	1	28.21	3.57	24.64	0.0102439373653577	10.3187769314713	1.33348919895923	471.991516323815
chr4	38267873	40810705	10	1	25.64	3.57	22.07	0.0195540675845504	9.07077849961487	1.15236778255031	417.82475936565
chr4	40810705	40925712	11	1	28.21	3.57	24.64	0.0102439373653577	10.3187769314713	1.33348919895923	471.991516323815
chr4	40925712	41473274	10	1	25.64	3.57	22.07	0.0195540675845504	9.07077849961487	1.15236778255031	417.82475936565
chr4	41473274	41620596	11	1	28.21	3.57	24.64	0.0102439373653577	10.3187769314713	1.33348919895923	471.991516323815
chr4	41620596	42003101	10	1	25.64	3.57	22.07	0.0195540675845504	9.07077849961487	1.15236778255031	417.82475936565
chr4	42003101	42206966	9	1	23.08	3.57	19.51	0.0369159817584734	7.90352043648252	0.982568133185792	367.239031631248
chr4	42206966	42883368	9	1	23.08	3.57	19.51	0.0369159817584734	7.90352043648252	0.982568133185792	367.239031631248
chr4	42883368	45972800	8	1	20.51	3.57	16.94	0.0687613334255504	6.80938024527122	0.82325044058611	319.890897450789
chr4	45972800	46234617	9	1	23.08	3.57	19.51	0.0369159817584734	7.90352043648252	0.982568133185792	367.239031631248
chr4	46234617	46805682	9	1	23.08	3.57	19.51	0.0369159817584734	7.90352043648252	0.982568133185792	367.239031631248
chr4	46805682	46860186	9	1	23.08	3.57	19.51	0.0369159817584734	7.90352043648252	0.982568133185792	367.239031631248
chr4	46860186	50400000	9	1	23.08	3.57	19.51	0.0369159817584734	7.90352043648252	0.982568133185792	367.239031631248
chr4	50400000	52696792	0	0	0	0	0	1	0	0	Inf
chr4	52696792	52937499	5	2	12.82	7.14	5.68	0.690157153753371	1.89440352096343	0.282027548133614	21.3895764464199
chr4	52937499	52940147	4	2	10.26	7.14	3.12	1	1.47724941340376	0.194470737823325	17.4929046835811
chr4	52940147	53991278	4	1	10.26	3.57	6.69	0.390943012211669	3.04077117232887	0.279516485329784	157.367313156765
chr4	53991278	54061805	4	1	10.26	3.57	6.69	0.390943012211669	3.04077117232887	0.279516485329784	157.367313156765
chr4	54061805	54551683	4	1	10.26	3.57	6.69	0.390943012211669	3.04077117232887	0.279516485329784	157.367313156765
chr4	54551683	55106769	4	1	10.26	3.57	6.69	0.390943012211669	3.04077117232887	0.279516485329784	157.367313156765
chr4	55106769	55144452	3	1	7.69	3.57	4.12	0.634565807327001	2.22532620058641	0.167954158560902	122.342807812915
chr4	55144452	57137997	3	2	7.69	7.14	0.550000000000001	1	1.08206902804226	0.115243282358074	13.8124557860129
chr4	57137997	58917360	3	3	7.69	10.71	-3.02	0.688454720532236	0.698321848708714	0.0863101311133194	5.64708144834845
chr4	58917360	59218655	3	3	7.69	10.71	-3.02	0.688454720532236	0.698321848708714	0.0863101311133194	5.64708144834845
chr4	59218655	59359337	4	3	10.26	10.71	-0.450000000000001	1	0.953103551799361	0.14687709056058	7.08524272416711
chr4	59359337	59998664	4	3	10.26	10.71	-0.450000000000001	1	0.953103551799361	0.14687709056058	7.08524272416711
chr4	59998664	60097247	4	4	10.26	14.29	-4.03	0.710813343503147	0.689678357227139	0.116177835482169	4.08845960139407
chr4	60097247	61273317	4	3	10.26	10.71	-0.450000000000001	1	0.953103551799361	0.14687709056058	7.08524272416711
chr4	61273317	61396959	5	3	12.82	10.71	2.11	1	1.22182804785069	0.214213274937142	8.60621135520067
chr4	61396959	61461922	4	3	10.26	10.71	-0.450000000000001	1	0.953103551799361	0.14687709056058	7.08524272416711
chr4	61461922	64127525	4	2	10.26	7.14	3.12	1	1.47724941340376	0.194470737823325	17.4929046835811
chr4	64127525	64294475	5	2	12.82	7.14	5.68	0.690157153753371	1.89440352096343	0.282027548133614	21.3895764464199
chr4	64294475	64693460	4	2	10.26	7.14	3.12	1	1.47724941340376	0.194470737823325	17.4929046835811
chr4	64693460	64695705	5	2	12.82	7.14	5.68	0.690157153753371	1.89440352096343	0.282027548133614	21.3895764464199
chr4	64695705	64712345	8	3	20.51	10.71	9.8	0.336619499034699	2.12739426351934	0.449140543826995	13.7497241842113
chr4	64712345	64716729	5	2	12.82	7.14	5.68	0.690157153753371	1.89440352096343	0.282027548133614	21.3895764464199
chr4	64716729	64858516	4	2	10.26	7.14	3.12	1	1.47724941340376	0.194470737823325	17.4929046835811
chr4	64858516	69336232	3	2	7.69	7.14	0.550000000000001	1	1.08206902804226	0.115243282358074	13.8124557860129
chr4	69336232	69352550	4	2	10.26	7.14	3.12	1	1.47724941340376	0.194470737823325	17.4929046835811
chr4	69352550	69373472	3	1	7.69	3.57	4.12	0.634565807327001	2.22532620058641	0.167954158560902	122.342807812915
chr4	69373472	69375058	3	2	7.69	7.14	0.550000000000001	1	1.08206902804226	0.115243282358074	13.8124557860129
chr4	69375058	69463245	6	4	15.38	14.29	1.09	1	1.08953324514555	0.228777697439355	5.84898001960677
chr4	69463245	69484975	6	4	15.38	14.29	1.09	1	1.08953324514555	0.228777697439355	5.84898001960677
chr4	69484975	69485910	5	4	12.82	14.29	-1.47	1	0.884016750837732	0.170150760251753	4.94270890019748
chr4	69485910	69497225	5	3	12.82	10.71	2.11	1	1.22182804785069	0.214213274937142	8.60621135520067
chr4	69497225	69525184	4	3	10.26	10.71	-0.450000000000001	1	0.953103551799361	0.14687709056058	7.08524272416711
chr4	69525184	69536970	4	4	10.26	14.29	-4.03	0.710813343503147	0.689678357227139	0.116177835482169	4.08845960139407
chr4	69536970	69553862	3	3	7.69	10.71	-3.02	0.688454720532236	0.698321848708714	0.0863101311133194	5.64708144834845
chr4	69553862	69586872	2	2	5.13	7.14	-2.01	1	0.706496515603743	0.0483247951664508	10.3278425867678
chr4	69586872	69878773	3	2	7.69	7.14	0.550000000000001	1	1.08206902804226	0.115243282358074	13.8124557860129
chr4	69878773	70032586	3	2	7.69	7.14	0.550000000000001	1	1.08206902804226	0.115243282358074	13.8124557860129
chr4	70032586	70125577	3	1	7.69	3.57	4.12	0.634565807327001	2.22532620058641	0.167954158560902	122.342807812915
chr4	70125577	70234138	5	2	12.82	7.14	5.68	0.690157153753371	1.89440352096343	0.282027548133614	21.3895764464199
chr4	70234138	70243482	3	1	7.69	3.57	4.12	0.634565807327001	2.22532620058641	0.167954158560902	122.342807812915
chr4	70243482	72022696	3	2	7.69	7.14	0.550000000000001	1	1.08206902804226	0.115243282358074	13.8124557860129
chr4	72022696	72076289	3	2	7.69	7.14	0.550000000000001	1	1.08206902804226	0.115243282358074	13.8124557860129
chr4	72076289	72278064	3	2	7.69	7.14	0.550000000000001	1	1.08206902804226	0.115243282358074	13.8124557860129
chr4	72278064	72411497	3	2	7.69	7.14	0.550000000000001	1	1.08206902804226	0.115243282358074	13.8124557860129
chr4	72411497	72803508	3	2	7.69	7.14	0.550000000000001	1	1.08206902804226	0.115243282358074	13.8124557860129
chr4	72803508	73582355	3	2	7.69	7.14	0.550000000000001	1	1.08206902804226	0.115243282358074	13.8124557860129
chr4	73582355	73675123	4	2	10.26	7.14	3.12	1	1.47724941340376	0.194470737823325	17.4929046835811
chr4	73675123	74714091	3	2	7.69	7.14	0.550000000000001	1	1.08206902804226	0.115243282358074	13.8124557860129
chr4	74714091	74762469	3	2	7.69	7.14	0.550000000000001	1	1.08206902804226	0.115243282358074	13.8124557860129
chr4	74762469	75189145	3	2	7.69	7.14	0.550000000000001	1	1.08206902804226	0.115243282358074	13.8124557860129
chr4	75189145	75257124	3	1	7.69	3.57	4.12	0.634565807327001	2.22532620058641	0.167954158560902	122.342807812915
chr4	75257124	75499387	3	2	7.69	7.14	0.550000000000001	1	1.08206902804226	0.115243282358074	13.8124557860129
chr4	75499387	76339899	4	2	10.26	7.14	3.12	1	1.47724941340376	0.194470737823325	17.4929046835811
chr4	76339899	76495718	4	2	10.26	7.14	3.12	1	1.47724941340376	0.194470737823325	17.4929046835811
chr4	76495718	76921812	4	2	10.26	7.14	3.12	1	1.47724941340376	0.194470737823325	17.4929046835811
chr4	76921812	78166693	4	2	10.26	7.14	3.12	1	1.47724941340376	0.194470737823325	17.4929046835811
chr4	78166693	78177595	4	2	10.26	7.14	3.12	1	1.47724941340376	0.194470737823325	17.4929046835811
chr4	78177595	78181845	4	2	10.26	7.14	3.12	1	1.47724941340376	0.194470737823325	17.4929046835811
chr4	78181845	78236435	5	2	12.82	7.14	5.68	0.690157153753371	1.89440352096343	0.282027548133614	21.3895764464199
chr4	78236435	78236852	5	2	12.82	7.14	5.68	0.690157153753371	1.89440352096343	0.282027548133614	21.3895764464199
chr4	78236852	78238004	5	2	12.82	7.14	5.68	0.690157153753371	1.89440352096343	0.282027548133614	21.3895764464199
chr4	78238004	78331008	5	2	12.82	7.14	5.68	0.690157153753371	1.89440352096343	0.282027548133614	21.3895764464199
chr4	78331008	79258818	5	2	12.82	7.14	5.68	0.690157153753371	1.89440352096343	0.282027548133614	21.3895764464199
chr4	79258818	79282257	5	3	12.82	10.71	2.11	1	1.22182804785069	0.214213274937142	8.60621135520067
chr4	79282257	80087827	5	2	12.82	7.14	5.68	0.690157153753371	1.89440352096343	0.282027548133614	21.3895764464199
chr4	80087827	80254405	6	2	15.38	7.14	8.24	0.452610971630956	2.33566623971135	0.376598600150424	25.537474960256
chr4	80254405	82161176	6	2	15.38	7.14	8.24	0.452610971630956	2.33566623971135	0.376598600150424	25.537474960256
chr4	82161176	83076733	5	2	12.82	7.14	5.68	0.690157153753371	1.89440352096343	0.282027548133614	21.3895764464199
chr4	83076733	84136955	6	2	15.38	7.14	8.24	0.452610971630956	2.33566623971135	0.376598600150424	25.537474960256
chr4	84136955	88669026	5	2	12.82	7.14	5.68	0.690157153753371	1.89440352096343	0.282027548133614	21.3895764464199
chr4	88669026	88669254	5	2	12.82	7.14	5.68	0.690157153753371	1.89440352096343	0.282027548133614	21.3895764464199
chr4	88669254	88673765	6	2	15.38	7.14	8.24	0.452610971630956	2.33566623971135	0.376598600150424	25.537474960256
chr4	88673765	89294149	5	2	12.82	7.14	5.68	0.690157153753371	1.89440352096343	0.282027548133614	21.3895764464199
chr4	89294149	91083085	4	2	10.26	7.14	3.12	1	1.47724941340376	0.194470737823325	17.4929046835811
chr4	91083085	91269904	5	2	12.82	7.14	5.68	0.690157153753371	1.89440352096343	0.282027548133614	21.3895764464199
chr4	91269904	91294393	6	2	15.38	7.14	8.24	0.452610971630956	2.33566623971135	0.376598600150424	25.537474960256
chr4	91294393	91502743	5	2	12.82	7.14	5.68	0.690157153753371	1.89440352096343	0.282027548133614	21.3895764464199
chr4	91502743	91513492	5	3	12.82	10.71	2.11	1	1.22182804785069	0.214213274937142	8.60621135520067
chr4	91513492	91668929	5	3	12.82	10.71	2.11	1	1.22182804785069	0.214213274937142	8.60621135520067
chr4	91668929	91777879	4	3	10.26	10.71	-0.450000000000001	1	0.953103551799361	0.14687709056058	7.08524272416711
chr4	91777879	91919106	4	3	10.26	10.71	-0.450000000000001	1	0.953103551799361	0.14687709056058	7.08524272416711
chr4	91919106	92325556	4	2	10.26	7.14	3.12	1	1.47724941340376	0.194470737823325	17.4929046835811
chr4	92325556	92487734	5	2	12.82	7.14	5.68	0.690157153753371	1.89440352096343	0.282027548133614	21.3895764464199
chr4	92487734	94617399	4	2	10.26	7.14	3.12	1	1.47724941340376	0.194470737823325	17.4929046835811
chr4	94617399	96143589	3	2	7.69	7.14	0.550000000000001	1	1.08206902804226	0.115243282358074	13.8124557860129
chr4	96143589	97696295	3	3	7.69	10.71	-3.02	0.688454720532236	0.698321848708714	0.0863101311133194	5.64708144834845
chr4	97696295	97722953	4	3	10.26	10.71	-0.450000000000001	1	0.953103551799361	0.14687709056058	7.08524272416711
chr4	97722953	98249785	3	3	7.69	10.71	-3.02	0.688454720532236	0.698321848708714	0.0863101311133194	5.64708144834845
chr4	98249785	98276161	3	4	7.69	14.29	-6.6	0.439899470246479	0.505336362595415	0.0678402002557203	3.27816686216555
chr4	98276161	98313395	3	5	7.69	17.86	-10.17	0.26352738853686	0.389034107826882	0.0550560831739497	2.2200708694682
chr4	98313395	105331121	3	4	7.69	14.29	-6.6	0.439899470246479	0.505336362595415	0.0678402002557203	3.27816686216555
chr4	105331121	105374546	4	4	10.26	14.29	-4.03	0.710813343503147	0.689678357227139	0.116177835482169	4.08845960139407
chr4	105374546	109627994	3	4	7.69	14.29	-6.6	0.439899470246479	0.505336362595415	0.0678402002557203	3.27816686216555
chr4	109627994	110746677	4	4	10.26	14.29	-4.03	0.710813343503147	0.689678357227139	0.116177835482169	4.08845960139407
chr4	110746677	110883082	4	5	10.26	17.86	-7.6	0.474317476113771	0.530918933406195	0.0947023418265727	2.7565970582668
chr4	110883082	111985836	4	4	10.26	14.29	-4.03	0.710813343503147	0.689678357227139	0.116177835482169	4.08845960139407
chr4	111985836	114910407	3	4	7.69	14.29	-6.6	0.439899470246479	0.505336362595415	0.0678402002557203	3.27816686216555
chr4	114910407	115174512	3	4	7.69	14.29	-6.6	0.439899470246479	0.505336362595415	0.0678402002557203	3.27816686216555
chr4	115174512	115175334	6	5	15.38	17.86	-2.48	1	0.838623244670273	0.187416780551175	3.9214663079714
chr4	115175334	115183202	8	5	20.51	17.86	2.65	1	1.18408795541755	0.294963002397035	5.23558530402848
chr4	115183202	115383255	3	4	7.69	14.29	-6.6	0.439899470246479	0.505336362595415	0.0678402002557203	3.27816686216555
chr4	115383255	115467812	3	5	7.69	17.86	-10.17	0.26352738853686	0.389034107826882	0.0550560831739497	2.2200708694682
chr4	115467812	115761274	3	4	7.69	14.29	-6.6	0.439899470246479	0.505336362595415	0.0678402002557203	3.27816686216555
chr4	115761274	116009865	3	4	7.69	14.29	-6.6	0.439899470246479	0.505336362595415	0.0678402002557203	3.27816686216555
chr4	116009865	116280831	3	4	7.69	14.29	-6.6	0.439899470246479	0.505336362595415	0.0678402002557203	3.27816686216555
chr4	116280831	116450965	3	3	7.69	10.71	-3.02	0.688454720532236	0.698321848708714	0.0863101311133194	5.64708144834845
chr4	116450965	116483519	3	4	7.69	14.29	-6.6	0.439899470246479	0.505336362595415	0.0678402002557203	3.27816686216555
chr4	116483519	116701072	3	3	7.69	10.71	-3.02	0.688454720532236	0.698321848708714	0.0863101311133194	5.64708144834845
chr4	116701072	116879964	4	3	10.26	10.71	-0.450000000000001	1	0.953103551799361	0.14687709056058	7.08524272416711
chr4	116879964	116943768	4	3	10.26	10.71	-0.450000000000001	1	0.953103551799361	0.14687709056058	7.08524272416711
chr4	116943768	117098609	4	3	10.26	10.71	-0.450000000000001	1	0.953103551799361	0.14687709056058	7.08524272416711
chr4	117098609	120216197	3	3	7.69	10.71	-3.02	0.688454720532236	0.698321848708714	0.0863101311133194	5.64708144834845
chr4	120216197	120410783	3	3	7.69	10.71	-3.02	0.688454720532236	0.698321848708714	0.0863101311133194	5.64708144834845
chr4	120410783	122271448	3	3	7.69	10.71	-3.02	0.688454720532236	0.698321848708714	0.0863101311133194	5.64708144834845
chr4	122271448	122288223	4	3	10.26	10.71	-0.450000000000001	1	0.953103551799361	0.14687709056058	7.08524272416711
chr4	122288223	129997282	3	3	7.69	10.71	-3.02	0.688454720532236	0.698321848708714	0.0863101311133194	5.64708144834845
chr4	129997282	130161031	3	4	7.69	14.29	-6.6	0.439899470246479	0.505336362595415	0.0678402002557203	3.27816686216555
chr4	130161031	134510035	3	3	7.69	10.71	-3.02	0.688454720532236	0.698321848708714	0.0863101311133194	5.64708144834845
chr4	134510035	134870513	3	3	7.69	10.71	-3.02	0.688454720532236	0.698321848708714	0.0863101311133194	5.64708144834845
chr4	134870513	136111799	3	4	7.69	14.29	-6.6	0.439899470246479	0.505336362595415	0.0678402002557203	3.27816686216555
chr4	136111799	136181502	4	4	10.26	14.29	-4.03	0.710813343503147	0.689678357227139	0.116177835482169	4.08845960139407
chr4	136181502	138092149	3	4	7.69	14.29	-6.6	0.439899470246479	0.505336362595415	0.0678402002557203	3.27816686216555
chr4	138092149	138108419	4	4	10.26	14.29	-4.03	0.710813343503147	0.689678357227139	0.116177835482169	4.08845960139407
chr4	138108419	138190602	3	4	7.69	14.29	-6.6	0.439899470246479	0.505336362595415	0.0678402002557203	3.27816686216555
chr4	138190602	138367171	3	4	7.69	14.29	-6.6	0.439899470246479	0.505336362595415	0.0678402002557203	3.27816686216555
chr4	138367171	138985734	3	3	7.69	10.71	-3.02	0.688454720532236	0.698321848708714	0.0863101311133194	5.64708144834845
chr4	138985734	140312400	3	4	7.69	14.29	-6.6	0.439899470246479	0.505336362595415	0.0678402002557203	3.27816686216555
chr4	140312400	145606109	3	3	7.69	10.71	-3.02	0.688454720532236	0.698321848708714	0.0863101311133194	5.64708144834845
chr4	145606109	147029144	4	3	10.26	10.71	-0.450000000000001	1	0.953103551799361	0.14687709056058	7.08524272416711
chr4	147029144	147971541	4	3	10.26	10.71	-0.450000000000001	1	0.953103551799361	0.14687709056058	7.08524272416711
chr4	147971541	148055311	4	3	10.26	10.71	-0.450000000000001	1	0.953103551799361	0.14687709056058	7.08524272416711
chr4	148055311	148468354	4	3	10.26	10.71	-0.450000000000001	1	0.953103551799361	0.14687709056058	7.08524272416711
chr4	148468354	148502172	5	3	12.82	10.71	2.11	1	1.22182804785069	0.214213274937142	8.60621135520067
chr4	148502172	149035975	4	3	10.26	10.71	-0.450000000000001	1	0.953103551799361	0.14687709056058	7.08524272416711
chr4	149035975	149406173	4	3	10.26	10.71	-0.450000000000001	1	0.953103551799361	0.14687709056058	7.08524272416711
chr4	149406173	150162827	4	4	10.26	14.29	-4.03	0.710813343503147	0.689678357227139	0.116177835482169	4.08845960139407
chr4	150162827	152593395	4	3	10.26	10.71	-0.450000000000001	1	0.953103551799361	0.14687709056058	7.08524272416711
chr4	152593395	152709080	4	3	10.26	10.71	-0.450000000000001	1	0.953103551799361	0.14687709056058	7.08524272416711
chr4	152709080	152729671	4	4	10.26	14.29	-4.03	0.710813343503147	0.689678357227139	0.116177835482169	4.08845960139407
chr4	152729671	152731268	4	4	10.26	14.29	-4.03	0.710813343503147	0.689678357227139	0.116177835482169	4.08845960139407
chr4	152731268	152791652	3	4	7.69	14.29	-6.6	0.439899470246479	0.505336362595415	0.0678402002557203	3.27816686216555
chr4	152791652	152854832	3	5	7.69	17.86	-10.17	0.26352738853686	0.389034107826882	0.0550560831739497	2.2200708694682
chr4	152854832	153188623	3	4	7.69	14.29	-6.6	0.439899470246479	0.505336362595415	0.0678402002557203	3.27816686216555
chr4	153188623	153420447	3	5	7.69	17.86	-10.17	0.26352738853686	0.389034107826882	0.0550560831739497	2.2200708694682
chr4	153420447	153465312	3	4	7.69	14.29	-6.6	0.439899470246479	0.505336362595415	0.0678402002557203	3.27816686216555
chr4	153465312	156173233	3	3	7.69	10.71	-3.02	0.688454720532236	0.698321848708714	0.0863101311133194	5.64708144834845
chr4	156173233	156727733	4	3	10.26	10.71	-0.450000000000001	1	0.953103551799361	0.14687709056058	7.08524272416711
chr4	156727733	157074109	4	4	10.26	14.29	-4.03	0.710813343503147	0.689678357227139	0.116177835482169	4.08845960139407
chr4	157074109	157126754	4	4	10.26	14.29	-4.03	0.710813343503147	0.689678357227139	0.116177835482169	4.08845960139407
chr4	157126754	158464464	4	4	10.26	14.29	-4.03	0.710813343503147	0.689678357227139	0.116177835482169	4.08845960139407
chr4	158464464	158590290	5	4	12.82	14.29	-1.47	1	0.884016750837732	0.170150760251753	4.94270890019748
chr4	158590290	158781495	5	4	12.82	14.29	-1.47	1	0.884016750837732	0.170150760251753	4.94270890019748
chr4	158781495	158904015	4	4	10.26	14.29	-4.03	0.710813343503147	0.689678357227139	0.116177835482169	4.08845960139407
chr4	158904015	161047045	4	3	10.26	10.71	-0.450000000000001	1	0.953103551799361	0.14687709056058	7.08524272416711
chr4	161047045	161077330	5	3	12.82	10.71	2.11	1	1.22182804785069	0.214213274937142	8.60621135520067
chr4	161077330	161877009	4	3	10.26	10.71	-0.450000000000001	1	0.953103551799361	0.14687709056058	7.08524272416711
chr4	161877009	161884754	7	5	17.95	17.86	0.0899999999999999	1	1.00615666360625	0.239392241976746	4.55783047462478
chr4	161884754	161884914	4	4	10.26	14.29	-4.03	0.710813343503147	0.689678357227139	0.116177835482169	4.08845960139407
chr4	161884914	162634155	4	3	10.26	10.71	-0.450000000000001	1	0.953103551799361	0.14687709056058	7.08524272416711
chr4	162634155	164195414	3	3	7.69	10.71	-3.02	0.688454720532236	0.698321848708714	0.0863101311133194	5.64708144834845
chr4	164195414	164676233	3	4	7.69	14.29	-6.6	0.439899470246479	0.505336362595415	0.0678402002557203	3.27816686216555
chr4	164676233	164962921	4	4	10.26	14.29	-4.03	0.710813343503147	0.689678357227139	0.116177835482169	4.08845960139407
chr4	164962921	165440648	4	3	10.26	10.71	-0.450000000000001	1	0.953103551799361	0.14687709056058	7.08524272416711
chr4	165440648	167170179	4	3	10.26	10.71	-0.450000000000001	1	0.953103551799361	0.14687709056058	7.08524272416711
chr4	167170179	167868299	4	3	10.26	10.71	-0.450000000000001	1	0.953103551799361	0.14687709056058	7.08524272416711
chr4	167868299	168308206	4	4	10.26	14.29	-4.03	0.710813343503147	0.689678357227139	0.116177835482169	4.08845960139407
chr4	168308206	168659899	5	4	12.82	14.29	-1.47	1	0.884016750837732	0.170150760251753	4.94270890019748
chr4	168659899	168816942	4	4	10.26	14.29	-4.03	0.710813343503147	0.689678357227139	0.116177835482169	4.08845960139407
chr4	168816942	168853013	5	4	12.82	14.29	-1.47	1	0.884016750837732	0.170150760251753	4.94270890019748
chr4	168853013	168979296	4	4	10.26	14.29	-4.03	0.710813343503147	0.689678357227139	0.116177835482169	4.08845960139407
chr4	168979296	170260808	5	4	12.82	14.29	-1.47	1	0.884016750837732	0.170150760251753	4.94270890019748
chr4	170260808	170298252	4	4	10.26	14.29	-4.03	0.710813343503147	0.689678357227139	0.116177835482169	4.08845960139407
chr4	170298252	171441289	5	4	12.82	14.29	-1.47	1	0.884016750837732	0.170150760251753	4.94270890019748
chr4	171441289	171592647	5	4	12.82	14.29	-1.47	1	0.884016750837732	0.170150760251753	4.94270890019748
chr4	171592647	171609302	5	3	12.82	10.71	2.11	1	1.22182804785069	0.214213274937142	8.60621135520067
chr4	171609302	176232240	5	3	12.82	10.71	2.11	1	1.22182804785069	0.214213274937142	8.60621135520067
chr4	176232240	176363460	5	4	12.82	14.29	-1.47	1	0.884016750837732	0.170150760251753	4.94270890019748
chr4	176363460	176853998	5	3	12.82	10.71	2.11	1	1.22182804785069	0.214213274937142	8.60621135520067
chr4	176853998	177140590	5	4	12.82	14.29	-1.47	1	0.884016750837732	0.170150760251753	4.94270890019748
chr4	177140590	177750489	6	4	15.38	14.29	1.09	1	1.08953324514555	0.228777697439355	5.84898001960677
chr4	177750489	177975462	7	4	17.95	14.29	3.66	0.750478768502977	1.30726813521468	0.291755135584387	6.80992210196982
chr4	177975462	179239153	7	4	17.95	14.29	3.66	0.750478768502977	1.30726813521468	0.291755135584387	6.80992210196982
chr4	179239153	181036841	7	4	17.95	14.29	3.66	0.750478768502977	1.30726813521468	0.291755135584387	6.80992210196982
chr4	181036841	182090493	7	5	17.95	17.86	0.0899999999999999	1	1.00615666360625	0.239392241976746	4.55783047462478
chr4	182090493	182158118	7	5	17.95	17.86	0.0899999999999999	1	1.00615666360625	0.239392241976746	4.55783047462478
chr4	182158118	182234680	7	5	17.95	17.86	0.0899999999999999	1	1.00615666360625	0.239392241976746	4.55783047462478
chr4	182234680	182731963	7	4	17.95	14.29	3.66	0.750478768502977	1.30726813521468	0.291755135584387	6.80992210196982
chr4	182731963	183478534	7	5	17.95	17.86	0.0899999999999999	1	1.00615666360625	0.239392241976746	4.55783047462478
chr4	183478534	184828299	8	5	20.51	17.86	2.65	1	1.18408795541755	0.294963002397035	5.23558530402848
chr4	184828299	185814584	7	5	17.95	17.86	0.0899999999999999	1	1.00615666360625	0.239392241976746	4.55783047462478
chr4	185814584	187773365	6	5	15.38	17.86	-2.48	1	0.838623244670273	0.187416780551175	3.9214663079714
chr4	187773365	187807838	7	5	17.95	17.86	0.0899999999999999	1	1.00615666360625	0.239392241976746	4.55783047462478
chr4	187807838	188032071	6	5	15.38	17.86	-2.48	1	0.838623244670273	0.187416780551175	3.9214663079714
chr4	188032071	188608968	5	5	12.82	17.86	-5.04	0.730630488724804	0.680524452693754	0.139063932450118	3.32247608395633
chr4	188608968	191154276	5	5	12.82	17.86	-5.04	0.730630488724804	0.680524452693754	0.139063932450118	3.32247608395633
chr8	0	183950	20	12	51.28	42.86	8.42	0.621109802036103	1.39638195542497	0.474816209988312	4.18496413327564
chr8	183950	253187	21	12	53.85	42.86	10.99	0.460130546942633	1.54522343566475	0.525585083834366	4.64316193720263
chr8	253187	722844	20	12	51.28	42.86	8.42	0.621109802036103	1.39638195542497	0.474816209988312	4.18496413327564
chr8	722844	811433	20	12	51.28	42.86	8.42	0.621109802036103	1.39638195542497	0.474816209988312	4.18496413327564
chr8	811433	1241029	20	12	51.28	42.86	8.42	0.621109802036103	1.39638195542497	0.474816209988312	4.18496413327564
chr8	1241029	1284350	19	12	48.72	42.86	5.86	0.804174625663737	1.26219355471385	0.428517295195056	3.77724505458588
chr8	1284350	1524972	20	12	51.28	42.86	8.42	0.621109802036103	1.39638195542497	0.474816209988312	4.18496413327564
chr8	1524972	1929316	21	12	53.85	42.86	10.99	0.460130546942633	1.54522343566475	0.525585083834366	4.64316193720263
chr8	1929316	3785630	22	12	56.41	42.86	13.55	0.326782792037464	1.71136339219148	0.581512834034579	5.16238194024572
chr8	3785630	3790668	22	12	56.41	42.86	13.55	0.326782792037464	1.71136339219148	0.581512834034579	5.16238194024572
chr8	3790668	4639463	22	12	56.41	42.86	13.55	0.326782792037464	1.71136339219148	0.581512834034579	5.16238194024572
chr8	4639463	4735491	21	12	53.85	42.86	10.99	0.460130546942633	1.54522343566475	0.525585083834366	4.64316193720263
chr8	4735491	4833807	20	12	51.28	42.86	8.42	0.621109802036103	1.39638195542497	0.474816209988312	4.18496413327564
chr8	4833807	5596497	21	12	53.85	42.86	10.99	0.460130546942633	1.54522343566475	0.525585083834366	4.64316193720263
chr8	5596497	5605669	21	13	53.85	46.43	7.42	0.624250860672073	1.34015348211971	0.456297589497585	3.98739977846982
chr8	5605669	5901956	21	12	53.85	42.86	10.99	0.460130546942633	1.54522343566475	0.525585083834366	4.64316193720263
chr8	5901956	5930405	22	12	56.41	42.86	13.55	0.326782792037464	1.71136339219148	0.581512834034579	5.16238194024572
chr8	5930405	6128409	22	12	56.41	42.86	13.55	0.326782792037464	1.71136339219148	0.581512834034579	5.16238194024572
chr8	6128409	6624574	22	12	56.41	42.86	13.55	0.326782792037464	1.71136339219148	0.581512834034579	5.16238194024572
chr8	6624574	6641273	23	12	58.97	42.86	16.11	0.222542058013393	1.89782135915403	0.643376268971101	5.75609508218654
chr8	6641273	7041597	23	12	58.97	42.86	16.11	0.222542058013393	1.89782135915403	0.643376268971101	5.75609508218654
chr8	7041597	7216447	23	13	58.97	46.43	12.54	0.332519298658347	1.64605139262573	0.558506746345639	4.94463993818083
chr8	7216447	7244200	23	13	58.97	46.43	12.54	0.332519298658347	1.64605139262573	0.558506746345639	4.94463993818083
chr8	7244200	7254310	23	12	58.97	42.86	16.11	0.222542058013393	1.89782135915403	0.643376268971101	5.75609508218654
chr8	7254310	7297449	24	12	61.54	42.86	18.68	0.145460384203583	2.10871194370967	0.71223054005871	6.44192999850498
chr8	7297449	7355835	24	13	61.54	46.43	15.11	0.319264851700421	1.82903339411709	0.618307700542182	5.5347925107856
chr8	7355835	7389344	22	13	56.41	46.43	9.98	0.464793055855401	1.48420010497309	0.504833250545686	4.43406619513356
chr8	7389344	7392497	21	13	53.85	46.43	7.42	0.624250860672073	1.34015348211971	0.456297589497585	3.98739977846982
chr8	7392497	7641426	21	12	53.85	42.86	10.99	0.460130546942633	1.54522343566475	0.525585083834366	4.64316193720263
chr8	7641426	7752096	20	12	51.28	42.86	8.42	0.621109802036103	1.39638195542497	0.474816209988312	4.18496413327564
chr8	7752096	7783206	20	11	51.28	39.29	11.99	0.456653185331257	1.6149164005428	0.546555775961165	4.91043973382828
chr8	7783206	7787805	22	11	56.41	39.29	17.12	0.217680083478689	1.97907647789463	0.669368304823072	6.05561427143958
chr8	7787805	7793360	23	11	58.97	39.29	19.68	0.140666406848965	2.19462037296029	0.740618072732181	6.74986332202186
chr8	7793360	7831849	23	11	58.97	39.29	19.68	0.140666406848965	2.19462037296029	0.740618072732181	6.74986332202186
chr8	7831849	8003131	23	12	58.97	42.86	16.11	0.222542058013393	1.89782135915403	0.643376268971101	5.75609508218654
chr8	8003131	8079730	23	13	58.97	46.43	12.54	0.332519298658347	1.64605139262573	0.558506746345639	4.94463993818083
chr8	8079730	8089584	24	13	61.54	46.43	15.11	0.319264851700421	1.82903339411709	0.618307700542182	5.5347925107856
chr8	8089584	8156205	24	13	61.54	46.43	15.11	0.319264851700421	1.82903339411709	0.618307700542182	5.5347925107856
chr8	8156205	8648483	23	13	58.97	46.43	12.54	0.332519298658347	1.64605139262573	0.558506746345639	4.94463993818083
chr8	8648483	10113673	23	13	58.97	46.43	12.54	0.332519298658347	1.64605139262573	0.558506746345639	4.94463993818083
chr8	10113673	10333659	24	13	61.54	46.43	15.11	0.319264851700421	1.82903339411709	0.618307700542182	5.5347925107856
chr8	10333659	10863392	24	13	61.54	46.43	15.11	0.319264851700421	1.82903339411709	0.618307700542182	5.5347925107856
chr8	10863392	10946607	23	13	58.97	46.43	12.54	0.332519298658347	1.64605139262573	0.558506746345639	4.94463993818083
chr8	10946607	11072312	24	13	61.54	46.43	15.11	0.319264851700421	1.82903339411709	0.618307700542182	5.5347925107856
chr8	11072312	11285202	25	13	64.1	46.43	17.67	0.211788510723307	2.03772639047303	0.685272228337163	6.22319330983817
chr8	11285202	11645189	24	13	61.54	46.43	15.11	0.319264851700421	1.82903339411709	0.618307700542182	5.5347925107856
chr8	11645189	11758962	24	13	61.54	46.43	15.11	0.319264851700421	1.82903339411709	0.618307700542182	5.5347925107856
chr8	11758962	11853449	24	13	61.54	46.43	15.11	0.319264851700421	1.82903339411709	0.618307700542182	5.5347925107856
chr8	11853449	12207132	24	13	61.54	46.43	15.11	0.319264851700421	1.82903339411709	0.618307700542182	5.5347925107856
chr8	12207132	12237118	25	13	64.1	46.43	17.67	0.211788510723307	2.03772639047303	0.685272228337163	6.22319330983817
chr8	12237118	12240243	24	12	61.54	42.86	18.68	0.145460384203583	2.10871194370967	0.71223054005871	6.44192999850498
chr8	12240243	12241398	24	12	61.54	42.86	18.68	0.145460384203583	2.10871194370967	0.71223054005871	6.44192999850498
chr8	12241398	12254207	24	11	61.54	39.29	22.25	0.0870973123523859	2.43838285256804	0.819866443273367	7.55082932894462
chr8	12254207	12269346	23	11	58.97	39.29	19.68	0.140666406848965	2.19462037296029	0.740618072732181	6.74986332202186
chr8	12269346	12272727	22	11	56.41	39.29	17.12	0.217680083478689	1.97907647789463	0.669368304823072	6.05561427143958
chr8	12272727	12390468	21	11	53.85	39.29	14.56	0.322374601792665	1.78709515773199	0.605003612361671	5.44745844498122
chr8	12390468	12420028	22	11	56.41	39.29	17.12	0.217680083478689	1.97907647789463	0.669368304823072	6.05561427143958
chr8	12420028	12421160	21	11	53.85	39.29	14.56	0.322374601792665	1.78709515773199	0.605003612361671	5.44745844498122
chr8	12421160	12425633	21	12	53.85	42.86	10.99	0.460130546942633	1.54522343566475	0.525585083834366	4.64316193720263
chr8	12425633	12458299	21	12	53.85	42.86	10.99	0.460130546942633	1.54522343566475	0.525585083834366	4.64316193720263
chr8	12458299	12555392	21	13	53.85	46.43	7.42	0.624250860672073	1.34015348211971	0.456297589497585	3.98739977846982
chr8	12555392	12586917	23	13	58.97	46.43	12.54	0.332519298658347	1.64605139262573	0.558506746345639	4.94463993818083
chr8	12586917	12744102	24	13	61.54	46.43	15.11	0.319264851700421	1.82903339411709	0.618307700542182	5.5347925107856
chr8	12744102	14089750	24	13	61.54	46.43	15.11	0.319264851700421	1.82903339411709	0.618307700542182	5.5347925107856
chr8	14089750	14141100	24	13	61.54	46.43	15.11	0.319264851700421	1.82903339411709	0.618307700542182	5.5347925107856
chr8	14141100	14670920	24	13	61.54	46.43	15.11	0.319264851700421	1.82903339411709	0.618307700542182	5.5347925107856
chr8	14670920	18452450	24	13	61.54	46.43	15.11	0.319264851700421	1.82903339411709	0.618307700542182	5.5347925107856
chr8	18452450	19313859	24	13	61.54	46.43	15.11	0.319264851700421	1.82903339411709	0.618307700542182	5.5347925107856
chr8	19313859	19390279	23	13	58.97	46.43	12.54	0.332519298658347	1.64605139262573	0.558506746345639	4.94463993818083
chr8	19390279	20339050	24	13	61.54	46.43	15.11	0.319264851700421	1.82903339411709	0.618307700542182	5.5347925107856
chr8	20339050	20386715	24	13	61.54	46.43	15.11	0.319264851700421	1.82903339411709	0.618307700542182	5.5347925107856
chr8	20386715	21348053	24	13	61.54	46.43	15.11	0.319264851700421	1.82903339411709	0.618307700542182	5.5347925107856
chr8	21348053	21364137	24	13	61.54	46.43	15.11	0.319264851700421	1.82903339411709	0.618307700542182	5.5347925107856
chr8	21364137	21383889	24	13	61.54	46.43	15.11	0.319264851700421	1.82903339411709	0.618307700542182	5.5347925107856
chr8	21383889	21483195	25	13	64.1	46.43	17.67	0.211788510723307	2.03772639047303	0.685272228337163	6.22319330983817
chr8	21483195	22663146	24	13	61.54	46.43	15.11	0.319264851700421	1.82903339411709	0.618307700542182	5.5347925107856
chr8	22663146	24974499	24	13	61.54	46.43	15.11	0.319264851700421	1.82903339411709	0.618307700542182	5.5347925107856
chr8	24974499	24974550	25	14	64.1	50	14.1	0.317482226805566	1.77004601598868	0.593672512686663	5.37609575868279
chr8	24974550	24975039	26	14	66.67	50	16.67	0.210804390717616	1.97884781183523	0.659122694777583	6.08105168760666
chr8	24975039	24984237	27	14	69.23	50	19.23	0.132924181710746	2.22191094456497	0.733542908504638	6.92791133492207
chr8	24984237	24984298	27	14	69.23	50	19.23	0.132924181710746	2.22191094456497	0.733542908504638	6.92791133492207
chr8	24984298	24987712	25	13	64.1	46.43	17.67	0.211788510723307	2.03772639047303	0.685272228337163	6.22319330983817
chr8	24987712	25707740	24	13	61.54	46.43	15.11	0.319264851700421	1.82903339411709	0.618307700542182	5.5347925107856
chr8	25707740	27617381	24	13	61.54	46.43	15.11	0.319264851700421	1.82903339411709	0.618307700542182	5.5347925107856
chr8	27617381	27741311	23	13	58.97	46.43	12.54	0.332519298658347	1.64605139262573	0.558506746345639	4.94463993818083
chr8	27741311	27812167	24	13	61.54	46.43	15.11	0.319264851700421	1.82903339411709	0.618307700542182	5.5347925107856
chr8	27812167	28814515	24	13	61.54	46.43	15.11	0.319264851700421	1.82903339411709	0.618307700542182	5.5347925107856
chr8	28814515	28843847	23	13	58.97	46.43	12.54	0.332519298658347	1.64605139262573	0.558506746345639	4.94463993818083
chr8	28843847	29921561	22	13	56.41	46.43	9.98	0.464793055855401	1.48420010497309	0.504833250545686	4.43406619513356
chr8	29921561	30144022	21	13	53.85	46.43	7.42	0.624250860672073	1.34015348211971	0.456297589497585	3.98739977846982
chr8	30144022	30767317	21	13	53.85	46.43	7.42	0.624250860672073	1.34015348211971	0.456297589497585	3.98739977846982
chr8	30767317	30827184	21	12	53.85	42.86	10.99	0.460130546942633	1.54522343566475	0.525585083834366	4.64316193720263
chr8	30827184	31580190	22	12	56.41	42.86	13.55	0.326782792037464	1.71136339219148	0.581512834034579	5.16238194024572
chr8	31580190	32180855	21	12	53.85	42.86	10.99	0.460130546942633	1.54522343566475	0.525585083834366	4.64316193720263
chr8	32180855	32991352	21	12	53.85	42.86	10.99	0.460130546942633	1.54522343566475	0.525585083834366	4.64316193720263
chr8	32991352	33091358	20	12	51.28	42.86	8.42	0.621109802036103	1.39638195542497	0.474816209988312	4.18496413327564
chr8	33091358	33179621	20	13	51.28	46.43	4.85	0.805646996899348	1.21104541148927	0.412232871546433	3.5932956190791
chr8	33179621	33195588	20	13	51.28	46.43	4.85	0.805646996899348	1.21104541148927	0.412232871546433	3.5932956190791
chr8	33195588	33261283	20	12	51.28	42.86	8.42	0.621109802036103	1.39638195542497	0.474816209988312	4.18496413327564
chr8	33261283	33270952	20	12	51.28	42.86	8.42	0.621109802036103	1.39638195542497	0.474816209988312	4.18496413327564
chr8	33270952	33275811	20	12	51.28	42.86	8.42	0.621109802036103	1.39638195542497	0.474816209988312	4.18496413327564
chr8	33275811	33457589	20	12	51.28	42.86	8.42	0.621109802036103	1.39638195542497	0.474816209988312	4.18496413327564
chr8	33457589	34025029	20	12	51.28	42.86	8.42	0.621109802036103	1.39638195542497	0.474816209988312	4.18496413327564
chr8	34025029	34169811	21	12	53.85	42.86	10.99	0.460130546942633	1.54522343566475	0.525585083834366	4.64316193720263
chr8	34169811	34237947	20	12	51.28	42.86	8.42	0.621109802036103	1.39638195542497	0.474816209988312	4.18496413327564
chr8	34237947	34281270	19	12	48.72	42.86	5.86	0.804174625663737	1.26219355471385	0.428517295195056	3.77724505458588
chr8	34281270	34370202	19	12	48.72	42.86	5.86	0.804174625663737	1.26219355471385	0.428517295195056	3.77724505458588
chr8	34370202	34425718	18	12	46.15	42.86	3.29	0.80876876934318	1.14058091236033	0.38610456132455	3.41342565064041
chr8	34425718	34442008	18	11	46.15	39.29	6.86	0.624154416413797	1.31911762751048	0.444422944905645	4.00604131214375
chr8	34442008	34604436	18	11	46.15	39.29	6.86	0.624154416413797	1.31911762751048	0.444422944905645	4.00604131214375
chr8	34604436	34687273	18	10	46.15	35.71	10.44	0.457027079330404	1.53287214752853	0.511981102857743	4.74966762539043
chr8	34687273	34843493	18	10	46.15	35.71	10.44	0.457027079330404	1.53287214752853	0.511981102857743	4.74966762539043
chr8	34843493	34875573	18	10	46.15	35.71	10.44	0.457027079330404	1.53287214752853	0.511981102857743	4.74966762539043
chr8	34875573	34919175	17	10	43.59	35.71	7.88	0.616414616667261	1.38407294317907	0.460262541992795	4.29406003229699
chr8	34919175	34985867	17	10	43.59	35.71	7.88	0.616414616667261	1.38407294317907	0.460262541992795	4.29406003229699
chr8	34985867	35133923	17	10	43.59	35.71	7.88	0.616414616667261	1.38407294317907	0.460262541992795	4.29406003229699
chr8	35133923	35424268	17	9	43.59	32.14	11.45	0.447474683817434	1.61943393993908	0.531485260573576	5.16153630021606
chr8	35424268	35886669	16	9	41.03	32.14	8.89	0.609289326925581	1.46021347885043	0.476406107195256	4.66543468605179
chr8	35886669	36561165	15	9	38.46	32.14	6.32	0.617274493539721	1.3140123891115	0.425454359117328	4.21478832852152
chr8	36561165	36866880	14	9	35.9	32.14	3.76	0.799152104106656	1.17928077535927	0.378181705993962	3.80238603736087
chr8	36866880	37067389	13	9	33.33	32.14	1.19	1	1.05472854591205	0.334219709650251	3.42390949726657
chr8	37067389	37120371	13	9	33.33	32.14	1.19	1	1.05472854591205	0.334219709650251	3.42390949726657
chr8	37120371	37181984	13	10	33.33	35.71	-2.38	1	0.901422168724054	0.289415123890578	2.84862643714113
chr8	37181984	37186012	13	9	33.33	32.14	1.19	1	1.05472854591205	0.334219709650251	3.42390949726657
chr8	37186012	37397896	13	9	33.33	32.14	1.19	1	1.05472854591205	0.334219709650251	3.42390949726657
chr8	37397896	37848794	12	9	30.77	32.14	-1.37	1	0.939168418272527	0.293242349603647	3.07544601481355
chr8	37848794	37870908	11	9	28.21	32.14	-3.93	0.790297224212521	0.831706188375505	0.254973950870375	2.75301817957441
chr8	37870908	37906992	10	9	25.64	32.14	-6.5	0.592577464184326	0.7314882458343	0.219162628386788	2.45412591853335
chr8	37906992	38136909	10	10	25.64	35.71	-10.07	0.424661615147172	0.625238307681984	0.189783239150232	2.04303317150626
chr8	38136909	38276502	10	9	25.64	32.14	-6.5	0.592577464184326	0.7314882458343	0.219162628386788	2.45412591853335
chr8	38276502	38541873	9	9	23.08	32.14	-9.06	0.419765809096462	0.637777320809793	0.1856861914707	2.17626808774981
chr8	38541873	38847895	9	8	23.08	28.57	-5.49	0.776722997346664	0.753281180166143	0.215447993161751	2.66181950249223
chr8	38847895	38894673	9	7	23.08	25	-1.92	1	0.901424398672253	0.251636822444292	3.3390618223398
chr8	38894673	39124244	8	7	20.51	25	-4.49	0.769111281347119	0.777202399071217	0.209240999451785	2.9379961078175
chr8	39124244	39132736	9	7	23.08	25	-1.92	1	0.901424398672253	0.251636822444292	3.3390618223398
chr8	39132736	39171078	9	6	23.08	21.43	1.65	1	1.09841923649564	0.296678525077835	4.3419466686276
chr8	39171078	39207174	9	6	23.08	21.43	1.65	1	1.09841923649564	0.296678525077835	4.3419466686276
chr8	39207174	39213223	10	6	25.64	21.43	4.21	0.776722997346664	1.25998989354521	0.349913957283863	4.90329735453815
chr8	39213223	39225796	11	6	28.21	21.43	6.78	0.581355620024996	1.43275125181165	0.406785672862874	5.5060111348397
chr8	39225796	39230254	11	6	28.21	21.43	6.78	0.581355620024996	1.43275125181165	0.406785672862874	5.5060111348397
chr8	39230254	39230492	11	7	28.21	25	3.21	1	1.17570071395968	0.34528159019737	4.23023415811296
chr8	39230492	39233131	12	8	30.77	28.57	2.2	1	1.1093705404486	0.340109999221826	3.76440764981304
chr8	39233131	39246893	16	11	41.03	39.29	1.74	1	1.07391958570614	0.358136811668035	3.27361814971911
chr8	39246893	39247927	16	12	41.03	42.86	-1.83	1	0.928580065970117	0.311149290685772	2.78915459620135
chr8	39247927	39249857	17	12	43.59	42.86	0.730000000000004	1	1.02985405294389	0.347101812373374	3.08562829024417
chr8	39249857	39253774	19	12	48.72	42.86	5.86	0.804174625663737	1.26219355471385	0.428517295195056	3.77724505458588
chr8	39253774	39347786	19	12	48.72	42.86	5.86	0.804174625663737	1.26219355471385	0.428517295195056	3.77724505458588
chr8	39347786	39386080	18	12	46.15	42.86	3.29	0.80876876934318	1.14058091236033	0.38610456132455	3.41342565064041
chr8	39386080	39387632	17	12	43.59	42.86	0.730000000000004	1	1.02985405294389	0.347101812373374	3.08562829024417
chr8	39387632	39388539	10	7	25.64	25	0.640000000000001	1	1.03396754058403	0.296924738188513	3.76889942795107
chr8	39388539	39389022	9	6	23.08	21.43	1.65	1	1.09841923649564	0.296678525077835	4.3419466686276
chr8	39389022	39397373	9	6	23.08	21.43	1.65	1	1.09841923649564	0.296678525077835	4.3419466686276
chr8	39397373	39449618	8	6	20.51	21.43	-0.919999999999998	1	0.947035802866762	0.24678154835532	3.81825686509133
chr8	39449618	39671991	7	6	17.95	21.43	-3.48	0.76168176257019	0.804764518252769	0.200114563812684	3.32740237797851
chr8	39671991	40520919	7	6	17.95	21.43	-3.48	0.76168176257019	0.804764518252769	0.200114563812684	3.32740237797851
chr8	40520919	40571206	6	6	15.38	21.43	-6.05	0.537876494727452	0.67081346957719	0.156478978316614	2.86681622643448
chr8	40571206	40573313	7	6	17.95	21.43	-3.48	0.76168176257019	0.804764518252769	0.200114563812684	3.32740237797851
chr8	40573313	40582132	6	6	15.38	21.43	-6.05	0.537876494727452	0.67081346957719	0.156478978316614	2.86681622643448
chr8	40582132	40715421	5	6	12.82	21.43	-8.61	0.505413273282686	0.544342468322904	0.115962517512108	2.43320308901814
chr8	40715421	40761024	5	5	12.82	17.86	-5.04	0.730630488724804	0.680524452693754	0.139063932450118	3.32247608395633
chr8	40761024	41371215	5	4	12.82	14.29	-1.47	1	0.884016750837732	0.170150760251753	4.94270890019748
chr8	41371215	42665275	5	3	12.82	10.71	2.11	1	1.22182804785069	0.214213274937142	8.60621135520067
chr8	42665275	43778914	6	3	15.38	10.71	4.67	0.724292382577153	1.50605655807911	0.287195734413274	10.2118168379826
chr8	43778914	46924211	0	0	0	0	0	1	0	0	Inf
chr8	46924211	47761401	1	2	2.56	7.14	-4.58	0.566892808683853	0.347668191638558	0.00565929193880628	7.00113716860258
chr8	47761401	48467103	2	2	5.13	7.14	-2.01	1	0.706496515603743	0.0483247951664508	10.3278425867678
chr8	48467103	48951149	3	2	7.69	7.14	0.550000000000001	1	1.08206902804226	0.115243282358074	13.8124557860129
chr8	48951149	50087653	2	2	5.13	7.14	-2.01	1	0.706496515603743	0.0483247951664508	10.3278425867678
chr8	50087653	50133480	2	3	5.13	10.71	-5.58	0.642299864314789	0.455973048612347	0.035674600286564	4.28079447868054
chr8	50133480	50205424	2	2	5.13	7.14	-2.01	1	0.706496515603743	0.0483247951664508	10.3278425867678
chr8	50205424	50310171	2	3	5.13	10.71	-5.58	0.642299864314789	0.455973048612347	0.035674600286564	4.28079447868054
chr8	50310171	53455912	2	2	5.13	7.14	-2.01	1	0.706496515603743	0.0483247951664508	10.3278425867678
chr8	53455912	58003817	3	2	7.69	7.14	0.550000000000001	1	1.08206902804226	0.115243282358074	13.8124557860129
chr8	58003817	58500757	2	2	5.13	7.14	-2.01	1	0.706496515603743	0.0483247951664508	10.3278425867678
chr8	58500757	67980232	1	2	2.56	7.14	-4.58	0.566892808683853	0.347668191638558	0.00565929193880628	7.00113716860258
chr8	67980232	73019964	1	1	2.56	3.57	-1.01	1	0.714239541851673	0.00883081332944379	57.7927180509577
chr8	73019964	85260436	0	1	0	3.57	-3.57	0.417910447761194	0	0	28.0001993373566
chr8	85260436	85269674	1	1	2.56	3.57	-1.01	1	0.714239541851673	0.00883081332944379	57.7927180509577
chr8	85269674	85279318	0	1	0	3.57	-3.57	0.417910447761194	0	0	28.0001993373566
chr8	85279318	85317106	0	2	0	7.14	-7.14	0.170963364993216	0	0	3.78396482381628
chr8	85317106	90428609	0	1	0	3.57	-3.57	0.417910447761194	0	0	28.0001993373566
chr8	90428609	90560824	1	1	2.56	3.57	-1.01	1	0.714239541851673	0.00883081332944379	57.7927180509577
chr8	90560824	96908219	0	1	0	3.57	-3.57	0.417910447761194	0	0	28.0001993373566
chr8	96908219	97680789	1	1	2.56	3.57	-1.01	1	0.714239541851673	0.00883081332944379	57.7927180509577
chr8	97680789	98505348	0	1	0	3.57	-3.57	0.417910447761194	0	0	28.0001993373566
chr8	98505348	98549008	0	2	0	7.14	-7.14	0.170963364993216	0	0	3.78396482381628
chr8	98549008	115633259	0	1	0	3.57	-3.57	0.417910447761194	0	0	28.0001993373566
chr8	115633259	115640948	1	1	2.56	3.57	-1.01	1	0.714239541851673	0.00883081332944379	57.7927180509577
chr8	115640948	115646214	1	2	2.56	7.14	-4.58	0.566892808683853	0.347668191638558	0.00565929193880628	7.00113716860258
chr8	115646214	115683438	0	2	0	7.14	-7.14	0.170963364993216	0	0	3.78396482381628
chr8	115683438	116365531	0	1	0	3.57	-3.57	0.417910447761194	0	0	28.0001993373566
chr8	116365531	116403694	1	1	2.56	3.57	-1.01	1	0.714239541851673	0.00883081332944379	57.7927180509577
chr8	116403694	118839845	0	1	0	3.57	-3.57	0.417910447761194	0	0	28.0001993373566
chr8	118839845	119054398	1	1	2.56	3.57	-1.01	1	0.714239541851673	0.00883081332944379	57.7927180509577
chr8	119054398	127633253	0	1	0	3.57	-3.57	0.417910447761194	0	0	28.0001993373566
chr8	127633253	127990311	0	0	0	0	0	1	0	0	Inf
chr8	127990311	128134884	0	1	0	3.57	-3.57	0.417910447761194	0	0	28.0001993373566
chr8	128134884	129000599	0	0	0	0	0	1	0	0	Inf
chr8	129000599	129033260	1	0	2.56	0	2.56	1	Inf	0.0184242788461539	Inf
chr8	129033260	129440699	0	0	0	0	0	1	0	0	Inf
chr8	129440699	129469075	0	1	0	3.57	-3.57	0.417910447761194	0	0	28.0001993373566
chr8	129469075	137564527	0	0	0	0	0	1	0	0	Inf
chr8	137564527	137679757	0	1	0	3.57	-3.57	0.417910447761194	0	0	28.0001993373566
chr8	137679757	137720266	0	2	0	7.14	-7.14	0.170963364993216	0	0	3.78396482381628
chr8	137720266	137803739	0	3	0	10.71	-10.71	0.0683853459972863	0	0	1.68680065167164
chr8	137803739	137830489	0	2	0	7.14	-7.14	0.170963364993216	0	0	3.78396482381628
chr8	137830489	146364022	0	1	0	3.57	-3.57	0.417910447761194	0	0	28.0001993373566
chr10	0	766888	6	1	15.38	3.57	11.81	0.224730827019654	4.81440822511162	0.533250791119194	233.739814548377
chr10	766888	794063	6	2	15.38	7.14	8.24	0.452610971630956	2.33566623971135	0.376598600150424	25.537474960256
chr10	794063	1559106	6	1	15.38	3.57	11.81	0.224730827019654	4.81440822511162	0.533250791119194	233.739814548377
chr10	1559106	1596234	7	1	17.95	3.57	14.38	0.125819456871692	5.78165294924593	0.673688176524297	275.479420857444
chr10	1596234	3770037	6	1	15.38	3.57	11.81	0.224730827019654	4.81440822511162	0.533250791119194	233.739814548377
chr10	3770037	5434482	5	1	12.82	3.57	9.25	0.388448155118834	3.90236511849191	0.401779613564162	194.438208084634
chr10	5434482	6427382	4	1	10.26	3.57	6.69	0.390943012211669	3.04077117232887	0.279516485329784	157.367313156765
chr10	6427382	8251853	5	1	12.82	3.57	9.25	0.388448155118834	3.90236511849191	0.401779613564162	194.438208084634
chr10	8251853	8704232	5	2	12.82	7.14	5.68	0.690157153753371	1.89440352096343	0.282027548133614	21.3895764464199
chr10	8704232	8767892	5	2	12.82	7.14	5.68	0.690157153753371	1.89440352096343	0.282027548133614	21.3895764464199
chr10	8767892	8770830	5	2	12.82	7.14	5.68	0.690157153753371	1.89440352096343	0.282027548133614	21.3895764464199
chr10	8770830	8866079	5	2	12.82	7.14	5.68	0.690157153753371	1.89440352096343	0.282027548133614	21.3895764464199
chr10	8866079	9964540	5	2	12.82	7.14	5.68	0.690157153753371	1.89440352096343	0.282027548133614	21.3895764464199
chr10	9964540	11577697	5	1	12.82	3.57	9.25	0.388448155118834	3.90236511849191	0.401779613564162	194.438208084634
chr10	11577697	15306433	4	1	10.26	3.57	6.69	0.390943012211669	3.04077117232887	0.279516485329784	157.367313156765
chr10	15306433	15732182	4	1	10.26	3.57	6.69	0.390943012211669	3.04077117232887	0.279516485329784	157.367313156765
chr10	15732182	15796722	4	1	10.26	3.57	6.69	0.390943012211669	3.04077117232887	0.279516485329784	157.367313156765
chr10	15796722	16452601	4	1	10.26	3.57	6.69	0.390943012211669	3.04077117232887	0.279516485329784	157.367313156765
chr10	16452601	18011504	4	1	10.26	3.57	6.69	0.390943012211669	3.04077117232887	0.279516485329784	157.367313156765
chr10	18011504	19158531	3	1	7.69	3.57	4.12	0.634565807327001	2.22532620058641	0.167954158560902	122.342807812915
chr10	19158531	23399045	3	2	7.69	7.14	0.550000000000001	1	1.08206902804226	0.115243282358074	13.8124557860129
chr10	23399045	23556363	4	2	10.26	7.14	3.12	1	1.47724941340376	0.194470737823325	17.4929046835811
chr10	23556363	23761460	3	2	7.69	7.14	0.550000000000001	1	1.08206902804226	0.115243282358074	13.8124557860129
chr10	23761460	23902087	3	3	7.69	10.71	-3.02	0.688454720532236	0.698321848708714	0.0863101311133194	5.64708144834845
chr10	23902087	25926477	3	2	7.69	7.14	0.550000000000001	1	1.08206902804226	0.115243282358074	13.8124557860129
chr10	25926477	27245409	3	1	7.69	3.57	4.12	0.634565807327001	2.22532620058641	0.167954158560902	122.342807812915
chr10	27245409	28608966	4	1	10.26	3.57	6.69	0.390943012211669	3.04077117232887	0.279516485329784	157.367313156765
chr10	28608966	28753539	4	1	10.26	3.57	6.69	0.390943012211669	3.04077117232887	0.279516485329784	157.367313156765
chr10	28753539	29504906	4	1	10.26	3.57	6.69	0.390943012211669	3.04077117232887	0.279516485329784	157.367313156765
chr10	29504906	30605702	3	1	7.69	3.57	4.12	0.634565807327001	2.22532620058641	0.167954158560902	122.342807812915
chr10	30605702	31628978	2	1	5.13	3.57	1.56	1	1.45154624814463	0.0720876075216783	89.2002946273177
chr10	31628978	36885228	1	1	2.56	3.57	-1.01	1	0.714239541851673	0.00883081332944379	57.7927180509577
chr10	36885228	37350328	1	1	2.56	3.57	-1.01	1	0.714239541851673	0.00883081332944379	57.7927180509577
chr10	37350328	37417340	1	1	2.56	3.57	-1.01	1	0.714239541851673	0.00883081332944379	57.7927180509577
chr10	37417340	39050890	1	1	2.56	3.57	-1.01	1	0.714239541851673	0.00883081332944379	57.7927180509577
chr10	39050890	42433540	0	0	0	0	0	1	0	0	Inf
chr10	42433540	43473911	3	2	7.69	7.14	0.550000000000001	1	1.08206902804226	0.115243282358074	13.8124557860129
chr10	43473911	47546226	3	1	7.69	3.57	4.12	0.634565807327001	2.22532620058641	0.167954158560902	122.342807812915
chr10	47546226	47547003	3	2	7.69	7.14	0.550000000000001	1	1.08206902804226	0.115243282358074	13.8124557860129
chr10	47547003	47645028	4	2	10.26	7.14	3.12	1	1.47724941340376	0.194470737823325	17.4929046835811
chr10	47645028	47658414	4	1	10.26	3.57	6.69	0.390943012211669	3.04077117232887	0.279516485329784	157.367313156765
chr10	47658414	47704103	3	1	7.69	3.57	4.12	0.634565807327001	2.22532620058641	0.167954158560902	122.342807812915
chr10	47704103	49241486	4	1	10.26	3.57	6.69	0.390943012211669	3.04077117232887	0.279516485329784	157.367313156765
chr10	49241486	49772592	5	1	12.82	3.57	9.25	0.388448155118834	3.90236511849191	0.401779613564162	194.438208084634
chr10	49772592	49790414	5	2	12.82	7.14	5.68	0.690157153753371	1.89440352096343	0.282027548133614	21.3895764464199
chr10	49790414	52853448	5	1	12.82	3.57	9.25	0.388448155118834	3.90236511849191	0.401779613564162	194.438208084634
chr10	52853448	52994303	6	1	15.38	3.57	11.81	0.224730827019654	4.81440822511162	0.533250791119194	233.739814548377
chr10	52994303	53296882	5	1	12.82	3.57	9.25	0.388448155118834	3.90236511849191	0.401779613564162	194.438208084634
chr10	53296882	53945502	6	1	15.38	3.57	11.81	0.224730827019654	4.81440822511162	0.533250791119194	233.739814548377
chr10	53945502	54421115	5	1	12.82	3.57	9.25	0.388448155118834	3.90236511849191	0.401779613564162	194.438208084634
chr10	54421115	55902707	5	2	12.82	7.14	5.68	0.690157153753371	1.89440352096343	0.282027548133614	21.3895764464199
chr10	55902707	56609989	5	3	12.82	10.71	2.11	1	1.22182804785069	0.214213274937142	8.60621135520067
chr10	56609989	56648552	5	4	12.82	14.29	-1.47	1	0.884016750837732	0.170150760251753	4.94270890019748
chr10	56648552	56695970	5	4	12.82	14.29	-1.47	1	0.884016750837732	0.170150760251753	4.94270890019748
chr10	56695970	56815221	5	3	12.82	10.71	2.11	1	1.22182804785069	0.214213274937142	8.60621135520067
chr10	56815221	57107754	5	2	12.82	7.14	5.68	0.690157153753371	1.89440352096343	0.282027548133614	21.3895764464199
chr10	57107754	57726852	4	2	10.26	7.14	3.12	1	1.47724941340376	0.194470737823325	17.4929046835811
chr10	57726852	58157575	4	2	10.26	7.14	3.12	1	1.47724941340376	0.194470737823325	17.4929046835811
chr10	58157575	58516565	4	1	10.26	3.57	6.69	0.390943012211669	3.04077117232887	0.279516485329784	157.367313156765
chr10	58516565	58516678	5	1	12.82	3.57	9.25	0.388448155118834	3.90236511849191	0.401779613564162	194.438208084634
chr10	58516678	58525768	6	1	15.38	3.57	11.81	0.224730827019654	4.81440822511162	0.533250791119194	233.739814548377
chr10	58525768	58526066	5	1	12.82	3.57	9.25	0.388448155118834	3.90236511849191	0.401779613564162	194.438208084634
chr10	58526066	59333213	4	1	10.26	3.57	6.69	0.390943012211669	3.04077117232887	0.279516485329784	157.367313156765
chr10	59333213	60028433	4	1	10.26	3.57	6.69	0.390943012211669	3.04077117232887	0.279516485329784	157.367313156765
chr10	60028433	60189662	3	1	7.69	3.57	4.12	0.634565807327001	2.22532620058641	0.167954158560902	122.342807812915
chr10	60189662	60342276	3	1	7.69	3.57	4.12	0.634565807327001	2.22532620058641	0.167954158560902	122.342807812915
chr10	60342276	62471341	3	1	7.69	3.57	4.12	0.634565807327001	2.22532620058641	0.167954158560902	122.342807812915
chr10	62471341	65241880	4	1	10.26	3.57	6.69	0.390943012211669	3.04077117232887	0.279516485329784	157.367313156765
chr10	65241880	65449986	4	2	10.26	7.14	3.12	1	1.47724941340376	0.194470737823325	17.4929046835811
chr10	65449986	65471755	4	3	10.26	10.71	-0.450000000000001	1	0.953103551799361	0.14687709056058	7.08524272416711
chr10	65471755	65606139	4	4	10.26	14.29	-4.03	0.710813343503147	0.689678357227139	0.116177835482169	4.08845960139407
chr10	65606139	65714228	4	4	10.26	14.29	-4.03	0.710813343503147	0.689678357227139	0.116177835482169	4.08845960139407
chr10	65714228	65848177	4	4	10.26	14.29	-4.03	0.710813343503147	0.689678357227139	0.116177835482169	4.08845960139407
chr10	65848177	65959964	4	3	10.26	10.71	-0.450000000000001	1	0.953103551799361	0.14687709056058	7.08524272416711
chr10	65959964	67307100	4	2	10.26	7.14	3.12	1	1.47724941340376	0.194470737823325	17.4929046835811
chr10	67307100	67307944	4	4	10.26	14.29	-4.03	0.710813343503147	0.689678357227139	0.116177835482169	4.08845960139407
chr10	67307944	67308024	5	4	12.82	14.29	-1.47	1	0.884016750837732	0.170150760251753	4.94270890019748
chr10	67308024	67308311	6	4	15.38	14.29	1.09	1	1.08953324514555	0.228777697439355	5.84898001960677
chr10	67308311	67314438	7	5	17.95	17.86	0.0899999999999999	1	1.00615666360625	0.239392241976746	4.55783047462478
chr10	67314438	67318621	7	4	17.95	14.29	3.66	0.750478768502977	1.30726813521468	0.291755135584387	6.80992210196982
chr10	67318621	67326439	5	2	12.82	7.14	5.68	0.690157153753371	1.89440352096343	0.282027548133614	21.3895764464199
chr10	67326439	70572920	4	2	10.26	7.14	3.12	1	1.47724941340376	0.194470737823325	17.4929046835811
chr10	70572920	78444401	4	1	10.26	3.57	6.69	0.390943012211669	3.04077117232887	0.279516485329784	157.367313156765
chr10	78444401	79043431	4	2	10.26	7.14	3.12	1	1.47724941340376	0.194470737823325	17.4929046835811
chr10	79043431	79111726	4	2	10.26	7.14	3.12	1	1.47724941340376	0.194470737823325	17.4929046835811
chr10	79111726	79491555	4	2	10.26	7.14	3.12	1	1.47724941340376	0.194470737823325	17.4929046835811
chr10	79491555	82602843	4	1	10.26	3.57	6.69	0.390943012211669	3.04077117232887	0.279516485329784	157.367313156765
chr10	82602843	83250448	4	2	10.26	7.14	3.12	1	1.47724941340376	0.194470737823325	17.4929046835811
chr10	83250448	83668175	4	3	10.26	10.71	-0.450000000000001	1	0.953103551799361	0.14687709056058	7.08524272416711
chr10	83668175	84389608	4	4	10.26	14.29	-4.03	0.710813343503147	0.689678357227139	0.116177835482169	4.08845960139407
chr10	84389608	87101630	5	4	12.82	14.29	-1.47	1	0.884016750837732	0.170150760251753	4.94270890019748
chr10	87101630	87312342	6	4	15.38	14.29	1.09	1	1.08953324514555	0.228777697439355	5.84898001960677
chr10	87312342	87908792	7	4	17.95	14.29	3.66	0.750478768502977	1.30726813521468	0.291755135584387	6.80992210196982
chr10	87908792	89070277	8	4	20.51	14.29	6.22	0.747932633487701	1.53856634233689	0.359107764458661	7.83585527572577
chr10	89070277	89137721	9	4	23.08	14.29	8.79	0.533293451699955	1.78478099082913	0.43094530952115	8.92909870703237
chr10	89137721	89187268	8	4	20.51	14.29	6.22	0.747932633487701	1.53856634233689	0.359107764458661	7.83585527572577
chr10	89187268	89250494	8	4	20.51	14.29	6.22	0.747932633487701	1.53856634233689	0.359107764458661	7.83585527572577
chr10	89250494	89481815	8	4	20.51	14.29	6.22	0.747932633487701	1.53856634233689	0.359107764458661	7.83585527572577
chr10	89481815	89555755	8	4	20.51	14.29	6.22	0.747932633487701	1.53856634233689	0.359107764458661	7.83585527572577
chr10	89555755	89886180	8	4	20.51	14.29	6.22	0.747932633487701	1.53856634233689	0.359107764458661	7.83585527572577
chr10	89886180	90237694	8	4	20.51	14.29	6.22	0.747932633487701	1.53856634233689	0.359107764458661	7.83585527572577
chr10	90237694	90349371	8	3	20.51	10.71	9.8	0.336619499034699	2.12739426351934	0.449140543826995	13.7497241842113
chr10	90349371	90444297	8	3	20.51	10.71	9.8	0.336619499034699	2.12739426351934	0.449140543826995	13.7497241842113
chr10	90444297	90489060	7	3	17.95	10.71	7.24	0.502458667409344	1.80733530551949	0.36548634786601	11.928348272517
chr10	90489060	90602810	8	3	20.51	10.71	9.8	0.336619499034699	2.12739426351934	0.449140543826995	13.7497241842113
chr10	90602810	90699349	8	3	20.51	10.71	9.8	0.336619499034699	2.12739426351934	0.449140543826995	13.7497241842113
chr10	90699349	91211635	8	3	20.51	10.71	9.8	0.336619499034699	2.12739426351934	0.449140543826995	13.7497241842113
chr10	91211635	93998522	8	3	20.51	10.71	9.8	0.336619499034699	2.12739426351934	0.449140543826995	13.7497241842113
chr10	93998522	95220445	8	4	20.51	14.29	6.22	0.747932633487701	1.53856634233689	0.359107764458661	7.83585527572577
chr10	95220445	95432993	9	4	23.08	14.29	8.79	0.533293451699955	1.78478099082913	0.43094530952115	8.92909870703237
chr10	95432993	96863756	9	4	23.08	14.29	8.79	0.533293451699955	1.78478099082913	0.43094530952115	8.92909870703237
chr10	96863756	96865196	8	3	20.51	10.71	9.8	0.336619499034699	2.12739426351934	0.449140543826995	13.7497241842113
chr10	96865196	96875967	8	2	20.51	7.14	13.37	0.174325857708064	3.30094800390498	0.585850360326557	34.5971603467713
chr10	96875967	96876055	8	3	20.51	10.71	9.8	0.336619499034699	2.12739426351934	0.449140543826995	13.7497241842113
chr10	96876055	96885652	8	4	20.51	14.29	6.22	0.747932633487701	1.53856634233689	0.359107764458661	7.83585527572577
chr10	96885652	101605621	9	4	23.08	14.29	8.79	0.533293451699955	1.78478099082913	0.43094530952115	8.92909870703237
chr10	101605621	107023421	9	5	23.08	17.86	5.22	0.763152862801238	1.37348238841154	0.354317161969272	5.9606730616736
chr10	107023421	107441558	9	5	23.08	17.86	5.22	0.763152862801238	1.37348238841154	0.354317161969272	5.9606730616736
chr10	107441558	107618034	8	5	20.51	17.86	2.65	1	1.18408795541755	0.294963002397035	5.23558530402848
chr10	107618034	107618078	8	5	20.51	17.86	2.65	1	1.18408795541755	0.294963002397035	5.23558530402848
chr10	107618078	107996052	8	4	20.51	14.29	6.22	0.747932633487701	1.53856634233689	0.359107764458661	7.83585527572577
chr10	107996052	108660823	8	5	20.51	17.86	2.65	1	1.18408795541755	0.294963002397035	5.23558530402848
chr10	108660823	108674605	7	5	17.95	17.86	0.0899999999999999	1	1.00615666360625	0.239392241976746	4.55783047462478
chr10	108674605	108729662	7	5	17.95	17.86	0.0899999999999999	1	1.00615666360625	0.239392241976746	4.55783047462478
chr10	108729662	109132545	7	4	17.95	14.29	3.66	0.750478768502977	1.30726813521468	0.291755135584387	6.80992210196982
chr10	109132545	109149653	7	3	17.95	10.71	7.24	0.502458667409344	1.80733530551949	0.36548634786601	11.928348272517
chr10	109149653	111388002	6	3	15.38	10.71	4.67	0.724292382577153	1.50605655807911	0.287195734413274	10.2118168379826
chr10	111388002	111437948	7	3	17.95	10.71	7.24	0.502458667409344	1.80733530551949	0.36548634786601	11.928348272517
chr10	111437948	111534810	8	3	20.51	10.71	9.8	0.336619499034699	2.12739426351934	0.449140543826995	13.7497241842113
chr10	111534810	111595626	7	3	17.95	10.71	7.24	0.502458667409344	1.80733530551949	0.36548634786601	11.928348272517
chr10	111595626	111710166	6	3	15.38	10.71	4.67	0.724292382577153	1.50605655807911	0.287195734413274	10.2118168379826
chr10	111710166	112504678	5	3	12.82	10.71	2.11	1	1.22182804785069	0.214213274937142	8.60621135520067
chr10	112504678	112537780	6	3	15.38	10.71	4.67	0.724292382577153	1.50605655807911	0.287195734413274	10.2118168379826
chr10	112537780	112556506	6	3	15.38	10.71	4.67	0.724292382577153	1.50605655807911	0.287195734413274	10.2118168379826
chr10	112556506	113177016	5	3	12.82	10.71	2.11	1	1.22182804785069	0.214213274937142	8.60621135520067
chr10	113177016	113197937	6	3	15.38	10.71	4.67	0.724292382577153	1.50605655807911	0.287195734413274	10.2118168379826
chr10	113197937	114065711	5	3	12.82	10.71	2.11	1	1.22182804785069	0.214213274937142	8.60621135520067
chr10	114065711	114422900	6	3	15.38	10.71	4.67	0.724292382577153	1.50605655807911	0.287195734413274	10.2118168379826
chr10	114422900	114754110	7	3	17.95	10.71	7.24	0.502458667409344	1.80733530551949	0.36548634786601	11.928348272517
chr10	114754110	114890095	7	4	17.95	14.29	3.66	0.750478768502977	1.30726813521468	0.291755135584387	6.80992210196982
chr10	114890095	114903513	6	4	15.38	14.29	1.09	1	1.08953324514555	0.228777697439355	5.84898001960677
chr10	114903513	115097582	5	4	12.82	14.29	-1.47	1	0.884016750837732	0.170150760251753	4.94270890019748
chr10	115097582	115202207	5	4	12.82	14.29	-1.47	1	0.884016750837732	0.170150760251753	4.94270890019748
chr10	115202207	115388917	5	4	12.82	14.29	-1.47	1	0.884016750837732	0.170150760251753	4.94270890019748
chr10	115388917	115438170	5	3	12.82	10.71	2.11	1	1.22182804785069	0.214213274937142	8.60621135520067
chr10	115438170	118786565	4	3	10.26	10.71	-0.450000000000001	1	0.953103551799361	0.14687709056058	7.08524272416711
chr10	118786565	123310572	3	3	7.69	10.71	-3.02	0.688454720532236	0.698321848708714	0.0863101311133194	5.64708144834845
chr10	123310572	123325213	4	3	10.26	10.71	-0.450000000000001	1	0.953103551799361	0.14687709056058	7.08524272416711
chr10	123325213	124555070	3	3	7.69	10.71	-3.02	0.688454720532236	0.698321848708714	0.0863101311133194	5.64708144834845
chr10	124555070	126223555	4	3	10.26	10.71	-0.450000000000001	1	0.953103551799361	0.14687709056058	7.08524272416711
chr10	126223555	126368115	3	3	7.69	10.71	-3.02	0.688454720532236	0.698321848708714	0.0863101311133194	5.64708144834845
chr10	126368115	128779090	4	3	10.26	10.71	-0.450000000000001	1	0.953103551799361	0.14687709056058	7.08524272416711
chr10	128779090	135534747	3	3	7.69	10.71	-3.02	0.688454720532236	0.698321848708714	0.0863101311133194	5.64708144834845
chr14	19108176	20422418	6	4	15.38	14.29	1.09	1	1.08953324514555	0.228777697439355	5.84898001960677
chr14	20422418	20424155	7	4	17.95	14.29	3.66	0.750478768502977	1.30726813521468	0.291755135584387	6.80992210196982
chr14	20424155	20425211	7	5	17.95	17.86	0.0899999999999999	1	1.00615666360625	0.239392241976746	4.55783047462478
chr14	20425211	20425685	8	5	20.51	17.86	2.65	1	1.18408795541755	0.294963002397035	5.23558530402848
chr14	20425685	24437989	9	5	23.08	17.86	5.22	0.763152862801238	1.37348238841154	0.354317161969272	5.9606730616736
chr14	24437989	24486295	10	5	25.64	17.86	7.78	0.558438625617762	1.57554208522566	0.417655219678272	6.73595308637102
chr14	24486295	32471527	9	5	23.08	17.86	5.22	0.763152862801238	1.37348238841154	0.354317161969272	5.9606730616736
chr14	32471527	33013246	9	6	23.08	21.43	1.65	1	1.09841923649564	0.296678525077835	4.3419466686276
chr14	33013246	33131534	9	6	23.08	21.43	1.65	1	1.09841923649564	0.296678525077835	4.3419466686276
chr14	33131534	35810327	9	5	23.08	17.86	5.22	0.763152862801238	1.37348238841154	0.354317161969272	5.9606730616736
chr14	35810327	38087325	10	5	25.64	17.86	7.78	0.558438625617762	1.57554208522566	0.417655219678272	6.73595308637102
chr14	38087325	38183411	10	5	25.64	17.86	7.78	0.558438625617762	1.57554208522566	0.417655219678272	6.73595308637102
chr14	38183411	40979803	10	5	25.64	17.86	7.78	0.558438625617762	1.57554208522566	0.417655219678272	6.73595308637102
chr14	40979803	41133716	10	5	25.64	17.86	7.78	0.558438625617762	1.57554208522566	0.417655219678272	6.73595308637102
chr14	41133716	41607321	10	5	25.64	17.86	7.78	0.558438625617762	1.57554208522566	0.417655219678272	6.73595308637102
chr14	41607321	41609427	11	7	28.21	25	3.21	1	1.17570071395968	0.34528159019737	4.23023415811296
chr14	41609427	41663732	11	8	28.21	28.57	-0.359999999999999	1	0.982401859972848	0.295759775739972	3.36946324721196
chr14	41663732	41676792	10	6	25.64	21.43	4.21	0.776722997346664	1.25998989354521	0.349913957283863	4.90329735453815
chr14	41676792	46996079	10	5	25.64	17.86	7.78	0.558438625617762	1.57554208522566	0.417655219678272	6.73595308637102
chr14	46996079	50397364	9	5	23.08	17.86	5.22	0.763152862801238	1.37348238841154	0.354317161969272	5.9606730616736
chr14	50397364	50400807	9	6	23.08	21.43	1.65	1	1.09841923649564	0.296678525077835	4.3419466686276
chr14	50400807	50512104	9	6	23.08	21.43	1.65	1	1.09841923649564	0.296678525077835	4.3419466686276
chr14	50512104	52425474	9	5	23.08	17.86	5.22	0.763152862801238	1.37348238841154	0.354317161969272	5.9606730616736
chr14	52425474	56514903	9	5	23.08	17.86	5.22	0.763152862801238	1.37348238841154	0.354317161969272	5.9606730616736
chr14	56514903	56593557	9	6	23.08	21.43	1.65	1	1.09841923649564	0.296678525077835	4.3419466686276
chr14	56593557	57100639	9	5	23.08	17.86	5.22	0.763152862801238	1.37348238841154	0.354317161969272	5.9606730616736
chr14	57100639	58915228	10	5	25.64	17.86	7.78	0.558438625617762	1.57554208522566	0.417655219678272	6.73595308637102
chr14	58915228	60054500	10	5	25.64	17.86	7.78	0.558438625617762	1.57554208522566	0.417655219678272	6.73595308637102
chr14	60054500	60427073	10	6	25.64	21.43	4.21	0.776722997346664	1.25998989354521	0.349913957283863	4.90329735453815
chr14	60427073	60934306	10	6	25.64	21.43	4.21	0.776722997346664	1.25998989354521	0.349913957283863	4.90329735453815
chr14	60934306	61062679	10	6	25.64	21.43	4.21	0.776722997346664	1.25998989354521	0.349913957283863	4.90329735453815
chr14	61062679	61646443	10	6	25.64	21.43	4.21	0.776722997346664	1.25998989354521	0.349913957283863	4.90329735453815
chr14	61646443	62348440	11	6	28.21	21.43	6.78	0.581355620024996	1.43275125181165	0.406785672862874	5.5060111348397
chr14	62348440	63981727	10	6	25.64	21.43	4.21	0.776722997346664	1.25998989354521	0.349913957283863	4.90329735453815
chr14	63981727	64926681	11	6	28.21	21.43	6.78	0.581355620024996	1.43275125181165	0.406785672862874	5.5060111348397
chr14	64926681	65060687	10	6	25.64	21.43	4.21	0.776722997346664	1.25998989354521	0.349913957283863	4.90329735453815
chr14	65060687	65196549	11	6	28.21	21.43	6.78	0.581355620024996	1.43275125181165	0.406785672862874	5.5060111348397
chr14	65196549	65596938	12	6	30.77	21.43	9.34	0.57709305906525	1.61797263021175	0.467545666792259	6.15620308927248
chr14	65596938	65877375	11	6	28.21	21.43	6.78	0.581355620024996	1.43275125181165	0.406785672862874	5.5060111348397
chr14	65877375	66121455	11	6	28.21	21.43	6.78	0.581355620024996	1.43275125181165	0.406785672862874	5.5060111348397
chr14	66121455	68359081	10	6	25.64	21.43	4.21	0.776722997346664	1.25998989354521	0.349913957283863	4.90329735453815
chr14	68359081	68888888	11	6	28.21	21.43	6.78	0.581355620024996	1.43275125181165	0.406785672862874	5.5060111348397
chr14	68888888	69692929	10	6	25.64	21.43	4.21	0.776722997346664	1.25998989354521	0.349913957283863	4.90329735453815
chr14	69692929	72732100	11	6	28.21	21.43	6.78	0.581355620024996	1.43275125181165	0.406785672862874	5.5060111348397
chr14	72732100	87736530	10	6	25.64	21.43	4.21	0.776722997346664	1.25998989354521	0.349913957283863	4.90329735453815
chr14	87736530	87871654	10	6	25.64	21.43	4.21	0.776722997346664	1.25998989354521	0.349913957283863	4.90329735453815
chr14	87871654	97255484	10	6	25.64	21.43	4.21	0.776722997346664	1.25998989354521	0.349913957283863	4.90329735453815
chr14	97255484	97824276	10	6	25.64	21.43	4.21	0.776722997346664	1.25998989354521	0.349913957283863	4.90329735453815
chr14	97824276	97897423	10	6	25.64	21.43	4.21	0.776722997346664	1.25998989354521	0.349913957283863	4.90329735453815
chr14	97897423	98176311	10	6	25.64	21.43	4.21	0.776722997346664	1.25998989354521	0.349913957283863	4.90329735453815
chr14	98176311	98249220	10	6	25.64	21.43	4.21	0.776722997346664	1.25998989354521	0.349913957283863	4.90329735453815
chr14	98249220	98301002	10	6	25.64	21.43	4.21	0.776722997346664	1.25998989354521	0.349913957283863	4.90329735453815
chr14	98301002	98326825	10	5	25.64	17.86	7.78	0.558438625617762	1.57554208522566	0.417655219678272	6.73595308637102
chr14	98326825	98669913	10	6	25.64	21.43	4.21	0.776722997346664	1.25998989354521	0.349913957283863	4.90329735453815
chr14	98669913	99174180	10	6	25.64	21.43	4.21	0.776722997346664	1.25998989354521	0.349913957283863	4.90329735453815
chr14	99174180	99197345	11	6	28.21	21.43	6.78	0.581355620024996	1.43275125181165	0.406785672862874	5.5060111348397
chr14	99197345	99642885	10	6	25.64	21.43	4.21	0.776722997346664	1.25998989354521	0.349913957283863	4.90329735453815
chr14	99642885	99667043	11	6	28.21	21.43	6.78	0.581355620024996	1.43275125181165	0.406785672862874	5.5060111348397
chr14	99667043	104667823	10	6	25.64	21.43	4.21	0.776722997346664	1.25998989354521	0.349913957283863	4.90329735453815
chr14	104667823	105987389	10	5	25.64	17.86	7.78	0.558438625617762	1.57554208522566	0.417655219678272	6.73595308637102
chr14	105987389	106009970	8	3	20.51	10.71	9.8	0.336619499034699	2.12739426351934	0.449140543826995	13.7497241842113
chr14	106009970	106208981	7	1	17.95	3.57	14.38	0.125819456871692	5.78165294924593	0.673688176524297	275.479420857444
chr14	106208981	106223730	6	1	15.38	3.57	11.81	0.224730827019654	4.81440822511162	0.533250791119194	233.739814548377
chr14	106223730	106335773	5	1	12.82	3.57	9.25	0.388448155118834	3.90236511849191	0.401779613564162	194.438208084634
chr14	106335773	106342555	3	1	7.69	3.57	4.12	0.634565807327001	2.22532620058641	0.167954158560902	122.342807812915
chr14	106342555	106460480	1	0	2.56	0	2.56	1	Inf	0.0184242788461539	Inf
chr14	106460480	106519158	2	0	5.13	0	5.13	0.506105834464043	Inf	0.134811059349198	Inf
chr14	106519158	106526139	3	0	7.69	0	7.69	0.259158751696065	Inf	0.299163409947881	Inf
chr14	106526139	106571791	4	0	10.26	0	10.26	0.134023066485753	Inf	0.485033949305586	Inf
chr14	106571791	106604028	2	0	5.13	0	5.13	0.506105834464043	Inf	0.134811059349198	Inf
chr14	106604028	106605696	3	0	7.69	0	7.69	0.259158751696065	Inf	0.299163409947881	Inf
chr14	106605696	106796127	3	1	7.69	3.57	4.12	0.634565807327001	2.22532620058641	0.167954158560902	122.342807812915
chr14	106796127	106845251	3	3	7.69	10.71	-3.02	0.688454720532236	0.698321848708714	0.0863101311133194	5.64708144834845
chr14	106845251	106873212	4	3	10.26	10.71	-0.450000000000001	1	0.953103551799361	0.14687709056058	7.08524272416711
chr14	106873212	106885861	6	3	15.38	10.71	4.67	0.724292382577153	1.50605655807911	0.287195734413274	10.2118168379826
chr14	106885861	106914625	6	3	15.38	10.71	4.67	0.724292382577153	1.50605655807911	0.287195734413274	10.2118168379826
chr14	106914625	106915977	6	4	15.38	14.29	1.09	1	1.08953324514555	0.228777697439355	5.84898001960677
chr14	106915977	106917663	7	4	17.95	14.29	3.66	0.750478768502977	1.30726813521468	0.291755135584387	6.80992210196982
chr14	106917663	106918378	9	4	23.08	14.29	8.79	0.533293451699955	1.78478099082913	0.43094530952115	8.92909870703237
chr14	106918378	106920590	9	4	23.08	14.29	8.79	0.533293451699955	1.78478099082913	0.43094530952115	8.92909870703237
chr14	106920590	106927534	8	4	20.51	14.29	6.22	0.747932633487701	1.53856634233689	0.359107764458661	7.83585527572577
chr14	106927534	106955549	9	4	23.08	14.29	8.79	0.533293451699955	1.78478099082913	0.43094530952115	8.92909870703237
chr14	106955549	107349540	10	4	25.64	14.29	11.35	0.364239516815332	2.0474928602249	0.507624553104601	10.1011704340548
chr16	0	1852497	2	2	5.13	7.14	-2.01	1	0.706496515603743	0.0483247951664508	10.3278425867678
chr16	1852497	3208542	1	2	2.56	7.14	-4.58	0.566892808683853	0.347668191638558	0.00565929193880628	7.00113716860258
chr16	3208542	5443632	2	2	5.13	7.14	-2.01	1	0.706496515603743	0.0483247951664508	10.3278425867678
chr16	5443632	5782930	2	3	5.13	10.71	-5.58	0.642299864314789	0.455973048612347	0.035674600286564	4.28079447868054
chr16	5782930	5802276	2	3	5.13	10.71	-5.58	0.642299864314789	0.455973048612347	0.035674600286564	4.28079447868054
chr16	5802276	5862207	3	3	7.69	10.71	-3.02	0.688454720532236	0.698321848708714	0.0863101311133194	5.64708144834845
chr16	5862207	6018913	3	3	7.69	10.71	-3.02	0.688454720532236	0.698321848708714	0.0863101311133194	5.64708144834845
chr16	6018913	6110882	3	2	7.69	7.14	0.550000000000001	1	1.08206902804226	0.115243282358074	13.8124557860129
chr16	6110882	6161062	4	2	10.26	7.14	3.12	1	1.47724941340376	0.194470737823325	17.4929046835811
chr16	6161062	6180590	4	2	10.26	7.14	3.12	1	1.47724941340376	0.194470737823325	17.4929046835811
chr16	6180590	6184838	5	2	12.82	7.14	5.68	0.690157153753371	1.89440352096343	0.282027548133614	21.3895764464199
chr16	6184838	6273754	6	3	15.38	10.71	4.67	0.724292382577153	1.50605655807911	0.287195734413274	10.2118168379826
chr16	6273754	6278987	6	3	15.38	10.71	4.67	0.724292382577153	1.50605655807911	0.287195734413274	10.2118168379826
chr16	6278987	6337640	5	3	12.82	10.71	2.11	1	1.22182804785069	0.214213274937142	8.60621135520067
chr16	6337640	6342182	5	3	12.82	10.71	2.11	1	1.22182804785069	0.214213274937142	8.60621135520067
chr16	6342182	6345229	5	4	12.82	14.29	-1.47	1	0.884016750837732	0.170150760251753	4.94270890019748
chr16	6345229	6377377	5	4	12.82	14.29	-1.47	1	0.884016750837732	0.170150760251753	4.94270890019748
chr16	6377377	6380665	6	4	15.38	14.29	1.09	1	1.08953324514555	0.228777697439355	5.84898001960677
chr16	6380665	6404584	7	4	17.95	14.29	3.66	0.750478768502977	1.30726813521468	0.291755135584387	6.80992210196982
chr16	6404584	6414267	7	5	17.95	17.86	0.0899999999999999	1	1.00615666360625	0.239392241976746	4.55783047462478
chr16	6414267	6419028	7	5	17.95	17.86	0.0899999999999999	1	1.00615666360625	0.239392241976746	4.55783047462478
chr16	6419028	6421036	8	5	20.51	17.86	2.65	1	1.18408795541755	0.294963002397035	5.23558530402848
chr16	6421036	6427806	8	5	20.51	17.86	2.65	1	1.18408795541755	0.294963002397035	5.23558530402848
chr16	6427806	6438381	9	5	23.08	17.86	5.22	0.763152862801238	1.37348238841154	0.354317161969272	5.9606730616736
chr16	6438381	6491159	10	5	25.64	17.86	7.78	0.558438625617762	1.57554208522566	0.417655219678272	6.73595308637102
chr16	6491159	6495753	10	4	25.64	14.29	11.35	0.364239516815332	2.0474928602249	0.507624553104601	10.1011704340548
chr16	6495753	6506818	9	4	23.08	14.29	8.79	0.533293451699955	1.78478099082913	0.43094530952115	8.92909870703237
chr16	6506818	6530838	9	5	23.08	17.86	5.22	0.763152862801238	1.37348238841154	0.354317161969272	5.9606730616736
chr16	6530838	6543015	9	6	23.08	21.43	1.65	1	1.09841923649564	0.296678525077835	4.3419466686276
chr16	6543015	6563476	10	6	25.64	21.43	4.21	0.776722997346664	1.25998989354521	0.349913957283863	4.90329735453815
chr16	6563476	6568234	10	5	25.64	17.86	7.78	0.558438625617762	1.57554208522566	0.417655219678272	6.73595308637102
chr16	6568234	6605255	10	5	25.64	17.86	7.78	0.558438625617762	1.57554208522566	0.417655219678272	6.73595308637102
chr16	6605255	6636461	10	6	25.64	21.43	4.21	0.776722997346664	1.25998989354521	0.349913957283863	4.90329735453815
chr16	6636461	6651653	9	6	23.08	21.43	1.65	1	1.09841923649564	0.296678525077835	4.3419466686276
chr16	6651653	6666896	9	6	23.08	21.43	1.65	1	1.09841923649564	0.296678525077835	4.3419466686276
chr16	6666896	6669600	9	6	23.08	21.43	1.65	1	1.09841923649564	0.296678525077835	4.3419466686276
chr16	6669600	6723994	10	6	25.64	21.43	4.21	0.776722997346664	1.25998989354521	0.349913957283863	4.90329735453815
chr16	6723994	6747797	11	6	28.21	21.43	6.78	0.581355620024996	1.43275125181165	0.406785672862874	5.5060111348397
chr16	6747797	6767369	11	6	28.21	21.43	6.78	0.581355620024996	1.43275125181165	0.406785672862874	5.5060111348397
chr16	6767369	6778868	11	6	28.21	21.43	6.78	0.581355620024996	1.43275125181165	0.406785672862874	5.5060111348397
chr16	6778868	6787004	11	6	28.21	21.43	6.78	0.581355620024996	1.43275125181165	0.406785672862874	5.5060111348397
chr16	6787004	6798024	11	6	28.21	21.43	6.78	0.581355620024996	1.43275125181165	0.406785672862874	5.5060111348397
chr16	6798024	6801987	11	6	28.21	21.43	6.78	0.581355620024996	1.43275125181165	0.406785672862874	5.5060111348397
chr16	6801987	6819136	11	7	28.21	25	3.21	1	1.17570071395968	0.34528159019737	4.23023415811296
chr16	6819136	6857761	10	7	25.64	25	0.640000000000001	1	1.03396754058403	0.296924738188513	3.76889942795107
chr16	6857761	6874217	10	6	25.64	21.43	4.21	0.776722997346664	1.25998989354521	0.349913957283863	4.90329735453815
chr16	6874217	6875816	10	5	25.64	17.86	7.78	0.558438625617762	1.57554208522566	0.417655219678272	6.73595308637102
chr16	6875816	6876698	9	5	23.08	17.86	5.22	0.763152862801238	1.37348238841154	0.354317161969272	5.9606730616736
chr16	6876698	6915404	8	5	20.51	17.86	2.65	1	1.18408795541755	0.294963002397035	5.23558530402848
chr16	6915404	6926021	8	5	20.51	17.86	2.65	1	1.18408795541755	0.294963002397035	5.23558530402848
chr16	6926021	6957516	8	5	20.51	17.86	2.65	1	1.18408795541755	0.294963002397035	5.23558530402848
chr16	6957516	6962499	8	5	20.51	17.86	2.65	1	1.18408795541755	0.294963002397035	5.23558530402848
chr16	6962499	7058162	7	5	17.95	17.86	0.0899999999999999	1	1.00615666360625	0.239392241976746	4.55783047462478
chr16	7058162	7063669	7	4	17.95	14.29	3.66	0.750478768502977	1.30726813521468	0.291755135584387	6.80992210196982
chr16	7063669	7065472	7	4	17.95	14.29	3.66	0.750478768502977	1.30726813521468	0.291755135584387	6.80992210196982
chr16	7065472	7068713	6	4	15.38	14.29	1.09	1	1.08953324514555	0.228777697439355	5.84898001960677
chr16	7068713	7095847	6	3	15.38	10.71	4.67	0.724292382577153	1.50605655807911	0.287195734413274	10.2118168379826
chr16	7095847	7098763	5	3	12.82	10.71	2.11	1	1.22182804785069	0.214213274937142	8.60621135520067
chr16	7098763	7107445	5	2	12.82	7.14	5.68	0.690157153753371	1.89440352096343	0.282027548133614	21.3895764464199
chr16	7107445	7138298	4	2	10.26	7.14	3.12	1	1.47724941340376	0.194470737823325	17.4929046835811
chr16	7138298	7144001	4	3	10.26	10.71	-0.450000000000001	1	0.953103551799361	0.14687709056058	7.08524272416711
chr16	7144001	7295400	3	3	7.69	10.71	-3.02	0.688454720532236	0.698321848708714	0.0863101311133194	5.64708144834845
chr16	7295400	7433746	3	4	7.69	14.29	-6.6	0.439899470246479	0.505336362595415	0.0678402002557203	3.27816686216555
chr16	7433746	7507063	3	4	7.69	14.29	-6.6	0.439899470246479	0.505336362595415	0.0678402002557203	3.27816686216555
chr16	7507063	7573241	3	4	7.69	14.29	-6.6	0.439899470246479	0.505336362595415	0.0678402002557203	3.27816686216555
chr16	7573241	7648265	3	3	7.69	10.71	-3.02	0.688454720532236	0.698321848708714	0.0863101311133194	5.64708144834845
chr16	7648265	7730491	2	3	5.13	10.71	-5.58	0.642299864314789	0.455973048612347	0.035674600286564	4.28079447868054
chr16	7730491	8047977	2	2	5.13	7.14	-2.01	1	0.706496515603743	0.0483247951664508	10.3278425867678
chr16	8047977	8493317	2	3	5.13	10.71	-5.58	0.642299864314789	0.455973048612347	0.035674600286564	4.28079447868054
chr16	8493317	8596280	2	3	5.13	10.71	-5.58	0.642299864314789	0.455973048612347	0.035674600286564	4.28079447868054
chr16	8596280	9467662	2	2	5.13	7.14	-2.01	1	0.706496515603743	0.0483247951664508	10.3278425867678
chr16	9467662	15495814	2	1	5.13	3.57	1.56	1	1.45154624814463	0.0720876075216783	89.2002946273177
chr16	15495814	17425173	1	1	2.56	3.57	-1.01	1	0.714239541851673	0.00883081332944379	57.7927180509577
chr16	17425173	18263137	1	1	2.56	3.57	-1.01	1	0.714239541851673	0.00883081332944379	57.7927180509577
chr16	18263137	19945000	1	1	2.56	3.57	-1.01	1	0.714239541851673	0.00883081332944379	57.7927180509577
chr16	19945000	19968808	3	3	7.69	10.71	-3.02	0.688454720532236	0.698321848708714	0.0863101311133194	5.64708144834845
chr16	19968808	21539358	1	1	2.56	3.57	-1.01	1	0.714239541851673	0.00883081332944379	57.7927180509577
chr16	21539358	21737350	2	1	5.13	3.57	1.56	1	1.45154624814463	0.0720876075216783	89.2002946273177
chr16	21737350	21766106	2	0	5.13	0	5.13	0.506105834464043	Inf	0.134811059349198	Inf
chr16	21766106	23511399	1	0	2.56	0	2.56	1	Inf	0.0184242788461539	Inf
chr16	23511399	24443512	1	1	2.56	3.57	-1.01	1	0.714239541851673	0.00883081332944379	57.7927180509577
chr16	24443512	25496342	1	0	2.56	0	2.56	1	Inf	0.0184242788461539	Inf
chr16	25496342	27747223	0	0	0	0	0	1	0	0	Inf
chr16	27747223	27865484	1	0	2.56	0	2.56	1	Inf	0.0184242788461539	Inf
chr16	27865484	32180795	0	0	0	0	0	1	0	0	Inf
chr16	32180795	33367511	0	1	0	3.57	-3.57	0.417910447761194	0	0	28.0001993373566
chr16	33367511	46491374	0	0	0	0	0	1	0	0	Inf
chr16	46491374	48194097	1	0	2.56	0	2.56	1	Inf	0.0184242788461539	Inf
chr16	48194097	48236396	1	1	2.56	3.57	-1.01	1	0.714239541851673	0.00883081332944379	57.7927180509577
chr16	48236396	55795795	1	0	2.56	0	2.56	1	Inf	0.0184242788461539	Inf
chr16	55795795	55826001	2	0	5.13	0	5.13	0.506105834464043	Inf	0.134811059349198	Inf
chr16	55826001	56357864	1	0	2.56	0	2.56	1	Inf	0.0184242788461539	Inf
chr16	56357864	59971205	2	0	5.13	0	5.13	0.506105834464043	Inf	0.134811059349198	Inf
chr16	59971205	60244705	2	1	5.13	3.57	1.56	1	1.45154624814463	0.0720876075216783	89.2002946273177
chr16	60244705	60405505	2	1	5.13	3.57	1.56	1	1.45154624814463	0.0720876075216783	89.2002946273177
chr16	60405505	63727363	2	0	5.13	0	5.13	0.506105834464043	Inf	0.134811059349198	Inf
chr16	63727363	64108639	1	0	2.56	0	2.56	1	Inf	0.0184242788461539	Inf
chr16	64108639	65033060	2	0	5.13	0	5.13	0.506105834464043	Inf	0.134811059349198	Inf
chr16	65033060	71708194	1	0	2.56	0	2.56	1	Inf	0.0184242788461539	Inf
chr16	71708194	74902103	1	1	2.56	3.57	-1.01	1	0.714239541851673	0.00883081332944379	57.7927180509577
chr16	74902103	75278818	1	0	2.56	0	2.56	1	Inf	0.0184242788461539	Inf
chr16	75278818	75482350	2	0	5.13	0	5.13	0.506105834464043	Inf	0.134811059349198	Inf
chr16	75482350	76164825	1	0	2.56	0	2.56	1	Inf	0.0184242788461539	Inf
chr16	76164825	76195596	2	0	5.13	0	5.13	0.506105834464043	Inf	0.134811059349198	Inf
chr16	76195596	78224118	1	0	2.56	0	2.56	1	Inf	0.0184242788461539	Inf
chr16	78224118	78370485	1	1	2.56	3.57	-1.01	1	0.714239541851673	0.00883081332944379	57.7927180509577
chr16	78370485	78371553	1	2	2.56	7.14	-4.58	0.566892808683853	0.347668191638558	0.00565929193880628	7.00113716860258
chr16	78371553	78372018	1	3	2.56	10.71	-8.15	0.300712347354138	0.22422268237679	0.00407847322794967	2.971930443391
chr16	78372018	78377048	6	4	15.38	14.29	1.09	1	1.08953324514555	0.228777697439355	5.84898001960677
chr16	78377048	78384883	6	4	15.38	14.29	1.09	1	1.08953324514555	0.228777697439355	5.84898001960677
chr16	78384883	78385219	6	3	15.38	10.71	4.67	0.724292382577153	1.50605655807911	0.287195734413274	10.2118168379826
chr16	78385219	78385466	6	2	15.38	7.14	8.24	0.452610971630956	2.33566623971135	0.376598600150424	25.537474960256
chr16	78385466	78410501	2	1	5.13	3.57	1.56	1	1.45154624814463	0.0720876075216783	89.2002946273177
chr16	78410501	78444085	1	1	2.56	3.57	-1.01	1	0.714239541851673	0.00883081332944379	57.7927180509577
chr16	78444085	78501684	1	0	2.56	0	2.56	1	Inf	0.0184242788461539	Inf
chr16	78501684	78645243	1	1	2.56	3.57	-1.01	1	0.714239541851673	0.00883081332944379	57.7927180509577
chr16	78645243	78717998	2	1	5.13	3.57	1.56	1	1.45154624814463	0.0720876075216783	89.2002946273177
chr16	78717998	78735541	1	1	2.56	3.57	-1.01	1	0.714239541851673	0.00883081332944379	57.7927180509577
chr16	78735541	78798792	1	1	2.56	3.57	-1.01	1	0.714239541851673	0.00883081332944379	57.7927180509577
chr16	78798792	78907035	1	0	2.56	0	2.56	1	Inf	0.0184242788461539	Inf
chr16	78907035	78950641	2	0	5.13	0	5.13	0.506105834464043	Inf	0.134811059349198	Inf
chr16	78950641	79008435	2	1	5.13	3.57	1.56	1	1.45154624814463	0.0720876075216783	89.2002946273177
chr16	79008435	79018405	2	2	5.13	7.14	-2.01	1	0.706496515603743	0.0483247951664508	10.3278425867678
chr16	79018405	79062032	2	2	5.13	7.14	-2.01	1	0.706496515603743	0.0483247951664508	10.3278425867678
chr16	79062032	79161534	2	1	5.13	3.57	1.56	1	1.45154624814463	0.0720876075216783	89.2002946273177
chr16	79161534	79229272	2	0	5.13	0	5.13	0.506105834464043	Inf	0.134811059349198	Inf
chr16	79229272	80154970	1	0	2.56	0	2.56	1	Inf	0.0184242788461539	Inf
chr16	80154970	80219618	2	0	5.13	0	5.13	0.506105834464043	Inf	0.134811059349198	Inf
chr16	80219618	81179801	1	0	2.56	0	2.56	1	Inf	0.0184242788461539	Inf
chr16	81179801	81268965	2	0	5.13	0	5.13	0.506105834464043	Inf	0.134811059349198	Inf
chr16	81268965	81955332	1	0	2.56	0	2.56	1	Inf	0.0184242788461539	Inf
chr16	81955332	81973273	1	1	2.56	3.57	-1.01	1	0.714239541851673	0.00883081332944379	57.7927180509577
chr16	81973273	82925896	1	0	2.56	0	2.56	1	Inf	0.0184242788461539	Inf
chr16	82925896	83661787	2	0	5.13	0	5.13	0.506105834464043	Inf	0.134811059349198	Inf
chr16	83661787	83707025	2	1	5.13	3.57	1.56	1	1.45154624814463	0.0720876075216783	89.2002946273177
chr16	83707025	83744988	2	1	5.13	3.57	1.56	1	1.45154624814463	0.0720876075216783	89.2002946273177
chr16	83744988	88985007	2	0	5.13	0	5.13	0.506105834464043	Inf	0.134811059349198	Inf
chr16	88985007	89455637	3	0	7.69	0	7.69	0.259158751696065	Inf	0.299163409947881	Inf
chr16	89455637	89613097	4	0	10.26	0	10.26	0.134023066485753	Inf	0.485033949305586	Inf
chr16	89613097	90354753	3	0	7.69	0	7.69	0.259158751696065	Inf	0.299163409947881	Inf
chrX	0	1219198	5	5	12.82	17.86	-5.04	0.730630488724804	0.680524452693754	0.139063932450118	3.32247608395633
chrX	1219198	1841825	5	4	12.82	14.29	-1.47	1	0.884016750837732	0.170150760251753	4.94270890019748
chrX	1841825	2131168	5	4	12.82	14.29	-1.47	1	0.884016750837732	0.170150760251753	4.94270890019748
chrX	2131168	2244853	5	4	12.82	14.29	-1.47	1	0.884016750837732	0.170150760251753	4.94270890019748
chrX	2244853	2267766	6	4	15.38	14.29	1.09	1	1.08953324514555	0.228777697439355	5.84898001960677
chrX	2267766	2319042	6	4	15.38	14.29	1.09	1	1.08953324514555	0.228777697439355	5.84898001960677
chrX	2319042	2327436	5	4	12.82	14.29	-1.47	1	0.884016750837732	0.170150760251753	4.94270890019748
chrX	2327436	2336221	5	4	12.82	14.29	-1.47	1	0.884016750837732	0.170150760251753	4.94270890019748
chrX	2336221	2583802	5	4	12.82	14.29	-1.47	1	0.884016750837732	0.170150760251753	4.94270890019748
chrX	2583802	2627286	5	4	12.82	14.29	-1.47	1	0.884016750837732	0.170150760251753	4.94270890019748
chrX	2627286	2637522	5	4	12.82	14.29	-1.47	1	0.884016750837732	0.170150760251753	4.94270890019748
chrX	2637522	2641590	6	4	15.38	14.29	1.09	1	1.08953324514555	0.228777697439355	5.84898001960677
chrX	2641590	2643932	7	3	17.95	10.71	7.24	0.502458667409344	1.80733530551949	0.36548634786601	11.928348272517
chrX	2643932	2665781	7	4	17.95	14.29	3.66	0.750478768502977	1.30726813521468	0.291755135584387	6.80992210196982
chrX	2665781	2684878	7	5	17.95	17.86	0.0899999999999999	1	1.00615666360625	0.239392241976746	4.55783047462478
chrX	2684878	2703512	10	6	25.64	21.43	4.21	0.776722997346664	1.25998989354521	0.349913957283863	4.90329735453815
chrX	2703512	2707339	16	10	41.03	35.71	5.32	0.800292054391844	1.24798323419105	0.412560729028943	3.88150616156347
chrX	2707339	2712782	16	11	41.03	39.29	1.74	1	1.07391958570614	0.358136811668035	3.27361814971911
chrX	2712782	3935903	17	11	43.59	39.29	4.3	0.804371454500303	1.19105608093238	0.399533956153146	3.62141386704044
chrX	3935903	6417626	18	11	46.15	39.29	6.86	0.624154416413797	1.31911762751048	0.444422944905645	4.00604131214375
chrX	6417626	6455463	18	11	46.15	39.29	6.86	0.624154416413797	1.31911762751048	0.444422944905645	4.00604131214375
chrX	6455463	6920969	18	11	46.15	39.29	6.86	0.624154416413797	1.31911762751048	0.444422944905645	4.00604131214375
chrX	6920969	6983497	19	11	48.72	39.29	9.43	0.467424651922926	1.45974884250949	0.493225368114988	4.43327467614142
chrX	6983497	7123722	18	11	46.15	39.29	6.86	0.624154416413797	1.31911762751048	0.444422944905645	4.00604131214375
chrX	7123722	7147595	18	12	46.15	42.86	3.29	0.80876876934318	1.14058091236033	0.38610456132455	3.41342565064041
chrX	7147595	7164091	19	12	48.72	42.86	5.86	0.804174625663737	1.26219355471385	0.428517295195056	3.77724505458588
chrX	7164091	7320478	19	11	48.72	39.29	9.43	0.467424651922926	1.45974884250949	0.493225368114988	4.43327467614142
chrX	7320478	7328480	20	11	51.28	39.29	11.99	0.456653185331257	1.6149164005428	0.546555775961165	4.91043973382828
chrX	7328480	7352069	20	12	51.28	42.86	8.42	0.621109802036103	1.39638195542497	0.474816209988312	4.18496413327564
chrX	7352069	7474694	21	12	53.85	42.86	10.99	0.460130546942633	1.54522343566475	0.525585083834366	4.64316193720263
chrX	7474694	7482613	21	11	53.85	39.29	14.56	0.322374601792665	1.78709515773199	0.605003612361671	5.44745844498122
chrX	7482613	7495783	20	11	51.28	39.29	11.99	0.456653185331257	1.6149164005428	0.546555775961165	4.91043973382828
chrX	7495783	7561515	19	11	48.72	39.29	9.43	0.467424651922926	1.45974884250949	0.493225368114988	4.43327467614142
chrX	7561515	7597027	19	11	48.72	39.29	9.43	0.467424651922926	1.45974884250949	0.493225368114988	4.43327467614142
chrX	7597027	8499077	19	11	48.72	39.29	9.43	0.467424651922926	1.45974884250949	0.493225368114988	4.43327467614142
chrX	8499077	8528721	19	11	48.72	39.29	9.43	0.467424651922926	1.45974884250949	0.493225368114988	4.43327467614142
chrX	8528721	8962163	19	11	48.72	39.29	9.43	0.467424651922926	1.45974884250949	0.493225368114988	4.43327467614142
chrX	8962163	8997185	18	11	46.15	39.29	6.86	0.624154416413797	1.31911762751048	0.444422944905645	4.00604131214375
chrX	8997185	9398493	19	11	48.72	39.29	9.43	0.467424651922926	1.45974884250949	0.493225368114988	4.43327467614142
chrX	9398493	9490172	19	11	48.72	39.29	9.43	0.467424651922926	1.45974884250949	0.493225368114988	4.43327467614142
chrX	9490172	9554241	19	11	48.72	39.29	9.43	0.467424651922926	1.45974884250949	0.493225368114988	4.43327467614142
chrX	9554241	9585612	20	11	51.28	39.29	11.99	0.456653185331257	1.6149164005428	0.546555775961165	4.91043973382828
chrX	9585612	9644908	19	11	48.72	39.29	9.43	0.467424651922926	1.45974884250949	0.493225368114988	4.43327467614142
chrX	9644908	9748533	19	11	48.72	39.29	9.43	0.467424651922926	1.45974884250949	0.493225368114988	4.43327467614142
chrX	9748533	9786490	19	11	48.72	39.29	9.43	0.467424651922926	1.45974884250949	0.493225368114988	4.43327467614142
chrX	9786490	9976326	19	11	48.72	39.29	9.43	0.467424651922926	1.45974884250949	0.493225368114988	4.43327467614142
chrX	9976326	10008710	19	11	48.72	39.29	9.43	0.467424651922926	1.45974884250949	0.493225368114988	4.43327467614142
chrX	10008710	10595442	19	11	48.72	39.29	9.43	0.467424651922926	1.45974884250949	0.493225368114988	4.43327467614142
chrX	10595442	10813056	19	12	48.72	42.86	5.86	0.804174625663737	1.26219355471385	0.428517295195056	3.77724505458588
chrX	10813056	11594652	19	11	48.72	39.29	9.43	0.467424651922926	1.45974884250949	0.493225368114988	4.43327467614142
chrX	11594652	11701632	19	11	48.72	39.29	9.43	0.467424651922926	1.45974884250949	0.493225368114988	4.43327467614142
chrX	11701632	11939136	19	11	48.72	39.29	9.43	0.467424651922926	1.45974884250949	0.493225368114988	4.43327467614142
chrX	11939136	11949080	19	11	48.72	39.29	9.43	0.467424651922926	1.45974884250949	0.493225368114988	4.43327467614142
chrX	11949080	11974820	19	11	48.72	39.29	9.43	0.467424651922926	1.45974884250949	0.493225368114988	4.43327467614142
chrX	11974820	12070219	19	11	48.72	39.29	9.43	0.467424651922926	1.45974884250949	0.493225368114988	4.43327467614142
chrX	12070219	12094868	19	11	48.72	39.29	9.43	0.467424651922926	1.45974884250949	0.493225368114988	4.43327467614142
chrX	12094868	13416300	19	11	48.72	39.29	9.43	0.467424651922926	1.45974884250949	0.493225368114988	4.43327467614142
chrX	13416300	13454409	20	11	51.28	39.29	11.99	0.456653185331257	1.6149164005428	0.546555775961165	4.91043973382828
chrX	13454409	13877753	19	11	48.72	39.29	9.43	0.467424651922926	1.45974884250949	0.493225368114988	4.43327467614142
chrX	13877753	14934376	19	11	48.72	39.29	9.43	0.467424651922926	1.45974884250949	0.493225368114988	4.43327467614142
chrX	14934376	15035814	19	11	48.72	39.29	9.43	0.467424651922926	1.45974884250949	0.493225368114988	4.43327467614142
chrX	15035814	16173875	19	11	48.72	39.29	9.43	0.467424651922926	1.45974884250949	0.493225368114988	4.43327467614142
chrX	16173875	16210259	20	11	51.28	39.29	11.99	0.456653185331257	1.6149164005428	0.546555775961165	4.91043973382828
chrX	16210259	16332703	19	11	48.72	39.29	9.43	0.467424651922926	1.45974884250949	0.493225368114988	4.43327467614142
chrX	16332703	16384922	20	11	51.28	39.29	11.99	0.456653185331257	1.6149164005428	0.546555775961165	4.91043973382828
chrX	16384922	17099269	19	11	48.72	39.29	9.43	0.467424651922926	1.45974884250949	0.493225368114988	4.43327467614142
chrX	17099269	17951629	19	11	48.72	39.29	9.43	0.467424651922926	1.45974884250949	0.493225368114988	4.43327467614142
chrX	17951629	18004834	19	11	48.72	39.29	9.43	0.467424651922926	1.45974884250949	0.493225368114988	4.43327467614142
chrX	18004834	18262102	19	11	48.72	39.29	9.43	0.467424651922926	1.45974884250949	0.493225368114988	4.43327467614142
chrX	18262102	18349468	19	11	48.72	39.29	9.43	0.467424651922926	1.45974884250949	0.493225368114988	4.43327467614142
chrX	18349468	19037629	19	11	48.72	39.29	9.43	0.467424651922926	1.45974884250949	0.493225368114988	4.43327467614142
chrX	19037629	19116710	19	11	48.72	39.29	9.43	0.467424651922926	1.45974884250949	0.493225368114988	4.43327467614142
chrX	19116710	19122272	19	11	48.72	39.29	9.43	0.467424651922926	1.45974884250949	0.493225368114988	4.43327467614142
chrX	19122272	19171456	19	11	48.72	39.29	9.43	0.467424651922926	1.45974884250949	0.493225368114988	4.43327467614142
chrX	19171456	20639334	19	11	48.72	39.29	9.43	0.467424651922926	1.45974884250949	0.493225368114988	4.43327467614142
chrX	20639334	20660415	19	11	48.72	39.29	9.43	0.467424651922926	1.45974884250949	0.493225368114988	4.43327467614142
chrX	20660415	20687713	20	11	51.28	39.29	11.99	0.456653185331257	1.6149164005428	0.546555775961165	4.91043973382828
chrX	20687713	20695398	21	11	53.85	39.29	14.56	0.322374601792665	1.78709515773199	0.605003612361671	5.44745844498122
chrX	20695398	20717899	20	11	51.28	39.29	11.99	0.456653185331257	1.6149164005428	0.546555775961165	4.91043973382828
chrX	20717899	20728066	19	11	48.72	39.29	9.43	0.467424651922926	1.45974884250949	0.493225368114988	4.43327467614142
chrX	20728066	21062220	19	11	48.72	39.29	9.43	0.467424651922926	1.45974884250949	0.493225368114988	4.43327467614142
chrX	21062220	21119181	19	10	48.72	35.71	13.01	0.326475170895543	1.69626924269715	0.56823472953805	5.25539355432826
chrX	21119181	21505421	19	11	48.72	39.29	9.43	0.467424651922926	1.45974884250949	0.493225368114988	4.43327467614142
chrX	21505421	21557033	19	12	48.72	42.86	5.86	0.804174625663737	1.26219355471385	0.428517295195056	3.77724505458588
chrX	21557033	22037711	19	11	48.72	39.29	9.43	0.467424651922926	1.45974884250949	0.493225368114988	4.43327467614142
chrX	22037711	22142098	19	11	48.72	39.29	9.43	0.467424651922926	1.45974884250949	0.493225368114988	4.43327467614142
chrX	22142098	22814126	19	11	48.72	39.29	9.43	0.467424651922926	1.45974884250949	0.493225368114988	4.43327467614142
chrX	22814126	22832435	19	11	48.72	39.29	9.43	0.467424651922926	1.45974884250949	0.493225368114988	4.43327467614142
chrX	22832435	23932548	19	11	48.72	39.29	9.43	0.467424651922926	1.45974884250949	0.493225368114988	4.43327467614142
chrX	23932548	24140912	19	11	48.72	39.29	9.43	0.467424651922926	1.45974884250949	0.493225368114988	4.43327467614142
chrX	24140912	26111116	19	11	48.72	39.29	9.43	0.467424651922926	1.45974884250949	0.493225368114988	4.43327467614142
chrX	26111116	26135281	19	10	48.72	35.71	13.01	0.326475170895543	1.69626924269715	0.56823472953805	5.25539355432826
chrX	26135281	26964114	19	11	48.72	39.29	9.43	0.467424651922926	1.45974884250949	0.493225368114988	4.43327467614142
chrX	26964114	26992204	19	11	48.72	39.29	9.43	0.467424651922926	1.45974884250949	0.493225368114988	4.43327467614142
chrX	26992204	27213494	19	11	48.72	39.29	9.43	0.467424651922926	1.45974884250949	0.493225368114988	4.43327467614142
chrX	27213494	27364734	19	11	48.72	39.29	9.43	0.467424651922926	1.45974884250949	0.493225368114988	4.43327467614142
chrX	27364734	27609982	19	11	48.72	39.29	9.43	0.467424651922926	1.45974884250949	0.493225368114988	4.43327467614142
chrX	27609982	27899295	19	11	48.72	39.29	9.43	0.467424651922926	1.45974884250949	0.493225368114988	4.43327467614142
chrX	27899295	27940446	19	11	48.72	39.29	9.43	0.467424651922926	1.45974884250949	0.493225368114988	4.43327467614142
chrX	27940446	27991397	19	11	48.72	39.29	9.43	0.467424651922926	1.45974884250949	0.493225368114988	4.43327467614142
chrX	27991397	28053014	19	11	48.72	39.29	9.43	0.467424651922926	1.45974884250949	0.493225368114988	4.43327467614142
chrX	28053014	28082669	20	11	51.28	39.29	11.99	0.456653185331257	1.6149164005428	0.546555775961165	4.91043973382828
chrX	28082669	28119079	19	11	48.72	39.29	9.43	0.467424651922926	1.45974884250949	0.493225368114988	4.43327467614142
chrX	28119079	28685012	19	11	48.72	39.29	9.43	0.467424651922926	1.45974884250949	0.493225368114988	4.43327467614142
chrX	28685012	28965442	19	11	48.72	39.29	9.43	0.467424651922926	1.45974884250949	0.493225368114988	4.43327467614142
chrX	28965442	28972573	19	12	48.72	42.86	5.86	0.804174625663737	1.26219355471385	0.428517295195056	3.77724505458588
chrX	28972573	29015897	19	11	48.72	39.29	9.43	0.467424651922926	1.45974884250949	0.493225368114988	4.43327467614142
chrX	29015897	29189265	19	11	48.72	39.29	9.43	0.467424651922926	1.45974884250949	0.493225368114988	4.43327467614142
chrX	29189265	29317626	19	11	48.72	39.29	9.43	0.467424651922926	1.45974884250949	0.493225368114988	4.43327467614142
chrX	29317626	29396684	19	11	48.72	39.29	9.43	0.467424651922926	1.45974884250949	0.493225368114988	4.43327467614142
chrX	29396684	29533416	19	11	48.72	39.29	9.43	0.467424651922926	1.45974884250949	0.493225368114988	4.43327467614142
chrX	29533416	29555594	19	11	48.72	39.29	9.43	0.467424651922926	1.45974884250949	0.493225368114988	4.43327467614142
chrX	29555594	29642576	19	11	48.72	39.29	9.43	0.467424651922926	1.45974884250949	0.493225368114988	4.43327467614142
chrX	29642576	32106537	19	11	48.72	39.29	9.43	0.467424651922926	1.45974884250949	0.493225368114988	4.43327467614142
chrX	32106537	33039082	19	11	48.72	39.29	9.43	0.467424651922926	1.45974884250949	0.493225368114988	4.43327467614142
chrX	33039082	33052979	19	12	48.72	42.86	5.86	0.804174625663737	1.26219355471385	0.428517295195056	3.77724505458588
chrX	33052979	36502338	19	11	48.72	39.29	9.43	0.467424651922926	1.45974884250949	0.493225368114988	4.43327467614142
chrX	36502338	36513517	19	11	48.72	39.29	9.43	0.467424651922926	1.45974884250949	0.493225368114988	4.43327467614142
chrX	36513517	36532855	19	12	48.72	42.86	5.86	0.804174625663737	1.26219355471385	0.428517295195056	3.77724505458588
chrX	36532855	36557408	19	12	48.72	42.86	5.86	0.804174625663737	1.26219355471385	0.428517295195056	3.77724505458588
chrX	36557408	36605042	19	11	48.72	39.29	9.43	0.467424651922926	1.45974884250949	0.493225368114988	4.43327467614142
chrX	36605042	36648077	19	12	48.72	42.86	5.86	0.804174625663737	1.26219355471385	0.428517295195056	3.77724505458588
chrX	36648077	36997958	19	11	48.72	39.29	9.43	0.467424651922926	1.45974884250949	0.493225368114988	4.43327467614142
chrX	36997958	37169285	19	11	48.72	39.29	9.43	0.467424651922926	1.45974884250949	0.493225368114988	4.43327467614142
chrX	37169285	37702114	19	11	48.72	39.29	9.43	0.467424651922926	1.45974884250949	0.493225368114988	4.43327467614142
chrX	37702114	38171457	20	11	51.28	39.29	11.99	0.456653185331257	1.6149164005428	0.546555775961165	4.91043973382828
chrX	38171457	40549108	19	11	48.72	39.29	9.43	0.467424651922926	1.45974884250949	0.493225368114988	4.43327467614142
chrX	40549108	40595973	19	12	48.72	42.86	5.86	0.804174625663737	1.26219355471385	0.428517295195056	3.77724505458588
chrX	40595973	40640909	19	11	48.72	39.29	9.43	0.467424651922926	1.45974884250949	0.493225368114988	4.43327467614142
chrX	40640909	40652199	19	11	48.72	39.29	9.43	0.467424651922926	1.45974884250949	0.493225368114988	4.43327467614142
chrX	40652199	40693201	19	11	48.72	39.29	9.43	0.467424651922926	1.45974884250949	0.493225368114988	4.43327467614142
chrX	40693201	40741870	19	11	48.72	39.29	9.43	0.467424651922926	1.45974884250949	0.493225368114988	4.43327467614142
chrX	40741870	41896422	19	11	48.72	39.29	9.43	0.467424651922926	1.45974884250949	0.493225368114988	4.43327467614142
chrX	41896422	42731385	19	11	48.72	39.29	9.43	0.467424651922926	1.45974884250949	0.493225368114988	4.43327467614142
chrX	42731385	42855750	19	11	48.72	39.29	9.43	0.467424651922926	1.45974884250949	0.493225368114988	4.43327467614142
chrX	42855750	44240860	19	11	48.72	39.29	9.43	0.467424651922926	1.45974884250949	0.493225368114988	4.43327467614142
chrX	44240860	44291873	19	12	48.72	42.86	5.86	0.804174625663737	1.26219355471385	0.428517295195056	3.77724505458588
chrX	44291873	44657634	19	11	48.72	39.29	9.43	0.467424651922926	1.45974884250949	0.493225368114988	4.43327467614142
chrX	44657634	44926702	19	11	48.72	39.29	9.43	0.467424651922926	1.45974884250949	0.493225368114988	4.43327467614142
chrX	44926702	46388526	18	11	46.15	39.29	6.86	0.624154416413797	1.31911762751048	0.444422944905645	4.00604131214375
chrX	46388526	46441662	19	11	48.72	39.29	9.43	0.467424651922926	1.45974884250949	0.493225368114988	4.43327467614142
chrX	46441662	46561529	18	11	46.15	39.29	6.86	0.624154416413797	1.31911762751048	0.444422944905645	4.00604131214375
chrX	46561529	46606563	18	12	46.15	42.86	3.29	0.80876876934318	1.14058091236033	0.38610456132455	3.41342565064041
chrX	46606563	47003482	18	11	46.15	39.29	6.86	0.624154416413797	1.31911762751048	0.444422944905645	4.00604131214375
chrX	47003482	47875707	19	11	48.72	39.29	9.43	0.467424651922926	1.45974884250949	0.493225368114988	4.43327467614142
chrX	47875707	48096338	19	10	48.72	35.71	13.01	0.326475170895543	1.69626924269715	0.56823472953805	5.25539355432826
chrX	48096338	48171992	18	10	46.15	35.71	10.44	0.457027079330404	1.53287214752853	0.511981102857743	4.74966762539043
chrX	48171992	48579023	19	10	48.72	35.71	13.01	0.326475170895543	1.69626924269715	0.56823472953805	5.25539355432826
chrX	48579023	48595382	18	10	46.15	35.71	10.44	0.457027079330404	1.53287214752853	0.511981102857743	4.74966762539043
chrX	48595382	48676496	18	10	46.15	35.71	10.44	0.457027079330404	1.53287214752853	0.511981102857743	4.74966762539043
chrX	48676496	49506505	18	10	46.15	35.71	10.44	0.457027079330404	1.53287214752853	0.511981102857743	4.74966762539043
chrX	49506505	49550751	18	11	46.15	39.29	6.86	0.624154416413797	1.31911762751048	0.444422944905645	4.00604131214375
chrX	49550751	50109623	18	10	46.15	35.71	10.44	0.457027079330404	1.53287214752853	0.511981102857743	4.74966762539043
chrX	50109623	50220509	19	10	48.72	35.71	13.01	0.326475170895543	1.69626924269715	0.56823472953805	5.25539355432826
chrX	50220509	50277577	18	10	46.15	35.71	10.44	0.457027079330404	1.53287214752853	0.511981102857743	4.74966762539043
chrX	50277577	50920870	19	10	48.72	35.71	13.01	0.326475170895543	1.69626924269715	0.56823472953805	5.25539355432826
chrX	50920870	50969519	20	10	51.28	35.71	15.57	0.225034969927495	1.87661204588761	0.629633756645557	5.81993672215637
chrX	50969519	51317183	19	10	48.72	35.71	13.01	0.326475170895543	1.69626924269715	0.56823472953805	5.25539355432826
chrX	51317183	51459669	19	10	48.72	35.71	13.01	0.326475170895543	1.69626924269715	0.56823472953805	5.25539355432826
chrX	51459669	51558087	18	10	46.15	35.71	10.44	0.457027079330404	1.53287214752853	0.511981102857743	4.74966762539043
chrX	51558087	51891764	18	10	46.15	35.71	10.44	0.457027079330404	1.53287214752853	0.511981102857743	4.74966762539043
chrX	51891764	52899332	18	10	46.15	35.71	10.44	0.457027079330404	1.53287214752853	0.511981102857743	4.74966762539043
chrX	52899332	53103111	18	10	46.15	35.71	10.44	0.457027079330404	1.53287214752853	0.511981102857743	4.74966762539043
chrX	53103111	54215460	18	10	46.15	35.71	10.44	0.457027079330404	1.53287214752853	0.511981102857743	4.74966762539043
chrX	54215460	54984014	17	10	43.59	35.71	7.88	0.616414616667261	1.38407294317907	0.460262541992795	4.29406003229699
chrX	54984014	55240208	17	10	43.59	35.71	7.88	0.616414616667261	1.38407294317907	0.460262541992795	4.29406003229699
chrX	55240208	55392422	17	10	43.59	35.71	7.88	0.616414616667261	1.38407294317907	0.460262541992795	4.29406003229699
chrX	55392422	55429663	17	10	43.59	35.71	7.88	0.616414616667261	1.38407294317907	0.460262541992795	4.29406003229699
chrX	55429663	58446749	17	10	43.59	35.71	7.88	0.616414616667261	1.38407294317907	0.460262541992795	4.29406003229699
chrX	58446749	58460172	17	10	43.59	35.71	7.88	0.616414616667261	1.38407294317907	0.460262541992795	4.29406003229699
chrX	58460172	58476475	18	10	46.15	35.71	10.44	0.457027079330404	1.53287214752853	0.511981102857743	4.74966762539043
chrX	58476475	58476626	18	9	46.15	32.14	14.01	0.315725332465615	1.79357883666115	0.591182050178126	5.708566612775
chrX	58476626	59336852	17	9	43.59	32.14	11.45	0.447474683817434	1.61943393993908	0.531485260573576	5.16153630021606
chrX	59336852	61818199	0	0	0	0	0	1	0	0	Inf
chrX	61818199	63487310	18	10	46.15	35.71	10.44	0.457027079330404	1.53287214752853	0.511981102857743	4.74966762539043
chrX	63487310	63532140	18	12	46.15	42.86	3.29	0.80876876934318	1.14058091236033	0.38610456132455	3.41342565064041
chrX	63532140	63534509	18	11	46.15	39.29	6.86	0.624154416413797	1.31911762751048	0.444422944905645	4.00604131214375
chrX	63534509	63709819	18	10	46.15	35.71	10.44	0.457027079330404	1.53287214752853	0.511981102857743	4.74966762539043
chrX	63709819	65365104	17	10	43.59	35.71	7.88	0.616414616667261	1.38407294317907	0.460262541992795	4.29406003229699
chrX	65365104	68334491	18	10	46.15	35.71	10.44	0.457027079330404	1.53287214752853	0.511981102857743	4.74966762539043
chrX	68334491	68386930	18	10	46.15	35.71	10.44	0.457027079330404	1.53287214752853	0.511981102857743	4.74966762539043
chrX	68386930	69415558	18	10	46.15	35.71	10.44	0.457027079330404	1.53287214752853	0.511981102857743	4.74966762539043
chrX	69415558	70146391	18	10	46.15	35.71	10.44	0.457027079330404	1.53287214752853	0.511981102857743	4.74966762539043
chrX	70146391	70325463	18	10	46.15	35.71	10.44	0.457027079330404	1.53287214752853	0.511981102857743	4.74966762539043
chrX	70325463	70378182	18	10	46.15	35.71	10.44	0.457027079330404	1.53287214752853	0.511981102857743	4.74966762539043
chrX	70378182	70447586	18	10	46.15	35.71	10.44	0.457027079330404	1.53287214752853	0.511981102857743	4.74966762539043
chrX	70447586	73665235	18	10	46.15	35.71	10.44	0.457027079330404	1.53287214752853	0.511981102857743	4.74966762539043
chrX	73665235	73701282	19	10	48.72	35.71	13.01	0.326475170895543	1.69626924269715	0.56823472953805	5.25539355432826
chrX	73701282	74847437	18	10	46.15	35.71	10.44	0.457027079330404	1.53287214752853	0.511981102857743	4.74966762539043
chrX	74847437	74879628	18	10	46.15	35.71	10.44	0.457027079330404	1.53287214752853	0.511981102857743	4.74966762539043
chrX	74879628	76913075	18	10	46.15	35.71	10.44	0.457027079330404	1.53287214752853	0.511981102857743	4.74966762539043
chrX	76913075	77228085	18	10	46.15	35.71	10.44	0.457027079330404	1.53287214752853	0.511981102857743	4.74966762539043
chrX	77228085	78512795	18	10	46.15	35.71	10.44	0.457027079330404	1.53287214752853	0.511981102857743	4.74966762539043
chrX	78512795	78557070	19	10	48.72	35.71	13.01	0.326475170895543	1.69626924269715	0.56823472953805	5.25539355432826
chrX	78557070	78627408	18	10	46.15	35.71	10.44	0.457027079330404	1.53287214752853	0.511981102857743	4.74966762539043
chrX	78627408	78632588	18	10	46.15	35.71	10.44	0.457027079330404	1.53287214752853	0.511981102857743	4.74966762539043
chrX	78632588	78757714	19	10	48.72	35.71	13.01	0.326475170895543	1.69626924269715	0.56823472953805	5.25539355432826
chrX	78757714	79100710	18	10	46.15	35.71	10.44	0.457027079330404	1.53287214752853	0.511981102857743	4.74966762539043
chrX	79100710	79104556	18	10	46.15	35.71	10.44	0.457027079330404	1.53287214752853	0.511981102857743	4.74966762539043
chrX	79104556	79208088	18	10	46.15	35.71	10.44	0.457027079330404	1.53287214752853	0.511981102857743	4.74966762539043
chrX	79208088	79238446	18	11	46.15	39.29	6.86	0.624154416413797	1.31911762751048	0.444422944905645	4.00604131214375
chrX	79238446	79519442	18	10	46.15	35.71	10.44	0.457027079330404	1.53287214752853	0.511981102857743	4.74966762539043
chrX	79519442	79598891	19	10	48.72	35.71	13.01	0.326475170895543	1.69626924269715	0.56823472953805	5.25539355432826
chrX	79598891	80629551	18	10	46.15	35.71	10.44	0.457027079330404	1.53287214752853	0.511981102857743	4.74966762539043
chrX	80629551	80664537	18	11	46.15	39.29	6.86	0.624154416413797	1.31911762751048	0.444422944905645	4.00604131214375
chrX	80664537	81959887	18	10	46.15	35.71	10.44	0.457027079330404	1.53287214752853	0.511981102857743	4.74966762539043
chrX	81959887	82047771	18	10	46.15	35.71	10.44	0.457027079330404	1.53287214752853	0.511981102857743	4.74966762539043
chrX	82047771	82170333	19	10	48.72	35.71	13.01	0.326475170895543	1.69626924269715	0.56823472953805	5.25539355432826
chrX	82170333	82404682	18	10	46.15	35.71	10.44	0.457027079330404	1.53287214752853	0.511981102857743	4.74966762539043
chrX	82404682	82452087	18	10	46.15	35.71	10.44	0.457027079330404	1.53287214752853	0.511981102857743	4.74966762539043
chrX	82452087	83672290	18	10	46.15	35.71	10.44	0.457027079330404	1.53287214752853	0.511981102857743	4.74966762539043
chrX	83672290	83746382	18	11	46.15	39.29	6.86	0.624154416413797	1.31911762751048	0.444422944905645	4.00604131214375
chrX	83746382	84305765	18	10	46.15	35.71	10.44	0.457027079330404	1.53287214752853	0.511981102857743	4.74966762539043
chrX	84305765	84349345	18	10	46.15	35.71	10.44	0.457027079330404	1.53287214752853	0.511981102857743	4.74966762539043
chrX	84349345	84367532	18	10	46.15	35.71	10.44	0.457027079330404	1.53287214752853	0.511981102857743	4.74966762539043
chrX	84367532	85987420	18	10	46.15	35.71	10.44	0.457027079330404	1.53287214752853	0.511981102857743	4.74966762539043
chrX	85987420	86012720	19	10	48.72	35.71	13.01	0.326475170895543	1.69626924269715	0.56823472953805	5.25539355432826
chrX	86012720	86711868	18	10	46.15	35.71	10.44	0.457027079330404	1.53287214752853	0.511981102857743	4.74966762539043
chrX	86711868	88427638	18	10	46.15	35.71	10.44	0.457027079330404	1.53287214752853	0.511981102857743	4.74966762539043
chrX	88427638	88434235	18	10	46.15	35.71	10.44	0.457027079330404	1.53287214752853	0.511981102857743	4.74966762539043
chrX	88434235	88439343	18	10	46.15	35.71	10.44	0.457027079330404	1.53287214752853	0.511981102857743	4.74966762539043
chrX	88439343	88442551	18	10	46.15	35.71	10.44	0.457027079330404	1.53287214752853	0.511981102857743	4.74966762539043
chrX	88442551	88450495	18	10	46.15	35.71	10.44	0.457027079330404	1.53287214752853	0.511981102857743	4.74966762539043
chrX	88450495	88494150	18	10	46.15	35.71	10.44	0.457027079330404	1.53287214752853	0.511981102857743	4.74966762539043
chrX	88494150	89440360	18	10	46.15	35.71	10.44	0.457027079330404	1.53287214752853	0.511981102857743	4.74966762539043
chrX	89440360	89443635	17	10	43.59	35.71	7.88	0.616414616667261	1.38407294317907	0.460262541992795	4.29406003229699
chrX	89443635	89448552	17	9	43.59	32.14	11.45	0.447474683817434	1.61943393993908	0.531485260573576	5.16153630021606
chrX	89448552	89511093	17	9	43.59	32.14	11.45	0.447474683817434	1.61943393993908	0.531485260573576	5.16153630021606
chrX	89511093	89516331	18	9	46.15	32.14	14.01	0.315725332465615	1.79357883666115	0.591182050178126	5.708566612775
chrX	89516331	89533872	18	10	46.15	35.71	10.44	0.457027079330404	1.53287214752853	0.511981102857743	4.74966762539043
chrX	89533872	89627952	18	10	46.15	35.71	10.44	0.457027079330404	1.53287214752853	0.511981102857743	4.74966762539043
chrX	89627952	89792460	18	10	46.15	35.71	10.44	0.457027079330404	1.53287214752853	0.511981102857743	4.74966762539043
chrX	89792460	89800641	18	10	46.15	35.71	10.44	0.457027079330404	1.53287214752853	0.511981102857743	4.74966762539043
chrX	89800641	89862655	18	10	46.15	35.71	10.44	0.457027079330404	1.53287214752853	0.511981102857743	4.74966762539043
chrX	89862655	90682701	18	10	46.15	35.71	10.44	0.457027079330404	1.53287214752853	0.511981102857743	4.74966762539043
chrX	90682701	90710803	18	10	46.15	35.71	10.44	0.457027079330404	1.53287214752853	0.511981102857743	4.74966762539043
chrX	90710803	91685135	18	10	46.15	35.71	10.44	0.457027079330404	1.53287214752853	0.511981102857743	4.74966762539043
chrX	91685135	91812598	18	10	46.15	35.71	10.44	0.457027079330404	1.53287214752853	0.511981102857743	4.74966762539043
chrX	91812598	92275281	18	10	46.15	35.71	10.44	0.457027079330404	1.53287214752853	0.511981102857743	4.74966762539043
chrX	92275281	92310882	18	9	46.15	32.14	14.01	0.315725332465615	1.79357883666115	0.591182050178126	5.708566612775
chrX	92310882	92317080	17	7	43.59	25	18.59	0.131558226403297	2.28935263614852	0.718954794425016	7.94081193319974
chrX	92317080	92328428	17	6	43.59	21.43	22.16	0.0722873048680473	2.78982680259186	0.846076343804811	10.3469936463388
chrX	92328428	92347397	16	6	41.03	21.43	19.6	0.117395122153183	2.51568451619627	0.758544101791929	9.35622098819418
chrX	92347397	92358277	16	7	41.03	25	16.03	0.201276105052992	2.06433696371752	0.644482483679884	7.17859683588755
chrX	92358277	92358607	17	7	43.59	25	18.59	0.131558226403297	2.28935263614852	0.718954794425016	7.94081193319974
chrX	92358607	92363496	17	10	43.59	35.71	7.88	0.616414616667261	1.38407294317907	0.460262541992795	4.29406003229699
chrX	92363496	92425897	18	10	46.15	35.71	10.44	0.457027079330404	1.53287214752853	0.511981102857743	4.74966762539043
chrX	92425897	92469039	18	10	46.15	35.71	10.44	0.457027079330404	1.53287214752853	0.511981102857743	4.74966762539043
chrX	92469039	92681160	18	10	46.15	35.71	10.44	0.457027079330404	1.53287214752853	0.511981102857743	4.74966762539043
chrX	92681160	92742665	18	10	46.15	35.71	10.44	0.457027079330404	1.53287214752853	0.511981102857743	4.74966762539043
chrX	92742665	92787169	18	10	46.15	35.71	10.44	0.457027079330404	1.53287214752853	0.511981102857743	4.74966762539043
chrX	92787169	92982237	18	10	46.15	35.71	10.44	0.457027079330404	1.53287214752853	0.511981102857743	4.74966762539043
chrX	92982237	94992764	18	10	46.15	35.71	10.44	0.457027079330404	1.53287214752853	0.511981102857743	4.74966762539043
chrX	94992764	95191825	17	10	43.59	35.71	7.88	0.616414616667261	1.38407294317907	0.460262541992795	4.29406003229699
chrX	95191825	95326089	17	10	43.59	35.71	7.88	0.616414616667261	1.38407294317907	0.460262541992795	4.29406003229699
chrX	95326089	95611682	17	10	43.59	35.71	7.88	0.616414616667261	1.38407294317907	0.460262541992795	4.29406003229699
chrX	95611682	99954177	17	10	43.59	35.71	7.88	0.616414616667261	1.38407294317907	0.460262541992795	4.29406003229699
chrX	99954177	100145475	17	10	43.59	35.71	7.88	0.616414616667261	1.38407294317907	0.460262541992795	4.29406003229699
chrX	100145475	102979588	17	10	43.59	35.71	7.88	0.616414616667261	1.38407294317907	0.460262541992795	4.29406003229699
chrX	102979588	104047197	17	10	43.59	35.71	7.88	0.616414616667261	1.38407294317907	0.460262541992795	4.29406003229699
chrX	104047197	104097357	17	10	43.59	35.71	7.88	0.616414616667261	1.38407294317907	0.460262541992795	4.29406003229699
chrX	104097357	104678715	17	10	43.59	35.71	7.88	0.616414616667261	1.38407294317907	0.460262541992795	4.29406003229699
chrX	104678715	104748013	17	10	43.59	35.71	7.88	0.616414616667261	1.38407294317907	0.460262541992795	4.29406003229699
chrX	104748013	108238498	17	10	43.59	35.71	7.88	0.616414616667261	1.38407294317907	0.460262541992795	4.29406003229699
chrX	108238498	108280846	17	10	43.59	35.71	7.88	0.616414616667261	1.38407294317907	0.460262541992795	4.29406003229699
chrX	108280846	108749673	17	10	43.59	35.71	7.88	0.616414616667261	1.38407294317907	0.460262541992795	4.29406003229699
chrX	108749673	108795095	17	11	43.59	39.29	4.3	0.804371454500303	1.19105608093238	0.399533956153146	3.62141386704044
chrX	108795095	109135986	17	10	43.59	35.71	7.88	0.616414616667261	1.38407294317907	0.460262541992795	4.29406003229699
chrX	109135986	109175998	17	11	43.59	39.29	4.3	0.804371454500303	1.19105608093238	0.399533956153146	3.62141386704044
chrX	109175998	109830227	17	10	43.59	35.71	7.88	0.616414616667261	1.38407294317907	0.460262541992795	4.29406003229699
chrX	109830227	109942656	17	10	43.59	35.71	7.88	0.616414616667261	1.38407294317907	0.460262541992795	4.29406003229699
chrX	109942656	111400384	17	10	43.59	35.71	7.88	0.616414616667261	1.38407294317907	0.460262541992795	4.29406003229699
chrX	111400384	111421759	17	11	43.59	39.29	4.3	0.804371454500303	1.19105608093238	0.399533956153146	3.62141386704044
chrX	111421759	111508723	17	10	43.59	35.71	7.88	0.616414616667261	1.38407294317907	0.460262541992795	4.29406003229699
chrX	111508723	111681294	17	10	43.59	35.71	7.88	0.616414616667261	1.38407294317907	0.460262541992795	4.29406003229699
chrX	111681294	111820188	17	10	43.59	35.71	7.88	0.616414616667261	1.38407294317907	0.460262541992795	4.29406003229699
chrX	111820188	112086317	17	10	43.59	35.71	7.88	0.616414616667261	1.38407294317907	0.460262541992795	4.29406003229699
chrX	112086317	112143027	17	10	43.59	35.71	7.88	0.616414616667261	1.38407294317907	0.460262541992795	4.29406003229699
chrX	112143027	112163973	18	10	46.15	35.71	10.44	0.457027079330404	1.53287214752853	0.511981102857743	4.74966762539043
chrX	112163973	112165228	18	10	46.15	35.71	10.44	0.457027079330404	1.53287214752853	0.511981102857743	4.74966762539043
chrX	112165228	112359874	17	10	43.59	35.71	7.88	0.616414616667261	1.38407294317907	0.460262541992795	4.29406003229699
chrX	112359874	112431908	17	10	43.59	35.71	7.88	0.616414616667261	1.38407294317907	0.460262541992795	4.29406003229699
chrX	112431908	112797184	17	10	43.59	35.71	7.88	0.616414616667261	1.38407294317907	0.460262541992795	4.29406003229699
chrX	112797184	112833908	17	10	43.59	35.71	7.88	0.616414616667261	1.38407294317907	0.460262541992795	4.29406003229699
chrX	112833908	115015065	17	10	43.59	35.71	7.88	0.616414616667261	1.38407294317907	0.460262541992795	4.29406003229699
chrX	115015065	115282423	17	10	43.59	35.71	7.88	0.616414616667261	1.38407294317907	0.460262541992795	4.29406003229699
chrX	115282423	115371703	18	10	46.15	35.71	10.44	0.457027079330404	1.53287214752853	0.511981102857743	4.74966762539043
chrX	115371703	115531515	17	10	43.59	35.71	7.88	0.616414616667261	1.38407294317907	0.460262541992795	4.29406003229699
chrX	115531515	115566708	17	10	43.59	35.71	7.88	0.616414616667261	1.38407294317907	0.460262541992795	4.29406003229699
chrX	115566708	117724344	17	10	43.59	35.71	7.88	0.616414616667261	1.38407294317907	0.460262541992795	4.29406003229699
chrX	117724344	117763148	17	10	43.59	35.71	7.88	0.616414616667261	1.38407294317907	0.460262541992795	4.29406003229699
chrX	117763148	118006531	17	10	43.59	35.71	7.88	0.616414616667261	1.38407294317907	0.460262541992795	4.29406003229699
chrX	118006531	118080696	18	10	46.15	35.71	10.44	0.457027079330404	1.53287214752853	0.511981102857743	4.74966762539043
chrX	118080696	118165704	17	10	43.59	35.71	7.88	0.616414616667261	1.38407294317907	0.460262541992795	4.29406003229699
chrX	118165704	118203504	18	10	46.15	35.71	10.44	0.457027079330404	1.53287214752853	0.511981102857743	4.74966762539043
chrX	118203504	120278230	17	10	43.59	35.71	7.88	0.616414616667261	1.38407294317907	0.460262541992795	4.29406003229699
chrX	120278230	120377144	17	10	43.59	35.71	7.88	0.616414616667261	1.38407294317907	0.460262541992795	4.29406003229699
chrX	120377144	120380079	17	10	43.59	35.71	7.88	0.616414616667261	1.38407294317907	0.460262541992795	4.29406003229699
chrX	120380079	120410883	16	10	41.03	35.71	5.32	0.800292054391844	1.24798323419105	0.412560729028943	3.88150616156347
chrX	120410883	120719639	17	10	43.59	35.71	7.88	0.616414616667261	1.38407294317907	0.460262541992795	4.29406003229699
chrX	120719639	120799025	17	10	43.59	35.71	7.88	0.616414616667261	1.38407294317907	0.460262541992795	4.29406003229699
chrX	120799025	120863214	17	10	43.59	35.71	7.88	0.616414616667261	1.38407294317907	0.460262541992795	4.29406003229699
chrX	120863214	121049301	17	10	43.59	35.71	7.88	0.616414616667261	1.38407294317907	0.460262541992795	4.29406003229699
chrX	121049301	121191704	17	10	43.59	35.71	7.88	0.616414616667261	1.38407294317907	0.460262541992795	4.29406003229699
chrX	121191704	121854595	17	10	43.59	35.71	7.88	0.616414616667261	1.38407294317907	0.460262541992795	4.29406003229699
chrX	121854595	121929111	17	10	43.59	35.71	7.88	0.616414616667261	1.38407294317907	0.460262541992795	4.29406003229699
chrX	121929111	121934016	17	10	43.59	35.71	7.88	0.616414616667261	1.38407294317907	0.460262541992795	4.29406003229699
chrX	121934016	121963477	18	10	46.15	35.71	10.44	0.457027079330404	1.53287214752853	0.511981102857743	4.74966762539043
chrX	121963477	122206151	17	10	43.59	35.71	7.88	0.616414616667261	1.38407294317907	0.460262541992795	4.29406003229699
chrX	122206151	122286746	17	10	43.59	35.71	7.88	0.616414616667261	1.38407294317907	0.460262541992795	4.29406003229699
chrX	122286746	124925763	17	10	43.59	35.71	7.88	0.616414616667261	1.38407294317907	0.460262541992795	4.29406003229699
chrX	124925763	125131038	17	10	43.59	35.71	7.88	0.616414616667261	1.38407294317907	0.460262541992795	4.29406003229699
chrX	125131038	125471231	17	10	43.59	35.71	7.88	0.616414616667261	1.38407294317907	0.460262541992795	4.29406003229699
chrX	125471231	125532479	17	10	43.59	35.71	7.88	0.616414616667261	1.38407294317907	0.460262541992795	4.29406003229699
chrX	125532479	125620447	17	10	43.59	35.71	7.88	0.616414616667261	1.38407294317907	0.460262541992795	4.29406003229699
chrX	125620447	125643860	17	10	43.59	35.71	7.88	0.616414616667261	1.38407294317907	0.460262541992795	4.29406003229699
chrX	125643860	126552386	17	10	43.59	35.71	7.88	0.616414616667261	1.38407294317907	0.460262541992795	4.29406003229699
chrX	126552386	126630033	18	10	46.15	35.71	10.44	0.457027079330404	1.53287214752853	0.511981102857743	4.74966762539043
chrX	126630033	126725906	18	10	46.15	35.71	10.44	0.457027079330404	1.53287214752853	0.511981102857743	4.74966762539043
chrX	126725906	126733387	17	10	43.59	35.71	7.88	0.616414616667261	1.38407294317907	0.460262541992795	4.29406003229699
chrX	126733387	126898033	17	10	43.59	35.71	7.88	0.616414616667261	1.38407294317907	0.460262541992795	4.29406003229699
chrX	126898033	127055572	17	10	43.59	35.71	7.88	0.616414616667261	1.38407294317907	0.460262541992795	4.29406003229699
chrX	127055572	127110176	17	10	43.59	35.71	7.88	0.616414616667261	1.38407294317907	0.460262541992795	4.29406003229699
chrX	127110176	127145892	17	10	43.59	35.71	7.88	0.616414616667261	1.38407294317907	0.460262541992795	4.29406003229699
chrX	127145892	128125058	17	10	43.59	35.71	7.88	0.616414616667261	1.38407294317907	0.460262541992795	4.29406003229699
chrX	128125058	128279059	18	10	46.15	35.71	10.44	0.457027079330404	1.53287214752853	0.511981102857743	4.74966762539043
chrX	128279059	129182329	17	10	43.59	35.71	7.88	0.616414616667261	1.38407294317907	0.460262541992795	4.29406003229699
chrX	129182329	129218327	17	10	43.59	35.71	7.88	0.616414616667261	1.38407294317907	0.460262541992795	4.29406003229699
chrX	129218327	129375283	18	10	46.15	35.71	10.44	0.457027079330404	1.53287214752853	0.511981102857743	4.74966762539043
chrX	129375283	129529732	17	10	43.59	35.71	7.88	0.616414616667261	1.38407294317907	0.460262541992795	4.29406003229699
chrX	129529732	129532471	18	10	46.15	35.71	10.44	0.457027079330404	1.53287214752853	0.511981102857743	4.74966762539043
chrX	129532471	129594368	19	10	48.72	35.71	13.01	0.326475170895543	1.69626924269715	0.56823472953805	5.25539355432826
chrX	129594368	129601381	19	10	48.72	35.71	13.01	0.326475170895543	1.69626924269715	0.56823472953805	5.25539355432826
chrX	129601381	129624980	18	10	46.15	35.71	10.44	0.457027079330404	1.53287214752853	0.511981102857743	4.74966762539043
chrX	129624980	130749412	17	10	43.59	35.71	7.88	0.616414616667261	1.38407294317907	0.460262541992795	4.29406003229699
chrX	130749412	130959125	18	10	46.15	35.71	10.44	0.457027079330404	1.53287214752853	0.511981102857743	4.74966762539043
chrX	130959125	131458984	17	10	43.59	35.71	7.88	0.616414616667261	1.38407294317907	0.460262541992795	4.29406003229699
chrX	131458984	131517064	18	10	46.15	35.71	10.44	0.457027079330404	1.53287214752853	0.511981102857743	4.74966762539043
chrX	131517064	131799528	17	10	43.59	35.71	7.88	0.616414616667261	1.38407294317907	0.460262541992795	4.29406003229699
chrX	131799528	133781443	17	10	43.59	35.71	7.88	0.616414616667261	1.38407294317907	0.460262541992795	4.29406003229699
chrX	133781443	133874890	18	10	46.15	35.71	10.44	0.457027079330404	1.53287214752853	0.511981102857743	4.74966762539043
chrX	133874890	134163142	17	10	43.59	35.71	7.88	0.616414616667261	1.38407294317907	0.460262541992795	4.29406003229699
chrX	134163142	135210882	17	10	43.59	35.71	7.88	0.616414616667261	1.38407294317907	0.460262541992795	4.29406003229699
chrX	135210882	135366101	17	10	43.59	35.71	7.88	0.616414616667261	1.38407294317907	0.460262541992795	4.29406003229699
chrX	135366101	135425773	17	10	43.59	35.71	7.88	0.616414616667261	1.38407294317907	0.460262541992795	4.29406003229699
chrX	135425773	135560549	17	10	43.59	35.71	7.88	0.616414616667261	1.38407294317907	0.460262541992795	4.29406003229699
chrX	135560549	136539937	17	10	43.59	35.71	7.88	0.616414616667261	1.38407294317907	0.460262541992795	4.29406003229699
chrX	136539937	136580574	18	10	46.15	35.71	10.44	0.457027079330404	1.53287214752853	0.511981102857743	4.74966762539043
chrX	136580574	137467808	17	10	43.59	35.71	7.88	0.616414616667261	1.38407294317907	0.460262541992795	4.29406003229699
chrX	137467808	137504241	18	10	46.15	35.71	10.44	0.457027079330404	1.53287214752853	0.511981102857743	4.74966762539043
chrX	137504241	139092096	17	10	43.59	35.71	7.88	0.616414616667261	1.38407294317907	0.460262541992795	4.29406003229699
chrX	139092096	139421813	16	10	41.03	35.71	5.32	0.800292054391844	1.24798323419105	0.412560729028943	3.88150616156347
chrX	139421813	139488228	17	10	43.59	35.71	7.88	0.616414616667261	1.38407294317907	0.460262541992795	4.29406003229699
chrX	139488228	139541974	16	10	41.03	35.71	5.32	0.800292054391844	1.24798323419105	0.412560729028943	3.88150616156347
chrX	139541974	139923075	17	10	43.59	35.71	7.88	0.616414616667261	1.38407294317907	0.460262541992795	4.29406003229699
chrX	139923075	139936715	17	11	43.59	39.29	4.3	0.804371454500303	1.19105608093238	0.399533956153146	3.62141386704044
chrX	139936715	140475914	17	10	43.59	35.71	7.88	0.616414616667261	1.38407294317907	0.460262541992795	4.29406003229699
chrX	140475914	140504894	17	10	43.59	35.71	7.88	0.616414616667261	1.38407294317907	0.460262541992795	4.29406003229699
chrX	140504894	141707857	17	10	43.59	35.71	7.88	0.616414616667261	1.38407294317907	0.460262541992795	4.29406003229699
chrX	141707857	141752625	17	11	43.59	39.29	4.3	0.804371454500303	1.19105608093238	0.399533956153146	3.62141386704044
chrX	141752625	141874268	17	10	43.59	35.71	7.88	0.616414616667261	1.38407294317907	0.460262541992795	4.29406003229699
chrX	141874268	142419660	17	10	43.59	35.71	7.88	0.616414616667261	1.38407294317907	0.460262541992795	4.29406003229699
chrX	142419660	142446166	17	10	43.59	35.71	7.88	0.616414616667261	1.38407294317907	0.460262541992795	4.29406003229699
chrX	142446166	143157047	17	10	43.59	35.71	7.88	0.616414616667261	1.38407294317907	0.460262541992795	4.29406003229699
chrX	143157047	143269923	17	10	43.59	35.71	7.88	0.616414616667261	1.38407294317907	0.460262541992795	4.29406003229699
chrX	143269923	145791395	17	10	43.59	35.71	7.88	0.616414616667261	1.38407294317907	0.460262541992795	4.29406003229699
chrX	145791395	145830609	17	10	43.59	35.71	7.88	0.616414616667261	1.38407294317907	0.460262541992795	4.29406003229699
chrX	145830609	145870100	17	10	43.59	35.71	7.88	0.616414616667261	1.38407294317907	0.460262541992795	4.29406003229699
chrX	145870100	145926264	18	10	46.15	35.71	10.44	0.457027079330404	1.53287214752853	0.511981102857743	4.74966762539043
chrX	145926264	146016358	17	10	43.59	35.71	7.88	0.616414616667261	1.38407294317907	0.460262541992795	4.29406003229699
chrX	146016358	146045452	18	10	46.15	35.71	10.44	0.457027079330404	1.53287214752853	0.511981102857743	4.74966762539043
chrX	146045452	149147723	17	10	43.59	35.71	7.88	0.616414616667261	1.38407294317907	0.460262541992795	4.29406003229699
chrX	149147723	149178871	18	10	46.15	35.71	10.44	0.457027079330404	1.53287214752853	0.511981102857743	4.74966762539043
chrX	149178871	149950103	17	10	43.59	35.71	7.88	0.616414616667261	1.38407294317907	0.460262541992795	4.29406003229699
chrX	149950103	149982012	17	11	43.59	39.29	4.3	0.804371454500303	1.19105608093238	0.399533956153146	3.62141386704044
chrX	149982012	151370016	17	10	43.59	35.71	7.88	0.616414616667261	1.38407294317907	0.460262541992795	4.29406003229699
chrX	151370016	154375313	16	10	41.03	35.71	5.32	0.800292054391844	1.24798323419105	0.412560729028943	3.88150616156347
chrX	154375313	154431926	16	10	41.03	35.71	5.32	0.800292054391844	1.24798323419105	0.412560729028943	3.88150616156347
chrX	154431926	154786673	16	10	41.03	35.71	5.32	0.800292054391844	1.24798323419105	0.412560729028943	3.88150616156347
chrX	154786673	154917541	17	10	43.59	35.71	7.88	0.616414616667261	1.38407294317907	0.460262541992795	4.29406003229699
chrX	154917541	155270560	16	10	41.03	35.71	5.32	0.800292054391844	1.24798323419105	0.412560729028943	3.88150616156347
chr1	0	1239685	8	5	20.51	17.86	2.65	1	1.18408795541755	0.294963002397035	5.23558530402848
chr1	1239685	1569353	9	5	23.08	17.86	5.22	0.763152862801238	1.37348238841154	0.354317161969272	5.9606730616736
chr1	1569353	1680095	10	5	25.64	17.86	7.78	0.558438625617762	1.57554208522566	0.417655219678272	6.73595308637102
chr1	1680095	5139987	9	5	23.08	17.86	5.22	0.763152862801238	1.37348238841154	0.354317161969272	5.9606730616736
chr1	5139987	5227939	10	5	25.64	17.86	7.78	0.558438625617762	1.57554208522566	0.417655219678272	6.73595308637102
chr1	5227939	5398186	11	5	28.21	17.86	10.35	0.393436265885678	1.79162840406542	0.48529871130742	7.56821851953509
chr1	5398186	5547170	12	5	30.77	17.86	12.91	0.268017805584271	2.02332697363857	0.557620818201578	8.46553811233116
chr1	5547170	6338129	12	6	30.77	21.43	9.34	0.57709305906525	1.61797263021175	0.467545666792259	6.15620308927248
chr1	6338129	7818087	13	6	33.33	21.43	11.9	0.410766190595181	1.81708392190202	0.532653743137023	6.85840203022926
chr1	7818087	7894161	12	6	30.77	21.43	9.34	0.57709305906525	1.61797263021175	0.467545666792259	6.15620308927248
chr1	7894161	8308594	13	6	33.33	21.43	11.9	0.410766190595181	1.81708392190202	0.532653743137023	6.85840203022926
chr1	8308594	11138904	13	5	33.33	17.86	15.47	0.177258174279113	2.27234604437043	0.635081335866981	9.43536932428245
chr1	11138904	12643786	12	5	30.77	17.86	12.91	0.268017805584271	2.02332697363857	0.557620818201578	8.46553811233116
chr1	12643786	14426129	13	5	33.33	17.86	15.47	0.177258174279113	2.27234604437043	0.635081335866981	9.43536932428245
chr1	14426129	14507535	14	5	35.9	17.86	18.04	0.168917513396381	2.54077420836417	0.718158986938996	10.4875669515419
chr1	14507535	15330143	13	5	33.33	17.86	15.47	0.177258174279113	2.27234604437043	0.635081335866981	9.43536932428245
chr1	15330143	15439116	14	5	35.9	17.86	18.04	0.168917513396381	2.54077420836417	0.718158986938996	10.4875669515419
chr1	15439116	16896224	15	5	38.46	17.86	20.6	0.104175420414792	2.83099996890002	0.807531644426688	11.6249019637735
chr1	16896224	17082652	15	4	38.46	14.29	24.17	0.0528308265978754	3.67924964014652	0.979385362860402	17.4749941202217
chr1	17082652	25583316	15	5	38.46	17.86	20.6	0.104175420414792	2.83099996890002	0.807531644426688	11.6249019637735
chr1	25583316	25588235	17	5	43.59	17.86	25.73	0.0357661438141022	3.48851284197294	1.00799484822297	14.2464680923
chr1	25588235	25646966	22	7	56.41	25	31.41	0.0132566593797645	3.80110097137379	1.20412059537809	13.2343497382492
chr1	25646966	25654244	21	7	53.85	25	28.85	0.0244424805320215	3.43301364120936	1.08838148149881	11.9214667723377
chr1	25654244	25668249	16	5	41.03	17.86	23.17	0.0620174717879086	3.14581655444338	0.903857594055878	12.870149589783
chr1	25668249	26524704	15	5	38.46	17.86	20.6	0.104175420414792	2.83099996890002	0.807531644426688	11.6249019637735
chr1	26524704	28103117	16	5	41.03	17.86	23.17	0.0620174717879086	3.14581655444338	0.903857594055878	12.870149589783
chr1	28103117	28425455	15	5	38.46	17.86	20.6	0.104175420414792	2.83099996890002	0.807531644426688	11.6249019637735
chr1	28425455	29323058	14	5	35.9	17.86	18.04	0.168917513396381	2.54077420836417	0.718158986938996	10.4875669515419
chr1	29323058	29518176	13	5	33.33	17.86	15.47	0.177258174279113	2.27234604437043	0.635081335866981	9.43536932428245
chr1	29518176	30275964	12	5	30.77	17.86	12.91	0.268017805584271	2.02332697363857	0.557620818201578	8.46553811233116
chr1	30275964	30397118	13	5	33.33	17.86	15.47	0.177258174279113	2.27234604437043	0.635081335866981	9.43536932428245
chr1	30397118	30721499	12	5	30.77	17.86	12.91	0.268017805584271	2.02332697363857	0.557620818201578	8.46553811233116
chr1	30721499	30740646	13	5	33.33	17.86	15.47	0.177258174279113	2.27234604437043	0.635081335866981	9.43536932428245
chr1	30740646	32065889	12	5	30.77	17.86	12.91	0.268017805584271	2.02332697363857	0.557620818201578	8.46553811233116
chr1	32065889	33263500	11	5	28.21	17.86	10.35	0.393436265885678	1.79162840406542	0.48529871130742	7.56821851953509
chr1	33263500	33431047	10	5	25.64	17.86	7.78	0.558438625617762	1.57554208522566	0.417655219678272	6.73595308637102
chr1	33431047	34255575	9	5	23.08	17.86	5.22	0.763152862801238	1.37348238841154	0.354317161969272	5.9606730616736
chr1	34255575	34264970	9	5	23.08	17.86	5.22	0.763152862801238	1.37348238841154	0.354317161969272	5.9606730616736
chr1	34264970	34339085	8	5	20.51	17.86	2.65	1	1.18408795541755	0.294963002397035	5.23558530402848
chr1	34339085	35097164	8	5	20.51	17.86	2.65	1	1.18408795541755	0.294963002397035	5.23558530402848
chr1	35097164	35109386	12	5	30.77	17.86	12.91	0.268017805584271	2.02332697363857	0.557620818201578	8.46553811233116
chr1	35109386	35297879	8	5	20.51	17.86	2.65	1	1.18408795541755	0.294963002397035	5.23558530402848
chr1	35297879	36156005	7	5	17.95	17.86	0.0899999999999999	1	1.00615666360625	0.239392241976746	4.55783047462478
chr1	36156005	36254486	6	5	15.38	17.86	-2.48	1	0.838623244670273	0.187416780551175	3.9214663079714
chr1	36254486	36325956	6	4	15.38	14.29	1.09	1	1.08953324514555	0.228777697439355	5.84898001960677
chr1	36325956	44669174	6	3	15.38	10.71	4.67	0.724292382577153	1.50605655807911	0.287195734413274	10.2118168379826
chr1	44669174	44880170	7	3	17.95	10.71	7.24	0.502458667409344	1.80733530551949	0.36548634786601	11.928348272517
chr1	44880170	46245462	6	3	15.38	10.71	4.67	0.724292382577153	1.50605655807911	0.287195734413274	10.2118168379826
chr1	46245462	48220875	5	3	12.82	10.71	2.11	1	1.22182804785069	0.214213274937142	8.60621135520067
chr1	48220875	48247623	6	3	15.38	10.71	4.67	0.724292382577153	1.50605655807911	0.287195734413274	10.2118168379826
chr1	48247623	49031706	5	3	12.82	10.71	2.11	1	1.22182804785069	0.214213274937142	8.60621135520067
chr1	49031706	49153418	6	3	15.38	10.71	4.67	0.724292382577153	1.50605655807911	0.287195734413274	10.2118168379826
chr1	49153418	49188070	6	3	15.38	10.71	4.67	0.724292382577153	1.50605655807911	0.287195734413274	10.2118168379826
chr1	49188070	49214263	6	3	15.38	10.71	4.67	0.724292382577153	1.50605655807911	0.287195734413274	10.2118168379826
chr1	49214263	49375328	6	3	15.38	10.71	4.67	0.724292382577153	1.50605655807911	0.287195734413274	10.2118168379826
chr1	49375328	49505929	7	3	17.95	10.71	7.24	0.502458667409344	1.80733530551949	0.36548634786601	11.928348272517
chr1	49505929	49777168	6	3	15.38	10.71	4.67	0.724292382577153	1.50605655807911	0.287195734413274	10.2118168379826
chr1	49777168	51394663	5	3	12.82	10.71	2.11	1	1.22182804785069	0.214213274937142	8.60621135520067
chr1	51394663	53106711	5	4	12.82	14.29	-1.47	1	0.884016750837732	0.170150760251753	4.94270890019748
chr1	53106711	53143601	5	4	12.82	14.29	-1.47	1	0.884016750837732	0.170150760251753	4.94270890019748
chr1	53143601	53514239	5	4	12.82	14.29	-1.47	1	0.884016750837732	0.170150760251753	4.94270890019748
chr1	53514239	54328191	6	4	15.38	14.29	1.09	1	1.08953324514555	0.228777697439355	5.84898001960677
chr1	54328191	55417611	6	4	15.38	14.29	1.09	1	1.08953324514555	0.228777697439355	5.84898001960677
chr1	55417611	55441052	7	4	17.95	14.29	3.66	0.750478768502977	1.30726813521468	0.291755135584387	6.80992210196982
chr1	55441052	55577083	8	4	20.51	14.29	6.22	0.747932633487701	1.53856634233689	0.359107764458661	7.83585527572577
chr1	55577083	56685422	8	5	20.51	17.86	2.65	1	1.18408795541755	0.294963002397035	5.23558530402848
chr1	56685422	56869909	7	5	17.95	17.86	0.0899999999999999	1	1.00615666360625	0.239392241976746	4.55783047462478
chr1	56869909	59487575	7	5	17.95	17.86	0.0899999999999999	1	1.00615666360625	0.239392241976746	4.55783047462478
chr1	59487575	68959441	7	5	17.95	17.86	0.0899999999999999	1	1.00615666360625	0.239392241976746	4.55783047462478
chr1	68959441	70279590	8	5	20.51	17.86	2.65	1	1.18408795541755	0.294963002397035	5.23558530402848
chr1	70279590	70681159	8	6	20.51	21.43	-0.919999999999998	1	0.947035802866762	0.24678154835532	3.81825686509133
chr1	70681159	71382846	8	6	20.51	21.43	-0.919999999999998	1	0.947035802866762	0.24678154835532	3.81825686509133
chr1	71382846	71972011	8	6	20.51	21.43	-0.919999999999998	1	0.947035802866762	0.24678154835532	3.81825686509133
chr1	71972011	72692965	7	6	17.95	21.43	-3.48	0.76168176257019	0.804764518252769	0.200114563812684	3.32740237797851
chr1	72692965	72694790	7	6	17.95	21.43	-3.48	0.76168176257019	0.804764518252769	0.200114563812684	3.32740237797851
chr1	72694790	72708169	7	6	17.95	21.43	-3.48	0.76168176257019	0.804764518252769	0.200114563812684	3.32740237797851
chr1	72708169	72743627	7	5	17.95	17.86	0.0899999999999999	1	1.00615666360625	0.239392241976746	4.55783047462478
chr1	72743627	72765894	6	5	15.38	17.86	-2.48	1	0.838623244670273	0.187416780551175	3.9214663079714
chr1	72765894	72768458	2	3	5.13	10.71	-5.58	0.642299864314789	0.455973048612347	0.035674600286564	4.28079447868054
chr1	72768458	72811532	1	3	2.56	10.71	-8.15	0.300712347354138	0.22422268237679	0.00407847322794967	2.971930443391
chr1	72811532	72812172	6	5	15.38	17.86	-2.48	1	0.838623244670273	0.187416780551175	3.9214663079714
chr1	72812172	72814597	6	6	15.38	21.43	-6.05	0.537876494727452	0.67081346957719	0.156478978316614	2.86681622643448
chr1	72814597	73010593	7	6	17.95	21.43	-3.48	0.76168176257019	0.804764518252769	0.200114563812684	3.32740237797851
chr1	73010593	73092629	8	6	20.51	21.43	-0.919999999999998	1	0.947035802866762	0.24678154835532	3.81825686509133
chr1	73092629	78390587	7	6	17.95	21.43	-3.48	0.76168176257019	0.804764518252769	0.200114563812684	3.32740237797851
chr1	78390587	79323655	9	6	23.08	21.43	1.65	1	1.09841923649564	0.296678525077835	4.3419466686276
chr1	79323655	80441931	10	6	25.64	21.43	4.21	0.776722997346664	1.25998989354521	0.349913957283863	4.90329735453815
chr1	80441931	80571567	10	6	25.64	21.43	4.21	0.776722997346664	1.25998989354521	0.349913957283863	4.90329735453815
chr1	80571567	81808272	10	6	25.64	21.43	4.21	0.776722997346664	1.25998989354521	0.349913957283863	4.90329735453815
chr1	81808272	81980413	10	5	25.64	17.86	7.78	0.558438625617762	1.57554208522566	0.417655219678272	6.73595308637102
chr1	81980413	82412011	10	6	25.64	21.43	4.21	0.776722997346664	1.25998989354521	0.349913957283863	4.90329735453815
chr1	82412011	82550102	10	5	25.64	17.86	7.78	0.558438625617762	1.57554208522566	0.417655219678272	6.73595308637102
chr1	82550102	83092244	10	6	25.64	21.43	4.21	0.776722997346664	1.25998989354521	0.349913957283863	4.90329735453815
chr1	83092244	83143469	10	6	25.64	21.43	4.21	0.776722997346664	1.25998989354521	0.349913957283863	4.90329735453815
chr1	83143469	83149577	11	6	28.21	21.43	6.78	0.581355620024996	1.43275125181165	0.406785672862874	5.5060111348397
chr1	83149577	83187593	10	6	25.64	21.43	4.21	0.776722997346664	1.25998989354521	0.349913957283863	4.90329735453815
chr1	83187593	83251380	10	6	25.64	21.43	4.21	0.776722997346664	1.25998989354521	0.349913957283863	4.90329735453815
chr1	83251380	83439838	10	6	25.64	21.43	4.21	0.776722997346664	1.25998989354521	0.349913957283863	4.90329735453815
chr1	83439838	83544983	9	6	23.08	21.43	1.65	1	1.09841923649564	0.296678525077835	4.3419466686276
chr1	83544983	83625981	10	6	25.64	21.43	4.21	0.776722997346664	1.25998989354521	0.349913957283863	4.90329735453815
chr1	83625981	83761702	10	6	25.64	21.43	4.21	0.776722997346664	1.25998989354521	0.349913957283863	4.90329735453815
chr1	83761702	84373091	10	6	25.64	21.43	4.21	0.776722997346664	1.25998989354521	0.349913957283863	4.90329735453815
chr1	84373091	84393241	10	5	25.64	17.86	7.78	0.558438625617762	1.57554208522566	0.417655219678272	6.73595308637102
chr1	84393241	88693245	9	5	23.08	17.86	5.22	0.763152862801238	1.37348238841154	0.354317161969272	5.9606730616736
chr1	88693245	89389139	8	5	20.51	17.86	2.65	1	1.18408795541755	0.294963002397035	5.23558530402848
chr1	89389139	89484457	7	5	17.95	17.86	0.0899999999999999	1	1.00615666360625	0.239392241976746	4.55783047462478
chr1	89484457	90103990	7	4	17.95	14.29	3.66	0.750478768502977	1.30726813521468	0.291755135584387	6.80992210196982
chr1	90103990	90454472	7	5	17.95	17.86	0.0899999999999999	1	1.00615666360625	0.239392241976746	4.55783047462478
chr1	90454472	92868828	8	5	20.51	17.86	2.65	1	1.18408795541755	0.294963002397035	5.23558530402848
chr1	92868828	96590750	7	5	17.95	17.86	0.0899999999999999	1	1.00615666360625	0.239392241976746	4.55783047462478
chr1	96590750	97945652	8	5	20.51	17.86	2.65	1	1.18408795541755	0.294963002397035	5.23558530402848
chr1	97945652	100165313	8	6	20.51	21.43	-0.919999999999998	1	0.947035802866762	0.24678154835532	3.81825686509133
chr1	100165313	100290527	9	6	23.08	21.43	1.65	1	1.09841923649564	0.296678525077835	4.3419466686276
chr1	100290527	102609511	9	6	23.08	21.43	1.65	1	1.09841923649564	0.296678525077835	4.3419466686276
chr1	102609511	103683379	8	6	20.51	21.43	-0.919999999999998	1	0.947035802866762	0.24678154835532	3.81825686509133
chr1	103683379	104679168	9	6	23.08	21.43	1.65	1	1.09841923649564	0.296678525077835	4.3419466686276
chr1	104679168	104934384	8	6	20.51	21.43	-0.919999999999998	1	0.947035802866762	0.24678154835532	3.81825686509133
chr1	104934384	105481018	8	5	20.51	17.86	2.65	1	1.18408795541755	0.294963002397035	5.23558530402848
chr1	105481018	105660931	8	5	20.51	17.86	2.65	1	1.18408795541755	0.294963002397035	5.23558530402848
chr1	105660931	106016291	8	5	20.51	17.86	2.65	1	1.18408795541755	0.294963002397035	5.23558530402848
chr1	106016291	106024114	8	6	20.51	21.43	-0.919999999999998	1	0.947035802866762	0.24678154835532	3.81825686509133
chr1	106024114	106357926	8	5	20.51	17.86	2.65	1	1.18408795541755	0.294963002397035	5.23558530402848
chr1	106357926	110230245	7	5	17.95	17.86	0.0899999999999999	1	1.00615666360625	0.239392241976746	4.55783047462478
chr1	110230245	110243976	9	5	23.08	17.86	5.22	0.763152862801238	1.37348238841154	0.354317161969272	5.9606730616736
chr1	110243976	110246128	8	5	20.51	17.86	2.65	1	1.18408795541755	0.294963002397035	5.23558530402848
chr1	110246128	110864180	7	5	17.95	17.86	0.0899999999999999	1	1.00615666360625	0.239392241976746	4.55783047462478
chr1	110864180	111016758	8	5	20.51	17.86	2.65	1	1.18408795541755	0.294963002397035	5.23558530402848
chr1	111016758	111377467	7	5	17.95	17.86	0.0899999999999999	1	1.00615666360625	0.239392241976746	4.55783047462478
chr1	111377467	111377573	8	5	20.51	17.86	2.65	1	1.18408795541755	0.294963002397035	5.23558530402848
chr1	111377573	111390153	9	5	23.08	17.86	5.22	0.763152862801238	1.37348238841154	0.354317161969272	5.9606730616736
chr1	111390153	111453527	8	5	20.51	17.86	2.65	1	1.18408795541755	0.294963002397035	5.23558530402848
chr1	111453527	112693006	7	5	17.95	17.86	0.0899999999999999	1	1.00615666360625	0.239392241976746	4.55783047462478
chr1	112693006	112697227	8	9	20.51	32.14	-11.63	0.394061274824057	0.54989750617311	0.154294387900813	1.91675574582292
chr1	112697227	112701673	8	8	20.51	28.57	-8.06	0.56359494935939	0.649503267270429	0.179091426713237	2.34348358081032
chr1	112701673	112706066	7	5	17.95	17.86	0.0899999999999999	1	1.00615666360625	0.239392241976746	4.55783047462478
chr1	112706066	112711113	7	5	17.95	17.86	0.0899999999999999	1	1.00615666360625	0.239392241976746	4.55783047462478
chr1	112711113	112766255	7	6	17.95	21.43	-3.48	0.76168176257019	0.804764518252769	0.200114563812684	3.32740237797851
chr1	112766255	113028365	7	5	17.95	17.86	0.0899999999999999	1	1.00615666360625	0.239392241976746	4.55783047462478
chr1	113028365	113776226	7	6	17.95	21.43	-3.48	0.76168176257019	0.804764518252769	0.200114563812684	3.32740237797851
chr1	113776226	115656045	7	5	17.95	17.86	0.0899999999999999	1	1.00615666360625	0.239392241976746	4.55783047462478
chr1	115656045	115664571	7	5	17.95	17.86	0.0899999999999999	1	1.00615666360625	0.239392241976746	4.55783047462478
chr1	115664571	115911860	7	5	17.95	17.86	0.0899999999999999	1	1.00615666360625	0.239392241976746	4.55783047462478
chr1	115911860	116037599	7	5	17.95	17.86	0.0899999999999999	1	1.00615666360625	0.239392241976746	4.55783047462478
chr1	116037599	116102542	7	5	17.95	17.86	0.0899999999999999	1	1.00615666360625	0.239392241976746	4.55783047462478
chr1	116102542	116223676	7	5	17.95	17.86	0.0899999999999999	1	1.00615666360625	0.239392241976746	4.55783047462478
chr1	116223676	116232791	7	5	17.95	17.86	0.0899999999999999	1	1.00615666360625	0.239392241976746	4.55783047462478
chr1	116232791	116337491	7	5	17.95	17.86	0.0899999999999999	1	1.00615666360625	0.239392241976746	4.55783047462478
chr1	116337491	116359195	7	5	17.95	17.86	0.0899999999999999	1	1.00615666360625	0.239392241976746	4.55783047462478
chr1	116359195	116368984	7	5	17.95	17.86	0.0899999999999999	1	1.00615666360625	0.239392241976746	4.55783047462478
chr1	116368984	116804740	7	5	17.95	17.86	0.0899999999999999	1	1.00615666360625	0.239392241976746	4.55783047462478
chr1	116804740	116864622	7	4	17.95	14.29	3.66	0.750478768502977	1.30726813521468	0.291755135584387	6.80992210196982
chr1	116864622	117016982	7	5	17.95	17.86	0.0899999999999999	1	1.00615666360625	0.239392241976746	4.55783047462478
chr1	117016982	117550321	7	5	17.95	17.86	0.0899999999999999	1	1.00615666360625	0.239392241976746	4.55783047462478
chr1	117550321	117797768	7	4	17.95	14.29	3.66	0.750478768502977	1.30726813521468	0.291755135584387	6.80992210196982
chr1	117797768	117845088	6	4	15.38	14.29	1.09	1	1.08953324514555	0.228777697439355	5.84898001960677
chr1	117845088	118835965	6	4	15.38	14.29	1.09	1	1.08953324514555	0.228777697439355	5.84898001960677
chr1	118835965	118897895	6	5	15.38	17.86	-2.48	1	0.838623244670273	0.187416780551175	3.9214663079714
chr1	118897895	119018478	6	4	15.38	14.29	1.09	1	1.08953324514555	0.228777697439355	5.84898001960677
chr1	119018478	119454040	6	4	15.38	14.29	1.09	1	1.08953324514555	0.228777697439355	5.84898001960677
chr1	119454040	119753916	6	3	15.38	10.71	4.67	0.724292382577153	1.50605655807911	0.287195734413274	10.2118168379826
chr1	119753916	121291080	5	3	12.82	10.71	2.11	1	1.22182804785069	0.214213274937142	8.60621135520067
chr1	121291080	148870669	0	0	0	0	0	1	0	0	Inf
chr1	148870669	148916125	1	0	2.56	0	2.56	1	Inf	0.0184242788461539	Inf
chr1	148916125	149024805	1	1	2.56	3.57	-1.01	1	0.714239541851673	0.00883081332944379	57.7927180509577
chr1	149024805	149030666	2	1	5.13	3.57	1.56	1	1.45154624814463	0.0720876075216783	89.2002946273177
chr1	149030666	149203105	4	1	10.26	3.57	6.69	0.390943012211669	3.04077117232887	0.279516485329784	157.367313156765
chr1	149203105	149204751	3	1	7.69	3.57	4.12	0.634565807327001	2.22532620058641	0.167954158560902	122.342807812915
chr1	149204751	149242694	2	1	5.13	3.57	1.56	1	1.45154624814463	0.0720876075216783	89.2002946273177
chr1	149242694	149258054	1	1	2.56	3.57	-1.01	1	0.714239541851673	0.00883081332944379	57.7927180509577
chr1	149258054	149259730	1	0	2.56	0	2.56	1	Inf	0.0184242788461539	Inf
chr1	149259730	152554022	0	0	0	0	0	1	0	0	Inf
chr1	152554022	152555090	5	1	12.82	3.57	9.25	0.388448155118834	3.90236511849191	0.401779613564162	194.438208084634
chr1	152555090	152555345	7	1	17.95	3.57	14.38	0.125819456871692	5.78165294924593	0.673688176524297	275.479420857444
chr1	152555345	152555617	9	2	23.08	7.14	15.94	0.10399262222727	3.83026666667576	0.701020740861825	39.583260786949
chr1	152555617	152555737	13	11	33.33	39.29	-5.96	0.796543689874275	0.775741727535441	0.251243197042475	2.40269771516319
chr1	152555737	152585918	15	15	38.46	53.57	-15.11	0.319264851700421	0.54673687381346	0.180675246280924	1.61731771919243
chr1	152585918	152586258	14	15	35.9	53.57	-17.67	0.211788510723307	0.490743018628651	0.160689207326906	1.45927407918826
chr1	152586258	152586558	13	13	33.33	46.43	-13.1	0.317118362251739	0.581765080938181	0.189693395661923	1.75765294402926
chr1	152586558	152586585	13	10	33.33	35.71	-2.38	1	0.901422168724054	0.289415123890578	2.84862643714113
chr1	152586585	152588544	12	10	30.77	35.71	-4.94	0.793177223908456	0.802697601402848	0.253919424002336	2.55876210856741
chr1	152588544	152590536	1	0	2.56	0	2.56	1	Inf	0.0184242788461539	Inf
chr1	152590536	152750381	0	0	0	0	0	1	0	0	Inf
chr1	152750381	152750582	1	0	2.56	0	2.56	1	Inf	0.0184242788461539	Inf
chr1	152750582	152755463	4	0	10.26	0	10.26	0.134023066485753	Inf	0.485033949305586	Inf
chr1	152755463	152758684	6	0	15.38	0	15.38	0.036468135860288	Inf	0.901163902079861	Inf
chr1	152758684	152760794	8	4	20.51	14.29	6.22	0.747932633487701	1.53856634233689	0.359107764458661	7.83585527572577
chr1	152760794	152762027	9	4	23.08	14.29	8.79	0.533293451699955	1.78478099082913	0.43094530952115	8.92909870703237
chr1	152762027	152762271	10	4	25.64	14.29	11.35	0.364239516815332	2.0474928602249	0.507624553104601	10.1011704340548
chr1	152762271	152762340	10	4	25.64	14.29	11.35	0.364239516815332	2.0474928602249	0.507624553104601	10.1011704340548
chr1	152762340	152768270	10	4	25.64	14.29	11.35	0.364239516815332	2.0474928602249	0.507624553104601	10.1011704340548
chr1	152768270	152771309	9	4	23.08	14.29	8.79	0.533293451699955	1.78478099082913	0.43094530952115	8.92909870703237
chr1	152771309	152775324	3	0	7.69	0	7.69	0.259158751696065	Inf	0.299163409947881	Inf
chr1	152775324	152857815	1	0	2.56	0	2.56	1	Inf	0.0184242788461539	Inf
chr1	152857815	169195618	0	0	0	0	0	1	0	0	Inf
chr1	169195618	169255958	0	1	0	3.57	-3.57	0.417910447761194	0	0	28.0001993373566
chr1	169255958	174796336	0	0	0	0	0	1	0	0	Inf
chr1	174796336	174801964	0	1	0	3.57	-3.57	0.417910447761194	0	0	28.0001993373566
chr1	174801964	185105563	0	0	0	0	0	1	0	0	Inf
chr1	185105563	185957748	1	0	2.56	0	2.56	1	Inf	0.0184242788461539	Inf
chr1	185957748	187694328	1	1	2.56	3.57	-1.01	1	0.714239541851673	0.00883081332944379	57.7927180509577
chr1	187694328	187846718	1	1	2.56	3.57	-1.01	1	0.714239541851673	0.00883081332944379	57.7927180509577
chr1	187846718	188252242	1	1	2.56	3.57	-1.01	1	0.714239541851673	0.00883081332944379	57.7927180509577
chr1	188252242	188985028	1	0	2.56	0	2.56	1	Inf	0.0184242788461539	Inf
chr1	188985028	189601946	1	0	2.56	0	2.56	1	Inf	0.0184242788461539	Inf
chr1	189601946	189735897	1	1	2.56	3.57	-1.01	1	0.714239541851673	0.00883081332944379	57.7927180509577
chr1	189735897	189840429	1	1	2.56	3.57	-1.01	1	0.714239541851673	0.00883081332944379	57.7927180509577
chr1	189840429	189970384	1	0	2.56	0	2.56	1	Inf	0.0184242788461539	Inf
chr1	189970384	195154934	1	0	2.56	0	2.56	1	Inf	0.0184242788461539	Inf
chr1	195154934	195182776	1	1	2.56	3.57	-1.01	1	0.714239541851673	0.00883081332944379	57.7927180509577
chr1	195182776	195861821	1	0	2.56	0	2.56	1	Inf	0.0184242788461539	Inf
chr1	195861821	196726535	0	0	0	0	0	1	0	0	Inf
chr1	196726535	196731848	1	1	2.56	3.57	-1.01	1	0.714239541851673	0.00883081332944379	57.7927180509577
chr1	196731848	196738630	3	1	7.69	3.57	4.12	0.634565807327001	2.22532620058641	0.167954158560902	122.342807812915
chr1	196738630	196801795	3	2	7.69	7.14	0.550000000000001	1	1.08206902804226	0.115243282358074	13.8124557860129
chr1	196801795	196801828	2	1	5.13	3.57	1.56	1	1.45154624814463	0.0720876075216783	89.2002946273177
chr1	196801828	196816261	1	1	2.56	3.57	-1.01	1	0.714239541851673	0.00883081332944379	57.7927180509577
chr1	196816261	196823471	1	2	2.56	7.14	-4.58	0.566892808683853	0.347668191638558	0.00565929193880628	7.00113716860258
chr1	196823471	196886191	0	1	0	3.57	-3.57	0.417910447761194	0	0	28.0001993373566
chr1	196886191	196920340	0	0	0	0	0	1	0	0	Inf
chr1	196920340	196969695	0	1	0	3.57	-3.57	0.417910447761194	0	0	28.0001993373566
chr1	196969695	198379039	0	0	0	0	0	1	0	0	Inf
chr1	198379039	204845650	1	0	2.56	0	2.56	1	Inf	0.0184242788461539	Inf
chr1	204845650	204871949	2	0	5.13	0	5.13	0.506105834464043	Inf	0.134811059349198	Inf
chr1	204871949	217328911	1	0	2.56	0	2.56	1	Inf	0.0184242788461539	Inf
chr1	217328911	225106759	0	0	0	0	0	1	0	0	Inf
chr1	225106759	227128060	0	1	0	3.57	-3.57	0.417910447761194	0	0	28.0001993373566
chr1	227128060	228649487	0	0	0	0	0	1	0	0	Inf
chr1	228649487	231955076	1	0	2.56	0	2.56	1	Inf	0.0184242788461539	Inf
chr1	231955076	233911479	0	0	0	0	0	1	0	0	Inf
chr1	233911479	234446477	1	0	2.56	0	2.56	1	Inf	0.0184242788461539	Inf
chr1	234446477	235686859	1	1	2.56	3.57	-1.01	1	0.714239541851673	0.00883081332944379	57.7927180509577
chr1	235686859	235981074	0	1	0	3.57	-3.57	0.417910447761194	0	0	28.0001993373566
chr1	235981074	241018178	0	0	0	0	0	1	0	0	Inf
chr1	241018178	242046466	1	0	2.56	0	2.56	1	Inf	0.0184242788461539	Inf
chr1	242046466	244072148	2	0	5.13	0	5.13	0.506105834464043	Inf	0.134811059349198	Inf
chr1	244072148	244971139	1	0	2.56	0	2.56	1	Inf	0.0184242788461539	Inf
chr1	244971139	248488567	0	0	0	0	0	1	0	0	Inf
chr1	248488567	248522818	0	1	0	3.57	-3.57	0.417910447761194	0	0	28.0001993373566
chr1	248522818	248749207	0	0	0	0	0	1	0	0	Inf
chr1	248749207	249068285	0	1	0	3.57	-3.57	0.417910447761194	0	0	28.0001993373566
chr1	249068285	249085432	0	2	0	7.14	-7.14	0.170963364993216	0	0	3.78396482381628
chr1	249085432	249250621	0	1	0	3.57	-3.57	0.417910447761194	0	0	28.0001993373566
chr3	0	296954	5	1	12.82	3.57	9.25	0.388448155118834	3.90236511849191	0.401779613564162	194.438208084634
chr3	296954	372416	5	1	12.82	3.57	9.25	0.388448155118834	3.90236511849191	0.401779613564162	194.438208084634
chr3	372416	927855	5	0	12.82	0	12.82	0.0697930800542741	Inf	0.686183676211135	Inf
chr3	927855	3262046	5	1	12.82	3.57	9.25	0.388448155118834	3.90236511849191	0.401779613564162	194.438208084634
chr3	3262046	3301195	4	1	10.26	3.57	6.69	0.390943012211669	3.04077117232887	0.279516485329784	157.367313156765
chr3	3301195	4177616	5	1	12.82	3.57	9.25	0.388448155118834	3.90236511849191	0.401779613564162	194.438208084634
chr3	4177616	4317023	6	1	15.38	3.57	11.81	0.224730827019654	4.81440822511162	0.533250791119194	233.739814548377
chr3	4317023	6648836	5	1	12.82	3.57	9.25	0.388448155118834	3.90236511849191	0.401779613564162	194.438208084634
chr3	6648836	6654205	5	3	12.82	10.71	2.11	1	1.22182804785069	0.214213274937142	8.60621135520067
chr3	6654205	6737486	5	1	12.82	3.57	9.25	0.388448155118834	3.90236511849191	0.401779613564162	194.438208084634
chr3	6737486	7538721	5	0	12.82	0	12.82	0.0697930800542741	Inf	0.686183676211135	Inf
chr3	7538721	7624596	5	0	12.82	0	12.82	0.0697930800542741	Inf	0.686183676211135	Inf
chr3	7624596	8054295	5	0	12.82	0	12.82	0.0697930800542741	Inf	0.686183676211135	Inf
chr3	8054295	8324560	5	0	12.82	0	12.82	0.0697930800542741	Inf	0.686183676211135	Inf
chr3	8324560	8438821	6	0	15.38	0	15.38	0.036468135860288	Inf	0.901163902079861	Inf
chr3	8438821	8548867	6	1	15.38	3.57	11.81	0.224730827019654	4.81440822511162	0.533250791119194	233.739814548377
chr3	8548867	8592345	6	0	15.38	0	15.38	0.036468135860288	Inf	0.901163902079861	Inf
chr3	8592345	9430413	6	0	15.38	0	15.38	0.036468135860288	Inf	0.901163902079861	Inf
chr3	9430413	11979903	6	1	15.38	3.57	11.81	0.224730827019654	4.81440822511162	0.533250791119194	233.739814548377
chr3	11979903	12181412	5	1	12.82	3.57	9.25	0.388448155118834	3.90236511849191	0.401779613564162	194.438208084634
chr3	12181412	12345819	4	1	10.26	3.57	6.69	0.390943012211669	3.04077117232887	0.279516485329784	157.367313156765
chr3	12345819	13002858	5	1	12.82	3.57	9.25	0.388448155118834	3.90236511849191	0.401779613564162	194.438208084634
chr3	13002858	14477738	5	1	12.82	3.57	9.25	0.388448155118834	3.90236511849191	0.401779613564162	194.438208084634
chr3	14477738	16594523	4	1	10.26	3.57	6.69	0.390943012211669	3.04077117232887	0.279516485329784	157.367313156765
chr3	16594523	16679334	3	1	7.69	3.57	4.12	0.634565807327001	2.22532620058641	0.167954158560902	122.342807812915
chr3	16679334	16803860	3	0	7.69	0	7.69	0.259158751696065	Inf	0.299163409947881	Inf
chr3	16803860	19064917	3	1	7.69	3.57	4.12	0.634565807327001	2.22532620058641	0.167954158560902	122.342807812915
chr3	19064917	21457332	3	2	7.69	7.14	0.550000000000001	1	1.08206902804226	0.115243282358074	13.8124557860129
chr3	21457332	22926746	3	2	7.69	7.14	0.550000000000001	1	1.08206902804226	0.115243282358074	13.8124557860129
chr3	22926746	26486213	3	1	7.69	3.57	4.12	0.634565807327001	2.22532620058641	0.167954158560902	122.342807812915
chr3	26486213	29519242	3	2	7.69	7.14	0.550000000000001	1	1.08206902804226	0.115243282358074	13.8124557860129
chr3	29519242	31272786	3	1	7.69	3.57	4.12	0.634565807327001	2.22532620058641	0.167954158560902	122.342807812915
chr3	31272786	31626712	4	1	10.26	3.57	6.69	0.390943012211669	3.04077117232887	0.279516485329784	157.367313156765
chr3	31626712	31800052	4	2	10.26	7.14	3.12	1	1.47724941340376	0.194470737823325	17.4929046835811
chr3	31800052	32190750	4	2	10.26	7.14	3.12	1	1.47724941340376	0.194470737823325	17.4929046835811
chr3	32190750	33779270	4	1	10.26	3.57	6.69	0.390943012211669	3.04077117232887	0.279516485329784	157.367313156765
chr3	33779270	35920084	4	0	10.26	0	10.26	0.134023066485753	Inf	0.485033949305586	Inf
chr3	35920084	36179039	4	0	10.26	0	10.26	0.134023066485753	Inf	0.485033949305586	Inf
chr3	36179039	36285284	4	1	10.26	3.57	6.69	0.390943012211669	3.04077117232887	0.279516485329784	157.367313156765
chr3	36285284	36511021	4	1	10.26	3.57	6.69	0.390943012211669	3.04077117232887	0.279516485329784	157.367313156765
chr3	36511021	37156509	4	0	10.26	0	10.26	0.134023066485753	Inf	0.485033949305586	Inf
chr3	37156509	38997396	3	0	7.69	0	7.69	0.259158751696065	Inf	0.299163409947881	Inf
chr3	38997396	41746160	4	0	10.26	0	10.26	0.134023066485753	Inf	0.485033949305586	Inf
chr3	41746160	43951010	5	0	12.82	0	12.82	0.0697930800542741	Inf	0.686183676211135	Inf
chr3	43951010	43990416	6	0	15.38	0	15.38	0.036468135860288	Inf	0.901163902079861	Inf
chr3	43990416	45181376	5	0	12.82	0	12.82	0.0697930800542741	Inf	0.686183676211135	Inf
chr3	45181376	46334577	5	0	12.82	0	12.82	0.0697930800542741	Inf	0.686183676211135	Inf
chr3	46334577	46459209	5	0	12.82	0	12.82	0.0697930800542741	Inf	0.686183676211135	Inf
chr3	46459209	46797597	5	0	12.82	0	12.82	0.0697930800542741	Inf	0.686183676211135	Inf
chr3	46797597	46859655	5	1	12.82	3.57	9.25	0.388448155118834	3.90236511849191	0.401779613564162	194.438208084634
chr3	46859655	48993065	5	0	12.82	0	12.82	0.0697930800542741	Inf	0.686183676211135	Inf
chr3	48993065	52642399	5	1	12.82	3.57	9.25	0.388448155118834	3.90236511849191	0.401779613564162	194.438208084634
chr3	52642399	52823922	5	1	12.82	3.57	9.25	0.388448155118834	3.90236511849191	0.401779613564162	194.438208084634
chr3	52823922	53025799	5	1	12.82	3.57	9.25	0.388448155118834	3.90236511849191	0.401779613564162	194.438208084634
chr3	53025799	53030049	5	1	12.82	3.57	9.25	0.388448155118834	3.90236511849191	0.401779613564162	194.438208084634
chr3	53030049	53039167	6	1	15.38	3.57	11.81	0.224730827019654	4.81440822511162	0.533250791119194	233.739814548377
chr3	53039167	53039240	5	1	12.82	3.57	9.25	0.388448155118834	3.90236511849191	0.401779613564162	194.438208084634
chr3	53039240	53727500	4	1	10.26	3.57	6.69	0.390943012211669	3.04077117232887	0.279516485329784	157.367313156765
chr3	53727500	58521591	4	1	10.26	3.57	6.69	0.390943012211669	3.04077117232887	0.279516485329784	157.367313156765
chr3	58521591	59737370	4	1	10.26	3.57	6.69	0.390943012211669	3.04077117232887	0.279516485329784	157.367313156765
chr3	59737370	59795321	4	2	10.26	7.14	3.12	1	1.47724941340376	0.194470737823325	17.4929046835811
chr3	59795321	59830507	4	3	10.26	10.71	-0.450000000000001	1	0.953103551799361	0.14687709056058	7.08524272416711
chr3	59830507	59989318	5	3	12.82	10.71	2.11	1	1.22182804785069	0.214213274937142	8.60621135520067
chr3	59989318	60089346	5	3	12.82	10.71	2.11	1	1.22182804785069	0.214213274937142	8.60621135520067
chr3	60089346	60101897	5	3	12.82	10.71	2.11	1	1.22182804785069	0.214213274937142	8.60621135520067
chr3	60101897	60108244	5	3	12.82	10.71	2.11	1	1.22182804785069	0.214213274937142	8.60621135520067
chr3	60108244	60110525	4	3	10.26	10.71	-0.450000000000001	1	0.953103551799361	0.14687709056058	7.08524272416711
chr3	60110525	60131584	4	4	10.26	14.29	-4.03	0.710813343503147	0.689678357227139	0.116177835482169	4.08845960139407
chr3	60131584	60137718	4	5	10.26	17.86	-7.6	0.474317476113771	0.530918933406195	0.0947023418265727	2.7565970582668
chr3	60137718	60162033	4	6	10.26	21.43	-11.17	0.299277093190339	0.424717303065203	0.0787838012777996	2.02354934468486
chr3	60162033	60179197	4	6	10.26	21.43	-11.17	0.299277093190339	0.424717303065203	0.0787838012777996	2.02354934468486
chr3	60179197	60182265	4	6	10.26	21.43	-11.17	0.299277093190339	0.424717303065203	0.0787838012777996	2.02354934468486
chr3	60182265	60224356	6	6	15.38	21.43	-6.05	0.537876494727452	0.67081346957719	0.156478978316614	2.86681622643448
chr3	60224356	60227731	6	5	15.38	17.86	-2.48	1	0.838623244670273	0.187416780551175	3.9214663079714
chr3	60227731	60287457	6	4	15.38	14.29	1.09	1	1.08953324514555	0.228777697439355	5.84898001960677
chr3	60287457	60302245	5	4	12.82	14.29	-1.47	1	0.884016750837732	0.170150760251753	4.94270890019748
chr3	60302245	60323499	5	4	12.82	14.29	-1.47	1	0.884016750837732	0.170150760251753	4.94270890019748
chr3	60323499	60339223	5	4	12.82	14.29	-1.47	1	0.884016750837732	0.170150760251753	4.94270890019748
chr3	60339223	60351151	5	4	12.82	14.29	-1.47	1	0.884016750837732	0.170150760251753	4.94270890019748
chr3	60351151	60364607	5	5	12.82	17.86	-5.04	0.730630488724804	0.680524452693754	0.139063932450118	3.32247608395633
chr3	60364607	60364753	5	6	12.82	21.43	-8.61	0.505413273282686	0.544342468322904	0.115962517512108	2.43320308901814
chr3	60364753	60377301	5	6	12.82	21.43	-8.61	0.505413273282686	0.544342468322904	0.115962517512108	2.43320308901814
chr3	60377301	60379706	5	6	12.82	21.43	-8.61	0.505413273282686	0.544342468322904	0.115962517512108	2.43320308901814
chr3	60379706	60381543	5	7	12.82	25	-12.18	0.217148353969883	0.446798455228105	0.0980401331595031	1.87861688946732
chr3	60381543	60433571	5	7	12.82	25	-12.18	0.217148353969883	0.446798455228105	0.0980401331595031	1.87861688946732
chr3	60433571	60438111	6	7	15.38	25	-9.62	0.362278049840601	0.550543668824644	0.132471797239647	2.21044135947539
chr3	60438111	60441623	6	6	15.38	21.43	-6.05	0.537876494727452	0.67081346957719	0.156478978316614	2.86681622643448
chr3	60441623	60443518	6	5	15.38	17.86	-2.48	1	0.838623244670273	0.187416780551175	3.9214663079714
chr3	60443518	60455768	6	5	15.38	17.86	-2.48	1	0.838623244670273	0.187416780551175	3.9214663079714
chr3	60455768	60461935	6	5	15.38	17.86	-2.48	1	0.838623244670273	0.187416780551175	3.9214663079714
chr3	60461935	60470557	6	4	15.38	14.29	1.09	1	1.08953324514555	0.228777697439355	5.84898001960677
chr3	60470557	60559143	6	4	15.38	14.29	1.09	1	1.08953324514555	0.228777697439355	5.84898001960677
chr3	60559143	60591575	7	4	17.95	14.29	3.66	0.750478768502977	1.30726813521468	0.291755135584387	6.80992210196982
chr3	60591575	60592626	7	3	17.95	10.71	7.24	0.502458667409344	1.80733530551949	0.36548634786601	11.928348272517
chr3	60592626	60609171	7	2	17.95	7.14	10.81	0.285260824166676	2.80395558178708	0.47787033488466	29.9189920421904
chr3	60609171	60625136	6	2	15.38	7.14	8.24	0.452610971630956	2.33566623971135	0.376598600150424	25.537474960256
chr3	60625136	60685769	6	3	15.38	10.71	4.67	0.724292382577153	1.50605655807911	0.287195734413274	10.2118168379826
chr3	60685769	60687731	6	4	15.38	14.29	1.09	1	1.08953324514555	0.228777697439355	5.84898001960677
chr3	60687731	60707095	6	3	15.38	10.71	4.67	0.724292382577153	1.50605655807911	0.287195734413274	10.2118168379826
chr3	60707095	60709366	6	4	15.38	14.29	1.09	1	1.08953324514555	0.228777697439355	5.84898001960677
chr3	60709366	60847017	5	4	12.82	14.29	-1.47	1	0.884016750837732	0.170150760251753	4.94270890019748
chr3	60847017	60884576	5	4	12.82	14.29	-1.47	1	0.884016750837732	0.170150760251753	4.94270890019748
chr3	60884576	60934452	6	4	15.38	14.29	1.09	1	1.08953324514555	0.228777697439355	5.84898001960677
chr3	60934452	60943636	6	4	15.38	14.29	1.09	1	1.08953324514555	0.228777697439355	5.84898001960677
chr3	60943636	60960645	5	4	12.82	14.29	-1.47	1	0.884016750837732	0.170150760251753	4.94270890019748
chr3	60960645	61008342	5	3	12.82	10.71	2.11	1	1.22182804785069	0.214213274937142	8.60621135520067
chr3	61008342	61030661	5	4	12.82	14.29	-1.47	1	0.884016750837732	0.170150760251753	4.94270890019748
chr3	61030661	61048623	5	3	12.82	10.71	2.11	1	1.22182804785069	0.214213274937142	8.60621135520067
chr3	61048623	61053019	5	3	12.82	10.71	2.11	1	1.22182804785069	0.214213274937142	8.60621135520067
chr3	61053019	61123395	5	3	12.82	10.71	2.11	1	1.22182804785069	0.214213274937142	8.60621135520067
chr3	61123395	61137050	4	3	10.26	10.71	-0.450000000000001	1	0.953103551799361	0.14687709056058	7.08524272416711
chr3	61137050	61148197	4	4	10.26	14.29	-4.03	0.710813343503147	0.689678357227139	0.116177835482169	4.08845960139407
chr3	61148197	61159496	3	4	7.69	14.29	-6.6	0.439899470246479	0.505336362595415	0.0678402002557203	3.27816686216555
chr3	61159496	61206409	3	3	7.69	10.71	-3.02	0.688454720532236	0.698321848708714	0.0863101311133194	5.64708144834845
chr3	61206409	61274811	3	2	7.69	7.14	0.550000000000001	1	1.08206902804226	0.115243282358074	13.8124557860129
chr3	61274811	61452719	3	1	7.69	3.57	4.12	0.634565807327001	2.22532620058641	0.167954158560902	122.342807812915
chr3	61452719	62372097	3	0	7.69	0	7.69	0.259158751696065	Inf	0.299163409947881	Inf
chr3	62372097	65188838	2	0	5.13	0	5.13	0.506105834464043	Inf	0.134811059349198	Inf
chr3	65188838	65213401	2	2	5.13	7.14	-2.01	1	0.706496515603743	0.0483247951664508	10.3278425867678
chr3	65213401	68512717	2	0	5.13	0	5.13	0.506105834464043	Inf	0.134811059349198	Inf
chr3	68512717	68728890	2	1	5.13	3.57	1.56	1	1.45154624814463	0.0720876075216783	89.2002946273177
chr3	68728890	68749059	3	1	7.69	3.57	4.12	0.634565807327001	2.22532620058641	0.167954158560902	122.342807812915
chr3	68749059	69360280	2	1	5.13	3.57	1.56	1	1.45154624814463	0.0720876075216783	89.2002946273177
chr3	69360280	69502124	2	0	5.13	0	5.13	0.506105834464043	Inf	0.134811059349198	Inf
chr3	69502124	69890637	2	1	5.13	3.57	1.56	1	1.45154624814463	0.0720876075216783	89.2002946273177
chr3	69890637	71491196	2	2	5.13	7.14	-2.01	1	0.706496515603743	0.0483247951664508	10.3278425867678
chr3	71491196	72933437	2	1	5.13	3.57	1.56	1	1.45154624814463	0.0720876075216783	89.2002946273177
chr3	72933437	73234345	2	1	5.13	3.57	1.56	1	1.45154624814463	0.0720876075216783	89.2002946273177
chr3	73234345	73460067	1	1	2.56	3.57	-1.01	1	0.714239541851673	0.00883081332944379	57.7927180509577
chr3	73460067	73614612	1	2	2.56	7.14	-4.58	0.566892808683853	0.347668191638558	0.00565929193880628	7.00113716860258
chr3	73614612	77243850	1	1	2.56	3.57	-1.01	1	0.714239541851673	0.00883081332944379	57.7927180509577
chr3	77243850	78729839	1	1	2.56	3.57	-1.01	1	0.714239541851673	0.00883081332944379	57.7927180509577
chr3	78729839	79808781	1	0	2.56	0	2.56	1	Inf	0.0184242788461539	Inf
chr3	79808781	82266864	1	1	2.56	3.57	-1.01	1	0.714239541851673	0.00883081332944379	57.7927180509577
chr3	82266864	82316778	2	1	5.13	3.57	1.56	1	1.45154624814463	0.0720876075216783	89.2002946273177
chr3	82316778	83290176	1	1	2.56	3.57	-1.01	1	0.714239541851673	0.00883081332944379	57.7927180509577
chr3	83290176	85022397	1	0	2.56	0	2.56	1	Inf	0.0184242788461539	Inf
chr3	85022397	85570426	2	0	5.13	0	5.13	0.506105834464043	Inf	0.134811059349198	Inf
chr3	85570426	85722985	3	0	7.69	0	7.69	0.259158751696065	Inf	0.299163409947881	Inf
chr3	85722985	87902550	2	0	5.13	0	5.13	0.506105834464043	Inf	0.134811059349198	Inf
chr3	87902550	88456545	2	1	5.13	3.57	1.56	1	1.45154624814463	0.0720876075216783	89.2002946273177
chr3	88456545	88695012	1	1	2.56	3.57	-1.01	1	0.714239541851673	0.00883081332944379	57.7927180509577
chr3	88695012	88747982	2	1	5.13	3.57	1.56	1	1.45154624814463	0.0720876075216783	89.2002946273177
chr3	88747982	88840337	1	1	2.56	3.57	-1.01	1	0.714239541851673	0.00883081332944379	57.7927180509577
chr3	88840337	91000000	1	0	2.56	0	2.56	1	Inf	0.0184242788461539	Inf
chr3	91000000	94146892	0	0	0	0	0	1	0	0	Inf
chr3	94146892	96138569	0	1	0	3.57	-3.57	0.417910447761194	0	0	28.0001993373566
chr3	96138569	97776610	0	1	0	3.57	-3.57	0.417910447761194	0	0	28.0001993373566
chr3	97776610	97919436	0	1	0	3.57	-3.57	0.417910447761194	0	0	28.0001993373566
chr3	97919436	98711029	0	1	0	3.57	-3.57	0.417910447761194	0	0	28.0001993373566
chr3	98711029	98770655	0	2	0	7.14	-7.14	0.170963364993216	0	0	3.78396482381628
chr3	98770655	98941121	0	1	0	3.57	-3.57	0.417910447761194	0	0	28.0001993373566
chr3	98941121	98949311	1	1	2.56	3.57	-1.01	1	0.714239541851673	0.00883081332944379	57.7927180509577
chr3	98949311	101045942	0	1	0	3.57	-3.57	0.417910447761194	0	0	28.0001993373566
chr3	101045942	101274063	0	1	0	3.57	-3.57	0.417910447761194	0	0	28.0001993373566
chr3	101274063	103347847	0	1	0	3.57	-3.57	0.417910447761194	0	0	28.0001993373566
chr3	103347847	105055501	0	2	0	7.14	-7.14	0.170963364993216	0	0	3.78396482381628
chr3	105055501	106431133	0	1	0	3.57	-3.57	0.417910447761194	0	0	28.0001993373566
chr3	106431133	114247784	0	0	0	0	0	1	0	0	Inf
chr3	114247784	116887392	0	1	0	3.57	-3.57	0.417910447761194	0	0	28.0001993373566
chr3	116887392	117032998	0	0	0	0	0	1	0	0	Inf
chr3	117032998	118388544	0	1	0	3.57	-3.57	0.417910447761194	0	0	28.0001993373566
chr3	118388544	119350878	0	0	0	0	0	1	0	0	Inf
chr3	119350878	119379872	1	0	2.56	0	2.56	1	Inf	0.0184242788461539	Inf
chr3	119379872	121617003	0	0	0	0	0	1	0	0	Inf
chr3	121617003	121734446	1	0	2.56	0	2.56	1	Inf	0.0184242788461539	Inf
chr3	121734446	125853921	0	0	0	0	0	1	0	0	Inf
chr3	125853921	125882542	1	0	2.56	0	2.56	1	Inf	0.0184242788461539	Inf
chr3	125882542	127612027	0	0	0	0	0	1	0	0	Inf
chr3	127612027	128196489	1	0	2.56	0	2.56	1	Inf	0.0184242788461539	Inf
chr3	128196489	128292745	0	0	0	0	0	1	0	0	Inf
chr3	128292745	128673122	1	0	2.56	0	2.56	1	Inf	0.0184242788461539	Inf
chr3	128673122	128710059	1	1	2.56	3.57	-1.01	1	0.714239541851673	0.00883081332944379	57.7927180509577
chr3	128710059	129759426	1	0	2.56	0	2.56	1	Inf	0.0184242788461539	Inf
chr3	129759426	129763279	1	1	2.56	3.57	-1.01	1	0.714239541851673	0.00883081332944379	57.7927180509577
chr3	129763279	129765019	6	1	15.38	3.57	11.81	0.224730827019654	4.81440822511162	0.533250791119194	233.739814548377
chr3	129765019	129766450	6	2	15.38	7.14	8.24	0.452610971630956	2.33566623971135	0.376598600150424	25.537474960256
chr3	129766450	129771199	6	3	15.38	10.71	4.67	0.724292382577153	1.50605655807911	0.287195734413274	10.2118168379826
chr3	129771199	129794887	8	8	20.51	28.57	-8.06	0.56359494935939	0.649503267270429	0.179091426713237	2.34348358081032
chr3	129794887	129806580	8	8	20.51	28.57	-8.06	0.56359494935939	0.649503267270429	0.179091426713237	2.34348358081032
chr3	129806580	129806961	4	0	10.26	0	10.26	0.134023066485753	Inf	0.485033949305586	Inf
chr3	129806961	129807637	3	0	7.69	0	7.69	0.259158751696065	Inf	0.299163409947881	Inf
chr3	129807637	129808416	2	0	5.13	0	5.13	0.506105834464043	Inf	0.134811059349198	Inf
chr3	129808416	129815485	1	0	2.56	0	2.56	1	Inf	0.0184242788461539	Inf
chr3	129815485	131495608	0	0	0	0	0	1	0	0	Inf
chr3	131495608	131964438	0	1	0	3.57	-3.57	0.417910447761194	0	0	28.0001993373566
chr3	131964438	132099236	0	0	0	0	0	1	0	0	Inf
chr3	132099236	132641057	0	1	0	3.57	-3.57	0.417910447761194	0	0	28.0001993373566
chr3	132641057	132642626	0	2	0	7.14	-7.14	0.170963364993216	0	0	3.78396482381628
chr3	132642626	132761938	0	3	0	10.71	-10.71	0.0683853459972863	0	0	1.68680065167164
chr3	132761938	132767944	0	2	0	7.14	-7.14	0.170963364993216	0	0	3.78396482381628
chr3	132767944	133243525	0	1	0	3.57	-3.57	0.417910447761194	0	0	28.0001993373566
chr3	133243525	137130232	0	1	0	3.57	-3.57	0.417910447761194	0	0	28.0001993373566
chr3	137130232	137248274	1	1	2.56	3.57	-1.01	1	0.714239541851673	0.00883081332944379	57.7927180509577
chr3	137248274	137301453	1	1	2.56	3.57	-1.01	1	0.714239541851673	0.00883081332944379	57.7927180509577
chr3	137301453	137366500	1	1	2.56	3.57	-1.01	1	0.714239541851673	0.00883081332944379	57.7927180509577
chr3	137366500	144061956	0	1	0	3.57	-3.57	0.417910447761194	0	0	28.0001993373566
chr3	144061956	144904972	0	0	0	0	0	1	0	0	Inf
chr3	144904972	144969632	1	0	2.56	0	2.56	1	Inf	0.0184242788461539	Inf
chr3	144969632	151910521	0	0	0	0	0	1	0	0	Inf
chr3	151910521	152074389	0	1	0	3.57	-3.57	0.417910447761194	0	0	28.0001993373566
chr3	152074389	161737035	0	0	0	0	0	1	0	0	Inf
chr3	161737035	162507354	0	1	0	3.57	-3.57	0.417910447761194	0	0	28.0001993373566
chr3	162507354	162510463	1	1	2.56	3.57	-1.01	1	0.714239541851673	0.00883081332944379	57.7927180509577
chr3	162510463	162512916	1	0	2.56	0	2.56	1	Inf	0.0184242788461539	Inf
chr3	162512916	162513120	4	0	10.26	0	10.26	0.134023066485753	Inf	0.485033949305586	Inf
chr3	162513120	162619879	4	1	10.26	3.57	6.69	0.390943012211669	3.04077117232887	0.279516485329784	157.367313156765
chr3	162619879	162624939	2	1	5.13	3.57	1.56	1	1.45154624814463	0.0720876075216783	89.2002946273177
chr3	162624939	162625988	1	1	2.56	3.57	-1.01	1	0.714239541851673	0.00883081332944379	57.7927180509577
chr3	162625988	162626284	0	1	0	3.57	-3.57	0.417910447761194	0	0	28.0001993373566
chr3	162626284	162632010	0	0	0	0	0	1	0	0	Inf
chr3	162632010	163870596	0	1	0	3.57	-3.57	0.417910447761194	0	0	28.0001993373566
chr3	163870596	163909308	1	1	2.56	3.57	-1.01	1	0.714239541851673	0.00883081332944379	57.7927180509577
chr3	163909308	165040989	0	1	0	3.57	-3.57	0.417910447761194	0	0	28.0001993373566
chr3	165040989	165086976	1	2	2.56	7.14	-4.58	0.566892808683853	0.347668191638558	0.00565929193880628	7.00113716860258
chr3	165086976	165094764	1	1	2.56	3.57	-1.01	1	0.714239541851673	0.00883081332944379	57.7927180509577
chr3	165094764	167131383	0	1	0	3.57	-3.57	0.417910447761194	0	0	28.0001993373566
chr3	167131383	170953908	0	0	0	0	0	1	0	0	Inf
chr3	170953908	174062913	0	1	0	3.57	-3.57	0.417910447761194	0	0	28.0001993373566
chr3	174062913	174122766	0	2	0	7.14	-7.14	0.170963364993216	0	0	3.78396482381628
chr3	174122766	174257028	0	3	0	10.71	-10.71	0.0683853459972863	0	0	1.68680065167164
chr3	174257028	174433921	0	3	0	10.71	-10.71	0.0683853459972863	0	0	1.68680065167164
chr3	174433921	174553404	0	4	0	14.29	-14.29	0.02671302578019	0	0	1.0287164717827
chr3	174553404	174701515	0	3	0	10.71	-10.71	0.0683853459972863	0	0	1.68680065167164
chr3	174701515	174706849	1	3	2.56	10.71	-8.15	0.300712347354138	0.22422268237679	0.00407847322794967	2.971930443391
chr3	174706849	174737359	1	3	2.56	10.71	-8.15	0.300712347354138	0.22422268237679	0.00407847322794967	2.971930443391
chr3	174737359	174759514	2	3	5.13	10.71	-5.58	0.642299864314789	0.455973048612347	0.035674600286564	4.28079447868054
chr3	174759514	174764025	2	4	5.13	14.29	-9.16	0.226906158357771	0.32993654256078	0.0277757672740517	2.50742719394361
chr3	174764025	174823364	1	4	2.56	14.29	-11.73	0.152476255088195	0.162125614606542	0.00313157813024174	1.76530858326595
chr3	174823364	174840574	1	3	2.56	10.71	-8.15	0.300712347354138	0.22422268237679	0.00407847322794967	2.971930443391
chr3	174840574	174860135	0	3	0	10.71	-10.71	0.0683853459972863	0	0	1.68680065167164
chr3	174860135	174860868	0	3	0	10.71	-10.71	0.0683853459972863	0	0	1.68680065167164
chr3	174860868	174887740	1	3	2.56	10.71	-8.15	0.300712347354138	0.22422268237679	0.00407847322794967	2.971930443391
chr3	174887740	174941115	1	4	2.56	14.29	-11.73	0.152476255088195	0.162125614606542	0.00313157813024174	1.76530858326595
chr3	174941115	174945003	0	3	0	10.71	-10.71	0.0683853459972863	0	0	1.68680065167164
chr3	174945003	175074079	0	2	0	7.14	-7.14	0.170963364993216	0	0	3.78396482381628
chr3	175074079	175149406	0	1	0	3.57	-3.57	0.417910447761194	0	0	28.0001993373566
chr3	175149406	175277191	1	1	2.56	3.57	-1.01	1	0.714239541851673	0.00883081332944379	57.7927180509577
chr3	175277191	175496740	1	1	2.56	3.57	-1.01	1	0.714239541851673	0.00883081332944379	57.7927180509577
chr3	175496740	175507229	0	1	0	3.57	-3.57	0.417910447761194	0	0	28.0001993373566
chr3	175507229	175885904	0	0	0	0	0	1	0	0	Inf
chr3	175885904	175915350	0	1	0	3.57	-3.57	0.417910447761194	0	0	28.0001993373566
chr3	175915350	176543398	0	0	0	0	0	1	0	0	Inf
chr3	176543398	176571716	0	1	0	3.57	-3.57	0.417910447761194	0	0	28.0001993373566
chr3	176571716	184468257	0	0	0	0	0	1	0	0	Inf
chr3	184468257	186032903	1	0	2.56	0	2.56	1	Inf	0.0184242788461539	Inf
chr3	186032903	186217819	2	0	5.13	0	5.13	0.506105834464043	Inf	0.134811059349198	Inf
chr3	186217819	186718840	1	0	2.56	0	2.56	1	Inf	0.0184242788461539	Inf
chr3	186718840	186862210	1	1	2.56	3.57	-1.01	1	0.714239541851673	0.00883081332944379	57.7927180509577
chr3	186862210	188484169	1	2	2.56	7.14	-4.58	0.566892808683853	0.347668191638558	0.00565929193880628	7.00113716860258
chr3	188484169	188532714	1	2	2.56	7.14	-4.58	0.566892808683853	0.347668191638558	0.00565929193880628	7.00113716860258
chr3	188532714	189891836	1	2	2.56	7.14	-4.58	0.566892808683853	0.347668191638558	0.00565929193880628	7.00113716860258
chr3	189891836	191700785	1	1	2.56	3.57	-1.01	1	0.714239541851673	0.00883081332944379	57.7927180509577
chr3	191700785	192876534	1	0	2.56	0	2.56	1	Inf	0.0184242788461539	Inf
chr3	192876534	192884669	0	0	0	0	0	1	0	0	Inf
chr3	192884669	198022430	1	0	2.56	0	2.56	1	Inf	0.0184242788461539	Inf
chr6	0	274608	1	1	2.56	3.57	-1.01	1	0.714239541851673	0.00883081332944379	57.7927180509577
chr6	274608	277942	2	1	5.13	3.57	1.56	1	1.45154624814463	0.0720876075216783	89.2002946273177
chr6	277942	294459	2	2	5.13	7.14	-2.01	1	0.706496515603743	0.0483247951664508	10.3278425867678
chr6	294459	378986	2	3	5.13	10.71	-5.58	0.642299864314789	0.455973048612347	0.035674600286564	4.28079447868054
chr6	378986	380985	1	3	2.56	10.71	-8.15	0.300712347354138	0.22422268237679	0.00407847322794967	2.971930443391
chr6	380985	381860	1	2	2.56	7.14	-4.58	0.566892808683853	0.347668191638558	0.00565929193880628	7.00113716860258
chr6	381860	1679820	1	1	2.56	3.57	-1.01	1	0.714239541851673	0.00883081332944379	57.7927180509577
chr6	1679820	1792469	2	1	5.13	3.57	1.56	1	1.45154624814463	0.0720876075216783	89.2002946273177
chr6	1792469	3416630	1	1	2.56	3.57	-1.01	1	0.714239541851673	0.00883081332944379	57.7927180509577
chr6	3416630	3511875	2	1	5.13	3.57	1.56	1	1.45154624814463	0.0720876075216783	89.2002946273177
chr6	3511875	4995740	1	1	2.56	3.57	-1.01	1	0.714239541851673	0.00883081332944379	57.7927180509577
chr6	4995740	5103121	1	1	2.56	3.57	-1.01	1	0.714239541851673	0.00883081332944379	57.7927180509577
chr6	5103121	5541210	1	1	2.56	3.57	-1.01	1	0.714239541851673	0.00883081332944379	57.7927180509577
chr6	5541210	5610926	1	1	2.56	3.57	-1.01	1	0.714239541851673	0.00883081332944379	57.7927180509577
chr6	5610926	8293836	1	1	2.56	3.57	-1.01	1	0.714239541851673	0.00883081332944379	57.7927180509577
chr6	8293836	10795356	1	2	2.56	7.14	-4.58	0.566892808683853	0.347668191638558	0.00565929193880628	7.00113716860258
chr6	10795356	10893995	2	2	5.13	7.14	-2.01	1	0.706496515603743	0.0483247951664508	10.3278425867678
chr6	10893995	17160432	1	2	2.56	7.14	-4.58	0.566892808683853	0.347668191638558	0.00565929193880628	7.00113716860258
chr6	17160432	19377226	1	1	2.56	3.57	-1.01	1	0.714239541851673	0.00883081332944379	57.7927180509577
chr6	19377226	21132335	2	1	5.13	3.57	1.56	1	1.45154624814463	0.0720876075216783	89.2002946273177
chr6	21132335	24358701	2	1	5.13	3.57	1.56	1	1.45154624814463	0.0720876075216783	89.2002946273177
chr6	24358701	27777481	1	1	2.56	3.57	-1.01	1	0.714239541851673	0.00883081332944379	57.7927180509577
chr6	27777481	30015570	1	0	2.56	0	2.56	1	Inf	0.0184242788461539	Inf
chr6	30015570	31926111	0	0	0	0	0	1	0	0	Inf
chr6	31926111	32448616	1	0	2.56	0	2.56	1	Inf	0.0184242788461539	Inf
chr6	32448616	33797651	2	0	5.13	0	5.13	0.506105834464043	Inf	0.134811059349198	Inf
chr6	33797651	35476857	1	0	2.56	0	2.56	1	Inf	0.0184242788461539	Inf
chr6	35476857	35941928	1	1	2.56	3.57	-1.01	1	0.714239541851673	0.00883081332944379	57.7927180509577
chr6	35941928	38196689	0	1	0	3.57	-3.57	0.417910447761194	0	0	28.0001993373566
chr6	38196689	38332489	1	1	2.56	3.57	-1.01	1	0.714239541851673	0.00883081332944379	57.7927180509577
chr6	38332489	39628864	0	1	0	3.57	-3.57	0.417910447761194	0	0	28.0001993373566
chr6	39628864	43459683	0	0	0	0	0	1	0	0	Inf
chr6	43459683	44961016	1	0	2.56	0	2.56	1	Inf	0.0184242788461539	Inf
chr6	44961016	45176725	1	1	2.56	3.57	-1.01	1	0.714239541851673	0.00883081332944379	57.7927180509577
chr6	45176725	47445819	1	0	2.56	0	2.56	1	Inf	0.0184242788461539	Inf
chr6	47445819	48288658	1	1	2.56	3.57	-1.01	1	0.714239541851673	0.00883081332944379	57.7927180509577
chr6	48288658	49936425	1	1	2.56	3.57	-1.01	1	0.714239541851673	0.00883081332944379	57.7927180509577
chr6	49936425	49973946	1	2	2.56	7.14	-4.58	0.566892808683853	0.347668191638558	0.00565929193880628	7.00113716860258
chr6	49973946	56550980	1	1	2.56	3.57	-1.01	1	0.714239541851673	0.00883081332944379	57.7927180509577
chr6	56550980	56760377	2	1	5.13	3.57	1.56	1	1.45154624814463	0.0720876075216783	89.2002946273177
chr6	56760377	57226938	1	1	2.56	3.57	-1.01	1	0.714239541851673	0.00883081332944379	57.7927180509577
chr6	57226938	58071014	1	0	2.56	0	2.56	1	Inf	0.0184242788461539	Inf
chr6	58071014	58774716	1	1	2.56	3.57	-1.01	1	0.714239541851673	0.00883081332944379	57.7927180509577
chr6	58774716	61000000	0	0	0	0	0	1	0	0	Inf
chr6	61000000	62522243	1	0	2.56	0	2.56	1	Inf	0.0184242788461539	Inf
chr6	62522243	62688999	2	0	5.13	0	5.13	0.506105834464043	Inf	0.134811059349198	Inf
chr6	62688999	63769488	2	1	5.13	3.57	1.56	1	1.45154624814463	0.0720876075216783	89.2002946273177
chr6	63769488	63860948	2	1	5.13	3.57	1.56	1	1.45154624814463	0.0720876075216783	89.2002946273177
chr6	63860948	63889789	2	1	5.13	3.57	1.56	1	1.45154624814463	0.0720876075216783	89.2002946273177
chr6	63889789	65606994	2	1	5.13	3.57	1.56	1	1.45154624814463	0.0720876075216783	89.2002946273177
chr6	65606994	66994214	2	1	5.13	3.57	1.56	1	1.45154624814463	0.0720876075216783	89.2002946273177
chr6	66994214	67004955	3	1	7.69	3.57	4.12	0.634565807327001	2.22532620058641	0.167954158560902	122.342807812915
chr6	67004955	67006617	3	2	7.69	7.14	0.550000000000001	1	1.08206902804226	0.115243282358074	13.8124557860129
chr6	67006617	67008548	5	3	12.82	10.71	2.11	1	1.22182804785069	0.214213274937142	8.60621135520067
chr6	67008548	67049017	7	3	17.95	10.71	7.24	0.502458667409344	1.80733530551949	0.36548634786601	11.928348272517
chr6	67049017	67049502	4	3	10.26	10.71	-0.450000000000001	1	0.953103551799361	0.14687709056058	7.08524272416711
chr6	67049502	67050394	3	3	7.69	10.71	-3.02	0.688454720532236	0.698321848708714	0.0863101311133194	5.64708144834845
chr6	67050394	67054429	3	1	7.69	3.57	4.12	0.634565807327001	2.22532620058641	0.167954158560902	122.342807812915
chr6	67054429	67126958	2	1	5.13	3.57	1.56	1	1.45154624814463	0.0720876075216783	89.2002946273177
chr6	67126958	67150665	2	2	5.13	7.14	-2.01	1	0.706496515603743	0.0483247951664508	10.3278425867678
chr6	67150665	67511925	2	1	5.13	3.57	1.56	1	1.45154624814463	0.0720876075216783	89.2002946273177
chr6	67511925	69655361	2	0	5.13	0	5.13	0.506105834464043	Inf	0.134811059349198	Inf
chr6	69655361	69694393	2	1	5.13	3.57	1.56	1	1.45154624814463	0.0720876075216783	89.2002946273177
chr6	69694393	70596713	2	0	5.13	0	5.13	0.506105834464043	Inf	0.134811059349198	Inf
chr6	70596713	70744050	3	0	7.69	0	7.69	0.259158751696065	Inf	0.299163409947881	Inf
chr6	70744050	70854750	3	0	7.69	0	7.69	0.259158751696065	Inf	0.299163409947881	Inf
chr6	70854750	74272989	2	0	5.13	0	5.13	0.506105834464043	Inf	0.134811059349198	Inf
chr6	74272989	74379308	3	0	7.69	0	7.69	0.259158751696065	Inf	0.299163409947881	Inf
chr6	74379308	74588155	2	0	5.13	0	5.13	0.506105834464043	Inf	0.134811059349198	Inf
chr6	74588155	74604769	3	0	7.69	0	7.69	0.259158751696065	Inf	0.299163409947881	Inf
chr6	74604769	77438206	2	0	5.13	0	5.13	0.506105834464043	Inf	0.134811059349198	Inf
chr6	77438206	77440462	8	2	20.51	7.14	13.37	0.174325857708064	3.30094800390498	0.585850360326557	34.5971603467713
chr6	77440462	77456938	8	3	20.51	10.71	9.8	0.336619499034699	2.12739426351934	0.449140543826995	13.7497241842113
chr6	77456938	77464496	2	1	5.13	3.57	1.56	1	1.45154624814463	0.0720876075216783	89.2002946273177
chr6	77464496	77977482	2	0	5.13	0	5.13	0.506105834464043	Inf	0.134811059349198	Inf
chr6	77977482	78072983	2	1	5.13	3.57	1.56	1	1.45154624814463	0.0720876075216783	89.2002946273177
chr6	78072983	78965977	2	0	5.13	0	5.13	0.506105834464043	Inf	0.134811059349198	Inf
chr6	78965977	78969085	4	0	10.26	0	10.26	0.134023066485753	Inf	0.485033949305586	Inf
chr6	78969085	78970401	8	5	20.51	17.86	2.65	1	1.18408795541755	0.294963002397035	5.23558530402848
chr6	78970401	78971747	9	6	23.08	21.43	1.65	1	1.09841923649564	0.296678525077835	4.3419466686276
chr6	78971747	78979445	10	7	25.64	25	0.640000000000001	1	1.03396754058403	0.296924738188513	3.76889942795107
chr6	78979445	78980091	11	7	28.21	25	3.21	1	1.17570071395968	0.34528159019737	4.23023415811296
chr6	78980091	79026646	12	7	30.77	25	5.77	0.784305716332878	1.32766681882088	0.396985547900618	4.72728418254668
chr6	79026646	79026837	11	7	28.21	25	3.21	1	1.17570071395968	0.34528159019737	4.23023415811296
chr6	79026837	79027050	10	7	25.64	25	0.640000000000001	1	1.03396754058403	0.296924738188513	3.76889942795107
chr6	79027050	79033766	9	6	23.08	21.43	1.65	1	1.09841923649564	0.296678525077835	4.3419466686276
chr6	79033766	79037215	8	6	20.51	21.43	-0.919999999999998	1	0.947035802866762	0.24678154835532	3.81825686509133
chr6	79037215	79040433	5	2	12.82	7.14	5.68	0.690157153753371	1.89440352096343	0.282027548133614	21.3895764464199
chr6	79040433	79041791	3	2	7.69	7.14	0.550000000000001	1	1.08206902804226	0.115243282358074	13.8124557860129
chr6	79041791	79043794	3	1	7.69	3.57	4.12	0.634565807327001	2.22532620058641	0.167954158560902	122.342807812915
chr6	79043794	79051729	3	0	7.69	0	7.69	0.259158751696065	Inf	0.299163409947881	Inf
chr6	79051729	95417624	2	0	5.13	0	5.13	0.506105834464043	Inf	0.134811059349198	Inf
chr6	95417624	95528044	2	1	5.13	3.57	1.56	1	1.45154624814463	0.0720876075216783	89.2002946273177
chr6	95528044	96149163	2	0	5.13	0	5.13	0.506105834464043	Inf	0.134811059349198	Inf
chr6	96149163	96337135	2	1	5.13	3.57	1.56	1	1.45154624814463	0.0720876075216783	89.2002946273177
chr6	96337135	101463672	2	0	5.13	0	5.13	0.506105834464043	Inf	0.134811059349198	Inf
chr6	101463672	102695698	2	0	5.13	0	5.13	0.506105834464043	Inf	0.134811059349198	Inf
chr6	102695698	102860195	2	0	5.13	0	5.13	0.506105834464043	Inf	0.134811059349198	Inf
chr6	102860195	102916392	2	0	5.13	0	5.13	0.506105834464043	Inf	0.134811059349198	Inf
chr6	102916392	102972960	2	1	5.13	3.57	1.56	1	1.45154624814463	0.0720876075216783	89.2002946273177
chr6	102972960	103684148	2	0	5.13	0	5.13	0.506105834464043	Inf	0.134811059349198	Inf
chr6	103684148	103734724	2	1	5.13	3.57	1.56	1	1.45154624814463	0.0720876075216783	89.2002946273177
chr6	103734724	103736403	2	3	5.13	10.71	-5.58	0.642299864314789	0.455973048612347	0.035674600286564	4.28079447868054
chr6	103736403	103738136	4	5	10.26	17.86	-7.6	0.474317476113771	0.530918933406195	0.0947023418265727	2.7565970582668
chr6	103738136	103763766	3	5	7.69	17.86	-10.17	0.26352738853686	0.389034107826882	0.0550560831739497	2.2200708694682
chr6	103763766	103765576	0	0	0	0	0	1	0	0	Inf
chr6	103765576	104751538	2	0	5.13	0	5.13	0.506105834464043	Inf	0.134811059349198	Inf
chr6	104751538	104765662	2	1	5.13	3.57	1.56	1	1.45154624814463	0.0720876075216783	89.2002946273177
chr6	104765662	115368840	2	0	5.13	0	5.13	0.506105834464043	Inf	0.134811059349198	Inf
chr6	115368840	116316839	2	1	5.13	3.57	1.56	1	1.45154624814463	0.0720876075216783	89.2002946273177
chr6	116316839	116517821	3	1	7.69	3.57	4.12	0.634565807327001	2.22532620058641	0.167954158560902	122.342807812915
chr6	116517821	116536652	3	0	7.69	0	7.69	0.259158751696065	Inf	0.299163409947881	Inf
chr6	116536652	118414916	2	0	5.13	0	5.13	0.506105834464043	Inf	0.134811059349198	Inf
chr6	118414916	119313196	3	0	7.69	0	7.69	0.259158751696065	Inf	0.299163409947881	Inf
chr6	119313196	125364341	2	0	5.13	0	5.13	0.506105834464043	Inf	0.134811059349198	Inf
chr6	125364341	127330189	1	0	2.56	0	2.56	1	Inf	0.0184242788461539	Inf
chr6	127330189	127419662	2	0	5.13	0	5.13	0.506105834464043	Inf	0.134811059349198	Inf
chr6	127419662	132657995	1	0	2.56	0	2.56	1	Inf	0.0184242788461539	Inf
chr6	132657995	132859523	1	0	2.56	0	2.56	1	Inf	0.0184242788461539	Inf
chr6	132859523	144762430	1	0	2.56	0	2.56	1	Inf	0.0184242788461539	Inf
chr6	144762430	144940845	2	0	5.13	0	5.13	0.506105834464043	Inf	0.134811059349198	Inf
chr6	144940845	148137302	1	0	2.56	0	2.56	1	Inf	0.0184242788461539	Inf
chr6	148137302	148262277	1	1	2.56	3.57	-1.01	1	0.714239541851673	0.00883081332944379	57.7927180509577
chr6	148262277	148327320	1	0	2.56	0	2.56	1	Inf	0.0184242788461539	Inf
chr6	148327320	148340764	1	1	2.56	3.57	-1.01	1	0.714239541851673	0.00883081332944379	57.7927180509577
chr6	148340764	149036961	1	0	2.56	0	2.56	1	Inf	0.0184242788461539	Inf
chr6	149036961	156419422	2	0	5.13	0	5.13	0.506105834464043	Inf	0.134811059349198	Inf
chr6	156419422	157917200	3	0	7.69	0	7.69	0.259158751696065	Inf	0.299163409947881	Inf
chr6	157917200	161916255	2	0	5.13	0	5.13	0.506105834464043	Inf	0.134811059349198	Inf
chr6	161916255	162305745	2	1	5.13	3.57	1.56	1	1.45154624814463	0.0720876075216783	89.2002946273177
chr6	162305745	162307126	3	1	7.69	3.57	4.12	0.634565807327001	2.22532620058641	0.167954158560902	122.342807812915
chr6	162307126	162343804	4	1	10.26	3.57	6.69	0.390943012211669	3.04077117232887	0.279516485329784	157.367313156765
chr6	162343804	162346110	4	2	10.26	7.14	3.12	1	1.47724941340376	0.194470737823325	17.4929046835811
chr6	162346110	162391722	4	3	10.26	10.71	-0.450000000000001	1	0.953103551799361	0.14687709056058	7.08524272416711
chr6	162391722	162396691	4	3	10.26	10.71	-0.450000000000001	1	0.953103551799361	0.14687709056058	7.08524272416711
chr6	162396691	162425514	4	2	10.26	7.14	3.12	1	1.47724941340376	0.194470737823325	17.4929046835811
chr6	162425514	162463988	4	3	10.26	10.71	-0.450000000000001	1	0.953103551799361	0.14687709056058	7.08524272416711
chr6	162463988	162511203	4	2	10.26	7.14	3.12	1	1.47724941340376	0.194470737823325	17.4929046835811
chr6	162511203	162529356	4	2	10.26	7.14	3.12	1	1.47724941340376	0.194470737823325	17.4929046835811
[truncated: 1,054 more rows]
